# Supplementary material for: Scaling and quantization of large-scale foundation model enables resource-efficient predictions in network biology
Source: Nat Comput Sci. 2026 Mar 27;6(5):450–63. doi: 10.1038/s43588-026-00972-4 (PMC13215881; doi:10.1038/s43588-026-00972-4)
Supplement: Supplementary file 3 — Dataset composition of Genecorpus-104M. [file 43588_2026_972_MOESM3_ESM.xlsx]

## Sheet: genecorpus_104m
source_DOI	n_cells_passed_filtering	organ
https://doi.org/10.2337/db21-0830	6351	abdomen
https://doi.org/10.1038/s41467-020-14551-2	192	abdomen
https://doi.org/10.1016/j.jid.2018.01.016	184	abdomen
https://doi.org/10.1038/s41586-022-04518-2	137684	adipose
https://cellxgene.cziscience.com/datasets	72335	adipose
https://doi.org/10.1038/s42255-019-0152-6	38164	adipose
https://doi.org/10.1016/j.celrep.2022.111046	35488	adipose
https://doi.org/10.1038/s41586-022-04518-2	28465	adipose
https://doi.org/10.1101/2022.06.29.496888	23274	adipose
https://doi.org/10.1126/science.aav2501	19986	adipose
https://doi.org/10.1038/s41592-018-0253-2	17728	adipose
https://doi.org/10.1038/s41592-018-0253-2	15754	adipose
https://doi.org/10.1038/s41592-018-0253-2	12426	adipose
https://doi.org/10.1038/s41591-020-01227-z	11167	adipose
https://doi.org/10.1038/s41467-023-36983-2	10859	adipose
https://doi.org/10.1038/s41467-023-36983-2	9546	adipose
https://doi.org/10.1038/s42255-023-00813-y	6656	adipose
https://doi.org/10.1038/s41590-021-00922-4	5421	adipose
https://doi.org/10.1038/s41590-021-00922-4	5126	adipose
https://doi.org/10.1038/s41467-023-36983-2	4606	adipose
https://doi.org/10.1038/s41590-021-00922-4	4437	adipose
https://doi.org/10.1038/s41467-023-36983-2	4411	adipose
https://doi.org/10.1038/s41590-021-00922-4	4295	adipose
https://doi.org/10.1038/s41590-021-00922-4	4250	adipose
https://doi.org/10.1038/s41467-023-36983-2	4233	adipose
https://doi.org/10.1038/s41467-023-36983-2	4233	adipose
https://doi.org/10.1038/s41590-021-00922-4	3740	adipose
https://doi.org/10.1038/s41590-021-00922-4	2985	adipose
https://doi.org/10.1038/s41590-021-00922-4	2883	adipose
https://doi.org/10.1016/j.cell.2019.05.054	2773	adipose
https://doi.org/10.1038/s41467-023-36983-2	2601	adipose
https://doi.org/10.1016/j.cell.2019.05.054	2582	adipose
https://doi.org/10.1038/s41467-023-36983-2	2204	adipose
https://doi.org/10.1038/s41467-023-36983-2	1829	adipose
https://doi.org/10.1016/j.cell.2019.05.054	384	adipose
https://doi.org/10.1016/j.cell.2019.05.054	384	adipose
https://doi.org/10.1016/j.cell.2019.05.054	384	adipose
https://doi.org/10.1016/j.cell.2019.05.054	384	adipose
https://doi.org/10.1016/j.cell.2019.05.054	384	adipose
https://doi.org/10.1016/j.cell.2019.05.054	384	adipose
https://doi.org/10.1016/j.cell.2019.05.054	383	adipose
https://doi.org/10.1016/j.cell.2019.05.054	383	adipose
https://doi.org/10.1016/j.cell.2019.05.054	383	adipose
https://doi.org/10.1016/j.cell.2019.05.054	383	adipose
https://doi.org/10.1016/j.cell.2019.05.054	383	adipose
https://doi.org/10.1016/j.cell.2019.05.054	382	adipose
https://doi.org/10.1016/j.cell.2019.05.054	382	adipose
https://doi.org/10.1016/j.cell.2019.05.054	381	adipose
https://doi.org/10.1016/j.cell.2019.05.054	381	adipose
https://doi.org/10.1016/j.cell.2019.05.054	381	adipose
https://doi.org/10.1016/j.cell.2019.05.054	381	adipose
https://doi.org/10.1016/j.cell.2019.05.054	381	adipose
https://doi.org/10.1016/j.cell.2019.05.054	381	adipose
https://doi.org/10.1016/j.cell.2019.05.054	381	adipose
https://doi.org/10.1016/j.cell.2019.05.054	380	adipose
https://doi.org/10.1016/j.jmb.2017.10.011	96	adipose
https://doi.org/10.1126/science.aba7721	489646	adrenal
https://doi.org/10.1172/jci.insight.168177	2487	adrenal
https://doi.org/10.1172/jci.insight.168177	2105	adrenal
https://doi.org/10.1172/jci.insight.168177	2104	adrenal
https://doi.org/10.1172/jci.insight.168177	2067	adrenal
https://doi.org/10.1172/jci.insight.168177	2035	adrenal
https://doi.org/10.1172/jci.insight.168177	1996	adrenal
https://doi.org/10.1172/jci.insight.168177	1978	adrenal
https://doi.org/10.1172/jci.insight.168177	1853	adrenal
https://doi.org/10.1172/jci.insight.168177	1836	adrenal
https://doi.org/10.1172/jci.insight.168177	1812	adrenal
https://doi.org/10.1172/jci.insight.168177	1746	adrenal
https://doi.org/10.1172/jci.insight.168177	1685	adrenal
https://doi.org/10.1172/jci.insight.168177	1657	adrenal
https://doi.org/10.1172/jci.insight.168177	1534	adrenal
https://doi.org/10.1172/jci.insight.168177	1511	adrenal
https://doi.org/10.1172/jci.insight.168177	1456	adrenal
https://doi.org/10.1172/jci.insight.168177	1340	adrenal
https://doi.org/10.1172/jci.insight.168177	1216	adrenal
https://doi.org/10.1172/jci.insight.168177	1208	adrenal
https://doi.org/10.1172/jci.insight.168177	1203	adrenal
https://doi.org/10.1172/jci.insight.168177	1161	adrenal
https://doi.org/10.1172/jci.insight.168177	1079	adrenal
https://doi.org/10.1172/jci.insight.168177	1010	adrenal
https://doi.org/10.1172/jci.insight.168177	72	adrenal
https://doi.org/10.3389/fendo.2022.1036517	15095	adrenal, reproductive system
https://doi.org/10.3389/fendo.2022.1036517	14438	adrenal, reproductive system
https://doi.org/10.3389/fendo.2022.1036517	14198	adrenal, reproductive system
https://doi.org/10.3389/fendo.2022.1036517	13404	adrenal, reproductive system
https://doi.org/10.3389/fendo.2022.1036517	11741	adrenal, reproductive system
https://doi.org/10.3389/fendo.2022.1036517	11059	adrenal, reproductive system
https://doi.org/10.3389/fendo.2022.1036517	10913	adrenal, reproductive system
https://doi.org/10.3389/fendo.2022.1036517	10841	adrenal, reproductive system
https://doi.org/10.3389/fendo.2022.1036517	10142	adrenal, reproductive system
https://doi.org/10.3389/fendo.2022.1036517	9890	adrenal, reproductive system
https://doi.org/10.3389/fendo.2022.1036517	9809	adrenal, reproductive system
https://doi.org/10.3389/fendo.2022.1036517	9384	adrenal, reproductive system
https://doi.org/10.3389/fendo.2022.1036517	8319	adrenal, reproductive system
https://doi.org/10.3389/fendo.2022.1036517	8207	adrenal, reproductive system
https://doi.org/10.3389/fendo.2022.1036517	8203	adrenal, reproductive system
https://doi.org/10.3389/fendo.2022.1036517	7685	adrenal, reproductive system
https://doi.org/10.3389/fendo.2022.1036517	7346	adrenal, reproductive system
https://doi.org/10.1164/rccm.201911-2199OC	77969	airway
https://doi.org/10.1038/s41586-018-0394-6	39352	airway
https://doi.org/10.1038/s41467-020-16239-z	36248	airway
https://doi.org/10.1038/s41586-018-0394-6	33352	airway
https://doi.org/10.1038/s41586-018-0394-6	32198	airway
https://doi.org/10.1038/s41586-018-0394-6	27650	airway
https://doi.org/10.1038/s41586-018-0394-6	24310	airway
https://doi.org/10.1038/s41586-018-0394-6	24129	airway
https://doi.org/10.1038/s41586-018-0394-6	23171	airway
https://doi.org/10.1038/s41586-018-0394-6	22935	airway
https://doi.org/10.1038/s41586-018-0394-6	18865	airway
https://doi.org/10.1038/s41586-018-0394-6	14550	airway
https://doi.org/10.1038/s41586-018-0394-6	9716	airway
https://doi.org/10.1038/s41586-018-0394-6	9115	airway
https://doi.org/10.1038/s41586-018-0394-6	8613	airway
https://doi.org/10.1186/s13059-020-02210-0	7522	airway
https://doi.org/10.1038/s41467-020-16239-z	5976	airway
https://doi.org/10.1038/s41586-021-03570-8	4030	airway, brain, lung, liver, kidney, lymph node, spleen, heart
https://doi.org/10.1038/s41586-021-03570-8	11819	airway, heart, kidney, spleen, liver, brain, lung, lymph node
https://doi.org/10.1038/s41586-021-03570-8	2504	airway, heart, lung, lymph node, kidney, liver, spleen, brain
https://doi.org/10.1038/s41586-021-03570-8	1966	airway, heart, lung, lymph node, liver, brain, spleen, kidney
https://doi.org/10.1038/s41586-021-03570-8	7478	airway, heart, spleen, lymph node, brain, liver, lung, kidney
https://doi.org/10.1038/s41586-021-03570-8	6463	airway, kidney, heart, brain, lung, spleen, lymph node, liver
https://doi.org/10.1038/s41586-021-03570-8	7378	airway, kidney, liver, spleen, heart, lung, lymph node, brain
https://doi.org/10.1038/s41586-021-03570-8	6398	airway, kidney, lung, spleen, brain, heart, liver, lymph node
https://doi.org/10.1038/s41586-021-03570-8	5	airway, kidney, lymph node, brain, spleen, lung, liver, heart
https://doi.org/10.1038/s41586-021-03570-8	8932	airway, kidney, lymph node, lung, spleen, liver, heart, brain
https://doi.org/10.1038/s41586-021-03570-8	4467	airway, liver, heart, spleen, lymph node, lung, kidney, brain
https://doi.org/10.1038/s41586-021-03570-8	1062	airway, liver, spleen, brain, lung, lymph node, kidney, heart
https://doi.org/10.1038/s41586-021-03570-8	1838	airway, lung, kidney, lymph node, liver, heart, brain, spleen
https://doi.org/10.1038/s41586-021-03570-8	8742	airway, lung, kidney, spleen, liver, heart, brain, lymph node
https://doi.org/10.1038/s41586-021-03570-8	6523	airway, lung, lymph node, spleen, liver, kidney, brain, heart
https://doi.org/10.1038/s41586-021-03570-8	5164	airway, lymph node, heart, kidney, liver, lung, spleen, brain
https://doi.org/10.1038/s41586-021-03570-8	2725	airway, lymph node, heart, kidney, liver, spleen, brain, lung
https://doi.org/10.1038/s41586-021-03570-8	10191	airway, lymph node, heart, spleen, liver, lung, kidney, brain
https://doi.org/10.1038/s41586-021-03570-8	7602	airway, lymph node, spleen, brain, lung, liver, heart, kidney
https://doi.org/10.1038/s41586-021-03570-8	7350	airway, spleen, heart, lung, kidney, brain, liver, lymph node
https://doi.org/10.1126/science.aaz6964	160459	biliary system
https://doi.org/10.1016/j.kint.2022.07.032	10309	bladder
https://doi.org/10.1681/asn.2019040335	9590	bladder
https://doi.org/10.1186/s13059-020-02210-0	7572	bladder
https://doi.org/10.1016/j.kint.2022.07.032	4969	bladder
https://doi.org/10.1681/asn.2019040335	3560	bladder
https://doi.org/10.1016/j.kint.2022.07.032	2528	bladder
https://doi.org/10.1016/j.kint.2022.07.032	2522	bladder
https://doi.org/10.1016/j.kint.2022.07.032	2436	bladder
https://doi.org/10.1016/j.kint.2022.07.032	2193	bladder
https://doi.org/10.1016/j.kint.2022.07.032	1988	bladder
https://doi.org/10.1016/j.kint.2022.07.032	1727	bladder
https://doi.org/10.1016/j.kint.2022.07.032	1524	bladder
https://doi.org/10.1016/j.kint.2022.07.032	1315	bladder
https://doi.org/10.1016/j.kint.2022.07.032	688	bladder
https://doi.org/10.1016/j.kint.2022.07.032	687	bladder
https://doi.org/10.1016/j.kint.2022.07.032	679	bladder
https://doi.org/10.1016/j.kint.2022.07.032	531	bladder
https://doi.org/10.1016/j.kint.2022.07.032	358	bladder
https://doi.org/10.1681/asn.2019040335	345	bladder
https://doi.org/10.1038/s41413-021-00163-z	14810	bone
https://doi.org/10.1038/s41413-021-00163-z	14808	bone
https://doi.org/10.1038/s41413-021-00163-z	13134	bone
https://doi.org/10.1038/s41413-021-00163-z	12191	bone
https://doi.org/10.1038/s41467-020-20598-y	9689	bone
https://doi.org/10.1038/s41422-021-00467-z	7351	bone
https://doi.org/10.1038/s41422-021-00467-z	7239	bone
https://doi.org/10.1038/s41422-021-00467-z	5745	bone
https://doi.org/10.1038/s41422-021-00467-z	5560	bone
https://doi.org/10.1038/s41422-021-00467-z	5300	bone
https://doi.org/10.1038/s41422-021-00467-z	4375	bone
https://doi.org/10.1038/s41422-021-00467-z	4355	bone
https://doi.org/10.1038/s41467-020-20598-y	3461	bone
https://doi.org/10.1038/s41422-021-00467-z	2932	bone
https://doi.org/10.1038/s41467-020-20598-y	2536	bone
https://doi.org/10.1038/s41467-020-20598-y	2418	bone
https://doi.org/10.1038/s41467-020-20598-y	2266	bone
https://doi.org/10.1038/s41467-020-20598-y	2237	bone
https://doi.org/10.1038/s41467-020-20598-y	2191	bone
https://doi.org/10.1038/s41467-020-20598-y	1926	bone
https://doi.org/10.1038/s41467-020-20598-y	1881	bone
https://doi.org/10.1038/s41467-020-20598-y	1369	bone
https://doi.org/10.1038/s41467-020-20598-y	1351	bone
https://doi.org/10.1038/s41467-020-20598-y	1321	bone
https://doi.org/10.1038/s41586-021-03929-x	103228	bone marrow
https://cellxgene.cziscience.com/datasets	92676	bone marrow
https://doi.org/10.1038/s41591-018-0269-2	91708	bone marrow
https://doi.org/10.1038/s41587-019-0068-4	68476	bone marrow
https://doi.org/10.1101/2020.01.26.919753	59065	bone marrow
https://doi.org/10.1038/s41587-019-0068-4	34575	bone marrow
https://doi.org/10.1038/s41586-021-03929-x	16743	bone marrow
https://doi.org/10.1093/database/baz046	13614	bone marrow
https://doi.org/10.1038/s41590-021-01059-0	13165	bone marrow
https://doi.org/10.1182/blood.2019002301	11256	bone marrow
https://doi.org/10.1182/blood.2019002301	10787	bone marrow
https://doi.org/10.1093/database/baz046	10548	bone marrow
https://doi.org/10.1093/database/baz046	10051	bone marrow
https://doi.org/10.7150/ijbs.61950	10038	bone marrow
https://doi.org/10.3389/fendo.2021.666140	9912	bone marrow
https://doi.org/10.1016%2Fj.isci.2022.104225	9911	bone marrow
https://doi.org/10.1093/database/baz046	9283	bone marrow
https://doi.org/10.1038/s41586-021-03929-x	8978	bone marrow
https://doi.org/10.1016%2Fj.isci.2022.104225	8857	bone marrow
https://doi.org/10.7150/ijbs.61950	8728	bone marrow
https://doi.org/10.1093/database/baz046	8724	bone marrow
https://doi.org/10.1016/j.celrep.2023.112682	8652	bone marrow
https://doi.org/10.1093/database/baz046	8357	bone marrow
https://doi.org/10.1093/database/baz046	8306	bone marrow
https://doi.org/10.1038/s41467-021-24045-4	8228	bone marrow
https://doi.org/10.1093/database/baz046	8046	bone marrow
https://doi.org/10.1093/database/baz046	8041	bone marrow
https://doi.org/10.1093/database/baz046	7932	bone marrow
https://doi.org/10.3389%2Ffgene.2021.745483	7927	bone marrow
https://doi.org/10.1093/database/baz046	7801	bone marrow
https://doi.org/10.1093/database/baz046	7703	bone marrow
https://doi.org/10.1093/database/baz046	7674	bone marrow
https://doi.org/10.1093/database/baz046	7642	bone marrow
https://doi.org/10.1093/database/baz046	7510	bone marrow
https://doi.org/10.1093/database/baz046	7395	bone marrow
https://doi.org/10.1093/database/baz046	7389	bone marrow
https://doi.org/10.1093/database/baz046	7370	bone marrow
https://doi.org/10.1093/database/baz046	7296	bone marrow
https://doi.org/10.1093/database/baz046	7266	bone marrow
https://doi.org/10.1093/database/baz046	7200	bone marrow
https://doi.org/10.1093/database/baz046	6706	bone marrow
https://doi.org/10.1016%2Fj.isci.2022.104225	6612	bone marrow
https://doi.org/10.3389%2Ffgene.2021.745483	6236	bone marrow
https://doi.org/10.1093/database/baz046	6141	bone marrow
https://doi.org/10.1016/j.devcel.2022.11.013	6102	bone marrow
https://doi.org/10.1016/j.celrep.2023.112682	6097	bone marrow
https://doi.org/10.1016/j.celrep.2023.112682	6036	bone marrow
https://doi.org/10.1016/j.celrep.2023.112682	5602	bone marrow
https://doi.org/10.1016/j.celrep.2023.112682	5512	bone marrow
https://doi.org/10.1182/blood.2019002301	5131	bone marrow
https://doi.org/10.1182/blood.2019002301	5115	bone marrow
https://doi.org/10.1093/database/baz046	5017	bone marrow
https://doi.org/10.1093/database/baz046	5002	bone marrow
https://doi.org/10.3389%2Ffgene.2021.745483	4844	bone marrow
https://doi.org/10.1093/database/baz046	4803	bone marrow
https://doi.org/10.3389%2Ffgene.2021.745483	4644	bone marrow
https://doi.org/10.1016%2Fj.isci.2022.104225	4584	bone marrow
https://doi.org/10.1182/blood.2019002301	4233	bone marrow
https://doi.org/10.1182/blood.2019002301	4183	bone marrow
https://doi.org/10.1182/blood.2019002301	4108	bone marrow
https://doi.org/10.1016/j.celrep.2023.112682	3924	bone marrow
https://doi.org/10.1016/j.celrep.2023.112682	3402	bone marrow
https://doi.org/10.1016/j.celrep.2023.112682	3286	bone marrow
https://doi.org/10.1186/s13059-020-02210-0	3230	bone marrow
https://doi.org/10.1182/blood.2019002301	3192	bone marrow
https://doi.org/10.1016/j.celrep.2023.112682	3021	bone marrow
https://doi.org/10.1182/blood.2019002301	3013	bone marrow
https://doi.org/10.1182/blood.2019002301	2966	bone marrow
https://doi.org/10.1093/database/baz046	2915	bone marrow
https://doi.org/10.1016/j.celrep.2023.112682	2833	bone marrow
https://doi.org/10.1182/blood.2019002301	2788	bone marrow
https://doi.org/10.1016/j.celrep.2023.112682	2751	bone marrow
https://doi.org/10.1093/database/baz046	2570	bone marrow
https://doi.org/10.1016/j.celrep.2023.112682	2522	bone marrow
https://doi.org/10.1093/database/baz046	2490	bone marrow
https://doi.org/10.1182/blood.2019002301	2337	bone marrow
https://doi.org/10.1182/blood.2019002301	2321	bone marrow
https://doi.org/10.1182/bloodadvances.2017012732	2224	bone marrow
https://doi.org/10.1016/j.celrep.2023.112682	1590	bone marrow
https://doi.org/10.1038/s41467-019-11947-7	1345	bone marrow
https://doi.org/10.1038/s41467-019-11947-7	1281	bone marrow
https://doi.org/10.1182/bloodadvances.2017012732	1086	bone marrow
https://doi.org/10.1182/blood-2017-08-803353	1024	bone marrow
https://doi.org/10.1038/s41467-019-11947-7	941	bone marrow
https://doi.org/10.1016/j.celrep.2023.112682	917	bone marrow
https://doi.org/10.1038/s41467-019-11947-7	895	bone marrow
https://doi.org/10.1038/ng.3678	892	bone marrow
https://doi.org/10.1038/s41467-019-11947-7	886	bone marrow
https://doi.org/10.1038/s41467-019-11947-7	804	bone marrow
https://doi.org/10.1186/s12967-018-1766-2	247	bone marrow
https://doi.org/10.1016/j.celrep.2023.112682	191	bone marrow
https://doi.org/10.1016/j.stem.2020.11.015	5865	bone marrow, liver
https://doi.org/10.1038/s41586-021-03929-x	27998	bone marrow, liver, immune
https://doi.org/10.1038/s41586-020-2157-4	598266	bone marrow, respiratory system unspecified, vasculature, large intestine, stomach, prostate, liver, lung, embryo, abdomen, adipose, reproductive system, adrenal, brain, bladder, intestine unspecified, eye, None, kidney, spinal cord, pancreas, muscle, testis, placenta, immune, spleen, heart, skin, small intestine, esophagus, bone
https://doi.org/10.1016/j.cell.2023.08.039	2565912	brain
https://doi.org/10.1038/s41593-022-01061-1	1432825	brain
https://doi.org/10.1126/science.aba7721	1372010	brain
https://doi.org/10.1101/2023.05.08.539485	1309414	brain
https://doi.org/10.1101/2023.05.08.539485	1149751	brain
https://doi.org/10.1126/science.aba7721	1002756	brain
https://doi.org/10.1126/science.aba7721	1002756	brain
https://doi.org/10.1038/s41586-019-1404-z	822989	brain
https://doi.org/10.1101/459891	711961	brain
https://doi.org/10.1101/459891	711959	brain
https://doi.org/10.1101/2022.08.27.505439	702028	brain
https://doi.org/10.1038/s41586-021-03910-8	457965	brain
https://doi.org/10.1038/s41593-022-01061-1	434340	brain
https://doi.org/10.1016/j.neuron.2019.07.016	247068	brain
https://doi.org/10.1038/s41586-019-1917-5	232807	brain
https://doi.org/10.1038/s41586-019-0903-2	208629	brain
https://doi.org/10.1038/s41586-023-06884-x	180956	brain
https://doi.org/10.1016/j.neuron.2019.07.017	175068	brain
https://doi.org/10.1126/science.abo7257	172120	brain
https://doi.org/10.1101/2021.12.20.473443	169280	brain
https://doi.org/10.1007/s00401-023-02599-5	160658	brain
https://singlecell.broadinstitute.org/single_cell/study/SCP2247/neuronal-diversity-in-the-human-hypothalamus	155183	brain
https://doi.org/10.1016/j.neuron.2021.05.003	131325	brain
https://doi.org/10.1101/2022.05.03.490513	130605	brain
https://doi.org/10.1038/s41586-021-03220-z	130335	brain
https://cellxgene.cziscience.com/datasets	124917	brain
https://doi.org/10.1007/s00401-023-02599-5	120807	brain
https://doi.org/10.1101/2022.10.12.511898	116576	brain
https://doi.org/10.1007/s00401-023-02599-5	113106	brain
https://doi.org/10.1101/2022.10.12.511898	107301	brain
https://doi.org/10.1126/sciimmunol.abb8786	101679	brain
https://doi.org/10.1038/s41467-024-45165-7	98848	brain
https://doi.org/10.1016/j.neuron.2022.06.021	96129	brain
https://doi.org/10.1093/database/baz046	85555	brain
https://doi.org/10.1093/database/baz046	76641	brain
https://doi.org/10.1093/database/baz046	75531	brain
https://doi.org/10.1093/database/baz046	75442	brain
https://doi.org/10.1093/database/baz046	73509	brain
https://doi.org/10.1101/2022.10.12.511898	71874	brain
https://doi.org/10.1093/database/baz046	71478	brain
https://doi.org/10.1016/j.cell.2022.11.019	70394	brain
https://doi.org/10.1101/2020.06.30.174391	69174	brain
https://doi.org/10.1007/s00401-023-02599-5	66719	brain
https://doi.org/10.1038/s41593-020-00764-7	63608	brain
https://doi.org/10.1038/s41588-021-00894-z	61770	brain
https://doi.org/10.1101/2022.10.12.511898	59505	brain
https://doi.org/10.1016/j.cell.2021.07.039	57868	brain
https://singlecell.broadinstitute.org/single_cell/study/SCP1964/pten-mutated-cortical-organoids	57356	brain
https://doi.org/10.1126/science.abj6641	56412	brain
https://doi.org/10.1101/2022.10.12.511898	56367	brain
https://doi.org/10.1101/2022.10.12.511898	52045	brain
https://doi.org/10.1073/pnas.2023333118	51878	brain
https://doi.org/10.1101/2022.10.12.511898	50830	brain
https://doi.org/10.1101/2022.10.12.511898	50362	brain
https://doi.org/10.1101/2022.10.12.511898	49512	brain
https://doi.org/10.1126/science.adf6812	49417	brain
https://doi.org/10.1101/2022.10.12.511898	49110	brain
https://doi.org/10.1101/2022.10.12.511898	48856	brain
https://doi.org/10.1101/2022.10.12.511898	47416	brain
https://doi.org/10.1101/2022.10.12.511898	46453	brain
https://doi.org/10.1093/database/baz046	45961	brain
https://singlecell.broadinstitute.org/single_cell/study/SCP1964/pten-mutated-cortical-organoids	42871	brain
https://doi.org/10.1101/2022.10.12.511898	42834	brain
https://doi.org/10.1101/2022.10.12.511898	42699	brain
https://doi.org/10.1038/s41593-020-00764-7	42528	brain
https://doi.org/10.1101/2022.10.12.511898	41568	brain
https://doi.org/10.1101/2022.10.12.511898	40815	brain
https://doi.org/10.1101/2022.10.12.511898	40677	brain
https://doi.org/10.1101/2022.10.12.511898	40565	brain
https://doi.org/10.1101/2022.10.12.511898	40191	brain
https://doi.org/10.1101/2022.10.12.511898	40165	brain
https://doi.org/10.1101/2022.10.12.511898	39696	brain
https://doi.org/10.1101/2022.10.12.511898	39147	brain
https://doi.org/10.1101/2022.10.12.511898	39053	brain
https://doi.org/10.1101/2022.10.12.511898	38937	brain
https://singlecell.broadinstitute.org/single_cell/study/SCP1964/pten-mutated-cortical-organoids	38836	brain
https://doi.org/10.1101/2022.10.12.511898	38331	brain
https://doi.org/10.1101/2022.10.12.511898	38259	brain
https://doi.org/10.1038/s41586-021-03710-0	38217	brain
https://doi.org/10.1101/2022.10.12.511898	38205	brain
https://doi.org/10.1101/2022.10.12.511898	38188	brain
https://doi.org/10.1101/2022.10.12.511898	37911	brain
https://doi.org/10.1101/2022.10.12.511898	37767	brain
https://doi.org/10.1101/2022.10.12.511898	37642	brain
https://doi.org/10.1038/s41593-022-01221-3	37398	brain
https://doi.org/10.1101/2022.10.12.511898	36941	brain
https://doi.org/10.1101/2022.10.12.511898	36886	brain
https://cellxgene.cziscience.com/datasets	35637	brain
https://doi.org/10.1101/2022.10.12.511898	35359	brain
https://doi.org/10.1101/2022.10.12.511898	35350	brain
https://doi.org/10.1101/2022.10.12.511898	35290	brain
https://doi.org/10.1101/2022.10.12.511898	35285	brain
https://doi.org/10.1038/s41593-022-01221-3	35207	brain
https://doi.org/10.1101/2022.10.12.511898	34949	brain
https://doi.org/10.1101/2022.10.12.511898	34933	brain
https://doi.org/10.1101/2022.10.12.511898	34919	brain
https://doi.org/10.1101/2022.10.12.511898	34416	brain
https://doi.org/10.1101/2022.10.12.511898	34078	brain
https://doi.org/10.1101/2022.10.12.511898	33968	brain
https://doi.org/10.1101/2022.10.12.511898	33794	brain
https://doi.org/10.1101/2022.10.12.511898	33641	brain
https://doi.org/10.1101/2022.10.12.511898	33484	brain
https://doi.org/10.1038/s41588-022-01276-9	33206	brain
https://doi.org/10.1101/2022.10.12.511898	32790	brain
https://doi.org/10.1101/2022.10.12.511898	32745	brain
https://doi.org/10.1101/2022.10.12.511898	32678	brain
https://doi.org/10.1038/s41593-022-01221-3	32667	brain
https://doi.org/10.1101/2022.10.12.511898	32638	brain
https://doi.org/10.1016/j.celrep.2018.10.026	32627	brain
https://doi.org/10.1038/s41593-022-01221-3	32539	brain
https://doi.org/10.1101/2022.10.12.511898	32306	brain
https://doi.org/10.1101/2022.10.12.511898	32157	brain
https://doi.org/10.1038/s41593-022-01221-3	32053	brain
https://doi.org/10.1101/2022.10.12.511898	31899	brain
https://singlecell.broadinstitute.org/single_cell/study/SCP1964/pten-mutated-cortical-organoids	31846	brain
https://doi.org/10.1101/2022.10.12.511898	31307	brain
https://doi.org/10.1038/s41593-022-01221-3	31302	brain
https://doi.org/10.1101/2022.10.12.511898	31230	brain
https://doi.org/10.1101/2022.10.12.511898	31090	brain
https://doi.org/10.1101/2022.10.12.511898	31065	brain
https://doi.org/10.1101/2022.10.12.511898	30132	brain
https://doi.org/10.1101/2022.10.12.511898	29907	brain
https://doi.org/10.1101/2022.10.12.511898	29674	brain
https://doi.org/10.1101/2022.10.12.511898	29522	brain
https://doi.org/10.1101/2022.10.12.511898	28984	brain
https://doi.org/10.1101/2022.10.12.511898	28724	brain
https://doi.org/10.1038/s41593-022-01180-9	28429	brain
https://doi.org/10.1101/2022.10.12.511898	28155	brain
https://doi.org/10.1101/2022.10.12.511898	28051	brain
https://doi.org/10.1101/2022.10.12.511898	28028	brain
https://doi.org/10.1101/2022.03.25.485846	27603	brain
https://doi.org/10.1038/s41593-022-01180-9	27251	brain
https://doi.org/10.1101/2022.10.12.511898	27210	brain
https://doi.org/10.1101/2022.10.12.511898	27111	brain
https://doi.org/10.1038/s41593-022-01180-9	27105	brain
https://doi.org/10.1038/s41586-021-03710-0	27092	brain
https://doi.org/10.1038/s41593-022-01180-9	26978	brain
https://singlecell.broadinstitute.org/single_cell/study/SCP1964/pten-mutated-cortical-organoids	26795	brain
https://doi.org/10.1038/s41593-022-01180-9	26781	brain
https://doi.org/10.1038/s41593-022-01221-3	26755	brain
https://doi.org/10.1093/database/baz046	26431	brain
https://doi.org/10.1016/j.celrep.2022.110467	26292	brain
https://doi.org/10.1101/2022.10.12.511898	26172	brain
https://doi.org/10.1101/2022.10.12.511898	26095	brain
https://doi.org/10.1101/2022.10.12.511898	25875	brain
https://doi.org/10.1038/s41593-022-01180-9	25496	brain
https://doi.org/10.1038/s41593-022-01180-9	25165	brain
https://doi.org/10.1038/s41586-021-04369-3	24953	brain
https://doi.org/10.1101/2022.10.12.511898	24808	brain
https://doi.org/10.1101/2022.10.12.511898	24354	brain
https://doi.org/10.1101/2022.10.12.511898	24327	brain
https://doi.org/10.1038/s41593-022-01221-3	24231	brain
https://doi.org/10.1101/2022.10.12.511898	24155	brain
https://doi.org/10.1038/s41593-022-01180-9	23962	brain
https://doi.org/10.1101/2022.10.12.511898	23732	brain
https://doi.org/10.1038/s41593-022-01221-3	23581	brain
https://doi.org/10.1101/2022.10.12.511898	23349	brain
https://doi.org/10.1038/s41586-021-04369-3	23227	brain
https://doi.org/10.1016/j.neuron.2022.06.021	23197	brain
https://doi.org/10.1101/2022.10.12.511898	23120	brain
https://doi.org/10.1101/2022.03.25.485846	22577	brain
https://doi.org/10.1038/s41593-022-01221-3	22158	brain
https://doi.org/10.1172/JCI.INSIGHT.150861	21631	brain
https://doi.org/10.1101/2022.10.12.511898	21534	brain
https://doi.org/10.1101/2022.03.25.485846	21450	brain
https://doi.org/10.1038/s41593-022-01221-3	20932	brain
https://doi.org/10.1101/2022.10.12.511898	20916	brain
https://cellxgene.cziscience.com/datasets	20470	brain
https://doi.org/10.1101/2022.10.12.511898	20162	brain
https://doi.org/10.1038/s41586-021-04369-3	20144	brain
https://doi.org/10.1101/2022.10.12.511898	20027	brain
https://doi.org/10.1101/2022.03.25.485846	19620	brain
https://doi.org/10.1101/2022.03.25.485846	19450	brain
https://doi.org/10.1101/2022.03.25.485846	19263	brain
https://doi.org/10.1101/2022.03.25.485846	18841	brain
https://doi.org/10.1038/s41586-021-04369-3	18839	brain
https://doi.org/10.1101/2022.03.25.485846	18829	brain
https://doi.org/10.1101/2022.03.25.485846	18811	brain
https://doi.org/10.1101/2022.10.12.511898	18728	brain
https://doi.org/10.1038/s41467-021-26447-w	18649	brain
https://doi.org/10.1038/s41593-021-00940-3	18246	brain
https://doi.org/10.1038/s41467-021-22952-0	17825	brain
https://doi.org/10.1101/2022.03.25.485846	17752	brain
https://doi.org/10.1101/2022.10.12.511898	17660	brain
https://doi.org/10.1101/2022.10.12.511898	17535	brain
https://doi.org/10.1038/s41586-021-04369-3	17215	brain
https://doi.org/10.1038/s41593-021-00940-3	16807	brain
https://doi.org/10.1101/2022.10.12.511898	16753	brain
https://doi.org/10.1172/JCI.INSIGHT.150861	16750	brain
https://doi.org/10.1038/s41593-018-0168-3	16656	brain
https://doi.org/10.1038/s41467-020-19737-2	16245	brain
https://doi.org/10.1101/2022.03.25.485846	15832	brain
https://doi.org/10.1172/JCI.INSIGHT.150861	15094	brain
https://doi.org/10.1038/s41586-021-04369-3	15069	brain
https://doi.org/10.1016/j.celrep.2022.110467	15024	brain
https://doi.org/10.1101/2022.10.12.511898	14979	brain
https://doi.org/10.1038/s41586-021-03220-z	14971	brain
https://doi.org/10.1101/2022.03.25.485846	14933	brain
https://doi.org/10.1038/s41593-022-01221-3	14897	brain
https://doi.org/10.1038/s41586-021-04369-3	14774	brain
https://doi.org/10.1101/2022.10.12.511898	14352	brain
https://doi.org/10.1093/database/baz046	14289	brain
https://doi.org/10.1101/2022.10.12.511898	14226	brain
https://singlecell.broadinstitute.org/single_cell/study/SCP2167/slide-tags-snrna-seq-on-human-prefrontal-cortex	14165	brain
https://doi.org/10.1101/2022.10.12.511898	14094	brain
https://doi.org/10.1101/2022.03.25.485846	14068	brain
https://doi.org/10.1016/j.celrep.2018.10.026	13982	brain
https://doi.org/10.1172/JCI.INSIGHT.150861	13657	brain
https://doi.org/10.1101/2022.10.12.511898	13623	brain
https://doi.org/10.1101/2022.10.12.511898	13382	brain
https://doi.org/10.1007/s00401-021-02263-w	13275	brain
https://doi.org/10.1101/2022.03.25.485846	13202	brain
https://doi.org/10.1101/2022.10.12.511898	13173	brain
https://doi.org/10.1007/s00401-021-02263-w	13063	brain
https://doi.org/10.1038/s41586-021-04369-3	12992	brain
https://doi.org/10.1101/2022.10.12.511898	12944	brain
https://doi.org/10.1038/s41593-021-00940-3	12710	brain
https://doi.org/10.1101/2022.03.25.485846	12615	brain
https://doi.org/10.1101/2022.10.12.511898	12557	brain
https://doi.org/10.1007/s00401-021-02263-w	12461	brain
https://doi.org/10.1101/2022.10.12.511898	12461	brain
https://doi.org/10.1038/s41586-021-04369-3	12433	brain
https://doi.org/10.1016/j.celrep.2022.110467	12429	brain
https://doi.org/10.3389/fnmol.2020.00134	12310	brain
https://doi.org/10.1038/s41586-021-04369-3	12142	brain
https://doi.org/10.1038/s41586-021-04369-3	12105	brain
https://doi.org/10.1016/j.celrep.2022.110467	11877	brain
https://doi.org/10.1101/2022.03.25.485846	11760	brain
https://doi.org/10.1101/2022.03.25.485846	11738	brain
https://doi.org/10.1038/s41593-022-01022-8	11694	brain
https://doi.org/10.1016/j.celrep.2022.110467	11468	brain
https://doi.org/10.1101/2022.10.12.511898	11265	brain
https://doi.org/10.1038/s41586-021-04369-3	11259	brain
https://doi.org/10.1007/s00401-021-02263-w	11077	brain
https://doi.org/10.1101/2022.03.25.485846	11055	brain
https://doi.org/10.1038/s41586-021-04369-3	11048	brain
https://doi.org/10.1038/s41586-021-04369-3	10902	brain
https://doi.org/10.1101/2022.03.25.485846	10794	brain
https://doi.org/10.1101/2022.10.12.511898	10778	brain
https://doi.org/10.1172/JCI.INSIGHT.150861	10690	brain
https://doi.org/10.1038/s41593-021-00940-3	10631	brain
https://doi.org/10.1101/2022.02.14.480397	10440	brain
https://doi.org/10.1101/2022.03.25.485846	10243	brain
https://doi.org/10.1101/2022.10.12.511898	10099	brain
https://doi.org/10.1007/s00401-021-02263-w	10027	brain
https://doi.org/10.1007/s00401-021-02263-w	9737	brain
https://doi.org/10.1101/2022.03.25.485846	9683	brain
https://doi.org/10.1007/s00401-021-02263-w	9235	brain
https://doi.org/10.1038/s41586-021-04369-3	9190	brain
https://doi.org/10.1101/2022.02.14.480397	9071	brain
https://doi.org/10.1016/j.celrep.2022.110467	9022	brain
https://doi.org/10.1007/s00401-021-02263-w	8777	brain
https://doi.org/10.1007/s00401-021-02263-w	8576	brain
https://doi.org/10.1101/2022.10.12.511898	8573	brain
https://doi.org/10.1101/2022.02.14.480397	8316	brain
https://doi.org/10.1007/s00401-021-02263-w	8145	brain
https://doi.org/10.1101/2022.10.12.511898	8077	brain
https://doi.org/10.1101/2022.03.25.485846	7804	brain
https://doi.org/10.1101/2022.03.25.485846	7792	brain
https://doi.org/10.1007/s00401-021-02263-w	7574	brain
https://doi.org/10.1007/s00401-021-02263-w	7511	brain
https://doi.org/10.1101/2022.03.25.485846	7489	brain
https://doi.org/10.1101/2022.02.14.480397	7455	brain
https://doi.org/10.1101/2022.03.25.485846	7421	brain
https://doi.org/10.1101/2022.02.14.480397	7365	brain
https://doi.org/10.1007/s00401-021-02263-w	7263	brain
https://doi.org/10.1007/s00401-021-02263-w	7186	brain
https://doi.org/10.1007/s00401-021-02263-w	7139	brain
https://doi.org/10.1101/2022.10.12.511898	6877	brain
https://doi.org/10.1007/s00401-021-02263-w	6658	brain
https://doi.org/10.1101/2022.03.25.485846	6508	brain
https://doi.org/10.1007/s00401-021-02263-w	6440	brain
https://doi.org/10.1007/s00401-021-02263-w	6382	brain
https://doi.org/10.1101/2022.03.25.485846	6356	brain
https://doi.org/10.1038/s41586-021-04369-3	6279	brain
https://doi.org/10.1101/2022.02.14.480397	6246	brain
https://doi.org/10.1101/2022.03.25.485846	6193	brain
https://doi.org/10.1101/2022.02.14.480397	5863	brain
https://doi.org/10.1101/2022.02.14.480397	5798	brain
https://doi.org/10.1007/s00401-021-02263-w	5712	brain
https://doi.org/10.1101/2022.02.14.480397	5633	brain
https://doi.org/10.1007/s00401-021-02263-w	5595	brain
https://doi.org/10.1007/s00401-021-02263-w	5524	brain
https://doi.org/10.1007/s00401-021-02263-w	5495	brain
https://doi.org/10.1101/2022.02.14.480397	5092	brain
https://doi.org/10.1007/s00401-021-02263-w	5071	brain
https://doi.org/10.1101/2022.03.25.485846	5017	brain
https://doi.org/10.1007/s00401-021-02263-w	4894	brain
https://doi.org/10.1038/s41586-021-04369-3	4893	brain
https://doi.org/10.1016/j.celrep.2022.110467	4831	brain
https://doi.org/10.1101/2022.02.14.480397	4813	brain
https://doi.org/10.1101/2022.03.25.485846	4782	brain
https://doi.org/10.1101/2022.10.12.511898	4714	brain
https://doi.org/10.1038/s41422-018-0099-2	4647	brain
https://doi.org/10.1007/s00401-021-02263-w	4545	brain
https://doi.org/10.1038/s41422-018-0099-2	3936	brain
https://doi.org/10.1007/s00401-021-02263-w	3892	brain
https://doi.org/10.1101/2022.03.25.485846	3608	brain
https://doi.org/10.1038/s41467-020-17876-0	3361	brain
https://doi.org/10.1007/s00401-021-02263-w	2957	brain
https://doi.org/10.1038/s41467-020-17876-0	2714	brain
https://doi.org/10.1016/j.celrep.2017.10.030	2498	brain
https://doi.org/10.1038/s41467-020-17876-0	2455	brain
https://doi.org/10.1101/2022.03.25.485846	2165	brain
https://doi.org/10.1038/s41467-020-17876-0	1910	brain
https://doi.org/10.1038/s41586-021-04369-3	1899	brain
https://doi.org/10.1101/2022.02.14.480397	1891	brain
https://doi.org/10.1038/s41467-020-17876-0	1744	brain
https://doi.org/10.1016/j.celrep.2022.110467	1642	brain
https://doi.org/10.1038/s41467-020-17876-0	1575	brain
https://doi.org/10.1038/s41467-020-17876-0	1337	brain
https://doi.org/10.1016/j.celrep.2021.109864	1326	brain
https://doi.org/10.1016/j.celrep.2021.109864	999	brain
https://doi.org/10.1016/j.celrep.2021.109864	999	brain
https://doi.org/10.1016/j.celrep.2021.109864	999	brain
https://doi.org/10.1016/j.celrep.2021.109864	894	brain
https://doi.org/10.1016/j.celrep.2021.109864	809	brain
https://doi.org/10.1038/s41467-020-17876-0	703	brain
https://doi.org/10.1038/s41467-020-17876-0	690	brain
https://doi.org/10.1038/s41467-020-17876-0	589	brain
https://doi.org/10.1038/s41467-020-17876-0	544	brain
https://doi.org/10.1016/j.celrep.2021.109864	510	brain
https://doi.org/10.1038/s41467-020-17876-0	498	brain
https://doi.org/10.1038/s41380-020-0844-z	384	brain
https://doi.org/10.1038/s41380-020-0844-z	384	brain
https://doi.org/10.1038/s41380-020-0844-z	384	brain
https://doi.org/10.1038/s41380-020-0844-z	384	brain
https://doi.org/10.1038/s41380-020-0844-z	384	brain
https://doi.org/10.1038/s41380-020-0844-z	384	brain
https://doi.org/10.1038/s41380-020-0844-z	384	brain
https://doi.org/10.1038/s41380-020-0844-z	384	brain
https://doi.org/10.1126/science.aba5906	83	brain
https://doi.org/10.1126/science.aba5906	82	brain
https://doi.org/10.1126/science.aba5906	82	brain
https://doi.org/10.1126/science.aba5906	82	brain
https://doi.org/10.1126/science.aba5906	82	brain
https://doi.org/10.1126/science.aba5906	81	brain
https://doi.org/10.1126/science.aba5906	81	brain
https://doi.org/10.1126/science.aba5906	81	brain
https://doi.org/10.1126/science.aba5906	81	brain
https://doi.org/10.1126/science.aba5906	81	brain
https://doi.org/10.1126/science.aba5906	81	brain
https://doi.org/10.1126/science.aba5906	81	brain
https://doi.org/10.1126/science.aba5906	81	brain
https://doi.org/10.1126/science.aba5906	81	brain
https://doi.org/10.1126/science.aba5906	81	brain
https://doi.org/10.1126/science.aba5906	80	brain
https://doi.org/10.1126/science.aba5906	80	brain
https://doi.org/10.1126/science.aba5906	80	brain
https://doi.org/10.1126/science.aba5906	80	brain
https://doi.org/10.1126/science.aba5906	80	brain
https://doi.org/10.1126/science.aba5906	80	brain
https://doi.org/10.1126/science.aba5906	80	brain
https://doi.org/10.1126/science.aba5906	80	brain
https://doi.org/10.1126/science.aba5906	80	brain
https://doi.org/10.1126/science.aba5906	80	brain
https://doi.org/10.1126/science.aba5906	80	brain
https://doi.org/10.1126/science.aba5906	80	brain
https://doi.org/10.1126/science.aba5906	80	brain
https://doi.org/10.1126/science.aba5906	80	brain
https://doi.org/10.1126/science.aba5906	80	brain
https://doi.org/10.1126/science.aba5906	80	brain
https://doi.org/10.1126/science.aba5906	80	brain
https://doi.org/10.1126/science.aba5906	79	brain
https://doi.org/10.1126/science.aba5906	79	brain
https://doi.org/10.1126/science.aba5906	79	brain
https://doi.org/10.1126/science.aba5906	79	brain
https://doi.org/10.1126/science.aba5906	79	brain
https://doi.org/10.1126/science.aba5906	79	brain
https://doi.org/10.1126/science.aba5906	79	brain
https://doi.org/10.1126/science.aba5906	79	brain
https://doi.org/10.1126/science.aba5906	79	brain
https://doi.org/10.1126/science.aba5906	78	brain
https://doi.org/10.1126/science.aba5906	78	brain
https://doi.org/10.1126/science.aba5906	78	brain
https://doi.org/10.1126/science.aba5906	78	brain
https://doi.org/10.1126/science.aba5906	78	brain
https://doi.org/10.1126/science.aba5906	78	brain
https://doi.org/10.1126/science.aba5906	78	brain
https://doi.org/10.1126/science.aba5906	78	brain
https://doi.org/10.1126/science.aba5906	78	brain
https://doi.org/10.1126/science.aba5906	78	brain
https://doi.org/10.1126/science.aba5906	78	brain
https://doi.org/10.1126/science.aba5906	78	brain
https://doi.org/10.1126/science.aba5906	78	brain
https://doi.org/10.1126/science.aba5906	78	brain
https://doi.org/10.1126/science.aba5906	78	brain
https://doi.org/10.1126/science.aba5906	77	brain
https://doi.org/10.1126/science.aba5906	77	brain
https://doi.org/10.1126/science.aba5906	77	brain
https://doi.org/10.1126/science.aba5906	77	brain
https://doi.org/10.1126/science.aba5906	77	brain
https://doi.org/10.1126/science.aba5906	77	brain
https://doi.org/10.1126/science.aba5906	77	brain
https://doi.org/10.1126/science.aba5906	77	brain
https://doi.org/10.1126/science.aba5906	77	brain
https://doi.org/10.1126/science.aba5906	77	brain
https://doi.org/10.1126/science.aba5906	77	brain
https://doi.org/10.1126/science.aba5906	77	brain
https://doi.org/10.1126/science.aba5906	77	brain
https://doi.org/10.1126/science.aba5906	77	brain
https://doi.org/10.1126/science.aba5906	77	brain
https://doi.org/10.1126/science.aba5906	77	brain
https://doi.org/10.1126/science.aba5906	77	brain
https://doi.org/10.1126/science.aba5906	77	brain
https://doi.org/10.1126/science.aba5906	77	brain
https://doi.org/10.1126/science.aba5906	77	brain
https://doi.org/10.1126/science.aba5906	77	brain
https://doi.org/10.1126/science.aba5906	77	brain
https://doi.org/10.1126/science.aba5906	77	brain
https://doi.org/10.1126/science.aba5906	76	brain
https://doi.org/10.1126/science.aba5906	76	brain
https://doi.org/10.1126/science.aba5906	76	brain
https://doi.org/10.1126/science.aba5906	76	brain
https://doi.org/10.1126/science.aba5906	76	brain
https://doi.org/10.1126/science.aba5906	76	brain
https://doi.org/10.1126/science.aba5906	76	brain
https://doi.org/10.1126/science.aba5906	76	brain
https://doi.org/10.1126/science.aba5906	76	brain
https://doi.org/10.1126/science.aba5906	76	brain
https://doi.org/10.1126/science.aba5906	76	brain
https://doi.org/10.1126/science.aba5906	76	brain
https://doi.org/10.1126/science.aba5906	75	brain
https://doi.org/10.1126/science.aba5906	75	brain
https://doi.org/10.1126/science.aba5906	75	brain
https://doi.org/10.1126/science.aba5906	75	brain
https://doi.org/10.1126/science.aba5906	75	brain
https://doi.org/10.1126/science.aba5906	75	brain
https://doi.org/10.1126/science.aba5906	75	brain
https://doi.org/10.1126/science.aba5906	75	brain
https://doi.org/10.1126/science.aba5906	75	brain
https://doi.org/10.1126/science.aba5906	75	brain
https://doi.org/10.1126/science.aba5906	75	brain
https://doi.org/10.1126/science.aba5906	75	brain
https://doi.org/10.1126/science.aba5906	75	brain
https://doi.org/10.1126/science.aba5906	74	brain
https://doi.org/10.1126/science.aba5906	74	brain
https://doi.org/10.1126/science.aba5906	74	brain
https://doi.org/10.1126/science.aba5906	74	brain
https://doi.org/10.1126/science.aba5906	74	brain
https://doi.org/10.1126/science.aba5906	74	brain
https://doi.org/10.1126/science.aba5906	74	brain
https://doi.org/10.1126/science.aba5906	74	brain
https://doi.org/10.1126/science.aba5906	74	brain
https://doi.org/10.1126/science.aba5906	73	brain
https://doi.org/10.1126/science.aba5906	73	brain
https://doi.org/10.1126/science.aba5906	73	brain
https://doi.org/10.1126/science.aba5906	73	brain
https://doi.org/10.1126/science.aba5906	73	brain
https://doi.org/10.1126/science.aba5906	73	brain
https://doi.org/10.1126/science.aba5906	73	brain
https://doi.org/10.1126/science.aba5906	73	brain
https://doi.org/10.1126/science.aba5906	73	brain
https://doi.org/10.1126/science.aba5906	73	brain
https://doi.org/10.1126/science.aba5906	73	brain
https://doi.org/10.1126/science.aba5906	73	brain
https://doi.org/10.1126/science.aba5906	73	brain
https://doi.org/10.1126/science.aba5906	73	brain
https://doi.org/10.1126/science.aba5906	73	brain
https://doi.org/10.1126/science.aba5906	72	brain
https://doi.org/10.1126/science.aba5906	72	brain
https://doi.org/10.1126/science.aba5906	72	brain
https://doi.org/10.1126/science.aba5906	72	brain
https://doi.org/10.1126/science.aba5906	72	brain
https://doi.org/10.1126/science.aba5906	72	brain
https://doi.org/10.1126/science.aba5906	72	brain
https://doi.org/10.1126/science.aba5906	72	brain
https://doi.org/10.1126/science.aba5906	72	brain
https://doi.org/10.1126/science.aba5906	72	brain
https://doi.org/10.1126/science.aba5906	72	brain
https://doi.org/10.1126/science.aba5906	72	brain
https://doi.org/10.1126/science.aba5906	71	brain
https://doi.org/10.1126/science.aba5906	71	brain
https://doi.org/10.1126/science.aba5906	71	brain
https://doi.org/10.1126/science.aba5906	71	brain
https://doi.org/10.1126/science.aba5906	71	brain
https://doi.org/10.1126/science.aba5906	71	brain
https://doi.org/10.1126/science.aba5906	71	brain
https://doi.org/10.1126/science.aba5906	71	brain
https://doi.org/10.1126/science.aba5906	71	brain
https://doi.org/10.1126/science.aba5906	70	brain
https://doi.org/10.1126/science.aba5906	70	brain
https://doi.org/10.1126/science.aba5906	70	brain
https://doi.org/10.1126/science.aba5906	70	brain
https://doi.org/10.1126/science.aba5906	70	brain
https://doi.org/10.1126/science.aba5906	70	brain
https://doi.org/10.1126/science.aba5906	70	brain
https://doi.org/10.1126/science.aba5906	70	brain
https://doi.org/10.1126/science.aba5906	70	brain
https://doi.org/10.1126/science.aba5906	70	brain
https://doi.org/10.1126/science.aba5906	70	brain
https://doi.org/10.1126/science.aba5906	70	brain
https://doi.org/10.1126/science.aba5906	70	brain
https://doi.org/10.1126/science.aba5906	70	brain
https://doi.org/10.1126/science.aba5906	70	brain
https://doi.org/10.1126/science.aba5906	70	brain
https://doi.org/10.1126/science.aba5906	69	brain
https://doi.org/10.1126/science.aba5906	69	brain
https://doi.org/10.1126/science.aba5906	69	brain
https://doi.org/10.1126/science.aba5906	69	brain
https://doi.org/10.1126/science.aba5906	69	brain
https://doi.org/10.1126/science.aba5906	69	brain
https://doi.org/10.1126/science.aba5906	69	brain
https://doi.org/10.1126/science.aba5906	69	brain
https://doi.org/10.1126/science.aba5906	69	brain
https://doi.org/10.1126/science.aba5906	69	brain
https://doi.org/10.1126/science.aba5906	69	brain
https://doi.org/10.1126/science.aba5906	68	brain
https://doi.org/10.1126/science.aba5906	68	brain
https://doi.org/10.1126/science.aba5906	68	brain
https://doi.org/10.1126/science.aba5906	68	brain
https://doi.org/10.1126/science.aba5906	68	brain
https://doi.org/10.1126/science.aba5906	68	brain
https://doi.org/10.1126/science.aba5906	68	brain
https://doi.org/10.1126/science.aba5906	67	brain
https://doi.org/10.1126/science.aba5906	67	brain
https://doi.org/10.1126/science.aba5906	67	brain
https://doi.org/10.1126/science.aba5906	67	brain
https://doi.org/10.1126/science.aba5906	67	brain
https://doi.org/10.1126/science.aba5906	67	brain
https://doi.org/10.1126/science.aba5906	67	brain
https://doi.org/10.1126/science.aba5906	67	brain
https://doi.org/10.1126/science.aba5906	66	brain
https://doi.org/10.1126/science.aba5906	66	brain
https://doi.org/10.1126/science.aba5906	66	brain
https://doi.org/10.1126/science.aba5906	66	brain
https://doi.org/10.1126/science.aba5906	65	brain
https://doi.org/10.1126/science.aba5906	65	brain
https://doi.org/10.1126/science.aba5906	65	brain
https://doi.org/10.1126/science.aba5906	64	brain
https://doi.org/10.1126/science.aba5906	64	brain
https://doi.org/10.1126/science.aba5906	64	brain
https://doi.org/10.1126/science.aba5906	64	brain
https://doi.org/10.1126/science.aba5906	64	brain
https://doi.org/10.1126/science.aba5906	64	brain
https://doi.org/10.1126/science.aba5906	63	brain
https://doi.org/10.1126/science.aba5906	63	brain
https://doi.org/10.1126/science.aba5906	62	brain
https://doi.org/10.1126/science.aba5906	60	brain
https://doi.org/10.1126/science.aba5906	60	brain
https://doi.org/10.1126/science.aba5906	60	brain
https://doi.org/10.1126/science.aba5906	60	brain
https://doi.org/10.1126/science.aba5906	59	brain
https://doi.org/10.1126/science.aba5906	59	brain
https://doi.org/10.1126/science.aba5906	59	brain
https://doi.org/10.1126/science.aba5906	59	brain
https://doi.org/10.1126/science.aba5906	59	brain
https://doi.org/10.1126/science.aba5906	58	brain
https://doi.org/10.1126/science.aba5906	58	brain
https://doi.org/10.1126/science.aba5906	58	brain
https://doi.org/10.1126/science.aba5906	58	brain
https://doi.org/10.1126/science.aba5906	58	brain
https://doi.org/10.1126/science.aba5906	57	brain
https://doi.org/10.1126/science.aba5906	56	brain
https://doi.org/10.1126/science.aba5906	56	brain
https://doi.org/10.1126/science.aba5906	53	brain
https://doi.org/10.1126/science.aba5906	52	brain
https://doi.org/10.1126/science.aba5906	51	brain
https://doi.org/10.1126/science.aba5906	47	brain
https://doi.org/10.1038/s41586-021-03570-8	9245	brain, airway, kidney, lung, heart, liver, lymph node, spleen
https://doi.org/10.1016/j.cell.2022.09.039	12132	brain, embryo
https://doi.org/10.1016/j.cell.2022.09.039	10081	brain, embryo
https://doi.org/10.1016/j.cell.2022.09.039	9820	brain, embryo
https://doi.org/10.1016/j.cell.2022.09.039	8519	brain, embryo
https://doi.org/10.1016/j.cell.2022.09.039	8431	brain, embryo
https://doi.org/10.1016/j.cell.2022.09.039	7609	brain, embryo
https://doi.org/10.1016/j.cell.2022.09.039	7383	brain, embryo
https://doi.org/10.1016/j.cell.2022.09.039	7089	brain, embryo
https://doi.org/10.1016/j.cell.2022.09.039	6680	brain, embryo
https://doi.org/10.1016/j.cell.2022.09.039	6104	brain, embryo
https://doi.org/10.1016/j.cell.2022.09.039	6076	brain, embryo
https://doi.org/10.1016/j.cell.2022.09.039	5421	brain, embryo
https://doi.org/10.1016/j.cell.2022.09.039	4109	brain, embryo
https://doi.org/10.1016/j.cell.2022.09.039	2639	brain, embryo
https://doi.org/10.1038/s41593-020-00794-1	22354	brain, eye
https://doi.org/10.1038/s41593-020-00794-1	10105	brain, eye
https://doi.org/10.1038/s41593-020-00794-1	9479	brain, eye
https://doi.org/10.1038/s41593-020-00794-1	7238	brain, eye
https://doi.org/10.1038/s41593-020-00794-1	6877	brain, eye
https://doi.org/10.1038/s41593-020-00794-1	6784	brain, eye
https://doi.org/10.1038/s41593-020-00794-1	6292	brain, eye
https://doi.org/10.1038/s41593-020-00794-1	6273	brain, eye
https://doi.org/10.1038/s41593-020-00794-1	6028	brain, eye
https://doi.org/10.1038/s41593-020-00794-1	5484	brain, eye
https://doi.org/10.1038/s41593-020-00794-1	5193	brain, eye
https://doi.org/10.1038/s41593-020-00794-1	5130	brain, eye
https://doi.org/10.1038/s41593-020-00794-1	5085	brain, eye
https://doi.org/10.1038/s41593-020-00794-1	4638	brain, eye
https://doi.org/10.1038/s41593-020-00794-1	4549	brain, eye
https://doi.org/10.1038/s41593-020-00794-1	3375	brain, eye
https://doi.org/10.1038/s41593-020-00794-1	2915	brain, eye
https://doi.org/10.1038/s41593-020-00794-1	2839	brain, eye
https://doi.org/10.1038/s41593-020-00794-1	2334	brain, eye
https://doi.org/10.1038/s41593-020-00794-1	2040	brain, eye
https://doi.org/10.1038/s41593-020-00794-1	2029	brain, eye
https://doi.org/10.1038/s41593-020-00794-1	1919	brain, eye
https://doi.org/10.1038/s41593-020-00794-1	1905	brain, eye
https://doi.org/10.1038/s41593-020-00794-1	1364	brain, eye
https://doi.org/10.1038/s41593-020-00794-1	830	brain, eye
https://doi.org/10.1038/s41593-020-00794-1	621	brain, eye
https://doi.org/10.1038/s41593-020-00794-1	291	brain, eye
https://doi.org/10.1038/s41593-020-00794-1	0	brain, eye
https://doi.org/10.1038/s41586-021-03570-8	27	brain, heart, kidney, lung, liver, spleen, lymph node, airway
https://doi.org/10.1038/s41586-021-03570-8	12971	brain, heart, lymph node, lung, liver, airway, kidney, spleen
https://doi.org/10.1038/s41586-021-03570-8	9704	brain, heart, lymph node, spleen, airway, liver, kidney, lung
https://doi.org/10.1038/s41586-021-03570-8	9875	brain, kidney, heart, liver, spleen, lymph node, airway, lung
https://doi.org/10.1038/s41586-021-03570-8	3298	brain, kidney, heart, lung, spleen, airway, liver, lymph node
https://doi.org/10.1038/s41586-021-03570-8	8810	brain, lung, lymph node, airway, heart, liver, spleen, kidney
https://doi.org/10.1038/s41586-021-03570-8	471	brain, lung, spleen, liver, kidney, lymph node, heart, airway
https://doi.org/10.1038/s41586-021-03570-8	13233	brain, lymph node, liver, airway, heart, lung, spleen, kidney
https://doi.org/10.1038/s41586-023-06252-9	714331	breast
https://doi.org/10.1101/2023.04.21.537845	404260	breast
https://doi.org/10.1038/s41586-023-06252-9	117346	breast
https://doi.org/10.1038/s41588-021-00911-1	100064	breast
https://doi.org/10.1016/j.cels.2022.06.005	86136	breast
https://doi.org/10.1016/j.devcel.2022.05.003	52681	breast
https://doi.org/10.1073/pnas.2121720119	49310	breast
https://doi.org/10.1016/j.xcrm.2021.100219	31696	breast
https://doi.org/10.1093/database/baz046	26709	breast
https://doi.org/10.1093/database/baz046	11941	breast
https://doi.org/10.2337/db21-0830	4019	breast
https://doi.org/10.1007/s10911-020-09466-z	3398	breast
https://doi.org/10.1038/s41467-018-04334-1	867	breast
https://doi.org/10.1038/s41467-018-04334-1	867	breast
https://doi.org/10.1038/s41586-018-0698-6	444040	decidua
https://doi.org/10.1093/database/baz046	45373	decidua
https://doi.org/10.1093/database/baz046	45211	decidua
https://doi.org/10.1093/database/baz046	41001	decidua
https://doi.org/10.3389/fimmu.2021.689019	9763	decidua
https://doi.org/10.3389/fimmu.2021.689019	7624	decidua
https://doi.org/10.1093/database/baz046	6250	decidua
https://doi.org/10.1038/s41586-018-0698-6	132195	decidua, placenta, unlabeled, immune
https://doi.org/10.1016/j.stem.2020.10.006	1157	ear
https://doi.org/10.1038/s41467-021-23758-w	245346	embryo
https://doi.org/10.1101/2021.11.02.466852	185061	embryo
https://doi.org/10.1126/science.abf5759	150129	embryo
https://doi.org/10.1038/s41467-020-14457-z	36044	embryo
https://doi.org/10.1016/j.stem.2020.11.006	9485	embryo
https://doi.org/10.1016/j.stem.2021.03.013	5148	embryo
https://doi.org/10.1016/j.stem.2022.01.014	4712	embryo
https://doi.org/10.1242%2Fdev.172361	3553	embryo
https://doi.org/10.1016/j.stem.2021.03.013	3529	embryo
https://doi.org/10.1038/s41586-020-2734-6	3249	embryo
https://doi.org/10.1016/j.stem.2021.03.013	3109	embryo
https://doi.org/10.1038/s41586-020-2734-6	2928	embryo
https://doi.org/10.1038/s41586-020-2734-6	2869	embryo
https://doi.org/10.1016/j.stem.2021.03.013	2378	embryo
https://doi.org/10.1038/s41586-020-2734-6	1940	embryo
https://doi.org/10.3389/fcell.2022.835445	1014	embryo
https://doi.org/10.1038/nsmb.2660	90	embryo
https://doi.org/10.1038/nsmb.2660	34	embryo
https://doi.org/10.1126/science.adf0834	700391	embryo, brain
https://doi.org/10.1073/pnas.2023333118	118647	embryo, brain
https://doi.org/10.1016/j.cell.2022.09.039	11660	embryo, brain
https://doi.org/10.1016/j.cell.2022.09.039	11040	embryo, brain
https://doi.org/10.1016/j.cell.2022.09.039	10809	embryo, brain
https://doi.org/10.1016/j.cell.2022.09.039	8764	embryo, brain
https://doi.org/10.1016/j.cell.2022.09.039	8065	embryo, brain
https://doi.org/10.1016/j.cell.2022.09.039	7968	embryo, brain
https://doi.org/10.1016/j.cell.2022.09.039	7612	embryo, brain
https://doi.org/10.1016/j.cell.2022.09.039	7367	embryo, brain
https://doi.org/10.1016/j.cell.2022.09.039	6698	embryo, brain
https://doi.org/10.1016/j.cell.2022.09.039	6597	embryo, brain
https://doi.org/10.1016/j.cell.2022.09.039	5004	embryo, brain
https://doi.org/10.1016/j.cell.2022.09.039	4336	embryo, brain
https://doi.org/10.1016/j.cell.2022.09.039	3791	embryo, brain
https://doi.org/10.1016/j.cell.2022.09.039	3302	embryo, brain
https://doi.org/10.1016/j.cell.2022.09.039	2431	embryo, brain
https://doi.org/10.1016/j.cell.2022.09.039	1574	embryo, brain
https://doi.org/10.1016/j.cell.2022.09.039	1174	embryo, brain
https://doi.org/10.1016/j.cell.2022.09.039	1173	embryo, brain
https://doi.org/10.1038/s41587-020-0469-4	6000	embryo, kidney, immune, large intestine
https://doi.org/10.1038/s41587-020-0469-4	5600	embryo, kidney, immune, large intestine
https://doi.org/10.1016/j.devcel.2019.06.001	17096	embryo, kidney, unlabeled
https://doi.org/10.1038/s41587-020-0469-4	6400	embryo, large intestine, immune, kidney
https://doi.org/10.1038/s41587-020-0469-4	3455	embryo, large intestine, immune, kidney
https://doi.org/10.1186/s13059-019-1906-x	870721	esophagus
https://doi.org/10.1186/s13059-020-02210-0	9117	esophagus
https://doi.org/10.1158/2159-8290.cd-22-0824	279586	esophagus, None, stomach, small intestine
https://doi.org/10.1101/2023.11.07.566105	1378557	eye
https://doi.org/10.1016%2Fj.exer.2019.05.001	400290	eye
https://doi.org/10.2139/ssrn.3991078	244474	eye
https://doi.org/10.1016/j.xgen.2023.100302	186661	eye
https://doi.org/10.1073/pnas.2306153120	128016	eye
https://doi.org/10.1016/j.cell.2020.08.013	85714	eye
https://doi.org/10.1126/science.aba7721	72241	eye
https://doi.org/10.1016/j.cell.2020.08.013	63136	eye
https://doi.org/10.1016/j.cell.2020.08.013	58465	eye
https://doi.org/10.1073/pnas.2200914119	57422	eye
https://doi.org/10.1073/pnas.1914143116	56024	eye
https://doi.org/10.1016/j.jtos.2020.12.004	53290	eye
https://doi.org/10.1073/pnas.2200914119	52309	eye
https://doi.org/10.1016/j.xgen.2022.100164	51645	eye
https://doi.org/10.15252/embj.2018100811	46075	eye
https://doi.org/10.1073/pnas.2200914119	42901	eye
https://doi.org/10.1016/j.cell.2020.08.013	39853	eye
https://doi.org/10.1073/pnas.2200914119	37485	eye
https://doi.org/10.1073/pnas.2200914119	34132	eye
https://doi.org/10.1016/j.cell.2020.08.013	28778	eye
https://doi.org/10.1038/s41598-020-66092-9	25908	eye
https://doi.org/10.1016/j.jtos.2021.03.010	23364	eye
https://doi.org/10.1016/j.cell.2020.08.013	22767	eye
https://doi.org/10.3389/fncel.2021.796903	22253	eye
https://doi.org/10.1038/s41598-020-66092-9	22125	eye
https://doi.org/10.1016/j.celrep.2020.01.007	21378	eye
https://doi.org/10.1016/j.jtos.2021.03.010	21343	eye
https://doi.org/10.1016/j.jtos.2021.03.010	21002	eye
https://doi.org/10.1016/j.celrep.2020.01.007	18302	eye
https://doi.org/10.1016/j.celrep.2019.12.082	14122	eye
https://doi.org/10.1073/pnas.2200914119	13900	eye
https://doi.org/10.1016/j.celrep.2019.12.082	13858	eye
https://doi.org/10.1038/s41598-020-66092-9	13607	eye
https://doi.org/10.1016/j.celrep.2019.12.082	13198	eye
https://doi.org/10.1038/s41467-019-12780-8	13021	eye
https://doi.org/10.1016/j.jtos.2021.03.010	12770	eye
https://doi.org/10.1016/j.celrep.2019.12.082	12367	eye
https://doi.org/10.1016/j.celrep.2019.12.082	12157	eye
https://doi.org/10.2139/ssrn.3991078	11617	eye
https://doi.org/10.1016/j.jtos.2021.03.010	11548	eye
https://doi.org/10.1038/s41598-020-66092-9	11404	eye
https://doi.org/10.1016/j.celrep.2019.12.082	11020	eye
https://doi.org/10.1038/s41467-021-25968-8	10760	eye
https://doi.org/10.1093/hmg/ddab140	10514	eye
https://doi.org/10.1016/j.jtos.2021.03.010	10509	eye
https://doi.org/10.1016/j.celrep.2019.12.082	10403	eye
https://doi.org/10.1016/j.celrep.2019.12.082	10308	eye
https://doi.org/10.1016/j.celrep.2019.12.082	10232	eye
https://doi.org/10.1093/hmg/ddab140	9926	eye
https://doi.org/10.1038/s41467-021-25968-8	9878	eye
https://doi.org/10.1016/j.jtos.2021.03.010	9501	eye
https://doi.org/10.1038/s41467-021-25968-8	9491	eye
https://doi.org/10.1038/s41467-021-25968-8	9465	eye
https://doi.org/10.1038/s41598-020-66092-9	9070	eye
https://doi.org/10.1038/s41467-021-25968-8	8595	eye
https://doi.org/10.1038/s41467-021-25968-8	7915	eye
https://doi.org/10.1016/j.celrep.2019.12.082	7103	eye
https://doi.org/10.1016/j.celrep.2019.12.082	7011	eye
https://doi.org/10.1038/s41467-021-25968-8	6618	eye
https://doi.org/10.1038/s41467-021-25968-8	6408	eye
https://doi.org/10.1016/j.celrep.2020.01.007	6349	eye
https://doi.org/10.1016/j.cmet.2020.03.009	6130	eye
https://doi.org/10.1016/j.celrep.2020.01.007	6080	eye
https://doi.org/10.1101/2023.11.07.566105	6061	eye
https://doi.org/10.1038/s41467-021-25968-8	6000	eye
https://doi.org/10.1038/s41467-021-25968-8	5368	eye
https://doi.org/10.1038/s41467-021-25968-8	5269	eye
https://doi.org/10.1038/s41467-021-25968-8	5075	eye
https://doi.org/10.1016/j.celrep.2020.01.007	5037	eye
https://doi.org/10.1038/s41467-021-25968-8	4923	eye
https://doi.org/10.1038/s41467-021-25968-8	4921	eye
https://doi.org/10.1093/hmg/ddab140	4916	eye
https://doi.org/10.1038/s41467-021-25968-8	4813	eye
https://doi.org/10.1038/s41467-021-25968-8	4559	eye
https://doi.org/10.1101/2021.01.31.429014	4421	eye
https://doi.org/10.1016/j.celrep.2020.01.007	4365	eye
https://doi.org/10.1038/s41467-021-25968-8	4086	eye
https://doi.org/10.1016/j.celrep.2020.01.007	4040	eye
https://doi.org/10.1016/j.celrep.2020.01.007	3987	eye
https://doi.org/10.1038/s41467-021-25968-8	3908	eye
https://doi.org/10.1038/s41467-021-25968-8	3665	eye
https://doi.org/10.1038/s41467-021-25968-8	3522	eye
https://doi.org/10.2337/db21-0551	3481	eye
https://doi.org/10.1016/j.celrep.2020.01.007	3335	eye
https://doi.org/10.1016/j.celrep.2020.01.007	3192	eye
https://doi.org/10.1093/hmg/ddab140	3011	eye
https://doi.org/10.1016/j.celrep.2020.01.007	2996	eye
https://doi.org/10.1038/s41598-020-66092-9	2868	eye
https://doi.org/10.1101/2021.01.31.429014	2562	eye
https://doi.org/10.1093/hmg/ddab140	2480	eye
https://doi.org/10.1101/2021.01.31.429014	2449	eye
https://doi.org/10.1016/j.celrep.2020.01.007	2436	eye
https://doi.org/10.1016/j.celrep.2020.01.007	2406	eye
https://doi.org/10.1101/2021.01.31.429014	2383	eye
https://doi.org/10.1101/2021.01.31.429014	2281	eye
https://doi.org/10.1016/j.celrep.2020.01.007	2250	eye
https://doi.org/10.1038/s41467-021-25968-8	2221	eye
https://doi.org/10.1016/j.celrep.2020.01.007	2131	eye
https://doi.org/10.1016/j.celrep.2020.01.007	2095	eye
https://doi.org/10.1101/2021.01.31.429014	2079	eye
https://doi.org/10.1101/2021.01.31.429014	2076	eye
https://doi.org/10.1101/2021.01.31.429014	1983	eye
https://doi.org/10.1093/hmg/ddab140	1956	eye
https://doi.org/10.1101/2021.01.31.429014	1945	eye
https://doi.org/10.1038/s41467-021-25968-8	1940	eye
https://doi.org/10.1016/j.celrep.2020.01.007	1859	eye
https://doi.org/10.1038/s41467-021-25968-8	1796	eye
https://doi.org/10.1101/2021.01.31.429014	1794	eye
https://doi.org/10.2337/db21-0551	1765	eye
https://doi.org/10.1038/sdata.2018.13	1735	eye
https://doi.org/10.1101/2021.01.31.429014	1703	eye
https://doi.org/10.1016/j.celrep.2020.01.007	1681	eye
https://doi.org/10.1101/2021.01.31.429014	1647	eye
https://doi.org/10.1101/2021.01.31.429014	1577	eye
https://doi.org/10.1101/2021.01.31.429014	1477	eye
https://doi.org/10.2337/db21-0551	1413	eye
https://doi.org/10.1038/s41467-021-25968-8	1361	eye
https://doi.org/10.1038/s41467-021-25968-8	1332	eye
https://doi.org/10.1016/j.celrep.2020.01.007	1311	eye
https://doi.org/10.1038/s41467-021-25968-8	1302	eye
https://doi.org/10.1038/s41467-021-25968-8	1273	eye
https://doi.org/10.2337/db21-0551	1255	eye
https://doi.org/10.1016/j.celrep.2020.01.007	1210	eye
https://doi.org/10.1038/s41467-021-25968-8	1198	eye
https://doi.org/10.1016/j.jtos.2021.03.010	1149	eye
https://doi.org/10.1038/s41467-021-25968-8	1136	eye
https://doi.org/10.1101/2021.01.31.429014	1129	eye
https://doi.org/10.1016/j.celrep.2020.01.007	1080	eye
https://doi.org/10.2337/db21-0551	1058	eye
https://doi.org/10.1038/s41467-021-25968-8	930	eye
https://doi.org/10.1093/hmg/ddab140	911	eye
https://doi.org/10.1101/2021.01.31.429014	865	eye
https://doi.org/10.1016/j.celrep.2020.01.007	846	eye
https://doi.org/10.1093/hmg/ddab140	609	eye
https://doi.org/10.1016/j.stemcr.2017.10.018	74	eye
https://doi.org/10.1038/s41593-020-00794-1	19994	eye, brain
https://doi.org/10.1038/s41593-020-00794-1	14729	eye, brain
https://doi.org/10.1038/s41593-020-00794-1	10353	eye, brain
https://doi.org/10.1038/s41593-020-00794-1	9945	eye, brain
https://doi.org/10.1038/s41593-020-00794-1	9146	eye, brain
https://doi.org/10.1038/s41593-020-00794-1	9072	eye, brain
https://doi.org/10.1038/s41593-020-00794-1	8794	eye, brain
https://doi.org/10.1038/s41593-020-00794-1	8779	eye, brain
https://doi.org/10.1038/s41593-020-00794-1	8463	eye, brain
https://doi.org/10.1038/s41593-020-00794-1	7927	eye, brain
https://doi.org/10.1038/s41593-020-00794-1	7241	eye, brain
https://doi.org/10.1038/s41593-020-00794-1	7138	eye, brain
https://doi.org/10.1038/s41593-020-00794-1	7136	eye, brain
https://doi.org/10.1038/s41593-020-00794-1	6694	eye, brain
https://doi.org/10.1038/s41593-020-00794-1	6646	eye, brain
https://doi.org/10.1038/s41593-020-00794-1	5971	eye, brain
https://doi.org/10.1038/s41593-020-00794-1	5069	eye, brain
https://doi.org/10.1038/s41593-020-00794-1	5029	eye, brain
https://doi.org/10.1038/s41593-020-00794-1	5010	eye, brain
https://doi.org/10.1038/s41593-020-00794-1	4733	eye, brain
https://doi.org/10.1038/s41593-020-00794-1	4267	eye, brain
https://doi.org/10.1038/s41593-020-00794-1	3356	eye, brain
https://doi.org/10.1038/s41593-020-00794-1	3183	eye, brain
https://doi.org/10.1038/s41593-020-00794-1	3129	eye, brain
https://doi.org/10.1038/s41593-020-00794-1	2914	eye, brain
https://doi.org/10.1038/s41593-020-00794-1	2779	eye, brain
https://doi.org/10.1038/s41593-020-00794-1	2770	eye, brain
https://doi.org/10.1038/s41593-020-00794-1	2199	eye, brain
https://doi.org/10.1038/s41593-020-00794-1	2177	eye, brain
https://doi.org/10.1038/s41593-020-00794-1	1945	eye, brain
https://doi.org/10.1038/s41593-020-00794-1	1915	eye, brain
https://doi.org/10.1038/s41593-020-00794-1	1850	eye, brain
https://doi.org/10.1038/s41593-020-00794-1	1419	eye, brain
https://doi.org/10.1038/s41593-020-00794-1	1349	eye, brain
https://doi.org/10.1038/s41593-020-00794-1	0	eye, brain
https://doi.org/10.1002/stem.2755	546	eye, embryo
https://doi.org/10.1038/s41586-020-2797-4	1273548	heart
https://doi.org/10.1038/s41586-020-2797-4	862855	heart
https://doi.org/10.1126/science.abo1984	665955	heart
https://doi.org/10.1038/s41586-022-04817-8	592689	heart
https://doi.org/10.1038/s41586-023-06311-1	216378	heart
https://doi.org/10.1038/s41586-022-05060-x	191795	heart
https://doi.org/10.1038/s41586-022-04989-3	157293	heart
https://doi.org/10.1126/science.aba7721	153132	heart
https://doi.org/10.1038/s41586-020-2890-8	107337	heart
https://doi.org/10.1016/j.celrep.2023.112086	99684	heart
https://doi.org/10.1016/j.stem.2020.07.018	95305	heart
https://doi.org/10.1016/j.stem.2020.07.016	93509	heart
https://doi.org/10.1016/j.stem.2020.07.018	91799	heart
https://doi.org/10.1016/j.stem.2020.07.015	91187	heart
https://doi.org/10.1016/j.stem.2020.07.017	90772	heart
https://doi.org/10.1016/j.stem.2020.07.015	88168	heart
https://doi.org/10.1016/j.stem.2020.07.017	86688	heart
https://doi.org/10.1016/j.stem.2020.07.016	83276	heart
https://doi.org/10.1161/CIRCULATIONAHA.120.051921	54140	heart
https://doi.org/10.1093/eurheartj/ehab724.1783	49914	heart
https://doi.org/10.1038/s41598-020-58327-6	39824	heart
https://doi.org/10.1038/s44161-022-00183-w	30889	heart
https://doi.org/10.1038/s41586-022-05060-x	19722	heart
https://doi.org/10.1093/eurheartj/ehz351	10053	heart
https://doi.org/10.1038/s41556-019-0446-7	9901	heart
https://doi.org/10.1093/eurheartj/ehz351	9298	heart
https://doi.org/10.1093/eurheartj/ehz351	8179	heart
https://doi.org/10.1093/eurheartj/ehz351	8131	heart
https://doi.org/10.1007/s00395-021-00897-1	7886	heart
https://doi.org/10.1186/s13059-020-02210-0	7881	heart
https://doi.org/10.1093/eurheartj/ehz351	7874	heart
https://doi.org/10.1093/eurheartj/ehz351	7663	heart
https://doi.org/10.1007/s00395-021-00897-1	7488	heart
https://doi.org/10.1093/eurheartj/ehz351	7165	heart
https://doi.org/10.1007/s00395-021-00897-1	7118	heart
https://doi.org/10.1007/s00395-021-00897-1	7030	heart
https://doi.org/10.1093/eurheartj/ehz351	6959	heart
https://doi.org/10.1093/eurheartj/ehz351	6882	heart
https://doi.org/10.1101/2020.12.08.411686	6811	heart
https://doi.org/10.1093/eurheartj/ehz351	6492	heart
https://doi.org/10.1101/2020.12.08.411686	6459	heart
https://doi.org/10.1007/s00395-021-00897-1	6351	heart
https://doi.org/10.1007/s00395-021-00897-1	6339	heart
https://doi.org/10.1007/s00395-021-00897-1	6156	heart
https://doi.org/10.1038/s41591-020-1003-4	6059	heart
https://doi.org/10.1101/2020.12.08.411686	5468	heart
https://doi.org/10.1007/s00395-021-00897-1	5381	heart
https://doi.org/10.1007/s00395-021-00897-1	5321	heart
https://doi.org/10.1093/eurheartj/ehz351	5285	heart
https://doi.org/10.1093/eurheartj/ehz351	5135	heart
https://doi.org/10.1016/j.celrep.2019.01.079	4945	heart
https://doi.org/10.1007/s00395-021-00897-1	4898	heart
https://doi.org/10.1007/s00395-021-00897-1	4809	heart
https://doi.org/10.1007/s00395-021-00897-1	4489	heart
https://doi.org/10.1093/eurheartj/ehz351	4424	heart
https://doi.org/10.1007/s00395-021-00897-1	4423	heart
https://doi.org/10.1007/s00395-021-00897-1	4347	heart
https://doi.org/10.1093/eurheartj/ehz351	4282	heart
https://doi.org/10.1007/s00395-021-00897-1	4273	heart
https://doi.org/10.1093/eurheartj/ehz351	4127	heart
https://doi.org/10.1007/s00395-021-00897-1	3971	heart
https://doi.org/10.1093/eurheartj/ehz351	3778	heart
https://doi.org/10.1101/2020.12.08.411686	3739	heart
https://doi.org/10.1007/s00395-021-00897-1	3343	heart
https://doi.org/10.1101/2020.12.08.411686	3309	heart
https://doi.org/10.1101/2020.12.08.411686	3276	heart
https://doi.org/10.1007/s00395-021-00897-1	3217	heart
https://doi.org/10.1007/s00395-021-00897-1	3026	heart
https://doi.org/10.1007/s00395-021-00897-1	2794	heart
https://doi.org/10.1007/s00395-021-00897-1	2677	heart
https://doi.org/10.1007/s00395-021-00897-1	2552	heart
https://doi.org/10.1007/s00395-021-00897-1	2162	heart
https://doi.org/10.1093/database/baz046	1290	heart
https://doi.org/10.1093/database/baz046	1203	heart
https://doi.org/10.1093/database/baz046	1093	heart
https://doi.org/10.1093/database/baz046	1036	heart
https://doi.org/10.1101/2020.12.08.411686	675	heart
https://doi.org/10.1007/s00395-021-00897-1	669	heart
https://doi.org/10.1038/s41586-021-03570-8	4115	heart, airway, spleen, lung, liver, lymph node, brain, kidney
https://doi.org/10.1038/s41586-021-03570-8	5551	heart, brain, kidney, liver, airway, spleen, lung, lymph node
https://doi.org/10.1038/s41586-021-03570-8	9523	heart, kidney, lung, spleen, airway, brain, lymph node, liver
https://doi.org/10.1038/s41586-021-03570-8	3563	heart, spleen, kidney, brain, lung, liver, airway, lymph node
https://doi.org/10.1016/j.immuni.2023.10.013	1916367	immune
https://doi.org/10.1126/science.abf1970	1263676	immune
https://doi.org/10.1126/science.abf3041	1248980	immune
https://cellxgene.cziscience.com/datasets	1058909	immune
https://doi.org/10.1016/j.cell.2022.01.012	836148	immune
https://doi.org/10.1038/s41592-021-01153-z	734568	immune
https://doi.org/10.1016/j.cell.2021.01.053	731351	immune
https://doi.org/10.1016/j.cell.2021.01.053	731351	immune
https://doi.org/10.1038/s41591-021-01329-2	645075	immune
https://doi.org/10.1126/scitranslmed.abh2624	600929	immune
https://data.humancellatlas.org/explore/projects/cc95ff89-2e68-4a08-a234-480eca21ce79	417002	immune
https://data.humancellatlas.org/explore/projects/cc95ff89-2e68-4a08-a234-480eca21ce79	415436	immune
https://doi.org/10.1038/s41586-021-04345-x	339597	immune
https://doi.org/10.1016/j.cell.2021.02.018	246964	immune
https://doi.org/10.1038/s41467-020-16164-1	203298	immune
https://doi.org/10.1016/j.isci.2023.108572	195632	immune
https://doi.org/10.1080/22221751.2020.1826361	176766	immune
https://doi.org/10.1126/sciimmunol.abd1554	167979	immune
https://doi.org/10.1016/j.cell.2021.04.048	161764	immune
https://cellxgene.cziscience.com/datasets	133405	immune
https://doi.org/10.1038/s41467-021-23355-x	130721	immune
https://doi.org/10.1101/2020.04.17.20069930	130091	immune
https://doi.org/10.1182/blood.2021013442	128588	immune
https://doi.org/10.1038/s41591-020-0944-y	126799	immune
https://doi.org/10.1038/s41591-020-0752-4	126351	immune
https://doi.org/10.1016/j.cell.2021.02.018	125117	immune
https://doi.org/10.1007/s13238-020-00762-2	122172	immune
https://doi.org/10.1101/2020.11.20.20227355	97499	immune
https://doi.org/10.1101/632216	97425	immune
https://doi.org/10.1038/s41467-022-29450-x	95064	immune
https://doi.org/10.1016/j.cell.2020.08.001	90957	immune
https://doi.org/10.1038/s41586-018-0698-6	88144	immune
https://doi.org/10.1126/sciimmunol.abd1554	85144	immune
https://doi.org/10.1158/2326-6066.cir-19-0299	67171	immune
https://www.10xgenomics.com/resources/datasets?menu%5Bproducts.name%5D=Single%20Cell%20Gene%20Expression&query=&page=1&configure%5Bfacets%5D%5B0%5D=chemistryVersionAndThroughput&configure%5Bfacets%5D%5B1%5D=pipeline.version&configure%5BhitsPerPage%5D=500	63628	immune
https://doi.org/10.1101/2021.02.12.430907	62076	immune
https://doi.org/10.1016/j.cell.2019.10.003	61690	immune
https://doi.org/10.3389/fimmu.2020.594658	61403	immune
https://doi.org/10.1038/s41421-020-0157-z	59965	immune
https://doi.org/10.1101/2020.11.20.20227355	59506	immune
https://doi.org/10.1101/2020.01.26.919753	59184	immune
https://doi.org/10.1016/j.isci.2022.104034	55600	immune
https://doi.org/10.1038/s41586-019-1631-3	53487	immune
https://doi.org/10.1016/j.isci.2021.103115	49139	immune
https://doi.org/10.1172/jci.insight.133103	39884	immune
https://doi.org/10.3389%2Ffimmu.2021.645666	36849	immune
https://doi.org/10.1084/jem.20210582	35592	immune
https://doi.org/10.1093/database/baz046	33374	immune
https://doi.org/10.1084/jem.20210582	32580	immune
https://www.10xgenomics.com/resources/datasets?menu%5Bproducts.name%5D=Single%20Cell%20Gene%20Expression&query=&page=1&configure%5Bfacets%5D%5B0%5D=chemistryVersionAndThroughput&configure%5Bfacets%5D%5B1%5D=pipeline.version&configure%5BhitsPerPage%5D=500	29079	immune
https://doi.org/10.1016/j.cell.2020.08.002	28300	immune
https://doi.org/10.1126/sciimmunol.abe6291	28279	immune
https://doi.org/10.1038/s41422-019-0195-y	27934	immune
https://doi.org/10.1093/database/baz046	27065	immune
https://doi.org/10.1038/s41467-018-06318-7	26542	immune
https://doi.org/10.1084/jem.20210582	25308	immune
https://doi.org/10.1038/s41467-019-14256-1	24598	immune
https://doi.org/10.1126/scitranslmed.abe9599	23949	immune
https://doi.org/10.1038/s41591-018-0269-2	23127	immune
https://doi.org/10.1084/jem.20210582	22674	immune
https://doi.org/10.1084/jem.20210582	22617	immune
https://doi.org/10.1126/sciimmunol.abe6291	21595	immune
https://doi.org/10.1084/jem.20210582	21148	immune
https://doi.org/10.1038/s41587-022-01452-6	20997	immune
https://doi.org/10.1038/s41587-022-01452-6	20997	immune
https://doi.org/10.1038/s41587-022-01452-6	20936	immune
https://doi.org/10.1038/s41591-020-0901-9	20857	immune
https://doi.org/10.1038/s41587-022-01452-6	20811	immune
https://doi.org/10.1093/database/baz046	19090	immune
https://doi.org/10.1038/s41467-020-16115-w	19075	immune
https://doi.org/10.1084/jem.20210582	18329	immune
https://doi.org/10.1084/jem.20210582	18315	immune
https://doi.org/10.1126/sciimmunol.aba9953	18077	immune
https://doi.org/10.1038/s41591-020-0901-9	18044	immune
https://doi.org/10.3389/fcell.2020.00384	17861	immune
https://doi.org/10.1101/632216	17390	immune
https://doi.org/10.1038/s41467-022-29450-x	16901	immune
https://doi.org/10.1084/jem.20210582	16899	immune
https://doi.org/10.1038/nbt.4042	16576	immune
https://doi.org/10.1038/nbt.4042	16277	immune
https://doi.org/10.1084/jem.20210582	16104	immune
https://doi.org/10.1084/jem.20210582	16015	immune
https://doi.org/10.1126/scitranslmed.abe9599	15880	immune
https://doi.org/10.1016/j.cell.2018.10.025	15829	immune
https://doi.org/10.1084/jem.20210582	15169	immune
https://doi.org/10.1080/08830185.2022.2144291	15134	immune
https://doi.org/10.1016/j.immuni.2018.12.018	15127	immune
https://doi.org/10.1016/j.isci.2021.103325	15100	immune
https://doi.org/10.1016/j.isci.2021.102404	14891	immune
https://doi.org/10.1126/sciimmunol.aba9953	14826	immune
https://doi.org/10.1084/jem.20210582	14737	immune
https://doi.org/10.3389/fimmu.2021.767618	14182	immune
https://doi.org/10.1126/sciimmunol.aba9953	14094	immune
https://doi.org/10.1016/j.cell.2018.10.027	13816	immune
https://doi.org/10.1126/sciimmunol.aba9953	13729	immune
https://doi.org/10.1016/j.immuni.2018.12.018	13347	immune
https://doi.org/10.1084/jem.20210582	13092	immune
https://doi.org/10.1126/sciimmunol.aba9953	12842	immune
https://doi.org/10.1084/jem.20210582	12730	immune
https://doi.org/10.1084/jem.20210582	12536	immune
https://doi.org/10.1084/jem.20210582	12406	immune
https://doi.org/10.1084/jem.20210582	12307	immune
https://doi.org/10.1084/jem.20210582	12133	immune
https://doi.org/10.1080/08830185.2022.2144291	11960	immune
https://doi.org/10.1084/jem.20210582	11875	immune
https://doi.org/10.1084/jem.20210582	11768	immune
https://doi.org/10.1016/j.isci.2021.102404	11722	immune
https://doi.org/10.1084/jem.20210582	11697	immune
https://doi.org/10.1084/jem.20210582	11653	immune
https://doi.org/10.1016/j.cell.2018.10.026	11486	immune
https://doi.org/10.1016/j.immuni.2018.12.018	11397	immune
https://doi.org/10.1084/jem.20210582	11222	immune
https://doi.org/10.1016/j.isci.2021.102404	11197	immune
https://doi.org/10.1038/s41591-020-0901-9	11115	immune
https://doi.org/10.1016/j.cell.2018.10.024	11105	immune
https://doi.org/10.1016/j.isci.2021.102404	10814	immune
https://doi.org/10.1101/2020.12.21.423830	10805	immune
https://doi.org/10.1016/j.isci.2021.102404	10654	immune
https://doi.org/10.1084/jem.20210582	10601	immune
https://doi.org/10.1016/j.isci.2021.102404	10578	immune
https://doi.org/10.3389/fimmu.2021.767618	10479	immune
https://doi.org/10.1038/s41591-020-0901-9	10366	immune
https://doi.org/10.1016/j.isci.2021.102404	10332	immune
https://doi.org/10.1016/j.isci.2021.102404	10299	immune
https://doi.org/10.1080/08830185.2022.2144291	10276	immune
https://doi.org/10.1038/s41591-020-0901-9	10269	immune
https://doi.org/10.1080/08830185.2022.2144291	10260	immune
https://doi.org/10.1016/j.isci.2021.102404	10256	immune
https://doi.org/10.1016/j.isci.2021.102404	10112	immune
https://doi.org/10.1016/j.isci.2021.102404	10107	immune
https://doi.org/10.1016/j.isci.2021.102404	10088	immune
https://doi.org/10.1016/j.isci.2021.102404	10036	immune
https://doi.org/10.1016/j.isci.2021.102404	9862	immune
https://doi.org/10.1073/pnas.2204289119	9772	immune
https://doi.org/10.1080/08830185.2022.2144291	9749	immune
https://doi.org/10.1101/2020.12.21.423830	9674	immune
https://doi.org/10.1084/jem.20210582	9668	immune
https://doi.org/10.1016/j.isci.2021.102404	9625	immune
https://doi.org/10.3389/fimmu.2022.814627	9594	immune
https://doi.org/10.1016/j.isci.2021.102404	9537	immune
https://doi.org/10.1101/2020.12.21.423830	9493	immune
https://doi.org/10.1016/j.isci.2021.102404	9491	immune
https://doi.org/10.1016/j.isci.2021.102404	9477	immune
https://doi.org/10.3389/fimmu.2021.767618	9451	immune
https://doi.org/10.1016/j.isci.2021.102404	9429	immune
https://doi.org/10.1080/08830185.2022.2144291	9428	immune
https://doi.org/10.1016/j.isci.2021.102404	9425	immune
https://doi.org/10.1016/j.isci.2021.102404	9415	immune
https://doi.org/10.1101/2020.12.21.423830	9388	immune
https://doi.org/10.1016/j.isci.2021.102404	9371	immune
https://doi.org/10.1084/jem.20210582	9348	immune
https://doi.org/10.1101/2020.12.21.423830	9317	immune
https://doi.org/10.1016/j.isci.2021.102404	9309	immune
https://doi.org/10.1016/j.isci.2021.102404	9300	immune
https://doi.org/10.1101/2020.12.21.423830	9288	immune
https://doi.org/10.1093/database/baz046	9285	immune
https://doi.org/10.1016/j.isci.2021.102404	9273	immune
https://doi.org/10.1016/j.isci.2021.102404	9214	immune
https://doi.org/10.1101/2020.12.21.423830	9210	immune
https://doi.org/10.1101/2020.12.21.423830	9208	immune
https://doi.org/10.1080/08830185.2022.2144291	9189	immune
https://doi.org/10.1101/2020.12.21.423830	9184	immune
https://doi.org/10.1016/j.isci.2021.102404	9182	immune
https://doi.org/10.1016/j.isci.2021.102404	9171	immune
https://doi.org/10.1016/j.immuni.2018.12.018	9140	immune
https://doi.org/10.1016/j.isci.2021.102404	9109	immune
https://doi.org/10.1101/2020.12.21.423830	9078	immune
https://doi.org/10.1038/s41467-021-24730-4	9061	immune
https://doi.org/10.1016/j.isci.2021.102404	9060	immune
https://doi.org/10.1101/2020.12.21.423830	9047	immune
https://doi.org/10.1093/database/baz046	9041	immune
https://doi.org/10.1016/j.isci.2021.102404	9011	immune
https://doi.org/10.1016/j.isci.2021.102404	8994	immune
https://doi.org/10.1038/s41591-020-0901-9	8972	immune
https://doi.org/10.1016/j.isci.2021.102404	8966	immune
https://doi.org/10.1101/2020.12.21.423830	8841	immune
https://doi.org/10.1016/j.isci.2021.102404	8838	immune
https://doi.org/10.1101/2020.12.21.423830	8825	immune
https://doi.org/10.1016/j.isci.2021.102404	8772	immune
https://doi.org/10.1073/pnas.2204289119	8772	immune
https://doi.org/10.1101/2020.12.21.423830	8769	immune
https://doi.org/10.1101/2020.12.21.423830	8768	immune
https://doi.org/10.1084/jem.20210582	8715	immune
https://doi.org/10.1101/2020.12.21.423830	8696	immune
https://doi.org/10.1016/j.isci.2021.102404	8589	immune
https://doi.org/10.1126/sciadv.ade5090	8570	immune
https://doi.org/10.1101/2020.12.21.423830	8559	immune
https://doi.org/10.1016/j.isci.2021.102404	8546	immune
https://doi.org/10.1101/2020.12.21.423830	8543	immune
https://doi.org/10.1016/j.isci.2021.102404	8514	immune
https://www.10xgenomics.com/resources/datasets?menu%5Bproducts.name%5D=Single%20Cell%20Gene%20Expression&query=&page=1&configure%5Bfacets%5D%5B0%5D=chemistryVersionAndThroughput&configure%5Bfacets%5D%5B1%5D=pipeline.version&configure%5BhitsPerPage%5D=500	8488	immune
https://doi.org/10.1080/08830185.2022.2144291	8480	immune
https://doi.org/10.1016/j.isci.2021.102404	8446	immune
https://doi.org/10.1101/2020.12.21.423830	8443	immune
https://doi.org/10.1016/j.isci.2021.102404	8437	immune
https://doi.org/10.1101/2020.12.21.423830	8420	immune
https://doi.org/10.1101/2020.12.21.423830	8387	immune
https://doi.org/10.1084/jem.20210582	8351	immune
https://doi.org/10.1101/2021.03.01.21252411	8345	immune
https://doi.org/10.1038/s41591-021-01576-3	8320	immune
https://doi.org/10.3389/fimmu.2022.814627	8298	immune
https://doi.org/10.1126/scitranslmed.abe9599	8279	immune
https://doi.org/10.1007/s00395-021-00897-1	8255	immune
https://doi.org/10.1080/08830185.2022.2144291	8230	immune
https://doi.org/10.1016/j.isci.2021.102404	8201	immune
https://doi.org/10.1038/nbt.4042	8140	immune
https://doi.org/10.1038/s41467-019-14118-w	8129	immune
https://doi.org/10.1101/2020.12.21.423830	8127	immune
https://doi.org/10.1016/j.isci.2021.102404	8098	immune
https://doi.org/10.1038/s41591-021-01576-3	8077	immune
https://doi.org/10.1002/cam4.2113	8064	immune
https://doi.org/10.1101/2020.12.21.423830	8044	immune
https://doi.org/10.1007/s00395-021-00897-1	8026	immune
https://doi.org/10.1084/jem.20210582	8001	immune
https://doi.org/10.1038/s41467-021-24730-4	7940	immune
https://doi.org/10.3389%2Ffimmu.2021.645666	7894	immune
https://doi.org/10.1101/2020.12.21.423830	7893	immune
https://doi.org/10.1084/jem.20210582	7890	immune
https://doi.org/10.1101/2020.12.21.423830	7833	immune
https://doi.org/10.1038/s41587-022-01452-6	7825	immune
https://doi.org/10.1038/s41587-022-01452-6	7825	immune
https://doi.org/10.1038/s41467-019-14118-w	7819	immune
https://doi.org/10.1016/j.isci.2021.102404	7807	immune
https://doi.org/10.1038/s41591-021-01576-3	7768	immune
https://doi.org/10.1038/s41591-020-0901-9	7732	immune
https://doi.org/10.1038/s41587-022-01452-6	7685	immune
https://doi.org/10.1038/s41587-022-01452-6	7685	immune
https://doi.org/10.1016/j.isci.2021.102404	7670	immune
https://doi.org/10.1101/2021.03.01.21252411	7666	immune
https://doi.org/10.1084/jem.20210582	7653	immune
https://doi.org/10.3389/fimmu.2022.814627	7632	immune
https://doi.org/10.1016/j.isci.2021.102404	7579	immune
https://doi.org/10.1016/j.isci.2021.102404	7544	immune
https://doi.org/10.3389%2Ffimmu.2021.645666	7520	immune
https://doi.org/10.1038/s41467-019-14118-w	7500	immune
https://doi.org/10.1101/2020.12.21.423830	7448	immune
https://doi.org/10.1084/jem.20210582	7441	immune
https://doi.org/10.3389%2Ffimmu.2021.645666	7361	immune
https://doi.org/10.1016/j.isci.2021.102404	7349	immune
https://doi.org/10.1101/2020.12.21.423830	7249	immune
https://doi.org/10.1007/s00395-021-00897-1	7196	immune
https://doi.org/10.3389%2Ffimmu.2021.645666	7121	immune
https://doi.org/10.1016/j.celrep.2020.108573	7113	immune
https://doi.org/10.1084/jem.20210582	6995	immune
https://doi.org/10.1101/2020.12.21.423830	6994	immune
https://doi.org/10.1101/2021.03.01.21252411	6963	immune
https://doi.org/10.3389%2Ffimmu.2021.645666	6953	immune
https://doi.org/10.1073/pnas.2204289119	6836	immune
https://doi.org/10.1101/2020.12.21.423830	6666	immune
https://doi.org/10.1038/s41467-021-24730-4	6651	immune
https://doi.org/10.1038/s41467-021-24730-4	6621	immune
https://doi.org/10.1080/08830185.2022.2144291	6579	immune
https://doi.org/10.1073/pnas.2204289119	6546	immune
https://doi.org/10.1038/s41591-021-01576-3	6499	immune
https://doi.org/10.1038/s41591-021-01576-3	6455	immune
https://doi.org/10.1016/j.isci.2021.102404	6445	immune
https://doi.org/10.1038/s41591-021-01576-3	6353	immune
https://doi.org/10.1016/j.isci.2021.102404	6344	immune
https://doi.org/10.1073/pnas.2204289119	6332	immune
https://doi.org/10.1101/2021.03.01.21252411	6257	immune
https://doi.org/10.1038/s41591-020-0901-9	6249	immune
https://doi.org/10.1016/j.isci.2021.102404	6237	immune
https://doi.org/10.1084/jem.20210582	6220	immune
https://doi.org/10.1073/pnas.2204289119	6193	immune
https://doi.org/10.1038/s41591-021-01576-3	6192	immune
https://doi.org/10.1038/s41591-021-01576-3	6175	immune
https://doi.org/10.1016/j.isci.2021.102404	6129	immune
https://doi.org/10.1038/s41467-019-14118-w	6123	immune
https://doi.org/10.1038/s41467-021-24730-4	6118	immune
https://doi.org/10.1084/jem.20210582	6102	immune
https://doi.org/10.1016/j.isci.2021.102404	6054	immune
https://singlecell.broadinstitute.org/single_cell/study/SCP1317/sars-cov-2-antibodies#study-summary	6051	immune
https://doi.org/10.1038/s41591-018-0078-7	6035	immune
https://doi.org/10.1038/s41592-018-0253-2	6004	immune
https://doi.org/10.1038/s41467-018-04985-0	6000	immune
https://doi.org/10.1038/s41467-021-24730-4	5994	immune
https://doi.org/10.1084/jem.20210582	5954	immune
https://doi.org/10.1084/jem.20210582	5830	immune
https://doi.org/10.1136/jitc-2021-003827	5753	immune
https://doi.org/10.1073/pnas.2204289119	5749	immune
https://doi.org/10.1038/s41467-019-14118-w	5741	immune
https://doi.org/10.1126/sciimmunol.aan8664	5712	immune
https://doi.org/10.1101/2021.03.01.21252411	5682	immune
https://doi.org/10.1038/nbt.4042	5664	immune
https://doi.org/10.1016/j.celrep.2019.04.052	5653	immune
https://doi.org/10.1101/2021.03.01.21252411	5650	immune
https://doi.org/10.1073/pnas.2204289119	5619	immune
https://doi.org/10.1007/s00395-021-00897-1	5561	immune
https://doi.org/10.1101/2020.12.21.423830	5534	immune
https://doi.org/10.1007/s00395-021-00897-1	5497	immune
https://doi.org/10.1016/j.isci.2021.102404	5417	immune
https://doi.org/10.1038/nbt.4042	5415	immune
https://doi.org/10.1073/pnas.2204289119	5407	immune
https://doi.org/10.1038/s41591-021-01576-3	5403	immune
https://doi.org/10.1084/jem.20210582	5398	immune
https://doi.org/10.1038/s41591-021-01576-3	5363	immune
https://doi.org/10.1016/j.isci.2021.102404	5313	immune
https://doi.org/10.1073/pnas.2204289119	5219	immune
https://doi.org/10.1084/jem.20210582	5190	immune
https://doi.org/10.3389/fimmu.2021.767618	5173	immune
https://doi.org/10.1038/s41467-019-14118-w	5164	immune
https://doi.org/10.1093/database/baz046	5043	immune
https://doi.org/10.1084/jem.20210582	5036	immune
https://doi.org/10.1038/s41588-018-0089-9	4998	immune
https://doi.org/10.1084/jem.20210582	4922	immune
https://doi.org/10.1038/s41467-021-24730-4	4870	immune
https://doi.org/10.1101/2021.04.04.438388	4860	immune
https://doi.org/10.1038/s41591-021-01576-3	4722	immune
https://doi.org/10.1073/pnas.2204289119	4719	immune
https://doi.org/10.1073/pnas.2204289119	4716	immune
https://doi.org/10.1093/database/baz046	4626	immune
https://doi.org/10.1101/2021.03.01.21252411	4622	immune
https://doi.org/10.1038/s41591-021-01576-3	4576	immune
https://doi.org/10.1101/2021.03.01.21252411	4566	immune
https://doi.org/10.1038/s41591-021-01576-3	4455	immune
https://doi.org/10.1073/pnas.2204289119	4437	immune
https://doi.org/10.1128/mbio.02583-20	4405	immune
https://doi.org/10.1093/database/baz046	4339	immune
https://doi.org/10.1038/s41588-018-0089-9	4309	immune
https://doi.org/10.1101/2021.03.01.21252411	4286	immune
https://doi.org/10.1038/s41591-021-01576-3	4258	immune
https://doi.org/10.1016/j.isci.2021.102404	4254	immune
https://doi.org/10.1093/database/baz046	4200	immune
https://doi.org/10.1038/s41590-018-0181-4	4169	immune
https://doi.org/10.1136/jitc-2021-003827	4158	immune
https://doi.org/10.1093/database/baz046	4143	immune
https://doi.org/10.1038/s41591-020-0901-9	4111	immune
https://doi.org/10.1101/2021.03.01.21252411	4106	immune
https://doi.org/10.1038/s41467-019-14118-w	4098	immune
https://doi.org/10.1073/pnas.2204289119	4060	immune
https://doi.org/10.1038/s41591-021-01576-3	4028	immune
https://doi.org/10.1038/s41591-021-01576-3	4004	immune
https://doi.org/10.1038/s41467-019-14118-w	3972	immune
https://doi.org/10.1038/s41591-020-0901-9	3920	immune
https://doi.org/10.1101/2022.12.06.519403	3910	immune
https://doi.org/10.1084/jem.20210582	3867	immune
https://doi.org/10.1128/mbio.02583-20	3861	immune
https://doi.org/10.1038/s41588-018-0089-9	3844	immune
https://doi.org/10.1101/2021.04.04.438388	3773	immune
https://doi.org/10.1093/database/baz046	3756	immune
https://doi.org/10.1101/2022.12.06.519403	3753	immune
https://doi.org/10.1038/s41467-019-14118-w	3722	immune
https://doi.org/10.1038/s41591-020-0901-9	3716	immune
https://doi.org/10.1016/j.immuni.2018.12.018	3707	immune
https://doi.org/10.1038/s41591-021-01576-3	3697	immune
https://doi.org/10.1038/s41588-018-0089-9	3685	immune
https://doi.org/10.1084/jem.20210582	3615	immune
https://doi.org/10.1126/sciimmunol.aan8664	3560	immune
https://doi.org/10.1038/s41591-021-01576-3	3552	immune
https://doi.org/10.1038/s41591-021-01576-3	3538	immune
https://doi.org/10.1038/s41467-021-24730-4	3530	immune
https://doi.org/10.1073/pnas.2204289119	3519	immune
https://doi.org/10.1016/j.immuni.2018.12.018	3506	immune
https://doi.org/10.1038/s41467-019-14118-w	3498	immune
https://doi.org/10.1038/s41467-019-14118-w	3443	immune
https://doi.org/10.1038/s41588-018-0089-9	3392	immune
https://doi.org/10.1016/j.immuni.2018.12.018	3358	immune
https://doi.org/10.1093/database/baz046	3300	immune
https://doi.org/10.1038/s41591-021-01576-3	3297	immune
https://doi.org/10.1038/s41467-019-14118-w	3282	immune
https://doi.org/10.1101/2021.03.01.21252411	3248	immune
https://doi.org/10.1038/s41591-021-01576-3	3223	immune
https://doi.org/10.1038/s41588-018-0089-9	3198	immune
https://doi.org/10.1016/j.immuni.2018.12.018	3155	immune
https://doi.org/10.1038/s41591-021-01576-3	3145	immune
https://doi.org/10.1038/s41591-021-01576-3	3059	immune
https://doi.org/10.1038/s41467-019-14118-w	3005	immune
https://doi.org/10.1038/s41591-021-01576-3	2959	immune
https://doi.org/10.1128/mbio.02583-20	2919	immune
https://doi.org/10.1093/database/baz046	2891	immune
https://doi.org/10.1038/s41591-020-0901-9	2879	immune
https://doi.org/10.1038/s41588-018-0089-9	2868	immune
https://doi.org/10.1101/2021.03.01.21252411	2853	immune
https://doi.org/10.1038/s41591-021-01576-3	2819	immune
https://doi.org/10.1093/database/baz046	2794	immune
https://doi.org/10.1128/mbio.02583-20	2731	immune
https://doi.org/10.1093/database/baz046	2683	immune
https://doi.org/10.1038/s41591-021-01576-3	2589	immune
https://doi.org/10.1038/s41467-021-24730-4	2570	immune
https://doi.org/10.1038/s41588-018-0089-9	2561	immune
https://doi.org/10.1038/s41467-019-11947-7	2528	immune
https://doi.org/10.1128/mbio.02583-20	2520	immune
https://doi.org/10.1128/mbio.02583-20	2515	immune
https://doi.org/10.1073/pnas.2204289119	2504	immune
https://doi.org/10.1038/s41467-021-24730-4	2492	immune
https://doi.org/10.1038/s41467-019-14118-w	2426	immune
https://doi.org/10.1038/s41467-021-24730-4	2417	immune
https://doi.org/10.1093/database/baz046	2376	immune
https://doi.org/10.1128/mbio.02583-20	2365	immune
https://doi.org/10.1016/j.isci.2023.107728	2361	immune
https://doi.org/10.1128/mbio.02583-20	2231	immune
https://doi.org/10.1038/s41467-021-24730-4	2203	immune
https://doi.org/10.1007/s00395-021-00897-1	2180	immune
https://doi.org/10.1038/s41467-019-14118-w	2170	immune
https://doi.org/10.1038/s41467-021-24730-4	2094	immune
https://doi.org/10.1038/s41467-018-07581-4	1902	immune
https://doi.org/10.1128/mbio.02583-20	1793	immune
https://doi.org/10.1016/j.jaci.2010.02.018	1769	immune
https://doi.org/10.1038/s41591-021-01576-3	1709	immune
https://doi.org/10.1016/j.jaci.2010.02.018	1705	immune
https://doi.org/10.1172/JCI96798	1686	immune
https://doi.org/10.1101/2022.12.06.519403	1671	immune
https://doi.org/10.1093/database/baz046	1659	immune
https://doi.org/10.1038/s41467-019-11947-7	1634	immune
https://doi.org/10.1038/s41591-021-01576-3	1587	immune
https://doi.org/10.1093/database/baz046	1567	immune
https://doi.org/10.1126/sciadv.ade5090	1565	immune
https://doi.org/10.1038/s41467-019-14118-w	1533	immune
https://doi.org/10.1038/s41467-019-11947-7	1530	immune
https://doi.org/10.1016/j.jaci.2010.02.018	1496	immune
https://doi.org/10.1158/2159-8290.cd-19-0329	1474	immune
https://doi.org/10.1016/j.jaci.2010.02.018	1443	immune
https://doi.org/10.1016/j.jaci.2010.02.018	1425	immune
https://doi.org/10.1038/s41467-019-14118-w	1417	immune
https://doi.org/10.1016/j.jaci.2010.02.018	1413	immune
https://doi.org/10.1186/s13059-020-02210-0	1407	immune
https://doi.org/10.1038/s41587-022-01312-3	1404	immune
https://doi.org/10.1016/j.jaci.2010.02.018	1395	immune
https://doi.org/10.1172/JCI96798	1334	immune
https://doi.org/10.1038/s41467-022-29450-x	1324	immune
https://doi.org/10.1101/2022.12.06.519403	1298	immune
https://doi.org/10.1016/j.jaci.2010.02.018	1290	immune
https://doi.org/10.1128/mbio.02583-20	1273	immune
https://doi.org/10.1038/s41467-018-07581-4	1247	immune
https://doi.org/10.1038/s41467-021-25860-5	1203	immune
https://doi.org/10.1038/s41587-022-01312-3	1185	immune
https://doi.org/10.1038/s41467-019-14118-w	1106	immune
https://doi.org/10.1038/s41467-019-14118-w	1099	immune
https://doi.org/10.1016/j.stemcr.2018.11.020	1024	immune
https://doi.org/10.1038/s41467-019-14118-w	920	immune
https://doi.org/10.1038/s41467-021-24730-4	916	immune
https://doi.org/10.1016/j.stemcr.2020.01.007	820	immune
https://doi.org/10.1101/632216	766	immune
https://doi.org/10.1038/s41467-019-14118-w	730	immune
https://doi.org/10.1093/bioinformatics/btaa137	601	immune
https://doi.org/10.1016/j.immuni.2017.08.016	488	immune
https://doi.org/10.1016/j.immuni.2017.08.016	466	immune
https://doi.org/10.1101/2019.12.12.871657	383	immune
https://doi.org/10.1101/2019.12.30.890517	241	immune
https://doi.org/10.1016/j.immuni.2019.08.008	221	immune
https://doi.org/10.1038/s41590-019-0320-6	210	immune
https://doi.org/10.1084/jem.20210582	208	immune
https://doi.org/10.1186/s12860-019-0199-y	188	immune
https://doi.org/10.1038/icb.2016.16	63	immune
https://doi.org/10.1038/s41587-020-0469-4	79913	immune, embryo, large intestine, kidney
https://doi.org/10.1038/s41467-019-12393-1	175037	immune, joint
https://doi.org/10.1038/s41467-020-18513-6	111868	immune, joint
https://doi.org/10.1038/s41587-020-0469-4	10000	immune, kidney, large intestine, embryo
https://doi.org/10.1016/j.ccell.2021.03.007	138223	immune, kidney, lymph node
https://doi.org/10.1038/s41587-020-0469-4	2988	immune, large intestine, embryo, kidney
https://doi.org/10.1038/s41587-020-0469-4	2970	immune, large intestine, kidney, embryo
https://doi.org/10.1038/s41586-020-2922-4	65662	immune, lung
https://doi.org/10.1038/s41586-020-2922-4	9409	immune, lung
https://doi.org/10.1038/s41467-019-12464-3	51876	immune, lymph node, bone marrow, lung
https://doi.org/10.1084/jem.20190811	711	immune, skin
https://doi.org/10.1126/science.aba7721	59470	intestine unspecified
https://doi.org/10.1038/s41591-020-0939-8	99512	joint
https://doi.org/10.1016%2Fj.ebiom.2021.103618	1677	joint
https://doi.org/10.1016%2Fj.ebiom.2021.103618	1445	joint
https://doi.org/10.1016%2Fj.ebiom.2021.103618	1125	joint
https://doi.org/10.1038/s42003-021-02931-3	62428	joint, immune
https://doi.org/10.1126/science.aat5031	405257	kidney
https://doi.org/10.1038/s41586-019-1652-y	280568	kidney
https://doi.org/10.1101/2022.10.24.513598	223439	kidney
https://doi.org/10.1126/science.aba7721	178603	kidney
https://doi.org/10.1101/2021.07.28.454201	172847	kidney
https://doi.org/10.1101/2022.10.24.513598	149498	kidney
https://doi.org/10.1038/s41597-019-0351-8	141810	kidney
https://doi.org/10.1101/2021.07.28.454201	107344	kidney
https://doi.org/10.1016/j.stem.2018.10.010	71390	kidney
https://doi.org/10.1038/s41467-022-35297-z	51938	kidney
https://cellxgene.cziscience.com/datasets	48783	kidney
https://doi.org/10.1038/s41467-022-35297-z	41465	kidney
https://doi.org/10.1681/asn.2020030326	38639	kidney
https://doi.org/10.1038/s41467-022-35297-z	38559	kidney
https://doi.org/10.1126/science.aat5031	38352	kidney
https://doi.org/10.1681/asn.2020030326	31099	kidney
https://doi.org/10.1101/2021.07.28.454201	27491	kidney
https://doi.org/10.1038/s41467-022-35297-z	23749	kidney
https://doi.org/10.1242/dev.164038	23440	kidney
https://doi.org/10.1681/ASN.2020050757	23082	kidney
https://doi.org/10.1681/asn.2020030326	22670	kidney
https://doi.org/10.1371/journal.pbio.3000152	22065	kidney
https://doi.org/10.1681/asn.2020030326	21330	kidney
https://doi.org/10.1038/s41467-022-35297-z	20704	kidney
https://doi.org/10.1038/s41467-022-32972-z	20215	kidney
https://doi.org/10.1038/s41467-021-22368-w	19985	kidney
https://doi.org/10.1016/j.stem.2018.10.010	19328	kidney
https://doi.org/10.1038/s41467-022-35297-z	19031	kidney
https://doi.org/10.1681/asn.2020030326	19015	kidney
https://doi.org/10.1242/dev.164038	15928	kidney
https://doi.org/10.1016/j.stem.2018.10.010	15795	kidney
https://doi.org/10.1038/s41467-022-35297-z	15486	kidney
https://doi.org/10.1016/j.stem.2018.10.010	15459	kidney
https://doi.org/10.1038/s41467-022-35297-z	13195	kidney
https://doi.org/10.1038/s41467-022-35297-z	12919	kidney
https://doi.org/10.1681/asn.2020030326	12729	kidney
https://doi.org/10.1073/pnas.2103240118	11370	kidney
https://doi.org/10.3389/fonc.2021.719564	10741	kidney
https://doi.org/10.1242/dev.164038	9494	kidney
https://doi.org/10.1016/j.stem.2018.04.022	9396	kidney
https://doi.org/10.1016/j.stem.2020.12.001	9321	kidney
https://doi.org/10.1016/j.stem.2018.10.010	9190	kidney
https://doi.org/10.3389/fonc.2021.719564	8164	kidney
https://doi.org/10.1016/j.stem.2018.04.022	7609	kidney
https://doi.org/10.1016/j.molcel.2018.03.030	7222	kidney
https://doi.org/10.1016/j.stem.2018.10.010	7081	kidney
https://doi.org/10.1172/jci.insight.133267	6826	kidney
https://doi.org/10.1016/j.stem.2018.04.022	6817	kidney
https://doi.org/10.1016/j.stem.2018.04.022	6720	kidney
https://doi.org/10.3389/fonc.2021.719564	6499	kidney
https://doi.org/10.1016/j.stem.2018.10.010	6462	kidney
https://doi.org/10.3389/fimmu.2021.645988	6438	kidney
https://doi.org/10.1172/jci.insight.133267	6331	kidney
https://doi.org/10.1038/s41467-022-35297-z	6159	kidney
https://doi.org/10.1073/pnas.2103240118	6044	kidney
https://doi.org/10.3389/fimmu.2021.645988	5983	kidney
https://doi.org/10.1038/s41592-018-0253-2	5747	kidney
https://doi.org/10.1681/asn.2020030326	5395	kidney
https://doi.org/10.1016/j.stem.2018.10.010	5269	kidney
https://doi.org/10.1038/s41592-018-0253-2	4991	kidney
https://doi.org/10.3389/fimmu.2021.645988	4880	kidney
https://doi.org/10.1038/s41422-018-0099-2	4719	kidney
https://doi.org/10.1038/s41592-018-0253-2	4718	kidney
https://doi.org/10.1038/s41467-021-23949-5	4636	kidney
https://doi.org/10.1016/j.stem.2018.10.010	4524	kidney
https://doi.org/10.1038/s41422-018-0099-2	4337	kidney
https://doi.org/10.1016/j.stem.2020.12.001	4327	kidney
https://doi.org/10.1172/jci.insight.133267	4157	kidney
https://doi.org/10.3389/fmed.2022.869284	4114	kidney
https://doi.org/10.1038/s41467-022-35297-z	3941	kidney
https://doi.org/10.1038/s41592-018-0253-2	3925	kidney
https://doi.org/10.1681/ASN.2017080890	3745	kidney
https://doi.org/10.1038/s41467-022-35297-z	3692	kidney
https://doi.org/10.1016/j.stem.2018.10.010	3314	kidney
https://doi.org/10.1172/jci.insight.133267	3039	kidney
https://doi.org/10.1016/j.stem.2018.10.010	2911	kidney
https://doi.org/10.3389/fimmu.2021.645988	2307	kidney
https://doi.org/10.1172/jci.insight.133267	1886	kidney
https://doi.org/10.1172/jci.insight.133267	1857	kidney
https://doi.org/10.1172/jci.insight.133267	1843	kidney
https://doi.org/10.1038/s41467-022-35297-z	1776	kidney
https://doi.org/10.1038/s41467-022-35297-z	1770	kidney
https://doi.org/10.1172/jci.insight.133267	1596	kidney
https://doi.org/10.1038/s41467-022-35297-z	1532	kidney
https://doi.org/10.1172/jci.insight.133267	1480	kidney
https://doi.org/10.1172/jci.insight.133267	1465	kidney
https://doi.org/10.1172/jci.insight.133267	1427	kidney
https://doi.org/10.1172/jci.insight.133267	1321	kidney
https://doi.org/10.1172/jci.insight.133267	1227	kidney
https://doi.org/10.1172/jci.insight.133267	1171	kidney
https://doi.org/10.1172/jci.insight.133267	1134	kidney
https://doi.org/10.1038/s41467-022-35297-z	1095	kidney
https://doi.org/10.1172/jci.insight.133267	1075	kidney
https://doi.org/10.1038/s41467-022-35297-z	983	kidney
https://doi.org/10.3389/fimmu.2021.645988	962	kidney
https://doi.org/10.1172/jci.insight.133267	936	kidney
https://doi.org/10.1038/s41590-019-0398-x	927	kidney
https://doi.org/10.1172/jci.insight.133267	634	kidney
https://doi.org/10.1172/jci.insight.133267	568	kidney
https://doi.org/10.1172/jci.insight.133267	556	kidney
https://doi.org/10.1172/jci.insight.133267	555	kidney
https://doi.org/10.1172/jci.insight.133267	532	kidney
https://doi.org/10.1038/s41467-022-35297-z	466	kidney
https://doi.org/10.1038/s41590-019-0398-x	455	kidney
https://doi.org/10.1172/jci.insight.133267	408	kidney
https://doi.org/10.1038/s41467-022-35297-z	394	kidney
https://doi.org/10.1172/jci.insight.133267	307	kidney
https://doi.org/10.1073/pnas.2103240118	305	kidney
https://doi.org/10.1016/j.ccell.2022.11.001	270855	kidney, adipose, immune, vasculature, adrenal
https://doi.org/10.1038/s41586-021-03570-8	4912	kidney, airway, spleen, liver, heart, lung, brain, lymph node
https://doi.org/10.1038/s41586-021-03570-8	1904	kidney, brain, airway, spleen, heart, liver, lymph node, lung
https://doi.org/10.1038/s41586-021-03570-8	4291	kidney, brain, liver, spleen, lung, airway, lymph node, heart
https://doi.org/10.1038/s41587-020-0469-4	2880	kidney, embryo, large intestine, immune
https://doi.org/10.1038/s41587-020-0469-4	2289	kidney, embryo, large intestine, immune
https://doi.org/10.1038/s41586-021-03570-8	3867	kidney, heart, lung, airway, liver, spleen, lymph node, brain
https://doi.org/10.1038/s41586-021-03570-8	10829	kidney, heart, lung, brain, liver, lymph node, airway, spleen
https://doi.org/10.1038/s41586-021-03570-8	3648	kidney, heart, spleen, liver, lung, airway, brain, lymph node
https://doi.org/10.1016/j.celrep.2020.108525	3620	kidney, immune
https://doi.org/10.1038/s41587-020-0469-4	6000	kidney, immune, large intestine, embryo
https://doi.org/10.1038/s41587-020-0469-4	3879	kidney, large intestine, embryo, immune
https://doi.org/10.1038/s41587-020-0469-4	9035	kidney, large intestine, immune, embryo
https://doi.org/10.1038/s41587-020-0469-4	3996	kidney, large intestine, immune, embryo
https://doi.org/10.1038/s41586-021-03570-8	12759	kidney, liver, lymph node, lung, heart, airway, spleen, brain
https://doi.org/10.1038/s41586-021-03570-8	590	kidney, lung, lymph node, heart, spleen, brain, liver, airway
https://doi.org/10.1038/s41586-021-03570-8	113	kidney, lymph node, brain, airway, lung, liver, heart, spleen
https://doi.org/10.1038/s41586-021-03570-8	1683	kidney, lymph node, brain, spleen, airway, lung, liver, heart
https://doi.org/10.1038/s41586-021-03570-8	11127	kidney, lymph node, spleen, airway, liver, heart, brain, lung
https://doi.org/10.1038/s41586-021-03570-8	2924	kidney, spleen, liver, lung, heart, lymph node, brain, airway
https://doi.org/10.1038/s41586-021-03570-8	5329	kidney, spleen, lung, airway, liver, heart, lymph node, brain
https://doi.org/10.1038/s41586-021-03570-8	4604	kidney, spleen, lymph node, heart, brain, airway, liver, lung
https://doi.org/10.1101/2022.02.14.480403	229983	large intestine
https://doi.org/10.1038/s41590-020-0602-z	220664	large intestine
https://doi.org/10.1016/j.cell.2019.06.029	210614	large intestine
https://doi.org/10.1016/j.cell.2019.06.029	123006	large intestine
https://doi.org/10.1016/j.immuni.2023.01.002	101164	large intestine
https://doi.org/10.1016/j.immuni.2023.01.002	67815	large intestine
https://doi.org/10.1038/s41586-019-0992-y	61087	large intestine
https://doi.org/10.1038/s41586-019-0992-y	56788	large intestine
https://doi.org/10.1016/j.cell.2018.08.067	51220	large intestine
https://doi.org/10.1016/j.cell.2018.08.067	32519	large intestine
https://doi.org/10.1016/j.cell.2019.06.029	31872	large intestine
https://doi.org/10.1016/j.immuni.2023.01.002	30814	large intestine
https://doi.org/10.1016/j.cell.2019.10.027	25243	large intestine
https://doi.org/10.1016/j.cell.2019.10.027	15216	large intestine
https://doi.org/10.1038/s41586-019-0992-y	12225	large intestine
https://doi.org/10.1038/s41586-019-0992-y	12115	large intestine
https://doi.org/10.1038/s41586-019-0992-y	10204	large intestine
https://doi.org/10.1038/s41586-019-0992-y	9356	large intestine
https://doi.org/10.1038/s41586-019-0992-y	8750	large intestine
https://doi.org/10.1016/j.cell.2019.10.027	8601	large intestine
https://doi.org/10.1038/s41586-019-0992-y	6573	large intestine
https://doi.org/10.1186/s13059-020-02210-0	6280	large intestine
https://doi.org/10.1038/s41591-022-01680-y	6040	large intestine
https://doi.org/10.1038/s41591-022-01680-y	5352	large intestine
https://doi.org/10.1038/s41591-022-01680-y	5061	large intestine
https://doi.org/10.1038/s41591-022-01680-y	4765	large intestine
https://doi.org/10.1038/s41591-022-01680-y	4064	large intestine
https://doi.org/10.1038/s41586-019-0992-y	3492	large intestine
https://doi.org/10.1038/s41591-022-01680-y	3104	large intestine
https://doi.org/10.1038/s41591-022-01680-y	3020	large intestine
https://doi.org/10.1038/s41591-022-01680-y	2959	large intestine
https://doi.org/10.1038/s41591-022-01680-y	2387	large intestine
https://doi.org/10.1101/2019.12.12.871657	1149	large intestine
https://doi.org/10.1038/s41587-020-0469-4	3068	large intestine, immune, kidney, embryo
https://doi.org/10.1186/s12967-021-02909-z	154136	large intestine, small intestine
https://doi.org/10.1186/s12967-021-02909-z	152509	large intestine, small intestine
https://doi.org/10.1186/s12967-021-02909-z	97788	large intestine, small intestine
https://doi.org/10.1038/s41467-021-22164-6	7499	large intestine, small intestine
https://doi.org/10.1038/s41467-021-22164-6	6828	large intestine, small intestine
https://doi.org/10.1038/s41467-021-22164-6	5628	large intestine, small intestine
https://doi.org/10.1038/s41467-021-22164-6	4110	large intestine, small intestine
https://doi.org/10.1038/s41467-021-22164-6	2689	large intestine, small intestine
https://doi.org/10.1038/s41467-021-22164-6	2464	large intestine, small intestine
https://doi.org/10.1016/j.cell.2020.12.016	76592	large intestine, small intestine, digestive system unspecified
https://doi.org/10.1038/s41586-021-03852-1	180348	large intestine, small intestine, lymph node
https://doi.org/10.1038/s41586-019-1652-y	1252964	liver
https://doi.org/10.1038/s41467-018-06318-7	332497	liver
https://doi.org/10.1126/sciimmunol.add8945	328783	liver
https://doi.org/10.1038/s41586-019-1631-3	279280	liver
https://doi.org/10.1038/s41422-020-0378-6	197943	liver
https://doi.org/10.1016/j.cell.2021.12.018	167598	liver
https://doi.org/10.1126/science.aba7721	149742	liver
https://doi.org/10.1038/s41421-020-0157-z	105752	liver
https://doi.org/10.1038/s41467-018-06318-7	86379	liver
https://doi.org/10.1038/s41467-018-06318-7	82751	liver
https://doi.org/10.1016/j.jhep.2023.12.023	79265	liver
https://doi.org/10.1038/s41467-018-06318-7	77238	liver
https://doi.org/10.1038/s41467-018-06318-7	76362	liver
https://doi.org/10.1002/hep4.1854	73295	liver
https://doi.org/10.1016/j.jhep.2023.12.023	65396	liver
https://doi.org/10.1038/s41467-018-06318-7	64878	liver
https://doi.org/10.1101/2022.02.09.479667	63292	liver
https://doi.org/10.1038/s41467-018-06318-7	62811	liver
https://doi.org/10.1016/j.jhep.2023.12.023	45186	liver
https://doi.org/10.1038/s41598-021-98806-y	24355	liver
https://doi.org/10.1016/j.jhep.2023.12.023	15216	liver
https://doi.org/10.1038/s42003-021-02562-8	14679	liver
https://doi.org/10.1038/s41591-020-01227-z	13083	liver
https://doi.org/10.1016/j.jhep.2023.12.023	11982	liver
https://doi.org/10.1016/j.jhep.2023.12.023	9515	liver
https://doi.org/10.1093/database/baz046	8630	liver
https://doi.org/10.1016/j.jhep.2023.12.023	8219	liver
https://doi.org/10.3389/fcell.2021.652408	3487	liver
https://doi.org/10.1186/s13059-020-02210-0	3160	liver
https://doi.org/10.1186/s13059-020-02210-0	2839	liver
https://doi.org/10.1038/s41467-019-11266-x	1470	liver
https://doi.org/10.1016/j.jhep.2023.12.023	1241	liver
https://doi.org/10.1016/j.jhep.2023.12.023	1167	liver
https://doi.org/10.3389/fcell.2021.652408	1045	liver
https://doi.org/10.1016/j.jhep.2023.12.023	832	liver
https://doi.org/10.1038/s41586-021-03570-8	13813	liver, airway, spleen, lung, brain, kidney, heart, lymph node
https://doi.org/10.1038/s41586-021-03570-8	9251	liver, brain, airway, heart, spleen, lymph node, lung, kidney
https://doi.org/10.1016/j.cell.2021.04.028	155232	liver, esophagus, stomach, small intestine, large intestine, lung, respiratory system unspecified
https://doi.org/10.1038/s41586-021-03570-8	4018	liver, kidney, airway, heart, lymph node, lung, spleen, brain
https://doi.org/10.1038/s41586-021-03570-8	9281	liver, kidney, spleen, airway, brain, lung, lymph node, heart
https://doi.org/10.1126/sciimmunol.add8945	167856	liver, lung
https://doi.org/10.1038/s41586-021-03570-8	243	liver, lung, brain, lymph node, airway, kidney, heart, spleen
https://doi.org/10.1038/s41586-021-03570-8	1252	liver, lung, lymph node, spleen, airway, kidney, heart, brain
https://doi.org/10.1038/s41586-021-03570-8	12761	liver, lymph node, lung, airway, kidney, heart, spleen, brain
https://doi.org/10.1038/s41586-021-03570-8	3993	liver, lymph node, spleen, heart, lung, brain, kidney, airway
https://doi.org/10.1038/s41586-021-03570-8	9378	liver, spleen, kidney, lung, airway, lymph node, brain, heart
https://doi.org/10.1038/s41586-021-03570-8	3697	liver, spleen, lung, heart, kidney, lymph node, brain, airway
https://doi.org/10.1186/s13059-019-1906-x	327077	lung
https://doi.org/10.1126/sciadv.aba1983	312928	lung
https://doi.org/10.1016%2Fj.stem.2020.11.010	311422	lung
https://doi.org/10.1126/science.aba7721	298355	lung
https://doi.org/10.1038/s41588-022-01243-4	193108	lung
https://doi.org/10.1093/cvr/cvac139	176540	lung
https://doi.org/10.1038/s41586-021-03569-1	116313	lung
https://doi.org/10.1016/j.ccell.2019.12.001	111273	lung
https://doi.org/10.1038/s41591-018-0269-2	90287	lung
https://doi.org/10.1038/s41587-020-00796-1	88177	lung
https://doi.org/10.1038/s41590-023-01504-2	82991	lung
https://doi.org/10.1016/j.cell.2022.11.005	71752	lung
https://doi.org/10.1038/s41422-020-00455-9	65166	lung
https://doi.org/10.7554/eLife.62522	46500	lung
https://doi.org/10.1093/database/baz046	43119	lung
https://doi.org/10.1093/database/baz046	40152	lung
https://doi.org/10.15252/embj.20105114	39778	lung
https://doi.org/10.15252/emmm.202012871	38648	lung
https://doi.org/10.1016/j.immuni.2023.01.032	35699	lung
https://doi.org/10.1093/database/baz046	27548	lung
https://doi.org/10.1002/ctm2.1356	27480	lung
https://doi.org/10.1126/scitranslmed.abe4282	25147	lung
https://doi.org/10.1126/scitranslmed.abe4282	21681	lung
https://doi.org/10.1038/s41587-020-0602-4	21605	lung
https://doi.org/10.1172/JCI99435	20603	lung
https://doi.org/10.1016/j.immuni.2023.01.032	18386	lung
https://doi.org/10.1161/CIRCULATIONAHA.120.052318	17476	lung
https://doi.org/10.1172/JCI99435	17380	lung
https://doi.org/10.1038/s41586-020-03148-w	17359	lung
https://doi.org/10.1126/scitranslmed.abe4282	17203	lung
https://doi.org/10.1101/2020.12.03.20242412	16010	lung
https://doi.org/10.1038/s41586-022-04541-3	15713	lung
https://doi.org/10.1038/s41587-020-0602-4	15180	lung
https://doi.org/10.1038/s41591-019-0468-5	14779	lung
https://doi.org/10.1038/s41586-022-04541-3	13512	lung
https://doi.org/10.1126/scitranslmed.abe4282	13448	lung
https://doi.org/10.1038/s41586-022-04541-3	13330	lung
https://doi.org/10.1126/scitranslmed.abe4282	12903	lung
https://doi.org/10.1038/s41587-020-0602-4	12564	lung
https://doi.org/10.1126/scitranslmed.abe4282	12365	lung
https://doi.org/10.1038/s41586-022-04541-3	12237	lung
https://doi.org/10.1038/s41586-022-04541-3	12185	lung
https://doi.org/10.1126/scitranslmed.abe4282	11967	lung
https://doi.org/10.1038/s41586-020-03148-w	11878	lung
https://doi.org/10.1038/s41587-020-0602-4	11858	lung
https://doi.org/10.1093/database/baz046	11428	lung
https://doi.org/10.1038/s41587-020-0602-4	11224	lung
https://doi.org/10.1038/s41586-020-03148-w	11190	lung
https://doi.org/10.1038/s41586-020-03148-w	11045	lung
https://doi.org/10.1038/s41586-022-04541-3	10949	lung
https://doi.org/10.1038/s41587-020-0602-4	10748	lung
https://doi.org/10.1038/s41586-020-03148-w	10609	lung
https://doi.org/10.1038/s41586-020-03148-w	10305	lung
https://doi.org/10.1038/s41587-020-0602-4	9578	lung
https://doi.org/10.1126/scitranslmed.abe4282	9332	lung
https://doi.org/10.1038/s41587-020-0602-4	8849	lung
https://doi.org/10.1126/scitranslmed.abe4282	8532	lung
https://doi.org/10.1126/scitranslmed.abe4282	8528	lung
https://doi.org/10.1126/scitranslmed.abe4282	8446	lung
https://doi.org/10.1126/sciadv.aba1972	8411	lung
https://doi.org/10.1038/s41586-020-03148-w	8402	lung
https://doi.org/10.1126/scitranslmed.abe4282	8364	lung
https://doi.org/10.1038/s41587-020-0602-4	8345	lung
https://doi.org/10.1038/s41467-020-15647-5	8342	lung
https://doi.org/10.1038/s41586-020-03148-w	8281	lung
https://doi.org/10.1101/2020.12.03.20242412	8162	lung
https://doi.org/10.1038/s41587-020-0602-4	8157	lung
https://doi.org/10.1161/CIRCULATIONAHA.120.052318	7921	lung
https://doi.org/10.1038/s41587-020-0602-4	7850	lung
https://doi.org/10.1038/s41587-020-0602-4	7611	lung
https://doi.org/10.1164/rccm.201712-2410oc	7516	lung
https://doi.org/10.1038/s41586-020-03148-w	7363	lung
https://doi.org/10.1038/s41587-020-0602-4	7204	lung
https://doi.org/10.1164/rccm.201712-2410oc	7189	lung
https://doi.org/10.1038/s41587-020-0602-4	7154	lung
https://doi.org/10.1126/scitranslmed.abe4282	7073	lung
https://doi.org/10.1038/s41586-020-03148-w	6897	lung
https://doi.org/10.1126/scitranslmed.abe4282	6836	lung
https://doi.org/10.1164/rccm.202005-1989oc	6816	lung
https://doi.org/10.1038/s41586-020-03148-w	6778	lung
https://doi.org/10.1038/s41587-020-0602-4	6778	lung
https://doi.org/10.1164/rccm.201712-2410oc	6754	lung
https://doi.org/10.1164/rccm.202005-1989oc	6719	lung
https://doi.org/10.1038/s41587-020-0602-4	6703	lung
https://doi.org/10.1164/rccm.202005-1989oc	6690	lung
https://doi.org/10.1038/s41587-020-0602-4	6654	lung
https://doi.org/10.1038/s41467-020-15647-5	6607	lung
https://doi.org/10.1126/scitranslmed.abe4282	6513	lung
https://doi.org/10.1164/rccm.201712-2410oc	6400	lung
https://doi.org/10.1038/s41587-020-0602-4	6383	lung
https://doi.org/10.1126/scitranslmed.abe4282	6013	lung
https://doi.org/10.1038/s41587-020-0602-4	5993	lung
https://doi.org/10.1038/s41586-020-03148-w	5972	lung
https://doi.org/10.1126/scitranslmed.abe4282	5955	lung
https://doi.org/10.1038/s41586-020-03148-w	5940	lung
https://doi.org/10.1101/2020.12.03.20242412	5877	lung
https://doi.org/10.1126/scitranslmed.abe4282	5862	lung
https://doi.org/10.1164/rccm.202005-1989oc	5826	lung
https://doi.org/10.1038/s41586-020-03148-w	5793	lung
https://doi.org/10.1164/rccm.202005-1989oc	5773	lung
https://doi.org/10.1038/s41586-020-03148-w	5670	lung
https://doi.org/10.1038/s41586-020-03148-w	5590	lung
https://doi.org/10.1101/2020.06.16.156042	5499	lung
https://doi.org/10.1164/rccm.201712-2410oc	5437	lung
https://doi.org/10.1164/rccm.202005-1989oc	5423	lung
https://doi.org/10.1164/rccm.201712-2410oc	5358	lung
https://doi.org/10.1172/jci.insight.122211	5357	lung
https://doi.org/10.1164/rccm.201712-2410oc	5341	lung
https://doi.org/10.1164/rccm.202005-1989oc	5265	lung
https://doi.org/10.1038/s41586-020-03148-w	5250	lung
https://doi.org/10.1164/rccm.201712-2410oc	5235	lung
[truncated: 904 more rows]
