# Supplementary material for: Scaling and quantization of large-scale foundation model enables resource-efficient predictions in network biology
Source: Nat Comput Sci. 2026 Mar 27;6(5):450–63. doi: 10.1038/s43588-026-00972-4 (PMC13215881; doi:10.1038/s43588-026-00972-4)
Supplement: Supplementary file 4 — Statistical source data. [file 43588_2026_972_MOESM4_ESM.xlsx]

## Sheet: Fig1g
parameters	eval_loss
316352561	2.36816
227569457	2.38594
104385329	2.48385
65265713	2.62284
37982001	2.67053

## Sheet: Fig1h
lengths	GF_accuracy_list	baseline_accuracy_list
2832	0.26179245114326477	0
2366	0.2542372941970825	0
1401	0.2142857164144516	0
1466	0.2283104956150055	0
3607	0.18484288454055786	0.00184843
1129	0.23076923191547394	0
1827	0.24817517399787903	0.00364964
3585	0.31284916400909424	0
495	0.21621622145175934	0
203	0.20000001788139343	0
864	0.25581395626068115	0
783	0.1794871836900711	0.00854701
238	0.17142857611179352	0.0285714
915	0.33576643466949463	0
4096	0.2622149884700775	0
2664	0.26817041635513306	0
1289	0.20207253098487854	0
1083	0.2469135820865631	0
1357	0.23152709007263184	0
459	0.1764705926179886	0
357	0.0188679	0
1326	0.3181818127632141	0
781	0.222222	0
768	0.33043476939201355	0
1001	0.2266666740179062	0
1426	0.2582159638404846	0
2519	0.25464189052581787	0
1918	0.3031359016895294	0.00348432
1054	0.18987342715263367	0
1523	0.24561403691768646	0.00438596
1762	0.24242424964904785	0
706	0.18095238506793976	0
1516	0.24229073524475098	0
4053	0.3278418481349945	0
25	0.3333333432674408	0
1114	0.20958083868026733	0
236	0.0857143	0
956	0.17482517659664154	0
449	0.16417910158634186	0
67	0.10000000149011612	0
909	0.24264706671237946	0.00735294
351	0.23076924681663513	0
53	0	0
3794	0.32337433099746704	0.00175747
328	0.16326530277729034	0
379	0.1785714328289032	0
912	0.13970588147640228	0
1236	0.28108108043670654	0
1122	0.255952	0
201	0.10000000894069672	0
3567	0.2897196412086487	0.00186916
358	0.16981132328510284	0
65	0	0
1377	0.2233009785413742	0
29	0	0
1245	0.29032257199287415	0
1546	0.21212121844291687	0
358	0.15094339847564697	0
1193	0.25280898809432983	0
1429	0.26635512709617615	0
427	0.203125	0
1274	0.30890053510665894	0
988	0.15540540218353271	0
2900	0.30344825983047485	0
522	0.19230769574642181	0
1767	0.2075471729040146	0
3429	0.28015562891960144	0
2514	0.28116708993911743	0
18	0	0
17	0	0
771	0.22608694434165955	0
754	0.2743362784385681	0
1676	0.25099602341651917	0
263	0	0
1950	0.28082191944122314	0
192	0.0714286	0.0357143
64	0.2222222238779068	0
4096	0.25570032000541687	0.00162866
130	0.0526316	0
1286	0.1145833358168602	0
181	0.18518519401550293	0
4096	0.15309445559978485	0
3287	0.27383366227149963	0.0020284
87	0	0
68	0	0
499	0.14864864945411682	0
1057	0.2531645596027374	0
1760	0.23863637447357178	0
2198	0.25531914830207825	0
1456	0.2614678740501404	0
230	0.14705882966518402	0
4096	0.3013029098510742	0
1462	0.2328767031431198	0
4096	0.3029315769672394	0
1083	0.1666666716337204	0
2250	0.281899	0.00593472
1078	0.3105590045452118	0
1264	0.20105819404125214	0
3386	0.2840236723423004	0
4018	0.3106312155723572	0
105	0.0666667	0
793	0.2711864411830902	0
972	0.14482758939266205	0
1677	0.2310757040977478	0
220	0.1515151560306549	0
2308	0.2601155936717987	0
339	0.04	0
1330	0.19597989320755005	0
28	0.5	0
95	0.3571428656578064	0
355	0.2075471729040146	0
2552	0.2879581153392792	0
1029	0.20129869878292084	0
732	0.19266054034233093	0
1810	0.2398523986339569	0
919	0.21167883276939392	0
259	0.0526316	0
1044	0.19230769574642181	0
4096	0.31596091389656067	0
1061	0.2704402506351471	0.00628931
4096	0.2882736027240753	0
37	0.4000000059604645	0
979	0.24657534062862396	0
1009	0.20529800653457642	0
2697	0.25247523188591003	0
1798	0.2565055787563324	0
3332	0.2825651466846466	0
3761	0.2783687710762024	0
1733	0.22007721662521362	0
405	0.21666668355464935	0
4096	0.2980456054210663	0
1456	0.28440365195274353	0
43	0	0
370	0.0909091	0
4096	0.26547229290008545	0
1788	0.2537313401699066	0
1483	0.27477478981018066	0
510	0.1184210553765297	0
3041	0.29605263471603394	0
3136	0.32765957713127136	0
52	0	0
149	0.1818181872367859	0
160	0.0833333	0
389	0.17241379618644714	0
1012	0.23178808391094208	0
8	0	0
459	0.11764705926179886	0
1868	0.2750000059604645	0
2943	0.3106575906276703	0
3947	0.3192567527294159	0
524	0.1538461595773697	0
32	0	0.25
94	0.1428571492433548	0
4096	0.3110749125480652	0
151	0.1818181872367859	0
327	0.18367347121238708	0
164	0.125	0
2611	0.2864450216293335	0
67	0.20000000298023224	0
3161	0.33966243267059326	0
3179	0.24789917469024658	0.00210084
837	0.24800001084804535	0.008
91	0.1538461595773697	0
1558	0.2660944163799286	0
2501	0.2773333191871643	0
692	0.21359223127365112	0
77	0.0909091	0
1069	0.23125000298023224	0.00625
965	0.173611	0.00694444
421	0.222222	0
683	0.0980392	0
3103	0.2387096881866455	0
1810	0.18450184166431427	0
99	0.2142857313156128	0
119	0.1764705926179886	0
3034	0.27912089228630066	0
960	0.236111	0
979	0.267123	0.00684932
282	0.261905	0
1961	0.2448979616165161	0
2580	0.31524547934532166	0
2953	0.2760181128978729	0.00226244
982	0.1904761791229248	0
281	0.1190476194024086	0
15	0	0
9	0	0
2081	0.22756411135196686	0.00320513
1454	0.27981650829315186	0.00458716
35	0	0
1200	0.1666666716337204	0
1143	0.17543859779834747	0
698	0.21153846383094788	0
2571	0.20519480109214783	0
4096	0.1938110738992691	0
33	0.5	0
1581	0.17299577593803406	0.00421941
811	0.1652892529964447	0
3317	0.28973841667175293	0
1584	0.26582276821136475	0
3931	0.21731749176979065	0
18	0	0
58	0.25	0
535	0.23749999701976776	0
875	0.221374	0
10	0	0
172	0.2800000011920929	0
131	0.15789473056793213	0
16	0.5	0
4096	0.30456024408340454	0
919	0.29197078943252563	0
257	0.0789474	0
35	0	0
1808	0.23247233033180237	0.00369004
2189	0.27439022064208984	0
1406	0.22380952537059784	0.0047619
1483	0.18468469381332397	0.0045045
579	0.25581395626068115	0
251	0.1621621698141098	0.027027027681469917
386	0.15789473056793213	0
3972	0.3142857253551483	0
2629	0.3299492299556732	0
10	0	0
786	0.25641027092933655	0
4096	0.00488599	0
149	0.13636364042758942	0
1995	0.26087	0
4096	0.25570032000541687	0
2052	0.18892507255077362	0
2160	0.25925925374031067	0
2092	0.2044728398323059	0
923	0.23188406229019165	0
4096	0.2882736027240753	0
863	0.20155039429664612	0
2175	0.2791410982608795	0
52	0	0
2120	0.26729559898376465	0.00314465
1155	0.15606936812400818	0
910	0.14705882966518402	0
2411	0.31578946113586426	0
531	0.0886076	0
955	0.23076923191547394	0
421	0.1587301641702652	0
826	0.24390242993831635	0.00813008
3566	0.2752808928489685	0
2007	0.3056478202342987	0
1697	0.23622047901153564	0
2652	0.2745591700077057	0
1098	0.20121949911117554	0
1087	0.20858895778656006	0
2704	0.3234567940235138	0
703	0.15238095819950104	0
1567	0.25106382369995117	0
266	0.0769231	0.025641025975346565
693	0.20388349890708923	0.00970874
917	0.2554744482040405	0
2704	0.3037037253379822	0
4096	0.23941367864608765	0
4096	0.2719869613647461	0
16	0	0
1303	0.1538461595773697	0
59	0.625	0
1606	0.25416669249534607	0
427	0.21875	0
341	0.0392157	0
135	0.10000000149011612	0
1899	0.2922535240650177	0
655	0.23469386994838715	0
353	0.0384615	0
1665	0.1526104360818863	0.00401606
1609	0.3402489721775055	0
1275	0.2146596908569336	0
168	0.08	0
698	0.125	0
116	0.23529411852359772	0
1916	0.2857142984867096	0.00348432
115	0.1764705926179886	0
1238	0.23783785104751587	0
999	0.12080536782741547	0
1681	0.2539682686328888	0
374	0.1428571492433548	0
1108	0.259036	0
350	0.0192308	0
1280	0.2291666716337204	0
2516	0.24668434262275696	0
1060	0.18867923319339752	0.00628931
374	0.1607142984867096	0
771	0.21739129722118378	0
487	0.10958904027938843	0
854	0.257812	0
981	0.18367347121238708	0
374	0.0892857	0
4096	0.15635178983211517	0
1041	0.1538461595773697	0
448	0.0746269	0
556	0.24096384644508362	0
1945	0	0
876	0.1450381726026535	0
64	0	0
743	0.171171	0
28	0.5	0.5
899	0.1492537260055542	0
2456	0.27445653080940247	0.00271739
86	0.4166666865348816	0
2826	0.3120567500591278	0
701	0.21904762089252472	0
970	0.27586206793785095	0
1205	0.2222222238779068	0
2033	0.2697368562221527	0
9	0	0
4096	0.18241041898727417	0
1456	0.19266054034233093	0
4096	0.30456024408340454	0
3308	0.2943548262119293	0
1870	0.18928571045398712	0
2327	0.30085960030555725	0
1820	0.2527472674846649	0
77	0	0
1062	0.2830188572406769	0
1362	0.2647058963775635	0
141	0.190476	0
161	0.125	0
2835	0.35058823227882385	0.00235294
1246	0.25806450843811035	0
2089	0.2555910348892212	0
1580	0.25738394260406494	0
2796	0.33412888646125793	0
610	0.19780220091342926	0
799	0.13445378839969635	0
4096	0.25570032000541687	0
246	0.0277778	0
1261	0.24338623881340027	0
40	0	0
3926	0.31292515993118286	0
1971	0.20000000298023224	0
1075	0.19254659116268158	0
156	0.21739131212234497	0.043478261679410934
607	0.12087912112474442	0
613	0.17582418024539948	0
689	0.1456310749053955	0
155	0.21739131212234497	0
1484	0.2657657861709595	0
4096	0.21009771525859833	0
1088	0.2699386477470398	0
1140	0.3040935695171356	0.00584795
939	0.1428571492433548	0
21	0.6666666865348816	0
9	0	0
916	0.1386861354112625	0
117	0.0588235	0
430	0.21875	0.015625
1230	0.271739	0
1529	0.24890829622745514	0
2700	0.29135802388191223	0
1640	0.19918698072433472	0
1120	0.184524	0
2929	0.2619590163230896	0
606	0.0888889	0
693	0.10679611563682556	0
2033	0.25	0.00328947
1725	0.2906976640224457	0
1592	0.27731093764305115	0.00420168
3869	0.31206896901130676	0
1434	0.24186046421527863	0
454	0.10294117778539658	0
102	0	0
622	0.19354838132858276	0
1379	0.291262	0.00485437
2512	0.35904255509376526	0
65	0.1111111119389534	0
1172	0.17714285850524902	0
1025	0.20915032923221588	0
950	0.18309858441352844	0
4096	0.2899022698402405	0
1694	0.3385826647281647	0
351	0.11538462340831757	0
43	0	0
511	0.21052631735801697	0
465	0.17391304671764374	0
1705	0.2862745225429535	0
878	0.18320611119270325	0
1967	0.3016948997974396	0
266	0.23076923191547394	0
1082	0.24074074625968933	0
510	0.1315789520740509	0
438	0.13846154510974884	0
3559	0.3208255171775818	0
70	0.30000001192092896	0.20000000298023224
3036	0.2725274860858917	0
497	0.22972974181175232	0
1600	0.25833335518836975	0
1436	0.2930232584476471	0.00465116
1595	0.20502091944217682	0
418	0.16129031777381897	0
844	0.222222	0
3996	0.3105175197124481	0
2378	0.2415730357170105	0
3329	0.2845691442489624	0
24	0	0
169	0.04	0
1468	0.19999998807907104	0
65	0.1111111119389534	0.1111111119389534
430	0.046875	0
38	0.20000000298023224	0
454	0.19117647409439087	0
596	0.1910112351179123	0
4008	0.28119799494743347	0.00332779
3896	0.284247	0
2799	0.310263	0
18	0.5	0
890	0.2030075192451477	0.0075188
1679	0.24302789568901062	0
739	0.1818181723356247	0
979	0.1438356190919876	0.00684932
1635	0.29795917868614197	0
235	0.1428571492433548	0.0285714
28	0.5	0
1312	0.26530611515045166	0
2256	0.27218934893608093	0
3201	0.31041666865348816	0.00208333
2233	0.23053893446922302	0
70	0.20000000298023224	0
48	0.1428571492433548	0
80	0	0
102	0.20000001788139343	0
1969	0.24406778812408447	0
894	0.19402985274791718	0
758	0.1946902573108673	0
3305	0.30909091234207153	0
16	0	0
4096	0.2280130237340927	0
365	0.14814814925193787	0
1927	0.27681660652160645	0
755	0.17699114978313446	0
534	0.125	0
363	0.14814814925193787	0
257	0.21052631735801697	0
296	0.11363636702299118	0
733	0.20183485746383667	0
897	0.2537313401699066	0
1033	0.16883116960525513	0
39	0	0
638	0.25263160467147827	0
110	0.125	0
967	0.2137930989265442	0
2600	0.2769230902194977	0
4096	0.29478827118873596	0.00162866
2197	0.22188450396060944	0
867	0.26153847575187683	0
680	0.18627451360225677	0
481	0.0694444	0
1011	0.29801324009895325	0
96	0.3571428656578064	0
34	0.4000000059604645	0.20000000298023224
733	0.14678898453712463	0
2229	0.2934131920337677	0.00299401
669	0.1	0
3544	0.26930320262908936	0
2722	0.18137255311012268	0
1344	0.19402985274791718	0
789	0.17796610295772552	0
4096	0.14983712136745453	0.00325733
1755	0.2623574137687683	0
2148	0.20807453989982605	0
84	0.1666666716337204	0.0833333
4096	0.2540716528892517	0
1998	0.2508361041545868	0
1909	0.2762237787246704	0
3068	0.3217391073703766	0
4096	0.27035829424858093	0
92	0.0769231	0
1924	0.2881944477558136	0
3600	0.28703704476356506	0
1563	0.20512822270393372	0
1992	0.26174497604370117	0
1656	0.2822580635547638	0
240	0.2222222238779068	0
1490	0.25560539960861206	0
114	0.23529411852359772	0
536	0.075	0
4096	0.18892507255077362	0
4096	0.23452767729759216	0
81	0.0833333	0
1075	0.22360248863697052	0
4096	0.22964169085025787	0
746	0.27027028799057007	0
1400	0.3095238208770752	0
2447	0.2697547674179077	0
3159	0.3255814015865326	0.00211416
1063	0.23899370431900024	0
9	0	0
2325	0.2902298867702484	0
955	0.27972	0
3456	0.33590734004974365	0
446	0.3333333432674408	0
1677	0.2310757040977478	0
110	0	0
4096	0.2638436257839203	0
1200	0.20555555820465088	0
298	0.1818181872367859	0
2343	0.28205129504203796	0.002849
448	0.3731343150138855	0
51	0	0
4004	0.2566666603088379	0
4096	0.29153093695640564	0
1390	0.23076924681663513	0
1579	0.22457626461982727	0
1650	0.2955465614795685	0
1210	0.24861879646778107	0
32	0	0
2684	0.2711442708969116	0
162	0.1666666716337204	0
2448	0.2670299708843231	0.0027248
1115	0.257485	0
350	0.11538462340831757	0
1780	0.2846441864967346	0
629	0.12765957415103912	0
1834	0.26181817054748535	0
792	0.1355932205915451	0
1799	0.24907062947750092	0
2843	0.2840375602245331	0
4096	0.18729640543460846	0
2394	0.3398328721523285	0
4096	0.2882736027240753	0
846	0.2063492238521576	0
59	0	0
31	0	0
1188	0.26966291666030884	0
853	0.24409449100494385	0
1205	0.23333333432674408	0
2385	0.1596638709306717	0
92	0.1538461595773697	0
3669	0.25999999046325684	0.00181818
1690	0.20553360879421234	0
3166	0.27848100662231445	0
719	0.11214952915906906	0
1894	0.21478873491287231	0
32	0	0
924	0.2028985619544983	0
63	0.2222222238779068	0
237	0.0857143	0
2376	0.283708	0
716	0.18691587448120117	0
3473	0.3499999940395355	0
10	0	0
314	0.1914893537759781	0
1456	0.20642201602458954	0
1063	0.00628931	0
1762	0.23106060922145844	0
4096	0.22149837017059326	0
914	0.2554744482040405	0
1827	0.29927006363868713	0
1392	0.20192308723926544	0
95	0.2142857313156128	0
60	0.2222222238779068	0.1111111119389534
818	0.22131146490573883	0
62	0.2222222238779068	0
727	0.26605504751205444	0
793	0.1525423675775528	0
75	0.0909091	0
1828	0.262774	0
1361	0.2696078419685364	0
3446	0.2829457223415375	0.00193798
51	0.1428571492433548	0.1428571492433548
112	0.125	0
593	0.1818181872367859	0
1139	0.21176470816135406	0
14	0	0
4096	0.19055373966693878	0.00162866
1759	0.26996198296546936	0
2438	0.2410959005355835	0
1538	0.27391302585601807	0.00434783
844	0.2857142984867096	0
4096	0.20032572746276855	0
1340	0.2686567008495331	0
342	0.21568627655506134	0
221	0.0606061	0
938	0.22142857313156128	0
959	0.251748	0.00699301
10	0	0
2171	0.22769230604171753	0
3075	0.35357919335365295	0
860	0.1627907007932663	0.00775194
2539	0.2815789580345154	0
1710	0.261719	0.00390625
4096	0.3322475552558899	0
1667	0.23600001633167267	0
645	0.2395833432674408	0
687	0.2330097109079361	0
1174	0.0454545	0
1460	0.21461185812950134	0
2484	0.2526881694793701	0
434	0.1846153885126114	0
916	0.014598540030419827	0
333	0.0816327	0
266	0.0512821	0
145	0.1428571492433548	0
116	0.1764705926179886	0
2102	0.27619048953056335	0
2699	0.27970296144485474	0
86	0.0833333	0
23	0.3333333432674408	0
4096	0.37296414375305176	0
4096	0.19218240678310394	0
891	0.2030075192451477	0
1422	0.164319	0
1389	0.2163461595773697	0
346	0.11764706671237946	0
217	0.0625	0
1865	0.25806450843811035	0
529	0.20253165066242218	0
1798	0.267658	0.00371747
1035	0.25806450843811035	0.00645161
644	0.2395833432674408	0
3130	0.2985074818134308	0
1278	0.21989528834819794	0
1428	0.2616822421550751	0.0046729
1426	0.27230048179626465	0
1262	0.21693120896816254	0
1705	0.1764705926179886	0
71	0.30000001192092896	0
1264	0.010582010261714458	0.00529101
75	0.0909091	0
2132	0.2445141077041626	0.0031348
482	0.1805555522441864	0
297	0.22727273404598236	0
1762	0.2651515305042267	0
1487	0.21076233685016632	0
1217	0.2142857164144516	0
2555	0.2140992134809494	0
4096	0.29153093695640564	0
103	0	0
2488	0.30831101536750793	0.00268097
1513	0.29646018147468567	0
1726	0.3100775182247162	0
1406	0.23333334922790527	0
1743	0.28352490067481995	0
2274	0.24633431434631348	0.00293255
185	0.0740741	0
140	0.1428571492433548	0
268	0.125	0
149	0.3181818127632141	0
2254	0.22189348936080933	0.00295858
956	0.21678321063518524	0
1064	0.23899370431900024	0
540	0.16049382090568542	0
2133	0.21316613256931305	0
1279	0.2408376932144165	0
1008	0.19205297529697418	0
3424	0.37816762924194336	0
4096	0.28338760137557983	0
817	0.26229506731033325	0
2052	0.3224755525588989	0
4096	0.33387622237205505	0
523	0.1666666716337204	0
3745	0.3226381242275238	0
246	0.1666666716337204	0.0277778
642	0.1875	0
2483	0.21236559748649597	0
2038	0.19344262778759003	0
3142	0.30997878313064575	0.00212314
1354	0.2463054209947586	0
999	0.17449665069580078	0
659	0.22448979318141937	0
463	0.10144928097724915	0
2387	0.22905027866363525	0
4096	0.19543972611427307	0.00162866
623	0.2150537669658661	0
2109	0.16772152483463287	0
1000	0.2199999988079071	0
912	0.0588235	0
2127	0.21630093455314636	0
1351	0.2326732575893402	0
1756	0.25475284457206726	0
865	0.27131783962249756	0
1989	0.24832214415073395	0.0033557
377	0.1607142984867096	0
978	0.25342464447021484	0
4096	0.3013029098510742	0
24	0.3333333432674408	0
2133	0.2821316421031952	0
640	0.25	0
1172	0.2514285743236542	0
107	0.125	0
3392	0.2893700897693634	0
720	0.24074074625968933	0
763	0.2368421107530594	0
1704	0.22352942824363708	0
320	0.0416667	0
1601	0.2750000059604645	0
260	0.0769231	0
11	0	0
2007	0.2425249069929123	0
1115	0.20359282195568085	0
479	0.1690140813589096	0
548	0.1341463327407837	0
1310	0.22959183156490326	0
170	0.08	0
1006	0.2133333384990692	0
4096	0.2459283322095871	0
1431	0.21962615847587585	0
949	0.2112676054239273	0
264	0.0769231	0
3281	0.27439022064208984	0
1684	0.25	0
3525	0.30492424964904785	0
620	0.10752688348293304	0
353	0.1538461595773697	0
1463	0.2283104956150055	0
1429	0.14018690586090088	0
1000	0.2133333384990692	0
2022	0.23102310299873352	0
2780	0.24220624566078186	0
3422	0.30799221992492676	0
787	0.24576270580291748	0.00847458
147	0	0
891	0.21052631735801697	0.0075188
994	0.16778524219989777	0
556	0.10843373090028763	0
841	0.2539682686328888	0
899	0.28358209133148193	0
3375	0.2549407184123993	0
252	0.13513514399528503	0
174	0.0769231	0
23	0.3333333432674408	0
234	0.0571429	0
1061	0.2075471580028534	0
91	0.1538461595773697	0
205	0.10000000894069672	0
1667	0.24400001764297485	0
63	0.2222222238779068	0
2583	0.22739018499851227	0.00258398
2544	0.2808398902416229	0.00262467
2691	0.2729528546333313	0.00496278
425	0.2063492238521576	0
644	0.1354166716337204	0
1024	0.19607843458652496	0
4096	0.3273615539073944	0
1740	0.27203065156936646	0
95	0.0714286	0
332	0.16326530277729034	0
2198	0.2735562324523926	0.00303951
1884	0.24468083679676056	0
190	0.0714286	0
1183	0.29378530383110046	0
843	0.1428571492433548	0
2731	0.19315403699874878	0
551	0.15853658318519592	0
1140	0.16959065198898315	0
2285	0.28654971718788147	0
1564	0.20940172672271729	0.0042735
1301	0.1846153885126114	0
77	0.0909091	0
2107	0.2405063360929489	0
628	0.23404254019260406	0
856	0.21875	0
4096	0.32573288679122925	0
1224	0.1420764923095703	0
75	0.27272728085517883	0
4096	0.26547229290008545	0
3442	0.2538759708404541	0.00193798
2033	0.25986841320991516	0.00328947
3131	0.2921108901500702	0
2638	0.29113924503326416	0
2011	0.21926909685134888	0
2568	0.2883116900920868	0
256	0.18421052396297455	0
2753	0.27184465527534485	0
64	0	0
1016	0.22368420660495758	0
2397	0.31197771430015564	0
849	0.18897637724876404	0
2478	0.2506738603115082	0.00269542
1014	0.2565789520740509	0
4096	0.2719869613647461	0.00162866
3879	0.3132530152797699	0.00172117
2869	0.262791	0
1399	0.2631578743457794	0
4096	0.16286644339561462	0
4096	0.20032572746276855	0
1272	0.20000000298023224	0
1072	0.26875001192092896	0
1526	0.24122807383537292	0
82	0.4166666865348816	0
4096	0.25732898712158203	0
1012	0.2781457006931305	0
582	0.18390804529190063	0
1740	0.28352490067481995	0
238	0.1428571492433548	0
521	0.23076923191547394	0
263	0.1794871836900711	0
2412	0.29916897416114807	0.00277008
126	0.1111111119389534	0
1084	0.1666666716337204	0
312	0.15217392146587372	0
4096	0.25732898712158203	0
1628	0.2540983557701111	0
24	0	0
50	0.1428571492433548	0
2695	0.25495049357414246	0.00247525
1110	0.1325301229953766	0
458	0.11764705926179886	0
223	0.1818181872367859	0
1350	0.19801980257034302	0
1448	0.26728111505508423	0
202	0.13333334028720856	0
50	0.1428571492433548	0
134	0.25	0
2934	0.331818	0
1965	0.1904761791229248	0
807	0.27272725105285645	0
236	0.22857142984867096	0
1050	0.2292993664741516	0
4096	0.21335503458976746	0
93	0.1538461595773697	0
614	0.28260868787765503	0
1327	0.24623115360736847	0
1245	0.22043010592460632	0
829	0.16935482621192932	0
329	0.1428571343421936	0
4096	0.2882736027240753	0
2361	0.29661017656326294	0
1007	0.19205297529697418	0.00662252
783	0.16239316761493683	0
3246	0.31069958209991455	0
110	0.25	0
225	0.12121212482452393	0
1375	0.1893203854560852	0
1499	0.2901785969734192	0
282	0.2142857164144516	0
130	0.15789473056793213	0
836	0.23200000822544098	0.008
1793	0.2798507511615753	0
481	0.25	0
750	0.1875000149011612	0
534	0.11250000447034836	0
113	0.125	0
504	0.2133333384990692	0
118	0.0588235	0
830	0.17741934955120087	0
687	0.291262	0
350	0.0576923	0
2700	0.26419752836227417	0.00246914
2763	0.2946859896183014	0
863	0.21705426275730133	0
372	0.16363635659217834	0.0181818
1044	0.23076923191547394	0
1394	0.24880382418632507	0
2748	0.3713592290878296	0
4096	0.1596091091632843	0
4011	0.3128119707107544	0
582	0.16091954708099365	0
325	0.2708333432674408	0
1884	0.21985815465450287	0
696	0.25961539149284363	0.00961538
157	0.26087	0
1313	0.18877550959587097	0.00510204
4096	0.2931596040725708	0
2157	0.2910216748714447	0
1289	0.2953367829322815	0
1719	0.27626457810401917	0
449	0.11940298229455948	0
472	0.3285714387893677	0
4096	0.2459283322095871	0
18	0	0
271	0.22500000894069672	0.025
1225	0.26229506731033325	0
4096	0.2964169383049011	0
612	0.23076923191547394	0
4096	0.2980456054210663	0
483	0.1388888955116272	0.013888888992369175
899	0.17910447716712952	0
2063	0.29773464798927307	0
73	0.20000000298023224	0
51	0.1428571492433548	0.1428571492433548
2468	0.24594594538211823	0
1509	0.20796459913253784	0
472	0.0714286	0
315	0.25531914830207825	0
1159	0.2774566411972046	0
126	0.0555556	0
1631	0.2540983557701111	0
51	0.1428571492433548	0.1428571492433548
2801	0.31904762983322144	0
3214	0.30290457606315613	0
552	0.23170730471611023	0.012195121496915817
1385	0.23671497404575348	0
2079	0.32797425985336304	0
633	0.12765957415103912	0
743	0.0990991	0
669	0.1899999976158142	0
2538	0.2789473831653595	0
2063	0.2653721868991852	0
63	0.1111111119389534	0
1535	0.2869565188884735	0.00869565
1022	0.18300653994083405	0
3188	0.32845187187194824	0
98	0.1428571492433548	0.0714286
1555	0.22746780514717102	0
4096	0.22312702238559723	0
3042	0.3684210479259491	0
4096	0.30781757831573486	0
1018	0.2434210479259491	0
395	0.22033898532390594	0
127	0.10526315867900848	0.0526316
1906	0.2596491277217865	0
1004	0.2133333384990692	0
4096	0.28338760137557983	0
1262	0.27513226866722107	0
762	0.21929824352264404	0
261	0.1538461595773697	0
125	0.1111111119389534	0
214	0.28125	0.03125
75	0.0909091	0
1789	0.21641790866851807	0
4096	0.17915308475494385	0
2595	0.2570694088935852	0
19	0	0
76	0	0
17	1	0
212	0.0967742	0
2691	0.3052109181880951	0.00248139
3759	0.31261101365089417	0
556	0.14457830786705017	0
85	0.1666666716337204	0
13	0	0
2041	0.29738563299179077	0
895	0.19402985274791718	0
1083	0.22839505970478058	0
4096	0.3013029098510742	0
609	0.1428571492433548	0
839	0.23200000822544098	0
798	0.19327731430530548	0
964	0.1597222238779068	0
4096	0.2280130237340927	0
1981	0.28282827138900757	0
2697	0.24504950642585754	0
129	0.31578946113586426	0
1181	0.24858757853507996	0.00564972
3213	0.29729729890823364	0
144	0.047619	0
1116	0.11976048350334167	0
411	0.1803278625011444	0
404	0.0833333	0
138	0.20000000298023224	0
2479	0.2884097099304199	0
1315	0.22842639684677124	0
999	0.21476510167121887	0
117	0.0588235	0
71	0.20000000298023224	0
1189	0.21910113096237183	0
913	0.13235294818878174	0
1317	0.15228426456451416	0
456	0.10294117778539658	0
218	0.0625	0
559	0.1807228922843933	0
372	0.16363635659217834	0.0181818
1827	0.23722627758979797	0
1048	0.2675159275531769	0.00636943
153	0.0909091	0
4096	0.29967424273490906	0
2069	0.25806450843811035	0
1132	0.16568046808242798	0
3447	0.25338491797447205	0
3040	0.22368420660495758	0
1089	0.21472391486167908	0
4039	0.25950413942337036	0.00165289
4096	0.27035829424858093	0
2590	0.3195876181125641	0
1007	0.2384105920791626	0
1410	0.379147	0
314	0.1489361673593521	0
1165	0.22413793206214905	0
4001	0.3050000071525574	0
4096	0.3192182183265686	0
752	0.1696428656578064	0
903	0.16296295821666718	0
1186	0.23728813230991364	0
186	0.14814814925193787	0.037037
2189	0.332317	0
225	0.12121212482452393	0
4096	0.2964169383049011	0
914	0.17518247663974762	0
984	0.17687074840068817	0
14	0.5	0
1990	0.2651006579399109	0
355	0.18867924809455872	0
1440	0.25	0
4096	0.17915308475494385	0.00162866
9	0	0
255	0.15789473056793213	0
1573	0.27234041690826416	0
1202	0.20555555820465088	0
304	0.2222222238779068	0
3317	0.3239436447620392	0
1452	0.20276497304439545	0
62	0.2222222238779068	0
1641	0.26422762870788574	0
118	0.1764705926179886	0
1090	0.23312883079051971	0
3047	0.3216630220413208	0
1905	0.2596491277217865	0
340	0.0392157	0
579	0.13953489065170288	0
1217	0.20879121124744415	0
958	0.1958041936159134	0
1801	0.24074073135852814	0
87	0	0
2467	0.30270272493362427	0
2506	0.2906666696071625	0
1930	0.23183391988277435	0
1261	0.22751322388648987	0
1284	0.2447916716337204	0
4096	0.13517914712429047	0
1852	0.2166064977645874	0
1258	0.1702127605676651	0
96	0.0714286	0
2731	0.28117361664772034	0.00244499
71	0	0
1703	0.2196078598499298	0
3962	0.2760942578315735	0
227	0.0588235	0
1241	0.1344086080789566	0.00537634
1251	0.23529411852359772	0
1068	0.16875000298023224	0
261	0.1794871836900711	0
519	0.15584415197372437	0
101	0.13333334028720856	0
1723	0.27906978130340576	0
2584	0.25581395626068115	0
1575	0.27966102957725525	0
2852	0.24121779203414917	0
59	0.125	0
3316	0.28973841667175293	0
1309	0.19387754797935486	0
1248	0.2032085657119751	0
691	0.2330097109079361	0
614	0.19565217196941376	0
1933	0.31141868233680725	0
456	0.13235294818878174	0
59	0	0
1552	0.29741379618644714	0.00431034
177	0.19230769574642181	0
174	0.1538461595773697	0
816	0.0819672	0
864	0.26356589794158936	0
600	0.2777777910232544	0
418	0.14516128599643707	0
1694	0.27559053897857666	0
2922	0.25342464447021484	0
107	0.0625	0
446	0.10606060922145844	0
73	0	0.10000000149011612
685	0.2352941334247589	0
500	0.14666667580604553	0
170	0.1599999964237213	0
860	0.20155039429664612	0
1753	0.2786259651184082	0.00381679
86	0.1666666716337204	0
431	0.125	0
897	0.20895521342754364	0.00746269
723	0.17592592537403107	0
671	0.19999998807907104	0
4096	0.24267099797725677	0
4096	0.2882736027240753	0
1188	0.20224718749523163	0
2323	0.25287356972694397	0
371	0.2181818187236786	0
1466	0.2602739632129669	0
491	0.12328767031431198	0
1456	0.2431192547082901	0.00458716
1626	0.2222222089767456	0
678	0.12871286273002625	0
267	0.05	0
1419	0.2971698045730591	0
969	0.24137930572032928	0
1607	0.2572614252567291	0
364	0.18518519401550293	0
2596	0.285347	0
96	0	0
2602	0.2717948853969574	0
54	0.125	0.125
101	0.2666666805744171	0
987	0.1756756752729416	0
1831	0.18613138794898987	0
4029	0.2715231776237488	0
23	0.3333333432674408	0
78	0.27272728085517883	0.1818181872367859
2136	0.26875001192092896	0
1224	0.1803278625011444	0
2306	0.2811594307422638	0
932	0.22302158176898956	0
878	0.20610687136650085	0.00763359
583	0.24137930572032928	0
421	0.1587301641702652	0
150	0.0454545	0
71	0	0
409	0.016393441706895828	0
56	0	0
2188	0.2896341383457184	0
8	0	0
3906	0.3196581304073334	0
2085	0.30128204822540283	0
1163	0.2586206793785095	0
521	0.20512820780277252	0
942	0.22695034742355347	0
236	0.0285714	0
801	0.19166667759418488	0
331	0.16326530277729034	0
1675	0.262948	0
13	0	0
706	0.24761906266212463	0
204	0.0666667	0.0333333
4096	0.26547229290008545	0
4096	0.2752442955970764	0
858	0.28125	0
1479	0.24886879324913025	0
1499	0.2767857313156128	0
217	0.25	0.03125
1638	0.23673468828201294	0
996	0.25503355264663696	0
423	0.0634921	0
106	0.0666667	0
4096	0.1856677532196045	0
2386	0.30812326073646545	0
822	0.17886178195476532	0.00813008
1210	0.23204420506954193	0
24	0.3333333432674408	0
224	0.030303	0
597	0.20224718749523163	0
313	0.1304347813129425	0.021739130839705467
178	0.19230769574642181	0
2901	0.29885056614875793	0
3567	0.3420560956001282	0
4096	0.10586319118738174	0
282	0.2142857164144516	0.0238095
516	0.11688311398029327	0
899	0.1716417819261551	0
488	0.16438356041908264	0
1207	0.13812154531478882	0
815	0.1803278625011444	0
3646	0.311355	0
561	0.2142857164144516	0
1944	0.29209622740745544	0
738	0.2545454502105713	0
224	0.12121212482452393	0
4096	0.1726384311914444	0
4096	0.27035829424858093	0
3127	0.27718549966812134	0.0021322
1632	0.21721310913562775	0
2211	0.26586103439331055	0
3182	0.33123689889907837	0
1190	0.21910113096237183	0
434	0.13846154510974884	0
808	0.14876031875610352	0
122	0.1666666716337204	0
567	0.2705882489681244	0
1059	0.15189874172210693	0
1462	0.21917808055877686	0
160	0.0416667	0
2292	0.2594752311706543	0.00291545
1157	0.24855491518974304	0.00578035
3323	0.32931727170944214	0
1428	0.21962615847587585	0
2240	0.2202381044626236	0
1072	0.15625	0
3480	0.33524903655052185	0.00191571
498	0.22972974181175232	0
786	0.1794871836900711	0
28	0	0
1165	0.24712643027305603	0.0114943
281	0.0714286	0
405	0.13333334028720856	0
246	0.1111111119389534	0
338	0.1	0
75	0.0909091	0
223	0.3030303120613098	0
4096	0.17915308475494385	0
56	0.125	0
2196	0.2583586573600769	0.00303951
4096	0.2589576542377472	0
1781	0.22097378969192505	0
963	0.1527777761220932	0
51	0.1428571492433548	0.1428571492433548
1426	0.2582159638404846	0
2244	0.2589285671710968	0
207	0	0
2636	0.28354430198669434	0.00253165
585	0.13793103396892548	0
162	0.2083333432674408	0
2099	0.2738853693008423	0
1989	0.2651006579399109	0.0033557
316	0.0638298	0
2949	0.2149321287870407	0
343	0.13725490868091583	0.019607843831181526
1965	0.2857142686843872	0.00340136
1302	0.2153846174478531	0.00512821
4096	0.29478827118873596	0
612	0.2747252881526947	0
981	0.2448979616165161	0
20	0.3333333432674408	0
429	0.140625	0
1572	0.27659574151039124	0
2712	0.30049261450767517	0
436	0.0923077	0
1074	0.22360248863697052	0
672	0.22999998927116394	0
533	0.10126582533121109	0
634	0.10526315867900848	0
91	0.1538461595773697	0
126	0.1111111119389534	0
24	0.3333333432674408	0
1299	0.23711340129375458	0
423	0.1269841343164444	0
1849	0.23465703427791595	0
2397	0.2311977744102478	0
3690	0.3019891679286957	0
4096	0.3143322467803955	0
1109	0.1987951695919037	0.0060241
4096	0.1254071593284607	0
66	0.2222222238779068	0
130	0.2631579041481018	0
654	0.16326530277729034	0
26	0.3333333432674408	0.3333333432674408
3224	0.3229813575744629	0
4096	0.23615634441375732	0
724	0.1666666716337204	0
1833	0.29197078943252563	0
3040	0.359649	0
1135	0.21764706075191498	0
1872	0.2142857164144516	0
889	0.2857142984867096	0
208	0.032258063554763794	0
1363	0.22549019753932953	0
161	0.125	0
1785	0.27715355157852173	0
4096	0.33061888813972473	0
609	0.19780220091342926	0.010989011265337467
1042	0.21153846383094788	0
23	0	0
2063	0.21359224617481232	0.00323625
1687	0.2648221552371979	0
1307	0.2551020383834839	0.00510204
1584	0.24050632119178772	0
988	0.1621621698141098	0
2894	0.31336405873298645	0
868	0.20000000298023224	0
208	0.16129031777381897	0
66	0.1111111119389534	0
1377	0.16990292072296143	0
1303	0.2410256415605545	0
2751	0.2597087323665619	0
1198	0.256983	0
450	0.13432835042476654	0
628	0.1489361673593521	0
15	0	0
1902	0.28070175647735596	0
3191	0.286611	0
69	0.30000001192092896	0
303	0.2222222238779068	0
105	0.13333334028720856	0
1773	0.27547168731689453	0
2385	0.2969187796115875	0
183	0.0740741	0
1148	0.20930232107639313	0
366	0.14814814925193787	0
744	0.20720721781253815	0
1936	0.2862069010734558	0.00344828
1151	0.25581395626068115	0
3276	0.30549898743629456	0
577	0.0930233	0
4096	0.27361562848091125	0
20	0	0
2290	0.2857142984867096	0
869	0.2461538463830948	0
1213	0.265193	0.00552486
75	0.4545454680919647	0
104	0.13333334028720856	0
497	0.18918919563293457	0
87	0.3076923191547394	0
1546	0.2943722903728485	0
2296	0.3255814015865326	0
1307	0.23469386994838715	0
4096	0.24918566644191742	0
983	0.31292515993118286	0
10	0	0
38	0.20000000298023224	0
916	0.21897810697555542	0
140	0.0952381	0
1190	0.15168540179729462	0
1037	0.16774193942546844	0
25	0	0
1604	0.2750000059604645	0
4096	0.28338760137557983	0
315	0.12765957415103912	0
105	0.20000001788139343	0
2817	0.2867298722267151	0
121	0.1666666716337204	0.0555556
1196	0.2793295979499817	0
993	0.20945946872234344	0.00675676
1739	0.26153847575187683	0
1267	0.173684	0
223	0.030303	0
12	0	0
155	0.043478261679410934	0
80	0.1666666716337204	0
2589	0.30927833914756775	0
2317	0.2824207544326782	0
4085	0.3333333432674408	0
4096	0.28338760137557983	0
649	0.1855670064687729	0
345	0.0980392	0.019607843831181526
1536	0.17391303181648254	0
553	0.24390242993831635	0
2433	0.3076923191547394	0.00274725
53	0	0
1742	0.26053640246391296	0
912	0.19117647409439087	0
766	0.12280701845884323	0
539	0.125	0
31	0	0
392	0.10344827175140381	0
3673	0.33454546332359314	0
1552	0.1465517282485962	0
1995	0.2441471517086029	0
2462	0.2953929603099823	0
518	0.12987013161182404	0
222	0.1515151560306549	0
178	0.0384615	0
894	0.19402985274791718	0
1868	0.22857142984867096	0
957	0.25874125957489014	0
520	0.26923078298568726	0
193	0.1428571492433548	0
647	0.2164948433637619	0
4096	0.1986970603466034	0
914	0.131387	0
1000	0.24000000953674316	0
348	0.13461539149284363	0
2367	0.3295774459838867	0
457	0.23529411852359772	0
1978	0.25	0
1743	0.26819923520088196	0.00383142
879	0.2442748099565506	0
541	0.18518519401550293	0
979	0.18493150174617767	0
3222	0.2753623127937317	0
1468	0.24545453488826752	0.00454545
394	0.16949152946472168	0
929	0.20863309502601624	0
124	0.1666666716337204	0
291	0.11627906560897827	0
75	0.1818181872367859	0
2170	0.22769230604171753	0
1983	0.2794612646102905	0
2069	0.2451612800359726	0
942	0.1843971610069275	0
900	0.2370370328426361	0
1054	0.272152	0.00632911
3672	0.31090909242630005	0
56	0	0
1179	0.23863637447357178	0
20	0.3333333432674408	0
353	0.0576923	0
3044	0.22368420660495758	0
3510	0.30228137969970703	0
1553	0.21551723778247833	0
502	0.2666666805744171	0
42	0.5	0
76	0	0
1190	0.2078651636838913	0
1784	0.22097378969192505	0.00374532
681	0.13725490868091583	0
708	0.2641509473323822	0
2537	0.2789473831653595	0
870	0.20769231021404266	0
335	0.17999999225139618	0
3053	0.242888	0
136	0.15000000596046448	0
556	0.24096384644508362	0
1370	0.23902438580989838	0
4096	0.2801302969455719	0.00162866
4096	0.29478827118873596	0
109	0.1875	0
33	0.25	0
74	0.3636363744735718	0
210	0.16129031777381897	0
1778	0.2631579041481018	0.0037594
108	0.125	0
710	0.2075471729040146	0
1504	0.3288888931274414	0.00444444
106	0.13333334028720856	0
605	0.17777778208255768	0
1658	0.2661290168762207	0
3615	0.2933579385280609	0
1681	0.2976190745830536	0
85	0.0833333	0
12	0	0
69	0	0.10000000149011612
1017	0.21710526943206787	0
458	0.1764705926179886	0
3901	0.23760683834552765	0
1786	0.23970037698745728	0
1989	0.29530200362205505	0.0033557
906	0.192593	0
488	0.1506849229335785	0
2394	0.25626739859580994	0
519	0.1818181872367859	0
116	0.11764705926179886	0
4096	0.24267099797725677	0
1904	0.30877193808555603	0
710	0.1320754736661911	0
1149	0.25	0
1008	0.251656	0
448	0.11940298229455948	0
1792	0.2761194109916687	0
143	0.047619	0
1142	0.1111111119389534	0
795	0.2521008551120758	0
1151	0.25581395626068115	0
35	0.20000000298023224	0.20000000298023224
539	0.16250000894069672	0
2533	0.30079156160354614	0
1026	0.27450981736183167	0
2795	0.28639620542526245	0
627	0.1808510571718216	0.010638297535479069
389	0.18965516984462738	0
2766	0.2922705411911011	0.00241546
817	0.23770490288734436	0
857	0.210938	0
577	0.1744185984134674	0
2937	0.26363635063171387	0.00227273
2244	0.2410714328289032	0
182	0.14814814925193787	0
611	0.16483516991138458	0
160	0	0
244	0.1111111119389534	0
903	0.24444444477558136	0
376	0.0892857	0.0178571
2824	0.25531914830207825	0
1208	0.20994475483894348	0
117	0.11764705926179886	0
4096	0.5488598942756653	0
2545	0.17585301399230957	0.00262467
1353	0.2326732575893402	0
3567	0.3177570104598999	0
22	0	0
378	0.2142857313156128	0
723	0.18518519401550293	0
2175	0.3220858871936798	0
163	0.0833333	0
687	0.291262	0
426	0.1904762089252472	0
911	0.1764705926179886	0
78	0	0
27	0.5	0
383	0.17543859779834747	0.017543859779834747
1797	0.25278809666633606	0
1879	0.2597864866256714	0
75	0.1818181872367859	0
215	0.21875	0
4096	0.16938109695911407	0
394	0.2542372941970825	0
624	0.22580644488334656	0
117	0.11764705926179886	0
790	0.2542372941970825	0
1020	0.24836601316928864	0
3183	0.27463310956954956	0
303	0.0222222	0
449	0.2238805890083313	0.014925372786819935
1403	0.23333334922790527	0
3893	0.3396226465702057	0
38	0	0
311	0.10869565606117249	0
4096	0.32084688544273376	0
77	0.0909091	0
565	0.130952	0
205	0.10000000894069672	0
2016	0.2450331151485443	0
3798	0.3391915559768677	0
2200	0.2030303031206131	0
1464	0.27397260069847107	0
3635	0.2972477078437805	0
1406	0.24761906266212463	0
3457	0.2915057837963104	0
832	0.25	0
297	0.1818181872367859	0
4096	0.3273615539073944	0
2336	0.3199999928474426	0
1865	0.29749104380607605	0
744	0.1621621698141098	0
86	0.0833333	0
2536	0.2210526466369629	0
198	0.13793103396892548	0
366	0.14814814925193787	0
1148	0.22093023359775543	0
425	0.2063492238521576	0
3158	0.2790697515010834	0.00211416
3303	0.27474749088287354	0
610	0.1428571492433548	0
1388	0.16826923191547394	0
637	0.24210527539253235	0
1654	0.2822580635547638	0
208	0.12903225421905518	0
82	0.0833333	0.0833333
537	0.13750000298023224	0
123	0.2222222238779068	0
4096	0.30456024408340454	0
268	0.17499999701976776	0
783	0.3076923191547394	0
9	0	0
826	0.2520325183868408	0
1714	0.24513618648052216	0
920	0.12318840622901917	0.014492753893136978
3418	0.304688	0
1621	0.25102880597114563	0
281	0.3095238208770752	0.0238095
11	0	0
57	0	0
3318	0.3058350086212158	0
2413	0.31301939487457275	0
20	0.6666666865348816	0
383	0.17543859779834747	0
453	0.0298507	0
1289	0.20207253098487854	0
121	0.1111111119389534	0
2146	0.2741432785987854	0
1381	0.2415458858013153	0
1205	0.22777777910232544	0
567	0.3176470696926117	0
1451	0.21198156476020813	0.00460829
668	0.14999999105930328	0
3309	0.27620968222618103	0
1208	0.23204420506954193	0
2453	0.2752043604850769	0
688	0.291262	0
2028	0.22368420660495758	0
1189	0.25280898809432983	0
3886	0.3213058412075043	0
2289	0.247813	0
2520	0.20899470150470734	0
1052	0.2292993664741516	0
1068	0.19375000894069672	0
3115	0.30620983242988586	0
285	0.1666666716337204	0
1193	0.2752808928489685	0
84	0.3333333432674408	0
968	0.2896551787853241	0
742	0.29729729890823364	0
621	0.2795698940753937	0
106	0.0666667	0
13	0	0
1131	0.1834319531917572	0
2064	0.33009710907936096	0
3167	0.3410526216030121	0
1531	0.21834062039852142	0.00436681
880	0.20454546809196472	0
554	0.14457830786705017	0
2067	0.2612903118133545	0
53	0	0
648	0.14432989060878754	0
738	0.22727271914482117	0
4096	0.11889250576496124	0
1263	0.23280422389507294	0
555	0.1927710771560669	0
634	0.21052631735801697	0
174	0.23076924681663513	0
666	0.12121212482452393	0
1634	0.27755099534988403	0
2199	0.26747721433639526	0
484	0.2777777910232544	0.013888888992369175
183	0.14814814925193787	0
839	0.20000000298023224	0
1618	0.1859503984451294	0
22	0	0
72	0.10000000149011612	0
1408	0.22748816013336182	0
859	0.25	0
49	0.1428571492433548	0
396	0.11864406615495682	0
1581	0.2151898592710495	0
331	0.12244898080825806	0
1028	0.1818181872367859	0.00649351
3193	0.31799161434173584	0.0041841
1663	0.293173	0
626	0.16129031777381897	0
1212	0.20441989600658417	0
2095	0.2707006335258484	0
4096	0.10749185085296631	0
1599	0.2761506140232086	0
229	0.11764705926179886	0
3834	0.31826087832450867	0.00173913
2293	0.23032070696353912	0
852	0.22834645211696625	0
1148	0.2616279125213623	0
2007	0.24916942417621613	0
2381	0.2969187796115875	0
34	0.6000000238418579	0
3418	0.269531	0
1558	0.270386	0
340	0.0784314	0
4096	0.24755699932575226	0
1429	0.31308409571647644	0
175	0.23076924681663513	0
1288	0.21761657297611237	0
127	0.15789473056793213	0
909	0.22794117033481598	0
722	0.1666666716337204	0
1625	0.2427983433008194	0
1625	0.32098764181137085	0
440	0.0757576	0
3179	0.2899159789085388	0
198	0.3103448152542114	0
1094	0.24390242993831635	0.00609756
644	0.1875	0
397	0.2711864411830902	0
1137	0.17058824002742767	0
1310	0.19897958636283875	0
3696	0.30144405364990234	0
18	1	0
1182	0.23163841664791107	0
1600	0.23333334922790527	0
4096	0.2817589342594147	0
193	0.0714286	0
173	0.19999998807907104	0
1927	0.31141868233680725	0
756	0.16814158856868744	0
466	0.14492753148078918	0
581	0.19540229439735413	0.0114943
1772	0.2528302073478699	0.00377358
1444	0.24074074625968933	0
2969	0.2966292202472687	0
2155	0.2693498432636261	0
1285	0.21875	0
853	0.22047244012355804	0
1508	0.2610619366168976	0
90	0.1538461595773697	0
1055	0.20253165066242218	0
288	0.0465116	0
1239	0.27027028799057007	0
2682	0.2935323417186737	0
37	0.20000000298023224	0
1292	0.20207253098487854	0
2384	0.22969187796115875	0
81	0.1666666716337204	0
1038	0.25161290168762207	0
235	0.1428571492433548	0
3219	0.3153527081012726	0
143	0.0952381	0
4096	0.22312702238559723	0
70	0.20000000298023224	0
624	0.1505376398563385	0
2510	0.2845744490623474	0.00531915
75	0.1818181872367859	0
1013	0.1589404046535492	0
115	0.11764705926179886	0
491	0.232877	0.013698630034923553
825	0.2520325183868408	0.00813008
115	0.0588235	0
2197	0.2978723347187042	0
590	0.17045454680919647	0
3416	0.271484	0
720	0.12962962687015533	0
1924	0.2152777761220932	0.00347222
702	0.16190476715564728	0
3195	0.2588726580142975	0
62	0.1111111119389534	0
2117	0.21135647594928741	0
487	0.21917808055877686	0.013698630034923553
1854	0.23741008341312408	0
859	0.15625	0.0078125
206	0.13333334028720856	0
238	0.0285714	0
2190	0.29573169350624084	0
3686	0.3297101557254791	0
306	0.13333334028720856	0
2580	0.30749353766441345	0
15	0	0
22	0.3333333432674408	0
435	0.26153847575187683	0.015384615398943424
1298	0.20618556439876556	0.00515464
762	0.2017543911933899	0
1849	0.31768953800201416	0
1486	0.2567567527294159	0.0045045
297	0.13636364042758942	0.022727273404598236
1732	0.2857142686843872	0
1301	0.2666666805744171	0
755	0.13274335861206055	0
1020	0.13725490868091583	0
2372	0.3323943614959717	0
2405	0.30000001192092896	0
711	0.17924529314041138	0
2891	0.2933025360107422	0
76	0.1818181872367859	0
797	0.1428571492433548	0
2723	0.2867647111415863	0
1143	0.21052631735801697	0
2918	0.31807780265808105	0
275	0.19512194395065308	0
4096	0.16612377762794495	0.00162866
895	0.18656715750694275	0
1243	0.2849462330341339	0
26	0	0
1773	0.27547168731689453	0
3966	0.3333333134651184	0
2306	0.26376813650131226	0
2390	0.2849161922931671	0
878	0.21374045312404633	0
1162	0.18390804529190063	0
616	0.18478260934352875	0
4096	0.23941367864608765	0.00162866
254	0.10526315867900848	0.0263158
523	0.23076923191547394	0
1197	0.26815640926361084	0
773	0.13913042843341827	0
4096	0.32084688544273376	0
1058	0.27848100662231445	0
4096	0.2719869613647461	0
749	0.25	0
1820	0.27106228470802307	0
1479	0.2624434530735016	0
252	0.054054055362939835	0
53	0.1428571492433548	0
301	0.24444444477558136	0
392	0.12068965286016464	0
1003	0.1666666716337204	0
1153	0.20348836481571198	0
57	0.25	0.125
2074	0.31511253118515015	0
2323	0.2816092073917389	0
531	0.2151898741722107	0
2106	0.3619047701358795	0
61	0.1111111119389534	0
1672	0.24400001764297485	0
466	0.2028985619544983	0
1740	0.2260536402463913	0
1679	0.2868525981903076	0
365	0.14814814925193787	0
765	0.1666666716337204	0
1052	0.24203822016716003	0.00636943
904	0.14074073731899261	0
582	0.2183908075094223	0
336	0.08	0
546	0.18518519401550293	0
2772	0.028915662318468094	0.00240964
203	0.13333334028720856	0
200	0.20000001788139343	0
1041	0.2628205120563507	0
632	0.1595744639635086	0.010638297535479069
26	0	0
366	0.1666666716337204	0
1524	0.3114035129547119	0.00438596
1425	0.22535210847854614	0
1014	0.2697368562221527	0
1276	0.26178011298179626	0
99	0.2857142984867096	0.0714286
887	0.24060150980949402	0
27	0.25	0
2248	0.24035608768463135	0
1254	0.21276594698429108	0
4096	0.29967424273490906	0
946	0.3191489279270172	0
2159	0.29411762952804565	0.00309598
1991	0.29194632172584534	0
424	0.1269841343164444	0
651	0.17525772750377655	0
2306	0.19130435585975647	0
60	0.1111111119389534	0
506	0.18666666746139526	0
2785	0.20863309502601624	0
140	0.0952381	0
487	0.1506849229335785	0
3575	0.31903	0
400	0.15000000596046448	0
1569	0.26383	0
194	0	0
4002	0.28833332657814026	0.00166667
3134	0.35957446694374084	0
4096	0.24755699932575226	0
470	0.10000000149011612	0
785	0.18803419172763824	0
1607	0.26141080260276794	0
4096	0.309446	0.00162866
372	0.1818181723356247	0
2492	0.297587	0
2151	0.22049689292907715	0.00310559
2230	0.32335329055786133	0
3475	0.30902111530303955	0
4096	0.24755699932575226	0
665	0.17171716690063477	0
52	0.1428571492433548	0
480	0.0972222	0
2459	0.26902174949645996	0
944	0.26950353384017944	0
2231	0.26646706461906433	0
224	0.030303	0
90	0.23076924681663513	0
3988	0.3110367953777313	0.00167224
1725	0.24806201457977295	0
3174	0.31092438101768494	0
728	0.22018347680568695	0
1043	0.12820513546466827	0
1437	0.21395349502563477	0.00465116
1060	0.23899370431900024	0
449	0.2238805890083313	0
1171	0.2914285659790039	0
1865	0.25806450843811035	0
144	0.1428571492433548	0
3424	0.3274853825569153	0
214	0.09375	0
1955	0.29010239243507385	0
3018	0.26327434182167053	0
177	0.1538461595773697	0
362	0.29629629850387573	0
288	0.11627906560897827	0
1135	0.2235294133424759	0
1882	0.28014183044433594	0.0035461
425	0.1746031790971756	0
98	0.2142857313156128	0
79	0	0
1237	0.21621622145175934	0
2191	0.32926827669143677	0
1696	0.26377952098846436	0.00393701
2088	0.30031949281692505	0
1279	0.2041884809732437	0
195	0.24137930572032928	0
593	0.125	0
115	0.3529411852359772	0
502	0.13333334028720856	0
373	0.16363635659217834	0
1468	0.26818180084228516	0
1231	0.2554347813129425	0.00543478
4096	0.19218240678310394	0
49	0.2857142984867096	0
45	0	0
4096	0.23941367864608765	0
128	0.0526316	0
76	0.0909091	0
596	0.2584269642829895	0.011236
604	0.21111111342906952	0
3269	0.2897959053516388	0
261	0.23076923191547394	0
949	0.26056337356567383	0
1873	0.24285714328289032	0
210	0.19354838132858276	0
662	0.1515151560306549	0
1646	0.016260161995887756	0
84	0.0833333	0
1338	0.23499999940395355	0
406	0.20000001788139343	0
980	0.25850340723991394	0
1265	0.21693120896816254	0
2097	0.2611464858055115	0
2121	0.2578616142272949	0
973	0.19310344755649567	0
3426	0.3411306142807007	0
83	0.1666666716337204	0
4006	0.2866666615009308	0
209	0	0
1250	0.2192513346672058	0
64	0.2222222238779068	0
856	0.25	0.0078125
84	0.25	0
105	0.2666666805744171	0
3051	0.31947484612464905	0
1469	0.17272727191448212	0
2292	0.247813	0
3502	0.3447619080543518	0
567	0.1411764770746231	0
67	0.30000001192092896	0
1874	0.2526690363883972	0.00355872
398	0.2542372941970825	0
201	0.10000000894069672	0
71	0	0
2368	0.3211267590522766	0
611	0.21978022158145905	0.010989011265337467
1268	0.1894736886024475	0
1449	0.2211981564760208	0
1523	0.2587719261646271	0.00438596
631	0.1702127605676651	0.010638297535479069
1627	0.28278687596321106	0
98	0.1428571492433548	0
2346	0.2621082663536072	0
1153	0.21511627733707428	0
2197	0.21884498000144958	0
64	0.2222222238779068	0
1290	0.2331606149673462	0
2395	0.28969359397888184	0
897	0.20895521342754364	0
82	0.0833333	0.0833333
293	0.1627907007932663	0
1136	0.20588235557079315	0
306	0.1111111119389534	0
1841	0.2644927501678467	0.00362319
1270	0.1315789520740509	0
2571	0.26753246784210205	0
3355	0.29622265696525574	0
2587	0.353093	0.00257732
517	0.12987013161182404	0
715	0.18691587448120117	0
2392	0.27094972133636475	0
1993	0.26174497604370117	0
4096	0.19543972611427307	0
106	0.2666666805744171	0.0666667
1805	0.22592592239379883	0
41	0	0
82	0.0833333	0
868	0.20769231021404266	0
1438	0.1953488290309906	0
3976	0.30201342701911926	0
2033	0.28947368264198303	0
362	0.14814814925193787	0
1202	0.18333333730697632	0
878	0.221374	0
2864	0.29836830496788025	0
1411	0.27014219760894775	0
2220	0.2612612545490265	0
2717	0.2800982892513275	0
441	0.12121212482452393	0
910	0.2867647111415863	0.00735294
3745	0.3333333134651184	0
3522	0.13825757801532745	0
297	0.0909091	0
1126	0.2380952388048172	0.00595238
1068	0.18125000596046448	0
76	0	0
1948	0.1883561611175537	0
1752	0.24045801162719727	0
4096	0.22964169085025787	0
1841	0.28985506296157837	0
628	0.1489361673593521	0
9	0	0
4096	0.2980456054210663	0
2531	0.21108180284500122	0
3862	0.3195164203643799	0
3721	0.29749104380607605	0
110	0.125	0
1139	0.15294118225574493	0
4096	0.2964169383049011	0
2950	0.2624434530735016	0
30	0.25	0
570	0.24705882370471954	0
907	0.16911764442920685	0.00735294
1092	0.3251533806324005	0
3265	0.28629857301712036	0
2591	0.23711340129375458	0
1108	0.24096384644508362	0
146	0.047619	0
219	0.125	0
1125	0.2321428656578064	0
13	0	0
150	0.0909091	0
77	0.0909091	0
588	0.15909090638160706	0
2478	0.2884097099304199	0
687	0.25242719054222107	0
1395	0.3253588378429413	0
971	0.15172412991523743	0
1754	0.23574143648147583	0
135	0.15000000596046448	0
4096	0.24918566644191742	0
899	0.11940298229455948	0
1041	0.21794871985912323	0
428	0.03125	0
18	0	0.5
1671	0.23200000822544098	0
1735	0.22692307829856873	0.00384615
689	0.28155338764190674	0
292	0.11627906560897827	0
2561	0.257812	0.00520833
15	0	0
2207	0.1903323233127594	0
885	0.22727273404598236	0
1923	0.2881944477558136	0
259	0.10526315867900848	0
1005	0.20000000298023224	0
20	0.3333333432674408	0.3333333432674408
320	0.1041666716337204	0
1016	0.21052631735801697	0.00657895
1185	0.2259887009859085	0
1886	0.24468083679676056	0
1547	0.23706896603107452	0
2613	0.2506393790245056	0.00255754
1539	0.19999998807907104	0
594	0.21348315477371216	0
616	0.14130434393882751	0
90	0.38461539149284363	0
2920	0.2625570595264435	0
3602	0.36666667461395264	0
551	0.1341463327407837	0
1095	0.2499999850988388	0
724	0.15740740299224854	0
638	0.2210526466369629	0
91	0.1538461595773697	0
727	0.29357796907424927	0.00917431
1172	0.23428571224212646	0
75	0.1818181872367859	0
2966	0.2635135054588318	0
3145	0.2823779284954071	0
1466	0.2009132355451584	0
[truncated: 98,001 more rows]
