# Supplementary material for: Scaling and quantization of large-scale foundation model enables resource-efficient predictions in network biology
Source: Nat Comput Sci. 2026 Mar 27;6(5):450–63. doi: 10.1038/s43588-026-00972-4 (PMC13215881; doi:10.1038/s43588-026-00972-4)
Supplement: Supplementary file 5 — Statistical source data. [file 43588_2026_972_MOESM5_ESM.zip]

Archive with 14 entries (14 files):
- Fig2a_GeneEmbCosSim_PreservationMethod.csv
- __MACOSX/._Fig2a_GeneEmbCosSim_PreservationMethod.csv
- Fig2a_GeneEmbCosSim_GenomeReference.csv
- __MACOSX/._Fig2a_GeneEmbCosSim_GenomeReference.csv
- Fig2a_GeneEmbCosSim_CR3_CR7.csv
- __MACOSX/._Fig2a_GeneEmbCosSim_CR3_CR7.csv
- Fig2a_GeneEmbCosSim_CR2_CR7.csv
- __MACOSX/._Fig2a_GeneEmbCosSim_CR2_CR7.csv
- Fig2a_GeneEmbCosSim_CR2_CR3.csv
- __MACOSX/._Fig2a_GeneEmbCosSim_CR2_CR3.csv
- Fig2a_GeneEmbCosSim_SeqeuncingMethod.csv
- __MACOSX/._Fig2a_GeneEmbCosSim_SeqeuncingMethod.csv
- Fig2.xlsx
- __MACOSX/._Fig2.xlsx
