# Supplementary material for: Scaling and quantization of large-scale foundation model enables resource-efficient predictions in network biology
Source: Nat Comput Sci. 2026 Mar 27;6(5):450–63. doi: 10.1038/s43588-026-00972-4 (PMC13215881; doi:10.1038/s43588-026-00972-4)
Supplement: Supplementary file 5 — Statistical source data. [file 43588_2026_972_MOESM5_ESM.zip › Fig2a_GeneEmbCosSim_PreservationMethod.csv]

	diff_gene_same_cell	same_gene_same_batch_same_cluster	same_gene_diff_batch_same_cluster
0	0.1397332406856755	0.9448218155041896	0.8834905850852471
1	0.021320151349124017	0.934701299246286	0.9464160174027425
2	0.07566003081098605	0.9520111138875971	0.935710380138508
3	0.030643348246333413	0.9464694244920796	0.9400711603421631
4	-0.012717889239687974	0.9595384304987089	0.8169427080377163
5	0.09993350849683802	0.9573624482479555	0.9518464510318839
6	0.08553541046845614	0.7718791942946532	0.7718581061180545
7	0.1580177233299489	0.9573692687381644	0.9485317262564014
8	0.06437588965786456	0.9458278930205074	0.9521424246093139
9	0.07036618027187336	0.9075409511879876	0.9193165107646426
10	0.017022044016131166	0.9439179147812005	0.9190675653253729
11	0.13141673383869779	0.9739296725227394	0.973517888883645
12	0.07457140803864182	0.8736001603653858	0.9181146975296937
13	0.04396257340571308	0.9531778106715152	0.9493139704506754
14	0.027999135264291763	0.9209257808779115	0.8940307056008655
15	-0.006013841215269933	0.9370199288947927	0.9555775972857761
16	0.06834218148043292	0.9265767877209548	0.9254593090112385
17	0.14424821917008945	0.9432731552890956	0.9332542984018432
18	-0.03419575298805477	0.8421872321735087	0.7925161670088217
19	0.08240498269134855	0.9033243908301261	0.985511137191175
20	0.025900457695915646	0.8857084017474856	0.600368565679232
21	0.1157386661562968	0.9481523521741393	0.9555561128168174
22	0.0034788146526049113	0.9674941199259044	0.8798121121379997
23	0.13422181674695455	0.9571960466315894	0.9105087601788326
24	0.06943801196559152	0.772828637736056	0.8656018699804044
25	0.0040044843197373226	0.8569173269610111	0.8330144013751439
26	0.2610127897468846	0.6821437722450217	0.7173972014397344
27	0.0006449376510998528	0.9403662329514373	0.9000153286755187
28	-0.03789864740115445	0.9856835628157066	0.9821314519159985
29	0.04827253194367176	0.9649858493395904	0.9325399609035676
30	0.03245452316610009	0.9381778344099472	0.9391080510736936
31	0.14206900663468158	0.8686642059606575	0.8225174377424981
32	0.05251317214258622	0.9581617993896883	0.9522524374594497
33	0.03447535183698647	0.8875491249626489	0.8813569490965038
34	-0.03037250563878513	0.9656114228136145	0.9187986680253527
35	0.07301886791850498	0.9583644638594894	0.95366940608435
36	0.033568064620637106	0.9721091213123011	0.9400929997708515
37	0.13630701463318495	0.9394620421701325	0.9495430048534966
38	0.09103471182771372	0.9180637884373586	0.9153874527421495
39	0.21261232763350835	0.87954497315478	0.9114776979301189
40	0.1424821128905912	0.8756560680466596	0.8580561682002097
41	-0.0433801313867499	0.9348572237504139	0.9000799785063183
42	0.19519417946745876	0.9178099669403809	0.7833569201751467
43	0.19505228136714536	0.8687429580681809	0.943761057370766
44	0.035109883139527676	0.6119675783498477	0.9551815849974598
45	0.07400634655617644	0.8878705955346924	0.9458973046201452
46	0.018505418821015973	0.9833296067099195	0.9568825127853561
47	-0.015632791233140875	0.9847974546875221	0.9687769405702704
48	-0.056386090204696204	0.8924439952275792	0.9717296906425548
49	0.0446811694711583	0.8465162821232595	0.8461930363728818
50	0.007811338451068295	0.8951145276769811	0.9008319581596548
51	-0.06477012203594579	0.9482486860280118	0.9008330485708231
52	0.2130278998744808	0.8989762803964381	0.8494271631334671
53	0.0742383694730755	0.9733539198563995	0.9420445249462985
54	0.11427213467528008	0.9644533777009712	0.9674092584687715
55	0.07022490099552348	0.8705890294299846	0.8427850510230711
56	0.22232055134127116	0.9327662958151374	0.9245167411208487
57	-0.027457449722846583	0.7557704241995664	0.7230648922195964
58	0.16712906940520045	0.9585074592638124	0.9177069844633824
59	0.04742729542991675	0.9334155685816361	0.9336751014218251
60	0.11615630163082491	0.9709827921848742	0.9317778849610426
61	0.07489207851939839	0.5766250539367918	0.629648748569924
62	0.14602330958301768	0.9847935949930756	0.956492277179607
63	0.10076059987688168	0.9065027493656626	0.9338747832858243
64	-0.024807563101796548	0.9864204372774044	0.9709490492445744
65	-0.019555596598037628	0.8651876168819643	0.9425431862954629
66	0.08784581444830764	0.9105540317306082	0.9489398445938884
67	0.37250325354664593	0.9593719765230259	0.8767077473067924
68	0.002174769597564352	0.966038055492461	0.9730651504088093
69	-0.034099065694710884	0.9114773041556787	0.9531879980124001
70	0.13234565799326092	0.9533086966320652	0.9292691393688115
71	-0.020148228917001187	0.9218397683965764	0.9189668479655825
72	0.05315128480095377	0.9410086294048133	0.950111103421041
73	0.13690218550279898	0.6039506676671186	0.7636059462284848
74	-0.031208017126381105	0.8000144537020006	0.7807903150843931
75	0.17676625511345756	0.9409733880691041	0.9001711957922812
76	0.07064484798929815	0.8633093813374428	0.8453730148106808
77	0.04400902389601413	0.926986060244913	0.7352921698722239
78	0.021155677211074697	0.9609390290402141	0.9589062780315226
79	0.2202688876362513	0.9120786667818399	0.8982383227047901
80	0.1722768558053256	0.8416430084180703	0.9131302993594693
81	0.2919249027288868	0.9294225065894415	0.9463018110653899
82	-0.046656717346220455	0.8383239826464134	0.8502534278684097
83	0.08786009438940867	0.9641123086661502	0.9573361604220271
84	0.6370001742669841	0.5606370920134396	0.38991013715255995
85	0.006187928799445852	0.9470045098373412	0.9482794317854699
86	0.007629871863555349	0.9629477688296201	0.9571861963490554
87	0.009759284138205593	0.9001320573459809	0.952527086136463
88	0.09450423235034056	0.9421250125248234	0.9235530132907892
89	0.016380876214295736	0.8835879117933294	0.8336357212652582
90	0.04986650315624652	0.8713572595356852	0.8462171039502794
91	0.10539271450202403	0.9469713188876387	0.959651122461094
92	0.14107432475049242	0.9425743289686903	0.9103263377411458
93	0.07978883082342259	0.8407716384381251	0.9551238215352938
94	0.2027556927185844	0.9582704833794563	0.8554776112597727
95	-0.003828378650548858	0.9503030642059466	0.8720800710827514
96	0.02351284635347073	0.7864540270953309	0.7657926521428056
97	0.029018499741523818	0.8660133465653128	0.94194610484117
98	0.04185872096262766	0.8780259657221287	0.87312337110204
99	0.21419437768555105	0.8811351547619416	0.7261121433271047
100	0.08925551067340765	0.6265449172702515	0.6124588081172093
101	0.1563839864025629	0.4805364273855781	0.495778991727571
102	0.15817925049364767	0.965373607380152	0.9413654274123902
103	0.531657339424835	0.6384803798593139	0.6348008072420159
104	0.1410327833024747	0.8223565216320525	0.8171710074924319
105	0.5009949450238846	0.8013588641558523	0.9810758133759374
106	0.4087881146735677	0.891964444458322	0.9719118690971437
107	0.24305459537002783	0.8919421138589352	0.9484075969871806
108	0.13044420423463854	0.9679662080108532	0.9678312626918096
109	0.33323443644215156	0.671392697279642	0.8315931593845018
110	0.11055784023698445	0.8695645004413127	0.9494046178467475
111	0.12827824094100482	0.9111161933664331	0.9255643595951966
112	-0.056231768673596916	0.8170201431752285	0.9437620024194283
113	0.38420126589599035	0.47984605971667804	0.9662542750554329
114	0.12157660224837352	0.9664475136373526	0.967475668372969
115	1.0	0.9837453683803071	0.987030726335764
116	0.17007726631372722	0.6110937772790225	0.5965945839153785
117	0.40955491162443747	0.5600759046412183	0.9048857760747948
118	0.1416407008206474	0.9629561596803168	0.9609895885124206
119	0.448610681438687	0.6287580202041515	0.6492169726689501
120	0.4288507675535951	0.9784428335533984	0.3745957966127005
121	0.38920563696514177	0.5538028332491416	0.5612527319857709
122	0.5969845670568985	0.5476518801018668	0.5243610054345571
123	0.07592089103368715	0.6393897150723572	0.5465817975265727
124	0.07472657878209032	0.9274132683603834	0.975875793397472
125	0.1237143386482974	0.6811311560213761	0.8860444803865378
126	0.133238363928184	0.9331652371524417	0.9180238812986462
127	0.5242868338766183	0.5592710022944016	0.9112295867555333
128	0.39463527207537097	0.45613824327610075	0.38171499380570595
129	0.14319639757737213	0.4302402542965913	0.3950994333901048
130	0.3249239214385522	0.8809554026564671	0.49013509236477826
131	0.9999999966472373	0.9845443955838351	0.9649254786417197
132	0.26577031476686475	0.8238796164559979	0.5135312806615145
133	0.49241141211067174	0.43799844678494315	0.4399604170779017
134	0.01639327602702556	0.9686478115552547	0.9265737344660163
135	0.2075037944380448	0.9571090770465807	0.8559766340473207
136	0.2101499822899935	0.6761905259725016	0.7170085814168862
137	-0.050851846812655976	0.8138975228057498	0.80390905186825
138	0.13250447738889304	0.44733900183793074	0.9621422328749518
139	0.4547048702551826	0.6531480377517039	0.7057009989011839
140	0.1632150653116652	0.9681320879631363	0.9630837954842967
141	0.41752982996492505	0.5734159890996728	0.608162086919782
142	0.1008810414597342	0.9630113687996987	0.9847594486519852
143	0.39859184275443726	0.6508596115064654	0.6252975298702007
144	0.09333234049382233	0.9864086952526079	0.9673367273139465
145	0.15151873905303548	0.9758597061873001	0.9713069605371227
146	0.1369170674035156	0.7413696190285708	0.8025741948105972
147	0.34076130077609634	0.6487253089057601	0.6258261940009877
148	0.27319584896956184	0.660926141084146	0.9149783434713052
149	0.4897705023298031	0.42432406619788576	0.8406125522964308
150	0.5304905447222804	0.6607228059432673	0.6552216724517766
151	0.5911506763192892	0.662047774561641	0.5135586139360159
152	0.12549460733938522	0.9633292774030516	0.9623186804380448
153	0.049601558964522896	0.5129335424546132	0.49757835367559744
154	0.17489564378766043	0.4575867566946017	0.9495257048017071
155	0.05212008363425247	0.9738172769384256	0.977203578825703
156	0.09482141860991855	0.6350929660258187	0.9705674300319779
157	-0.025652485524946034	0.746530702118696	0.8544126187911038
158	0.10091683345714086	0.9671930812275054	0.9857855955891386
159	0.12564603321136136	0.9042052724357337	0.8924920787664617
160	0.3577178907077201	0.5934694343255037	0.5775097983736843
161	0.5149676317545362	0.59965385624619	0.9582827050107775
162	0.41054593425915953	0.6201710066038112	0.638359017495424
163	0.2086389701950453	0.5905984577360661	0.5600615463045409
164	0.10549786306198727	0.4508234696390463	0.34261793444558364
165	0.5777035293982129	0.5857262335385821	0.5235781589222164
166	0.08484639843421116	0.5333453353017861	0.5094004534743443
167	0.40037904840687577	0.7041086365102935	0.5622745836329662
168	0.9999999868703152	0.9819103134614691	0.962310589641865
169	0.41239849121895134	0.5813300369319276	0.49636838093052904
170	0.99999999784665	0.9630909859409947	0.9634230368787626
171	0.507941534090387	0.9627027430622993	0.9254572248653995
172	0.9999999959572584	0.9780630307004219	0.9676469132961407
173	0.1536063391741953	0.4012268628310235	0.3690805005355242
174	0.36142685176351397	0.7452425030836318	0.63135447788249
175	0.27341358836311436	0.9605717510278151	0.950387854904295
176	0.4771570858105443	0.6330641319874889	0.5730538943749354
177	0.1275929813934522	0.6077974630486775	0.5338918735886077
178	0.500499353513095	0.5374493557256538	0.5418456774616394
179	0.3434464216441929	0.6248470697298975	0.5987281776029719
180	0.12049367978235603	0.5219721386371797	0.9727658363519526
181	0.4244983527246813	0.5942317377120442	0.6060809903534906
182	0.5340079681867984	0.5839510340760263	0.5451375484403232
183	0.6901259155584785	0.6106764421001729	0.4768249367327435
184	0.0437121840091419	0.5689349853346151	0.8042078915362998
185	-0.011523720765187706	0.734595552330412	0.6212633856580698
186	0.18618623225873	0.720391711262566	0.7542527866722014
187	1.0	0.594261909692993	0.61892480625208
188	0.11028059063997597	0.919996373605815	0.9741425666580537
189	0.09170024581340841	0.9640213483343818	0.9723157128510683
190	0.6795865596384647	0.9280218701049129	0.4970472035802871
191	0.06536754048584348	0.7846160197528729	0.7333958553406106
192	0.2362597696220161	0.5315557328111742	0.3578107302512664
193	0.033521242813039365	0.8452116561570149	0.9639472816584005
194	0.4175804270003938	0.6615667349159492	0.557702413906824
195	0.999999990875169	0.9806784540402169	0.9755712807028009
196	0.9999999817465873	0.5350493719195205	0.33436998635087123
197	0.09492256540304422	0.9344798146593591	0.9383073242502573
198	0.048573478503112555	0.967953733782791	0.9684061504520257
199	0.34448953295219487	0.4275622234584433	0.9690762286856187
200	-0.06350375092959393	0.9737006155570478	0.9410783599855327
201	0.13051386197300296	0.9435012370003306	0.9563986890381865
202	0.025528686590733818	0.9823586371615197	0.9705879676178005
203	0.08088192380819592	0.9708332628074928	0.9039054003773217
204	0.02704062455606726	0.8734887081788244	0.8424700505047918
205	0.0980754032645137	0.9743184732839348	0.9753500569273329
206	0.06644755909043598	0.9510486155319533	0.9292557882149259
207	0.22924177506442123	0.9641179460349655	0.9152346362114987
208	0.09407955667764001	0.9449450083028621	0.9007975256280617
209	0.0038467334695136968	0.9477753045053553	0.9221081699604406
210	0.1361313699514175	0.765009125007829	0.7793440267445478
211	0.05601121974660572	0.8905066317356357	0.9071990406926737
212	0.02989578746187982	0.9567641165574465	0.9415078639881161
213	0.03954355464835302	0.9490880095460886	0.7782052248398135
214	-0.06176266981750422	0.9383138233903213	0.9461579148564914
215	0.007571039128166035	0.9752979742242225	0.9587130224907641
216	0.02048564816033438	0.9647892736130458	0.9664006178228489
217	0.17124646334833404	0.9303551797991659	0.8734296588136585
218	0.2590026344011387	0.9056229128729516	0.9336840169596822
219	0.11153657941149664	0.9739047588094698	0.9522297094711145
220	0.0682312600507341	0.8651636672123394	0.7987973866016408
221	-0.06894345603985874	0.9714824913269223	0.9116855775982263
222	-0.001291291311257714	0.5855790117594043	0.9008905255086825
223	-0.05117705059128941	0.9309180573805133	0.8949504992230924
224	0.03612398520400106	0.9736497076621882	0.9214801813515706
225	0.20278253572844518	0.9596118456569697	0.946527654289338
226	0.08658481358659875	0.8782224129600008	0.6035212632085842
227	0.043504234096901406	0.9353317619317241	0.9394863834354901
228	0.0449023113656849	0.9292392460265144	0.9652064942678822
229	0.01649270883265519	0.9046491559459449	0.829650275021829
230	0.023770869818335205	0.9593643977115088	0.9171718950873494
231	0.14251068541687717	0.9628080659510939	0.9514605674843915
232	0.21745635326114365	0.9771000509227286	0.9751574916851602
233	0.04620194842526826	0.9656492258048168	0.95958040909419
234	-0.02905228896953327	0.9555129732367902	0.9308652918888838
235	0.0056697351184391565	0.9702640070841231	0.9190140721959722
236	0.05278246664261965	0.9602256441752296	0.953585547454178
237	0.1763170610347824	0.8239968197105735	0.8435385773234878
238	0.19725410914648556	0.9661127880633094	0.8765356955215353
239	0.06647197673786165	0.9580585958294345	0.9533692863821207
240	0.014775224586752844	0.9635486472436315	0.8663201826759499
241	0.9999999779053997	0.9434593697241406	0.9089959746263755
242	-0.03143477525568872	0.9428068132454869	0.8882040309548768
243	-0.1309904460495417	0.9607860397742499	0.963075457487347
244	0.0677340939519786	0.9547633385136571	0.9447160163517047
245	0.09247101670294355	0.7223234303289889	0.7278638614673495
246	0.04918310309494944	0.9227828868326917	0.9594419928235656
247	0.04112272912092796	0.9744148151301768	0.9456659697504365
248	-0.044947399507681896	0.7874454893950062	0.761926100809074
249	0.09047199524087357	0.9173328894876865	0.9758473135328762
250	-0.00011071315477395594	0.9336022641492605	0.7916125672842244
251	0.07163604182635219	0.9221848900454649	0.919652374869153
252	-0.022745215310039812	0.7905101940195428	0.8502761568674693
253	0.1466225120925576	0.9661347506013833	0.9196561921639069
254	0.06044976771812083	0.9498959057043951	0.9672819157303545
255	-0.08447630456014421	0.9976642177730463	0.9960981274965869
256	0.0423966114095049	0.9345226900752728	0.9359707369795126
257	0.021683438905111485	0.9536690947741574	0.9283693852754241
258	-0.005540282998498958	0.9453952199545408	0.9597416565009695
259	0.10141252502346909	0.8568086955585754	0.8507981894682597
260	0.20303801464286986	0.9603596819436011	0.9251843031645015
261	0.0007234361506899267	0.8039543828408617	0.6226380483431555
262	-0.022028723335125067	0.8178917165428488	0.843510788988848
263	0.12386261415728117	0.9714852065388129	0.9617724511643754
264	-0.021979198267537914	0.946134346676099	0.8090231539008935
265	-0.0281655191695247	0.8194535313828093	0.7893861912305307
266	-0.007294975549994032	0.9298315696445553	0.9246996961873404
267	0.018615649682051538	0.9804977065738782	0.9724300424480813
268	0.0393799858314674	0.9328874743802288	0.9802489118748743
269	0.031800477355725665	0.9756855679979207	0.9616708853501418
270	-0.01505016057753883	0.9598651010952467	0.9427422585907078
271	0.006440772331018807	0.9727166395517768	0.9560169905631726
272	0.003976608730292042	0.9737377833569156	0.9792645549230475
273	0.12126648910599247	0.9634194698299393	0.9529552367464637
274	0.011244654998876946	0.8334180877049022	0.9632370546317043
275	0.1483992197858368	0.8898488231770829	0.9252036866652636
276	0.3601329744119153	0.9544835278252142	0.7060108084372945
277	0.026216970560261288	0.8297199525131158	0.8409215011933002
278	-0.05872357993484556	0.6961158238425107	0.7310494801195127
279	0.3323927068058973	0.883750040444516	0.8401799844305061
280	0.15753758409970042	0.9295769013905162	0.9150073277243851
281	0.200742149614207	0.9305754839648351	0.8746671938242896
282	-0.039410122493983346	0.9477130525061704	0.9429317988262977
283	0.07341718181112433	0.9669858938351125	0.9632489405273892
284	-0.010268540892391043	0.9535844787836114	0.9574256990316885
285	-0.029031988050023827	0.9797924362729367	0.9518053324677987
286	0.031556861142250425	0.9295709598875443	0.9036730476043305
287	0.047247380953858276	0.9516725206925457	0.9253086292015599
288	0.15676939669116052	0.9421595969772123	0.8956244936134389
289	0.11604011648847634	0.9190144922667582	0.7552867825924862
290	0.04951802303020236	0.9181147703752216	0.8422529853042272
291	0.08589404945049783	0.9469449023687257	0.9070256901598637
292	0.03526810809443348	0.9793441847758312	0.9848146400505975
293	-0.003356794392671336	0.9106903583107498	0.8943436242482113
294	0.025697543971428316	0.984464141086423	0.9753099024136939
295	0.3096546607757964	0.786386922094386	0.9325230030375277
296	0.06830975898686742	0.9700253911502718	0.9431576982677479
297	0.1757064603467159	0.9165885683550653	0.9360370110000018
298	0.04774458197295073	0.9482590790248528	0.9560994922571938
299	0.009050516110854834	0.9276335604326108	0.9334390433333368
300	0.043169322773663366	0.9839403201380315	0.9698691824083446
301	0.44607524437732726	0.5541509235844166	0.5514277073793874
302	0.01567177492660199	0.9194371958016528	0.9193868944423915
303	0.4201482595827333	0.5862914244794065	0.8192418611057072
304	0.5529891147294509	0.41700278411354397	0.48640159133083705
305	0.5118776980183731	0.9509998091215959	0.5741072386155198
306	0.15606202348747644	0.7369129055399416	0.6823108012086078
307	0.22252873787029892	0.5101585449943532	0.6280085230551752
308	0.010852010070335538	0.7920420728917936	0.5299643402140443
309	0.08404577547593739	0.5636881497838534	0.5642798205559861
310	0.4764140360893734	0.5088016745526133	0.7200549179631892
311	0.16328302958924334	0.9571456675486543	0.508755967178041
312	0.5624744596631353	0.6186516079536641	0.7307995770022248
313	0.6160208806784159	0.8111783558259926	0.4704894095206311
314	0.0060168840744928564	0.9673872936601529	0.9575477079285052
315	0.11803162423475144	0.9352293042187241	0.9657513510298552
316	0.32570556149180097	0.91849412703218	0.5322947188694296
317	0.4835283297916815	0.7375066564686139	0.8042469890827459
318	0.5363304120070046	0.5971317618986022	0.6335167025798693
319	0.3220571380335333	0.7262708701917726	0.8394494490818717
320	0.5664480413396604	0.5243374052792943	0.5457229569523617
321	0.9999999980455546	0.9058549259730229	0.6327740978937297
322	0.9999999968714756	0.9489688581590836	0.9609859748118388
323	0.178476577838519	0.5244537390053594	0.5465473235703953
324	0.18208741258015126	0.48461477958485977	0.8949236856389152
325	0.38026896129288956	0.537641085045619	0.6087885461565083
326	0.030407811068709933	0.49533279975469613	0.4861761226051695
327	0.41321083418821414	0.6647558322065051	0.6922229139439892
328	0.11402798048627882	0.5888751716624426	0.6509693868047637
329	0.5837697159387332	0.9551208231086967	0.9524238084822094
330	0.2587641607434257	0.9518021180009953	0.9718216521983247
331	0.4236661116671532	0.5899629000877576	0.6291333769361186
332	0.3590219489032376	0.9598273741387383	0.4989129866793294
333	0.11433736640272596	0.5433557682877075	0.5525864175938756
334	0.31786809700924656	0.9084410734035746	0.4658730364665181
335	0.422068904106506	0.644111338602738	0.7124532275296793
336	0.12182113566974273	0.7354944260165124	0.5761177523977533
337	0.0061687277769012505	0.8194666455882273	0.6023759296044788
338	0.16795980692807033	0.4570523086059707	0.4500317836112151
339	1.0	0.9577461223108222	0.695848349370163
340	1.0	0.9709570719262726	0.9873036749734648
341	0.340467550935719	0.4690190041083122	0.772251966831802
342	0.12041944086859813	0.5209489176473091	0.4679655332365096
343	0.5802332706953446	0.6123885773310894	0.706377563067705
344	0.27629252565720996	0.7956170038631726	0.6296034433656363
345	0.9999999901369049	0.9291498003470585	0.8126927281600943
346	0.20762853259975123	0.4887824687958475	0.9402292399645702
347	0.15104392675198897	0.9678403799268585	0.506401552783123
348	1.0	0.5277652123733674	0.6322380859120497
349	0.6826290707896469	0.8705549820224919	0.6224343674498497
350	0.08754628587457214	0.6839699177694433	0.8458374279927886
351	0.6006963663734192	0.9911212452941794	0.9786416847324855
352	1.0	0.9543357986883882	0.9762442910934692
353	0.22026552957288592	0.4927992864723252	0.5314693226493463
354	0.45078872234727063	0.5808431559387055	0.6332629174737178
355	1.0	0.48601648497288874	0.5383119889117786
356	0.10870162690828811	0.4412804784268366	0.5491046680112155
357	0.49919789978323015	0.575535284154244	0.6324164208524801
358	0.07654551103474017	0.9646259161552213	0.9709665653419811
359	0.6904067290414065	0.9058247513940921	0.4570320911278968
360	0.3476928283291648	0.7550897540825403	0.8051960465373329
361	0.05950650530177082	0.96662873424914	0.9682250253060257
362	0.9999999998525938	0.9535053684875594	0.7237766397522574
363	0.42484138960072104	0.6303075275765287	0.6639019638220295
364	0.680102246630971	0.5118280972181456	0.5458330224236199
365	0.37297732658365845	0.5533618752607415	0.5620856379777531
366	0.10441385097945488	0.9212812477178275	0.5979962749436847
367	0.3444401189959556	0.8461662614463759	0.9415269918923674
368	0.5632606840224617	0.6048899569028847	0.6184029142537241
369	0.5107450761838536	0.4498527172409199	0.46206561679453273
370	0.09441527175047437	0.7976930068584231	0.6224768440040069
371	0.718097165842744	0.9209571575740342	0.49009304544250853
372	0.0486400188854168	0.5724246183774789	0.7111877339280211
373	0.07660451860320538	0.9853961596753134	0.9729311875013946
374	0.6396009982592344	0.9765099599185547	0.42458763848869197
375	0.24591901829304597	0.7265645002532053	0.5506701119643034
376	0.5427926385125331	0.5053548367504769	0.5149128487844314
377	0.14097495168900875	0.9693421228480366	0.9689539956941997
378	0.0403764834894601	0.9880348492655802	0.9662287079448901
379	0.653404633470191	0.9291316938017559	0.40595911187642475
380	0.007380830811404393	0.9734345317811425	0.9331525017092585
381	0.6188261303156741	0.745227042600698	0.5880558452664201
382	0.2543256946380481	0.9618894993999251	0.5694381700099961
383	0.057918038156792084	0.6080172615675359	0.6710700939098091
384	0.45021937036768445	0.4087587833723205	0.45211335727119595
385	0.29538509492369647	0.772923775699371	0.6516267915805719
386	0.47263311555934484	0.9732855799254727	0.49759360905763694
387	0.9999999829722829	0.9668995810384338	0.3780142574149472
388	0.6253350118629732	0.9378398724212553	0.5485087241825118
389	0.40869701293157923	0.5464985308224747	0.5671802163924531
390	0.3053593109083156	0.6294778603613529	0.7308366837429303
391	0.007099290781709122	0.9718947173773307	0.9205487202190982
392	0.0903467679552441	0.9608135609242037	0.9530735383058899
393	0.5817625209008572	0.9664928604708772	0.9841841370744675
394	0.3547973988404536	0.41009782161735064	0.4096124406549748
395	0.3561203751270683	0.6331808667837542	0.7432652808565534
396	0.24427962131884529	0.5043522462237756	0.700105732619001
397	0.13334294047175588	0.35875829554809235	0.3993403790879744
398	1.0	0.8437738049199293	0.5313069175659149
399	0.5497676618591341	0.9643309409890474	0.4424592504641993
