# Supplementary material for: Scaling and quantization of large-scale foundation model enables resource-efficient predictions in network biology
Source: Nat Comput Sci. 2026 Mar 27;6(5):450–63. doi: 10.1038/s43588-026-00972-4 (PMC13215881; doi:10.1038/s43588-026-00972-4)
Supplement: Supplementary file 5 — Statistical source data. [file 43588_2026_972_MOESM5_ESM.zip › Fig2a_GeneEmbCosSim_GenomeReference.csv]

	diff_gene_same_cell	same_gene_same_batch_same_cluster	same_gene_diff_batch_same_cluster
0	-0.023940755566167704	0.9724462355306116	0.9741871905470628
1	0.0011281358051554724	0.9456961232625665	0.7615115260579538
2	0.0031027203902294076	0.9219023902225362	0.9548223097802877
3	0.08216127232104631	0.9551343967185495	0.9392088864832352
4	0.12203386502379643	0.9660039623046127	0.9676546626808824
5	0.01697162767315219	0.6763634898670787	0.64494207158704
6	0.057390049447628155	0.7940823484787229	0.8563643606664648
7	0.07650427880451427	0.8468675095344846	0.9041901566417047
8	0.011420157512664675	0.9691893112727407	0.9774717228954203
9	0.013502763534480877	0.9761606265226472	0.9736776160940868
10	0.08140632480341026	0.9190156025535786	0.877216027151701
11	0.06799985911357864	0.7579736629658704	0.8095370283432447
12	0.08421346579362055	0.9502193057135183	0.9524809533628877
13	0.11155751656382407	0.8682888197840426	0.9479979169312877
14	-0.01116720631324597	0.9525634675784561	0.9551955256038888
15	0.0765191569105057	0.8311421247437422	0.7915521939894818
16	0.0913239732076957	0.8543183432116138	0.8856441691142614
17	0.020606594227080666	0.9290646357291277	0.9415020771047343
18	0.08459770567710523	0.895846613741567	0.8896944933619397
19	-0.032082117061413395	0.9435359517212258	0.9567414975038405
20	0.1451396292297893	0.945346396982264	0.9458111318390741
21	0.03463781426942336	0.91684665159106	0.9560295719877879
22	0.05724241952073217	0.9492956416009659	0.9500443072825738
23	0.05453740988814526	0.9781841418404852	0.9095656783900917
24	0.005347319185603494	0.8342192527124068	0.8656233950959507
25	0.009539144325689919	0.9237388467145714	0.8772913038583854
26	0.016831123828522254	0.8607583138355982	0.8581250016802224
27	0.11220062898595717	0.9337191281431101	0.9310500675958984
28	0.12004163505649912	0.834983185713559	0.8333348591972277
29	0.0944735027746868	0.7986096446441913	0.8947233173992409
30	0.06372980792226823	0.973556734938026	0.9566669476454103
31	0.12354755105886939	0.9791575368827038	0.9753774047154083
32	-0.01454883232125015	0.9050338341948772	0.9280427334415359
33	0.018333427764492316	0.9090690343309054	0.8395943872617644
34	0.09949224189595796	0.8660655519920235	0.8815667814587663
35	0.03582370190971973	0.9540541235339207	0.9134740289286233
36	0.054918586227933	0.601157719116626	0.6022821196161993
37	0.12537086109646012	0.7192704100106416	0.7565517738628936
38	-0.028849116345153414	0.9441160849000391	0.9378470527705424
39	0.10177886021433613	0.9556401975608427	0.9588305580439418
40	0.11752477250017346	0.9685165521554356	0.9478379425669796
41	0.07213132773153608	0.895527700909329	0.853064440776525
42	0.0849284561379795	0.8021425596340453	0.8300253773596312
43	0.06292066223575477	0.8752927402448702	0.8843662353583108
44	0.09427450457288278	0.9628488289194466	0.9572137043882231
45	0.11448327928666024	0.9124678030565072	0.8858598302393865
46	0.010780353123650999	0.8879862020839506	0.9573788992872357
47	0.1419413276970135	0.9665618180123757	0.95957406011304
48	0.08090147206030929	0.9694921668237269	0.9220821298820256
49	0.14875211248054698	0.9494810595133998	0.9209672186021551
50	0.33861028021382034	0.9337397679312555	0.9447810978888966
51	-0.026539553769219237	0.7188920868958548	0.7604727767050901
52	0.0434137755945625	0.924089824796356	0.937523670655965
53	0.04702683313150002	0.970649125520464	0.9645580434610157
54	-0.03084993595726271	0.9477444034508062	0.971269621621149
55	0.08076180584417281	0.9687460947322365	0.9495750327260173
56	0.03414270457739821	0.9322450100747839	0.9668844089571305
57	0.06214497639301142	0.9131888946785992	0.9142761610821024
58	0.050856035744950456	0.9513500090347242	0.9497106582968957
59	0.133831986522029	0.8510089552582392	0.8778620064754319
60	0.07337130304241424	0.9126320791768046	0.9443605098145078
61	0.10524919569686575	0.9149674981500506	0.9535296291331136
62	-0.021627135821230326	0.9162424857973505	0.9156705912050564
63	0.058704530556680234	0.8989927830778661	0.9724777751354393
64	0.018578779626576503	0.9605348730463847	0.9520416037688295
65	0.10430927140495228	0.9214544994095327	0.6930627436776706
66	0.056383846527510495	0.9245026482572215	0.9208714095656907
67	0.06046986262739362	0.8400876364229322	0.9820707839396838
68	0.175151175476858	0.9614219312470743	0.9481171636835891
69	0.06935990229101674	0.8486021727485014	0.9384839191081319
70	0.11354716774160856	0.9472317634383896	0.9339655678806381
71	0.22556746975416653	0.7889318479101243	0.8499582739700523
72	-0.01224340855245365	0.8960944688914304	0.9253817105256023
73	0.06562466503456543	0.9192725367965879	0.9813143729975584
74	0.11585398293859228	0.6387188677618063	0.6656201920823219
75	0.12776513136108802	0.9156166717837679	0.895303358627792
76	0.015161616097590369	0.9504672258240944	0.944078666926084
77	0.07479863926005736	0.9512566648562866	0.9130092151316778
78	0.019659383954712117	0.9607471228973514	0.9437005744414253
79	0.19923173638906833	0.8680497771798025	0.8161602458926018
80	0.00031240648274644123	0.941406183900098	0.9657755824754833
81	0.1829330104843545	0.9729267208223357	0.9540654463424626
82	0.06929581079925651	0.9210694112591592	0.8956740952348373
83	0.041799323361158325	0.405135711935243	0.41117116135440135
84	0.1277225613045685	0.95377037288625	0.9438519035824946
85	0.028072997380493736	0.9397348329202316	0.9708822637239797
86	0.09753937944334656	0.955151026128184	0.9858873559168404
87	-0.09914485144804308	0.8483396300666536	0.8632146480596564
88	0.13371719650003533	0.9538072304215938	0.9245348253145529
89	-0.0036830023586784666	0.9496717750007786	0.9417912106506012
90	0.11706965114044698	0.9468607775645906	0.9482268818242889
91	0.0641465144454536	0.9423275356962547	0.9633550320836309
92	0.11311484249168369	0.8525865082413127	0.8383286995717434
93	0.040424599266354	0.9292052766542006	0.9421653110922292
94	0.05444753053034046	0.9432165520830951	0.9216429788803113
95	0.07896093567240825	0.8583935810726554	0.8720194942039345
96	0.05334246451422542	0.9019188000692969	0.9076643951812604
97	-0.026118094674618453	0.8657648770054355	0.9704324084085987
98	-0.04366622792430541	0.9186659721813246	0.9222012005961377
99	0.011746775458258862	0.9548194685920106	0.9302386359366345
100	0.06689951712418496	0.9846672381753702	0.9606500577971274
101	0.1336839846265302	0.5320988418202073	0.5501568044907346
102	-0.011470411755225118	0.54751824188698	0.7485268468473885
103	0.007177373617383576	0.9549182732463393	0.9656415141287551
104	-0.013823289039316844	0.9432476044706112	0.9114776474528774
105	0.08851274010485921	0.9834621434062991	0.8482031317769426
106	0.0796456194420333	0.934744583676949	0.91261611447211
107	0.04670402841753529	0.8178538001007855	0.8175485473945575
108	0.12372121698255589	0.9620931887929265	0.9713369204596426
109	0.12960179941039573	0.9399893279564094	0.9485385140762834
110	-0.001086397733508715	0.8464158402320011	0.9857536162731714
111	0.12144591697928386	0.8179223534761537	0.962968743303207
112	0.005470132122363913	0.9260069934584949	0.8971370964901074
113	0.13513889573773474	0.8672735457537432	0.9556783727929195
114	-0.05411317247974079	0.8789427210165994	0.8878357768716153
115	0.10526108093971465	0.899097894105533	0.8879798598236565
116	0.06421605135913677	0.9675824802779617	0.9525916601709653
117	0.03401167398123539	0.9657577601872364	0.9648606917584779
118	0.011918499622159073	0.9703565800741303	0.9071477808378942
119	0.19911262837951615	0.9740547246599817	0.685330767874942
120	0.09415318647647164	0.8126970777907304	0.816387326767307
121	0.13525024549071496	0.8937112216063852	0.9115827596438006
122	-0.01361378455933604	0.9423180962086746	0.9416978309625555
123	-0.029517255323508795	0.9310662509685473	0.9258157995326931
124	-0.01324897704315231	0.9514899169071837	0.9562277406714514
125	0.03037351583864889	0.9613408572863927	0.9326933211261083
126	0.0024444897077400274	0.7341028297573142	0.9201568206899174
127	0.04378473958823803	0.9628258018936643	0.960660076490905
128	0.2416265449196202	0.9398220900615475	0.8538567090983009
129	0.15958646920993325	0.9321933312676474	0.9474714921056749
130	0.04970549888846387	0.9623170301892219	0.957823450766439
131	0.019792286390512337	0.9174938564331081	0.9312712957404294
132	0.019873928760643422	0.9406220367045889	0.9325273881698111
133	0.005534008553301106	0.8775931038141801	0.8983752858645356
134	0.0765097815339062	0.9227646940799207	0.9494198613201769
135	0.028305926845501816	0.8864952671994893	0.8272695643634378
136	0.042650597332196005	0.9018463482730641	0.8922408024208467
137	-0.007353601059661541	0.9442346673763626	0.9601580970688002
138	-0.023436836079359313	0.8330034289760746	0.9546644900154575
139	0.011370513806350235	0.9715444106945814	0.98871537655385
140	-0.05156326285026713	0.8413334491654031	0.8449906180270464
141	-0.008302484599892024	0.9191180548466508	0.9577689837758026
142	0.09733900833803455	0.9609129244326495	0.9737767511052352
143	0.014862347377886498	0.9541265990890075	0.9236672433576071
144	0.07972819748546289	0.8866687059767451	0.928653358818812
145	0.1024880489971296	0.9623773268711078	0.8940941487948154
146	-0.006732851748084023	0.9735705320033766	0.9818276778578984
147	-0.01950254941057694	0.9346334126845111	0.974573275089031
148	0.004961167136073863	0.9654996027140011	0.9698779769220407
149	0.08718711510720789	0.9413952384539034	0.9743853641778306
150	0.31341168740941383	0.9609568719454319	0.9553220139684934
151	0.055551718658584326	0.9230667362751959	0.9468798551801175
152	0.16395966758187752	0.9178270418760885	0.9493998553203594
153	0.05131820585481306	0.9651691665737046	0.8725423979947718
154	0.09702401690082874	0.9295494280602362	0.9370908855634705
155	0.20641782608392045	0.9452459901515684	0.9588705306963673
156	0.003655485681020032	0.9223571188513765	0.893421360810324
157	0.15521170126683015	0.9704066658355817	0.9220145416588479
158	0.08202869744691488	0.46858288064781106	0.5124485895732486
159	0.009897466670804156	0.9655100473259217	0.9580501916202722
160	0.07334969475205011	0.8879267535245025	0.9192632200400952
161	0.06163597316984226	0.940776488546104	0.952104012225518
162	0.03626670116864561	0.8507978802050571	0.9036080312907112
163	-0.014182170614778222	0.9273524329628162	0.9697409840837462
164	-0.012784717026243841	0.8564149529520307	0.8023744524206919
165	0.04605002968218852	0.8884665039387827	0.8654567589003984
166	-0.03208024386746655	0.8668775490731294	0.8710008678114853
167	0.11981204150800695	0.9464206811351475	0.9228285305144512
168	0.015990988874161616	0.9724557191769159	0.9549785485583187
169	0.18058438224799744	0.9361947542295611	0.91204360993991
170	0.01367565189278408	0.16014870750619503	0.17332239898505664
171	0.017803802041845174	0.9613876948374876	0.9527907194395807
172	0.006636295854349994	0.9243680930655565	0.9138626954021467
173	0.0658472294547986	0.8972158833940213	0.8848275435411052
174	0.057543259805533986	0.9338556529465586	0.9330960051356694
175	0.07325112334052575	0.9431975775148356	0.9324955780964251
176	0.07467608347092047	0.8922379716774449	0.8734373873098673
177	-0.014755488374035064	0.9132581102695723	0.9131179297388874
178	-0.030782968707667502	0.88038851745297	0.928968052541594
179	0.020916640775517692	0.8592759536885201	0.8608402445494951
180	0.08371332236937112	0.9168043816673648	0.9255007799226556
181	0.039480278722565765	0.9693022404319634	0.926759051101507
182	0.13983512148439425	0.855704714335172	0.8482278710232443
183	0.03233797897105806	0.9534036104040028	0.949126534128869
184	0.07055306008104734	0.875090796462364	0.8885732468950838
185	0.1006625203493473	0.9036656383611051	0.9610941335970027
186	0.1349889296800737	0.8765213874604543	0.8466633469946746
187	0.008042424481532362	0.9558426197402153	0.864234374991426
188	0.07522530139666617	0.9446231123690481	0.9314541515832403
189	0.014328912239024882	0.8242817944000701	0.9167128956488745
190	-0.022615500091595298	0.944952308861375	0.9601513085443292
191	0.02949736452563767	0.9317421377263927	0.6902004485756723
192	0.19323446422786894	0.9255094139935968	0.9730895204146763
193	0.0837937481756792	0.9007516302653674	0.9539806425127278
194	0.002184361344181762	0.9635479953773373	0.9724465342811575
195	-0.0078085274669639215	0.8516622098964456	0.9614369828327286
196	0.050027786028036036	0.971331813770047	0.9051908790609753
197	-0.018449578916890808	0.9681123359748692	0.9872836742658222
198	0.07409676577846336	0.917952642550816	0.9353864325215803
199	0.04204246802422784	0.849704544810168	0.8907301305917512
200	0.011513359254188393	0.9452674505162054	0.9678613698246855
201	0.1985259842753091	0.9100085290175534	0.9625071720729924
202	0.07618533944935002	0.8306909832106688	0.8306563906033523
203	-0.02332407007468218	0.8838998001924602	0.9660283811576493
204	0.09168993270976655	0.9380272933921076	0.9185828619021448
205	-0.02059403597880194	0.9517785872664868	0.9418350629310378
206	0.13435187146143734	0.9231183329985078	0.9077699698975752
207	0.07286837912153388	0.9591457262080658	0.9369639619364131
208	-0.03727639863558352	0.5883642350832493	0.88912798382228
209	0.0006780384911592163	0.8664937360669349	0.8384747751356855
210	0.05735082103747602	0.910920064275763	0.8975441668106451
211	-0.024042370095719967	0.9741761825063174	0.9574775829912875
212	0.009764462918308237	0.8901252964273488	0.84953816637
213	0.05429534779871459	0.7319784592951349	0.7733610439516627
214	0.07049330826813338	0.9737861315543707	0.9391214134086274
215	0.028449075354475495	0.91361612143556	0.9618301939931677
216	0.21140070047072412	0.9188059881925411	0.9527992087165873
217	0.2935421426174938	0.9282402816048152	0.9433033311671792
218	0.06867970781340038	0.9788770881145088	0.9699663889754111
219	0.19551891316824888	0.9345435063995104	0.9382525429125504
220	0.04416225850774891	0.9257212004780032	0.9305401466242942
221	-0.02811696934211816	0.9528204085968852	0.9550222681952002
222	0.027866409971208594	0.9752841853560894	0.9802450273416999
223	-0.012047294373026318	0.9364241019014657	0.681108058769274
224	0.02628670366646757	0.9407944576528956	0.9308692857595666
225	0.053843894200027886	0.9730387428262074	0.8915185180494141
226	0.16849117064155839	0.7747920075441778	0.7628247915724453
227	0.09728251948215938	0.93830849690963	0.9509333547049996
228	0.0009743796189627396	0.9370870049500976	0.9317544483706538
229	0.06911252062089479	0.9466197304296242	0.9574607804795573
230	0.07979249245286746	0.8521965713297485	0.8634529085124999
231	0.04452367424117942	0.9005325312867515	0.911653683003656
232	0.09993450198128018	0.9522407204980702	0.9631455967903895
233	0.023347628607596427	0.7306845379267615	0.7563835131490196
234	0.02839199960094907	0.7983538796134277	0.757005415397428
235	-0.1295226826798208	0.9064179880225288	0.8731664456861896
236	0.11806459338304687	0.9572570309788997	0.9474563573297028
237	-0.01817457695431335	0.9728784959380846	0.9512499754155119
238	0.10290851998227701	0.911844547054756	0.9162905111736649
239	0.13084471868032188	0.9443059333524981	0.941545904267383
240	0.1267200399837599	0.9126895962547992	0.947755665274314
241	0.11004703363632751	0.9492614525971356	0.9704967235046499
242	-0.0001496806296719111	0.9543070239065063	0.955894775894987
243	0.10056334130111333	0.9306051991780803	0.9385597832253887
244	0.06564965605537665	0.9159595266770701	0.9471312385572854
245	0.017711237173467675	0.9358179414408984	0.8923555106034963
246	0.01440505656298574	0.9681890511762369	0.9567148216987508
247	0.056457019371418005	0.9307781825978063	0.9665974174794584
248	0.0398729526625301	0.9202124571915861	0.9217245823183398
249	0.06930897390040047	0.9561794832518509	0.948530504199441
250	0.08531047316360973	0.939914213055219	0.8969387673095772
251	0.09807916075958145	0.9554623746634932	0.9476688404177048
252	0.04434331782987244	0.926663273099367	0.9490092886615009
253	0.02181621632489028	0.9109509611866715	0.9610478232549222
254	0.09475380007348422	0.7686228851361877	0.7816343328052712
255	0.05039339620404881	0.952924185180699	0.8836155800146194
256	0.03427416523817195	0.9574230900051657	0.9225195692645449
257	0.008514879549683108	0.9599342314138777	0.9441590322426351
258	0.06917324457855711	0.8912087978627645	0.8962176013242674
259	0.049109985780599774	0.9424068340836427	0.9788414396762036
260	0.02499019226804844	0.9121480369641637	0.9039418893818404
261	0.21557822339219412	0.8802702714393518	0.8556639457220284
262	0.1630249018521126	0.9493564420907176	0.9448291664908045
263	0.2390952635696313	0.9136970305205446	0.9210808412098901
264	0.15147227561025756	0.9665151017280154	0.3815676092996436
265	0.0528872787831981	0.8706163691997097	0.9458929061692541
266	0.0777411020484059	0.8476794337859668	0.9037185438376069
267	0.01349188940573709	0.9574742346561176	0.9557824609008316
268	0.08974909004896248	0.7544325743392215	0.9777325838610272
269	0.043946917239596095	0.9610439893582087	0.9667823931673555
270	0.03724899973356166	0.8849295272812763	0.8863679649556285
271	0.06626277972566685	0.5403100967768643	0.9099255721601729
272	-0.015273480672395756	0.9453835067085959	0.9184381921404469
273	0.12403018067279559	0.8541624372409184	0.8511323053189415
274	-0.07092098369303979	0.9403535717450411	0.9552864294049361
275	0.10518645477887156	0.9193750281056483	0.9019164844460177
276	0.18769590542797632	0.9703843648889869	0.943465895016817
277	0.17221317539849101	0.9754582032814622	0.9115479995666568
278	0.13603060546840195	0.9628717670698491	0.9265107052215876
279	0.01820523503929783	0.9537894772806813	0.935486356620487
280	0.2121110823286121	0.742049391574536	0.4538222801634819
281	0.2008006106714989	0.954150379326153	0.9520372060806082
282	0.07436923449497101	0.9469348383433869	0.9663780800786149
283	0.0040469213982717855	0.9347530036145506	0.8824955819025402
284	0.024022356402151224	0.7591442808194653	0.8497704998774532
285	0.042820379660637675	0.9123514699439734	0.8954207759567779
286	0.12183519203823778	0.9763300543753286	0.9299173607067389
287	0.1485515160662596	0.9693216411760384	0.9699404507775127
288	0.05254453552526395	0.8488508627303462	0.8832295999597164
289	-0.029263913971345756	0.829125894162576	0.9710577944771136
290	0.04083137077824517	0.9412101130780951	0.9579107962568398
291	0.010400610413544786	0.7081058183826544	0.9463029745674365
292	0.08511497535929724	0.9039719297974981	0.9076296517447029
293	-0.05839970691793961	0.959662960053833	0.9621967972902764
294	0.04786645662593014	0.9600296168800787	0.9248381923932718
295	0.13159163099961424	0.8926642958208465	0.9021012435370188
296	0.01605963811812361	0.8800421946659921	0.8508768992067859
297	0.015827506977981187	0.9213288670266839	0.9454859919331685
298	0.02653922293004185	0.9691926579597279	0.9528005951798804
299	0.014136982780422636	0.8573052018682698	0.8463049897131015
300	0.07713753083855324	0.9750989557109186	0.4275862181962329
301	0.10236816786518865	0.9387148057725221	0.869451693155244
302	0.09014576357894588	0.7842712238917716	0.7533820510430705
303	0.15055853632649607	0.9609455735404207	0.9612435986374445
304	-0.0887983373761585	0.945703686925364	0.9578259870981383
305	0.02161351243785803	0.8469938686752386	0.9607525258635485
306	0.06728442391259992	0.9605053501287975	0.9283430962509889
307	0.15215420515042677	0.9522318423894586	0.942431272664535
308	-0.021554460253281116	0.9588585402525198	0.8442443874333228
309	0.009805515570846302	0.9222598638293013	0.9693756129054484
310	-0.04239419980145498	0.9510582971950015	0.9442625416125887
311	0.07847238899170583	0.9729778357454542	0.9269640500476964
312	0.00021733353853825577	0.7808416562437077	0.9633290470948903
313	0.05588075635588019	0.9710430073032892	0.9245577060493189
314	-0.08089730299648878	0.9312903257830426	0.9416958993298913
315	0.05614129128862333	0.9566093951244437	0.9520221689811603
316	0.03659850344608517	0.9469934764935561	0.8959251047900053
317	0.05150529401093662	0.9602684686902173	0.8769529087237273
318	0.17142019875025238	0.959286100068808	0.9358444256231068
319	0.011460742559063597	0.9055649089030967	0.9092160572597724
320	-0.05793028175127635	0.9830405394443682	0.9851397342036347
321	0.08766847476984407	0.9770889244963945	0.8249463706488868
322	0.12716886111569226	0.952166932002002	0.9558049210812516
323	0.11930743283591783	0.9658244883135428	0.9601611198977416
324	0.1031705022894509	0.9545653223080872	0.9257720466350884
325	-0.055295217178140454	0.9474678617111791	0.8437445367591017
326	-0.01286318483835358	0.9603037635020065	0.9510910924698383
327	0.09154712186973579	0.9440460062205227	0.9728826358696868
328	0.26007966166191254	0.8755821004048335	0.8628664582572386
329	0.15966974126430655	0.960335016887846	0.9595902570034739
330	0.0710575555850339	0.849683670921007	0.8888682310701108
331	0.032686550038024675	0.9117557509637928	0.888141662173021
332	0.11109769405928283	0.9647088927915003	0.9022436193520537
333	-0.028945394925718126	0.9389440111007746	0.9560005983068659
334	0.024645717586325167	0.9245691058575362	0.9409246225145691
335	0.036832059373175796	0.9114811652828112	0.9434410187640315
336	-0.049940278758088485	0.930919231980198	0.921327378250946
337	0.11365509774961813	0.9547266506234019	0.9666443096723099
338	-0.03677473658622188	0.980859956134026	0.9323561511551999
339	0.15643714558855748	0.9317780423211955	0.8367410599727783
340	0.135138693374377	0.8302291906625113	0.7830326894274471
341	0.12427008805023798	0.9435223296552002	0.9461165910960996
342	0.06692504923748088	0.9132297878382577	0.9100727089569447
343	0.03890700953602966	0.9572062448112998	0.8352604719481254
344	0.15858167507058674	0.9463352502712392	0.9272024108421187
345	0.14738763395336985	0.9561095639166375	0.909393951036453
346	0.04523443254719983	0.9407382774662428	0.8756170110613501
347	0.022717589036070684	0.8775040216608506	0.8600120637338834
348	0.05313770727520184	0.8705181374001377	0.976406941676849
349	0.011046063663480044	0.9251167455054661	0.9517782979433447
350	0.00019562572989839655	0.8772560456230104	0.862465219436083
351	0.12018103021541404	0.9741212325020431	0.6559828227599506
352	0.09814051066078922	0.970072182523398	0.9697083944188748
353	0.22786182089668916	0.9149827666752998	0.8937459334803179
354	0.08784006764786412	0.9594108327700898	0.9949525681006989
355	-0.03818897465363502	0.827874812527647	0.8448451128425538
356	-0.004222793519029766	0.9713162778492331	0.9737396834628503
357	0.03730126210478235	0.919288318615737	0.8368614175838713
358	0.06217254372310399	0.92095269622895	0.927488743324146
359	0.016935798323031714	0.9752723299923884	0.9810279358577626
360	-9.682002451105731e-06	0.9474584545639494	0.9236897590068812
361	-0.04661485953460853	0.8764324311861613	0.896767753943078
362	0.16278783214630022	0.9606280631531241	0.9461473253134576
363	0.01637491178510886	0.9605155783809314	0.9484673397360154
364	0.043458371772380544	0.9097427084750822	0.9172803699839249
365	0.03575323458341806	0.9632836766093199	0.8565221082726888
366	0.14251138781654704	0.8701495605404934	0.9529326087815642
367	0.17366658164604543	0.8732398608986285	0.8556787047236981
368	0.007743270081019604	0.9598660239009064	0.9441602748593182
369	0.11968926941806979	0.9594276391124573	0.9485673080922916
370	0.026541812029365452	0.9451942551598538	0.9618657323549605
371	-0.01746858062726364	0.9487224801716014	0.9682337646570008
372	0.0574467608301783	0.9652052214902033	0.9654805927486686
373	0.07256273811917868	0.9079872805003772	0.913789715905243
374	0.16750134114267234	0.776712604995524	0.7934266594011425
375	0.201049907282003	0.8905590730104798	0.9073514127349858
376	-0.024775059817546463	0.9486539312700155	0.9651130228359459
377	0.09232864405400754	0.8098181874772842	0.8049489622683899
378	0.13207337812705355	0.9773606997723734	0.9424590946765402
379	0.04046465950940681	0.9538997331297795	0.9632908477354039
380	0.10742287307351228	0.8661248396079748	0.9406627257240882
381	0.06670984443560724	0.9714014753915597	0.9633815280303718
382	0.1457511109330809	0.9371074444249571	0.932345946180885
383	-0.021857931619218007	0.957484346512415	0.926868304906884
384	0.01275628946822882	0.821427363439214	0.8012188405645969
385	-0.06720792179803703	0.8652147990675706	0.9003805859697479
386	0.1886213235833244	0.9343944751492023	0.9407903895868182
387	0.023772162849487133	0.9641622590979848	0.8722359591091379
388	-0.007369511720416222	0.9772732128881995	0.9357796390764143
389	0.11140188553791697	0.888485398859	0.8661656871700991
390	-0.021235508890169008	0.9487443789092675	0.9314353476830586
391	0.15131537199172906	0.9627852879377126	0.9716685998510378
392	0.03385415783119916	0.9469329140123819	0.9647032136333725
393	0.20126767837302018	0.8965547640210791	0.9432861813651955
394	0.11828289863776065	0.8494406493538554	0.8522919468052798
395	-0.00956818817166849	0.9681509688387882	0.976110862833425
396	0.06412661224470972	0.8963687671654724	0.9004018120360191
397	0.01664316757499751	0.9505875332105574	0.9561618374186495
398	0.06985314653220043	0.9110290403718265	0.8964085223808597
399	0.07075497153827781	0.9502064430567002	0.9328647160900555
400	0.07354474608593653	0.9059097599957424	0.9439137577860934
401	0.16358838475007798	0.7808188645151959	0.765211404192603
402	0.09403994621919332	0.9356779089280699	0.859122321096058
403	0.0813914269630257	0.8609740120159011	0.9561237925083964
404	0.1816723558291431	0.9425476569286336	0.9443802054459762
405	0.02067816647491738	0.7194248294162363	0.922462152806834
406	0.10677641246618963	0.9522846545279842	0.9648964802221973
407	0.04032101665996124	0.9746541404623844	0.9267832617685626
408	0.04724889517742992	0.8807125549739266	0.6846457499403112
409	0.16741826793812886	0.9616335616605405	0.9602749958600898
410	-0.026585909324031487	0.9538969796485494	0.956952966639887
411	0.014653376279269659	0.918355307102285	0.9149529961248462
412	0.17796879062683413	0.6914909159886802	0.9660363583921106
413	0.0005462426300715251	0.9761111716899341	0.9738682763363604
414	0.17605763628642845	0.9491791301182495	0.9500585908095069
415	0.1655364634227402	0.9696260878516808	0.959327727907229
416	0.14030014185428663	0.9302995567632965	0.9370754246664355
417	0.021445613238065264	0.9490351323902576	0.9442323522880877
418	0.030771939827170303	0.9447726783716155	0.9461697254199825
419	0.19353409153184908	0.9686738223066057	0.9126621868650131
420	0.10305607684118578	0.9660014078014664	0.9283299458177318
421	0.07199786722797286	0.6985154424569259	0.8249507075273984
422	0.10436207827764798	0.9717477468354747	0.9642642866279632
423	-0.01923081342966615	0.9066401181984758	0.9424943724355579
424	0.05823939796392352	0.9018708839215643	0.9323825522587653
425	0.020333434276890383	0.9466972707269231	0.9614870860861102
426	0.08588929171348869	0.8965943474029127	0.8687527849680846
427	0.13504346491078179	0.9062575116612679	0.9465736575120672
428	0.09867303884899781	0.7286577950169365	0.7289584082522923
429	0.0224391542463237	0.9061607731978238	0.8357167828509825
430	0.05034723578482658	0.9844842826319594	0.9736306653673639
431	0.009080649275500341	0.8514194402961672	0.860979797698465
432	-0.05682127434549211	0.9442643349806348	0.9252367294517307
433	0.09783572968453003	0.9525568055202395	0.936464299838793
434	0.07299823821121854	0.976499084689863	0.970148732315331
435	0.06753981211571103	0.8145635024318574	0.7959469103793355
436	0.10281206397670695	0.8146677550055406	0.9270924633333963
437	0.0599042911038139	0.9332624938601167	0.949926063454934
438	0.15624527345218997	0.9413064019782267	0.9296864812057982
439	0.13425099282144837	0.968449789641036	0.9756610083104603
440	0.0776733247795095	0.9049765382677617	0.9640743843242044
441	-0.003974525460766376	0.9704482069568484	0.9738346997892441
442	0.1900299434487187	0.9642822853193354	0.9540647357356927
443	0.009732261039222978	0.9598461403710559	0.9041257066473775
444	-0.04068909476511662	0.8566889697171587	0.9406580243701803
445	0.0313631363130199	0.8208501945910003	0.852038483485712
446	0.2630760722015919	0.6685826094526055	0.6618403459051202
447	0.10236402833025249	0.9622910561507182	0.9768408055062837
448	0.035341652143143554	0.9616389032686123	0.965989992674757
449	0.05185578889389386	0.8224164191757071	0.8468194995566561
450	0.08528667765529097	0.9469173362433723	0.9579600578422861
451	0.07832143743375042	0.9163414510226023	0.8729265517780912
452	0.11467614354513855	0.9126255854031998	0.9284002303181137
453	0.147653909661841	0.6681006836359785	0.6056606893539856
454	0.14005482489070675	0.8476185473925467	0.8504768866915966
455	0.05593802062238884	0.9659766982084169	0.7631268625855498
456	0.030864065528918294	0.7522401034497391	0.9191607478775518
457	-0.037949223514414765	0.8500911219261847	0.8771484457219322
458	0.03197655931549559	0.9020791853873493	0.8981971436177504
459	-0.027659930476898964	0.9573852392947246	0.9674613862728966
460	0.02024809447091147	0.9233639747627624	0.9189397897217091
461	0.09575608110896316	0.9034541484327363	0.9388158353230045
462	0.0434199510909673	0.9317477605685587	0.8915523564199836
463	0.029458406164373452	0.9420497390247713	0.9437376627921484
464	0.06983205313974761	0.9206477702408211	0.943002517881545
465	0.1182479476677003	0.9516400857910775	0.8870663455004142
466	0.08524793939494357	0.858662543391695	0.9556322255999256
467	0.1809490456520496	0.969979623406953	0.969222149408479
468	0.11136421761300808	0.9427721507505188	0.9216915706430127
469	-0.0036681769294506505	0.9195554500753145	0.9153001052173547
470	0.09512345252215981	0.944489785824637	0.9549875716386667
471	-0.028692533365131556	0.9299983104148939	0.8462694159536158
472	0.037687020156242035	0.9519935827879616	0.9505403571890436
473	0.0969709342539199	0.9625812593911214	0.9585801632482183
474	0.149119107519466	0.9704623432917091	0.9577915693190566
475	0.07602853708319901	0.9625765332801222	0.9039414585322901
476	0.09905411283855248	0.8959710768709328	0.8931273900387144
477	0.037576287395997054	0.9421251079966708	0.8938779869760998
478	0.14825992420764078	0.9427580129133176	0.9724175852079884
479	0.09048925169390487	0.9409298172441979	0.9675365970824265
480	0.11449012800524405	0.9579363552635137	0.947947634709112
481	0.07965882829608317	0.942772210468605	0.9688841021053052
482	-0.03956932570073368	0.9567273997200525	0.9068082567045979
483	0.06816283721901417	0.9142503560972479	0.9046431035558102
484	0.23007606230749955	0.958045948742532	0.9778920923954526
485	0.026785583528708634	0.9689186244213794	0.9557728807376177
486	0.08240584366302162	0.914059378229085	0.9001405013574693
487	0.013361729295281899	0.9088821028947397	0.9507699411223297
488	0.34201896366697926	0.9087257241380877	0.9609602550050781
489	0.16304597176465152	0.8523661056076814	0.8638116798937104
490	-0.014492340914117996	0.900824046768374	0.8970402242999761
491	0.1057990806379081	0.7982807574297658	0.8065119054782262
492	0.021423995509517457	0.9226324342114449	0.9509956093739076
493	0.0623546733051894	0.8752126652800689	0.9286881634616797
494	-0.030145318807049293	0.9392942080631579	0.8919331331238092
495	0.12127226833584825	0.7947535602198752	0.8212873687406984
496	0.0801847252931378	0.736361143475339	0.7358041804635724
497	0.022897207854875035	0.9530185030707903	0.9528053551799825
498	0.06835956810639954	0.8508908556764221	0.9215456191040595
499	0.10261804781874917	0.9822485024245096	0.9467642974416868
500	0.020341859341076907	0.9503830796014491	0.9142677305969732
501	0.0815653465065479	0.9533335724577028	0.9719862554058213
502	0.04655811447444247	0.9230219859663931	0.897132319426519
503	-0.04673679509472617	0.9582268393725036	0.9660812960919948
504	0.09613207282967562	0.9388939346939787	0.8283790912217815
505	0.042383662934876054	0.9623442599940514	0.9524723727450534
506	0.0559235720947745	0.9286188000844618	0.9299917696652625
507	0.293178619623238	0.8290881567481638	0.8280833450607095
508	0.18286820975859253	0.9604118023835082	0.9423728384336113
509	0.17388775430606218	0.9283395536060484	0.9210188732632777
510	-0.016880938995207595	0.8838626520380333	0.8818674647062867
511	0.032686079717812566	0.9399324661330827	0.9101721090852554
512	-0.0009072892041912528	0.9551927169831933	0.9561407125813701
513	0.012526266982508139	0.9827732851365982	0.9588986931963922
514	0.12583966639767952	0.9614856364761346	0.9427198662317471
515	0.0002561874116550067	0.9233915791373369	0.9225560552457837
516	0.1378906322063772	0.8524048444722471	0.8741001929619564
517	0.14239201383957267	0.9765960886767678	0.9687945062143228
518	-0.04923188683316848	0.8632732434271898	0.8798240547448035
519	0.09161972314286537	0.944392257930398	0.9259426672068056
520	0.09762661465332667	0.8925417715948604	0.9077744627570214
521	0.10070532358296258	0.963615977045778	0.9674514402427605
522	0.005620701459613242	0.9025328360110206	0.9684804657335622
523	0.1938567532972102	0.7423906544583209	0.8731584745246622
524	0.006625445030340682	0.9241869013768087	0.8975857919509141
525	0.00023931923532216626	0.9885425277875178	0.9881945723250545
526	0.057522692771332595	0.9698184265044916	0.9135433000032772
527	0.06869404610438656	0.9575284143359325	0.9539088258347044
528	0.06819547292534522	0.9584657056542009	0.8802142741840139
529	-0.03574356565425596	0.9320878117367163	0.9212865152401615
530	0.04004721470564443	0.9733889956619369	0.9300667457321966
531	0.06856721960926881	0.9068953372455919	0.9095456806356552
532	0.065426954352244	0.9655453793604345	0.9542782158895908
533	0.06561739666916866	0.9381050511651322	0.9081027148006743
534	0.029778710560702804	0.7992736641418339	0.44597102021893376
535	0.2584037828623915	0.8155194444533691	0.8777117864145385
536	0.12425765810156386	0.799388648004349	0.8739326476629776
537	0.02381502077231812	0.9711947403085593	0.9705932219824481
538	0.07505411434684195	0.8993924746904048	0.9029928427034513
539	0.04794871699585901	0.9589864249118633	0.9628010819036705
540	0.009594342538701284	0.9618221683871243	0.8559796971194896
541	0.003113476615593802	0.9831225688772929	0.9795213796377815
542	-0.02976290873181142	0.9108825949347853	0.8571151875610648
543	0.032687900160231376	0.8327320944226425	0.98379612988995
544	0.04081634879725193	0.9574956665899205	0.9446820460412805
545	0.10423991646786912	0.9175644893374745	0.9141369930978706
546	0.027752119467041036	0.8162573681383508	0.7788854335541212
547	0.1267113826542473	0.9715972314903548	0.8185343645370516
548	0.048862154233268895	0.9120330934497226	0.9317526753255455
549	0.005573767102646121	0.8675110419796949	0.84876833454432
550	0.019545152811210165	0.8190298093913665	0.8680644327503525
551	0.02580549938009502	0.7478622179979412	0.750165658805522
552	0.15826873816590914	0.8689154550144037	0.7048711021094194
553	0.06585920854928129	0.8244081871276758	0.8252880176847249
554	0.05093927051153091	0.9640201144894824	0.9700292581616495
555	0.040516690906491015	0.9724944013823755	0.9651870401142553
556	0.1180879045487302	0.9570029896435801	0.9755514793706991
557	-0.0063282517983191955	0.8816809113857376	0.8911251249318624
558	0.10565741202322376	0.9533598140395588	0.89628142044115
559	0.117601539628017	0.9681697772855131	0.9729199169074759
560	0.056812589635571675	0.9035439990262588	0.9524339647540364
561	0.0961198481454768	0.9630712160920232	0.9419488103351691
562	0.0013466869233347278	0.9560010196793952	0.9390225481954895
563	0.06491201648377776	0.8182699216900837	0.8028597336321973
564	-0.015506409823922596	0.9189935622587626	0.9498449808169984
565	0.10812198530394579	0.9562401676424211	0.9473303849111094
566	0.0887616214609418	0.95701783467766	0.9559857923166892
567	-0.020688991302897808	0.9587725766624092	0.9687324009974643
568	0.03373961032535877	0.9398211881702088	0.9325241121340141
569	0.12448881661680655	0.9773088211959711	0.8956518774372482
570	0.03629319649390683	0.9627785164145158	0.9689253319037996
571	0.060015840433651824	0.8500327898117784	0.807504307348674
572	0.016657712939931235	0.9197363352745647	0.9302514276303355
573	0.009070920689901008	0.9692399033674993	0.9766380764669905
574	0.15607752113199647	0.9031602070263981	0.9508063693810757
575	0.04142985586389836	0.9562843177023564	0.9582971762971025
576	0.08134948805529318	0.9304185660001406	0.8952672190435759
577	0.09611119418762004	0.9719818985341847	0.9687963737707805
578	-0.019024430187541963	0.9670766416095592	0.9671225510477455
579	0.05838593473020126	0.9758276452046134	0.8570027845267336
580	0.11375527794013596	0.8923744290319404	0.9135852144376714
581	0.15750945040788866	0.9466121953143055	0.8635049061191242
582	0.21970207821853083	0.93010423441934	0.9392343178494977
583	-0.018490407649530693	0.9755380466277503	0.9846663727490657
584	0.082779484224905	0.8688614728356722	0.8983862980220928
585	0.06884063540378538	0.9585453329268401	0.959981455162412
586	0.014879001094110555	0.9236563738699327	0.9748977443960233
587	0.0638665326654122	0.9186591464025131	0.8893648689976055
588	0.1255718184280401	0.9124274268161756	0.8555112486791412
589	0.07688176998005491	0.8110996554098188	0.7981397035461992
590	-0.002471785211182187	0.9481024186050137	0.8820653770375251
591	0.12068831401903968	0.9591849686040135	0.9024240696611454
592	0.03312015842201177	0.9768584620907632	0.976053329345412
593	0.05663067260871191	0.9164442098987641	0.9297302361241626
594	0.08611752095639535	0.9493361456114643	0.9742755648073459
595	0.03143513014435806	0.8251193243764668	0.8293623940837135
596	0.0068788537245594306	0.8232788647739003	0.8622738634377756
597	0.034187063461489586	0.8433949263460004	0.899808033619019
598	-0.02432903188024027	0.9749843650149251	0.9377970399720795
599	0.06974074895487092	0.918238175107108	0.9628810684369846
600	-0.004879978194037626	0.6191882438779174	0.6229080563266639
601	0.1072951361633957	0.9565575371415291	0.9398857944473736
602	-0.02086096683437222	0.9731472100439518	0.9791520950889777
603	0.010410283354897354	0.9720046608983551	0.882276385851765
604	0.026850569715874184	0.8232438252266252	0.8206271162679644
605	0.1386706798991526	0.9609028847732295	0.8660329536131168
606	0.07600857867419686	0.8902623346007021	0.8655782624664632
607	0.10710683213031802	0.7502671906644828	0.7542711733414273
608	0.03744496506214878	0.8074337207210893	0.7964030739604248
609	0.11842415996393685	0.9310931059777281	0.9525108442258056
610	0.13273213988712496	0.8867129954739851	0.89703265820346
611	-0.005224612820426966	0.965758823782529	0.9684508522473984
612	0.14266210419809355	0.8387493994651789	0.9113707564883483
613	0.02250340527796224	0.9309471013407596	0.9684984147570048
614	0.080003419966163	0.9612456363168129	0.9348591843579885
615	0.07615173643358786	0.9646142144794936	0.9617936952602887
616	0.027776776174131657	0.913476048897222	0.9613771585173144
617	0.1250811023551871	0.837665233103131	0.8212285234498548
618	-0.041592063993189266	0.9343947949159633	0.9350759810679355
619	0.010037885907126731	0.9762818341764411	0.9734205098824698
620	0.2354007975491308	0.7958951042495915	0.7759096396724215
621	-0.01266318114677567	0.9678101081465966	0.9553848959346939
622	-0.02229763513166172	0.7847829970555265	0.7715986294181412
623	0.023720707517848716	0.9623552577006356	0.9042425809510815
624	0.09138021503994431	0.9195251192184205	0.9365321665413939
625	0.05273703832109877	0.8981316658711282	0.9353250731629771
626	0.03785919662646431	0.9560840606471891	0.9680608573176288
627	0.026033485573682347	0.9832815413039123	0.9758526416911572
628	-0.013359726270728567	0.9784642031540599	0.9644225780992848
629	0.22420683668548613	0.9437799524861763	0.9279170866401247
630	0.01980095536862292	0.9549167043917448	0.9240908912611416
631	0.009011676556162751	0.8937150003123179	0.8850800581068006
632	0.07211626303032959	0.9280902840678658	0.9594687224558551
633	0.15133170274319008	0.915392291133523	0.9177211833696001
634	-0.009005884041453083	0.9432955664757164	0.9641829317236839
635	0.0076204522977022515	0.9511841946917217	0.8591976186793527
636	0.045684105417183485	0.9696439653280574	0.16311063839705275
637	0.16119918515738962	0.8691535299401324	0.8869600305739546
638	0.00642155746054085	0.9760698252070793	0.9544957462729267
639	0.026585588337719068	0.9439183112931703	0.9147067866985679
640	0.12572789903594273	0.9680169578589062	0.9220951759238669
641	0.2611705358926697	0.928618136506492	0.9312877443375013
642	0.013494562323728698	0.9279095223404723	0.9405059862438155
643	0.04350342979061883	0.9802376047921503	0.9737449339367271
644	0.2429028729160042	0.957478139764995	0.8679915788564491
645	0.09529861404334539	0.9096383186310277	0.8867976374045534
646	0.13565346929087152	0.818596553996293	0.7314506033436949
647	0.019874141377449583	0.917440176272609	0.9121077715233753
648	0.0068373829863864755	0.9290937707028343	0.9514409434531566
649	0.15468705222915902	0.9800240175417941	0.9817548585579446
650	0.09269347581701937	0.9360215352809893	0.9399635318801643
651	-0.011675687924459499	0.9377016757747557	0.9432125408988485
652	0.06296576293041567	0.9585618799165438	0.9610833778498051
653	0.16159502962252192	0.9664482995894661	0.9648636345302916
654	0.18778991516840848	0.9057182905937476	0.8972108114771897
655	0.10713112957153115	0.8849583276088653	0.90072166735844
656	0.1079390806053524	0.8714218410824991	0.8674203034061125
657	0.05712529317946802	0.9652264720010726	0.9711446057959551
658	0.09406966291112484	0.8443676205103463	0.9391604271454009
659	0.0657385945067841	0.886207464631986	0.9509054051085123
660	0.00437373747215819	0.9050741624815042	0.9307960645279432
661	-0.0003225580589218957	0.9827182874700269	0.9815026836473705
662	0.03657375831774745	0.9578633374741023	0.9435624995841227
663	0.06851085537209567	0.9625470745086956	0.9466090735321384
664	0.03356561810004455	0.965774954691647	0.9086209348477282
665	0.021254833084388136	0.9761674552004588	0.9464514209724565
666	0.12307353857356085	0.9126044504032128	0.9491874617121475
667	0.12226312616127877	0.9369316039354899	0.9295055235361025
668	0.03152225031162892	0.9384300776392068	0.975935770720124
669	0.015813076231701917	0.9208607097620172	0.9292435955853817
670	-0.05085525382293321	0.9252216037292776	0.957009469610858
671	0.06961997308445944	0.9561968367869188	0.9519186822521831
672	-0.003458526931420014	0.8055223901006849	0.7226442709363327
673	0.34148124082387654	0.9787421738665469	0.9759729773670799
674	0.025527270977462213	0.9300596313231275	0.9649341511524256
675	0.07182654518215736	0.9455884556364857	0.9396122463932113
676	0.03460457418128349	0.9914204870975364	0.9754007778131203
677	-0.054177737395497916	0.9826492403165898	0.8575139737808997
678	0.11317776698674709	0.9226714961435124	0.9439378181011067
679	0.0712443767392763	0.8717685253219205	0.914891736698699
680	0.0633862730567154	0.9432126205294783	0.9730908783584075
681	0.1522435306062513	0.9391565336183707	0.9422441119065923
682	-0.027553951624169182	0.9527707647129979	0.9444708533550297
683	0.07868274117842644	0.9353086686995035	0.970431215830896
684	0.0271466200112348	0.9816951803174888	0.9857034950716996
685	0.0579741900152837	0.9013686969155307	0.9529133105026354
686	0.048535969013487446	0.9638484679561483	0.969638192819579
687	-0.023312965196747637	0.9211299027745811	0.9610426764733645
688	0.2752128498916253	0.9058835450955584	0.9049368887344068
689	0.07664512922753253	0.8814001038732755	0.9561388313647979
690	0.10791454734417927	0.9521966548666783	0.9272434246965804
691	0.0004460728774390299	0.9592102614867835	0.9485833634704521
692	0.06988348301017422	0.9631230517628169	0.9669420584518094
693	0.16175781122883037	0.9107788512506122	0.8771698072474472
694	-0.015410554984474523	0.967591459981367	0.9654974531732379
695	0.06228537271101431	0.9408693354799298	0.9663507132440764
696	-0.0013849425536416327	0.9337296572521808	0.9455659050995282
697	0.03856965213130992	0.9346518683990702	0.9355306186207551
698	0.065718980827422	0.9731119871382772	0.957179397220502
699	0.0817392873406958	0.9495697591773762	0.923502336492943
700	0.03636818865280467	0.9613163237122522	0.9522956448538082
701	0.13033395430857353	0.6527358296900144	0.8553472387829736
702	0.07731886409200817	0.9488554808571766	0.954431953033842
703	0.01063572089076703	0.9774579152379782	0.9801700384583238
704	0.10175443424551678	0.748604797489032	0.9581679875552134
705	0.018341849272172972	0.8962902941956791	0.9002075765931878
706	0.07604844928509036	0.9585209223260437	0.9350915891350988
707	0.023428763337151715	0.9746947173362946	0.9699826724995121
708	0.06931689948027187	0.9132370645603509	0.9084796177724583
709	0.023901209875890617	0.951412463148317	0.9635433670393173
710	0.05391560288552799	0.9394629848943165	0.9614457706847752
711	0.11439856637800838	0.9138559929592363	0.9073132770170279
712	0.04800568732295296	0.8815845806732653	0.8812877292214782
713	0.00960980231399633	0.719139784246983	0.7156988139628594
714	0.04943713129852778	0.9417156043488949	0.9814969593411044
715	-0.011386823047275785	0.9373222369325984	0.9372991609589683
716	-0.002970180805971223	0.6990792462287555	0.8872871524591323
717	0.10190139109184815	0.8112297476983368	0.7552012867608161
718	0.10687838336813626	0.9633160931411707	0.9532191536104961
719	0.00970791746947619	0.9814627825048567	0.9295621722912933
720	-0.0012305099246818774	0.9675948972326386	0.9629862795378346
721	0.08558723622841446	0.9536261302802866	0.9428217420654356
722	0.041021032770234056	0.8106165796626636	0.8500234846132189
723	-0.03691691963567467	0.9654298190182233	0.9837149807584026
724	0.12839257966430906	0.959476602409889	0.9369601952149691
725	0.05419033253616112	0.8471523498790686	0.8103461341030741
726	-0.008344869964183488	0.8929429704985156	0.8957420972841518
727	-0.008319991894576662	0.8507231934612592	0.8584587806538705
728	0.1482343108817703	0.9705974663695794	0.9811277847487213
729	0.035225551255621323	0.7847793851973424	0.9396973232310327
730	0.006075534030208107	0.9646162879809216	0.9142271571366717
731	0.014746907972406853	0.8236549490922003	0.6748232981397178
732	0.00672452556085279	0.7632324636103441	0.8262151640497803
733	0.09715752216547313	0.9582473073793649	0.9439155293254214
734	-0.007540267138652856	0.9213332368505424	0.9318113435827585
735	0.006535844130242996	0.8913270309486189	0.8446074620172144
736	0.058454361606161465	0.8886382428081151	0.8918051944146738
737	0.02986415231286399	0.9600705960176839	0.9589274637614735
738	0.021762517238287815	0.948352454942614	0.8908890708821212
739	0.010816052074974158	0.9403782407477757	0.961343108037259
740	0.14389185694833728	0.9530856401786674	0.9068257896169452
741	0.07910219408046804	0.9556039262138403	0.9682247594070852
742	0.043625646650120586	0.9621515365176484	0.9450425440448591
743	0.03665879137036798	0.2180589391724057	0.23267705184190746
744	0.03645947029431196	0.9566140159665324	0.9433966815912088
745	0.036664927599405095	0.9713399036650453	0.9473402358029196
746	0.09168510736889968	0.8082447234916789	0.9168139441614356
747	0.0253554003264419	0.9481909203354616	0.9268768852016875
748	0.03882593739765117	0.7917849672219716	0.8309873726496
749	0.11089161480452714	0.9738218524175666	0.9726310374915279
750	0.2325694757223966	0.9706536506655385	0.889843010852509
751	0.01871697158433072	0.9700201744981946	0.9723296557461414
752	0.08597078338260278	0.9553291729115803	0.9695209409875418
753	0.01102618808188216	0.9305501999840049	0.9145226521227691
754	0.0027522018004001447	0.9751713648997665	0.8768560893215753
755	0.04763563850509622	0.8746078038795514	0.8926535119388868
756	0.021971785083783724	0.8687564250389526	0.8592987779897169
757	0.04471986312834986	0.9339947673581659	0.9343896010162719
758	0.040957010563994034	0.9574255854722016	0.9742550513039606
759	0.03702222525011212	0.8825115479441493	0.7679103414472184
760	0.046569666255048214	0.9130786124435982	0.9181550665068026
761	0.0022059414092326923	0.8218117499978379	0.7382221435431543
762	0.11866331539439878	0.9470652024618362	0.9448073520811263
763	-0.02272611151699766	0.9590943358276002	0.9816484527048326
764	-0.07093853034462749	0.9231823046513912	0.889170014090127
765	-0.02982660441867524	0.9386953049743875	0.9116648405402459
766	-0.041827268638187975	0.9140318264836063	0.9132515423182239
767	-0.007757615841960108	0.7611327043810215	0.754080168826738
768	0.08913394490199822	0.9637439739566012	0.9861245527655524
769	0.14813623237292695	0.9338224590901053	0.9269832411148219
770	0.056208294183852425	0.9883487904338937	0.9667192739955078
771	0.021618458957188613	0.9257873913763752	0.9295354784211953
772	0.09083332993603865	0.8865806508064187	0.8932436133326737
773	-0.04583445355734739	0.9336514496085512	0.9391404308476786
774	0.09244683131908471	0.9174168766069859	0.9148541855575633
775	0.009476672262182628	0.9351816829196617	0.9209159796487131
776	-0.01612674011918247	0.9513760374221163	0.9774602163464695
777	0.00954239230066145	0.960558366161771	0.9730088597680298
778	0.1340332906188919	0.9096727490338907	0.9112869296195281
779	0.07952720142166769	0.9640762179192666	0.9622369343828847
780	0.04871247417538227	0.969536293259226	0.9586486787609042
781	0.040372381915130595	0.9283854107509764	0.9321376447213413
782	0.15480371012713667	0.9640679991345997	0.9284981380856407
783	0.10592733414457378	0.9094531829296287	0.909152491745099
784	0.06940756634861978	0.9576793007073935	0.9602726346814144
785	0.140731155244869	0.8572781652259998	0.8776725889583603
786	-0.04732908372758016	0.6040317314699283	0.6782059922845571
787	-0.019302600993490016	0.9586927664378917	0.8403647310092293
788	0.4182119333388973	0.921389266012493	0.9158031059604119
789	0.08608495699978846	0.9461445601778707	0.8929891810051797
790	0.041523650506630316	0.911992092222044	0.7408123713007139
791	0.06906256310310133	0.9369005268351812	0.9549234465432208
792	0.018267252706583248	0.9294257216014341	0.9607522164522223
793	0.026706079470385613	0.9649951628329034	0.9729825042849356
794	-0.07678424151020491	0.8343395754792954	0.9525924612782103
795	0.1631561338114298	0.9105772045176445	0.9575520739749669
796	0.10695402528514819	0.914948693292225	0.91349290246652
797	0.26554784007882704	0.9361061276664518	0.9462584042423441
798	0.0908102294073394	0.8542238990267849	0.8548569803212176
799	-0.015390305080902111	0.889648703486785	0.919706393404077
800	0.041431621013385045	0.955672933602206	0.9633110371611927
801	-0.05673042894518443	0.8655751527961767	0.792534669744051
802	0.11460813103809198	0.6551471959728796	0.9436753784067036
803	0.06939829453878843	0.8564902045763366	0.8559388091222647
804	0.0474795943269295	0.9010849485656712	0.9434441790898719
805	0.03400706113328955	0.8541460089660543	0.8052289093741178
806	0.018450020262710476	0.8962592822886689	0.9375753517673244
807	-0.01501895430125022	0.9070922154050489	0.8887816495609222
808	0.09758588504081922	0.9463105138986514	0.9402709056390547
809	0.030005208687085005	0.8826932812659954	0.9378396538807132
810	0.0076926450505099275	0.8118473683622472	0.8143343042664012
811	0.08514497141308186	0.9397642503799815	0.9562511683169903
812	0.22131561561441682	0.9355298856594952	0.8952765153656015
813	0.015031480348565829	0.9477386703433816	0.9649937484488333
814	-0.006176929865679082	0.8825477576558968	0.8742829347231709
815	0.05786702998420723	0.9541236087186579	0.9141220365608179
816	-0.0063190748973263045	0.916267861172713	0.9289217391631222
817	0.1398138832605309	0.9603550768610364	0.8875350718174186
818	0.0006806749286912828	0.8856471543166916	0.9590035860974532
819	-0.008306045797795925	0.9375596480290641	0.9672735431626157
820	0.1907639278415897	0.9684320551076602	0.9638692841103405
821	-0.03552462283404334	0.7069669848713929	0.9496547658390972
822	-0.03332191917862648	0.9556577718944085	0.9612787572435728
823	0.05232671079118156	0.9518835213579128	0.8053698698628553
824	0.055119888363316494	0.8756538843575565	0.9686686511188378
825	0.018116905631139546	0.9101181426179319	0.9183263029872779
826	0.059167345134405025	0.8946012778812548	0.9284804848347099
827	0.12973208006124826	0.8845561589898081	0.8875410661150156
828	0.10743925210204408	0.9277157399579898	0.9107513378285454
829	0.08532231912725907	0.926529758307815	0.9076143576251606
830	0.09372728565345856	0.9721642089985123	0.9386619930139108
831	0.03414008952634373	0.8657458364227009	0.8693023498098166
832	0.06277563034772804	0.9564415105419093	0.9232039825150338
833	0.030402632447087297	0.9220835296221221	0.9602574514221074
834	-0.06077382494650907	0.9236242418006251	0.827847270303238
835	0.05878806686498894	0.9696028737619763	0.8820561374859187
836	0.09281307526389004	0.9717184501797201	0.9698912968713994
837	0.05686466433851434	0.8666375390447638	0.8714835869523003
838	0.0661553667498107	0.8711339693347007	0.8306161858058466
839	0.06256552898666323	0.9401160574825199	0.9649462189506232
840	0.05801565590290281	0.961304247785947	0.9179172666789397
841	0.1354945983793635	0.6984325189095805	0.9471471918745814
842	0.07588938159759961	0.8501969061299516	0.9043154973875326
843	0.004943387573054792	0.9679971503009125	0.9496112131935721
844	0.11550320812732373	0.9537806267358482	0.8815410153265734
845	-0.028012418645424253	0.9597635938915109	0.9273926580935877
846	0.06068349171647802	0.8911718825624236	0.8913306794473063
847	0.16809574070517908	0.9699226703168973	0.902630698068659
848	-0.009165916716974642	0.8778917012506811	0.8635411315170827
849	0.018019874468207187	0.5754051031655559	0.5548123795258751
850	0.10811580854752467	0.9167256002890427	0.9219470101415012
851	0.019289846121372967	0.9281829604959272	0.9683169942037554
852	0.013828098460406113	0.9488368664256063	0.9575342955205044
853	0.3393660861722645	0.9426267330513164	0.9223681216875641
854	-0.005374779372354643	0.9349393515321589	0.9429566685466679
855	0.016237843762948123	0.9773629364379871	0.9786924856436716
856	0.07262837997875582	0.9549034900021292	0.7054387593791689
857	0.008103975712752343	0.9212527507084024	0.9508270585613465
858	0.09003430199183049	0.9392426153364379	0.9233606833808231
859	0.16051018891299085	0.9481126983765777	0.953286241209119
860	0.05939802572121955	0.9158982287994016	0.914675411631485
861	0.07169708339018022	0.9174617689123894	0.9462941802871975
862	-0.017728103510413984	0.937282279175165	0.9535857545687293
863	0.014335158478314569	0.937215182503417	0.9317548578933392
864	0.07964724043925475	0.8904228400133527	0.8976276634982502
865	0.10919106804125012	0.7496662802252172	0.7355879331942312
866	-0.02955439742531074	0.9417167826473385	0.9465029810176467
867	0.1301394645646523	0.8967201929962914	0.9694688482217833
868	0.09862817193518003	0.9650469994759248	0.9690894811748663
869	0.0324743807744714	0.9354120046261072	0.9248848078943367
870	0.0672575593210234	0.9580075197379806	0.9534902996649757
871	0.06796774993585264	0.9151729843119699	0.9367312142984653
872	0.0104293146945168	0.9636811787846392	0.9164556561280558
873	0.06325655642116312	0.9096561779327285	0.9193139914687147
874	0.028456682148803036	0.8680895380698848	0.874759850291094
875	-0.008155288189629184	0.9345435857198863	0.8885761951981614
876	0.0024374588837364763	0.9635273701512296	0.9586411572097518
877	0.14190989458889147	0.9686223208551888	0.5476490869437154
878	0.15891656699263734	0.9343301317875676	0.9366362175096352
879	-0.09195284344571797	0.43606220567374976	0.47039187570138374
880	0.2414124773590952	0.947113282163678	0.9596773823040032
881	0.06651732023507839	0.9424171816881566	0.8541178943507031
882	0.026325625575694955	0.8885858380740864	0.8766782611771464
883	0.009934209970911656	0.6915822730241538	0.7136038290697434
884	0.05928995825879435	0.8387401385273432	0.8303231271455778
885	-0.04563838659978625	0.9416371128950065	0.9681943107933584
886	0.019995161399924632	0.9386366638239146	0.8411837996997518
887	0.11770310915459437	0.9207459246955642	0.9288782577251566
888	0.02510119726696569	0.9501390276033431	0.9457104271221433
889	0.10335967731960005	0.9411779115074589	0.94042743512943
890	0.1133127741923855	0.8803619831513583	0.8786780784001642
891	-0.03321491209610472	0.9356134501558072	0.9508994744104462
892	-0.03269007463881213	0.9532369189556212	0.9422397034439068
893	0.2698387482490463	0.9082236488632862	0.9463563164881049
894	0.05788559626224621	0.8993258691379864	0.948858983867976
895	0.15950003452962924	0.868031085580865	0.9568613318595762
896	0.06856419757691579	0.9442583544917192	0.965187756638783
897	0.0827610259024838	0.9494124526155951	0.9183736839686812
898	0.05499381847244855	0.9558036143615525	0.9138950421278956
899	0.08833708728595535	0.9154163863140823	0.9478166919066718
900	0.21494155365829304	0.9623542233379805	0.6454181527627938
901	0.04355424779127015	0.9645621245361056	0.9724748702221535
902	0.046597370961542706	0.9361106920433987	0.9596697322486941
903	0.09298772445798309	0.948628387516846	0.9567648789698919
904	0.10145499475645858	0.9618914890865864	0.9669547803140753
905	0.289628097592567	0.8523965805893772	0.8550827261801253
906	-0.011560268810387297	0.9665210985492139	0.9526615461504198
907	-0.011117716908852993	0.9501931390504715	0.973498841171041
908	0.16232611716076706	0.9501337129120814	0.9580606059327894
909	0.07478816678340294	0.9024844629786714	0.944316294693715
910	-0.037519270823282325	0.945693334353926	0.8836777201375037
911	-0.04188490127006328	0.8296654645614177	0.8322577281805773
912	0.09477198669397124	0.9186971971165723	0.9235214543453616
913	0.006416442554739832	0.9846189297918609	0.98072827856381
914	-0.03961790339300508	0.9842653114885659	0.9708601633105581
915	0.11850002561508388	0.9753320444985681	0.8983528619590078
916	-0.03958722045327612	0.9228702462647418	0.8665942661593075
917	0.11667296941363503	0.9480412134271543	0.8771256824791938
918	0.060219034208139566	0.9335466565402729	0.966714205662493
919	0.06448730381978418	0.9532726609028088	0.9328469441433993
920	0.034720996064182	0.9446791884863633	0.9531809688529735
921	0.04538381768994193	0.9457785147364783	0.9415355702483621
922	0.08013540782089179	0.9258573495403082	0.947547678627657
923	0.05627013123380398	0.9439087668426535	0.974487238065659
924	0.3170624996236624	0.7742968433421394	0.7680206396104807
925	0.04493504212527033	0.9239313160997022	0.9404804411597188
926	0.099108319731677	0.9144482819870509	0.9679459868592646
927	0.024551511707061158	0.9073133558735117	0.9005027789791512
928	0.02179518745534459	0.8776741920209573	0.9306687692125803
929	0.04019351964875484	0.946471025803068	0.9552083532600162
930	0.10553422481820396	0.9681103510359075	0.9666708360314532
931	-0.0039245993497387666	0.951359883843793	0.9139608029621548
932	0.009300581770673833	0.9411897458044447	0.9593536805613713
933	0.0936772978958339	0.9537504434004598	0.9036961468114021
934	6.516680279278209e-05	0.785256252986312	0.8722364042943945
935	0.08838593941786954	0.9242511967739581	0.9128274192718148
936	0.14253814547141286	0.8815981395623692	0.8962180278284334
937	-0.046778822267893094	0.9389251060305759	0.8748188983195071
938	-0.038604580786388176	0.897443977798325	0.8784070095589404
939	0.1056335144942685	0.9170043167082572	0.8674174399310675
940	0.08398822803076866	0.9384186902158522	0.8103567460491232
941	0.15102347913911252	0.8729575810604848	0.9470389537737207
942	0.06833071001978896	0.9084946200716765	0.9370445545408026
943	-0.011455361590741342	0.952683201468949	0.952396610799118
944	0.13214734077361867	0.938307206839013	0.9103824346004282
945	0.02177909782150267	0.9115754867034866	0.9238701742941355
946	-0.019989607433485546	0.9788740425174927	0.9790242595570757
947	0.07950165323084302	0.9597526209314454	0.9593488817280889
948	0.10066031902694961	0.6959251549728231	0.8150506857692443
949	0.23276230356371086	0.8859754090092803	0.8502494273091927
950	-0.029315824124817924	0.7936015335596764	0.7864811799482685
951	0.09387558901006055	0.9776950556075585	0.9812297500399807
952	-0.011405396320365524	0.9063636233600955	0.945486800239286
953	0.05168274191187483	0.8889159386160211	0.9314324417035408
954	0.016794065782984036	0.9329649049746201	0.9303605588253279
955	0.19907251894334843	0.9432260486907502	0.9526975576945363
956	0.012551257649531578	0.9368742146604547	0.8754467186011791
957	0.12272069394382645	0.9288095086138035	0.7388928927821508
958	0.17393941733310803	0.8121592624536881	0.9076400181367756
959	0.010720658003617212	0.9495819538522977	0.926023903995328
960	-0.027220114494613368	0.7081489685660182	0.7105542227911458
961	-0.07518344442496216	0.880450570472326	0.8825812140649419
962	0.08450898921850436	0.9100110656654853	0.8818234683202705
963	0.0017410757565837764	0.926975875866874	0.9416374865347112
964	0.06942316106090096	0.963191380554053	0.9705000090474667
965	0.28884787791208577	0.9734845008026465	0.9736999705325291
966	0.052016431318540834	0.9483638011579938	0.9528645905226252
967	-0.017338595006369584	0.9396485766597991	0.9359236775551639
968	0.17163933825996391	0.9232700885161496	0.9353874241338729
969	0.07057371163595871	0.9739402368055328	0.9121484094625132
970	0.0027682858327179316	0.9722542918627471	0.9807444446872918
971	-0.03268311442996508	0.9629804639102797	0.959592320985658
972	0.03662471556067104	0.9934637252962273	0.9772328350974149
973	0.04594888567432853	0.9717642348619353	0.9665394769862622
974	0.009378131008291546	0.9463520028538063	0.9470641059653429
975	0.14496172808209407	0.9231579349655277	0.9242194126355641
976	0.004090740316106678	0.9481679396151601	0.8166320966168443
977	0.13252945966608687	0.9063464959378497	0.9653640532872072
978	-0.011094517721226271	0.9047195270621918	0.9226102285383777
979	0.06485948930415253	0.9579656195919944	0.8356364087774171
980	0.0890250118393866	0.8969196983497564	0.9029526524249388
981	0.038427608374240085	0.9097393705682616	0.8800565104482523
982	0.09396319417001431	0.8015385561106707	0.9092925045576119
983	0.07449353306631135	0.9634108194197681	0.9654368183123184
984	-0.05677345286681401	0.3933510263127684	0.45430745234792014
985	0.0664865445773265	0.9048708466250701	0.9354999136466551
986	0.08085562351896425	0.9549354878358784	0.9687936800057225
987	0.08605529797547984	0.8916390738498744	0.9314545641143014
988	-0.014537628050303786	0.9609284659824935	0.9674926903261484
989	0.057504604514365454	0.9634477036425757	0.9485810891676719
990	0.1066460078073106	0.965027928547277	0.8914533110146724
991	-0.003267301653089749	0.9598122174377627	0.9504466869796828
992	0.07553777978194565	0.9399137214914242	0.9427738156954765
993	0.023487246870100842	0.9229159374758567	0.8778854905642292
994	0.18355724813245633	0.9405533883564283	0.9059075291773635
995	0.003079935706070236	0.9567345046928291	0.9673958859304631
996	0.004204702125172655	0.9581252344149142	0.9369251902999801
997	0.14202623815439752	0.9724882609600539	0.973686769444658
998	0.04691097723819593	0.8978203617783537	0.937717065883467
999	0.04238111950931378	0.9054086334111751	0.913324540268098
1000	0.13254593521531677	0.9609934885868652	0.9713968631801358
1001	0.10320780553896192	0.9136577735755438	0.897921906347496
1002	-0.010386835960724872	0.8679842922680924	0.8938090584839449
1003	0.1308059944740314	0.9766855853390997	0.9619334079017103
1004	0.06404266643060308	0.9276692013432508	0.9375191437060149
1005	-0.0541785236098864	0.9344573160205145	0.8685190544802435
1006	0.03658331638681478	0.8696044665762405	0.8564329399755229
1007	0.1456467874584566	0.9185996988108405	0.9580689796187174
1008	0.009883417071434142	0.9251393851034301	0.9279984497932213
1009	0.019402149660052936	0.9433380066229635	0.9665307811859126
1010	0.07898166499529646	0.8263195538825103	0.8403880882590803
1011	0.0926922538224979	0.9681252253804289	0.9751233848145906
1012	0.04398872629428907	0.9569161873865523	0.9497029889578057
1013	0.018358857077599544	0.9441594217539827	0.9518572908953806
1014	0.2461210074022392	0.8972273006753331	0.8950168516921186
1015	0.09425245261313564	0.95692010813976	0.9119133249353586
1016	-0.0016480294476977075	0.954658337232834	0.9607550548443042
1017	0.18028394997307096	0.8292135041284616	0.8539872166973022
1018	0.021187960096298974	0.878091927391665	0.9440653611526453
1019	0.09587539064007033	0.8711773492674122	0.9534066951808621
1020	0.05072015082801762	0.9085443075110406	0.9209979139978395
1021	0.1172060374145022	0.9754135206953	0.9619481178530219
1022	0.24406441411967483	0.9405125536185988	0.95424319322564
1023	0.08147218599603734	0.9016313324284095	0.9517638674784319
1024	0.06257969721768297	0.39684390265409175	0.2594182602570769
1025	0.07179410579355072	0.9415157235565582	0.9483765791689345
1026	0.13503132099577608	0.7938585886829118	0.942414937272996
1027	0.07465891863420271	0.9697991502137897	0.9709422671370539
1028	0.17590363692719657	0.7908030249567716	0.8144339770696363
1029	0.10151966590344252	0.9313444600804804	0.9340233740507291
1030	0.08075770467797305	0.9690343496794884	0.9080231215882426
1031	0.09021527897844717	0.9505768996291184	0.9754597283910658
1032	0.09520807425266287	0.9820420090015514	0.976057054062022
1033	0.06550267491534445	0.9533346624836709	0.948903235368026
1034	0.17906418807201385	0.865759768848206	0.8706878345047891
1035	0.14007314170723306	0.8988406042178297	0.9153140935409309
1036	0.21582173417914008	0.8026635762832525	0.8020672787022225
1037	0.04073296392899395	0.9197083363007275	0.9491851967762555
1038	-0.01202843043215407	0.9127320229598792	0.8897189286539563
1039	0.10899116302257494	0.7223734625621075	0.7264994856041205
1040	-0.005583771572142959	0.9916558139730244	0.9842240945845061
1041	0.04384955389469736	0.9812727298116513	0.8553531744517856
1042	0.03464492296912147	0.948943199901415	0.9490245551919507
1043	-0.05691884582357276	0.938214461525884	0.9459200161667047
1044	0.10428004609118924	0.7512204991322425	0.896083290529558
1045	-0.007748865156435469	0.9514581548625867	0.9324773285028414
1046	0.03896365108469235	0.6898716065217091	0.797093374249486
1047	0.06428468148591815	0.9450371981529765	0.9391827251518966
1048	0.003876718264740675	0.8790185123513584	0.9665498775864539
1049	0.13654476546701555	0.9029030825335846	0.8940262729596107
1050	-0.008416441776108563	0.9746055812365726	0.9860846563694392
1051	-0.01131294555692497	0.788461511023641	0.6292982559913332
1052	0.0297204726293826	0.95238565899969	0.9475016444375304
1053	-0.024136218871917192	0.962787759937826	0.9085404626278072
1054	0.11086631744163233	0.9432630299090473	0.9582740265969429
1055	0.07478409488179394	0.9397922303476199	0.971035370650522
1056	0.05002203270976924	0.9057286693174472	0.9087064255716061
1057	0.2613333973525507	0.9367416254701542	0.95885199919984
1058	0.03870313909549006	0.8687327232936648	0.8536196175612542
1059	0.04729608723218004	0.9469221920549312	0.9592328066799997
1060	0.038898936002930706	0.8582420115187923	0.8510448251899468
1061	-0.007318149704184984	0.9845911860809166	0.970272284946994
1062	-0.017738644237683898	0.9446890124737695	0.9826129839196922
1063	0.15982470926037406	0.9269599745329374	0.9594814036284396
1064	0.23263303255019607	0.9596121516235547	0.9628229592447379
1065	-0.018957248331165077	0.9641134443647178	0.9748280710733058
1066	0.03123355155512786	0.9579640837926091	0.9437370582985269
1067	0.18731629471874678	0.923230364251098	0.891491006673986
1068	0.02089237316702186	0.8970646450401553	0.9083278164023313
1069	0.18765711208282376	0.9561268963634963	0.8477616095690064
1070	0.0699702852558951	0.9176641813106754	0.9480683941493171
1071	-0.012361659409402703	0.890602416480469	0.9197080505063633
1072	0.09919512965005994	0.9428782030821916	0.9100051157934655
1073	0.030823964841210416	0.9582839707540353	0.7185572820543012
1074	0.025728651276859527	0.9611152615255272	0.9496852491024483
1075	0.03311681922554388	0.9703226359011459	0.9630761377246124
1076	0.1363120876788273	0.9435816470127001	0.8807700238967875
1077	0.21193546476916314	0.9140223897394086	0.9020796255903392
1078	0.0194336545643623	0.8218878539762895	0.7079110569831462
1079	0.05830488661896127	0.9354990660661893	0.9530877903574158
1080	0.12723767373464034	0.8938817448200859	0.8817291339857001
1081	0.03343522997832771	0.9365021768598312	0.9742814289051162
1082	-0.02147407739127849	0.9109795176974822	0.8995860645292618
1083	-0.07989331601636795	0.940776855379332	0.9398764192334295
1084	0.0611304986649176	0.882642986489604	0.874394347666498
1085	0.10998404621485347	0.9298028477312301	0.9335497042497122
1086	0.0674014499565998	0.9485195239849595	0.9491514053660908
1087	0.2476608921322987	0.9548809198923367	0.9551442333823784
1088	0.044281841289009694	0.9182412232335093	0.9065232592352922
1089	0.041833530458148305	0.9434003359927386	0.9568231326257614
1090	0.016603582106021753	0.8889898973009289	0.9522641262997305
1091	0.13328074280112368	0.844570930966371	0.9553408810588638
1092	-0.021342413826917817	0.8774557802768691	0.8778038341074266
1093	0.14011031894056947	0.8294742122525806	0.8344445220574338
1094	0.0948753220303894	0.45074667344286423	0.8900681504787736
1095	0.03681473581271	0.9329668432047863	0.9419212532054408
1096	0.030875452321205588	0.9203424424096293	0.9237594487609342
1097	0.1273170329202291	0.8337209863720119	0.9811001057445173
1098	0.048815770007795134	0.929823199835925	0.9683301127869978
1099	-0.029378317413815358	0.9722457005152539	0.9631966840942223
1100	0.013464529462216213	0.9157819972546679	0.952124009939236
1101	0.03640720329356173	0.9064258510882373	0.9363436645030485
1102	-0.003132164801431747	0.9652565609805188	0.9613188174067142
1103	0.14301086579943934	0.667777348487021	0.6593316208836735
1104	0.09856996311766053	0.9444935310156652	0.9527714461429185
1105	0.10653634362628361	0.9299853362694414	0.9418911502410289
1106	0.05709941128979035	0.9037913231228009	0.9146296502065041
1107	-0.09247632921454874	0.97665314235954	0.9666099191315093
1108	0.060662971570493496	0.8945871859357669	0.893725140715538
1109	-0.009888559735738767	0.9767289098335175	0.6693488158827695
1110	0.03782163867769128	0.7903410542644593	0.7974695478055713
1111	0.01913773329196422	0.9063004171394226	0.9120022887538478
1112	-0.04182151107328669	0.9457759579526247	0.954755432151062
1113	0.04722906302968177	0.8895695388276613	0.9249017346308731
1114	0.061214059469393844	0.940109882661027	0.9242305637022674
1115	0.11081517117244366	0.9138782321675649	0.9550494177344199
1116	0.10382310940206663	0.9047113505597085	0.9043505739346706
1117	0.0773196993589852	0.935065674438928	0.9258483884179527
1118	0.16375821286819925	0.9663300645261585	0.9051259765819782
1119	0.11756273882616541	0.9632261124089873	0.9548245143684703
1120	0.020445909145025754	0.9735788939439317	0.9738596959726853
1121	0.07337179413376649	0.8786585493407153	0.944730107622904
1122	0.18601673502848914	0.9077661114269063	0.9600121368255762
1123	0.1796625849358302	0.9532756024633485	0.9394576560382648
1124	-0.00853027880236401	0.9202910642482165	0.8985075172011668
1125	0.09777031833379779	0.9395145452107576	0.9595953634764406
1126	0.0180931795655207	0.9598106501444209	0.9592495450211679
1127	0.040475325163875864	0.7007518885045715	0.7444199203661374
1128	0.04238330524212397	0.9102208642322774	0.9544084080227965
1129	0.13464808427479125	0.7635840399704666	0.800044102011799
1130	0.10668883557547215	0.8812498346166807	0.9324813379037493
1131	0.02784368567093576	0.8815350103465036	0.9421292748978304
1132	-0.039718269113288684	0.8916556867077031	0.8311213391011085
1133	0.05710293059810656	0.7427306864925788	0.7741724104517642
1134	0.014686964674059722	0.9595920695428026	0.6296990918269466
1135	0.039094789952615616	0.9606238736918503	0.9724096872531957
1136	0.03388034322396394	0.9670186796664125	0.9758731937969816
1137	0.11143543431809655	0.8612867352826298	0.9038064745485949
1138	0.17021514595555498	0.9352767416377293	0.8984221437680918
1139	0.05978880931668962	0.9439931967268583	0.9441613935479556
1140	0.03031541361301604	0.9205993579746726	0.9280319887429136
1141	-0.011350360396956471	0.9666618683801231	0.9630219816897
1142	0.13685972082324316	0.9488270703893775	0.9477517963513077
1143	-0.009227541295870445	0.5648973837522969	0.5652743964967645
1144	-0.01383390191988143	0.9529055452565236	0.9445426833908043
1145	0.011150213644221862	0.9076305949817199	0.9756074351356642
1146	0.10496363989453905	0.8634514833238544	0.8774755596896445
1147	-0.007426223207383842	0.9516129110049588	0.9150089846836209
1148	0.11534541631618178	0.8939433993163339	0.9692841292635721
1149	-0.02682141316194553	0.9006832916003671	0.933217251764355
1150	0.12321964902384741	0.9519898720605428	0.8673208239844694
1151	-0.00323194808564109	0.9331391900000865	0.9431986987593386
1152	0.082378501485602	0.9698527480336657	0.9497511971013733
1153	-0.0002625100465276642	0.8839391755011472	0.885018157808286
1154	0.1493336929442043	0.9457956289047978	0.9584897482035589
1155	0.05346619150953724	0.9643387995595406	0.9568776641565492
1156	0.06705109632450812	0.9375611927776571	0.940781960994944
1157	0.08855655508565619	0.809308470596722	0.8480840618021772
1158	0.09146391024784906	0.9171751949184925	0.8502180125030174
1159	-0.0036730611598607688	0.9717764051719404	0.9784117321779194
1160	-0.0037365696008575533	0.9691784379096374	0.9679331666657641
1161	-0.06923055491858654	0.9653107834678566	0.9685157833949788
1162	0.09756457545624675	0.9301349543038677	0.9456264183380381
1163	-0.02860058009583244	0.9170194114643616	0.9205726406351045
1164	0.09258241599660355	0.9502382602011502	0.9620481014255474
1165	-0.011227472128417348	0.9212607002919618	0.9731098212342638
1166	0.07466805896433593	0.9353371048763393	0.937075420569283
1167	0.019245887298279918	0.8464997101447802	0.8472698181753808
1168	-0.012107652575324312	0.8558095138101963	0.8438325022154742
1169	0.07818725721627318	0.9583404697768136	0.7450592623992204
1170	0.11788714013108459	0.9417986539456693	0.9414375496816834
1171	0.08125397866721074	0.8437434426414118	0.8939981428368229
1172	0.07550343057730702	0.872451581364684	0.9305252455016207
1173	0.08689564619875523	0.9208724710468837	0.9125626193912036
1174	-0.05544242541422384	0.7896071501352373	0.9047096144944868
1175	0.015728114246973846	0.8809266485127349	0.979302695555166
1176	0.0996811190326139	0.9229543604572041	0.9282100417414851
1177	-0.025012050144222586	0.9801420409870925	0.9698622214932294
1178	-0.004384310967275429	0.9019404543364646	0.9292635371665486
1179	0.08979204184478973	0.9548599956045369	0.9712823255509042
1180	0.05580460355476646	0.9025575257161601	0.9542230476624501
1181	0.017661785713596112	0.8273178977165416	0.8440493899042812
1182	-0.00012614844339742248	0.978490595431547	0.9503672401045558
1183	0.32945649189770265	0.8553028884182909	0.8904463892943505
1184	0.07757022822128412	0.8383308382741034	0.9622478667119836
1185	0.11407471787185142	0.8648706361115452	0.956193091695438
1186	0.057063279448311244	0.9681688756141726	0.9472988883602502
1187	0.050501276983604404	0.9632959682076104	0.9485630686778933
1188	0.038128681323400304	0.8105136107745299	0.8040175539798742
1189	0.07160249808968466	0.8562829034429029	0.8539812109288417
1190	0.16359482522491664	0.9324467519597377	0.9414176411848748
1191	0.07219753554828268	0.8314535475487708	0.9647210559068474
1192	0.11886253202770836	0.088117493854723	0.17608163975708135
1193	0.1052572141829925	0.8955160106004441	0.9274867222363034
1194	0.036058201232084364	0.956613820914255	0.9651755097067191
1195	0.10247756919153694	0.9585724617954636	0.7762085835444854
1196	0.09088746359256983	0.9823379080018874	0.9742186902407963
1197	0.12388298022519983	0.9716289529284636	0.9752825741658457
1198	-0.019593188463581157	0.9568128046343587	0.9501929341713963
1199	0.0982872851232447	0.8744622390568492	0.94539858996371
1200	0.007076067661332397	0.8948802120061159	0.9058555405400264
1201	0.2545018353668991	0.9513762957455271	0.9163676210690852
1202	0.11363337363157067	0.9770212354794189	0.9768399917911399
1203	0.024432417518660432	0.9565954413629446	0.9501321351007876
1204	0.027607972342792886	0.9032160215108398	0.926427265030937
1205	0.0284614253661315	0.9253322444077076	0.8780510697561246
1206	0.10176159049605038	0.8523669980749594	0.8616142576062412
1207	0.32837262313527926	0.3616138880237927	0.37904677627759287
1208	0.12023794638962715	0.9313447245162285	0.9423821356296892
1209	0.06710809644339144	0.9190870270898233	0.9085796302230766
1210	0.057927851644764994	0.9280924640257274	0.9061904873588063
1211	-0.04608445358289792	0.9663249966563017	0.9448646164033598
1212	0.04135548260958033	0.9173211693754862	0.9549503360905217
1213	0.08383570849607569	0.9398784558435066	0.7495122432940272
1214	0.03269362898170991	0.9635001708015541	0.9529571623272379
1215	0.11035750480540285	0.9505920306621215	0.956941292799391
1216	0.08838656692102165	0.8398498303514204	0.8529569431523716
1217	0.13157976700947638	0.964879606451105	0.9372100535724848
1218	0.07370665973709678	0.9415033957245202	0.9435537705473602
1219	0.27307850696146363	0.9633279758912754	0.904367627932011
1220	-0.042767483494567715	0.8888745005452793	0.8938322477353384
1221	0.043395510232237644	0.9056961630913052	0.9701261383360446
1222	0.07579345755323474	0.9229346392088765	0.8749945420877229
1223	0.004622967101036823	0.9037594706860775	0.9521846088167433
1224	0.05722603196897946	0.8745841794871282	0.8780704481853736
1225	0.02865512527708569	0.9398584203350454	0.8877710031702565
1226	0.03750207056205079	0.9429814619146463	0.8492378873241918
1227	0.06579262681223186	0.8818299976345635	0.9235627615033528
1228	0.09036924998223583	0.8988083804059781	0.928064775102361
1229	-0.03692174184608854	0.9781468919268644	0.9592782594498517
1230	0.19152052666278263	0.842023177732262	0.8549156348478818
1231	0.033703460955388787	0.9411369133512062	0.7824032289113296
1232	0.16115505444320632	0.8995889518875002	0.9475166324106122
1233	0.0661021612548428	0.8697633749547347	0.8127426123977113
1234	0.24832022935354292	0.9374241842335512	0.946410115570178
1235	0.07175899881335601	0.9503003064386789	0.9773188594960178
1236	0.03460948703301403	0.9176239743419545	0.9415228419938263
1237	0.07222612959429908	0.9282779310498899	0.9265818049252296
1238	0.07229614827117614	0.9626231903257068	0.9439878956847868
1239	0.11466137240275864	0.9730322748676866	0.9365412446172464
1240	0.042107671270647185	0.9120092367140332	0.9128077898711093
1241	0.06908763850573041	0.9466050179770156	0.9428194060100739
1242	0.16658180071957007	0.9477367180061591	0.9419815714666729
1243	0.047106927421228906	0.9245713102055226	0.9198770101015598
1244	0.08308930555865457	0.9579735570107182	0.9438097693280867
1245	0.06435574002778977	0.967299418937798	0.9573635845978574
1246	0.13974456007789626	0.8711004505957924	0.8565587990135115
1247	-0.001324591248157203	0.9582038922388862	0.9705094134507252
1248	0.10419223943698452	0.9714270880648689	0.9791871245756127
1249	0.12604396401647444	0.927467581627088	0.9275141997621499
1250	0.13360120250930363	0.9230997718187963	0.9001975776619462
1251	0.16963636552969974	0.748596199003955	0.7930756608759345
1252	0.09478153298578107	0.8273001148358105	0.8370961107533734
1253	0.06559627307779448	0.9765600289547881	0.9765563170255066
1254	0.06260965138740526	0.921621823908632	0.9325518286660148
1255	0.014847725361250563	0.9219331967674296	0.7742243065373337
1256	0.046358673773488124	0.6313358688288743	0.9613802924724856
1257	-0.011393387665007415	0.9154145539438188	0.9263951576762798
1258	0.073107084506841	0.8660157991457756	0.867905430490321
1259	0.10049883878608634	0.9489847743810411	0.9611017778043736
1260	-0.006511856280365214	0.8379794262098403	0.9100311847878279
1261	0.1311387810795499	0.8863304013161558	0.8860194602990703
1262	-0.03830075287154977	0.9656954844774601	0.9725750567720528
1263	0.15082465827614921	0.8617335030265119	0.8848211014497058
1264	-0.023675689636165176	0.9347090188508105	0.9617026443258504
1265	0.12259884134652199	0.9512685211884385	0.952217345237535
1266	0.03614421209392715	0.9508073639184744	0.9354155371707892
1267	0.050909958065915584	0.9491912158738925	0.9506675229549798
1268	0.03689492255655724	0.9674396371787126	0.9095375226896265
1269	-0.038915336832770375	0.6699347197824775	0.9162151888912137
1270	0.11473866603133698	0.9619588566424992	0.9520854548056404
1271	0.0017024284945676982	0.7060223963502852	0.9096291271303742
1272	0.08855762878149154	0.9309036982128363	0.9122000745890118
1273	-0.0005670293920392311	0.9094341641146798	0.9106129060300827
1274	0.19960692210067554	0.9676743738021722	0.9493922616039923
1275	0.12129639381491963	0.9411842750090595	0.9757394252304763
1276	0.10891158486869268	0.9496407253059851	0.8530794592981785
1277	0.01680777591420224	0.9134952788211061	0.9075876402858487
1278	0.01397641829631957	0.9561905730694963	0.9533759597259264
1279	0.07378370754954044	0.9465298930819548	0.9631945722019517
1280	0.08318235546043651	0.9429602863665433	0.8530609856141568
1281	-0.009579951640851903	0.9581798259238998	0.9589235323467151
1282	0.05305130060554031	0.9745734703380983	0.9656385508040403
1283	-0.00842755731858369	0.9635057742163219	0.95011627970271
1284	0.02328016115019904	0.4203448232600018	0.919281134249057
1285	0.1287381510108111	0.9390455170756068	0.9116661466696199
1286	0.14327775148819988	0.9412077026145548	0.9231410261545856
1287	0.11970241710534468	0.8650005150284986	0.954152568425399
1288	0.4684837815626641	0.894602521093336	0.9115318203941959
1289	0.10305929629378652	0.9293800977801714	0.9544481811175093
1290	0.09446704290609931	0.9549630375581942	0.8630508046334193
1291	0.10830453071980006	0.9461735396270631	0.940754712281034
1292	-0.016568201680808636	0.9706153350783757	0.9817428219634272
1293	0.06362938885786995	0.9613873196182149	0.9562869404592927
1294	0.07245946516441037	0.9453436126372663	0.9662536995511434
1295	0.05134585120490698	0.9163531931570862	0.9335440048097421
1296	0.1354716051106779	0.8810396983067801	0.8493957637385802
1297	0.05126627859359778	0.9246654613980425	0.8093233082311575
1298	0.05933498817654359	0.9681401188475358	0.9820698848512296
1299	0.21395821107206126	0.6731120706720725	0.6759053301792757
1300	0.08763934313810262	0.9311387553395163	0.9693482640775628
1301	0.13234310764431545	0.9471702694679711	0.9254579258217188
1302	-0.015529368245182917	0.9649793923405636	0.9620044077704267
1303	0.08164484018186324	0.8745939729563573	0.8779030137699265
1304	0.050950712393596276	0.9412584850114935	0.9529447789326497
1305	0.05474695025399967	0.9022575597427517	0.9613303802572074
1306	0.11541019348670278	0.8989383462977892	0.9717551835380869
1307	-0.02460745939185327	0.9540969030388379	0.9555623151960551
1308	-0.0006514213909769584	0.9124650026640463	0.9141945905898846
1309	0.005418076621897083	0.9293002916394413	0.9194328817884357
1310	0.003316175265989374	0.8307628576363321	0.8541621941553623
1311	0.10823329483924182	0.9262515690069342	0.9164006008099491
1312	0.0037414516489538974	0.9382133401290724	0.8763013693924608
1313	0.061945360298648056	0.9191337854955685	0.9801297165871573
1314	0.0550499301889219	0.8934462179992176	0.8847001562465849
1315	-0.008878361595235251	0.9173402083426022	0.9413195340331555
1316	0.00662692377199714	0.9120247750211291	0.953058696680871
1317	0.0029929224442307722	0.9709069909773531	0.9020099501465781
1318	0.16931026025512752	0.9636464781682884	0.9726056096468098
1319	0.04995235817174992	0.9388139593366811	0.948955037310632
1320	0.05944415163760075	0.960021219901954	0.9254716350326032
1321	0.09026101894500538	0.9553468606244784	0.975440688534552
1322	0.03918034755284827	0.9039098581252363	0.9059006821188332
1323	0.3531627133881632	0.9519713933913287	0.8879933819829743
1324	0.15675492509291655	0.9548040873480519	0.9496959891719496
1325	0.1268388979759386	0.895299470303851	0.9158422333748272
1326	0.1510276234905218	0.9558400461679223	0.9453369863966121
1327	0.13325698628777083	0.8968105133451357	0.865240139820669
1328	0.10979109111181251	0.9385181346438343	0.958540020268929
1329	0.09412917133513976	0.8749457131702658	0.9769425427071148
1330	0.0703886189748486	0.9372925651824535	0.9566097924835996
1331	0.025132234321158742	0.9426128778548285	0.9628713629709421
1332	-0.010434597212438668	0.9280864173521557	0.9731756736139663
1333	0.026469651098319114	0.8812164078071948	0.8510185672133898
1334	0.03707383544614029	0.8212803347939623	0.8592665645658035
1335	0.12746438111717562	0.8948262190033128	0.8913270588301279
1336	0.09428750263811536	0.9717624142992517	0.9749440459650172
1337	0.035005821957697414	0.9257097136310108	0.904491538308541
1338	0.06503277597982415	0.9045214138879337	0.8974003356312101
1339	0.13422216415741373	0.8284267532587181	0.8368089832641081
1340	-0.00423294037515487	0.9532030005706424	0.9538155130699149
1341	0.045969607675927615	0.9518558427624403	0.9571351225089717
1342	0.06595190864772604	0.9745713604920496	0.9636180153253371
1343	0.11247786981552355	0.9382281021643486	0.9577340086448038
1344	-0.020412762880317015	0.9726834234561481	0.9759542249030436
1345	0.02017565116903519	0.9319588445674016	0.9382506649669972
1346	-0.02006048838014607	0.9459401042425593	0.9618588848840991
1347	0.05871187092789909	0.9408384213645119	0.9739918069119659
1348	0.03371822150229731	0.87268612223373	0.8574914496669215
1349	0.027603446483875582	0.9480891722894363	0.9241582640455545
1350	0.015450946682165623	0.9074545873594455	0.9066445112280997
1351	-0.013477944157010535	0.9298920709970633	0.9272737173879649
1352	-0.061333565678888036	0.9144429765929649	0.9206746819343247
1353	0.09237154369383582	0.8814618234592155	0.8738455768777796
1354	-0.020312666074276065	0.9604305473690483	0.9614176873055708
1355	0.010110298873880597	0.2526136630032738	0.2189230723157578
1356	0.05845970546874579	0.9522666092235904	0.8930294676314011
1357	0.01377438970582301	0.9064351566688205	0.9188382836850233
1358	0.06986711127814771	0.8980580101462552	0.9071792901995454
1359	-0.003507075800715187	0.9850751991694763	0.9859744187074597
1360	0.05719957673471987	0.9654374156039282	0.8838696326860037
1361	0.19806362489675688	0.9374388782687102	0.8872898588419614
1362	0.1027997219579212	0.9515656461332109	0.8643936521318399
1363	0.0275353871565851	0.9549752346267746	0.9291650426791839
1364	0.02610209408839237	0.6428797419942502	0.7625156895092638
1365	0.03076808017811583	0.9537359431647585	0.9604424944755139
1366	-0.035162405645309924	0.7760682384697087	0.7651464286003463
1367	0.030003098873142675	0.9718977285007653	0.8884861820880658
1368	0.020934615203459073	0.9647356880477163	0.9484218478065568
1369	0.2069541469204822	0.86415403892587	0.9591923941658395
1370	0.15575785774871476	0.9445327249511472	0.9304739148157058
1371	0.0754283969589048	0.9547568096691349	0.9425620904252435
1372	-0.007443658285895438	0.927743340223858	0.9343614897332755
1373	0.021981896710053572	0.9635980801509039	0.9451337764246809
1374	0.01351465965273635	0.9606146456922782	0.9723565391486854
1375	0.009440787534423456	0.9696401614892589	0.9868963366950119
1376	0.12074134042603091	0.8885814054788973	0.8971304031013858
1377	0.07735929314578682	0.9558207298233464	0.9627423218970874
1378	-0.037295816523596814	0.9618853418277757	0.8609468977879955
1379	0.0031687985366533056	0.9199255701858061	0.9201803960599559
1380	0.07976769947371598	0.943935177159585	0.9705511700161191
1381	0.077198938779524	0.9487154712965621	0.9531093107163612
1382	0.035841924733330366	0.9611170592063177	0.7972053057501194
1383	-0.005590940114538867	0.9844258541728829	0.9803578145829145
1384	0.10889519042325702	0.9658722174846354	0.957075477927506
1385	-0.048823836265965204	0.9218837129157141	0.9084776326048273
1386	0.12614468043158933	0.808256256513403	0.8097082228236184
1387	0.03186745076893083	0.9084005015557319	0.8852519244000233
1388	0.1012326520985658	0.9804955851479067	0.9086598386417144
1389	-0.046207167147878536	0.9403834074029847	0.9294701952507757
1390	0.013542904765292962	0.9535804278159385	0.8728818191438149
1391	0.2204582789966648	0.9412299495644806	0.9414619750773122
1392	0.16877344072469436	0.9242038082029643	0.9385809622891379
1393	0.10275478273360561	0.9678472631108166	0.8785489581472651
1394	0.02193191948555029	0.7030323612181877	0.9350737434808123
1395	0.057396473889445465	0.8665965790320797	0.9576244063422698
1396	0.10892079996785398	0.9146738107614684	0.9052074686927749
1397	0.0951035796762929	0.9497211831076613	0.9205130915842092
1398	-0.07323266471011891	0.9781834451620449	0.7994102783189071
1399	0.06572486881398443	0.9280702630153541	0.9528473896428182
1400	0.03213012747360855	0.9320620410441803	0.960983721184189
1401	0.0572929554638999	0.9684599215966792	0.9499295723286848
1402	-0.05365491878495088	0.9597540542594751	0.9269213381855115
1403	0.03948265469911494	0.9246092734243126	0.8685670564787112
1404	0.05727597679164653	0.9012520831969016	0.9081426584572724
1405	-0.0002643304844407446	0.9017921771893777	0.9182447321713277
1406	0.13126238002716106	0.8590688366266814	0.8809454017692884
1407	0.06006168723831751	0.9111665549751514	0.8990158686198702
1408	0.08672341622420365	0.9536412064072015	0.9595175392743547
1409	0.13431977888376212	0.9863346350932672	0.9792598064070914
1410	0.10381493751687365	0.8879261076132938	0.8895648146600341
1411	-0.035196296186461584	0.6534485520627022	0.6472109163066364
1412	0.026534061443312384	0.934463691105904	0.9327940580277647
1413	0.020974692831638442	0.9233650557495813	0.9300605280246521
1414	0.08435818706905407	0.959988037407698	0.9516947976964696
1415	0.06582653649922487	0.8580602378511255	0.864801162011663
1416	0.06843838946671299	0.8850221806655497	0.9302420391716701
1417	0.017550752892228183	0.9548942699922998	0.9437267030550303
1418	0.08285798402541378	0.8940921522517149	0.8998219581885691
1419	0.1142629165726543	0.9699187029763295	0.937064552521801
1420	0.08455434192626732	0.9723768996036762	0.9742534140594695
1421	0.10309608668125092	0.9520423379702677	0.9637823119387527
1422	0.16627486050799534	0.9425560001903721	0.929174524541119
1423	0.15458836797259312	0.9393315951049247	0.9382218661419174
1424	-0.053939065486043436	0.9747435562030493	0.9494167718067983
1425	0.22468604299125206	0.9720715877419988	0.9213727418846409
1426	0.02617039965995671	0.9437556947534472	0.8581953868784571
1427	0.12378050808170138	0.9019091603755696	0.9236212874689891
1428	0.041761061909240005	0.9641159026579664	0.9568673932001174
1429	0.17080572549919704	0.8986711517943953	0.8782094767066175
1430	0.029381789532242575	0.8855740521570616	0.9586323501753024
1431	0.043542133778359804	0.9730492169442304	0.9630235567253839
1432	-0.026546404219362163	0.873654862809661	0.8776279997595645
1433	0.09569034759631179	0.968654378948662	0.9684078153354791
1434	0.06235307787165778	0.9379053701520705	0.9662352148139148
1435	0.02753150173204333	0.9306090576136153	0.9308915913379674
1436	0.045580639314940385	0.9527847748887227	0.9642356611956581
1437	-0.044302813332145696	0.9064320037909743	0.9423663498587588
1438	0.13049451169867754	0.9212857000002019	0.9335328100238537
1439	0.13780052695696465	0.9447328769094637	0.9546534754767122
1440	0.08997336745306117	0.9389686065516575	0.4102939923024782
1441	0.08069202560349442	0.8933080390796239	0.8545075564697868
1442	-0.04871087601842006	0.9101886901432529	0.8984660167084785
1443	0.1035138681728418	0.9547502539339201	0.9575399876916529
1444	0.1574217694113601	0.8788762966621853	0.8568685455761185
1445	0.011817155095980247	0.933359049086867	0.9405754585632827
1446	0.09827560283591807	0.9141401042556676	0.9148957931588297
1447	-0.019249801602119643	0.9505828543611113	0.9473572973699503
1448	0.0021624688951630278	0.8106517590138749	0.885509790786148
1449	0.02071849260421066	0.9117703298359717	0.8747243316083545
1450	0.18101707504244768	0.9475664226772509	0.9580802299114334
1451	0.06821027481165487	0.9459308769213631	0.9516340351092886
1452	0.23411151797619456	0.8766157142195318	0.9180485273823085
1453	0.11268126128093947	0.9573103529296999	0.9578421193676738
1454	0.1702948004585091	0.9552970581646102	0.9471603300330644
1455	0.1345581647923625	0.7182957445358519	0.9020004088684351
1456	0.26402576272418443	0.9421378812292075	0.9517090027340533
1457	-0.057024528108898576	0.9556953249764566	0.9564705529283856
1458	0.15158296393644932	0.9194959885639609	0.9551849548936763
1459	0.18781921990565698	0.9130711261896711	0.9169022725260164
1460	0.07595974761595548	0.9548890798167529	0.9620711585372909
1461	0.11130497414062313	0.8527030829153914	0.9325931911872896
1462	-0.021513370860645198	0.9599915280414856	0.8461076422447479
1463	0.0697492756690119	0.9624045539297642	0.9627833348153094
1464	0.10463237494427258	0.933423835265626	0.8473597670223586
1465	0.13344450485275372	0.8529403541097973	0.8666890408015698
1466	0.02319291498258269	0.9018835753108877	0.9436266678287235
1467	0.06840386299072332	0.8433661195974382	0.8734944916311372
1468	0.011185761796348226	0.9475050344204581	0.966674258790101
1469	-0.02516769179924183	0.888033994504466	0.8856828519072943
1470	0.1260283419897077	0.9011272017671493	0.9789680208127972
1471	0.022739409511741582	0.9460282708734304	0.9742431538638471
1472	0.022949986259881983	0.5449104230188359	0.8686785952711571
1473	-0.03648588327625424	0.9337866790522825	0.9637003033224408
1474	0.05770261350864736	0.9090432563605986	0.788010501128263
1475	0.1671398997889313	0.9456827690976853	0.9086849026553095
1476	0.07687178525390648	0.8664943263920727	0.9135546444553078
1477	0.0899003704192094	0.9226098440399273	0.9167582089869107
1478	0.12477141939151837	0.918817367926816	0.9557330164549209
1479	0.043878405654737995	0.9406075234359577	0.9373374416316769
1480	0.04039351916476397	0.8614969258742877	0.8421378688540225
1481	0.026711425513843978	0.92171850903936	0.9146057013685532
1482	0.0018376492932510313	0.9816933189234726	0.9311774556338805
1483	0.19569312793301608	0.9684412153467666	0.9048016850206695
1484	0.0645526510282396	0.9545813678498186	0.8822524880840499
1485	0.13522314797197388	0.9455344433870323	0.9285394601193652
1486	0.01200024354361895	0.8417789927097787	0.8285022142682075
1487	0.11183307408092447	0.8744975549043185	0.8060435622960831
1488	0.041049203197900064	0.9624876823741817	0.96706722325205
1489	0.21687514513071127	0.9198024783653163	0.9572387651957445
1490	0.043696422820672653	0.9017590984108157	0.9532479678412941
1491	0.10481473484080506	0.8814110463548345	0.8863643642577256
1492	0.03531291684518678	0.6491826658029504	0.6512921996149101
1493	0.06126040324615445	0.9413344813688023	0.9398482080232629
1494	0.07789046108109998	0.8174466586256406	0.8636064411150463
1495	-0.0399445620472223	0.9521801592649889	0.927472710717178
1496	0.07220611660069487	0.9651251198325703	0.9566694880167312
1497	0.03419946759814241	0.977813537081933	0.9651088378727319
1498	0.11258806735233773	0.9132564563110939	0.9122616872697646
1499	0.06419926723794256	0.8821651000065313	0.8737857588895049
1500	-0.0317566422671578	0.654975128793621	0.6407672551003422
1501	0.15628113564490054	0.9469777222792777	0.9591254422969191
1502	0.15554728272192908	0.8258731567347503	0.8311521934012515
1503	0.2546348172452071	0.8510456112156725	0.8687415958426163
1504	0.05794958365427505	0.9238101074002967	0.946274131437688
1505	0.2839080048341124	0.9661351696523957	0.9400106935091692
1506	0.018799277423974914	0.8757436249378304	0.8557784890161015
1507	0.19453678353087422	0.85474906043706	0.811679471071865
1508	0.11395616120953667	0.8510193276700997	0.8207639174659659
1509	0.01843630177674571	0.8737666463901639	0.8057356263806167
1510	0.071372961538955	0.9517931125865614	0.956274116392009
1511	0.10086480065490666	0.9340434324705238	0.9685613161854698
1512	0.031054345517358084	0.9481301586552661	0.945135031886793
1513	0.004265549183349537	0.9284528327790902	0.91274314993933
1514	0.17136223816432572	0.9174680263068272	0.8675740305430892
1515	0.15872690774987752	0.9349024005304797	0.9451189063826658
1516	0.26736497710890905	0.9172949849437898	0.9348605788884737
1517	0.09013396177504018	0.988549709189741	0.9629435328556725
1518	0.1426659351152464	0.9656041372570172	0.9668406074108356
1519	0.07661289139093108	0.9341769809379009	0.9484610130461243
1520	0.0004212803286520739	0.953650206903963	0.9532211193607729
1521	0.02134628833670238	0.9565678095074293	0.9550477830298857
1522	-0.035296124160239195	0.9335136455596406	0.9015075253363657
1523	0.06922520315830294	0.9721798695802738	0.9285410857981069
1524	0.03180047221424587	0.9648211908194698	0.9652988633106948
1525	0.034880278506750795	0.9719262766512466	0.9717833283774762
1526	0.057056200169306126	0.9479345870873379	0.8297093008380829
1527	0.06302581766178861	0.9483824969320087	0.949033359044957
1528	0.16680232550391694	0.9056287960769367	0.8092466514785809
1529	0.03484465376697676	0.9567471238932888	0.9676833449638915
1530	0.24806521733419862	0.9312284598118612	0.9355419800484538
1531	0.061546637008752736	0.9665228777103282	0.9671298114833691
1532	0.1169158136587094	0.9315646822616088	0.9270046301104179
1533	0.01439602270782192	0.9061250495383371	0.9060278555877199
1534	0.06440226039980845	0.9808243877973936	0.9815869272418057
1535	0.09133636977813753	0.8918831419509378	0.9030351677483932
1536	0.08524265152696509	0.9794036966382279	0.9759400271492567
1537	0.007761896357894038	0.9552031589137988	0.9602494003876861
1538	0.020169950180419005	0.9515102133998814	0.9286416869629259
1539	0.026057593450972583	0.7481580215999178	0.721730338695392
1540	0.17190456126500975	0.9065763133738975	0.920576790857722
1541	0.012365405651451833	0.9526314691152076	0.9601219870962436
1542	0.16824486132547956	0.9045611970758383	0.9032711231299723
1543	-0.07329046718448207	0.978736871774631	0.8980844161087324
1544	0.08509300587715907	0.8310109385919092	0.7822201688791719
1545	-0.021716301986317577	0.8736110059506575	0.9249758535956868
1546	0.05504957895687568	0.9305804361140991	0.8861507261226581
1547	-0.0815582139327582	0.5267450380717614	0.3364273245218794
1548	0.10507808679053621	0.9220425963579042	0.941243314582869
1549	0.026154271545895114	0.9596686625183268	0.9423783498789738
1550	0.16006200619002575	0.9127044089687956	0.8835284025556669
1551	0.007438445476548594	0.9299860586452962	0.9230053232645118
1552	-0.01721380033760389	0.9385544264154918	0.9359426045939007
1553	0.11909466821284664	0.9423658908113759	0.947375672128769
1554	0.12121373263650737	0.9789958261850775	0.9833356878747578
1555	0.06343120569615701	0.9742794105050397	0.9734890567142626
1556	-0.024739456292508955	0.9874529388010443	0.9595844985060478
1557	0.1006965558529237	0.8767831628454567	0.8463521663897902
1558	0.12141477170782367	0.9274705491908097	0.9616451559876011
1559	0.0013214039312900994	0.9521318821008008	0.9469645113400557
1560	0.014001454700192761	0.628548732968199	0.5964976756527659
1561	0.11239295236039948	0.850868111704958	0.9449417133623554
1562	0.11490445110715453	0.9033872741682848	0.8974181398765695
1563	0.15383655350080716	0.9676785065171306	0.9428715176075776
1564	0.22225419979214778	0.6556048912176312	0.8751172357323517
1565	0.09332995364344043	0.9163128143583441	0.9798664737347834
1566	0.026195071602520215	0.9507275834608264	0.9717515803314928
1567	0.12374535431759626	0.9491369560231895	0.8948963574646013
1568	0.02388308089965674	0.9477402203987925	0.944265214044274
1569	0.009025059096996912	0.8402198733663013	0.8282979473656731
1570	-0.005596911656077674	0.9446995969288442	0.8723379676786676
1571	0.04568040527360051	0.9477277928032861	0.951465145703558
1572	0.10111452245338404	0.9466636401926184	0.9574772555089529
1573	0.11406969497924047	0.9611310114968633	0.95371881419023
1574	-0.04338585800426675	0.9521332253819277	0.9627891604732667
1575	0.060431788218742066	0.9025831024462879	0.912747154551433
1576	0.050842289889064474	0.8192028815173095	0.9592062268708627
1577	0.23765817442632786	0.9579074034630569	0.9264908206483402
1578	0.06675765128496747	0.8558976634977687	0.8487241480833583
1579	0.07520747821079599	0.9639010398591106	0.9573013734648297
1580	0.06100642833692127	0.6773973641007585	0.7285171774055282
1581	-0.03808547115482597	0.8762778525552306	0.8592663561235346
1582	-0.036817464917389575	0.9823839609575366	0.9847232939989391
1583	0.10941900858496378	0.85741670939213	0.936482845451359
1584	0.12777775986481488	0.8796033497040028	0.8764138000623631
1585	0.051267515686311715	0.9147486536806518	0.7483088163792597
1586	0.014229772113652062	0.9562803194432388	0.9223469462372756
1587	0.007504688708718121	0.9570590005475181	0.9647510796209073
1588	0.11062734562553955	0.8202319737523821	0.8276468567032382
1589	0.007496094400303965	0.23886999654117103	0.9202146091156812
1590	0.0909861087733409	0.8984793205753357	0.9387304229381613
1591	0.02640588672607913	0.9341705298337832	0.9699260879754894
1592	-0.0059789224972475186	0.9507011625998669	0.9637495778816918
1593	-0.0543547465857388	0.9641096525972443	0.8683707242533661
1594	0.16877145332615406	0.9487042666450218	0.965495024865964
1595	0.001355776467721781	0.8537818775924201	0.8614832340365358
1596	0.0391622896816165	0.828867700237282	0.9070223279993361
1597	-0.05663241112451867	0.9546837466379257	0.9464289794993613
1598	0.0816039135638209	0.9238107189136345	0.9280263712194855
1599	0.09615296228037717	0.965024433889409	0.939841325565586
