# Supplementary material for: Scaling and quantization of large-scale foundation model enables resource-efficient predictions in network biology
Source: Nat Comput Sci. 2026 Mar 27;6(5):450–63. doi: 10.1038/s43588-026-00972-4 (PMC13215881; doi:10.1038/s43588-026-00972-4)
Supplement: Supplementary file 5 — Statistical source data. [file 43588_2026_972_MOESM5_ESM.zip › Fig2a_GeneEmbCosSim_CR3_CR7.csv]

	diff_gene_same_cell	same_gene_same_batch_same_cluster	same_gene_diff_batch_same_cluster
0	0.06459731693625415	0.9240314612892543	0.9536861105112566
1	-0.05066497215734933	0.8492930886997262	0.8809830367753133
2	0.08154890906105428	0.883894585613906	0.8935738821902491
3	0.00844046974602386	0.9677352767716544	0.9800194057179117
4	-0.0035175082326566187	0.9576343036644359	0.8462266145783932
5	0.048038357023273304	0.9779163663435971	0.9169741371859261
6	0.05878933528060004	0.9456571138982541	0.7836798450201018
7	0.2560519450538763	0.9001994818815287	0.9551791157940498
8	0.22748578458513524	0.9426558226762487	0.9607573568792657
9	0.07821369204454798	0.9757583532085022	0.9265957712860814
10	0.06257715858752488	0.9105019531978036	0.9528091346044373
11	0.005760578686660911	0.9615736563686115	0.9505362987716217
12	0.17574360217371077	0.9618172536003392	0.9134601039241186
13	0.07453269983094346	0.9249261206648683	0.8412584616059452
14	0.0407021368403947	0.9744748644844415	0.9591683209147648
15	-0.009395403198962926	0.9582282090172544	0.8875270598843527
16	0.027259193751026256	0.9553570489630471	0.9756924430513063
17	0.012664570038414591	0.9292543637712903	0.9512766127348493
18	-0.0022142581450086407	0.9041051904431039	0.9214118191544057
19	0.10106206541528373	0.9222776564081802	0.8295155804503803
20	-0.055144364431541915	0.9094626285840809	0.9114514226649568
21	0.05224369442144983	0.9436670929082974	0.9440198607069757
22	-0.026389202955575897	0.8714014218252278	0.9025935814176219
23	-0.01517713868581927	0.9618323584477834	0.9121188608167453
24	-0.0075170189802167275	0.95192903398216	0.978995352687547
25	0.08272471527575309	0.9051693839623259	0.9421733157638761
26	0.1517258715466263	0.9630842176989437	0.9172474819720433
27	0.0016825761524816851	0.9728601126650128	0.967946339252937
28	0.07640456466084777	0.9491388248633347	0.9172524194931445
29	0.04754762757003439	0.9416177537846717	0.96978189844306
30	0.08056947396069247	0.9408887954283673	0.9317767224811302
31	0.07379549047979828	0.9614749427426325	0.9674010885079767
32	0.09301225112137679	0.9298985685385334	0.8060603693708642
33	-0.053623730123122604	0.8298084918346192	0.9687516412891654
34	0.04621546893376838	0.8910194731187009	0.8182252863649316
35	0.07669837248166367	0.9049931076001655	0.8844143462664372
36	0.03381734292707894	0.9672138085731159	0.9501673031637045
37	-0.005157318742536443	0.9576085703627922	0.9413643156182743
38	-0.009630854408982481	0.902570352741949	0.9424280686890293
39	0.09597541066566839	0.9524112295854661	0.9289334332877706
40	0.07167441321592294	0.9464774107577596	0.9410166679372651
41	0.03192492818627879	0.9258645548514122	0.9346147328235971
42	0.11301862819562059	0.9467820920022457	0.8907720584663709
43	0.021653179849489335	0.9296711264089329	0.9320357375551884
44	0.008370388289409392	0.7285360376331983	0.742331797666525
45	-0.03129507229742323	0.9219758427958874	0.9426363434710274
46	0.03432894690206734	0.9150580179132303	0.9470494277744379
47	0.09033351660310895	0.9563524266549334	0.8524559648252588
48	0.3005846270648389	0.9775583830188751	0.9313061006374578
49	0.04392057468357269	0.814597106282293	0.9452346398039106
50	0.0624607523230033	0.9763002882659951	0.8388460238338832
51	0.12259950934620822	0.9177184955792853	0.9037867979955035
52	-0.003446979791627669	0.9469611936887403	0.9666725765426051
53	0.058956823601346575	0.9198615005225207	0.8375585629158481
54	0.10487817289104828	0.959572587356459	0.8731156311262085
55	0.021078150521513628	0.7988073310644479	0.9278027021265486
56	0.07466305048464983	0.8617004441187482	0.9139520262614753
57	-0.027029201057173102	0.9655652460597204	0.9283326716097794
58	0.1404021626650963	0.854032864904982	0.8239426200149987
59	0.41854863763947137	0.8115842967340617	0.8151016062301953
60	0.009950803257046892	0.97720918521397	0.9902916223511585
61	0.025320424675255526	0.9513976445075836	0.862090901725737
62	-0.02945733313237553	0.9516196299476791	0.9275880336915979
63	-0.05191878927940241	0.9575792869810783	0.8658659556872128
64	0.06779242511665773	0.98186160837321	0.9700534115850732
65	-0.04720207060432391	0.9405617421770748	0.9271356461837081
66	0.09579262310305647	0.9540028979974741	0.945593720953442
67	0.03081280506591355	0.8229467744546934	0.8803782213014882
68	0.10537992343013447	0.9597695508623816	0.8805047002779163
69	0.16689071050529247	0.9533196317417435	0.9033192742830175
70	0.036028105259850896	0.8349101080057353	0.9293229745420479
71	0.03386249023917165	0.9196300859076881	0.9082126725151028
72	0.15116008693622263	0.9371267019984467	0.9383607358902022
73	-0.06257419684462784	0.964997152114487	0.9340093196629532
74	-0.042494336343199324	0.9524445036231175	0.9478739903975154
75	0.02238188764707183	0.9576457854235318	0.9602934941836786
76	0.012671418215976393	0.9083320719253768	0.9519282355048894
77	0.058422343735578974	0.9261972357748379	0.8829679938852073
78	0.08384537898782918	0.9582546587478885	0.8890699286910666
79	0.22721197624022405	0.9537868453815768	0.9542154095083564
80	0.03402696182726872	0.8562938011752096	0.884605080036298
81	0.15404680825215478	0.8983028144834244	0.9221121986090213
82	0.12737254804799392	0.9443685270077106	0.7131972644454834
83	0.024168708138461725	0.9363305481153756	0.7636608687069525
84	0.05989464871444372	0.9709557037963201	0.9033049403831626
85	0.09952478181433189	0.9485368605238643	0.9093026744288477
86	0.02717978882254901	0.9604777010689816	0.9374903124045482
87	0.029885970903810843	0.9520224352284327	0.9451582602514459
88	0.01706086192032763	0.9429421703562221	0.9577505967864219
89	0.06745332279643579	0.9611959827938709	0.939130053920683
90	0.06635712171354724	0.9557194514428591	0.9656202831693212
91	0.08311836350224044	0.7632303433826718	0.6492706126810991
92	0.04644437344956698	0.8933167978897064	0.8583237141179139
93	-0.03998388123728791	0.9451599332844149	0.9304966315892876
94	0.10909514795827469	0.8864462615911322	0.9447503197369876
95	0.0675616236311859	0.9846249021088325	0.9788433346855885
96	0.054837992720727646	0.9590674441360055	0.934313779466249
97	0.1648627213784134	0.9404162810804398	0.9406509228612627
98	0.021919289511532547	0.9610978468086993	0.9476733695644614
99	0.07756727270146713	0.9271149501346952	0.956149751342991
100	0.038015226163803484	0.9307324130959328	0.9360248488995883
101	0.14082663202422707	0.8919626576164656	0.9457996886606648
102	-0.016838215200882578	0.8358182621987771	0.9763717102993369
103	-0.009862080668297857	0.8200678373259852	0.901932465887496
104	-0.00852683815194788	0.9580291140788373	0.9270250325878135
105	0.028470906838556576	0.9719597882482359	0.9698256365592198
106	0.11068396403674008	0.9668708513724946	0.9665510990282423
107	0.1031748728731644	0.8251461459107862	0.9369944389147413
108	0.03884022522556907	0.9705576487235689	0.9698940692354016
109	-0.06566761814677191	0.8800767728205502	0.8611799877421368
110	0.10504968579441143	0.920061936179575	0.8898719568478051
111	-0.034429563992007584	0.8151712166333626	0.9563646780919646
112	0.0858639350707745	0.9529808775803414	0.9574569689497956
113	0.0008136211520610726	0.9713874588377974	0.9266727435297193
114	-0.02618705714360825	0.8740770845770355	0.9206775223980241
115	0.028955488037229138	0.945863144033941	0.9347254564089994
116	0.09689701518372751	0.9605885156538446	0.9479030174206884
117	-0.00016107884032012798	0.9102478790292619	0.9591068629178856
118	0.1556910528765223	0.9024487313664916	0.9539362768718204
119	0.08468299273619473	0.9270373783597915	0.9292423767010047
120	-0.02815348547087959	0.9177320141857419	0.8932068692368496
121	-0.024514836271622764	0.791226827069781	0.8500080867562355
122	0.17840827559811312	0.9403159080881851	0.81482964312374
123	0.0875251866487261	0.9701753681774267	0.9784552597381188
124	0.011293861080624024	0.9648268195988717	0.9212392556476144
125	0.0452505226414579	0.9396521740005519	0.940572145108035
126	0.12448681205464529	0.9765352887515727	0.972818777945891
127	0.08899091577088725	0.9634993412859297	0.9310044554427858
128	-0.04847221069824004	0.9630932731997074	0.9491829822338048
129	0.03102789788836058	0.9462644449734776	0.9305241114356595
130	0.0496560997777622	0.6722901413107866	0.7881297319438709
131	0.09317518235617217	0.9550419082022955	0.9319601307790896
132	-0.06792461443062203	0.8987537680348373	0.9185070840768583
133	0.04093088636552278	0.9811865847121496	0.9680444126003187
134	0.0930246610647566	0.9654975511658102	0.8231649232403067
135	0.024610861006800877	0.968007937144502	0.9051287312436993
136	0.06835348164233934	0.8834427537201484	0.8015781279150834
137	0.004612174269529423	0.8710726446289758	0.9168809530294091
138	0.3514224521090934	0.9315443445120798	0.925205528607084
139	0.05015132229588737	0.9438319501624158	0.9272893641389858
140	0.1379447852286646	0.9247144504603884	0.9350338361141581
141	0.047463511848967466	0.9151308947788567	0.9528159505553835
142	0.12000279005377101	0.9268684195155499	0.8861173510477529
143	0.040049002095079	0.9638118652311877	0.8879038904377246
144	0.0814723648308503	0.8957638243700606	0.9043481874234028
145	0.10482030786992913	0.8597557789828763	0.8940871494965353
146	-0.04800971582659086	0.9499339163507973	0.9685139243081787
147	0.015493025608768196	0.9657429833783823	0.9636067944646449
148	0.04177500388944	0.9737038754011049	0.9735063666030472
149	-0.00266087661628589	0.9248451083493163	0.9480966521817147
150	0.1782934542319643	0.9166879918067528	0.9696587010543966
151	0.026731473467206945	0.93124241406367	0.946391780754167
152	-0.007573467684274693	0.9651453977262041	0.9503615782142043
153	0.07287500372760147	0.9448556429103787	0.9374098976857118
154	0.10387470992071746	0.9739581835465266	0.9865451901877883
155	0.0767959517847756	0.940829661106549	0.9166734162650895
156	0.1920187254122423	0.8394564307926834	0.8374826891528769
157	0.12447723711190306	0.915452585060247	0.8990991190377637
158	0.08763754527841561	0.9767796080024356	0.9493622860877774
159	0.0377019029844301	0.9251385441289786	0.8989169927785923
160	0.027085026722605265	0.9577897166106923	0.95245086484759
161	0.0430026839005192	0.9468606929966958	0.9003473678683255
162	0.18818371509059972	0.9750268572803152	0.9262691181061353
163	0.010899460079876744	0.9445869842708985	0.9005672831909242
164	0.061571819162336006	0.8926120312664403	0.8793105927835926
165	0.01602662065635463	0.7667461672139833	0.9228667726787343
166	0.1316875347347326	0.8334720306486394	0.9512903287128046
167	1.0	0.9653263807488072	0.6926802763281136
168	0.15804457679241013	0.9498036682254108	0.9497033227016555
169	0.06335715887405402	0.9388019188708573	0.9411593124485136
170	0.08691524360107905	0.5717303787939474	0.669483979769924
171	0.06470731176467293	0.7603839875628093	0.7550474821078951
172	0.2057492144253309	0.9393198442097153	0.9451772912069769
173	0.08758555300171211	0.9369457963323906	0.9358829635853076
174	0.23080660035436762	0.9652771140120382	0.5371340012665835
175	0.2893710983816391	0.9232676876208613	0.9152455227233525
176	0.10486253470995499	0.9762390429364274	0.9539323199385266
177	0.07163412032892902	0.9610188490971224	0.9624318141327688
178	0.0527403054786274	0.9759222444436114	0.9556022434127881
179	0.014751202855300294	0.9599521468265312	0.9380934125350303
180	0.03464769841139792	0.9410132044714872	0.9149817017853968
181	0.3199124738519745	0.9527977281656822	0.9232773773285451
182	0.042509804720484046	0.9128409152172926	0.8988492283537534
183	0.06736051195108783	0.962326752061356	0.4187254191100537
184	0.007820323214588365	0.9839541365041972	0.992309150135241
185	0.09900948896488959	0.5252571011739717	0.8378312364114222
186	0.0713024967381104	0.9513163328908264	0.9341314133550004
187	-0.04560741516026523	0.9789008077309775	0.9759562504308796
188	0.07555124215417497	0.8620601530620801	0.8746595142427365
189	0.10727856124007384	0.8124226133104323	0.9038003482974402
190	0.16967911825253124	0.9375208948773658	0.8383279783648854
191	0.06598197335788147	0.9441203093711743	0.8824936896412932
192	-0.001500024092620622	0.9410599651761692	0.8577203371858912
193	0.10288243498752425	0.8887804887590314	0.9399773234885994
194	0.037573916753052994	0.8793043648376477	0.8604986978554711
195	-0.007466531433645507	0.9342028296528917	0.8955079943313897
196	0.01587211949922762	0.8988221610001017	0.8526656793393987
197	0.02642594407650578	0.9930893719581999	0.984704030996241
198	0.15241379383771836	0.92150998810275	0.9289726253112073
199	0.01312600013637677	0.9090888354659225	0.896893127294716
200	0.024217796165761474	0.9480648988385031	0.9372134094975912
201	0.15177550993666422	0.8390903742544173	0.8591775897860956
202	0.12882647148101745	0.9179862774057255	0.9262406025314973
203	0.1902826773637708	0.9646701059388064	0.9427557506580587
204	0.39501168927340036	0.9453130984360176	0.5625444794194822
205	0.10460178981751411	0.9470073205589783	0.7939283390140639
206	0.042670148063638	0.945400814134767	0.9138304095728229
207	0.041504819535395976	0.9618991774190669	0.8754040997049237
208	0.056421807748250785	0.7305455937148382	0.6483559660324469
209	0.04096728870195121	0.9074877002352763	0.8976096889795953
210	0.03666693535191656	0.9153050415661479	0.8882814221983356
211	0.023986819549308258	0.9376608390553774	0.9625273490083157
212	0.3527557766009547	0.9413430357021265	0.962408120103827
213	0.10090423250152425	0.936753507556415	0.8966065717209867
214	0.022426060122964886	0.9374923407804235	0.9350264026473626
215	-0.049609914502188435	0.9488821495473058	0.9155029486831973
216	0.08039870272653848	0.8282355555935843	0.8844500830361649
217	0.0018849067307249445	0.8283015911295045	0.7833099798829231
218	0.1682669786844505	0.8823010967105628	0.809473098398873
219	0.21229355892429935	0.9419048273517329	0.902047575458181
220	0.10561279233315479	0.8762015837964824	0.963711006516307
221	0.07243880395926117	0.8850120013004504	0.8835187873891053
222	0.06077760974025226	0.9575921982914092	0.9411877158789494
223	0.06169756179099295	0.9285309282918224	0.9108577832586477
224	0.007551740616137503	0.9519331046537827	0.9456258944143662
225	0.0528306704001017	0.9647934071737381	0.9284156972684047
226	0.03832786355660878	0.8307212745584458	0.9266284245730353
227	0.044715182629560535	0.9514498870527255	0.955074482668138
228	0.10997030498790883	0.9481544736215786	0.9364316451779863
229	-0.054850235415287774	0.977306774335299	0.9783941858255742
230	0.1396593917321729	0.8785477614484448	0.9457255445225744
231	-0.05761858615370996	0.8254017976598141	0.7081966867029384
232	0.02348729385018633	0.7922791842868742	0.9420212234715343
233	0.04599860000398637	0.9053188266854523	0.8869951497290147
234	0.006433646797651904	0.9341882294927416	0.9466531186592079
235	0.022750302203973893	0.8005584740015764	0.8836694174599964
236	0.09312060685021673	0.9534684902158203	0.9537672275302205
237	0.1352560634099741	0.47989932266324287	0.8455763237237618
238	0.11506669105501655	0.9664358068390636	0.916271086750588
239	0.1305721080004607	0.9108039585472434	0.9576831241691077
240	0.14187191582887237	0.9444615382707783	0.9465251082240788
241	0.34201895367635904	0.9734977925171725	0.9668802628754198
242	-0.0643509960130848	0.9343576032420897	0.9268805282656497
243	0.056756908156906594	0.7220343480636853	0.6898825008420313
244	0.09227237399850818	0.8653844907918463	0.9601034131528511
245	0.04171719162906795	0.9525787233323513	0.9645655837999979
246	0.062376233826752836	0.940200807518885	0.9310291985187931
247	0.0685139474809291	0.9305721982836352	0.9124999877903555
248	-0.04713466566615421	0.8939624161151347	0.9243023460158509
249	0.07780261014245693	0.9415337291840333	0.8740900327690029
250	0.01671633329712996	0.9579567324036359	0.967867069757053
251	0.15501345990648907	0.9561472042718789	0.9376161607990372
252	0.16639281918529902	0.9229135505089001	0.9394278658817558
253	0.11793624027826843	0.870343070707288	0.8432416570550046
254	0.10322195636605658	0.9383079081005414	0.9609326018025168
255	0.05113891670039716	0.9643638453566021	0.9566867101790426
256	0.11541588142951675	0.9410730216188725	0.9091429383989588
257	0.08842139807129179	0.9594724555498081	0.9148182403613649
258	0.008866691284763362	0.9230877596029471	0.8710956088806164
259	0.08352022358135713	0.9688187909277673	0.8619881179403891
260	0.1026644325499163	0.9039515473448148	0.8606804687880582
261	0.11899037418317959	0.8803824246177534	0.8936036149267267
262	0.0656376629065103	0.8693160029540853	0.9829587559480095
263	0.07913389526189507	0.9510360602204009	0.952350444861021
264	0.03624363374257622	0.9661672275155584	0.883666364695534
265	-0.02003153724847917	0.9679449226857351	0.9492702822627943
266	-0.03424052331766636	0.18390930732169153	0.7109293381597267
267	0.15870923367509893	0.916961460630239	0.9506807175631626
268	0.0704070697000565	0.8021543412399196	0.8998421712097919
269	0.07944611252440525	0.9309283597438014	0.9007526578239949
270	-0.0013304261819244712	0.8152722131191236	0.952737079766068
271	-0.054902955910742124	0.9029047093022915	0.9490348367100893
272	0.10457446120428682	0.7018945254924949	0.5427403669946871
273	0.017370431108008733	0.9257332883278699	0.9482637526624454
274	0.13951410536095465	0.9738851241158568	0.9628194747966938
275	0.0461122683617613	0.9275917120458315	0.8655968450704737
276	0.06957898334721002	0.8811133473296818	0.9569489846061534
277	0.09885754634022503	0.9482161471848959	0.9510094827643657
278	0.03372147308423834	0.9654767947023551	0.9584653135151199
279	0.1431912479429872	0.8770573385692116	0.8477839103165911
280	0.09722466128966811	0.9311205516078995	0.9339691562572123
281	0.13331349358393874	0.7928573894259651	0.8120000430147222
282	0.1326998666323731	0.9494566489432604	0.9616733842058598
283	-0.0055446234717990706	0.892088392640537	0.9407327704033698
284	-0.026343295044226833	0.9673288640288508	0.9730155334449021
285	-0.015343332896695205	0.9664540966915725	0.9622096890463626
286	-0.020953587433035548	0.9581018407832631	0.9486967607396395
287	0.071328489225992	0.9480610885671032	0.9621937523953131
288	0.08099178259606366	0.9290184127796971	0.8950554449092932
289	-0.061303822770623295	0.9710701260268209	0.9693724323330359
290	0.1013631167054716	0.9421092567552446	0.9053326639630311
291	0.11349008139876637	0.9348073347229853	0.9326272308727167
292	-0.019046472212296495	0.9587022195328118	0.8753696168403371
293	0.018431572452535905	0.97257522376954	0.9625014470775527
294	-0.008408537395751203	0.9287748542636077	0.9318384547460209
295	0.0938918206862921	0.7275590652138358	0.8244365212315068
296	0.07764788233746533	0.928570643438517	0.8903827260962901
297	0.06699686836482766	0.9735325028640908	0.9778221922824228
298	-0.03832322380137487	0.9836780038238349	0.9757542512361282
299	0.06194461199785328	0.9202221066718437	0.9134626314817994
300	0.08890909993948204	0.9303244238229043	0.8051912949757049
301	-0.020580763226635046	0.9675228042448779	0.9132429474772311
302	0.09233133897339252	0.9558191124181943	0.883009659830741
303	0.2345342174826427	0.8960943843619824	0.9052579420187246
304	0.0529765132404989	0.9305244230784298	0.9865827426375924
305	-0.012651226783678693	0.9571997742270126	0.9521368053453511
306	0.010288305391266128	0.9101765250423276	0.8898194737796018
307	0.29340591661137383	0.8817444360229203	0.2376119465740293
308	-0.08245678357276787	0.9811183540807848	0.9689962819796759
309	0.05100716428034924	0.9238767369969104	0.8967929836454311
310	0.12713286598878448	0.9078453778285871	0.8872891888846404
311	0.021630896325884663	0.9799400266378849	0.8697200778806539
312	-0.05244185082515007	0.9824903215652818	0.979380392982025
313	-0.046138947023999455	0.9738110151992527	0.927187452157156
314	0.0014835326359294854	0.9737042176962625	0.9714827416294896
315	0.04370399119046864	0.886738201369813	0.8732417552024258
316	0.17323187729162548	0.8075385554426671	0.8470088362687551
317	0.09445753355794495	0.9187455191854446	0.9672535170446467
318	0.10614669731044879	0.9147473480166783	0.8866244570329211
319	0.10406791800920712	0.9470605703989368	0.9360709608013533
320	0.08520021903564823	0.7098411056223499	0.9286592195179043
321	0.06762515629794352	0.9294218256896833	0.936626463184503
322	0.06894329045532188	0.871599425608367	0.8682641610145392
323	0.028158797524301837	0.9463532871577376	0.9610281008960911
324	0.052457167478897726	0.9544155577155811	0.8862651370457996
325	0.05908399790468599	0.876030654057613	0.7860267512822957
326	-0.013992672526902838	0.22764399425171156	0.31179977636096734
327	0.05385042251277494	0.8127534203043448	0.8397263069089226
328	-0.025621239612562574	0.972996622986495	0.9847829962774548
329	0.06337386798110678	0.8986060545282792	0.9065460878332137
330	0.06731532103442928	0.9588533090509186	0.9561336534245243
331	0.09312570444898538	0.9593923359121042	0.939722012415667
332	0.05647318784470612	0.9339339556578822	0.9040188623100953
333	0.09420925550801329	0.978951358376529	0.9771762480232578
334	0.14903638732711388	0.9563219678391045	0.9605207563408711
335	0.03587849001389243	0.8346456295567611	0.8339854970480961
336	0.09082973206047407	0.9675914350742449	0.8433378529789558
337	0.2816193043603018	0.9610408811409688	0.8513984893802691
338	0.009994364393641875	0.9366323388217994	0.9171750815622297
339	0.023208614288313	0.8820012525457014	0.8715598417656831
340	0.009597280859808377	0.9818664872695417	0.9828012160799607
341	0.028102462345726997	0.955700269668515	0.9787289274875853
342	0.11198039405302151	0.9626934014357477	0.9168948259400539
343	0.0626947842381056	0.8504813102182807	0.8221244832407827
344	0.12489790058748307	0.9576339512335704	0.8558930231988526
345	0.09614580427284491	0.9719014551612903	0.9739609656009335
346	0.04454774751955237	0.9807915547324833	0.9637405181667932
347	0.03965557481501636	0.9417658122655898	0.9437406793730707
348	-0.007947826583074802	0.9511457170213184	0.9138295940783973
349	0.035652102371914074	0.2548217849461364	0.23591359076247365
350	0.0030278150440932183	0.9601271152116089	0.8639971002883938
351	0.06759848342864172	0.947855603012066	0.9321419486455024
352	-0.051215881414645725	0.9520617244036743	0.9383520143565247
353	0.12354269490762526	0.966595592448911	0.9581172594181169
354	0.07308098043829347	0.8017952592505175	0.7914738941515285
355	0.11381532851706111	0.9105953515184321	0.9198725495784806
356	0.21184192704915017	0.8483062081155355	0.8401799424281823
357	0.14098172629174477	0.9595038063338863	0.9360570000932517
358	0.07054027656649986	0.92136088090487	0.8952030787662371
359	0.02890839494252151	0.9608317276701464	0.9022158061483035
360	-0.03822588310971242	0.9770975031611149	0.9733312705781312
361	-0.06209118123489432	0.9698964759906004	0.9420522411006007
362	0.001613862508623276	0.9641207124400288	0.9294993115640038
363	0.13793383251278157	0.7958918165643195	0.830315729867763
364	0.0173741253019688	0.9658931022748274	0.8749784695478823
365	0.04686986535358473	0.9224350863564363	0.871206910296547
366	-0.046685403062648234	0.9700561464721318	0.957802347938042
367	-0.0027753463867994377	0.9255630974755257	0.9223320881857263
368	0.15293714282922344	0.7072744174644512	0.6943549776982236
369	0.048146692888625275	0.9410894830944382	0.9662426189901122
370	0.07951823725484197	0.9793578771308388	0.9604580497596326
371	0.015571575031698814	0.9379627698449624	0.8935858778218024
372	0.2703697639917042	0.7756296810487133	0.9318522587442276
373	0.02057452736499621	0.8981764849810513	0.9329108207416593
374	0.019761436789440645	0.85402737559847	0.8067209953507523
375	-0.09728045069421487	0.8311371482070968	0.890597233282012
376	-0.03400530021522585	0.9747975599515042	0.9723397407590806
377	-0.0127964034757444	0.877271877602672	0.8499487507163873
378	-0.003932284045887524	0.9167671825934998	0.856680576363645
379	0.16273676312172114	0.9298597125066383	0.9654765709548774
380	0.0029456478370148975	0.970806331168487	0.9771541550052952
381	0.02422874268911801	0.9707753897639825	0.899980583660759
382	-0.0069890445504092735	0.9618067889701637	0.927037038745012
383	0.0794908771080507	0.9655152598895811	0.9561380435908046
384	0.03816329541810348	0.9332166095124588	0.9034570327355375
385	0.005930869000709604	0.9733515313554687	0.962495155103698
386	0.15150806443997877	0.9095744125695013	0.8704488011408941
387	0.06344265857588505	0.9283519211748049	0.9438650944988728
388	0.06817134507383105	0.8880320710979939	0.883433945982962
389	0.004226749235008209	0.9554052062864785	0.9347692614805756
390	0.06612592649443405	0.9795567780155928	0.9513628002788646
391	0.034973021643971536	0.9610803183813773	0.9732746686808302
392	0.03394405995692129	0.9202574643544216	0.7214119224305994
393	0.375701282965506	0.9516277744645141	0.9774674655183703
394	0.08691822383523862	0.801543527985732	0.949899767990867
395	0.09974543860949403	0.8677662988394501	0.8547816708543964
396	0.09411057123502586	0.9275840017569728	0.9649756817292408
397	-0.0012342532030482634	0.898645920453852	0.9152076766056195
398	0.007120933855238487	0.9079097653882763	0.8504609826208294
399	0.02380682957761504	0.9250483983029038	0.7382722592255961
400	0.07855605991100878	0.9254686993543553	0.8755667384366387
401	0.0023205132574113385	0.8486523164001867	0.951710838123915
402	0.12667411070129897	0.881270201497507	0.8549923054160776
403	0.026932815115533693	0.9781775528454729	0.9879027071518516
404	0.07565297454180098	0.9407115674081876	0.8926031429086431
405	0.024900621850143634	0.9663636177598984	0.9552063662922484
406	0.05049312288583063	0.9769780933309979	0.9785856735047594
407	0.08092505100258562	0.9654635970957686	0.940653723055848
408	0.056658563923669525	0.9463643983127973	0.8152070869844228
409	-0.04606227836499022	0.7466755608560163	0.7171476460819558
410	0.03470679136033106	0.8649197931808357	0.9319165037212205
411	-0.006710837803786118	0.9185733296908658	0.9496756647752067
412	0.1406773006104518	0.9308416311473957	0.91267221399979
413	0.06626354900673626	0.9457810776222733	0.9428905427344525
414	0.1626061412088845	0.8724282830293196	0.8058637293101698
415	0.09659211223952824	0.9456255884392971	0.9536629745341343
416	0.022784672704146747	0.96299640053531	0.8903500023351689
417	0.0763304730432568	0.9002363664702226	0.8309925476009884
418	0.1239250256019443	0.9800395319908314	0.9649872784278373
419	0.043919794795165945	0.9354081158603119	0.8145262802159293
420	-0.026024352381393223	0.9448674926844292	0.818417350155636
421	0.0633023336058457	0.9692543127580311	0.9604891024005173
422	0.022761930879059533	0.9262230354895303	0.8940687363833928
423	0.011237659111446252	0.8668850332254638	0.9578552553475679
424	-0.0012715772617133414	0.824757125323164	0.8298509075577132
425	0.03508589478158852	0.9661885268011121	0.9158644772901713
426	-0.010538060327519805	0.9631377279586604	0.9495870133732697
427	0.10766025450865724	0.8541145403746153	0.9122450908679098
428	0.10229513421011005	0.920036770912325	0.8971298439203733
429	-0.07319022791564955	0.8410850453213048	0.8751545331086147
430	0.08710353954428851	0.891790971925404	0.917013092173867
431	0.030774871969269202	0.9540293951198753	0.9426956163183607
432	-0.052198192261418086	0.8358105550083347	0.8800463872750437
433	0.06729660351867173	0.9729062588609231	0.9235673767453564
434	0.03665857747063406	0.9387644092540357	0.8363735163928352
435	0.08507273297894125	0.9202390651023561	0.9046514608998406
436	0.11242076181970029	0.9466275363341177	0.9429546380877998
437	0.20281089405080266	0.9490228002063232	0.9534394362850255
438	-0.03717380950727622	0.9121941301784574	0.9118310083793082
439	0.2152258095856776	0.9686014115538968	0.8376062784279498
440	0.06258769031605604	0.9594584886118864	0.9140659755294235
441	0.17246163725340558	0.898045098007269	0.9492768642341325
442	0.08024411310686108	0.8060508363068718	0.9340102729415626
443	0.1165143572212457	0.731544249787647	0.9657455671647109
444	0.11528869209833537	0.978171483476752	0.9729362744766478
445	0.0337556476760732	0.9265263014123304	0.9300286989907602
446	0.06986521870631157	0.907478129673762	0.8261121933515972
447	0.10885906345526308	0.9405071832309013	0.919522539105674
448	-0.04642689216108975	0.9130090391338013	0.9233210274757643
449	-0.021293617988777047	0.9602090417630077	0.9772636498574642
450	0.08264218515363853	0.8783958500355173	0.8581128153119641
451	0.2506556983826762	0.9749246173030364	0.9548072015584363
452	-0.023283206407932022	0.8882866646191949	0.7886406359181113
453	0.04754384181671523	0.9578161921367657	0.969419871905728
454	0.02425671709696453	0.9459446058173822	0.9100378585205537
455	0.05827278263279967	0.9374206547116294	0.839009507205217
456	0.04302466581746378	0.9223773413797068	0.7148025949951526
457	-0.0003797549965451896	0.9211815408963602	0.9213082205105086
458	0.1025446921056894	0.9141083078584994	0.9470739433515145
459	0.1007535406818646	0.9607320518797635	0.9235079143522422
460	0.0971305497375865	0.9069180446836528	0.899898476721449
461	0.0430381684430059	0.9500089846187468	0.960526170607122
462	0.10337089869935978	0.9149427720582257	0.8646317429673495
463	0.024987091732174505	0.9586202175615702	0.838970198221247
464	0.031829994928142424	0.9787705433848185	0.9784573322065179
465	0.16731328017187752	0.9465348046424878	0.927494092398184
466	0.07772985168527935	0.9559844376594804	0.9535143516892817
467	-0.03202810850317683	0.805912982930922	0.875818604722722
468	-0.01955393653916193	0.9677702449538884	0.9677181171669348
469	0.3906727052834904	0.9536154135679384	0.8725909693380068
470	0.03136673834806436	0.8218394807411773	0.7683702575235807
471	-0.038660176715477945	0.9041884586149751	0.9365157037882755
472	0.10568279982807482	0.5978449262041237	0.5376373081941921
473	0.2742800893377323	0.909427797701539	0.9318087458738117
474	0.0023302052023903563	0.8962484096178066	0.9730329112271419
475	-0.0028335262243530668	0.903918208437362	0.8318801971806717
476	-0.020634719958942505	0.9814211993911135	0.9847119171617807
477	0.0616810921860822	0.9319952813009638	0.9122283098674255
478	0.11313750551232504	0.902957477092996	0.9609178727764668
479	0.19545084914834454	0.9737691604835167	0.8745608626228355
480	-0.016722867614318293	0.9644604553978177	0.9390367474019666
481	0.05764855876857966	0.9632673657983671	0.9227014589168051
482	0.06380472377713986	0.7887612082745832	0.7862826403622787
483	0.02164918015820949	0.9191107535203883	0.9535038995168283
484	0.010662496787572584	0.8334043151709185	0.9071568544302946
485	0.053567834912781276	0.9589650714061517	0.7707573199047262
486	-0.10069019733948248	0.9387354163954909	0.9278146403637205
487	0.025290448734185178	0.9528197701258362	0.913070318127412
488	0.012712428204065707	0.9623881040616082	0.9665641766299287
489	0.04617164749221625	0.9477006750986193	0.8864118104100731
490	-0.026672767473661096	0.929697858083527	0.8987449967635723
491	0.10365583163504855	0.7910290484038833	0.8614756177327273
492	0.18288547004188382	0.9371719079851871	0.9582607226621566
493	0.23637784134442597	0.940055143652725	0.9164836825120447
494	-0.005883636111423396	0.9138091033211604	0.9386708411207251
495	0.06983448365613787	0.39125207132702544	0.8527281769727917
496	-0.02747959383405818	0.9710748070660027	0.9100711512189013
497	0.05861016077798287	0.972503068611702	0.9596939307955877
498	-0.029770308095368847	0.8890143963499173	0.8796921096892951
499	0.14663632508425584	0.9096554048885918	0.8897803920637494
500	0.06309098048255835	0.9400351764858814	0.8852750590016519
501	-0.039934051516801405	0.8946119108511164	0.8513310151015951
502	0.01432933382568069	0.9736177576708391	0.9290403540304696
503	0.030832323112764626	0.9575568005340155	0.9625928814625286
504	-0.009553358264928091	0.8800990884426503	0.8555126188791038
505	0.03792688650448883	0.8752375986172951	0.9400355054345988
506	0.016993260805937105	0.9338399953288187	0.8843023418087553
507	0.21186311621940002	0.9219828077698482	0.9157102723202345
508	0.16991035922732511	0.978370716071965	0.9733527689728413
509	-0.00024552595017945933	0.9528874382607618	0.9334418021308951
510	0.0588012217948769	0.9397440529201804	0.9508635628385187
511	0.08953184189140673	0.9252162102195172	0.9231319718368384
512	0.02821125978809691	0.9558273296880271	0.9574455670318193
513	0.18349355040261806	0.9157512221898937	0.8996692444371123
514	0.01090411748852893	0.9281929147550895	0.9044736316586436
515	0.0013181287198388292	0.8572156528048973	0.965902085621994
516	0.09340050361008001	0.9325957094043139	0.8626360088447599
517	0.024388090331685652	0.9181073241226945	0.9182048156561632
518	0.049603294996917624	0.9675783452848039	0.8378653622673136
519	-0.045203828678926916	0.9717464198360093	0.9766348517529673
520	0.12489079740403908	0.9328369666726907	0.9193746821531094
521	0.12761263060297878	0.9376781337482137	0.9299854826596597
522	0.10428628910441784	0.9468047019185194	0.6318841410969367
523	0.20725401950826228	0.941702530776173	0.9497154819787926
524	0.18423783712515873	0.879219688838018	0.9409094149946324
525	0.028017208406313943	0.7008027524076286	0.6952411917643692
526	0.009063744589649425	0.9646794354648809	0.9606801482694012
527	0.04228520024811888	0.9304051415573518	0.9301965213515911
528	0.005910672039972975	0.9749296743610669	0.9127237347874605
529	0.10147207490270105	0.9456667615058635	0.9506437526317145
530	0.0011892977071203958	0.9882223080847625	0.9858350479343834
531	0.11329047150718807	0.9620609445170294	0.9520083349286362
532	0.2572064647512129	0.8184826267001043	0.8061812379765673
533	0.30148600686016813	0.9006135201924943	0.9112361590978395
534	0.11990365217827803	0.9638816533310897	0.9573234843640822
535	0.009291428533796164	0.7684627563618835	0.9168125012935211
536	0.04347127255676919	0.8527926281505814	0.8477282747647865
537	0.012158860539422722	0.904919332911586	0.926245058222005
538	0.14175348879172656	0.9788423038723204	0.9133773962781222
539	0.09119144431140214	0.8992216795253942	0.958600179243256
540	-0.036237640850866226	0.9679338144898887	0.9454212379063905
541	0.14598548576814263	0.9635753941493019	0.8884704852316929
542	0.13950653543072422	0.9220977899357671	0.9438385546711312
543	-0.004607698229347035	0.9630003524816119	0.9209386350370373
544	-0.005790217444488599	0.9655116199583078	0.9610961252949923
545	0.061710623495058514	0.9425771099852004	0.810188796467392
546	-0.012949646541309479	0.8564557726710285	0.9174526469922984
547	-0.050580489468872614	0.9178064110968152	0.8245503236865228
548	-0.02664729525799614	0.9496037263321305	0.9279246639586712
549	-0.015332688734034816	0.9304132262662641	0.9306625702270311
550	-0.0017362668389675484	0.9492976746200523	0.8618852544504897
551	0.1509970515145398	0.8295192918902592	0.7912512744043922
552	0.07207404681610308	0.9380785315832865	0.9104667866411721
553	0.013898871732657359	0.8235668824781007	0.8636668393712024
554	0.06644972721781428	0.6795058550193136	0.5956247863045623
555	0.07487807322988393	0.9388353266556946	0.9504764812369478
556	0.1292840265426175	0.9241619500933822	0.8807750522797916
557	0.06344147457959959	0.9394031000397447	0.8624391668750685
558	0.023002024939287713	0.8420800539004349	0.8559999155313471
559	0.0721241188491436	0.9615291273877882	0.9134087514264511
560	0.02854916005295427	0.8651920700206935	0.8907621695308147
561	-0.05117905991674432	0.9538593467603838	0.9438488774218423
562	0.055146048644987955	0.97901682105512	0.9066347569253177
563	0.0587700943542212	0.9557110481300156	0.8592226487237653
564	0.11936444293800674	0.9395432277570386	0.9427210322029864
565	0.0012431079715552462	0.9654559787976981	0.9563933768554356
566	0.04250767502662667	0.9600794516579031	0.8707880271711482
567	0.014284099268980555	0.9321139564755552	0.9496644677595849
568	0.07411252515417077	0.9791547539534409	0.9743907946580922
569	-0.004986546149291726	0.9486754106853245	0.98779913865177
570	0.01292040360148805	0.9444637638849958	0.959376349562509
571	0.0940418001188037	0.9322791373395776	0.8646195968248799
572	0.20223109700195074	0.9019665774268677	0.9012751652500598
573	-0.0176670693098	0.9751895585116597	0.9873784366903483
574	0.03133049373218355	0.9191897003495043	0.9183768051853942
575	0.00785817368259123	0.8247458149310329	0.9699526766774118
576	0.06906552568939017	0.9705184070457246	0.9427049330637294
577	0.058535584732322676	0.8770706823754197	0.9289030076670174
578	0.10279605139280212	0.9697777163758349	0.9516808260598042
579	0.049546591707837484	0.9312296489149967	0.9007489307781456
580	0.11163691940667175	0.9610072262075559	0.938992006131232
581	0.06281351339773278	0.9393136754081699	0.9719868968393834
582	0.005713629475318394	0.9618703228666187	0.9781667596338298
583	0.12403975380732124	0.6210648668609648	0.6445256637189236
584	-0.007804209787426908	0.9101200717528853	0.9353843738012187
585	0.0001613336881525207	0.9063962956260885	0.8955441518547589
586	-0.020142761995267877	0.8797532117677985	0.891234634838606
587	0.004713461894827131	0.9618620152484428	0.93336384371226
588	0.030867977933058177	0.9580641838304522	0.8887749492745776
589	0.01930210309189795	0.932598511457812	0.9307697861651109
590	-0.013388159084578355	0.625356460333975	0.6358832087773261
591	0.013845992045695588	0.9267633548787836	0.9706149262446294
592	0.04255079354466973	0.9240096387753528	0.9388647676439974
593	0.1039630900075188	0.9382687886806151	0.9386867411467191
594	0.10630651793006929	0.9378625759755198	0.9256546502737388
595	0.042820447618636015	0.8366269067917764	0.8796211424477762
596	-0.019492323720897042	0.9283091566204337	0.9017950846540204
597	0.02319151041256684	0.8906611141904085	0.8718668413071077
598	0.10505584292967407	0.7905988615464431	0.6444899434364384
599	-0.03361010529746711	0.8557855360126074	0.8904208140866806
600	0.051605846995517624	0.9307191105869203	0.9170859741282553
601	0.10860479951420376	0.8818801758435091	0.9574113138600271
602	0.04215569253973128	0.9560327394039907	0.8870008246572537
603	0.09332596752479894	0.9587866922256101	0.9356199590505021
604	0.12864551939466196	0.13752955585609716	0.8803541369133611
605	0.40342414060834586	0.97072403564543	0.9474346750814735
606	-0.012628125081491026	0.9602212484929429	0.9379523503438909
607	0.23843616685768843	0.5790100052207713	0.5450630747340343
608	0.08135939372448497	0.9481556323179625	0.911317747196403
609	-0.0293432911142959	0.9682862454191129	0.9366700486304685
610	0.09281372346783878	0.9294740708334408	0.9087973727897347
611	0.09476337154047598	0.9676544957102435	0.946925329878484
612	0.0275268007737256	0.8969887050405916	0.9126696065546502
613	0.08744610983526546	0.9315103666868759	0.8340883572100148
614	0.035375043752586155	0.9055551682561692	0.9527343520544165
615	0.07447466833203187	0.9327056620997336	0.8770899992346018
616	0.08434462629709005	0.8928350227370132	0.7601200371037513
617	0.05987155218825535	0.9524763805570422	0.9003346467344118
618	-0.015493036594315335	0.9327148927316465	0.9414850749924552
619	0.1574713102546461	0.7616399439264117	0.8181171272613904
620	0.09050626000846906	0.9112844549541743	0.9478013318007161
621	0.08750461058781811	0.9380577119137846	0.8930092082590771
622	-0.030665038101085118	0.9797557098535139	0.9522741419576582
623	-0.019538410559807318	0.9586671684607134	0.9797976695779265
624	-0.007335586074097122	0.9724090347969558	0.9754671381740813
625	0.06819306870614261	0.910465376795759	0.8595262438825428
626	0.07553162046341266	0.8686953475247743	0.768873750905377
627	0.08917473770846296	0.7773804476331106	0.7928126977623464
628	-0.007162512345550542	0.9768233381794699	0.9728430987030603
629	0.15630073004943779	0.934093992015172	0.8721217876592681
630	0.06358331140069773	0.9507641827569234	0.9382465190496061
631	0.06748283703480895	0.8748940407857538	0.9103200605528113
632	0.004881226251908677	0.9248579322186681	0.9345334527782819
633	0.07117957898613914	0.9580294744327738	0.9566228073995813
634	-0.01367454032734794	0.9066747050330609	0.8800486124446727
635	-0.0065885886817396155	0.9106101619086943	0.874179547634527
636	0.0854051339581583	0.877618782918828	0.8739080934018616
637	-0.005791120717187681	0.9456679781370823	0.9182225055238626
638	0.12898475042499014	0.9566165331819487	0.9691077964240076
639	-0.022288163302486064	0.9734884022497691	0.8773805709511566
640	0.06121940680887861	0.9619259069800385	0.9318853350960681
641	0.007810172846402175	0.8585605051509754	0.8404098485602363
642	0.07093016844252453	0.9418579431141866	0.9498204250325457
643	-0.018049444304153894	0.5086684136349939	0.4768236187060759
644	0.12771908077126315	0.8271310294664483	0.8134513689210227
645	-0.03244518204604674	0.9455647244840146	0.9804428591045165
646	0.07526649971339605	0.9623957426698738	0.9427038554636382
647	0.07888170137360584	0.9643934177016866	0.9621105286109396
648	-0.017618158656282024	0.9773852035919163	0.8016700301169009
649	0.030302205220971046	0.8741259726275248	0.8445710802989943
650	-0.013725526132446708	0.8910769771646326	0.9470897421105986
651	0.159872624755388	0.9520372051794552	0.9145393243889162
652	-0.014138449224556204	0.968425494619095	0.9383469756649326
653	0.08230390966847567	0.9513696074912708	0.9417966290671433
654	0.06115805561232024	0.9491271223092379	0.9487847564040421
655	0.08845800341641064	0.9396491140491968	0.9363563489202535
656	0.08548635684770378	0.9651232719863495	0.9648546367500364
657	0.12670728787959762	0.9607836587871809	0.9134249933822267
658	0.02448759731279293	0.9624014170654379	0.9269761081467228
659	0.40023607710346143	0.8463264804819028	0.9337694049783424
660	0.04569685287702485	0.9129171989712038	0.9027621295784612
661	0.11505591790532244	0.9773979464067446	0.9335299765498294
662	0.15456525922946462	0.7912436839331781	0.884626471158138
663	0.1377454650667922	0.9420342826560012	0.8526327178039919
664	0.04036588459232604	0.930898407190975	0.923393966288522
665	0.0741811095542233	0.7796915629006665	0.9550409308069756
666	0.005059200322678814	0.8007084972525615	0.7831987518707836
667	0.06091466227244313	0.9640789621706616	0.9654156726766748
668	-0.001711848077339262	0.7918456679799464	0.9283098313719427
669	0.15304843731682904	0.9048902898990104	0.9609096681595028
670	-0.010341020833936954	0.8675460197815981	0.8133953396053913
671	0.05565154302693154	0.9289513443635447	0.908358806260569
672	0.13028659062310632	0.9624935039783274	0.9556157332938385
673	0.15852410121614346	0.9340354408088751	0.9482114825386475
674	0.1361587890229562	0.8836664419081693	0.9245357389671598
675	0.026040616938292516	0.9778038506690299	0.9769144734561507
676	0.11907217790043345	0.8691233424640535	0.8202694346028455
677	0.13350658743253707	0.9260996755405475	0.9607634157727393
678	-0.02926797729087527	0.8874916563833455	0.8670731421391477
679	0.0660559279690649	0.8963243757102297	0.9116249893620668
680	0.004166255122362239	0.9640744313432109	0.9643833047010832
681	0.1109445717859654	0.9576297574577376	0.8959582295670787
682	-0.07927771021382757	0.9779808987452584	0.9687432517393255
683	0.06641679981899529	0.9691003296723041	0.8927299286450799
684	0.002599628264489784	0.9411959650915369	0.8802014359416034
685	0.015147718837458801	0.9480570521285759	0.9383542109960905
686	0.0024626748653566732	0.9407058152641858	0.9479905330978823
687	0.06567089587156116	0.9774640299663697	0.9822088925878648
688	-0.018628702997381952	0.9194179471999593	0.939677755402928
689	0.017967163945237896	0.9706097943689188	0.9439347503904819
690	0.0031235216555433043	0.9491124105523332	0.9771625723441504
691	0.0874515771492479	0.8906564408990068	0.8917799078922019
692	0.050921756848767985	0.9556933582422271	0.9322237959633437
693	0.1089811586671835	0.9713417983648506	0.9408335393414452
694	0.002742313516930883	0.933770946176814	0.9194979728654422
695	0.03377727263158836	0.9605814196114804	0.9674974148069218
696	-0.032079594085053564	0.9513816043075143	0.9650590867385211
697	0.03403340820664302	0.900562535720742	0.9319838882078862
698	0.2479857793213487	0.903509772761719	0.8865393050306539
699	-0.04838891065980322	0.8925700206202796	0.9388506657051747
700	0.0825035655905002	0.9338616947003149	0.9388099074852426
701	0.017786028250197483	0.9112870516609439	0.9025249165614585
702	0.12440548517523198	0.86158555235791	0.8902808344500205
703	0.07526097608798699	0.9740027398351112	0.8442430482929588
704	0.06376125646394204	0.9236288841809756	0.9549678136623799
705	0.06215387601932021	0.9460021957592368	0.9618201172986147
706	0.05180505992618545	0.9119292296634378	0.8741817177486516
707	0.11294892361798914	0.9176381686310836	0.9107888860541155
708	0.09444188465025771	0.9514189365291865	0.9233784396024767
709	0.15753191831851032	0.9141156343846101	0.9627420791250659
710	0.09695326896553602	0.9525363586758435	0.8529409448157627
711	-0.030039905844135628	0.8435376738796326	0.8208913497324922
712	0.03865379310987782	0.8053568397567431	0.832476826997067
713	-0.03206690822277447	0.9599842731946207	0.95137830580051
714	0.16798431397338887	0.9144567116824103	0.8856528748180049
715	0.018372922245539325	0.9692225018788823	0.9670219638374893
716	-0.03870620784226242	0.8322065978506865	0.8482472856510693
717	0.06774775287430956	0.9828044129946382	0.8906152377612945
718	0.02762525853092268	0.8677246494010709	0.9283284461617418
719	0.04275222753087449	0.9758689331373621	0.9589999533036837
720	0.09770520103854996	0.9516338374379372	0.8695164026166222
721	0.011901517132443695	0.9622897345479969	0.9563064186108504
722	0.09108858052537638	0.9405139554310699	0.9016466096249943
723	-0.01849787490385313	0.7073406659150506	0.7250196182705002
724	0.013638848167267348	0.9016417650429361	0.8687957560941197
725	-0.001124755531199062	0.9596329194838963	0.9393672761517784
726	0.09452798166017296	0.6951216675804581	0.9426596805884826
727	-0.019346540280035907	0.7087339102237731	0.9478912819696115
728	0.05914512203668543	0.8970731648495124	0.9008982850119671
729	0.07104780773676	0.9182085103553727	0.8810382716028616
730	0.000887775760677445	0.9375994010583829	0.9419395411728689
731	0.09176760973884734	0.9476222102675615	0.9208310462728463
732	0.10059442791611051	0.7004417663577585	0.5566897489018429
733	0.14210015800748654	0.9631420388318932	0.9588698548704905
734	0.09112840330756256	0.9412165654082345	0.9426770685171831
735	0.09713712280557008	0.9787129209468061	0.9705747549984475
736	-0.02090342020091751	0.9540236508337677	0.926892937425212
737	-0.013404110068994113	0.9757943559204101	0.9562026987414504
738	0.15140092356393497	0.9362543540290356	0.9561209808574676
739	-0.025888584332901754	0.9645652910400506	0.9658892818619443
740	0.16911825035484584	0.9574459005251964	0.9477502200301064
741	0.06314283555694356	0.8886792883054946	0.8072646993109903
742	0.3215217073370088	0.9760409363033966	0.942073375100175
743	0.019015184721122846	0.9056528895440014	0.8594993981209423
744	-0.004213500184320651	0.9239196904334371	0.8313227315848832
745	-0.019979203672845447	0.9121147629938504	0.9101348688208397
746	-0.027035828932114425	0.9643671950455504	0.9667290344516121
747	0.24718371927684912	0.9138147108004994	0.9097824887005018
748	-0.025498710938063995	0.9312084165515613	0.9037122586336078
749	0.20532801523738842	0.9457701965889561	0.9420813558793515
750	0.02640247279966268	0.9547876278217222	0.8000225895888722
751	0.07948815174126922	0.8841922707678866	0.965961316689421
752	0.07991025854427936	0.8613047329026049	0.875883525978159
753	0.030666431524869586	0.9135388248376958	0.9197033739515934
754	0.017014238799149983	0.9540820966449141	0.8320132469814935
755	-0.026346860219854884	0.9349831530128107	0.8494449510043971
756	0.08054136504611542	0.8373429294977867	0.8729713445113877
757	0.11512184076951526	0.9534218337014028	0.9461553299155627
758	0.03294402791713569	0.9454090307327139	0.8827773166254654
759	0.032094865608986445	0.7624707120381382	0.9604299534330852
760	0.038742457839196165	0.9783229725996496	0.9560244324127981
761	0.016189137141669585	0.9407296417556913	0.9373597163325535
762	0.018189434387604897	0.9764368731796189	0.9393600833802949
763	-0.03236642175150606	0.9328169544346762	0.9225257337662797
764	0.0507716486482539	0.9448914091245011	0.880082545537139
765	0.12741885479490123	0.8981032364552485	0.9045407504636378
766	0.04290539543644467	0.942322996409047	0.947816134043767
767	0.09007354191624684	0.9266110368243067	0.9185258718348889
768	0.13846385304278608	0.9504901959813625	0.9212188350170095
769	0.025664500159084058	0.8710220463042323	0.87043764751471
770	0.13141461440266955	0.9383816306184646	0.9322705302032469
771	0.11226455247341671	0.9562941470232705	0.9546156194613405
772	0.22317084856103508	0.8606454054302121	0.9540824492355449
773	0.12370019646319619	0.9599603988220201	0.820566219756679
774	0.08376784712437946	0.9241192715791128	0.9237214909693745
775	0.04743899259411111	0.9398029911860827	0.9766923619739315
776	0.044377739851636844	0.8879400934345889	0.853049717818868
777	0.18707746907791556	0.9615318501384833	0.8749338540397085
778	0.11485330405793537	0.8311064947789102	0.8882024947048849
779	0.054531834082428454	0.9826952316473884	0.9859192445714599
780	0.2240417817609588	0.9299317640019573	0.9503984602054497
781	0.13797292342051848	0.7648106641148629	0.9707864618351959
782	0.05175768471813569	0.9051365055037816	0.9614837435583713
783	0.09099213278683227	0.9245593822477347	0.9316753632263625
784	0.2354676182671338	0.9235496133609518	0.8258970819666541
785	-0.007245704572404366	0.9662960746609591	0.840553983087622
786	0.01277681111168838	0.889279910124699	0.9417475622893576
787	0.020617349634954096	0.1381810824659524	0.1200330082000104
788	0.08257833946701221	0.8312975445464021	0.8813006540186732
789	0.18155962252372637	0.95354645767697	0.9087339075670609
790	-0.052768068938597645	0.9434905853886164	0.925908179714122
791	0.0869796306274575	0.9053218431287126	0.8700745007624863
792	0.03208545009334529	0.9467112323163491	0.8953054473794206
793	0.007997299729962326	0.9392284812545166	0.5035701375426332
794	0.14522876098483495	0.8984041244297716	0.8988618813909903
795	0.0066228332308855276	0.9542662886881268	0.9192072180745541
796	0.00020189226211886346	0.8843027284682419	0.9230168835478262
797	0.13501550147053953	0.970594074778854	0.9395394206038665
798	0.12448339950631715	0.9672887652990175	0.970832459739833
799	-0.07194065888258905	0.9803992540559303	0.9521151677191516
800	0.059556964573004634	0.9177895456580726	0.9131480485923272
801	0.22671331932361427	0.8690348279853174	0.8441331538690171
802	0.032144839690927185	0.8991936663077098	0.8798938051662814
803	-0.008163261140463396	0.9474308387700048	0.9587719696442564
804	0.03454306960758535	0.9616757854913177	0.9661224714836535
805	-0.0011964716061767522	0.9731875367371748	0.9796106282196478
806	0.016481366055607016	0.9692696434711867	0.9777194589877273
807	0.039182966581636114	0.9836846288065724	0.9742846633908391
808	0.06904548127437604	0.9312259276763019	0.9378943411469536
809	0.10376532701017216	0.9574635549508944	0.899154525015495
810	0.05409254653466056	0.8638260654897127	0.8930009982018319
811	0.09144826381952298	0.9464689066693278	0.9234166391720808
812	-0.042391436598853804	0.8772394977207992	0.937349502058925
813	0.08628224001524987	0.9407534972517848	0.9362474311178351
814	0.037123109064567394	0.9772290432260899	0.9760229947802908
815	0.0909615539844022	0.9577918587352338	0.9510451305246647
816	-0.022632249866990195	0.9730074446453959	0.9701978909114102
817	0.11072145398704203	0.9748028628981085	0.9273602925969713
818	0.056011453434327896	0.8846540542758181	0.8964958232881449
819	0.038803147769396196	0.9725252037603859	0.9318690911476755
820	0.12997235426680098	0.9155502631146443	0.943919244378265
821	0.1502645549892464	0.9644645965025632	0.9503298921588273
822	0.04617314554000185	0.9572819136693238	0.9704007742293554
823	0.08030743304171695	0.8594603676016564	0.8847983554379524
824	0.03513727610625561	0.9801098434089218	0.9648004235708251
825	0.02569346635976466	0.7603531109101519	0.9021009736576445
826	0.0596027822720997	0.8663555411451581	0.8616409456348848
827	0.013821619225277137	0.9557963173981203	0.8922948411098085
828	-0.0722622984659389	0.9451472488011523	0.9440364680610601
829	0.1536288777995165	0.9129367923039389	0.8781938198800068
830	0.08180684516309356	0.9079170320619664	0.8652912251360398
831	-0.018739182427767842	0.8634064395521387	0.8729387217663284
832	0.12604314934727268	0.9444137460550877	0.9332450562743437
833	0.17315279326783461	0.9365558050234449	0.9310840957594708
834	0.1102592616114122	0.9439599440238992	0.912708664330057
835	0.21841900241583168	0.9324609024012518	0.9096837288082251
836	0.1034685633828305	0.9507930062437826	0.8907073395759234
837	0.28235153890439024	0.9404121348993512	0.9326524340160649
838	0.06825527021365574	0.9140090369060593	0.9195685187989988
839	0.09906427619978153	0.8348743176027956	0.7654949212197193
840	0.07714812095392998	0.8931327115079306	0.8611928908421179
841	0.040742645670552635	0.9574346270567502	0.9419298913652492
842	0.10044332775916631	0.959074135643498	0.9679847445673522
843	0.07166413780114345	0.962216016512963	0.9420079737009865
844	0.12294672773042303	0.9722108644726766	0.821157307763735
845	0.015204630361774107	0.6863423125770175	0.6720543047283536
846	0.023125607572412554	0.9497959587318815	0.8895761097735063
847	0.03795448829111214	0.9620916686817104	0.9516393830414449
848	0.3213083483966227	0.9103428754116537	0.9032761003464647
849	-0.03636318346046297	0.9689701538557317	0.9752963962140216
850	0.035771330621333086	0.9747409990425564	0.9727854339089175
851	0.02382993931520283	0.9250761301477353	0.9264789974144422
852	0.0017833088935843566	0.9856129634839077	0.9645623577574993
853	0.07917231291652327	0.9752929970076231	0.9806408998743844
854	0.15294713568288676	0.926884621839249	0.9297142967739683
855	0.03910718834471505	0.8979298758654443	0.9137033423668266
856	0.06708820713573838	0.9261100915290901	0.8747496419481687
857	0.013856448449761305	0.9097601065115843	0.905427912896727
858	0.19216277368270662	0.9587948708302937	0.9585972516807587
859	-0.030958995352900587	0.953722330532003	0.9412504344141248
860	0.003379540965480654	0.9787370630328678	0.8557004324144201
861	0.05518888891399343	0.9490918684017365	0.9469209589680698
862	0.09236446629376305	0.9099293341074307	0.9416296638554783
863	0.06616774904671541	0.9590001064616852	0.9550052564927872
864	0.08225609598931649	0.968843687907439	0.8104502451332222
865	0.16970014110005405	0.9385616384777086	0.8696887520602675
866	0.0984249564133417	0.9521152373671594	0.9246285751672578
867	0.07818515108478008	0.9057181636620167	0.9015862489379727
868	0.0416713600304317	0.7990736330125613	0.9238265098259975
869	0.13617531136309535	0.9728188249463603	0.9468746200761756
870	0.059284517131470094	0.963911516778532	0.9009340113333669
871	0.008870215670462755	0.9451001721657598	0.9192637036880966
872	0.14127876789337357	0.979050973172001	0.9760960636209992
873	0.04549970238621115	0.9169691078574205	0.8890215236823805
874	0.08131786109202399	0.9111183993302862	0.9740990060622872
875	-0.05696573898095614	0.9829469375702562	0.9442245405668916
876	-0.006621133495746445	0.9090423155207349	0.9097651155409519
877	0.0032862211881405923	0.6905564349370708	0.8903377697893462
878	0.010563027008235748	0.9308871728495616	0.8927449945069977
879	0.04917794667650255	0.9780330809007047	0.9668825437344071
880	0.013025263196630332	0.955217145545477	0.928897718179969
881	0.04458387340337788	0.9270065678244989	0.860231229683979
882	0.015357541264894192	0.6645715664501822	0.5909354444460563
883	0.07669571771553307	0.8993920723389432	0.877116931416804
884	0.11631341579652643	0.9345916634245435	0.9565896539672579
885	-0.013784814852199956	0.9731790475715802	0.9344807484518202
886	0.04578651730955774	0.961969423050411	0.9839131861225754
887	0.06540304332276325	0.930554768909462	0.9660458178906363
888	0.014913503613214751	0.875116363040886	0.873283096059007
889	0.054215905724547486	0.9678535201515711	0.9328077102531991
890	0.010650938147618305	0.9754711678691388	0.9454836465641838
891	-0.02018226204933593	0.9660862184515696	0.957990701989706
892	0.052456796602372235	0.9601531910811123	0.8565857322778647
893	0.08158136220533174	0.9571105305388404	0.9502126738208233
894	0.07451651818051608	0.9525821266181633	0.8656801679335584
895	0.0651252853675165	0.8817981438907726	0.8573036079565899
896	-0.04946345626683235	0.8911702288820996	0.8821686822153847
897	0.07556820233229178	0.8891751739318158	0.8864347563693652
898	0.02893744929657316	0.9505533233543967	0.9521801429547593
899	-0.05335013080734452	0.9416925606526627	0.9368225482041885
900	0.05794483714975551	0.9351691775319753	0.9357061679333448
901	0.04091166158075765	0.8842485537336315	0.9129860737845092
902	0.07186170782880386	0.8844533919758575	0.886334550835801
903	0.05563121926409886	0.9451010589610592	0.8661988109755484
904	-0.010460245608362895	0.8946414187927848	0.942480053432692
905	0.05942192365049681	0.8949328234658916	0.8174089722480233
906	0.050100128260607724	0.8002285375935456	0.7949702307413512
907	0.07352234609050379	0.9203760577454809	0.7944943601901017
908	0.12958726862404868	0.8737171324458829	0.9521467376941563
909	0.011157411745644552	0.8598794282587088	0.8286417365675531
910	0.02983793799714729	0.9243175933761553	0.8676683708580074
911	-0.039455566181918256	0.860277047913587	0.8452592781888661
912	0.10128433160941919	0.960455185697053	0.9027941764576805
913	-0.029267259319809336	0.90958231277385	0.886535843339564
914	0.024494569908693142	0.7999058508954096	0.8862266594342193
915	0.09865154784211139	0.9807983714609052	0.9288221069554704
916	0.07724017508813663	0.9465179862677042	0.9709407470680752
917	0.07032074244473496	0.9475535273174346	0.9398844887976877
918	0.05549664280179367	0.9678259070546449	0.9589244218924357
919	0.060494122195133504	0.9435128400540032	0.9198704489000937
920	0.05667603804234411	0.7988043689726965	0.8739314613713706
921	0.06813888031082505	0.8834651919914843	0.8396711731651003
922	0.020077873429835802	0.9566287960979569	0.9777517867909642
923	0.1272528212621996	0.9653570129579419	0.9150685126837046
924	0.14226539722659437	0.9377179867136449	0.8650356767714176
925	0.06190828947488025	0.9325621947503706	0.9335619882047588
926	0.07802296362806649	0.9643574266699748	0.7901959964861202
927	0.007741292161503988	0.952446572771116	0.94145673301771
928	0.1271322045664116	0.9519360454683954	0.934583530535243
929	0.05112436991505609	0.9760814243992131	0.8968401971423464
930	0.027490072173184443	0.97471610905168	0.971609493233897
931	0.007502225489139369	0.9840064275899305	0.9843461775539616
932	0.0697424703060705	0.3178464674503041	0.9678108909765767
933	0.09878640106121439	0.8142814778896722	0.851012726697265
934	-0.037613969942234204	0.9735983671446004	0.9711730089220524
935	-0.02737114215305425	0.9783298815572148	0.9669085601653773
936	-0.04275892238506773	0.9361721818394295	0.9487291570170752
937	-0.00874676799772045	0.9604397854411131	0.9551713864890617
938	0.17686182076294332	0.8902324518334003	0.8938885754751397
939	0.11780736350839949	0.9641781616599789	0.9225234379353111
940	0.06380568608049542	0.9414686966340381	0.9126876679175501
941	-0.002855312537160426	0.9773631450839404	0.9590589266696472
942	0.1432461994767359	0.9570446005824679	0.9685883657149266
943	0.05306884177955251	0.9705880787560413	0.9642051607927612
944	0.053924837379732304	0.9165978958133988	0.9135736061081143
945	0.015462233712882467	0.9676572052148241	0.9419004285970173
946	0.010068443996769094	0.8814083413476206	0.8542741872898169
947	0.04350941455605806	0.8444939527496264	0.8111639949907717
948	0.23291560581941773	0.8336574911284924	0.8180082077931224
949	0.04280344132249958	0.8911004638686824	0.9030763659344617
950	0.011821041807179355	0.9787472120106312	0.9544160563560774
951	0.023763018785580514	0.9620627828969909	0.9574942911873472
952	0.02028368084394372	0.9580161748865489	0.9417997835191922
953	0.09594778040116192	0.9343620507028588	0.8425250740971502
954	0.0181342573252542	0.9679521916398999	0.9502815815247675
955	0.03785155527473705	0.8774255425994618	0.873616025826091
956	0.0800723271134629	0.8920575736839791	0.9286825432961745
957	-0.014020929868629128	0.9617911294372907	0.9609952357018507
958	0.02139639079355149	0.9296198900787062	0.9287663052943084
959	0.18716561044054192	0.9119373556631638	0.9297944242613633
960	0.005076269949742862	0.8631522250629543	0.892871361298187
961	0.10432669133881567	0.9755476431842895	0.9152419262780244
962	-0.036258637090709867	0.9798401585185048	0.9760916996937989
963	-0.01882215630381001	0.9322110808737974	0.9049223305920552
964	0.1287058582103746	0.9683474218678239	0.9754331873428543
965	0.04802417498900402	0.9522545279538233	0.9249884088529444
966	-0.006770057034922727	0.8188083214883756	0.865438898144471
967	0.13588170623639706	0.9165888026050448	0.9132080555962729
968	0.11603629298792228	0.9676251738037716	0.8420378596975723
969	0.03806977236715747	0.9653773751828608	0.7788240036184718
970	-0.03246143531145518	0.9479170122913962	0.8922189056240761
971	0.0972157413308321	0.9842638002416912	0.9432241682772291
972	0.19382688809871818	0.9266586042774104	0.9180149419356253
973	0.06740703815978666	0.9127195799857356	0.890687365700883
974	0.11793847793379142	0.9368260466866667	0.9041126216942882
975	0.08421951497003732	0.9276877620785339	0.7895926286011019
976	0.004134259934873152	0.9697411299980802	0.951792572758111
977	0.054524974170260476	0.9562484331830277	0.9647109223529154
978	0.027253400562417984	0.906886946118469	0.886878601502236
979	0.0702169674149189	0.9456172451521654	0.8286648359894083
980	0.26350255773212905	0.9027045764221032	0.9098336587052129
981	0.0818046178712446	0.9568895066798797	0.9490973238929008
982	0.17073346188569483	0.9622167532830721	0.869806166906633
983	0.03164958926317041	0.9735919607172052	0.9826365146670848
984	0.12906994309541187	0.9594806296885875	0.9476295829972081
985	0.050368571118634575	0.946772752922423	0.9086251594793519
986	-0.06693765946819075	0.9563199941607438	0.9282591676110566
987	0.02794252419765242	0.9522989507093599	0.9240580949054069
988	0.156584908486874	0.8815511642906986	0.8849501193521631
989	0.09741944659242463	0.9884895720275302	0.9691206307333105
990	-0.0027549083588422896	0.9008996224721602	0.8724798017838475
991	0.12925918733049657	0.9040535465031656	0.8666276899591003
992	0.07399072362230674	0.9516295810905309	0.9547930506808251
993	0.04742631537434838	0.9371969546719532	0.9155759618918656
994	-0.039707185507984244	0.8983521487868723	0.8697697342011133
995	0.0276966329502637	0.9356902337886572	0.9324995601765846
996	0.04135093671712231	0.9176119546372687	0.9903725729057143
997	-0.027627045701206665	0.8909791058048894	0.9620504276738948
998	-0.020508483619324114	0.9415543659018742	0.8868762731285248
999	0.045655568506772104	0.9516980782178787	0.9241844249907548
1000	0.06202503643810031	0.9649949896209417	0.9626425838121677
1001	0.00972520435889268	0.9374426182108967	0.9447063172729537
1002	0.021321332219426004	0.20312682441191232	0.8932473068750829
1003	0.1805603763270066	0.953236153507037	0.8276098245840183
1004	0.07700085124475486	0.9535670711010237	0.8919301878414289
1005	0.11190629716900002	0.9581789837992079	0.9552614893181735
1006	0.05801478817163774	0.9854379299383678	0.9494900078951726
1007	1.0	0.9450353015513855	0.9529914668851963
1008	0.010336809539774117	0.975870735448002	0.9003016010441686
1009	0.0676292603213634	0.9850897190894835	0.9664283776428886
1010	-0.036036634253006294	0.9568404936540694	0.9498821873066883
1011	0.013780970706972595	0.9491738994889662	0.8904495880528336
1012	0.0040629358784365355	0.9557382550511894	0.9530518917522969
1013	-0.0411087997551165	0.9262660467191486	0.9007717770701432
1014	0.11544314193749827	0.9771528102712884	0.9577305826938675
1015	0.05147934868702997	0.9554501546626308	0.8251719808984807
1016	0.09481326609538421	0.9836642885042347	0.9445097340274511
1017	0.014093555937407243	0.8898520939871477	0.9295366642736154
1018	0.07208283739513854	0.9148878654807584	0.8964216158958758
1019	0.058693126081848734	0.879321959942569	0.9234763731731953
1020	0.002820169560426633	0.9792560212771765	0.979748293413795
1021	0.03882589865837738	0.8796996843947141	0.8869077986278885
1022	0.16373274584062136	0.9671680944052766	0.9119480246121809
1023	0.010311560233673522	0.9545484449479258	0.9758561911951629
1024	0.1992746410636046	0.8450155179287505	0.8806130756046386
1025	0.02596295691402062	0.9658451612486557	0.9681881310768661
1026	0.1259799348646018	0.9300977529457154	0.9142910179427763
1027	0.02227343166739948	0.9831303724850445	0.9599521826508828
1028	0.0831152448480652	0.8825819836068681	0.9541165448504217
1029	0.03053591146020984	0.9821539076008037	0.9756612568020814
1030	0.017870667370618043	0.9570309441075456	0.9615681711258339
1031	-0.004369556158717147	0.9078494889453294	0.9160199455719639
1032	0.18984272810377945	0.9197731082668553	0.9313734042162288
1033	0.15948514756485044	0.9553108009571476	0.9427925895265082
1034	0.1262985437743066	0.9570524213234068	0.897831547106081
1035	-0.004993256280624525	0.9111288223824073	0.9076104382944631
1036	0.0870837793760022	0.9591392204930685	0.9618374319301777
1037	0.10891230327943713	0.9189006053529832	0.9338236782711528
1038	-0.011412004114590202	0.9655486274379032	0.9285913374645014
1039	0.028002337546448874	0.9410746789223103	0.9247160751844896
1040	0.13592656459368446	0.9320837022893176	0.9227315338503284
1041	-0.00039884589254723934	0.9360549952556347	0.856072952562247
1042	-0.005724858132325705	0.3003249813616089	0.9310518482641144
1043	0.12003366841451923	0.8644812609731566	0.8133668487134644
1044	-0.020957662708307456	0.9600507958233018	0.8390761244410856
1045	0.08851375808405648	0.9701652742012222	0.945087253851319
1046	0.04729963867326781	0.9148109773771821	0.8943830112178152
1047	0.27560510736395094	0.9358661979170385	0.9306880736411265
1048	0.10590784741041237	0.8576922734832022	0.7849512910971429
1049	0.1200622888752052	0.8386367366189987	0.9088548904758993
1050	0.10651817587804224	0.8190584555784766	0.9315282236821355
1051	0.19794108141252287	0.9005141073597538	0.9511811944442403
1052	0.1039853554889133	0.9718398512169408	0.9516761942806004
1053	0.05605976433350335	0.9587870316167887	0.9333068260489733
1054	0.0448204313396513	0.8857891262048226	0.8300745453992932
1055	0.2574416167803495	0.8786454665965747	0.8978281831977825
1056	0.13469698923834228	0.9310597862659332	0.885102678472713
1057	0.11685300842601154	0.9116669104148057	0.9238640266414132
1058	0.02092547187900551	0.9618954212470685	0.9576985939283076
1059	0.10612728609722832	0.9698867360315226	0.9545501407987892
1060	0.0023895087267139514	0.8888486355732357	0.8635816864050103
1061	0.027501444509298922	0.8639683757923137	0.9278505682645265
1062	-0.08795447919403077	0.46704952981456704	0.47358365239167954
1063	0.03524411382199899	0.9558088455755425	0.8273480206801046
1064	0.008360716040935356	0.965574105512228	0.9323599515247624
1065	0.11142571382504018	0.9667482071905552	0.7265561059490881
1066	0.2559313387049085	0.882810561836404	0.9188361217738127
1067	0.024247664597019103	0.9264178467197405	0.7591213360012458
1068	0.05199106623528915	0.8994791256032528	0.9403407757384512
1069	0.04783536405590638	0.9749117485411734	0.9273173281568503
1070	0.022303327126878214	0.9639896305471748	0.8104834581555672
1071	0.04648101199504151	0.9134784958173547	0.9607360425073107
1072	0.3573358782587336	0.8425411415426024	0.8378095778630504
1073	0.0749505882762942	0.9651432268070479	0.9217215029787819
1074	-0.024838779553266077	0.8800520742971388	0.8618253253783841
1075	0.006616698479362415	0.7869187692253268	0.8258869463155252
1076	0.027804934686685323	0.962835302248521	0.9673990003187837
1077	0.018598529692590238	0.9353116256148711	0.933435704849148
1078	0.12700314955858394	0.9668907697857165	0.9510047158562076
1079	0.1390922980584156	0.8881933199135139	0.8678237582481082
1080	0.06713887153493492	0.9694302357408702	0.9400547088831066
1081	0.023702462422658166	0.9815272708489267	0.9699343154777904
1082	0.05700951277745414	0.9485902497788615	0.9514039692463419
1083	-0.01290835015051206	0.9741610360968864	0.9709406609960582
1084	0.03100937981970109	0.8865354312297431	0.923645662889478
1085	0.31292324626158097	0.9394630884722409	0.9199453702753188
1086	0.11138549649059037	0.935154818259163	0.9427112736836689
1087	0.03570285627708503	0.9303688964705241	0.9154439520758039
1088	0.06243214222106819	0.9084329725678197	0.9072977927629903
1089	0.02131417947112646	0.9603348958621	0.9632048867879223
1090	0.06215085593793879	0.9922414954615733	0.9489916008864676
1091	0.028177614666886508	0.9866944002618993	0.9475751835198768
1092	0.1530449558985002	0.951191682612932	0.1291028749779135
1093	0.07487838614683962	0.8837793585760256	0.9184970757927867
1094	-0.02219110306872163	0.9283631109388226	0.9244824586206879
1095	0.0952416770999065	0.9624025419069675	0.9549704198821055
1096	0.4210186241716777	0.8335666006678637	0.9152334506831076
1097	0.10754529049445594	0.9618782281377126	0.8675718004625027
1098	0.1368902125596032	0.9297934036672828	0.8336309217081544
1099	0.1874378595867937	0.9638396832918813	0.7806001746932422
1100	-0.046392421041810294	0.9564320305037645	0.9633056901774124
1101	0.1258841389785854	0.9103768915347705	0.9140040931668082
1102	0.10719328878499124	0.9015084774631708	0.8931020910636706
1103	0.12205954860157742	0.9318765051054656	0.958501799587185
1104	0.006390395500398549	0.9514762522181591	0.932094194263996
1105	-0.02702343812950536	0.8810958936726453	0.8556201422973922
1106	0.018859211800426934	0.946628753824171	0.9255889796773884
1107	0.051081683566949976	0.8294880831461906	0.8006916812932816
1108	-0.02046766377342779	0.9316892162444714	0.8929536472987258
1109	0.5304896504820218	0.8949285024355326	0.9222466673035538
1110	0.020417074780447075	0.9287995583959179	0.9313590163839025
1111	0.12235898316603178	0.861515753769292	0.8342764017722895
1112	0.07005541351769873	0.9004966129864221	0.7708986802018912
1113	0.13376391533954868	0.9124440538948174	0.9004739689402597
1114	0.05619928172192612	0.9298092030261526	0.9318566928241279
1115	0.21096118559572052	0.9335681235681726	0.9435002198513728
1116	0.07347989178661274	0.963013109513332	0.9601794047260388
1117	0.16587576332422216	0.8990299250853112	0.8834198064846451
1118	0.07389634988048432	0.9367189722210078	0.9480320618866889
1119	-0.045228195969987395	0.7099133548408616	0.7098513803850719
1120	0.03842134822008181	0.926416759175388	0.9373459852425908
1121	0.06918744596154358	0.8983659998701996	0.6820463447672885
1122	0.13420869035300154	0.7844537330256837	0.7065026599693355
1123	0.014560111383841057	0.9665007139323555	0.9709681205915015
1124	-0.02316431705403077	0.9632773708982403	0.8732163244185919
1125	0.10299790357056349	0.9344523961276372	0.8971326049153028
1126	0.0284911740436794	0.5662868379648867	0.5526783735305695
1127	-0.035816722705917625	0.9672187383410551	0.9654142646432895
1128	0.18016170710191803	0.959789012571955	0.9295627710411105
1129	0.1004754928792011	0.9546830467489732	0.9065811833474391
1130	0.15073951712412248	0.9520835712528832	0.9700405472858667
1131	0.05214835706917753	0.9611697981940543	0.9299331573595617
1132	0.054455207089470714	0.9666476836741179	0.9482708455200809
1133	0.05027069948706142	0.9553941343581182	0.9320152055015418
1134	0.0450065762883467	0.9086743576395754	0.8192940230337875
1135	0.03400142351643043	0.9719112536509762	0.9486099967885874
1136	0.12262039408639724	0.8516613744332873	0.88167142223479
1137	0.020599024934386034	0.9536292206749011	0.9539629484826769
1138	0.06993483519120058	0.9237716437797524	0.9200050720522046
1139	0.03887998263830261	0.9551642339456619	0.937842964860516
1140	-0.014958247608015673	0.8666394470379514	0.9330291583080027
1141	0.1368715393442359	0.9230656654760665	0.9059824402885703
1142	0.08533287517160537	0.9797123170922298	0.9268629907157494
1143	0.01391592337221359	0.9681398374684043	0.9634784357651125
1144	0.09206537181518626	0.9606075980232771	0.928607127432447
1145	0.19820225721686546	0.9223395016740183	0.923368417298123
1146	0.003228224102693522	0.65585056708416	0.6587700390947193
1147	-0.004269481366715011	0.9394978054168072	0.9337193539810121
1148	-0.019667909383551008	0.7202203809785838	0.9876486168962431
1149	-0.019226682274798623	0.6099546711151241	0.6339522971629169
1150	0.08709271847967237	0.961094502433212	0.9336916375544465
1151	0.19720030709415481	0.9224826330995243	0.8988840878589741
1152	0.03358505042061344	0.9395326560529723	0.9307435160248175
1153	0.12525794545355728	0.9327822195000106	0.9163493025302659
1154	0.010223985537918812	0.9322268496244598	0.9240628265809023
1155	0.1405783999387743	0.7763023739999089	0.7634616401413984
1156	-0.010013949664904098	0.865736855345573	0.8650296524194431
1157	0.0034041662582394716	0.8870323280984429	0.884468033611447
1158	0.13371011366672292	0.9318511403602497	0.9128008920040728
1159	0.10706991461850168	0.9217231338299474	0.9160247524664525
1160	-0.00796934184211917	0.9556215575234619	0.9154334657014846
1161	0.16800537611042465	0.9603475394626135	0.8193261494408061
1162	0.02500363546971185	0.9630128823553068	0.9718581244290778
1163	0.116542308650322	0.9520884678241068	0.9078728195676691
1164	0.05214413902479531	0.9661382671829537	0.8836712358164021
1165	0.049673177449438444	0.9626633291076129	0.9336883542258323
1166	-0.06946255299235338	0.9253347759548372	0.9399366967282045
1167	0.016380070617126208	0.9394853268280275	0.9249747441304104
1168	0.03419836818825717	0.9125161304282947	0.8866340861134038
1169	0.3166701093781932	0.8751828095930447	0.8840496100111708
1170	0.11755451423695007	0.9470749047465143	0.9306788134866728
1171	0.05131559124177243	0.96721812220669	0.9384440538475716
1172	0.07202545308643249	0.9255109303244101	0.8766235692511509
1173	0.04002829794884455	0.8644747181100404	0.8881409385023803
1174	0.07991462505503577	0.963638329678491	0.977580682140372
1175	0.06299398794899569	0.9365439776313661	0.9329434354185646
1176	0.14291729478681114	0.8759348496987158	0.8873270893753342
1177	-0.05042820242861423	0.8961015389646427	0.8874706407228294
1178	0.05303704676880605	0.9666015697940991	0.9742939383520838
1179	0.13569215954134173	0.9636942548695998	0.7501050901078989
1180	0.062766430807215	0.9545653916029007	0.9435744796242812
1181	0.15737740780254006	0.9309854851483199	0.9273065757997117
1182	0.0075070692977519116	0.9455250170228777	0.9248921172230511
1183	0.29132190308722694	0.9004329282259667	0.8629926676182011
1184	0.15118033985924118	0.9435208603109754	0.957012832873043
1185	0.020853520786434654	0.9435150910965487	0.913743123230171
1186	0.0014501651593039622	0.9627537754837805	0.9427200148372068
1187	0.1930443815001267	0.9699012667926512	0.9476892813930775
1188	0.03680164102720396	0.970505017352649	0.9634007276776679
1189	-0.04424287874407873	0.956248237458225	0.8981287742086272
1190	0.07980287636140837	0.815116182335943	0.8295091789473852
1191	0.019431327466892356	0.971333476383976	0.8929929509626441
1192	0.038042909934174585	0.8957052380192934	0.8864089391808039
1193	0.18270829700198343	0.929822667506823	0.9491160298596949
1194	0.07628761119870453	0.7465936325884168	0.770727965422667
1195	-0.03517022072449816	0.9755654130021342	0.9782126453515612
1196	0.012060840122208316	0.9706981776704079	0.9506159910308569
1197	0.12380236711053627	0.9662219770232188	0.8097637579879468
1198	0.4017190070409812	0.8789402753511285	0.9390667235962494
1199	0.10195944967212134	0.9347819813176598	0.9314503123662581
1200	0.10352491394691399	0.8192171078896402	0.8408310127487887
1201	-0.05314692399246823	0.980501465578723	0.9714379737822066
1202	-0.058651692427052815	0.9751738706769603	0.9549871903096331
1203	0.0526018113046437	0.9462145336595502	0.9839946879998104
1204	-0.02275578157920788	0.9632397238003326	0.949794608327726
1205	0.04670973060060901	0.9546293345775073	0.9860921817336148
1206	0.12846468301849856	0.8975112158666761	0.9511593413244329
1207	0.20595284288009608	0.9652772487456143	0.9218426294955274
1208	0.08337606335720849	0.7777204608056864	0.7372769443173158
1209	0.11386597525124897	0.9011979005547989	0.8295999382951499
1210	0.1545740267041098	0.9393977454976143	0.954790582472657
1211	0.17173069829629717	0.9302408747952529	0.9130034781314453
1212	0.16818526725945548	0.9669760169455276	0.9641130314047917
1213	0.013354795885124449	0.9741080575360428	0.9160774728471045
1214	-0.007530808492184127	0.9269234702002921	0.9433423269365563
1215	0.12987282307486359	0.9604438600388961	0.9425965020764486
1216	0.10159423457679606	0.958447508740418	0.9354223139404894
1217	0.11446871124561375	0.922683264644851	0.9237031175020614
1218	0.10846086502106633	0.6737668705391582	0.7608741792415428
1219	0.07819695590726239	0.9611055384225512	0.9287621848794968
1220	-0.01096668810417123	0.9651698950813178	0.9676511689993452
1221	0.1466164970224657	0.9293873077372798	0.9226442363422
1222	0.08296451001124194	0.9624217695026729	0.9658707336400343
1223	-0.034465970761177855	0.8345369485804133	0.8491637763232721
1224	0.12395229029148169	0.7017310180147406	0.6455922304975186
1225	0.14912291548794232	0.9534983339989745	0.9341447023598448
1226	0.027066487689045626	0.9886862794179546	0.988073978571957
1227	-0.020389123037746426	0.9661901228557347	0.9003069334651175
1228	0.013982914428503412	0.9742216093567155	0.9772904707516683
1229	0.030770853814912513	0.8501810692709597	0.7843660936712485
1230	0.1358176008636458	0.9288854910893117	0.9194932122841342
1231	0.07557441176760427	0.8699095351617201	0.9515248280543852
1232	-0.006999176597863643	0.9658654634281187	0.9601826841121524
1233	0.034869002699491	0.9034396337134826	0.9429937683666985
1234	0.015203398560727943	0.9465169826959277	0.9497770218194673
1235	0.04174402913423192	0.6523031662146337	0.6808270857381736
1236	0.207795177778073	0.8903257295788052	0.9176011674536845
1237	0.010706556467108275	0.9653858182467226	0.9750851661590684
1238	0.08711079375938502	0.9740168709572532	0.9642968115698584
1239	0.03154954705178015	0.9784051546213686	0.9455747220490832
1240	0.04274461090071857	0.9800856270789322	0.8576545970303148
1241	0.11896579524949402	0.9460425888038456	0.9690754675515958
1242	0.10839578539915584	0.9609226044315671	0.9463742170514693
1243	-0.01556765370618618	0.9281898469739974	0.8774326792435841
1244	0.12023732950531218	0.927838155869988	0.9164881458065947
1245	0.12378341345944033	0.9390499013061713	0.8812660357269891
1246	-0.0020755667448304482	0.9804321001856877	0.9734294093484219
1247	-0.06393305382261039	0.9828518116056177	0.9462441667051582
1248	0.1569789878704868	0.9108702186102973	0.8655939287148324
1249	0.04701634287170087	0.9622106222124093	0.9659304722018378
1250	-0.058888357070854935	0.957653707578394	0.9494743808669914
1251	0.09526691806434506	0.6476617127805276	0.6466180941254336
1252	0.011822175179605265	0.8828182660464895	0.9137785969887429
1253	0.09250072678950905	0.9618211962196882	0.931197991228113
1254	0.06696666502036541	0.9447258001270299	0.9118040399390049
1255	-0.011756625302020929	0.9235116932714993	0.9065435157241757
1256	0.1391716401094616	0.9438411651405031	0.937008535975091
1257	-0.004369544550868021	0.8525108048577875	0.8636283441424089
1258	0.1739381534709179	0.9302491950783947	0.8706683286694122
1259	0.16096093458508687	0.9023832625317426	0.8651637538063689
1260	0.1685971153115493	0.9571593877899881	0.967699147118284
1261	0.04419437203922394	0.94892348318456	0.9093490361522214
1262	0.06935066318359939	0.8566712207389953	0.95501746857503
1263	-0.012156264948656403	0.9224115739138711	0.9625211020374431
1264	-0.12020197079715644	0.9782963169984588	0.954069425143925
1265	0.11205943922285522	0.9523064003304071	0.9600753151969752
1266	0.1276533854208779	0.898629666185015	0.9392019959899702
1267	-0.0076782062322089395	0.966663917547661	0.9605518803499445
1268	-0.01379796984932491	0.9372656816797411	0.935250226639909
1269	-0.07675167857820431	0.8888674634619775	0.8490733571480037
1270	0.013199872837884263	0.9679685527534286	0.9343088048224097
1271	0.09219178598412003	0.9411224885195947	0.9575463915367373
1272	0.1254637905414877	0.9843887818597815	0.9138571342854769
1273	0.2838388464127808	0.837865872881091	0.5643017855960687
1274	0.017734886119186277	0.9636088970950861	0.9767783848815609
1275	0.0199498803810928	0.9627462052653634	0.9317829968576163
1276	0.052233710390151566	0.8923874339493494	0.9141759023991798
1277	0.21028997612632794	0.9653924543438129	0.8855506305633836
1278	-0.002190840397196414	0.9740919764575806	0.9757486365201642
1279	0.044763971728350005	0.9787283968887417	0.9488233135612346
1280	-0.026226357390762622	0.9545461982719986	0.8599002506882116
1281	-0.00802315215688676	0.9858853440154793	0.9726678826627071
1282	0.005228869020139859	0.8870978448687373	0.9019711926528716
1283	0.07059724346634222	0.8939283431066689	0.9326170510615441
1284	0.07453250766418806	0.9480160413136065	0.8169497688949138
1285	0.22329433551033584	0.9660115822689335	0.9315520674748287
1286	0.11440264912422882	0.9484119334656677	0.8742429122277681
1287	0.07626734406833313	0.9376547494819077	0.9243219354648081
1288	0.0930833411730636	0.8964013799543749	0.917001406361961
1289	0.07112787930199305	0.9576848592865302	0.9269465417801267
1290	0.1355129332420174	0.9718392003061462	0.922516697063024
1291	0.11764325584039925	0.9566270612701485	0.9407247811325097
1292	0.13167645217948354	0.783708504267707	0.777522589717952
1293	0.03805897604153741	0.9664495203473447	0.9715041662895016
1294	0.007899005110450052	0.8790004030439545	0.873023884650922
1295	0.15494734613698413	0.9459836982660308	0.8675233864545334
1296	0.03268556528125088	0.9525669215382512	0.955382005781558
1297	0.015559618648793738	0.931142611425703	0.882620547336354
1298	0.09514004989596758	0.9524111236195927	0.9397826367062706
1299	0.07983212746381607	0.9436367104228486	0.9291585047799594
1300	0.07309445206596821	0.920446871031877	0.8999240171461524
1301	0.10054304484995635	0.9217570497561037	0.9255325076518377
1302	0.008062122495283153	0.9598287514927959	0.9537401802478711
1303	0.02709310605611548	0.8440801615218086	0.941681330252449
1304	-0.08129312460653404	0.9751359991292461	0.9616360115464466
1305	0.06346345254610397	0.701922154699471	0.7787407124884292
1306	0.06220554172870563	0.9693704337246699	0.514146625459113
1307	0.05493668069523994	0.9523048272156797	0.9336532535923812
1308	0.11699023135722508	0.9593049615812841	0.9658860523812416
1309	-0.037648379874142046	0.9382507199003797	0.9598876274636079
1310	0.05925877984617678	0.9480025831829395	0.9744431578210883
1311	0.0831364458081133	0.8187704909050996	0.7724669071570403
1312	0.00587003882380277	0.8988885236044551	0.7936980502030735
1313	-0.023860023741579806	0.9521402409478149	0.9340957219312257
1314	0.06771187351469588	0.848303042563342	0.861737890178199
1315	0.04728826507344619	0.9697903740133842	0.8903062669277598
1316	0.08520588631943171	0.9590452622437315	0.9325241420596166
1317	-0.05243761462825103	0.9638831211739655	0.9375753204899625
1318	-0.003510732175824982	0.66898661533027	0.657322999957068
1319	0.06563874724527674	0.9231058722671452	0.6945814377787117
1320	-0.01889726650007373	0.9475966062706374	0.9594263162419794
1321	-0.0121273618106712	0.9520402653862725	0.9676701153749314
1322	0.029367871904804388	0.8945007354047732	0.9088226044402199
1323	0.09340493557182739	0.9080867332970806	0.9163777847477289
1324	0.07777222483359192	0.945992482576095	0.9762840073652904
1325	-0.0017595063391206978	0.9712906145640009	0.8836127432383019
1326	0.06466129533619869	0.943767763034105	0.9442131955665024
1327	0.18667101375472983	0.9391561810160262	0.9543557811053941
1328	0.029163528137103323	0.9323490486619794	0.8866751867979068
1329	0.05220406861631888	0.9801286863252738	0.953249662197501
1330	0.05496166049931661	0.881039816660814	0.9394165725968735
1331	-0.06521181846421698	0.8422640575204734	0.8163940931422615
1332	-0.07131119674350717	0.932886791350147	0.8586158465139595
1333	-0.018208765999808474	0.9606934344454192	0.9539161941183806
1334	0.030774159727994466	0.8987668855427502	0.9027574320502123
1335	-0.023786172119898197	0.8185674676441649	0.7241063611244039
1336	0.007638131298286721	0.8707959144297653	0.8900779978555432
1337	-0.0040146555276083795	0.9767045432910013	0.9874727909802448
1338	0.2995067777711622	0.8632411440011475	0.8309836130449988
1339	0.030888745652375316	0.9823751504143436	0.8366289316787695
1340	-0.06987337555990392	0.8907091455109257	0.9024774523092847
1341	0.00993932272297493	0.90001571371513	0.893598692305567
1342	0.06630027611482459	0.9591999765099877	0.8984260923364001
1343	0.09719719156069917	0.9687600227170121	0.9183736251959652
1344	0.21019018656980548	0.9601849642891461	0.905405652263603
1345	0.029815271334018956	0.966176795852827	0.9665739590176109
1346	0.08430243848158492	0.9415613983999651	0.9499426970151731
1347	0.12192995174094068	0.9097630971382438	0.9579723145268177
1348	0.10280087650660885	0.7863151580983647	0.9106840596774785
1349	0.10468921362559203	0.9719050918581719	0.94257463548929
1350	0.097466587065408	0.9456273626336734	0.8967376684803077
1351	-0.054061884802137694	0.9493305463967938	0.9395449701727351
1352	0.052599923081496414	0.8795607188012684	0.8355333860263213
1353	0.12060411364831858	0.9570575212757042	0.9088594577163126
1354	0.13229632439511052	0.9587949351042725	0.9189572116513591
1355	-0.021216612999094275	0.8836360470279047	0.8880010877837071
1356	0.06376489723086987	0.9262861987315957	0.9612684210709597
1357	0.07738986139579696	0.9531135951672289	0.9552304745022717
1358	0.04510172057176076	0.914697170905071	0.9448613675947625
1359	0.13780899225458088	0.929927464065086	0.8883850846840976
1360	0.016068367740105005	0.8888912114090819	0.9184990520345162
1361	0.12400458051774066	0.9432757896208159	0.9104612397663129
1362	0.037805089992468344	0.9512627232487412	0.9623446925767994
1363	0.17242225862573823	0.8862857795823522	0.854172707818502
1364	-0.004228108773339123	0.9029600899300557	0.8911821030031515
1365	-0.018357875975033133	0.9355736718284327	0.8952064924139815
1366	0.11694112250980959	0.9621530490722555	0.7716155844329504
1367	0.058945878272296914	0.929068771036528	0.9057184159832037
1368	0.07566257055646364	0.9449828633067314	0.9463781044849306
1369	0.11090257873775355	0.9392831987676091	0.87132671496973
1370	0.0426889757996044	0.9461523168013964	0.9532135210790491
1371	0.06496481646398267	0.9450140136093697	0.9577400956055387
1372	0.07234063768668786	0.9614375230995513	0.8879032712495449
1373	0.1542001765857185	0.8467379833546528	0.8952873663151077
1374	0.054054826930286515	0.9301228080645296	0.947977480946891
1375	0.08195375755824597	0.9328183096146052	0.8427538676082169
1376	0.0824297738589036	0.9595952630142832	0.9369672905064975
1377	0.04184237424633197	0.9424916140299928	0.9362508752773832
1378	0.032474007752677614	0.8207518607750826	0.7608550324535872
1379	0.11825923347010237	0.9258469296351626	0.93745639636028
1380	0.045547745490563174	0.910482219160462	0.8691729158464736
1381	0.010240736819660534	0.9599810863444013	0.9556614893846576
1382	0.057869831749430056	0.867677223179191	0.856466837977118
1383	0.1912751319339061	0.9379947870152973	0.8725586380059662
1384	0.02754158535101192	0.9214667577388997	0.9071609254132569
1385	0.09614504876152097	0.9286533880643064	0.9417524624491618
1386	0.11115831757512029	0.5849229890479283	0.8463228585487625
1387	0.13010008400950612	0.9737434682797087	0.9526533523551295
1388	-0.028034787458025345	0.9381241099781926	0.8680834120132396
1389	0.2374405043261374	0.9128356066947426	0.9374610043561795
1390	0.005784948906432774	0.9867731619513325	0.9613668053062258
1391	0.06097747189130431	0.9732036088975815	0.9648194488652773
1392	0.019688457229402268	0.9757403243489418	0.9111626142254523
1393	0.07223148998505069	0.9485332985863143	0.9475826280628992
1394	-0.04215508946247426	0.9733541230701492	0.9727220684925748
1395	0.14533688912588882	0.9580295989914079	0.9395715387389397
1396	0.08685842641622132	0.7625105163599191	0.7799062659529857
1397	0.20768191245748813	0.883724210550882	0.880001047226347
1398	0.08954770086491748	0.887183397717223	0.8178851482190134
1399	0.014826469052287128	0.9455306508985216	0.9256700761437967
1400	0.37234615306064933	0.7949876574766324	0.7799494351764885
1401	-0.019073016029491185	0.9469309766529067	0.9443662726517865
1402	0.19745212836434778	0.9258956656132176	0.9217295262540599
1403	0.05452657124211868	0.931263251215937	0.9375333953485585
1404	0.18270335963425333	0.9418473642543901	0.9396668144793068
1405	0.11800359967746277	0.9563788083260056	0.9331995519271713
1406	-0.05841016063675886	0.9627306587017487	0.9502260239062396
1407	-0.0025375580828157496	0.8434593175761635	0.836284525500076
1408	-0.00555729463233634	0.9133737815176066	0.9246674901665864
1409	0.06347030222562378	0.8922703515438324	0.9006056721852244
1410	0.0484051290666353	0.9743620095936023	0.9676426591452418
1411	0.061689260615638286	0.9870937249372638	0.9841135265852377
1412	0.051593409967482295	0.9585051218422043	0.9485488416844786
1413	-0.010753442607764896	0.9472258608363417	0.952087707373754
1414	0.204487039342242	0.9492268848603905	0.9676981087256086
1415	0.04499280882539436	0.9705568743067146	0.947820988879005
1416	-0.038194750181429926	0.982033365959543	0.9925945354722007
1417	-0.06473063907194865	0.9721869735664841	0.9739586204783317
1418	0.2224875427688896	0.9589564463545295	0.9480557809998915
1419	0.019425135177695507	0.9286246001290869	0.9209827480173342
1420	0.1923413636242126	0.9356212484268672	0.7828379994833774
1421	0.09310547747900755	0.902524067959785	0.8877719108923094
1422	0.039427048152511524	0.9723953618614507	0.9800713684319865
1423	0.06478004418806926	0.9424038609037947	0.9385189195726907
1424	0.08278817018485896	0.9548193935028244	0.8902493603095589
1425	0.02682808280436122	0.9537729164724237	0.7775117299048192
1426	0.01208156335144217	0.9125390862323484	0.8800416271633356
1427	0.12440714522716534	0.947545562947869	0.8885460201055448
1428	0.28177734242495256	0.9714860925842059	0.9202080146522731
1429	0.07742397142545387	0.9515171117209754	0.8245180048315564
1430	-0.0008654639312590806	0.9670406642886228	0.8705291977896576
1431	0.035864110050015885	0.9342871101934069	0.9146459597596301
1432	0.11890290896130007	0.8649184634717926	0.8742727792088274
1433	0.06292565972407915	0.8963060510889764	0.8838400331456581
1434	0.09449981053947898	0.745061181674833	0.9174956932147569
1435	0.05649922293765408	0.6583753140435002	0.8417278810177805
1436	-0.11504031985095664	0.35147512613050114	0.2848590659482835
1437	0.11889052506202002	0.9520734263634046	0.9196588534622263
1438	0.05436993221475539	0.5868349828887615	0.7307000553615972
1439	-0.02423547681742466	0.9384041288699724	0.9706952390920166
1440	0.18639064423273655	0.9135746057166005	0.8279731175106827
1441	0.019637273492491558	0.8191804579495251	0.9167245155942767
1442	0.03687519742171508	0.9422677635687224	0.9437455167112832
1443	-0.035711724876785755	0.9515181735770032	0.949392943115424
1444	0.027558949890153728	0.9097380875659669	0.9061131678105466
1445	0.13074930787725192	0.9553815944235313	0.9688284247154181
1446	0.11600705577393977	0.9425820357141912	0.9016131530076824
1447	0.037073946734833996	0.9056840524400881	0.9314689143230072
1448	-0.00546549701397292	0.7959185858231386	0.889683673989965
1449	0.10333952670654878	0.9225102076085127	0.9813999223289945
1450	0.023624543362215533	0.8930537991691424	0.9291290903922444
1451	0.013301667058376432	0.9391386934015422	0.9740782577158287
1452	0.06216749187307513	0.9654643967205945	0.8797345610778354
1453	-0.016297045077129146	0.9773028758578645	0.9875674085100542
1454	0.05458666913837662	0.9312307166665574	0.897085903653017
1455	-0.012647664054938668	0.95128114824919	0.9590589499250332
1456	0.010678569341347255	0.9109508543085545	0.9441818658883157
1457	0.0475101178860049	0.9515819177528387	0.9575299016430959
1458	0.12071618218637648	0.9530592265589735	0.9569341643360062
1459	-0.029715453410638082	0.9131383129536853	0.8816710958275501
1460	-0.019650460824049976	0.9725769348340374	0.948619724646914
1461	0.053211294470975945	0.9557855857525562	0.9563112489506651
1462	0.08470524139215097	0.9591221559993421	0.8966983467035159
1463	0.09045248464551703	0.9345751115264007	0.9107295135055232
1464	0.07650132613616145	0.8532756061410115	0.7818124492465293
1465	0.015004184647039898	0.9443409658794987	0.9515234810091763
1466	0.19185184834129143	0.9391847335113437	0.9253232683330562
1467	-0.03206012300376049	0.8779496541212494	0.8469842764033498
1468	-0.029739691626380127	0.9040426798793654	0.9045989084949277
1469	0.13332871615522524	0.9377789581084941	0.8855547314429036
1470	0.07786951464464642	0.9553375017273533	0.908490462324537
1471	0.0941193145816781	0.9337365432901383	0.9311405009429707
1472	0.04308446334852889	0.8309730476946701	0.8420729618005357
1473	0.08233122749592947	0.9122922187099625	0.8828504757702836
1474	0.12168013844357084	0.6833353488637535	0.8854316764464861
1475	0.14111453596749746	0.9520493738873846	0.9413323326810534
1476	0.034189213691704246	0.9362571135193426	0.9179879065944304
1477	0.016890210531113503	0.8847164579894062	0.9453883503613068
1478	0.11422529301541051	0.944986259500089	0.9624829406462196
1479	0.19760655774277636	0.9478262266146715	0.9191849678150292
1480	0.05771772810053144	0.9377768099011654	0.9668359379225125
1481	0.11998966034112857	0.8802107328443928	0.9088829540655728
1482	-0.011709005845595977	0.9334620944614894	0.9538638901825375
1483	-0.0034586756746923797	0.9537222808645024	0.9769923727790358
1484	0.04952440493503485	0.938905605609859	0.9247000919386092
1485	-0.01860705172674426	0.9132711219176012	0.9523292556215611
1486	0.07594149672501926	0.9358722907899676	0.6825533224685885
1487	-0.002838778928739849	0.9337859821672196	0.976667623355281
1488	0.019355463467701117	0.8807477366093502	0.8917723746983982
1489	0.00970964274601227	0.7853472523869176	0.6957968381672427
1490	0.1147149245247936	0.957909762270391	0.8108588346072412
1491	-0.1010955476205615	0.9113672662566736	0.8884126113466203
1492	0.032231738576955715	0.8350706334364019	0.8290994437069958
1493	-0.0193370895045315	0.9534650086366602	0.964709593606868
1494	-0.09699327551931236	0.9695084541250591	0.9799699895274673
1495	0.0840382585668934	0.9845520340906374	0.936555478436478
1496	0.08664208276393104	0.9495181521466964	0.9390035103683315
1497	0.1386716067241207	0.9612315797807276	0.9245908531433541
1498	0.2520649939781541	0.9462144996632069	0.8930685899844727
1499	-0.04938049918535148	0.9448664313882336	0.702460360896516
1500	0.003590618931426981	0.8414538341605539	0.8165747894277329
1501	0.007420070811852697	0.9638030881397944	0.9507579493809805
1502	0.05706401822929885	0.9500505013636465	0.9565750755882082
1503	0.020215672567740706	0.9441483801236815	0.9366552535932297
1504	0.02690004925279621	0.9316565165348956	0.9658369736421998
1505	0.09839738176676538	0.9631357762451489	0.9129965977512267
1506	0.010722805404975055	0.9548668002971265	0.9629910570923811
1507	0.08944410286606574	0.8891077864227145	0.8006099527238288
1508	0.1900953896457237	0.9398677944426727	0.9440926150092475
1509	0.007972559647207778	0.9298382432098214	0.9068272601607172
1510	0.05710716458516485	0.9047728104348435	0.9304266223421025
1511	-0.011623464361792513	0.9467716492894012	0.9657268534183205
1512	0.12449530900450156	0.7940121301385774	0.879078304920414
1513	0.12411430581188576	0.9641997043795169	0.9335461035074916
1514	0.13630064391871222	0.8770013002676594	0.9265943544850332
1515	0.031211012899428958	0.9346711686327165	0.9443109246436833
1516	-0.004423269860374335	0.849008827141814	0.9272743914075785
1517	-0.04251527316270032	0.998095468260829	0.9952782412332633
1518	0.09364524423933751	0.9374726092219006	0.9481610283390172
1519	0.006283471756553194	0.9524804255927962	0.8800159266170884
1520	0.3496502820320966	0.990394227497266	0.9805419374974746
1521	0.10077600644385165	0.9390312131506344	0.9354398088680632
1522	0.2070274072926489	0.9327250875512391	0.9220053316873839
1523	0.018031407097354513	0.8231343259711634	0.8708353292132244
1524	0.01675923796068224	0.9374267652519367	0.8792977530409506
1525	0.051727240651529116	0.9488336540076459	0.9100733298168169
1526	0.03941478253722175	0.9342548637248574	0.9186169265450862
1527	0.05632170839246187	0.7166759833833147	0.7115679776929583
1528	0.10133001054283719	0.9396679967219546	0.9333886777071009
1529	-0.006922035248583258	0.9199426213811589	0.8982968384351868
1530	0.02726562333611826	0.9688805451954792	0.950405743549961
1531	0.057750603024613434	0.9487988484211404	0.909684322770733
1532	0.04925712607955457	0.892232749628854	0.8995261710651536
1533	0.05079962088910561	0.9477114814684381	0.9445008753845282
1534	0.08386460825178499	0.8833326568352127	0.814379278565145
1535	0.1418829688248039	0.7955197369555105	0.7866714422697156
1536	0.2209796683447467	0.9299676532240226	0.9215552063552082
1537	0.028684891674487734	0.9596732982665268	0.9638686019753255
1538	0.09659382745238376	0.7694524940796692	0.9562806393665848
1539	0.10104955278247885	0.9278795927942416	0.9338155536230173
1540	0.1279955507559538	0.9583111123108703	0.9386165291812699
1541	0.1731792744069418	0.9561893828058013	0.9599252039088422
1542	0.01589895073121328	0.9656940320714975	0.9430956575020187
1543	-0.002467565008915873	0.9274144449743078	0.9288230253479747
1544	0.10058461978139088	0.9502516803454875	0.9178992732205736
1545	0.013119611115616325	0.9589743427092905	0.9307731031923213
1546	-0.0058896238593844075	0.9361853023113176	0.9650441672947168
1547	-0.03489720155313103	0.9673345358292084	0.9219180358089893
1548	-0.015598669731349268	0.8501084797950886	0.8770127525949952
1549	0.133939385784845	0.9407615337042183	0.9559171540796865
1550	-0.009922666720347362	0.9052013720689753	0.8742971112332814
1551	0.023808364893352363	0.9121520640338769	0.8831594748253202
1552	-0.048189648572169785	0.9737636030523213	0.9639106494151566
1553	-0.0022291264565688085	0.9599748964717583	0.962735275480318
1554	0.10388556831627216	0.9549215861819091	0.8909996006108364
1555	0.041739680544432334	0.984327048599701	0.9895334902942331
1556	-0.017963819987817597	0.9698610272873049	0.9527927085607766
1557	0.043143233867503405	0.7979394654990425	0.7891115325255595
1558	0.00026409651584469174	0.9378964766874016	0.9659404335864576
1559	0.01597151625060733	0.797849796935822	0.8054028815175073
1560	-0.019758054131462588	0.9209262825556626	0.8740188492719494
1561	-0.004409271656476976	0.7748328748134122	0.7655670915589082
1562	0.0701273092435789	0.9705667658847283	0.8409436820295968
1563	0.04850022163171863	0.927218445096155	0.915880221722124
1564	0.04719756932467378	0.9760969255006285	0.957801813732992
1565	0.09082174296042533	0.8354490290099561	0.9354347695262892
1566	0.16167045885484288	0.9675552263390028	0.9364002535383151
1567	-0.0524783007054872	0.9506678401790022	0.9232751917388513
1568	0.10414610313850958	0.9794933441958813	0.8576464218409866
1569	0.11293212668755559	0.8655487830764125	0.8639356724343031
1570	0.023608540996658878	0.9703075707290153	0.7886131688380797
1571	-0.01874931668328239	0.8743146336989863	0.8506837769555999
1572	0.23896836272519562	0.9543388137111123	0.7714212531892412
1573	-0.010882227046608017	0.9281685635302186	0.976865872784877
1574	-0.013370150773692302	0.8649144967859288	0.8896991561199454
1575	-0.09108202459995507	0.8280325933610881	0.8312367918014035
1576	-0.08048957422880076	0.8812089821126625	0.916874075640813
1577	0.07603337550119638	0.9008868944243126	0.9707574987081331
1578	0.18677462008364643	0.8849669468898423	0.9113324870183319
1579	0.1330595940075534	0.7727813107284521	0.8134318522661932
1580	-0.028394605843914622	0.9759836321271728	0.9546301665831424
1581	0.12856377970633515	0.8103781775553166	0.7999797801178419
1582	-0.04139879177005734	0.9216243214760843	0.8900851656632165
1583	0.0017547950461215267	0.9728970214871713	0.967939396237804
1584	0.039670187375907995	0.9607662446538683	0.9428341668882158
1585	0.11873758745337748	0.8657873501541381	0.9298890604166501
1586	0.05199414703120164	0.9288576511066211	0.9214992703871774
1587	0.050088984107563905	0.9542973606552607	0.9194449985783824
1588	0.017727808212047447	0.936431095291641	0.9436578257736202
1589	0.05449807069487678	0.9504582933819209	0.8278946643652688
1590	0.02810979442541317	0.8614394724694433	0.9062338433711294
1591	0.021600247275203266	0.8691256207191485	0.8173627838044476
1592	0.1192382995982787	0.9195682581068947	0.7649906296245914
1593	-0.054552708296034425	0.9099580546866864	0.8207016351684969
1594	-0.0019073483068732244	0.9305237237628394	0.9182831729692622
1595	0.08411167911260109	0.9489740383336654	0.9534903493601556
1596	-0.014701457090159353	0.9438821271723226	0.9784644307920533
1597	0.03952995597261033	0.9170709353646683	0.8755931431276911
1598	0.02652388124404459	0.8604093610548118	0.8494951608937588
1599	0.08003607870222984	0.9397419972097072	0.9525865882853262
