# Supplementary material for: Scaling and quantization of large-scale foundation model enables resource-efficient predictions in network biology
Source: Nat Comput Sci. 2026 Mar 27;6(5):450–63. doi: 10.1038/s43588-026-00972-4 (PMC13215881; doi:10.1038/s43588-026-00972-4)
Supplement: Supplementary file 5 — Statistical source data. [file 43588_2026_972_MOESM5_ESM.zip › Fig2a_GeneEmbCosSim_CR2_CR7.csv]

	diff_gene_same_cell	same_gene_same_batch_same_cluster	same_gene_diff_batch_same_cluster
0	0.023422001159120853	0.9327243026348601	0.9279680802979444
1	0.05799556030601338	0.8911217555963357	0.8114684924567285
2	0.0934589328240587	0.8669580079265669	0.8788354721135792
3	-0.009025219623447045	0.9014858926027457	0.8176832165947743
4	0.040379092445761544	0.9039065885260997	0.8786504210892829
5	0.026118453934138697	0.8788658762790369	0.9496780776619799
6	0.07616229906851846	0.9612746613339155	0.9419737593237255
7	0.0668387674098434	0.9013442130435676	0.922816472839574
8	0.055133302620476776	0.9540189820459699	0.8762906757600794
9	0.2114702274114214	0.92876966573256	0.917351174170805
10	-0.02170926102905435	0.9289028573127609	0.9419928489091134
11	0.11662337624306363	0.963059996303902	0.9431584527649223
12	0.01896203028272836	0.8874692072376887	0.8459177846098499
13	-0.06269060236365886	0.9393561592871229	0.9242235384986384
14	0.08704301947226711	0.9262894148481531	0.8943160718524188
15	0.04094035267321705	0.8352475383635065	0.8985191476137697
16	0.013233432743273932	0.980258572861046	0.9855609069091504
17	0.0038194738835811703	0.8557443907760447	0.8317450832417094
18	0.23308110234152146	0.948396518733251	0.9361854765084207
19	0.12041992039508331	0.8589997076954069	0.9025539463521046
20	0.04684135035632875	0.857201454968538	0.766606163346052
21	-0.01628764251046455	0.9487940395547572	0.914101373035605
22	0.010298425857939941	0.9732795290249947	0.9794055702512626
23	0.0770798675205937	0.9646481028105659	0.909595688514216
24	0.04237213260472361	0.7524028922049548	0.7105325068301219
25	0.006248004907265292	0.9395693409479102	0.9413675051084148
26	0.03332408306147028	0.8912477853548872	0.8980302726840681
27	0.06133187085878311	0.9398331513752262	0.8512067686781998
28	0.04720117450904626	0.7541521875786154	0.9428353656687042
29	-0.011618770653853305	0.9751371314561903	0.9818223486531961
30	0.10081171841042358	0.8847771835255661	0.7819106283251547
31	0.11287343788366178	0.930154933150388	0.8945627991778657
32	0.0945490694316864	0.9764583944775034	0.928597742009852
33	-0.013521827569139555	0.8718200292584486	0.8642037304835727
34	0.08364016990128675	0.7733134378169656	0.7877006519687548
35	0.13823737020326343	0.9612780061093037	0.9370612532444845
36	0.057075083060675436	0.9284382534411805	0.8575681884581144
37	0.22193047388588605	0.9176588762595594	0.937967230574481
38	-0.03217588994804155	0.9623105593647697	0.9653005883334048
39	0.050344228612227426	0.9328151394910806	0.9219633564614638
40	0.015679922347437314	0.8276481553971404	0.9180412754039912
41	0.2516913930489698	0.9344052101338465	0.909665564255987
42	-0.06798376343091794	0.9814053027847423	0.9433120302949421
43	-0.003462534955006813	0.9519958060358986	0.9589791889639837
44	0.023266133747961826	0.9658990297782641	0.9703671945420359
45	0.10642397515249724	0.9426062016281952	0.8619996648588409
46	0.10590886288588974	0.7639126450964442	0.7409769298854716
47	0.08737377031667981	0.9338536378337724	0.8824550042303531
48	0.13225754654101518	0.9042904502032797	0.9367279626205934
49	0.05915287159196292	0.939183294523169	0.944096252347248
50	0.08908207778810007	0.9638730307026534	0.9551701416141857
51	-0.0322380973669556	0.9738060451973516	0.9745325989665696
52	0.21739521054134747	0.8555729714683605	0.8781144209815109
53	0.07368284460599084	0.9794162897865628	0.9076910415395234
54	0.12731450389606536	0.8743267530795987	0.9809045041794424
55	0.025821276100667978	0.9710301574967303	0.9207671770884871
56	-0.07584338463503904	0.9671306948502273	0.9588976391075132
57	0.09167638682806789	0.9698489282485371	0.9491516617522169
58	0.140292176218635	0.935488091630443	0.9206483695207828
59	0.02632851732563679	0.9770342173058086	0.9544559248159037
60	0.08605678115018134	0.7127366518359568	0.7148109558464647
61	0.10900724316456323	0.9849549178102633	0.9466785970789621
62	0.07911801802883156	0.9379845217923714	0.9415477150402759
63	-0.032736469536082335	0.9036938912504567	0.9112018400129409
64	-0.010007856280342065	0.9760686725039339	0.9594840020874326
65	-0.008417894130126058	0.9666176022154535	0.8982772490395415
66	0.03481317587836574	0.9797043705646336	0.9596855834735066
67	0.002502512719660066	0.9147745197145117	0.870306133427785
68	0.09277263747378794	0.9506577813781013	0.9494320715116896
69	-0.00835640693999773	0.8157256219417918	0.8767523686851758
70	0.036302552573365565	0.5396448268842491	0.5524945876884777
71	0.02097979252723403	0.8921301136527651	0.9255234780515741
72	0.04795533134772234	0.953925259777571	0.9594397054620372
73	0.03025760900686103	0.8873141431024316	0.9165001909245971
74	0.2917496966721026	0.8567686668879619	0.933497951023838
75	2.8551645159136108e-05	0.9044648677605877	0.9284789543623155
76	-0.0013808884507255925	0.9768547688520548	0.9315427440438778
77	0.03171049339660037	0.9691857761650371	0.9325160242448646
78	0.07559830932392508	0.5665299395443443	0.8816995589371764
79	0.07885518274091363	0.9492859281633419	0.951914931005065
80	0.061041219416586134	0.9314419884074275	0.8812102782070781
81	0.0680593764254196	0.94884822969042	0.9569080536875929
82	0.11282324088946494	0.9572376278991142	0.9216859952885991
83	0.10195800954176859	0.926661002329022	0.9640980398702308
84	0.03865267111250925	0.968796905946642	0.9321814496681208
85	0.07226282821155028	0.8886765885963593	0.952832967493384
86	0.048165764381912446	0.9831238347784432	0.8849272188611875
87	0.06409123824997254	0.6461724218851669	0.8193351062439844
88	-0.0006053867776343314	0.9686734132508247	0.929613877178356
89	0.07801209125706443	0.9019644774191782	0.8850584432050995
90	-0.02439320963561986	0.8106098105666973	0.9282786806674501
91	0.09613307609149857	0.6619921076414406	0.7414113025307075
92	0.0514227373166678	0.9105866369843107	0.9523772503615063
93	-0.10729705149473978	0.9619553840424707	0.9593070595925828
94	-0.0379973137111016	0.9128448434858423	0.8649270600981789
95	0.08779576522183907	0.9426294579523643	0.9454236442066011
96	-0.05895093157457798	0.9487717175554773	0.8986221643543048
97	-0.01695952643924281	0.9298453791565454	0.9373056042054732
98	-0.007861020796062768	0.9508183021105501	0.9590736550862693
99	0.1719353372285507	0.9239971869670047	0.9121539712711452
100	0.07620420070100165	0.9287851648678345	0.875007655143931
101	0.02318292007472611	0.8213466851401569	0.8187067428221165
102	0.10171530600209322	0.8838242711542277	0.9345653844865038
103	-0.023969979049462742	0.9826150498106181	0.9668702506540306
104	0.08147157876267674	0.871121095513929	0.8564031920908096
105	0.031089622873359257	0.9545618534804774	0.9133117564999632
106	0.08476574618769528	0.9111877456140329	0.8369445194767852
107	0.17430937638500588	0.9468394307922388	0.9385201105617312
108	0.06220634632108857	0.8692857047816669	0.8538957381200725
109	0.040254468670328	0.8893148514387491	0.943174340638539
110	0.09625727209974955	0.9644691637652912	0.8912070918230476
111	0.031224784613270606	0.8390237349350567	0.8928139473516112
112	0.11782934456714589	0.9796207251137543	0.9818508158576101
113	0.2741902160924463	0.8680343561566566	0.8822434542160762
114	0.155964310345434	0.9414163144721076	0.8932630003337669
115	0.025886482762269347	0.9053251354860933	0.9256629664814662
116	0.29475340318203447	0.9537622115911284	0.9533439505233262
117	0.010531118799683381	0.9493227822277982	0.933932420341149
118	-0.027738968581929146	0.9063670890954656	0.8865236278414971
119	0.09466052475819697	0.9367478746457003	0.9309627738791958
120	0.14174167547705807	0.9600129201864704	0.8942394838261469
121	0.040500461430633794	0.9732463785182514	0.9235529722095479
122	0.16158961926624538	0.8825714405795653	0.9136599423039443
123	0.09787898199120981	0.9829149833449584	0.9768207445748187
124	0.03538038452880343	0.9010016459569402	0.8600921452050422
125	-0.026402890699235293	0.9240998972510625	0.9460389293629367
126	0.0201563363423507	0.7797330226377046	0.8633520245118997
127	0.1111560750599565	0.9702992843157147	0.46293733923550107
128	-0.039732080761216926	0.7338109143067956	0.7913410298699122
129	0.13394064947086703	0.9684290680145848	0.8866014780985262
130	0.14033623621919178	0.9478351209063555	0.9455597088946598
131	-0.09193989282420167	0.8762146997010878	0.8669696203581545
132	0.018015259253562177	0.8466467105756961	0.89074691757041
133	0.14203152371561079	0.9498782875808247	0.9412263362749446
134	0.021060180157545183	0.9676136726844992	0.9536460753100922
135	0.0760059987128715	0.8663811387209227	0.835825384643968
136	0.06701936097711103	0.7114754576522653	0.8007522863642431
137	-0.039527313817556475	0.9454135170353398	0.9701629549201662
138	0.04097108288933038	0.9808774358464382	0.9705207370639438
139	-0.07070439790668992	0.9683802705742948	0.980937930836641
140	0.20732221146988294	0.9230236174830979	0.8868712839125047
141	0.04022704222979523	0.8779123023675585	0.9670349943607799
142	0.1195910718897788	0.9513671559152228	0.9587860709714279
143	0.16136145967263593	0.7940259467225415	0.7356791888966787
144	0.06480702120867388	0.9407345473699851	0.8937903777065127
145	0.028141049529453066	0.9616543146103876	0.9371568780941475
146	0.017957558923154204	0.9222340572194283	0.8849983213537865
147	0.08618406190969952	0.9467310393248825	0.9693463075665746
148	-0.05097933509232755	0.9583527117881057	0.9622248414719674
149	0.12960830051665062	0.9178568236788907	0.8613765046934625
150	0.05841003605378836	0.9449049664840584	0.9486579259386297
151	0.04610789324851794	0.8216613212178119	0.9635865334187815
152	0.05844957140124185	0.9607340840576822	0.965846435884152
153	-0.025176256211730363	0.9599572717113029	0.9615042384580158
154	0.09263300029787191	0.9372364325327174	0.8002104646835917
155	0.07643020484426422	0.8735465570542019	0.9385000622742207
156	0.01050820127290697	0.39883675511128236	0.38451843689622467
157	0.06728646219606393	0.8566168258534218	0.752863370047885
158	0.015949015855948656	0.918972230204606	0.4930867666937926
159	0.044063042270602204	0.9504818974685899	0.945937344623618
160	0.9999999971773411	0.8477438497527613	0.9403003148514122
161	0.05432959899698242	0.9522151393096975	0.9176774106504805
162	0.034448829978316664	0.9189944254997633	0.9256118096743563
163	0.26030379233312584	0.9771598297002869	0.9196270307341669
164	0.11931292797612703	0.9529154497577143	0.9051329729356722
165	0.1567797555897208	0.9836764727836406	0.8946321536664122
166	0.09710453714561496	0.9089870972291997	0.8997441212423811
167	-0.03554431244372047	0.9706851255193261	0.9784857474131102
168	0.047511675914461704	0.948262815451385	0.907930644307129
169	0.003199100382126563	0.9221324540257875	0.873395466347267
170	0.07897782084787397	0.9708861423375585	0.9300924869493303
171	0.011633692868717738	0.8903252347838412	0.9759125302726223
172	0.018325319053922207	0.9211635913024732	0.9248172236478699
173	-0.017533157729542337	0.9670067130916196	0.94727878543903
174	0.019343006272807828	0.960627102813759	0.9522149402933276
175	0.022401790366507912	0.9649831971219418	0.9136877257669038
176	0.08168610041034507	0.9271499167804881	0.736932556636353
177	0.13312585878295935	0.8936670979073751	0.8774333756984276
178	0.40168027996561373	0.9285645872922386	0.9137251147306331
179	0.10774422128817396	0.9517384159162878	0.9574400726146667
180	0.09460490500325736	0.8810839673328971	0.877143039381973
181	-0.04484635836783091	0.9775708095591533	0.9015023882068498
182	-0.019888453000211914	0.9899914209083189	0.9716336190171551
183	0.1761316295862656	0.9202250243291942	0.9647167491644673
184	0.0031592797788403404	0.9465172598368543	0.9292995589682775
185	0.1741268232136357	0.7983792874336327	0.680487611408124
186	0.047265395789128695	0.929840782398326	0.8995707215139175
187	0.012852914035395124	0.9217407298689109	0.9344343806402854
188	-0.017453851052845692	0.9223283869288559	0.876993518397647
189	0.16093075230482123	0.9529997939364578	0.9322405987518856
190	0.09804784674947564	0.965039536745994	0.9185626153606695
191	0.0885466634662273	0.9604722950053783	0.6872460861102045
192	0.009766394818138902	0.9695609855709453	0.9525345675205439
193	0.03081289251740338	0.9609848486110008	0.9605026030925067
194	0.04882519878919667	0.9414804469812222	0.9349001039866106
195	0.004633848406336072	0.9219194516116639	0.8882177766747165
196	-0.006939163509354529	0.9779155105813693	0.9647266316328562
197	0.05525553551439355	0.9011092855613174	0.921075107852185
198	-0.02850543257314775	0.9492893832163499	0.922923241348684
199	0.10787169233589966	0.9289629080317598	0.9689889003545898
200	0.0022796070857016293	0.9329567292887926	0.8623883022976843
201	0.07603299587394163	0.945621265293208	0.9182255512904863
202	0.07754920620382233	0.9313804858968656	0.93964633320969
203	0.13946809591090004	0.9101880675261707	0.9178151832244515
204	0.18336582060927464	0.9752632979799988	0.8936790977817686
205	0.09516454538182995	0.9167311959945216	0.9336710568333642
206	-0.023832383332822227	0.9704348530785398	0.9482580813808732
207	0.15125638384709672	0.9462332954892181	0.9315832993881886
208	0.07833249335825188	0.9394644142300431	0.9522755300696532
209	0.02227563543666622	0.32975510398524	0.8058455963783188
210	0.17019465169187709	0.8947297211010623	0.9260193795073872
211	0.08488628863630487	0.9644688471421035	0.938145134324751
212	0.023528988813284468	0.9492128055078161	0.9518900767650355
213	0.04325581690561009	0.9542074347620227	0.9152312367681591
214	0.02738962856854321	0.9568526186650699	0.94638537117742
215	0.09642739167105019	0.8348303965266063	0.8261588051481233
216	0.10257593905346896	0.8495335772862925	0.8730155497540453
217	-0.006082023136279702	0.9239979076529573	0.943993449069906
218	0.18774616596850913	0.826589173631129	0.7961123544601593
219	0.07886985526513246	0.9278222212579732	0.8694742053254387
220	0.01743923314176632	0.9471413048889802	0.9539783661077837
221	0.03931073551594588	0.8657216772561758	0.9232158786857728
222	0.17043809022634893	0.8652293797616886	0.8916983629611329
223	0.2522105366118057	0.8707879133589375	0.8409939233652314
224	0.1405232459065251	0.9375626872880917	0.946299317283671
225	0.12957759646582667	0.8036997289682872	0.8006614171484135
226	-0.045042432045721226	0.9140489520793299	0.9093877231644314
227	0.0475289854373353	0.5437517372146955	0.9562705331501885
228	0.10685717608787526	0.8690685561517694	0.9159967770395635
229	0.00909505818533618	0.9653276754570251	0.9164040402380035
230	0.09537769194699552	0.9078215265498224	0.9192981299894564
231	0.018960892015752906	0.8845009011345685	0.8292529884198465
232	0.045534786954675166	0.9464986014324897	0.9263383582164332
233	0.009359772401303257	0.9106135459463882	0.9055661941758364
234	0.10486539670820205	0.8965731931918857	0.9125013415521432
235	-0.001206665023622433	0.9717057123656697	0.9289702537046677
236	0.01651195600768196	0.8925273622829627	0.8750039992442024
237	0.031121816414042103	0.9518588025564405	0.9492373235682353
238	0.0743337463368039	0.9590140163028827	0.9159538030784681
239	0.04577346671435123	0.8888242202250046	0.9509064869084101
240	-0.012415684384549763	0.8783666874586572	0.7727988702644965
241	0.0933190674174813	0.9429736112058595	0.9491534379066373
242	-0.006890618258644121	0.8478287371069423	0.8601057592439292
243	0.03057956024938724	0.9309145673944075	0.9652290791835184
244	-0.00831203452643714	0.9413480070933398	0.9308226678499832
245	0.09505163766325142	0.9616461627074323	0.8776838468810533
246	0.11018335386629063	0.8979623793202478	0.8980866447218365
247	-0.015222871384104275	0.9259655735708427	0.9302248958819032
248	0.06611925464690371	0.9173412116729801	0.9420078601746912
249	0.05685651646351808	0.8981082246430735	0.8223816025235918
250	-0.1179254273357424	0.9957040560143596	0.9963524158074699
251	0.14138479466556508	0.8698644264046432	0.950187457714442
252	0.08488800867972646	0.8718748850867798	0.9184753116752239
253	0.14452303348851558	0.8800045868128323	0.8185892470231427
254	0.03785909441952284	0.9589128924387366	0.9641697215191323
255	0.10696667409133398	0.8460908740792138	0.8986203454271915
256	0.15799638386486348	0.8912508122889653	0.8542983960654785
257	0.034322710092318576	0.9296671735257451	0.9273013599539448
258	0.11146675395874972	0.9740754469296126	0.8810948583723094
259	-0.054568696831678754	0.9148022955015046	0.8898090004287668
260	0.015553643530526351	0.9439808979523372	0.9064448508080942
261	0.0292168619368659	0.9508496954729636	0.9527191969859435
262	0.08141107758995858	0.9516457081398751	0.8321405259596241
263	0.07870512012806596	0.9044528854794506	0.8497982236176194
264	0.014606792693022785	0.9614621703396643	0.9404811862544782
265	0.10715017714716646	0.9666602932342564	0.973459193082492
266	0.06895528659568462	0.9405769258259198	0.9112724241607502
267	0.061663185896302486	0.8790602744338889	0.9127188615162546
268	0.018191572538503342	0.9486613631840854	0.9215821735369145
269	-0.017486402591585737	0.7596846139646299	0.7523742480599146
270	-0.00255453029021524	0.8913872117853912	0.917704399385867
271	-0.07072007242785383	0.9852852099913433	0.9820776588502551
272	0.08456568324192437	0.9432495368847621	0.9202937778422113
273	0.08604330695084617	0.886760578527975	0.9074724385158347
274	0.06323981290209313	0.9679727631140461	0.9674520626928756
275	-0.012001851790854667	0.9778322142408459	0.9775422023963389
276	-0.011620814688865666	0.9886433907172701	0.951250318070619
277	0.10401337982454939	0.9491313807486284	0.9489716974066118
278	0.048375749556099024	0.9074325443553457	0.9069418011098641
279	0.03578048260099964	0.9576739089093672	0.9602171659872017
280	0.0554635127072558	0.9638675537461148	0.9229934379681196
281	0.06442584371691529	0.9428249907369575	0.9111261340368919
282	0.1327165503432628	0.9011325425523597	0.82089598843467
283	-0.016138548042536893	0.8902764101732409	0.8646834355469174
284	0.08501134654511133	0.868110110901791	0.946632939578092
285	0.17904513600923477	0.9472693910596912	0.9378006604216171
286	0.04182548092235305	0.8179038965558212	0.8201890037893701
287	0.13217438738075749	0.9496254178724227	0.9303673259714926
288	-0.054797800654053486	0.9800395048303125	0.9849278891741308
289	0.2026001056826382	0.9445052925585705	0.9424978073693461
290	0.027742207714773315	0.8967621440039281	0.8566985833962156
291	-0.01916981593918443	0.9758591716031695	0.9819854288183699
292	0.07959984493103756	0.9172744937890331	0.9776010929146731
293	0.014135258542358309	0.9645046544694561	0.9627674070868871
294	0.07701846690287462	0.9459230997387345	0.9670316272181936
295	0.08174085134763187	0.9397932548891915	0.9576167271134834
296	0.05893071708230502	0.7456732701293386	0.7653377662744182
297	0.10803016257860354	0.9554764826010692	0.8749801952175157
298	0.07895625937584683	0.8871437998452635	0.8907815906669213
299	0.020534941902372705	0.9113499162033024	0.9363758299269647
300	0.1402947525227981	0.9527170889511499	0.9314303033889061
301	0.12852123572579222	0.9220840208243922	0.8764236563743891
302	-0.03171316549299541	0.955694995267475	0.9311232439975428
303	0.10657452724954708	0.909025950525498	0.9008237986065937
304	0.011030110396316406	0.870561545027574	0.9428637243489866
305	0.017590079494892108	0.8816312073390766	0.9305403872495392
306	0.06451760524075167	0.8901844342770017	0.8518016492016227
307	0.054499225824731545	0.9673753106559816	0.915562974066635
308	0.04421856451245354	0.9636167589527014	0.7992247984539106
309	0.0022705790370960433	0.9511708168003313	0.9671387564156562
310	0.26792235667635533	0.9621501133933213	0.9629253432728702
311	0.039052452796440984	0.9616443219124736	0.9181613063631798
312	0.047200362742198965	0.9250639809809196	0.9444421661885765
313	0.15429959956293682	0.9462388140902159	0.929163758543903
314	0.0726941141013413	0.9588033643222208	0.9608044016796186
315	0.13330595331908068	0.959257748808911	0.9577899457930527
316	0.1223691519596436	0.9829692452311098	0.9775179747576942
317	0.16743232450175083	0.9328015624426899	0.8675065897987676
318	0.006059579286383232	0.9482677347276709	0.96131600372146
319	0.046994391139188685	0.9493433569986716	0.935717257100425
320	0.21775041929385885	0.8754622812174714	0.9487026632245105
321	0.0957928015528875	0.960069740573612	0.8068152813273659
322	0.03382586836143475	0.9502814171362067	0.9655233185131518
323	-0.030432176289698853	0.9747564580013699	0.9599353745764282
324	0.002990162715927336	0.936004539456001	0.9213415322145987
325	-0.06233244540769656	0.9198586124035661	0.9387689060617855
326	0.05916952421980126	0.9703193369106569	0.9463928797623443
327	0.09180572881395443	0.7691775033030606	0.9490237434770672
328	0.14611915451333668	0.9659440309732129	0.9305959567551572
329	0.07890285448581336	0.9699569019881402	0.8641222766113664
330	0.0737838757510757	0.9656325771043772	0.9353186249009551
331	0.012688501022910303	0.9839250516636822	0.9443495851400856
332	0.0673175417908366	0.8065700428298704	0.9193761503275981
333	0.0651166249841616	0.9609846002217143	0.9701622761092287
334	0.026764707212338257	0.9611609950649257	0.8501266988574212
335	-0.04312318216185318	0.7241523388479297	0.9046382383027554
336	0.063326419002113	0.9734723761604385	0.8222526645867277
337	0.02898984965650464	0.8782807596080312	0.9727241750432767
338	0.08139242370288591	0.9600933554139671	0.9740735242568471
339	0.001220136787358217	0.9772651080168157	0.8860124819814056
340	0.051567416218195494	0.9607139293180799	0.921240126189861
341	0.08316596318768033	0.9587334660198662	0.9438559405750186
342	0.03573986062792156	0.948982232256964	0.9590821377708213
343	-0.020066384941255677	0.9605446861367526	0.947724835582434
344	0.08553499593070946	0.8438511487583774	0.927767946373418
345	-0.009600311033767905	0.970652649938461	0.9674054657136129
346	-0.02827882612969379	0.9822763718997776	0.9850659708506608
347	-0.03771175712029318	0.765390375422713	0.7496506573255338
348	0.10237425214919216	0.7237513003195316	0.6734771484482022
349	-0.1106309957718592	0.9559076809926732	0.8962723884352731
350	0.012922912633324901	0.9061624271697096	0.9697346883353103
351	0.07104410179696408	0.9515352740186108	0.9238299212855156
352	0.21651607277995133	0.9634806015398866	0.9569637803630675
353	-0.004541477752512568	0.8976670033982742	0.8259062674924392
354	0.251315492449003	0.9032001471496082	0.8570696980618654
355	0.22897163448968305	0.963188309300639	0.9519303329363704
356	0.022131867890655466	0.9788333234735158	0.9567652374750532
357	0.20470166251676902	0.9276773299312947	0.8929718681407658
358	0.016460992347009595	0.8606832416646953	0.9511059873302677
359	0.041522436425582177	0.9679231512117001	0.9506652890905479
360	0.07352283824686834	0.965481405418678	0.9705582128261359
361	-0.004675111335792348	0.9177758474909865	0.8956972367690262
362	0.035703260685992166	0.9620634563873371	0.9780497569315026
363	0.06702205701508335	0.9694300446715219	0.8257997908519632
364	0.12525507530474522	0.8476582312494749	0.8868935617654548
365	0.051354190246281184	0.8911589153059672	0.8779433657796313
366	0.1609729064470149	0.9687687348223281	0.9543408401111783
367	0.16809804871666678	0.9421239366314518	0.9567200646544942
368	0.06911534530866215	0.943569670299568	0.9505051143419349
369	-0.058859855522546134	0.9540190244069215	0.9356889583944418
370	0.05528725959634262	0.8744784701564633	0.8855539103543587
371	-0.008286226977839428	0.9432282333777983	0.8871889181853545
372	-0.03520850980815804	0.9279066506102542	0.9613067569170006
373	-0.02616586083911865	0.939116917602775	0.9341029885853893
374	-0.023948610308401008	0.8157860507185121	0.7557995450139611
375	-0.017783462927591698	0.8926433147278765	0.8909210544979186
376	0.09815339670803203	0.8910150428480331	0.9340769912127047
377	-0.025713348162596406	0.8168581138121825	0.9256822345748043
378	0.09195666058071927	0.800683593294312	0.8842016532995839
379	0.235128999698613	0.9575713845016857	0.8926979392472322
380	0.33311984375935744	0.9747807550520347	0.9464592701813873
381	0.04593547692869615	0.9784963284133812	0.9849714111144765
382	0.04066202656088791	0.8519451368601669	0.9873480859415464
383	0.05078776830580645	0.8628008492173231	0.7797713521103067
384	0.16703347044968664	0.9045916181262948	0.9304958233970156
385	0.022738884896628453	0.9021009291118649	0.9257890967111516
386	0.026324741624481507	0.9388988323089343	0.9411797134659551
387	0.06887269816406671	0.9074697414010068	0.93425801165278
388	0.040800776668924454	0.9680927441693763	0.9378804690423295
389	0.00550455569270103	0.7828404445410756	0.8406136184014582
390	0.07847452960354584	0.6966070849312795	0.9142120059986739
391	0.03601064548655042	0.9678294684048645	0.943833827222982
392	-0.03117718928181601	0.9608363053833497	0.9642724090550572
393	0.18768512706839213	0.9738294868520347	0.8133099101053912
394	0.17841197469687264	0.9319479869584497	0.7641925076375836
395	0.05955977760488629	0.6354938519176588	0.5951606252130187
396	0.08705537576425804	0.9523592968982478	0.9568034350537018
397	0.017619220462149476	0.9810666822383287	0.9685427535874259
398	-0.007622880205755633	0.934821851781302	0.8763959390954367
399	0.10217881512198723	0.9682857258381391	0.9290878841509423
400	-0.03061648210137702	0.8408944506150573	0.8157152893412573
401	0.13030792984380024	0.8470937069598272	0.8420179900903483
402	0.09081851648089956	0.9374765989165529	0.9352036760616592
403	-0.01124048058611038	0.9653674070202977	0.9495690781080747
404	0.16015582899216074	0.9485269616090458	0.8515907483679234
405	0.04881851825329586	0.9524826509331531	0.9536455724141951
406	0.07419929427074234	0.9524880322921296	0.9574325051315002
407	0.040210563741564176	0.9614604294306874	0.9795669208604125
408	0.0006899718584771897	0.965716097233095	0.8959346828459206
409	-0.09832747074631643	0.9567488581965946	0.9422519460112744
410	0.03788991679680953	0.9394682375771074	0.9387343650705753
411	-0.06652579589315444	0.8422650622549381	0.7755846752121636
412	0.00362717790427014	0.9458975374400684	0.9416374667446282
413	0.10987731054075045	0.9649286117562201	0.9432995601637952
414	0.025005685706949277	0.862682446819601	0.9203391640268196
415	-0.02129459447575477	0.7591464779557104	0.7308645557174226
416	0.14678167454251811	0.9635813174639997	0.9049956743678599
417	0.23748943186500737	0.9563609837573055	0.9619611305879091
418	0.12265253944615584	0.9538170246330314	0.9727507137188125
419	0.10602151134511839	0.9725485463835645	0.977913324330577
420	0.15158115888058543	0.9303648836715016	0.9478320692217387
421	0.06395547870311968	0.9441029417779683	0.9146661843536114
422	0.1359435401362319	0.7730086526803102	0.9181640278613854
423	0.025143954849694006	0.8627324400097698	0.8562291539219742
424	0.10831775406926636	0.9698667290120783	0.9401473612885707
425	0.09008977482785496	0.9593700053834645	0.9544982416228364
426	0.11092103371042739	0.9351557348875421	0.9533989793867891
427	-0.047275449168984185	0.9110382988623753	0.9674576679872212
428	0.09631792874645795	0.9064395648058998	0.9535165581399423
429	0.03609311200143428	0.9612919595785373	0.9284530244457174
430	0.05440749312780557	0.889605915978508	0.9569200657401083
431	0.10920935458762182	0.960659298128187	0.9450844590817877
432	0.13837594484553506	0.9752320044277235	0.965124674584963
433	-0.021113555619641566	0.8816377483742242	0.8671219236076594
434	0.07619035988874412	0.8201568416234843	0.8993142215074932
435	0.11837865715733731	0.9309577365270653	0.9553070356678003
436	0.03474358041973724	0.9569090039082762	0.8804686268253501
437	0.0017473730316920344	0.9095507345240146	0.969314618942588
438	0.03086070450121281	0.8932657308901997	0.8914001625415634
439	0.029609034265370204	0.975602453646217	0.9677690382868104
440	-0.03547834089346291	0.9502766406971586	0.9448180513352623
441	0.007646150414518105	0.9549310863900999	0.9786430905795851
442	0.1466810657028279	0.8545353102250508	0.9463336508102949
443	0.06561288670585763	0.977247784769124	0.8906889327495671
444	0.06402611233885769	0.8963637801245419	0.8997327868998025
445	0.034591820925794825	0.9683963626410846	0.8984513258049394
446	0.11211892642831645	0.9338353686824743	0.9306037488998083
447	0.6694805971874088	0.9775566506401969	0.9417764124424074
448	0.0789119150183426	0.9363229582142374	0.936584821183527
449	0.007771939392449911	0.9551713776216041	0.9131058621314663
450	0.137275039227578	0.9791807820130722	0.943679977971188
451	0.09924419843359722	0.9329048235266234	0.9239188570611562
452	0.16850302275409423	0.8935299256981325	0.912896403884533
453	0.08489349097691234	0.8861617875513801	0.9127271079779934
454	-0.014108045785418799	0.9106051159052297	0.9245353808647989
455	-0.012471613300587991	0.6394202409389965	0.6712796283645982
456	-0.02472011872884683	0.9375575360494333	0.9088563554505067
457	0.049020135232814455	0.8927885908683061	0.9561444309761385
458	0.08780932289814503	0.9678209011580634	0.9461647186053195
459	0.14297512228781495	0.9359471174474026	0.9417920538641472
460	0.0288304655765379	0.8850780818200311	0.9276562756511181
461	-0.010037088865388677	0.8652837905184863	0.8734005007081114
462	0.1790456112552553	0.9823788123075744	0.9664761187335114
463	-0.003441222887502926	0.913226363375098	0.9432431992091206
464	0.02300523329673998	0.8973424231324146	0.9550799537205628
465	-0.05648754166605929	0.9497049371009058	0.9438176080924672
466	-0.0365133972755487	0.9605031874404266	0.915027338612361
467	0.057185585528864546	0.9693835170410342	0.9577872762298673
468	0.07863401195278685	0.9745724848430735	0.6942581141285272
469	0.1818313048719633	0.9431544884324331	0.9570578860598961
470	0.09110106993224476	0.9304880475677627	0.9286983055305414
471	-0.03579099368033978	0.990636789168383	0.9614948118964439
472	0.03893467141401974	0.9546371407866031	0.895266682466821
473	0.15155933564848278	0.9611051992317368	0.9193463050904567
474	0.02197931021633681	0.9575733518775732	0.9365668545150271
475	0.05917831338390678	0.9527521782364369	0.918267326387587
476	0.0718369039853024	0.9439834350467379	0.9591058809661813
477	-0.004805771934883296	0.9246183195260809	0.9236740234891888
478	-0.011681539342784264	0.9665815557199097	0.9562203265125538
479	-0.04165735070272736	0.912441506878562	0.9467540051395239
480	-0.007520158343866212	0.9538619482217415	0.9128929738474537
481	0.0891955688119267	0.912069853750436	0.568602441329441
482	0.1469051234174289	0.9541944726204248	0.9283361884845799
483	0.24818459761609768	0.9036593327674527	0.947747562828635
484	0.1482048969908295	0.970663338153697	0.9272855065218113
485	0.083360302238079	0.8720940501304888	0.9473608884638071
486	-0.012409975339812584	0.42726532477620105	0.44825421296101653
487	0.05541027396157716	0.8477158513193314	0.9188776365120565
488	-0.08401929446357581	0.56936659300885	0.6505810267821195
489	-0.004741583738023358	0.8962775288149443	0.8928687208337523
490	0.3273380124786489	0.9181531015448812	0.8096976652444299
491	0.1266576441359728	0.8941830746767658	0.940705521860283
492	0.03299950233068383	0.9368568334105024	0.9626729775407676
493	0.009049274094732551	0.9608691807961228	0.8983582458673391
494	-0.03646471962032827	0.9170577276233833	0.8673427144010923
495	0.12850174197977315	0.9179898571830759	0.9781662359746722
496	0.024428689541126425	0.9122601502943603	0.8071809922212658
497	0.01919319134475317	0.9739282069771844	0.9636653610343021
498	0.0583672516558672	0.9155603280089508	0.9189424499902751
499	-0.01709012590057668	0.9835865078130506	0.9786675227748818
500	0.005617327906923042	0.8286738171051407	0.8499397321549074
501	-0.034649797127363824	0.9171060288888389	0.8829069870175931
502	0.034712129071830855	0.9337279410838564	0.927910885599573
503	0.0005087249262899496	0.8990666123501262	0.8598618255616993
504	-0.02643273346038888	0.9450283073537555	0.9819616273931565
505	-0.016795349461870668	0.9703710699629119	0.9450619959660663
506	0.09027448291363682	0.956912735651378	0.9480048762171982
507	0.0636986166043838	0.9266315411344913	0.930108829865868
508	0.08514947009254614	0.9587866758068394	0.9618938377215731
509	0.013206033227560865	0.8437233847118476	0.8150284810700242
510	0.09775082423531911	0.9231584753872697	0.8178600679215215
511	0.01651332248947912	0.9622674812239826	0.7625136171028263
512	0.020361669322518927	0.9512084827859848	0.949636247583106
513	-0.041245727945673494	0.9660162843780067	0.957634610376905
514	0.04909798437146329	0.9114709893099027	0.9093362761356305
515	0.1059928435767159	0.9572404340594673	0.8574710551172771
516	0.04579453890987861	0.8969951028395419	0.9270388602758932
517	0.1505140488416099	0.6889616143380924	0.9398801605045836
518	0.252402552465133	0.9451786925828473	0.9057840540349873
519	0.23432649827324237	0.965513359435918	0.9462650485501848
520	0.10923830940990098	0.9529846311032142	0.9283765945946028
521	0.024502015443709335	0.959099743305688	0.9627785593522644
522	0.100003956699386	0.9040481647509448	0.847077810912728
523	-0.002534818454482002	0.9660348134953806	0.843650484981732
524	0.08182888369368013	0.9408907172243383	0.9536973830510523
525	0.1260697942749982	0.988219856699457	0.9812204389527043
526	0.1877333248983667	0.667092427725412	0.6174358225845715
527	0.011064200736707774	0.9770450263897522	0.9614624576948811
528	0.019706835997747585	0.9032317915090606	0.8990886447746103
529	0.1623306081324516	0.9442359074923219	0.9152093401865617
530	0.24777053347988331	0.9542706867226748	0.9624524802686059
531	0.09633394639626935	0.9225499945341609	0.9084028528224259
532	0.12640270801999565	0.9858724470472696	0.9742442922853507
533	0.16483863144348354	0.9341384006723761	0.918857194256272
534	0.17991126456346818	0.8441166664834283	0.932313090345745
535	0.04687172721072397	0.9368549618808517	0.9240739059104246
536	-0.02619599165595421	0.9764928984087577	0.9474593927085191
537	0.0532526120955672	0.9493622702215422	0.9564084783113064
538	0.23464204997314186	0.9097943674797514	0.8173269818021573
539	0.03734269035405535	0.9501263053718985	0.8549105237091111
540	0.1285695080389614	0.9515477658308403	0.9306547152244539
541	-0.09274169236142815	0.9456261161559694	0.957157093676121
542	-0.013287058662382334	0.9679698745272007	0.9281113045912638
543	0.03760244006424618	0.9515577322604667	0.9569849131034426
544	0.027515033285112178	0.9105253088617719	0.8990732812991591
545	0.15012434453175705	0.9762277453735635	0.9698226229529852
546	0.039736568127824334	0.9668144594107968	0.9329858745238799
547	0.11550720288175576	0.7607431692048152	0.7603132158904561
548	0.029150139381465823	0.9521938986998255	0.870215452727732
549	0.05147575473092547	0.9577903054007371	0.9616405860495589
550	-0.061680955236324886	0.6591524366531065	0.671974179618015
551	0.35153862826142956	0.903266018236216	0.8777335534426352
552	0.10585906687965718	0.9500855341988557	0.9193419564496195
553	0.03139819591774817	0.9058307874709283	0.8775431106496312
554	0.006752975730587751	0.9895715970889503	0.9657898279970633
555	0.17685138714807147	0.9669847963990258	0.9447893687107324
556	0.05859286418102205	0.8867876904802962	0.9341700998168044
557	0.10003894763362076	0.9714142875305332	0.9288855301473017
558	0.1151211393695073	0.9325486974949505	0.9361599615430071
559	0.10543151287191965	0.8805012619412583	0.8913683573778584
560	0.06794151749931243	0.8998560481374477	0.6804660490554729
561	0.0676814773741562	0.9570372452159851	0.9529655120520923
562	-0.028283258220546115	0.9258372626794613	0.9104930288943391
563	-0.0217392446194844	0.8878529612080308	0.8928941385562711
564	0.08219390621948619	0.9292612694014609	0.8486126344636005
565	0.023027428748430334	0.9849549913012186	0.973122109873423
566	0.03962593672399195	0.9428435976145901	0.9601851686041547
567	0.012432161008359532	0.7712840545185692	0.9612705691642608
568	0.00672494290433312	0.8543260777060929	0.852221331834595
569	0.04909655019208603	0.9111932020958038	0.9393064298360121
570	-0.040591097525315645	0.9604522973906805	0.9524963630576895
571	-0.025552275049932405	0.9233619784495624	0.9209660131932259
572	0.07885199940580745	0.9781070316240859	0.9719179150253827
573	0.17073849481262138	0.9127406547952139	0.8392212303041885
574	0.0017930740284676228	0.9678850230438854	0.9738807281659619
575	-0.016870512544712835	0.9771430506154228	0.973114626226682
576	0.2529497185877878	0.9452332617617563	0.92796891278892
577	0.01793256519569686	0.9355483385861061	0.890384837588585
578	0.1081376972001098	0.9265001862442953	0.8511860591537547
579	-0.08676375526250357	0.9525133604982466	0.9639851772725639
580	0.05383056134415509	0.8547970587367786	0.9312478642130064
581	0.0817470159913457	0.9044205840087635	0.9529342297846993
582	-0.015790505738350502	0.846996492831708	0.9506486306843274
583	0.038151490415335054	0.8164222793893525	0.7945408918763545
584	0.08956440212321448	0.9654159068817003	0.9654239370146781
585	0.47436521108305674	0.9316454311788173	0.9612991281387562
586	0.016736438242535567	0.9596185679551956	0.9876298759811057
587	-0.028899229827823003	0.8355228129745595	0.8315217616182564
588	0.09636433664932054	0.7420518104827881	0.78710295008664
589	0.05442052404936404	0.9520270091508705	0.9483083731008779
590	0.24704512477279195	0.9459028701140694	0.9188500185316709
591	0.0972550729424515	0.9601172866125246	0.9622750340518978
592	0.017063166185103062	0.9102599108206955	0.9167205842784101
593	0.11438958610669758	0.9216271834407027	0.8980083363571004
594	0.03783352327124545	0.931448163575857	0.8281030653027922
595	0.10533841671768573	0.9485894806640125	0.9385277191169766
596	-0.023455059202526662	0.8853248564547442	0.8483406318144023
597	0.007178175886773164	0.9545156374302125	0.9134801238576519
598	0.25149599076558204	0.9496543703036925	0.9539491611199186
599	0.09626795795812404	0.9410746483300277	0.9490075746048457
600	0.20289631250823525	0.9646002396344451	0.9602669952180751
601	0.03537138104126181	0.9316973203717813	0.901763981187427
602	0.05867951693797602	0.9308050075275776	0.940905963310385
603	0.0375658892684938	0.9485518450472801	0.9540590910710519
604	0.003882088300226183	0.9568687111418702	0.9503443750214843
605	-0.05073855878904787	0.9545447443974412	0.9399406002660458
606	-0.018480596832258334	0.9764978860300856	0.9723757389175599
607	0.11943637018209463	0.966743139143251	0.889285848377469
608	0.0806688711813518	0.9728998024755049	0.8812913783867782
609	0.049085125732680424	0.9664791822183045	0.8852775484659849
610	0.10860278096938902	0.8645392470053809	0.8855830996023538
611	0.31903229773931163	0.938270536710485	0.9610768316692536
612	-0.04475996236110236	0.9557671700948888	0.9428747175069786
613	0.15960754002787236	0.9508376976188749	0.9592445013052858
614	0.0090379259561707	0.9822405133190477	0.9660996597088425
615	0.08296201517083157	0.9420589004923651	0.9153500012666087
616	0.0432427666013494	0.9569847036255288	0.9645105246396154
617	0.3717033289874463	0.948243284476092	0.9159717258474105
618	0.09151268596242246	0.8977464467024453	0.9092211676300317
619	0.026659166646530008	0.9198948085915074	0.9441120344154531
620	0.047642567061750074	0.9537200485898819	0.8916688303005688
621	-0.04092389455419254	0.7969307486867794	0.9310263137927487
622	0.12378923119545804	0.9162580758364657	0.9274134780563156
623	0.14589900495828745	0.9460398952320169	0.8141557431987468
624	0.24838045708952428	0.9621895657193951	0.9489779072029225
625	0.05683652866945599	0.9443252027542279	0.9515517610892571
626	-0.017927371534542935	0.9162150874122728	0.891218030298542
627	0.030904166490704155	0.9607412467129812	0.9452925017885387
628	0.3297924737989191	0.9647031482064413	0.9187407333678382
629	0.017546046696679807	0.943406944916564	0.9235635592745537
630	0.053730823174165	0.833487546457578	0.9652707619202057
631	-0.05410008638879038	0.906374242287225	0.8245290352016956
632	0.09070666671061778	0.9539166810336831	0.8732595014820425
633	0.015204215107503138	0.9909896344164757	0.931582166410261
634	0.009188752977838277	0.9754284347128094	0.9741192011754543
635	0.04302207011845194	0.8963912181084351	0.8895365124846671
636	0.013008700119838568	0.9599149799523743	0.9389883332460085
637	0.04034710868186331	0.9828159632477423	0.9777400921039214
638	0.02130092599995359	0.909095320465818	0.8717266122939245
639	0.032232661209669056	0.9446475426054135	0.9458878269676401
640	0.1841479544305673	0.8867445473239415	0.9255447540245656
641	-0.0114701374233106	0.9736613072762413	0.966632354401941
642	0.021474670260821505	0.9512583597241436	0.9408198628614035
643	0.06612222529525535	0.985032229202383	0.9511294407637725
644	-0.013497559719778396	0.9232419839162498	0.9051280177429044
645	-0.03807227434041316	0.961939143528235	0.9606410548053892
646	0.17126815894146308	0.8967052350828363	0.9077492937774748
647	0.03474495795723653	0.9813098807413518	0.9676707260544964
648	0.029971882411794937	0.945839604297563	0.9117507328733829
649	0.021847347603979217	0.8735866875970212	0.9014913166721423
650	0.07151557540181186	0.9468115420968635	0.954322298841355
651	0.17031878922789656	0.9290123501899304	0.9075063694879756
652	0.06933798230024224	0.9585613010510466	0.952321523174638
653	0.1018257869470709	0.9611475852368424	0.9609137308487202
654	0.22832296723762047	0.9221872848347739	0.8824533035088751
655	0.06948114751289336	0.516053986607062	0.5195500251238685
656	0.01300936085615767	0.9674300064944634	0.9182526728173401
657	-0.006358718732300206	0.9482915260012132	0.9559212580029812
658	0.1813009629677259	0.9671065722337457	0.9282545157827251
659	0.1371849408265704	0.8584779273576116	0.8551042391733409
660	0.011724130918442266	0.9754206793171092	0.9335108156935389
661	0.02697990739168077	0.9557731931621676	0.9214581920288143
662	0.0338446165068762	0.9702162309773386	0.9596139528489451
663	0.1302516775215412	0.941104106197852	0.8495274548072536
664	-0.004422285480984556	0.9500130253829796	0.9198536586735889
665	-0.00955756341136782	0.9503794452806411	0.9290389870732385
666	0.11133206146946129	0.9528086533352459	0.9228014003506632
667	0.1637667503086786	0.9584153681048323	0.8563635350905918
668	0.06060353863736612	0.9340893984619082	0.8914303182732812
669	0.11863384651713016	0.9525482175026223	0.9416143592314183
670	0.1336991815512084	0.8373801320457158	0.9204633428869322
671	0.07748797528878781	0.8774004849327458	0.8602314457264556
672	-0.04705400367224222	0.964308468575407	0.8839450435236877
673	0.07256513441435497	0.9229827309917775	0.9231286130087902
674	0.03958082948758035	0.9825526052009839	0.9803297466671902
675	0.007193247910141531	0.9619071613780785	0.9302857146506426
676	0.06377778385350297	0.8570056310252174	0.9155846054829087
677	0.04287105713287476	0.8713559393605634	0.7472141894381306
678	-0.00034111829655270043	0.9521972478949551	0.9631752520684089
679	-0.006503660378974763	0.9564492484309337	0.9550792567892509
680	0.07580171582098405	0.9560166532941311	0.911067347129498
681	0.01120235548086479	0.7032062630290813	0.7975250163756227
682	0.06183052422711943	0.8978712786856917	0.9143769031631251
683	-0.03246509820119803	0.9505597574551062	0.9403150476383381
684	0.1773427570514946	0.925319308378057	0.9194855519296472
685	0.009187233296865105	0.9696752983386073	0.8620044777930422
686	0.15894962033395044	0.9476015882886669	0.8891375607571111
687	0.04342252763343679	0.9474955070404067	0.9343392014776172
688	0.03541265785588199	0.9800921779938071	0.9357862508318854
689	0.06967104049647654	0.9225502625845412	0.8340920297506378
690	0.04018366628053882	0.9659222918671009	0.9527113680533393
691	0.030494361536837045	0.8293827469160694	0.8402067877834568
692	-0.028898358025770454	0.9890578219827255	0.9797657806471308
693	-0.05387578573452134	0.859480252842658	0.9116917902708953
694	0.1113333112141559	0.9722514539588347	0.9497417478118716
695	-0.019716723721924234	0.9774266984174326	0.9490443743977992
696	0.12192502490653734	0.9556156521979858	0.9526550699316553
697	0.05185987838420847	0.8939149999999685	0.9319902712641007
698	0.058402473554404755	0.9786358566504597	0.9752980146139537
699	0.0613364285408623	0.9531200871622768	0.9528255503609484
700	0.2507067113034258	0.8991447041531192	0.8628836496484955
701	-0.007531939237130025	0.9721702122805298	0.9714569674327489
702	0.1562218013632959	0.9318945980764282	0.7955494861519359
703	0.003513137735873584	0.9381824725508905	0.9429771042958504
704	-0.01586236046592493	0.955842847909637	0.9112135244138222
705	0.1810262653309167	0.9243943468701961	0.8437366583957155
706	0.21675116137926342	0.9456885311811308	0.8523151983677008
707	0.18283903706865046	0.9475719124273138	0.9004219883601339
708	0.027079017164302166	0.8912754519057059	0.8290090229733152
709	0.018850386096773475	0.912512610666009	0.8950478899064004
710	0.049350142200026426	0.9668346934116687	0.9747676122278406
711	0.25007098992129184	0.9170982442417802	0.9241942003934012
712	-0.02448990286239039	0.9435885554438102	0.9198567937934561
713	0.017696912525620667	0.9772177952288175	0.9364324028148462
714	0.04335164160098648	0.9665516305304706	0.9665994269695383
715	-0.02487640741667696	0.9798332925406229	0.9690027608834844
716	0.025374656318711164	0.9841030723072561	0.969659495330841
717	0.17263488294868323	0.9583745457664001	0.8241272119445947
718	0.04044891632710956	0.7994088529598261	0.8277259457992461
719	-0.015182327965678866	0.9055753286731838	0.9551678681035758
720	0.0991676183293112	0.9411015083203081	0.81656223490187
721	0.02036195179662803	0.9079957852000451	0.8848838111229622
722	0.15357562439921435	0.9722332810820143	0.9437769572923626
723	0.0779381420745866	0.9665080034747517	0.9121704832681627
724	0.059981333656966784	0.9625100610425619	0.9304918022839285
725	0.2949406633190077	0.9459316405485562	0.9048633141137746
726	0.06623520448938225	0.9364445989753888	0.857726224134008
727	0.04760565786859572	0.9627213003734894	0.8102106548154535
728	0.21272974455789928	0.8851790803176023	0.8339778547414336
729	0.021377541397997746	0.9578274391390111	0.9387702930026812
730	0.12712850227138017	0.8563923464615687	0.8654418390418719
731	0.09664285608196022	0.9594957196840603	0.9477972397384657
732	-0.04504040067990589	0.9082038227274398	0.9246544057402901
733	-0.019634095333984858	0.9205501179745255	0.9212501230674179
734	-0.010630861080173304	0.9081188559258424	0.23894321784772898
735	0.04762349398255328	0.9565575533990964	0.9618682513953335
736	0.06985335151160788	0.9385461277643755	0.6229528258189329
737	0.17983975903908844	0.9507146917789432	0.9545564996928152
738	0.14505927765015558	0.9348761236691545	0.9125097882315676
739	0.38156798105182865	0.7884250306633505	0.7850590079787148
740	0.06029056566330182	0.4621547773315604	0.39410618970934397
741	0.022627027003051747	0.9856984403557698	0.9821544507646951
742	0.11462186456182477	0.9041004056632511	0.9154230346722619
743	0.17612180411355616	0.8791453138746617	0.88907972380254
744	0.13616476249150877	0.8499977499839183	0.945466599991184
745	0.12350536016863156	0.9197640090941266	0.8559535824438091
746	0.07680713741953116	0.9331900905526289	0.9275987493911428
747	0.15363685117162196	0.8711045182405859	0.9110481881832073
748	0.02593384415802691	0.7855267461737917	0.8156314120095745
749	-0.005732573653053352	0.9658941893089915	0.9348288573823509
750	0.13938475900241276	0.6937314371196802	0.968624340623114
751	0.004139165348867824	0.9620252513350631	0.9010773164658649
752	0.31291090925142495	0.7653464156717815	0.7680298955698482
753	0.17860571608746922	0.9226003449607372	0.9042687977927317
754	0.27608559042706027	0.9505542032661005	0.9525511347001576
755	0.023474154835341654	0.9634759676408462	0.9673134196435695
756	-0.0717773612587067	0.8983452930096356	0.8773757906043528
757	0.01563057337122309	0.9685157582568754	0.9669867208575766
758	0.06615556735268979	0.9694051746502045	0.8949688708306771
759	0.06042901697716996	0.9639180609688912	0.9089517138626749
760	0.009950953571971177	0.9196725742846584	0.9087495101385027
761	0.13621408346118158	0.9221030716024904	0.9365086500097749
762	0.022474792711899005	0.8861394482651228	0.8709864773071411
763	0.1336641098712753	0.9486428513432198	0.9444044593542996
764	0.03958968611199343	0.8377382630345628	0.8818231653482282
765	0.017613907583665767	0.9639939285896454	0.9519690938631086
766	0.016996627774706563	0.9221763468741134	0.9810363753463043
767	0.008416667639113529	0.9396052577827084	0.9445091274429523
768	0.11219140585898058	0.8991169296552768	0.8503302569676874
769	0.00024095053127259902	0.9492401453209037	0.7514871579002118
770	0.10094627975167081	0.922868380136571	0.8842800967778032
771	-0.03594256758537906	0.8424387831011706	0.8695718269876558
772	0.06825815509911304	0.9523124449585694	0.848407393160919
773	0.17526771034854272	0.9559691633820498	0.9157712800552741
774	0.11730946117940233	0.8781477587148822	0.9766542745643649
775	0.04905625499049182	0.8831188331064262	0.847093837147594
776	0.089200509271949	0.9639941572545884	0.8921100703779635
777	0.047901273673416234	0.8552712204684249	0.9470884051542608
778	0.08471177667745033	0.9504878369008537	0.972487861071519
779	0.02612266117634332	0.9413908172595056	0.9294630407814615
780	0.18148331019407826	0.9357419014934065	0.8671997143942125
781	0.14673945996755022	0.40299983607365264	0.49538719432445877
782	0.002987995534086685	0.9664733232740214	0.9794939989688518
783	0.08643041389698047	0.969259051789072	0.9601650385458786
784	0.08048575348780906	0.8913580531157218	0.7810732649457462
785	0.07442260466521256	0.9507497774738375	0.8935913270860069
786	0.011412469960066618	0.9713406687217091	0.8891968138931896
787	0.10250031267134563	0.8139839286692866	0.9383252659576026
788	0.17828246719441987	0.8365297775607106	0.9018176985791077
789	0.0014827213341334078	0.9540095470346753	0.9385253741712422
790	0.023955181299928463	0.9528971163005011	0.7634294108323879
791	0.02388440012387172	0.9403948626342822	0.9225866046614256
792	0.032359437987544815	0.9727533641293182	0.9040632744237697
793	0.19384280755978922	0.9667865995563786	0.9358412375333378
794	0.0941615467050303	0.9347110685720512	0.9659440553018478
795	0.05942691347482265	0.9236013538311848	0.92218964254007
796	0.15449462362618893	0.9341605831649379	0.9262536964516249
797	0.19052286563202891	0.8858718466138321	0.831098206757956
798	0.07455290423387206	0.887488807649601	0.9063241592397477
799	0.05993640820585189	0.8471920569727944	0.7816959205715653
800	-0.02321399783792155	0.9889397813956466	0.9227690887877775
801	0.07129588800199416	0.9238953218489351	0.9363715467424835
802	0.2268929745376611	0.9128072136359947	0.8441842525261087
803	0.05590416637137918	0.858855881054222	0.7816312066801502
804	0.049207027964802696	0.9071960620190247	0.9457936594255105
805	0.08705429211069804	0.8879669550272727	0.8870350427422907
806	0.02909014280187283	0.9678409474537889	0.9577833002574455
807	0.07984269802161226	0.901333177380951	0.8173051440438367
808	0.02978874673865861	0.8191570228795818	0.8146420189751992
809	0.09504442050421935	0.9580433408066411	0.9225836858586219
810	0.004399201592147128	0.9793613538282268	0.977297307210448
811	-0.018246615848409364	0.9331783998194364	0.8998890648193174
812	0.22001839460986783	0.906306533924186	0.9497263379151868
813	0.1390485304995116	0.9609769416875108	0.9690107329507647
814	0.07616324750657588	0.8237308990054586	0.9362816731879515
815	0.08528268564063723	0.9240265567780026	0.9057697817628596
816	0.0979536436983528	0.9373232716804478	0.8304369071691309
817	0.16382542278903478	0.9104952867180284	0.9538092647914823
818	0.1569207645452042	0.9517808802198336	0.896377358607476
819	0.1321595152158701	0.9287478548752951	0.8465245628004054
820	0.12365966259322514	0.8956082231202133	0.888363069872605
821	-0.04748844365309224	0.7780009140554518	0.9250187373114237
822	0.0558659938765671	0.9760651730165942	0.8114743438177907
823	0.04540622097335201	0.9541768205053218	0.9396758173144147
824	0.05480632371551031	0.5195740805818708	0.5135506076259992
825	0.10669884296029908	0.946435842407429	0.9288581171962405
826	0.13774392230238708	0.9152497942626754	0.8839408521909708
827	0.035008654566869635	0.9643426899496528	0.9660702523595347
828	0.06489192964143364	0.9012462717340186	0.9298426071496518
829	0.1052304111481347	0.9702952767833574	0.9425429174455868
830	0.16422212879021303	0.9279338267567893	0.9156806251038003
831	-0.007885380829616428	0.9137064581386892	0.8276862100730445
832	0.0012291818269403176	0.9608466633496503	0.8847653770821208
833	0.07883471416117249	0.9073758856040206	0.8762978304761337
834	0.024999423543277444	0.9619072455201374	0.9692370681893228
835	-0.1059904578516131	0.9458830470575377	0.9538963934628626
836	-0.010698794553457347	0.9311682389821571	0.9305608769650084
837	0.07163354934933142	0.9399011243664869	0.7952272286317511
838	0.049926261946665385	0.9636742004171807	0.9342580536535074
839	0.012347380224763338	0.9778023975816071	0.9771686697219184
840	0.10265302203889193	0.9278454811089861	0.9357411268844189
841	0.021827235452851368	0.8721497525048172	0.8870108505163946
842	0.02857683444290504	0.869388770525421	0.8287872888167254
843	-0.044631121633390336	0.878530392470292	0.8378629485153557
844	0.015498064216874052	0.8948512202040648	0.9054344220112454
845	0.011118382758029455	0.9666207228356393	0.9405279047320296
846	-0.08951332704943327	0.7225137171858316	0.7271726535353195
847	0.11475210155501858	0.9419461664247226	0.9548014799943264
848	0.2008931655900985	0.9372892850601307	0.8697104301957634
849	0.11814065519612582	0.9294700091626882	0.9530124104953634
850	0.09587149536023776	0.9224306717809111	0.9257530077315235
851	0.009211453734829456	0.7763556923778011	0.8648001389475531
852	0.19325122249533178	0.9743885228519829	0.9528748980067909
853	0.00028984579598623217	0.8754138411162051	0.8704304633957869
854	0.03443965803785198	0.9488717239615714	0.9181698382724807
855	0.04083479886805197	0.8540459614388868	0.8426652307387079
856	0.20834123069053845	0.9557757526469305	0.9414677565009761
857	0.056327459656725365	0.9078682214632856	0.9303554555503425
858	0.058051875006281506	0.8000649434165572	0.8618232068550616
859	0.20535299668144114	0.9713001565253226	0.9666802527117809
860	0.02887602302836656	0.9338792970232777	0.9073085147926064
861	0.01903314430400682	0.9032154287188485	0.9505466341113693
862	0.024788463000149807	0.9182034679522885	0.9277876661044261
863	0.007906818639533797	0.9352215655863112	0.9332441983275089
864	0.13029570084294928	0.962119526730536	0.9385830565187623
865	0.052030205983206734	0.8497092785679545	0.8358760410517319
866	0.0051218335912025514	0.9619936358519597	0.8932633767738545
867	-0.024134079464955382	0.9241228282648407	0.9368935102978552
868	0.08189231808053599	0.9713263012197604	0.9668532485516688
869	-0.029274073308578785	0.9815164377564549	0.9560604330128297
870	0.05213852606470526	0.9423700384654902	0.932430718796252
871	0.032580237089397945	0.9524973240416906	0.9748223683932158
872	0.09962684170784863	0.8688872932179554	0.9002735643751434
873	0.02213293898147406	0.9498105945933952	0.9347043434069471
874	0.12315734667431433	0.9060350708685306	0.8986568076752826
875	0.014794978934287939	0.8792521900079427	0.932652662634193
876	0.09252890033934291	0.9693964799795859	0.8652325382700354
877	0.05151846751832745	0.9824527314593156	0.9447284986325803
878	-0.003991139185345993	0.7499853645470322	0.8836296273089288
879	0.048840169516073284	0.860205938567215	0.9544367902764394
880	0.10676353028667596	0.936684724012932	0.9019763656591447
881	0.27329985355972664	0.8907606672432339	0.9520337148310629
882	0.03579333510837712	0.9472922381118626	0.9481923410348897
883	0.1362161497037918	0.948066064499236	0.916299070204202
884	0.08241606086119346	0.9741648096926894	0.9730355942800485
885	0.07473797730208931	0.9745627164606472	0.8982512329461685
886	0.03642272401740754	0.8527863237968015	0.8227498922642046
887	0.08697363108602185	0.9195631394908619	0.7558400447125987
888	0.22989809927295557	0.9169476745090955	0.8232763760541139
889	0.029629695244758225	0.9386109338545459	0.9474777573486098
890	-0.037801194886020184	0.9715035914856562	0.8176874349272167
891	0.1476752410211124	0.9600219425863694	0.9395357886127818
892	0.02840707663499431	0.9468628351096018	0.7996981022894264
893	-0.017596480917692503	0.9367001831080258	0.8466230767059401
894	0.10425496032724069	0.9545906541659337	0.9160028692120086
895	0.06476159048579844	0.8853314945497222	0.9301720725565611
896	0.07518144902080393	0.9107057621175196	0.8974098945736144
897	0.05550540477104515	0.8444272046625171	0.9407332163360616
898	0.10897761456703448	0.9456276173585101	0.9595792316472057
899	0.07285829315730774	0.9471607636736126	0.9259467332030207
900	-0.0070729381102203615	0.9602986941402839	0.9662549224296885
901	0.23330027071541393	0.9302233992686002	0.9587826578957416
902	0.10508319551167278	0.9220264224487601	0.907537896051226
903	0.08417310089240382	0.8536679450192457	0.8806531410789232
904	0.08618262024926282	0.911798470124552	0.8692446356316352
905	0.04735149273137196	0.9302154875966155	0.8083927485956205
906	-0.00021866984736185202	0.9835917189985549	0.9778919341954736
907	0.02100366994258218	0.9896438507803849	0.9468363319472125
908	0.07220821915236686	0.9720908360353784	0.976357454419173
909	0.08279101114206233	0.94452398938986	0.8836383876364716
910	0.004301693753616442	0.9785687155849119	0.9780867341775566
911	0.050232293532174954	0.7957087424208702	0.8665066726737667
912	0.055908618255150144	0.8621919454428296	0.9472709964506151
913	-0.03497391177119691	0.8821454609188074	0.9251733201026588
914	0.03761592301470085	0.9740889591610615	0.9078978583814896
915	0.12131444120621837	0.9691251326735827	0.9684534858092645
916	0.08746719626100818	0.9055029581559456	0.8966655915123561
917	0.0754386820959051	0.9717904177898189	0.934605620033571
918	0.06897001446664852	0.9606775675952293	0.9546738318436555
919	-0.017151498662123066	0.8806032535782923	0.8380017342785352
920	0.047681189576121	0.9417863415172231	0.9254421518821815
921	0.19766174779449597	0.9535280714834842	0.9326241017325683
922	0.003787303640732209	0.9734486947395163	0.9452254894142869
923	0.036866763606822395	0.9723698985928729	0.9646193966279721
924	0.0693200744044411	0.8902209743681555	0.8419829462323961
925	0.07970939235174357	0.91604071151376	0.9077356845968616
926	0.027292864883968426	0.928374510944821	0.958791821785179
927	0.12061763866534447	0.689749314817864	0.4148728215728903
928	0.08313170881675735	0.9649727777370418	0.9689393117221168
929	0.15611839261624016	0.9222892963918504	0.876766106089624
930	0.02789202784800704	0.8501005545049314	0.840216279931823
931	-0.033613765310425814	0.9389998880483944	0.8313560683141978
932	0.06283827813150789	0.9157125728153881	0.9230615411462255
933	0.11066615369808497	0.9085938748424803	0.8893954807364851
934	0.02907779377541475	0.9208808696148557	0.9297502627418557
935	0.21715701886105698	0.9245767259415124	0.9176960519827664
936	-0.008458278256760154	0.7916703040533491	0.6947752946169325
937	0.04070445155564406	0.9439614774626384	0.9392545676698371
938	0.06984806291302015	0.8636736828041348	0.8531243953594946
939	0.06642511217303815	0.8748815026493862	0.8606557173855781
940	0.05404085689203575	0.9635345139505387	0.9400327537404625
941	0.0020582216315302437	0.6143048900232786	0.9742645548594071
942	0.06569786082790985	0.9158979101474578	0.8986991651989292
943	-0.0025983666246138792	0.9074114751052574	0.9031412701460517
944	0.016188540508630056	0.9625323755585856	0.9664039541286321
945	-0.017618845288000173	0.9297879753150372	0.8680306608035665
946	0.003110357199914815	0.9308538133228087	0.9520084767759388
947	-0.03553880353761074	0.9241607876561838	0.9517148995817136
948	0.08085763297654558	0.9146002855516489	0.9116900060430682
949	-0.014197064108582902	0.9260103868596435	0.903348842071822
950	0.37588736675944634	0.977306419677824	0.9210610892979587
951	0.023860107580482404	0.9416931028215084	0.9190476303363693
952	0.09560630680878546	0.948232202504766	0.9115187497259986
953	0.08515182538331378	0.9168739292709719	0.9185059743427606
954	0.11294825021574773	0.933969473264482	0.9155616579734578
955	0.20809035744270343	0.967658916859367	0.9178707718124659
956	-0.024924056790725846	0.9586878628294069	0.95997860368459
957	0.09889043252631691	0.8886448707138936	0.9309938448945556
958	0.11801536141523683	0.9490021026283141	0.9024007949723244
959	0.09206843129387399	0.8262121079728233	0.7890792829108465
960	0.036815479860578426	0.895149483883238	0.9801428439113735
961	0.12711840600758895	0.920780819114852	0.8994460161593244
962	0.1417124202475284	0.9539625813233592	0.8797984127765223
963	-0.01063499903471632	0.9036604474707748	0.8875042915439105
964	-0.005687812517612301	0.9474267668671925	0.9185885494360262
965	-0.03672352808746804	0.9534030275757931	0.9203000709009624
966	-0.017609684773848944	0.9542979514852927	0.8312551531886593
967	0.09528818957747132	0.9734491030217439	0.956132144609264
968	0.11035217381786144	0.9596081449360025	0.9678456129239309
969	-0.07613814421436382	0.9559893738810448	0.9531180736595614
970	0.15894021793915203	0.8524933478726724	0.9072057112100554
971	0.10180667530824095	0.9445238270621047	0.9460742148536231
972	0.10907700396273945	0.8493052006307832	0.8533327012494871
973	0.1581541550722385	0.9568561344632033	0.9057196096427425
974	-0.07574709678397129	0.908609789249668	0.8977930560190022
975	0.24527470889478875	0.9589241835747718	0.9077243194495995
976	0.052652680260807494	0.8768789659167537	0.872108865679343
977	0.006069947451873725	0.938384382987897	0.9530555255714653
978	0.10483296517939988	0.8878604579091841	0.888551237811259
979	0.050016990033933006	0.8997317676039952	0.8710339843666347
980	0.17066803782527484	0.9699560383455207	0.850003297116426
981	0.17595479048840956	0.7739967678579928	0.9446582849894049
982	-0.04695503811505919	0.43134954878619003	0.9214167509726264
983	0.0044508530932193535	0.9359582231503347	0.9237867172213067
984	0.05707159143874119	0.9327397478845114	0.9474184227553368
985	0.1782367718469895	0.9258709350680233	0.8737954779890804
986	-0.007143371793379094	0.9304022702717138	0.9274952295967268
987	-0.05067749005738387	0.9405791277110187	0.8065729488887813
988	-0.007926065987882591	0.9792055907291359	0.9780137917748781
989	0.18227412167989732	0.8204659339245485	0.8330593353718169
990	0.07764416356293913	0.9699501813706061	0.9418786397263442
991	-0.04782858592008932	0.9620252501875676	0.962496412457827
992	-0.01849864747754104	0.9839332232172601	0.9780242626113378
993	0.08542554659754742	0.9248670905315344	0.811773618556381
994	0.008820800465612844	0.9498754926422724	0.9227186944849308
995	0.05317256435591222	0.9574563271444789	0.945789720911269
996	-0.05182237878716767	0.9473254370325311	0.9423736538721303
997	-0.013598172628933813	0.9000478342689681	0.8678361335350551
998	0.06954224477938453	0.5157702640611883	0.57574325460395
999	0.10138968618395472	0.9737994263871945	0.9751696442039733
1000	-0.03863348424149593	0.9298671612447514	0.8609129074988335
1001	-0.0574094583116147	0.9377909117747831	0.9431285980980031
1002	0.049052465550935676	0.944126221811214	0.9275137486852303
1003	0.11656491674584313	0.8697773480382518	0.7965863162441641
1004	0.02437298253728315	0.959120403946776	0.9412023762231189
1005	0.01215311157117438	0.9648857684647337	0.9126746803740561
1006	0.10482341937728468	0.9508267506803613	0.9471575191278022
1007	-0.07571220059484296	0.7858305511452377	0.9656789660587759
1008	-0.017900080835188792	0.9584830208439737	0.9122834269366397
1009	0.10678837382536521	0.8656925884299074	0.9634193369247499
1010	-0.019490312686104794	0.8938275025304702	0.8679173675467579
1011	0.02273756529061277	0.9415300945038971	0.9593890862248254
1012	0.005967150254731046	0.9386172040620168	0.8746709154275595
1013	0.04199008786061975	0.8877601403586675	0.9208125495523682
1014	0.03329791295038831	0.9682022387531432	0.9490353719533524
1015	0.10066497619402237	0.954400698499502	0.9096759357491849
1016	0.1199564847341873	0.9021772266285125	0.9667877147999133
1017	-0.06294440053582395	0.9867074880638091	0.9948997767823835
1018	0.11072855144890792	0.9527085609650306	0.9373004115322852
1019	0.09616232032987648	0.6912430274834068	0.7987369203111322
1020	0.014708700757232518	0.9630699935228839	0.9744429527856836
1021	-0.014277090429397177	0.9804697794379551	0.957251060836333
1022	0.107803241302868	0.9320013529871277	0.7742684187702059
1023	0.05868326148915093	0.9268462610595987	0.9206433612264314
1024	0.06494861012434083	0.970366701578669	0.9406375937625613
1025	0.10244580444031692	0.961767654689545	0.877541400959504
1026	0.052460924808389375	0.8665097010685922	0.9363245410727279
1027	-0.004153999246504503	0.9859689693948133	0.9607143910617514
1028	0.06346925369676415	0.7213318388514284	0.7242437463015429
1029	0.0021844002711737254	0.5792975686153007	0.558452266517978
1030	-0.0011803777409720162	0.9616422966059053	0.9392267552051289
1031	-0.03174558726925847	0.8994367160558175	0.9111875014878633
1032	0.016823738541707933	0.9585294925612109	0.9060671829149537
1033	0.03205009225299804	0.954979228533308	0.9313083919381905
1034	0.06987405438983674	0.929249545694608	0.8690378538985176
1035	0.04491779347653102	0.9031189551121577	0.8737647140059475
1036	0.02954105635982307	0.6500268147097049	0.7060670742874774
1037	0.008604201405416845	0.8170888348997121	0.8140972594384295
1038	0.11325190257704443	0.8842579432524915	0.9430840369056992
1039	-0.0039546967605168515	0.9658037059025506	0.9425852944386187
1040	0.008781447592282499	0.9489783171565652	0.9353609826206681
1041	-0.004082540154598746	0.9040064991331997	0.9546334590177692
1042	0.004969791896484166	0.9314242396080521	0.8839255273740564
1043	0.04575364074334565	0.902467045049172	0.953058088972678
1044	0.01202709640084798	0.6773966822236297	0.8287760555378447
1045	0.1107880501112376	0.9669021733975892	0.9493114688303447
1046	0.05721851245076004	0.9304623051093691	0.8587530351715584
1047	0.09492760283747825	0.9397861077429877	0.9011339895485784
1048	0.1651701024075216	0.948225550076892	0.9342193783797617
1049	0.06339647168398987	0.9605132587383093	0.96423371313185
1050	0.03403818959751681	0.9652811522279107	0.9560350755241558
1051	0.29742123176354607	0.931975137053454	0.874212081247299
1052	0.037149892468832935	0.9262032419869504	0.8627960230386507
1053	0.027629792760763938	0.9009113605852891	0.907548997080979
1054	-0.023408774687035727	0.9006321421753507	0.8599991006320266
1055	0.0070449486076940016	0.8677082423008913	0.88857109468973
1056	-0.024754510537865704	0.8921421165447705	0.8631615658615643
1057	0.054421107116840894	0.9595969594264265	0.945132419235523
1058	0.02193137904383724	0.9834708692035252	0.9709247469755143
1059	0.21750132536039646	0.9269898171512121	0.9087800711684454
1060	0.1930577025914204	0.7614468365041362	0.7492697873758293
1061	0.05885626679060263	0.9443503394010148	0.9313425940519088
1062	0.07432868308766793	0.9746268179371904	0.9645850387115164
1063	-0.0010051023772106316	0.9550089352564547	0.967121442250024
1064	0.10492254872415097	0.9372398328238729	0.927591973257455
1065	0.10054867433444381	0.961971799075625	0.9197650471729625
1066	0.01420845458506692	0.8180080828654422	0.9449028802357528
1067	0.095058245656649	0.8870626930116075	0.8781406106468223
1068	0.09455007288962736	0.9563492839351315	0.9389941900205729
1069	0.07969156202140526	0.9492382810976835	0.937128199416953
1070	0.038725103621575996	0.9029217634513337	0.9191917134173572
1071	0.11181042804755681	0.9706200286210167	0.9266739010163377
1072	0.20515033705885344	0.7965750783388225	0.781081572266747
1073	0.017088563085912445	0.8454260228523058	0.8151133666373868
1074	-0.02646116549920996	0.864910275185731	0.8848933886965459
1075	0.12116018758072189	0.9462958726244628	0.8237416135977917
1076	-0.04622656373946876	0.9792843845911869	0.9800212240670487
1077	0.018793358825220596	0.8436296031093478	0.8027177684524626
1078	-0.01432027682350312	0.9690322783512247	0.9676522731701438
1079	-0.029687328816673908	0.9629748287121292	0.9668052675705526
1080	0.018579726395120733	0.9724644432533819	0.9351818292247938
1081	0.09111257002502104	0.9780824447125247	0.9800386775150765
1082	0.09093648884816419	0.961304582079942	0.8964253817382198
1083	0.004421911175037541	0.911836325791127	0.8804622612303584
1084	0.017202346154339243	0.9530697502036016	0.9181916394641692
1085	-0.04125745671035608	0.9463193900743664	0.9308817907420667
1086	0.04608756611798759	0.8775072357057224	0.9083239151242966
1087	0.11493237664736466	0.8693502042128957	0.8000423359648472
1088	0.03618870458639123	0.9137172004078333	0.9007637675724399
1089	0.004776736279337279	0.9758599625892846	0.9878908964409218
1090	-0.024642271264299298	0.9760430284054009	0.9813525095969482
1091	0.09762915588758847	0.9073726761514804	0.9657085318090177
1092	0.0870224153344793	0.8085542296917556	0.7807049601343969
1093	0.11639138238252933	0.93443217119736	0.9186782945233839
1094	0.018246480010755795	0.9767813392529342	0.9704312516341415
1095	0.04324375560216409	0.8458428229421591	0.9152643503548376
1096	0.1006752629223806	0.9631628639023607	0.8786361174857206
1097	0.016640539662064024	0.9636295156934384	0.8751200778208312
1098	-0.05314528609241864	0.9760238831222696	0.901863284629145
1099	0.02230461679250806	0.9010781217485432	0.9617209720820591
1100	0.09175947377729599	0.9558322966676529	0.9601862407549414
1101	0.05549616375700106	0.7539120377635556	0.8902870343316244
1102	0.13853917541578153	0.8425011084604751	0.7436484183927848
1103	0.10195787879423746	0.9481479527186093	0.8705046347212507
1104	0.061698321448700355	0.84749898191837	0.7875387251104182
1105	-0.032189446156102974	0.8657513068317353	0.9800989306259783
1106	0.11245949547835588	0.9214659201193808	0.8379074737561155
1107	-0.02034983984616834	0.981116968838865	0.9764665287299807
1108	0.0935657736856429	0.9193894457274873	0.9645900050548721
1109	0.10704916779276807	0.9565769269413802	0.94037856135556
1110	-0.1355741636862966	0.9969581271373353	0.9963233170119815
1111	0.0980021693368528	0.9380442724876157	0.9779468556242397
1112	-0.012673202009825912	0.9408932010561804	0.9209105930265556
1113	0.0140491780133144	0.923070327992967	0.9375480735681629
1114	0.06620742827558024	0.9676894933448652	0.9601516610704395
1115	0.25391384817235485	0.912088162839766	0.9376191900279223
1116	0.08325444704614549	0.9322573260143758	0.8497358848521721
1117	0.015674345415736424	0.9464426115100928	0.8550339180174881
1118	0.004638623767420524	0.9573199384602018	0.9547819485852252
1119	-0.017615514911992314	0.933539545689573	0.9219373009142667
1120	0.076558747691993	0.9097287467842947	0.9463494862504499
1121	0.08632842872522295	0.8051418516224259	0.9144158461671696
1122	0.032174152462554395	0.9496370336493255	0.9142932327584524
1123	0.20009944527086942	0.8800666286840674	0.9493419092092498
1124	0.13194394497765471	0.950365594685382	0.9126727112831077
1125	-0.018700384228537814	0.925415301020466	0.9342565342830023
1126	0.12379210388270467	0.9566654403580102	0.9060825935132232
1127	-0.023181791248787942	0.9815574004159886	0.9689291647866503
1128	0.06430964299327135	0.8560454111906834	0.8182780992731303
1129	0.0397791143433982	0.9132771351071383	0.9483126973346239
1130	0.09698009540777286	0.857179272384262	0.7690612684712367
1131	0.029176843338508562	0.9216994125252279	0.9203258952410722
1132	0.06900177853311129	0.9000560337421852	0.9353208764665616
1133	0.056447629629739815	0.8591550362602205	0.7766821967152776
1134	-0.08359183225203837	0.29022245920597034	0.25217425757391376
1135	0.10126327585305228	0.7560093714883465	0.7343707349436166
1136	0.12912052674824237	0.7105176286090327	0.9290699749287593
1137	-0.03222444670796487	0.9267729275229107	0.9204337025400314
1138	-0.002551710602944679	0.9598439849722584	0.9377112866610998
1139	0.10321260120528797	0.950361008558399	0.9337617252024292
1140	0.1302050157674418	0.9303148722892657	0.9027631082116748
1141	0.0103274997558509	0.8870394247540189	0.8688363809727588
1142	0.08326363517538593	0.938591084157082	0.9311128468642051
1143	0.12815491405664547	0.8347615245018712	0.9378926932173454
1144	0.07461502274535758	0.5793035153374684	0.5299847470411748
1145	0.06653333749044421	0.961729400058802	0.8991037155292501
1146	0.04584914856618527	0.9634046514001309	0.9596601374476874
1147	-0.012246041834713672	0.9434091609850915	0.9618974191187679
1148	0.1561410032796422	0.8824390985872759	0.8608626827640022
1149	0.0721694226739108	0.8240111069611399	0.9111698719981325
1150	0.004359604801362327	0.9101638961918471	0.9379906978506615
1151	0.0244132741414248	0.9230650236137676	0.9328154466684294
1152	0.013192651968010227	0.959728221192392	0.9658910278410455
1153	0.06924832931706537	0.9076921388253573	0.933460303838554
1154	0.14141708784643026	0.9483976995419011	0.9569219316860761
1155	0.22618423460909998	0.8720643810257843	0.8199481356979915
1156	0.055921570097385076	0.6572363988214746	0.6418868919845296
1157	0.15559955158853933	0.8283159391227566	0.9128337997692457
1158	0.10219031188964733	0.9441783333511937	0.926517245473853
1159	-0.03460203590191169	0.9023702571324388	0.8509724221021372
1160	0.33157588000181937	0.9414085826275559	0.8971930277317149
1161	-0.02064227858162182	0.9588970499517679	0.9198076187124506
1162	-0.038924640653810405	0.9489711755804923	0.9268206071294521
1163	0.019334842508232142	0.9404099124471585	0.9440289527492792
1164	0.16399400666504438	0.9409420918281209	0.8672763718922398
1165	0.08958261304833126	0.8987104135505176	0.913674580737917
1166	0.13147697455338903	0.9584877385691423	0.933597994000439
1167	0.01885864038536922	0.8949992247433131	0.9235857755530127
1168	-0.013500270847119022	0.9568307508925179	0.9504212618366472
1169	0.02247416507525113	0.9500354012769001	0.9044937816512576
1170	0.041605298385336775	0.8753680607524406	0.8535224328604867
1171	0.1841031138336502	0.8810317346896352	0.8536950409058842
1172	-0.013439045978207886	0.9238880552254485	0.879070994728764
1173	0.03985417447181516	0.9686159930844976	0.9399445759319284
1174	-0.06036810544260862	0.9099159654568095	0.954846795813194
1175	0.03915672021014993	0.9647697581430963	0.9431745719240047
1176	0.04680949993952299	0.9263553128643699	0.9193878897361152
1177	0.13202007214282885	0.9482886031659095	0.8679651356293309
1178	0.07191652292826212	0.9503004066679276	0.8481823998174446
1179	0.05637175150918361	0.9372473396573489	0.8949243422113059
1180	-0.02068968506553004	0.9668847777323009	0.8300985365202322
1181	0.11130640919742985	0.79287089224011	0.904071098093091
1182	-0.02266849439667329	0.9574325296251642	0.9355268045010133
1183	0.09635252417793172	0.9031009229290463	0.8155087602081621
1184	0.030247006510937702	0.8216782610896088	0.7577233672006839
1185	0.02309083572530879	0.5921075480469443	0.9431342581456977
1186	0.007246725113701946	0.9008282236394264	0.8907814947366398
1187	0.034569584828565314	0.963507762271932	0.9349817215413893
1188	-0.15055759080394782	0.916504139923671	0.9581857434713066
1189	0.06225186152912954	0.8534765496181345	0.8262601762232871
1190	0.12406681438282519	0.9497122092596635	0.9236413012012232
1191	0.06875532495460657	0.7699175708227388	0.7540539116287522
1192	0.11040371635734603	0.7249156252578481	0.8049887035161075
1193	-0.06925950849192408	0.9695526981374745	0.9729429469554548
1194	0.017121208789030562	0.9702577842815748	0.8923649215262828
1195	0.06490767624830762	0.9061852186368938	0.8796818301996753
1196	-0.03115059589886915	0.9507792415781976	0.8755666517679315
1197	0.06645029968744665	0.9327054808453761	0.9106730042103938
1198	0.14453316271219574	0.9601239937626717	0.8765371379959681
1199	0.025647571668763414	0.8913378669956292	0.8880012555881245
1200	-0.0001498851532408807	0.9709062392381627	0.8401836660355155
1201	0.04813215608771171	0.9048631867191428	0.8645299216886275
1202	0.13290225985368997	0.9275421724156998	0.9054593302517099
1203	0.0004657315511905624	0.9378615221727035	0.9391487054548242
1204	0.0495683514618912	0.8976404513256442	0.822585212347068
1205	0.11671341822986925	0.9480008391157624	0.9240219955837989
1206	0.11628643119743631	0.9942038910998814	0.9793710190113324
1207	0.09942991985233773	0.8824829663623542	0.9282995622782683
1208	0.028842188723489093	0.9163201898391011	0.4780526591191855
1209	0.07684338985520245	0.8558139172090538	0.9537327699262422
1210	0.06535768375325701	0.9607884550672063	0.9295628925987579
1211	0.06886373617234809	0.9027179794927978	0.92975561618355
1212	0.018995044942099915	0.9487512016463149	0.984047827343908
1213	0.04625756724641228	0.9103620532573649	0.8859208074494487
1214	0.08890055844040923	0.9226739201899585	0.9226439516314898
1215	-0.01226402276227434	0.9113694317000853	0.9152793126986202
1216	0.08481805255404806	0.5971944170757673	0.6694151608560032
1217	0.06469463567885692	0.9517891074425552	0.9579475057416753
1218	0.013033544268149844	0.9396383244053278	0.9378883807700173
1219	0.03706929777862822	0.9063188339188429	0.8949980035921666
1220	0.014240299584647564	0.8833375745873557	0.8474993197006253
1221	0.06863224424956504	0.9599098670596139	0.8865347200943269
1222	0.13014951369386496	0.9769679798548219	0.9079246123171314
1223	0.11050246055095192	0.8588437212979139	0.9181857861356669
1224	0.08245092246156727	0.9128998361694437	0.9568534505702682
1225	0.10076740865092504	0.9566790630790946	0.9554066747542952
1226	0.06335385181261144	0.9759423971271098	0.962872516686889
1227	0.05559684163294398	0.9743211172812412	0.9686643598535456
1228	-0.032814149250441016	0.792502922168291	0.7992515651611402
1229	0.042250711102028604	0.918589357830617	0.9215842463502025
1230	-0.06755784340293713	0.9591841888842232	0.9602921790828213
1231	0.05058459320206854	0.7427897399713179	0.8958141617472476
1232	0.033775324513885985	0.8290639094341052	0.8443269840693082
1233	0.14095226489021873	0.968102118091638	0.9255281010690606
1234	0.11976754064251527	0.90499267179474	0.8891007371590696
1235	0.08471354840338707	0.9632669401533969	0.8930102405308539
1236	0.021340218449695025	0.9642324460582116	0.9711548261800819
1237	-0.0013687131117263718	0.9110430982618511	0.16718478200514797
1238	-0.004771094690464217	0.9925017087821998	0.9356729992274521
1239	0.08138350688777285	0.8552168608987323	0.46345594805694557
1240	0.01133966341474757	0.9588114012108477	0.8812661538503223
1241	0.08590940272487901	0.9584684544953448	0.855734575584841
1242	0.049216460826851605	0.5819787399197794	0.9134357369807306
1243	-0.003793454918775474	0.9431686052476185	0.9166051010227901
1244	0.09784397470159056	0.9512057395352309	0.951670834422108
1245	0.22138297202573542	0.8790438475893376	0.9014368798573865
1246	0.030739692619693892	0.9485075852619894	0.8641173241914716
1247	0.1669018739618231	0.854105929921641	0.9330587596981076
1248	0.11057469929751951	0.9460977153326682	0.8539411838940002
1249	0.002836685511922954	0.9353337698664331	0.8877391362337363
1250	0.13175931947074127	0.9763847252535315	0.9436215939037839
1251	0.08695198925027292	0.9369700986567999	0.9445835776557836
1252	0.002292638467001562	0.9704116934407838	0.9599796837903704
1253	0.05412026064939679	0.8899084580908259	0.8607452109380613
1254	0.06759326600094373	0.9843259270941044	0.9777256480195848
1255	0.08077526361475706	0.9663404560917096	0.9751060956255279
1256	-0.04112535130416095	0.9260920548087501	0.9139633944943576
1257	0.08469818933225082	0.9573103918263821	0.9667064938145065
1258	0.039191378374766384	0.9278563405477157	0.9065121193025519
1259	0.02372965466750998	0.8308790473042785	0.8250411722625245
1260	0.05164912652714537	0.8527359112799495	0.8880768320422449
1261	0.05977476224188394	0.9701867864522747	0.9553632245159598
1262	0.11059014821725033	0.898285484677706	0.8201094090970299
1263	-0.027123161167358578	0.9218784758200241	0.8784440427116839
1264	0.033320712416678555	0.867184136475147	0.81186910245041
1265	0.07420587947855395	0.842879895062341	0.8173571408383264
1266	0.23535348399495815	0.9574907925601961	0.933667332369436
1267	-0.021151507878846898	0.9252689019107584	0.9606050938567371
1268	0.1261633480089004	0.9766632712640032	0.9214034689410601
1269	-0.036657601926196604	0.822290964512042	0.8002710413433165
1270	0.03961893526976468	0.9662912306937095	0.7099078668172534
1271	0.1356918157056728	0.8864974914724236	0.901423693290964
1272	0.04580564377655527	0.8205548869887354	0.7872323056839823
1273	0.0837625464195989	0.7808424540973417	0.7923223694564901
1274	0.07545237361581003	0.9582558438226187	0.8952854049087642
1275	0.0028841770686800494	0.9553113701477501	0.918180152838926
1276	0.015174302596811517	0.9035672641066589	0.8629329404761765
1277	0.05172521521942974	0.9713695061363748	0.953690983686564
1278	0.07056405883785921	0.9506416657923475	0.9228417478685138
1279	0.18908932558410907	0.9323685307005516	0.9212858050719708
1280	0.003018394710197936	0.8923714205359196	0.8818009759339881
1281	0.021452268958864873	0.9560157986705478	0.8272815467471005
1282	0.022598793302176734	0.9592935265777802	0.8936009190850711
1283	0.11623074676778511	0.9487929256783646	0.9748411363407257
1284	0.14495312263440951	0.9062521174690938	0.8801878555391586
1285	0.05512305755125646	0.9664369962511378	0.9055341272395213
1286	0.1249040019771539	0.9592349273139892	0.936989791390627
1287	-0.02639474910226758	0.9567059553771341	0.8967623169858143
1288	0.07498865198178262	0.9374779643984226	0.9225272205198666
1289	-0.0012293336528241827	0.9608900015495464	0.9001878493044343
1290	0.017241226344349103	0.9571418172124473	0.952793255895028
1291	0.10062773405761272	0.9066285885549181	0.8579354903368437
1292	0.1589694131937407	0.8882020115912985	0.9397987613519974
1293	-0.04556746741167195	0.9397298094999013	0.9477592691842266
1294	0.02185229568193825	0.8969843905848935	0.8902385854550916
1295	0.151229023345398	0.9006629219151295	0.9084611184263747
1296	0.02143098195254367	0.9340734016293595	0.9600844860792458
1297	0.02641595966738408	0.9462553446039119	0.8357327318311357
1298	0.10095618843941057	0.8049936359762644	0.6825746569631521
1299	0.15118956502521108	0.8992761598339707	0.9054554747942828
1300	0.014682086151648677	0.9760660298730981	0.9350393152274574
1301	-0.02565829060381053	0.8093253929048281	0.8483172181880551
1302	-0.015635886110313857	0.9408157538264315	0.9528988191647455
1303	0.03107127375338492	0.9701311048127561	0.9308124476141877
1304	0.13859408270450468	0.9665237844138187	0.9596649820434967
1305	-0.0006491004189894678	0.9829891621040723	0.9773657614841663
1306	0.06644012832809576	0.926685619710343	0.9137177900559964
1307	0.08578941093948467	0.9084335873592843	0.952834244930309
1308	0.08971537569139221	0.9539170801422997	0.7749996664286846
1309	0.10850297884919236	0.9449828130971145	0.9447000906613431
1310	-0.016459408890523664	0.9269504401215442	0.9340506381819556
1311	0.10131059155024147	0.9177313550791476	0.8955491904640538
1312	-0.010613198971443527	0.8498187771433915	0.8433947054280384
1313	0.0989715572348897	0.8990149788391548	0.8694160028673334
1314	-0.046185055684149434	0.9179179168524003	0.9271632467117779
1315	0.03831816561235102	0.9431351336971411	0.9453723818444963
1316	0.06704818167411941	0.8317302411117089	0.8521440718301203
1317	0.08785848019104614	0.954726319057063	0.9329128856417478
1318	0.11833903819064917	0.9668243432947027	0.9507318841887372
1319	0.04491463230993231	0.8245547010641142	0.8954324217834752
1320	0.11543668010318797	0.8721065640861514	0.8704674675471119
1321	-0.045133814469416667	0.8081686049820582	0.7847906112580363
1322	0.1416895655442011	0.9743248343444677	0.9656390901740405
1323	0.022979717778502495	0.9342715190915662	0.9530763021315157
1324	-0.04626134058118492	0.9432882377646135	0.9344823050990956
1325	0.10943719481347991	0.9640189991145601	0.945622104481801
1326	0.07211867152815321	0.932190261043577	0.9221269236499572
1327	0.0781044716676701	0.907357526962382	0.9312519966281544
1328	0.09776679746150252	0.8934575097368282	0.9198993456177956
1329	-0.009084997663456829	0.9761067368846367	0.9791857741119065
1330	0.04838434872603148	0.8783785274849137	0.9335742027691357
1331	0.05016740197692615	0.8353582384555457	0.9245354841959683
1332	0.024317478824549488	0.9473924578225549	0.8986020900452852
1333	0.12963998991070524	0.9042512949262325	0.9497099031318922
1334	0.11775773727824879	0.8730767370690398	0.868823774438028
1335	0.12614888254874979	0.946943233683642	0.953563340501838
1336	0.04260509946895219	0.9662826850384154	0.9452711733711026
1337	-0.017083374912549187	0.8621324426397958	0.6873819983427955
1338	0.016815528952723424	0.9501353013687783	0.9400729121792194
1339	0.023217568157247515	0.9213265125869629	0.9532369688792013
1340	0.07387163177409473	0.9622081665055929	0.9431277206834208
1341	0.056489184119433045	0.9398047109559297	0.9059984705632746
1342	0.2040388980527411	0.9918442183576804	0.9741283626913988
1343	0.07504394223855004	0.9084707618600006	0.7983963137751587
1344	0.15273090042127901	0.9045884784948802	0.9217420023571115
1345	0.08159160765094198	0.9611661903861813	0.9413574709961938
1346	0.03799277659366962	0.9007801345235932	0.918734723584008
1347	0.07443151626570399	0.896777207508863	0.8540523206744197
1348	0.29811482595953676	0.926309073806481	0.9555017897201397
1349	0.057727202547647516	0.9416448304656755	0.9182261906496767
1350	0.030768463429560522	0.9209630956119612	0.945136030137863
1351	0.07305542194756998	0.974205577746464	0.9614983583934412
1352	0.02660604566955438	0.9348806461062429	0.9351483575060167
1353	0.020695310062659233	0.9859944683964607	0.9242115949319429
1354	-0.0036654633168169415	0.8958941397512435	0.8747471774304934
1355	0.048684385117107265	0.9114547270303904	0.9439582816500137
1356	0.05472156627609703	0.8857861678110107	0.9085585756603893
1357	-0.02007162909508664	0.1962168847761494	0.16898399844169998
1358	0.1747473130318501	0.8628438972230813	0.8728887179331418
1359	0.025789157083514147	0.9619807940158445	0.9474365098107529
1360	0.18064847092553582	0.9623988399042004	0.9569972118617305
1361	0.08512934271445838	0.9358719483010739	0.9509852839894216
1362	0.06878412583755256	0.8745226098877164	0.8707648655438032
1363	0.08407156287305106	0.9218267928525209	0.8731244154993485
1364	0.03749129805396045	0.9655291629615576	0.9002757814535165
1365	0.044620050884451534	0.9274286206905143	0.9028315433955165
1366	0.1423683220714862	0.9776795635348976	0.9650273482029874
1367	0.027483156152621424	0.9386058651207362	0.9381597587900706
1368	0.03036553879463899	0.9375083882891465	0.8858018476131951
1369	0.10869703107656725	0.9356441589763318	0.8175429924239997
1370	0.09328665459904362	0.9775471995044899	0.8946785581984593
1371	0.026104509250498675	0.8641281190046128	0.7871336932316636
1372	0.12116898628034112	0.9631298785745712	0.764516043705634
1373	0.014180258695536518	0.977272938502347	0.9427201578341584
1374	0.14106194148233997	0.8677880479174972	0.7747661790958742
1375	0.11656678948720733	0.889915983794099	0.8455132073076655
1376	0.07418448674464184	0.9591692626852697	0.9445516845207301
1377	-0.029051170569151408	0.7875381645416741	0.7628632137529722
1378	0.30742614383011757	0.8956959117374474	0.8223287498393161
1379	0.0875701483143636	0.9097663230892503	0.8900076486924494
1380	0.1418566002825281	0.9008554904851492	0.9508886193037595
1381	0.03958763794641729	0.8673541701187041	0.9444862161514548
1382	0.053224606820458265	0.8480416945382523	0.83171452234269
1383	0.13194872247083944	0.9542637250283666	0.9475631941993108
1384	0.045691481613842067	0.9296551866787796	0.8934496572877105
1385	0.10860164975357833	0.9449207949960166	0.9777179820005263
1386	0.0076970261858835265	0.804207048818565	0.8740522408895035
1387	0.08678673442435458	0.8826600240638196	0.8831483126448739
1388	0.031822275715582715	0.9245868810034562	0.9666936853576285
1389	0.13702665282971926	0.9553958146266478	0.8751776550718405
1390	0.05792933590154059	0.8564984776175449	0.961527771280262
1391	-0.03502519358832701	0.907347005206689	0.8613319549871256
1392	0.15361299831031794	0.5273477823343253	0.837073608420052
1393	0.12386984065448936	0.945403130240831	0.942988755292613
1394	0.03963421907100162	0.9632562742452606	0.8934838070779836
1395	0.103358677207393	0.9071428836590391	0.8823308617329034
1396	-0.017967175848501382	0.9868367597135435	0.9685906917409423
1397	-0.004492221374365668	0.9090797604943552	0.8877744786091244
1398	0.22724581230929952	0.9714352813174643	0.9711348799382579
1399	-0.014344197589257757	0.9500112031369891	0.9163377384527257
1400	0.1270652502582006	0.7234868841466456	0.7463689369080749
1401	0.0037648421120528575	0.9481255561373216	0.927718206944743
1402	0.19282197045876626	0.9090688725131642	0.8521612347372679
1403	0.01258917123134673	0.97384123733798	0.9732393968989811
1404	0.07270976921761785	0.8738498943461283	0.9668372269049433
1405	0.03442504931595547	0.8980345056359854	0.8705372606238062
1406	0.02603205131792008	0.9626884250795209	0.9668745457787192
1407	0.03239363228875369	0.890808012750269	0.8706548896521675
1408	0.09225214011581151	0.9407794559054496	0.9682242273743118
1409	0.2147785228658302	0.9040037085259938	0.8882839460736549
1410	0.055901501516938956	0.9685997218494643	0.9695002627768944
1411	-0.02271456606679756	0.9673808447379058	0.9545717056896845
1412	0.022857715594293504	0.9405562214866768	0.9200682703417834
1413	0.04378602906765672	0.8999884147754573	0.9103290830861881
1414	0.06538778545864454	0.9471767210832115	0.9529994849392441
1415	0.03745385273516755	0.9499762724120114	0.9475527276281325
1416	0.0951301261201174	0.9616313171845777	0.9042546545262188
1417	-0.04020946336812359	0.9390730316577124	0.8917085999528651
1418	0.027799235397572564	0.9384913969497859	0.9184467183096089
1419	0.04247849758396449	0.963336390077465	0.9374235223740987
1420	0.006222914218022346	0.9553740041187418	0.9041326722673269
1421	0.03897465462793581	0.961933676092736	0.893047174250605
1422	-0.005844332624236115	0.680111833343445	0.5299884519995973
1423	0.10958287990418625	0.9496182762408086	0.9113831316498224
1424	0.03042285758162533	0.9735948923345571	0.9543422282053242
1425	0.042814184107992426	0.976668320718569	0.9860128807076707
1426	0.19226529777187873	0.6289472231973284	0.9353502901880605
1427	-0.05599223780468754	0.9343265597309034	0.9253751116449115
1428	0.08587650095958566	0.955875945259214	0.8976436754929935
1429	0.15523463459761522	0.8623827141894713	0.7814714767727013
1430	0.010789575515512406	0.8564041232430092	0.8999135478279562
1431	0.005124821282900371	0.9661588173460771	0.976896549958931
1432	0.03985787859002843	0.9609240994766214	0.924866148112277
1433	0.07658476036364315	0.9408099352285932	0.9038779336048173
1434	0.07264992606142995	0.7993791613151852	0.8150585993285361
1435	0.0462804759923402	0.9070947226478594	0.909393659157372
1436	0.018282122944934365	0.9499413512656754	0.9546518485151262
1437	-0.009621242395872365	0.8673661613978404	0.8540938073493597
1438	0.09542778812852637	0.9532163634488015	0.9091707098192344
1439	-0.0014473687754477105	0.9838781551198271	0.9637109733854573
1440	0.04069185211795456	0.8226535473734038	0.8691365761599812
1441	0.2641366185539473	0.889027873152128	0.9601441256282526
1442	0.10311493981644049	0.920510000057807	0.858106152686563
1443	-0.017799776234643794	0.964706738641024	0.9516414249024254
1444	0.14731624850954295	0.9386955384735123	0.9339397902093742
1445	0.082035045657189	0.916267350173087	0.8088542936963345
1446	0.052256395438546654	0.9233264191655467	0.9053714275575527
1447	0.08072369340017604	0.9653870926636726	0.9523545779779259
1448	-0.005457425789732184	0.9467609356142812	0.9290616557680176
1449	0.06851315116663381	0.978708908058008	0.9302112935386835
1450	0.03781394414103356	0.9443053035791753	0.9403468398441986
1451	-0.014407946054919796	0.9755196783135078	0.9426951390118347
1452	0.14361272287945814	0.9243794639249423	0.908493767653867
1453	0.13427020245646126	0.9770621457961197	0.958670271552523
1454	0.0708291866218933	0.9156939423475143	0.7551800222976915
1455	0.08611208418632754	0.8556444827093025	0.8580318786583286
1456	0.051581703283864355	0.875313339231414	0.8413310832335357
1457	-0.012122713613976321	0.847307070747046	0.8202871155852954
1458	0.18774327140090208	0.904895099293297	0.946333969262277
1459	0.0628157098199773	0.9859350868705578	0.9497925354392583
1460	0.11148312946590844	0.9166119521785724	0.9629368026805918
1461	0.07272483782055261	0.9483352070096442	0.9460826953083669
1462	-0.05868030472459185	0.5176498628244965	0.5168106676533727
1463	0.00811502017598631	0.9251612088732678	0.9244024546399192
1464	-0.037080042589419326	0.9545098104598879	0.9485229962952441
1465	0.06493766030922787	0.952687255054092	0.9036340071956324
1466	0.07843199530669642	0.967254260776819	0.932625350539719
1467	0.04646067654562014	0.953831222240838	0.967028002384595
1468	-0.08569407260356487	0.9400738808398498	0.9450275377486792
1469	-0.028049622510055938	0.885899044184795	0.963358563121762
1470	0.04906209027924835	0.9641529650779339	0.9661357821000262
1471	0.08465665536131017	0.9485128816996302	0.891050759765311
1472	0.08611620139278076	0.9709578850478358	0.9766371779208276
1473	0.01874876154656313	0.9594579813024956	0.9590532151963648
1474	0.07906859576950531	0.8693952776555722	0.9289999043347136
1475	0.11182015745716845	0.9197523605816875	0.9299890537435014
1476	-0.014163283887239864	0.11305657898527544	0.9405283655091629
1477	-0.003143952392578475	0.8750626089031073	0.8707573377917167
1478	0.19700375487893074	0.8963518134052493	0.9261182674847221
1479	0.09790385457176376	0.9683426181960321	0.9385244246824557
1480	0.08217643046864342	0.9589078867764752	0.945114452999591
1481	0.0067252704708620215	0.9818407920787076	0.9903093124274326
1482	0.012228244090162765	0.9428095950767933	0.7905972918504799
1483	0.1380692881839406	0.9540523052719926	0.9530377109532017
1484	0.023085298637555263	0.9831040330906721	0.895018992636067
1485	-0.03255387545627153	0.958328551457039	0.9498357486287546
1486	-0.09771504023873834	0.9298806396396863	0.9467655998772693
1487	0.11367200111613152	0.9448672105855166	0.9139892977730842
1488	-0.024749680515364636	0.8530886740699952	0.7400383764978289
1489	0.0531858400209535	0.8500668033861871	0.8451484145870968
1490	0.009641596703263366	0.9324007028016105	0.6747896154815493
1491	0.03472775121561056	0.9341115394655518	0.9080516406889576
1492	-0.03663926490504732	0.9501122460177004	0.925741447840695
1493	0.028423966057862238	0.8474512162084737	0.8596876384544124
1494	-0.027720207676788622	0.905984294786837	0.89741085651588
1495	0.045937468852614405	0.9529328776016198	0.8773294468359745
1496	-0.04551659185736612	0.9870379843625876	0.9862059739565634
1497	0.06809617274421953	0.9393513653294158	0.9463219142312369
1498	0.21393355841787776	0.9625470194709436	0.9531082623591649
1499	0.09911159376452805	0.784542066411671	0.9193199464625199
1500	-0.02458956168628812	0.919343869281892	0.9138076044791942
1501	0.04523407587889916	0.9414053111295627	0.9091902054633972
1502	0.0033058277296432736	0.9486083696471859	0.9324901571962976
1503	0.11162978087327657	0.9422995610785018	0.7131676202556344
1504	0.14280276605235975	0.9511290895394061	0.9498487610647726
1505	0.07261650455729829	0.956063312104105	0.9389944431414478
1506	0.06201543304836399	0.9683204839351395	0.9587523100086126
1507	0.06060579115524145	0.9344364566493305	0.9023725290845898
1508	-0.08576797461020091	0.9594734777868845	0.9048153014714989
1509	0.1356690017434392	0.9325685881344595	0.8742843705314357
1510	-0.03312783665559338	0.9845191588578991	0.9639478239214422
1511	0.042190813429559326	0.9449328518370291	0.96114131651561
1512	-0.004732560931317575	0.9544568998900841	0.9477543738997218
1513	0.01806505988044349	0.9278922533512629	0.9185009639864189
1514	0.05685959566609011	0.9348611491140029	0.9157253060422531
1515	0.12664870904640935	0.955114328080443	0.9116650803363286
1516	0.13425916926886927	0.9627627684630967	0.944018017255089
1517	0.024209680466136252	0.9358810073019611	0.938763664112472
1518	0.007867808007819388	0.9470162936347786	0.8582975907858555
1519	0.06645904033863259	0.8744214177354824	0.9088139668439649
1520	0.04049301328265187	0.9091621410626735	0.8946222211509556
1521	0.06078601478755297	0.8705919181200815	0.7403326544698354
1522	0.02806540602556251	0.9859397885889112	0.7408931948860925
1523	-0.04686416415775296	0.9793713887857229	0.9688946164983682
1524	0.000853303616215273	0.8640043901311576	0.9046428579314537
1525	0.12158305859935814	0.9734384643995857	0.8089292529528158
1526	0.06879019998899905	0.8917140714228986	0.8343497915161553
1527	0.0695184433557674	0.9430432050298281	0.9238710414365356
1528	-0.012061076636457502	0.5379541200828349	0.8719377814039273
1529	0.07724896102991918	0.6664589147511909	0.7625762027734121
1530	0.018942464592484942	0.9350740740281922	0.8777471603725988
1531	0.12180574742182204	0.976332673847409	0.9764121541305684
1532	0.09213624786698171	0.9289604037685824	0.9693437643662788
1533	0.004891311155469591	0.9817095438088707	0.9600884235419818
1534	0.028344863304911483	0.902537361729008	0.8590331132110516
1535	0.09070556683147202	0.9623304538917117	0.9349494528404434
1536	0.07235352685584728	0.9517714791816766	0.9511555942988498
1537	0.07955592396185895	0.8506432288704173	0.8243066049223788
1538	0.015097520205888504	0.2682700557142421	0.9256543424737835
1539	0.021823333766150754	0.9690255481581344	0.9627250774020646
1540	0.038494430788384215	0.9514049391864716	0.9033362790892652
1541	0.1338282169421543	0.9731140836022871	0.9623649253231056
1542	-0.0058843028382131735	0.9263407986078902	0.9510977273223215
1543	-0.016130902783068723	0.767497051568869	0.778723371189578
1544	0.12058643418486703	0.9027195904663929	0.8968958451651832
1545	0.027536355205334928	0.9231128400063799	0.8864460240607994
1546	0.06827188077791613	0.9240226792620833	0.8992122382249133
1547	0.09542750385984466	0.9511573556499342	0.9495968450337345
1548	-0.041686540814702244	0.953004623935934	0.9389887641513365
1549	-0.019248784913855177	0.9569904810643262	0.95905178983048
1550	-0.03348137228854475	0.9338748410425167	0.9215767858325814
1551	0.057314803133637016	0.922424124094167	0.941284042177619
1552	0.054897195693404566	0.9649495307369352	0.9562627261690778
1553	0.06041673121358748	0.9046110869913642	0.48842662572273565
1554	0.016091285333588723	0.6335074211404449	0.666301238717404
1555	-0.010283607683817308	0.9527235615629572	0.981436371372301
1556	0.10109946757727573	0.8102889074813293	0.9002398355056086
1557	0.13173126780256506	0.902597989568327	0.9072047044976452
1558	0.04752095737806894	0.9464219607954156	0.7980550420518715
1559	0.23040813724601983	0.9428970218090466	0.96614747996249
1560	-0.0029057547669919526	0.9122515720481645	0.8916660506213917
1561	0.0674478825504633	0.9407724221583189	0.9018265997098539
1562	0.11827967944390805	0.9482637240669297	0.9060657750498466
1563	0.07770280684847353	0.9083595768283634	0.8810023596638105
1564	-0.006128209658621486	0.971252096250806	0.9738879375604432
1565	0.031551367064319935	0.9548373771045737	0.8997588778684401
1566	0.045871659515709706	0.7776250763682446	0.9399192598008607
1567	0.13747820714495051	0.8955249268594583	0.8867544502618072
1568	-0.02510785356522005	0.9559588452855832	0.9269455482817816
1569	0.07581261503551584	0.897555773637166	0.8878067405705959
1570	-0.0071000442973396805	0.9767268585723217	0.8494650789115765
1571	-0.0422696507086342	0.7641412389501769	0.9546870544299852
1572	0.03332729935088374	0.8978497067238399	0.8886130191254781
1573	-0.044358848867782186	0.9273621979145483	0.8136336838108437
1574	0.014210032140282713	0.9678906732232471	0.9654833904313345
1575	0.259606182642358	0.9398678804537827	0.883576202231522
1576	0.10516661702914787	0.9184465393576149	0.9224938199917124
1577	0.1502903547366563	0.8668051449791737	0.8964344257149685
1578	0.07733771343581364	0.9853208977258612	0.9253657470522509
1579	0.07888283314924471	0.960853535171392	0.9667692071950198
1580	0.03127608473351684	0.9680951058252177	0.9586828017323451
1581	0.014415504169627114	0.9214560733893408	0.9417194504505454
1582	-0.013590561687411018	0.8147200752981152	0.7832877417767815
1583	0.10879876422380219	0.804735691396028	0.7817931221281172
1584	0.14609248820013687	0.9615104367601055	0.9266730026640484
1585	0.04429241447279464	0.9661216912241867	0.7976728086496526
1586	0.0032136092714082354	0.7151492951957139	0.909851876149755
1587	0.12709783266844688	0.9791391449624876	0.9319212002622221
1588	0.03502200901275876	0.923718682148819	0.9169074195154405
1589	-0.007658803568152406	0.951848213091111	0.946199590606388
1590	0.030091300895198403	0.9469512110830786	0.8346935444084732
1591	-0.0669032522690971	0.9540107898053195	0.932902555035396
1592	-0.0375884887293958	0.8828759455283569	0.8833248011986413
1593	0.16605819863628712	0.9749474077983176	0.9217934267396161
1594	-0.025604180194842563	0.9575496504276466	0.8555368079464077
1595	0.22667777198360528	0.9107246172545267	0.8476147624638832
1596	0.06916117109599473	0.8962950577260609	0.882737895799933
1597	0.10140429849306076	0.9228468353693876	0.9020479448059895
1598	0.040998608261647695	0.9523874729329214	0.9670101990355287
1599	0.033700391478445946	0.9242940695690158	0.9592909764749753
