# Supplementary material for: Scaling and quantization of large-scale foundation model enables resource-efficient predictions in network biology
Source: Nat Comput Sci. 2026 Mar 27;6(5):450–63. doi: 10.1038/s43588-026-00972-4 (PMC13215881; doi:10.1038/s43588-026-00972-4)
Supplement: Supplementary file 5 — Statistical source data. [file 43588_2026_972_MOESM5_ESM.zip › Fig2a_GeneEmbCosSim_CR2_CR3.csv]

	diff_gene_same_cell	same_gene_same_batch_same_cluster	same_gene_diff_batch_same_cluster
0	0.031817868191730936	0.9664807168207301	0.9460686566928427
1	0.03287550651539339	0.969658043166977	0.9393462605637154
2	-0.019063079306106845	0.9692866273631903	0.9645629926235038
3	0.08071893233998373	0.9046958388869121	0.9539199523668866
4	0.15636738437599462	0.9185486665258312	0.9286086985817796
5	0.02332511264385273	0.9636967783001552	0.975435647080514
6	0.08578675951469894	0.9640660024892709	0.9614704408442812
7	-0.04009759083984776	0.9283317738433589	0.9360936779412646
8	0.12271281350055685	0.952378193618941	0.9470334513730153
9	-0.015832415570410818	0.8864792908018009	0.9540942742072892
10	-0.04748845926325851	0.6085100549881138	0.5935293689004014
11	0.11393778370266638	0.9457929109866927	0.957865096252411
12	0.04086629456268265	0.9364295573346846	0.930541228779701
13	-0.0267159782614097	0.945046876794366	0.943918096679856
14	0.041384000184882974	0.8898043045859746	0.8990497922288022
15	0.027469904445417748	0.8966150801108652	0.9326343474578468
16	0.019327765667239927	0.8466946183474088	0.8761957133406096
17	0.01602950408627024	0.9704317272995464	0.9633945156300601
18	0.1340242501109743	0.9209105977137757	0.9310107167514672
19	0.04376869449298293	0.9496474707227173	0.9460847450174047
20	-0.007531148941329224	0.5390232912850769	0.8856352486626143
21	0.006406954717487978	0.9578029049021817	0.9565323905061915
22	0.22595090956052133	0.911181288767437	0.9149482352992121
23	-0.04248559177837463	0.9261427600193407	0.8998100622281835
24	0.06034749898897818	0.9693026315041616	0.967709125686332
25	0.0019794952594067716	0.9127733746439023	0.9055428789453173
26	0.017796724275099818	0.938213206120246	0.9149158253631203
27	0.13757417163590113	0.9243939077508728	0.7206441687989337
28	0.05392649339368338	0.9199621831438856	0.8664147370390799
29	0.0533757863768366	0.9564805907711905	0.9707628050173597
30	0.15401159282261467	0.9581551143154065	0.8894083704418949
31	0.09814636997661108	0.9032830927213553	0.9625239330361584
32	0.053228087579738625	0.9765232265323379	0.9724903908304048
33	0.029620678674911582	0.6970524031218768	0.9575209755064409
34	0.03644977388577475	0.8709503034380678	0.873317315615728
35	0.19291422188255436	0.8720044827398726	0.8786534311549662
36	0.039711732601606875	0.5713588375180372	0.9531159911270862
37	0.07451483690156169	0.8055056007363478	0.8500454947413097
38	0.033757977030250186	0.88148353163247	0.8713748257387065
39	0.016575880298432932	0.960736711569657	0.9678537608704335
40	0.057765767917252075	0.9514426737725676	0.9427063314453887
41	0.02780830333923756	0.8916982111855911	0.8865028588212954
42	0.1995227701901674	0.9163097156344088	0.9244657474282341
43	-0.008465800351173947	0.9434364231594177	0.9856528159362256
44	0.06439851323785872	0.9828925523181273	0.983915480365283
45	0.1407423283375815	0.8678796280643254	0.9589866648760548
46	0.026678101756051897	0.9258411863571997	0.8038930750326783
47	-0.043384473838979476	0.9764584299667886	0.9817032664566879
48	-0.004063580866761063	0.8659758439980788	0.9788533219786296
49	0.1071701753328208	0.9577143473370412	0.8688632565356493
50	0.09245733296068692	0.8946678795141374	0.9725573511992065
51	0.28120897017152036	0.9318476565574377	0.9098353413018417
52	0.07018766735559512	0.90697510372216	0.9019872465328602
53	0.0956008917699811	0.96704941211296	0.9664907547253386
54	0.15949593086741243	0.8864272211689769	0.8932877190487339
55	0.018623636497544505	0.9680575893560621	0.9618443621927024
56	0.14564734899804643	0.9546820314319729	0.9533062473924089
57	-0.012006549468565275	0.9377025722182398	0.9112153538252243
58	0.014633136459565321	0.942736503280321	0.9766674232971296
59	0.0715044529037917	0.9033034743479883	0.8822123018653534
60	0.09875571394614258	0.9624284456585145	0.6069895729675945
61	0.038595627906600316	0.9376357044197251	0.9136542112371144
62	-0.003404528448978761	0.9631873899046253	0.9575753436411482
63	0.04128437552571551	0.9226935102877447	0.9221129498459476
64	0.06036909514883759	0.9463839560607451	0.9504078132067529
65	0.04425565807458187	0.9214212131938018	0.8727843497081741
66	-0.030197734824699562	0.9095604947324124	0.9298508209061245
67	0.05153127199542018	0.9083159360832643	0.9696494129098491
68	0.045415940452814385	0.9488823836728663	0.9389328041401789
69	0.02601877646909445	0.9452827522376777	0.9481765474342285
70	0.01947098960677285	0.9034331263550134	0.8828280303486553
71	0.004612752659029273	0.8470410219111472	0.7796361055037496
72	0.1914793305023914	0.9352505760613626	0.9618883442336267
73	0.06406835848132542	0.9666440767011336	0.960959889723798
74	0.05334677935008658	0.9356738919165237	0.9376498975463212
75	0.09537048517068802	0.955454557797337	0.9704277462339401
76	0.10056019338311728	0.8382367508896368	0.8289183497714111
77	0.12725832736042408	0.9691745445734367	0.9656523545233794
78	-0.018505555234586524	0.9273475126998089	0.9100947712624081
79	-0.06846712707706026	0.8542508506795827	0.8609910733010733
80	0.08628723237734515	0.9603287996487654	0.8560614554972726
81	0.06741379488925547	0.9323956681766967	0.8754335004550758
82	0.06207695499381116	0.9488363337794511	0.937886434491383
83	-0.06582780405966182	0.9013537650462824	0.9807194726097608
84	0.09939723166238801	0.9759854258967511	0.9746994861854041
85	0.011853951553105091	0.9320728860495753	0.9071213547399161
86	0.0868570308273835	0.8361692273033394	0.9183480487650759
87	0.04102335074956476	0.9588969543720625	0.8725492927101834
88	0.10914731679904399	0.9437926905555778	0.9438260209959723
89	0.0871357273111989	0.9591252925273176	0.9452993993502853
90	-0.00289313343077513	0.5263752650751337	0.5457980167476438
91	0.004935529614213174	0.9678669323258526	0.9564799397128262
92	0.07081383882587822	0.9102953518220752	0.9493201245922828
93	0.010210139662293893	0.9392862564036967	0.9344013819337326
94	0.05827387764539993	0.9614094077414845	0.8800369549270816
95	-0.007339121697073958	0.9420556255739292	0.9552640766273356
96	0.1351396758694503	0.8533169342030924	0.9565932998209342
97	0.09076973448693892	0.9493479395170461	0.9131585003900169
98	0.04596290877839193	0.9790151899115376	0.976283214860886
99	0.15894335728508946	0.9769510334001543	0.9712731861715729
100	0.3316538197788158	0.9200917839767139	0.8675468991294389
101	0.018625636206183183	0.8849613215256975	0.9725714078642921
102	0.03583112491183249	0.9386913555061187	0.9599898870039938
103	-0.028353182722431924	0.8336797187654524	0.8445608846359249
104	0.09844478987375904	0.8037221583706551	0.8736075995230813
105	-0.004460428743986	0.9612360597286352	0.9562286707842109
106	0.11686232974470123	0.7748573823626074	0.8520728033686388
107	-0.011102516051591182	0.9578991876162329	0.9598371190188304
108	0.06632856227277362	0.8856392319773723	0.9541205944594785
109	0.06749953471549686	0.9235284569730995	0.9794691454773206
110	0.07140412968606136	0.9733414729063965	0.8827067288342327
111	0.007416143721455493	0.9823189611146221	0.9813861329452326
112	0.01224176659249343	0.9792467253294262	0.9340784387250068
113	0.08966454588712847	0.9324089179306364	0.9564669692944274
114	0.11378023816684868	0.972563463586882	0.9630411457013432
115	0.10484008671006606	0.8922041107327634	0.8548712279680274
116	-0.04827677696442123	0.8601687673188378	0.9493430072536455
117	0.11863327820471559	0.9139785611125572	0.9265267063179675
118	0.027005921821928514	0.8927953723227071	0.9144764999921668
119	-0.0008729121879982316	0.9202001028619176	0.9131977448167915
120	0.029276310628087554	0.9344430211256859	0.9302116282711936
121	0.009125473054708233	0.9760357342185085	0.9612442645608475
122	0.04722675049859537	0.9258550657183073	0.9656529738597243
123	0.13632052043237053	0.8829443060824717	0.8457105125324114
124	0.05953015083219659	0.918878716922721	0.9394849489589853
125	0.06458594243089044	0.8986583723470487	0.919066186448284
126	-0.0402832866980658	0.8999465906859623	0.8554193975083879
127	0.10044667171777266	0.9603710065639877	0.9421442710197616
128	0.05753016768949348	0.8347453185835737	0.823392503979454
129	0.05165727325919711	0.9607135134967597	0.9725202306444216
130	0.06817487375714704	0.7583975261317356	0.7488557766919953
131	0.12187760579884566	0.8443871065445955	0.8105709510002608
132	-0.030793216030814863	0.973470883584523	0.9480979202971971
133	0.041248468025320006	0.9119191673655859	0.942618071142874
134	0.08357946792873738	0.8440597753606185	0.8381131984547759
135	0.006053184434164693	0.9285857222088056	0.9314183124391061
136	0.021475472195120027	0.9861070503150065	0.9907521617531295
137	-0.046482336903780785	0.9430388117828606	0.930850378853212
138	-0.01396630352554884	0.9103868108901808	0.9518772172956644
139	-0.04530422740108753	0.9258899733199875	0.9204471946522697
140	-0.004536404076561418	0.986252142799485	0.9823943876195862
141	0.24160239885809276	0.9447323636500096	0.9464315819954167
142	-0.06513211756842185	0.9538275700393292	0.9241401447497084
143	0.08002124932028065	0.9541715264340965	0.9695482218867245
144	0.2620165441601814	0.9204392833890099	0.9042676670698013
145	-0.00426569009706701	0.9323265198308179	0.9222596628871542
146	0.10795785310422701	0.889649605466365	0.956532103652728
147	0.12620309221969517	0.8676263187591234	0.951973892607225
148	0.03696391959592604	0.9674633580097943	0.9363806529010935
149	0.057020746254661026	0.9702857157047479	0.9711380417014415
150	0.12107071945432946	0.9461959368995647	0.8440782982424204
151	0.07947463196599502	0.9498250865983515	0.957078276522054
152	-0.00187977491110769	0.8813855440862958	0.8761095859710808
153	0.02686419402835738	0.9686832325414458	0.9613394033749202
154	0.0016187602027573078	0.9527313806574812	0.9488951009064114
155	0.03129155736397082	0.9657337296213307	0.9570487908976807
156	0.0552202927707518	0.9689716800353808	0.9731269922235452
157	-0.016202821968174907	0.9547715889437836	0.9602093242937991
158	-0.05944469305774658	0.9358966937276205	0.9372470706582736
159	0.005839633152110446	0.9766083883811157	0.9768456683905186
160	-0.010678701808593871	0.9268648961754121	0.943676093767007
161	0.036258435433035974	0.9814385114348118	0.9635281472587044
162	0.057901592911683175	0.9451590370858376	0.9289786915396082
163	0.09107152799230811	0.833607269704884	0.8349313887264856
164	0.07585465017241222	0.8692627565235755	0.8733058590901174
165	0.1440707726767485	0.9655869630091164	0.9723961120543506
166	0.043918358873846985	0.9057276142434418	0.9263242970929196
167	0.012743421202011995	0.9765488728492021	0.9682410172752834
168	0.13615777190999157	0.9658307562954567	0.942423811629363
169	0.07590856690504122	0.9471283757862945	0.9544572154355379
170	0.04865095918279061	0.9241754891187135	0.9839796935347052
171	-0.04560530256865003	0.9418831027905034	0.9013580923024256
172	0.006236527375187539	0.9347867973217742	0.9563747736695708
173	0.01967766230755985	0.96909323307932	0.9601105619622942
174	0.008542880107248352	0.825470179449776	0.8247471468837968
175	0.006743167494912217	0.9348760151495875	0.9319957949299066
176	0.03777183111706972	0.912047827136139	0.8857943546628764
177	0.0514224176927891	0.9399296543085733	0.9352500625149319
178	0.035257487429936285	0.8289497267875126	0.8234709487432941
179	-0.04260985536640871	0.9050007290040958	0.936127694305051
180	0.03751222301120971	0.8853000027362574	0.9605830198119547
181	0.07638229017008002	0.9650404191132247	0.9314205677061517
182	-0.014776465123954141	0.9119180383195951	0.9156026656999258
183	0.004269384703376122	0.9785854396715848	0.9738190393308748
184	0.0028505182480268454	0.9569975860049625	0.8466176298471756
185	0.33681954697777083	0.5521213046013963	0.5228928475731904
186	0.02516412688945535	0.9769079782667426	0.9806690260613375
187	0.4179293219742414	0.9403453478978988	0.7834540246799444
188	0.07594338333422845	0.9136795637073473	0.9381304117377499
189	0.08888293891306465	0.948754048246047	0.8981161414184841
190	0.0328001917157178	0.9304550410973135	0.9097170457106597
191	0.11247794091417918	0.9058291663846612	0.9002865073759602
192	0.1255475298527421	0.9799249647320853	0.9932765465005147
193	0.07151365496583384	0.9191380347179201	0.9220870163667555
194	0.0414148178817193	0.8959973468733536	0.8935436609669906
195	0.001964214185821711	0.9559166206328699	0.9069554267066219
196	0.15187158040285031	0.9181713403411101	0.9514820206547255
197	0.0551705519439869	0.9557356153974885	0.94680627406395
198	-0.00429793741719009	0.7429963922912697	0.7445367264386185
199	0.0173633662526802	0.8937360566915284	0.9288694094808906
200	0.07228261426096327	0.9465987687464396	0.9306797243332636
201	0.08435152451141725	0.6347527875441914	0.5353017582822878
202	-0.04380420705817567	0.9713207619019008	0.9668007503500965
203	0.004208356308635253	0.967514286226418	0.9032804285137207
204	-0.010210410260509839	0.96954576142146	0.9442474764096852
205	0.06814381134813174	0.945886143340315	0.9386787389193839
206	0.09376953734215276	0.9244429172931701	0.9742436568424191
207	0.06334634815922957	0.9724592695452672	0.9047162451280957
208	0.13723151878052953	0.9359862008604122	0.9411904232903122
209	-0.02585299847803424	0.9432604245066504	0.9405855538465607
210	0.010944084704270995	0.9351942129030002	0.9047760210257625
211	-0.02432921472842131	0.9077132759704163	0.8814269304988572
212	0.01932745803339575	0.9084539955248631	0.9394724595760324
213	0.09945895195329335	0.9638650840539446	0.9528016052722242
214	0.15150969873736175	0.9330893720747903	0.9181412559948389
215	0.11073009506522469	0.9499366844041975	0.9578089452776386
216	-0.02235094851874231	0.9755723507622647	0.9578611086506392
217	0.17839406155587523	0.9663421058256262	0.9635512179130066
218	0.025581989845829156	0.945699216550421	0.9436224108465789
219	0.25249169696564067	0.9473006575500598	0.9589377994312042
220	0.10357942571830137	0.9704473519529782	0.9551355659387221
221	6.792171101055455e-05	0.9344711955504252	0.9392706030017796
222	0.047139382310784406	0.9682328284837205	0.980962502116728
223	-0.00011117990528752841	0.837698887965773	0.7711596883662074
224	0.06541440400730425	0.9821613406818056	0.9809583994347539
225	0.05136708566285608	0.9622883667625141	0.9570877485170441
226	0.11537344311308051	0.9494502820271489	0.9663311417690632
227	0.2252449144549835	0.9567469425426983	0.807707341694485
228	0.021656335825475548	0.892121990929776	0.8991510961640891
229	0.004710342263334555	0.9277744329621378	0.9613282475791401
230	0.16921694855514235	0.7593368247781619	0.7242657692617025
231	-0.0009311479276661316	0.9346691396916297	0.9677718764754654
232	0.022945209484210305	0.9288843872777812	0.9157425317962947
233	-0.006317297618224416	0.9462313803762488	0.948350251616051
234	-0.004555375016525032	0.9658503634777642	0.9687976439045646
235	0.018671899645541834	0.9032675562681517	0.807383482761209
236	-0.0486377656450927	0.952432239777799	0.9256629949923916
237	0.004524746159744075	0.8775192961629974	0.8792085770107361
238	-0.005972993442582508	0.8412008927339262	0.8117491825620435
239	0.1077690888971361	0.265878791298227	0.9527789370757876
240	0.1374689612245077	0.9328619910377016	0.9584953767169642
241	0.01450954110770819	0.9456012478343373	0.8286575122654948
242	-0.0005743508093147831	0.9754556350410923	0.9630296623410456
243	0.2902615244168407	0.9197322326376421	0.9067465240135996
244	0.0609472543761338	0.9443017967714948	0.9226893334026595
245	-0.012351203228164076	0.9588949999627778	0.9567647474768995
246	0.08057619837069496	0.9821947295987927	0.8841833034703697
247	-0.011310882693494229	0.9581879368409935	0.9386859798040067
248	0.0442178313693522	0.9620941784966723	0.9542566905756966
249	-0.04745676109725472	0.9453372140155598	0.8531952755029601
250	0.08715544109869988	0.9383320591553382	0.9203086984340876
251	-0.0068181598562642165	0.7272628672822028	0.9632512915636282
252	0.15042034608337174	0.8915163262290202	0.8227959830544921
253	0.14089850170070195	0.9380615749922143	0.9281189875257759
254	0.09534838713066773	0.9331603360801792	0.9206646431842008
255	0.12306779080973074	0.8567907418519137	0.8394129583675071
256	0.07896614957472825	0.8930062500237005	0.8938182689764146
257	0.05254436946988328	0.9259818138740494	0.9192393398410573
258	0.1146405683411178	0.9249633070587959	0.9364683016421465
259	-0.017185050478858654	0.9631548206182812	0.9727617559101533
260	0.02508861707395349	0.9623106002585156	0.9580560254107168
261	-0.03599957287713651	0.949862556549229	0.969484359453904
262	-0.009284989558178136	0.8945961822643385	0.8974913036980887
263	0.12109545360277818	0.9662695571810647	0.9146450990808779
264	0.24645893698228782	0.8879218898499233	0.9707743075667573
265	-0.012015390777817103	0.9229785629240447	0.929835595417022
266	0.10272818797791361	0.9785597787877592	0.9641947050974178
267	0.051947941987157575	0.8655111670078676	0.8740383828798496
268	0.11669098968138647	0.9740968998709103	0.9576840840931866
269	-0.04002344204192432	0.9800004863302187	0.9770620443147171
270	0.08080662499586455	0.9377671743947272	0.9557355910987271
271	0.08337160385108289	0.886888396661059	0.8297048552361647
272	0.03442780063597273	0.9515873559011375	0.9738636656884946
273	-0.002525659014355419	0.9554010993001187	0.927362360163638
274	0.10572368961767586	0.9253666833088761	0.9384614437860967
275	0.07196336489984612	0.9253633371530413	0.9363825718744399
276	-0.05081189746317816	0.9876712569986372	0.9761893685154132
277	0.044336760585329205	0.9047698068523636	0.912043711002202
278	0.018684324914054584	0.9153502638012436	0.9499658828785263
279	0.1818443787829226	0.10245503770275366	0.9661767237373037
280	0.1823579112737993	0.9378246535162728	0.9439610032488706
281	0.0614268123357683	0.930796941082232	0.9316100865534184
282	0.03412261303710906	0.9539082872867434	0.9370631748336556
283	0.12802699506532544	0.9230807748744244	0.943522110578525
284	0.043406682764719484	0.9237352853494716	0.9376903168460968
285	0.003315448468696691	0.9538618590186326	0.9683431892391092
286	-0.016890683072220636	0.9247876625378814	0.9641071978798709
287	0.08145626125702032	0.944191184678607	0.9478531091808933
288	0.08453494380397619	0.9574893319997915	0.9823057727700925
289	0.026929370939664854	0.9241697215460696	0.9651604500258217
290	0.04848123952850947	0.9212247196260357	0.9565222124980817
291	0.044035489045884835	0.9092857604553518	0.9312417442285732
292	0.12913729088200576	0.9570833696085519	0.9583469607808427
293	0.18778291674319714	0.9558149082756485	0.9574772362239136
294	0.07466055658975812	0.9300712128625711	0.95356498896768
295	0.3072268306335151	0.8995532787577455	0.9039479851478378
296	-0.00432836703777828	0.9596426830094006	0.9545829283807022
297	0.04270032264636159	0.9841572243883405	0.9770427729736099
298	-0.0013022833414859658	0.9527025508145628	0.9363688287481223
299	0.3279059365106518	0.962091581812982	0.9535935494375201
300	0.0008402331179233613	0.9534587278709131	0.9673222941943325
301	-0.06264207631012875	0.9112717259702879	0.951386610834151
302	-0.06972334864356178	0.9465681058588779	0.950725660231558
303	0.2505721420770346	0.9626321181322819	0.9438099234036196
304	0.02768386739546469	0.9095361534463511	0.9702868696140694
305	0.011719787907000678	0.9107519930698773	0.8507841592876649
306	0.030812662369468002	0.8942834860210437	0.889562814046694
307	-0.01203600789145609	0.8188464362897382	0.8360365488682543
308	0.12290015230066254	0.9315249655555503	0.9587009772266598
309	-0.008835321557409959	0.7771682830782338	0.8973128829880869
310	0.08915836337993521	0.9654317439553739	0.9648772505656165
311	0.021585278340887415	0.9822966457499845	0.580949215680425
312	-0.09775707217853524	0.9507403879062002	0.9703863111198694
313	0.16290128834246842	0.8149812198613857	0.890053920036134
314	0.026143668418228683	0.9276639271474066	0.9667369170951208
315	0.04964637416322759	0.9448438739254919	0.9523890446489037
316	0.07630786016455182	0.9672353821902613	0.8935559582188586
317	-0.051063734892800916	0.9274353869020715	0.9465776396877517
318	0.05532869701099841	0.8777661539468182	0.9368472407244861
319	0.07060279664898161	0.887865477885431	0.8749482346105766
320	-0.011546154543724318	0.9290724425002228	0.9525941982782028
321	-0.0009597586653475876	0.9843996037632662	0.9644005204294013
322	0.029480732911002394	0.8504253246342341	0.8390244282841637
323	0.14028343462455672	0.9344731099963299	0.9374530023923244
324	0.12329079084335914	0.9471272796832074	0.9487441128041753
325	0.013232153114891343	0.7246553419981496	0.9576277645086395
326	0.061190802483943374	0.9536587573866594	0.9580849843738587
327	0.04636405773223973	0.8115974487834395	0.8150964756256694
328	0.11033314955666818	0.8853590571895256	0.8378635278854478
329	0.05972783221643929	0.9422207580579535	0.9410322286843547
330	0.04507513868590851	0.703279825391915	0.9517608054410563
331	0.13489838582404778	0.9098951580992202	0.7490210562697684
332	0.01885878584721512	0.955734723714144	0.9430133813785061
333	0.06512797189989528	0.9825835511403874	0.9637247977995581
334	0.050948686307254354	0.9645176132291318	0.9711214380406956
335	0.1308375359743562	0.9368134915865906	0.9410926244983431
336	0.13100108440486025	0.91187919412196	0.9062863020056326
337	-0.05407408763298327	0.9363492502576705	0.9717880774099199
338	0.00833157950551866	0.9736964725725151	0.9824245486370305
339	0.02466104340876707	0.8652011486328	0.877021837358835
340	0.08806299273673579	0.8705742058466633	0.9608758967161638
341	0.10602683017533787	0.9823381607291777	0.9773781732621701
342	-0.0761643413361821	0.9519225413560936	0.9715673971950443
343	0.08061760058434664	0.862787659257633	0.8669640740651186
344	0.09641828652466045	0.9355719632337336	0.8887901513801938
345	0.11948902900422609	0.9609441033619969	0.9552962115894118
346	0.10632436203341289	0.9411331580847606	0.9619146684269986
347	0.010554575499652219	0.8606853842838401	0.8911986311492176
348	0.03959876259767581	0.9823848285670107	0.9508424356716164
349	-0.05669166489814925	0.9061299491839077	0.9217557103826401
350	0.06989421674987528	0.952980424304239	0.9294403173912222
351	0.04684463248437343	0.9037695591907285	0.8947186000975853
352	0.0852540753420955	0.9338234143345091	0.917933771864984
353	0.030981694435749163	0.9459390621805575	0.9409421661372259
354	0.04970202256703793	0.9615487619269382	0.9033035321362657
355	0.025023720139897954	0.9486609300349934	0.970789958291254
356	0.06996354286974749	0.9341576200536339	0.9058963151066055
357	0.04267155290404612	0.9466680820236377	0.9378933411272065
358	-0.010418480808595643	0.7822847945311071	0.8166736322338349
359	0.052718445456649055	0.9633201324279005	0.9772428747434374
360	0.0779703216724359	0.9593561733487094	0.9675400344304903
361	0.20149862566265841	0.8896248547540365	0.9552542876453356
362	-0.0598052714853059	0.9465933545379087	0.7367040907925693
363	0.00599763087356997	0.9188781016530698	0.8963754945993782
364	0.07119729852130419	0.9345184329375612	0.9469328529443748
365	0.14496502112243703	0.9688854921930515	0.9442105210165759
366	0.018498591759876337	0.9640761998424526	0.9204475429691995
367	0.010412095256273957	0.9782300026315665	0.9889045411125962
368	-0.048622647838150845	0.9660154447371437	0.948328645273189
369	0.06727049685675279	0.9567507074188328	0.959837160804953
370	0.25949275774747604	0.9501513986837462	0.8948912669411334
371	0.12132908316036084	0.9706957025806203	0.8870172009625241
372	0.10421608682630057	0.8431695416486388	0.9026113729189134
373	-0.04185799827501224	0.9537160463454878	0.9556800352065827
374	0.21396555953231744	0.9123592271331837	0.8948860904256479
375	0.10707027345436582	0.9268316076254609	0.929338296096721
376	0.054791734409995074	0.9289752098426611	0.9681128785174665
377	0.077220114852939	0.9554508473574856	0.9427080160038112
378	0.05036596198341703	0.8510366331276935	0.8678181095497345
379	0.10431942300252706	0.9295966252253495	0.9560372259712951
380	0.08161682580366592	0.9317276578390487	0.970640604440528
381	0.13811497716334475	0.8893902757064097	0.923669600078684
382	0.0620335888650535	0.9775956485113062	0.9611530598835465
383	0.14953666424208234	0.9679603648922956	0.971637161900954
384	0.09026705126309009	0.9179216808151974	0.9527114112687001
385	0.08099020155245884	0.924347695405165	0.9521696835672676
386	0.15030489987421647	0.9792214700946081	0.9582998281160683
387	-0.026624934742913275	0.9529960874090082	0.9319879822079934
388	0.02778421353289018	0.7141048126406081	0.9681417909177644
389	0.14663982088644123	0.9419087678507292	0.9375928250562291
390	0.02344203764324926	0.9614787947308707	0.9657427900888105
391	0.13192783758588034	0.8830688154113033	0.8919836407365065
392	0.019307871720027903	0.5694099239395256	0.5818166541132248
393	0.18840131481111888	0.9637302433829436	0.71687900904684
394	0.0814823334523086	0.9249320238923948	0.9120641144228502
395	0.0015148188889120284	0.9684187647521795	0.9507742142545235
396	0.10090345701029668	0.9174119060471545	0.8866508177467571
397	0.05335478917853087	0.9693588872197159	0.946047780831444
398	0.008862922985625188	0.7152436656589852	0.729140614195289
399	0.13019772513705352	0.95030201727683	0.9647903425334086
400	0.0334392795489834	0.6826009137978354	0.7471121699068914
401	0.10933161471881536	0.9649350673864697	0.9817332437503196
402	0.05836661647353858	0.8829001179620438	0.9443216184412702
403	-0.0005852258523346698	0.9741610891653261	0.943891254621677
404	0.014204202593673165	0.9449649089590505	0.9315309690171614
405	0.020526561625654804	0.7815297347629898	0.7455782163021811
406	0.09890170170542645	0.6080906311635603	0.6189919197353418
407	0.004934368532166888	0.9376419926613689	0.9634619320902602
408	0.17803501950833245	0.9266618099865502	0.9147786608107343
409	0.3032941018797115	0.9014096003862238	0.9074362700744183
410	0.3383602768591226	0.7356107986810554	0.8045476075359967
411	0.19610012759750806	0.9133679850412953	0.9139296288415508
412	-0.00035610734584978765	0.9321956310871924	0.9077199699998593
413	0.08632976083504995	0.9534035113485477	0.9343539731795938
414	-0.0431270196004645	0.9478005333542961	0.9070742713743022
415	0.00990655297319798	0.9271484973804989	0.9499357940330466
416	0.06080905065189435	0.8923346141666111	0.8707645098282547
417	-0.006367434392248406	0.844145020339815	0.8705647731675745
418	0.22782293432862122	0.9439293311158578	0.9053402113964095
419	0.052585222568587664	0.9278155871248922	0.9700366777575851
420	-0.07417174307181584	0.9477177214331655	0.9551416358934917
421	0.05656993158363244	0.9751007067588586	0.9665611262453088
422	-0.050361018194093665	0.9622099986222127	0.9636450559708742
423	0.03380267348862753	0.8689234387970844	0.8641907029189575
424	-0.02591231376452563	0.9552598896139775	0.9217746987569997
425	0.07072342885080751	0.9390409184054711	0.9386297840371834
426	0.05178085646688646	0.9825509364289833	0.9885980002894541
427	-0.03706904498450081	0.9223258458593214	0.9208485484632577
428	0.07598720085954613	0.96112656014838	0.9668079880069624
429	0.03435833015974943	0.9785843203414868	0.9776147361587572
430	0.055742771053347684	0.882756294726506	0.8973218100803603
431	0.062002064707571636	0.9347988371327518	0.9113789438258851
432	0.010887669451644766	0.7253903621120861	0.948349569350885
433	0.0578906475802089	0.964168005484403	0.9715455952091534
434	0.15117374073653178	0.9625696094622164	0.8676909374940376
435	0.10082083389637708	0.9209429564592255	0.8520759166534471
436	-0.05555749076439365	0.9426549541998198	0.9548949146696715
437	-0.00010557581220060896	0.947713608339513	0.9896245186357728
438	-0.010708385260790543	0.8806292986805653	0.8556980705741815
439	0.12208114875057907	0.8528156689604948	0.9582502654550964
440	-0.027945643721687174	0.9801292361999763	0.9574251228845053
441	0.012361325410759405	0.8474596020163752	0.9286847279416747
442	0.08182627036149848	0.9346118350513783	0.9314209323713264
443	-0.07146561080003022	0.9463454367075489	0.9362505633999855
444	0.0021799211641554406	0.9669160622208056	0.9504931070607946
445	0.0762106891020452	0.942738937770856	0.9529536767551382
446	0.021975665279662215	0.9533238332455309	0.9021044976274031
447	0.04271123397893051	0.9162737524908643	0.9270479267889604
448	-0.0016805977190601507	0.9285392810819955	0.9244363693140227
449	-0.01831522618645809	0.9726019100964346	0.9553108183964901
450	0.06351537167007626	0.9663437048754883	0.919911895726611
451	0.15653346356924902	0.9781493386597941	0.9735912522590506
452	-0.004504616853427734	0.8861248787575041	0.9224514987315104
453	0.07652652053131248	0.9294069935906853	0.9535551797645125
454	0.12232367785043152	0.9443918048563394	0.9318279288747815
455	-0.04144283446434649	0.9012632386294958	0.45566736566907085
456	0.00580605274229673	0.9463753343269731	0.9596135427208867
457	-0.0017167562478583864	0.9891387592972795	0.9719531937813964
458	-0.021340904266416993	0.9811964706724143	0.970939189753745
459	0.10899317683898324	0.9348119450605579	0.9286357786248518
460	-0.01749260145593956	0.9613190114694364	0.951132459770573
461	0.0032658793777381456	0.9119288394301792	0.9140919511190229
462	0.06906470326712189	0.9063422070099114	0.9323161059583032
463	0.10767470654202704	0.8965187649882351	0.9157697286591255
464	0.021817563135403617	0.9295757087793602	0.9840799231710604
465	0.1489847711063339	0.9045167190974692	0.8470921916225547
466	0.010152523049640871	0.9482655012657756	0.939410479580369
467	-0.0022628959260293513	0.8799683210424234	0.8976640838054014
468	0.04049769815633708	0.8941754521118951	0.9387711798460348
469	0.07862224966950715	0.9685081979799507	0.9897195772782788
470	0.108649154771848	0.9293047163514725	0.9283991700983552
471	0.14333116949003055	0.926181048336004	0.9515413932103993
472	0.038674586221723484	0.86383338623234	0.9356122434016426
473	0.555141378369183	0.9609775183173429	0.956803978606103
474	0.07927054009491608	0.9261564805944299	0.9111518156018649
475	0.08642687803959426	0.9622397783936981	0.9513069762209769
476	0.008610155041009149	0.9751794241041553	0.9859564923565042
477	0.06299220248669746	0.9287640104310583	0.9307087846969846
478	0.08383034489776553	0.8879488205188188	0.9000827663231609
479	-0.029830301475656018	0.9862428255834027	0.9943344791737447
480	0.09785271011471686	0.814657523991985	0.9704121694121903
481	0.0044363052735738595	0.8991577028778455	0.9203333840678438
482	0.1444590279931497	0.9323414584139035	0.9319363679010566
483	0.03308439860259804	0.9497044053219675	0.9266039519558694
484	0.004760601625944605	0.9475057279962721	0.8975015704480237
485	0.040189846141654884	0.9675997560595817	0.8654914978529793
486	0.14689778222264005	0.9505827950637095	0.9519071580901701
487	0.08001023414845942	0.9185591972121318	0.9396280878092472
488	0.07627965890685018	0.805879014295003	0.904834927883377
489	0.1261630570239669	0.7958608997158758	0.7525951898977702
490	0.01411387271846376	0.9397054096215728	0.9375834084772344
491	0.04187810751080323	0.6522839539262208	0.6434642455426365
492	0.1023763114676357	0.9677570571340471	0.9376127220658989
493	0.13658518636290973	0.9042639567856336	0.8964094182362634
494	0.04402498670580912	0.9252704193494672	0.9160953345788282
495	0.02521520419408152	0.9477004611914847	0.9463229227081048
496	0.051323290083509	0.9579640286148354	0.7633661171233571
497	0.18835935705451956	0.8659801548872262	0.8681677892168029
498	-0.007402154855792542	0.9640077343784488	0.9448255479437092
499	0.058379529541602304	0.9114248236930634	0.9585647633802197
500	0.27256597171901886	0.918413370328813	0.9561153907103601
501	0.003579968146241508	0.9329053745796397	0.919881180034087
502	0.0687727238290059	0.9175996995659894	0.9466784241267147
503	0.11024641574061034	0.9337910534617827	0.9132889585286962
504	0.06340502199676212	0.9678043217078764	0.7265409706557208
505	0.1669564515077766	0.9675847794685866	0.9689498901201895
506	0.2912334546106108	0.9471184316236156	0.9407712935122965
507	0.05495016393587371	0.8822002596913603	0.9018031217503764
508	-0.007114705588925352	0.9784867710380679	0.9348789132769943
509	0.07404755509154537	0.9609833006665007	0.945446784869311
510	0.007983270515834806	0.9454786651028289	0.9356286334060718
511	0.17503450767849416	0.7800095289591749	0.9424894311556732
512	0.2196926256867291	0.9138458884945141	0.9196874342167699
513	0.06587556819193674	0.8681292677659019	0.981304838068784
514	0.013292284846637692	0.957667678284063	0.9627158949322955
515	-0.01618496047596607	0.9729598661788161	0.97183634046855
516	0.18261288118448182	0.7536495828545372	0.7883346345929467
517	0.1852473886648307	0.9579422315575713	0.9638275067954184
518	0.08359134688054737	0.9524759887021272	0.9254400483717036
519	0.293221801990025	0.9402930235598767	0.953683472205275
520	0.10742915314259172	0.9633959958070403	0.9553388457928779
521	0.01113957590947312	0.9856955700080313	0.9813020608350185
522	0.11416794771838656	0.8716190819698968	0.8567207861101391
523	0.06080392463185136	0.931588824195644	0.9329518051107877
524	0.009349251898957411	0.9517639974073471	0.9459725923408024
525	0.03328770274236359	0.9532373738052777	0.9419097117111161
526	0.11436677987568067	0.8293644177832961	0.9390972687474782
527	0.06821170287068123	0.9654139659240276	0.9590265258269407
528	0.03639378700699358	0.8924143789304065	0.8302601114809813
529	0.0755491987867799	0.9164166912322759	0.9468047447827002
530	0.16103926327340967	0.9602529757202763	0.8765977613556509
531	0.019901893088568157	0.9296379629125349	0.9340772522487718
532	-0.0075700682580444045	0.9369714055290804	0.9546509532200955
533	-0.06887427046847794	0.9406188393461948	0.938677813392571
534	-0.02138211858566197	0.9619955066130941	0.9680390691325651
535	0.1641106182922567	0.9088258387091814	0.9786156761725981
536	0.16364173261414106	0.95891759556033	0.9634921434234116
537	-0.04038125456742936	0.9017980144658732	0.8837212897991804
538	0.00046660560524280914	0.9096936365928114	0.9088923001391576
539	0.07057092129944098	0.9460065932842548	0.9494496307590791
540	0.07573760118134854	0.943926899850576	0.9365638801647248
541	0.17700125854233695	0.8892461451322212	0.8847796598561763
542	0.029329619244962246	0.9577871015236952	0.965971497948397
543	-0.009823346881043582	0.9673753183105959	0.960857328607009
544	-0.02207471441524378	0.7839995731252402	0.9609460341055284
545	-0.030694585440482758	0.8114658632758396	0.8220155552855858
546	0.08690643943431686	0.9688886405952699	0.9582139390418494
547	0.1016853142734192	0.825356385065071	0.8849992396870363
548	-0.004125986585040042	0.9281276082775998	0.9289346665273763
549	0.09531887493647773	0.7574444920147949	0.728553112418884
550	0.04850723250193101	0.9133896034476113	0.8975741923800944
551	0.059847048072403264	0.9203776300472637	0.9679024256641489
552	0.01044789505111876	0.9569195804970714	0.9128115982564796
553	0.018601202809566342	0.7091872826765565	0.9935553300382857
554	-0.028615488849964787	0.9402772898011803	0.9597468493596621
555	0.055709410326165165	0.90238593390716	0.9010723670837469
556	0.10203520051127768	0.8880014478860754	0.8823000129163108
557	0.0930910905523612	0.9704457312353504	0.9646790083559346
558	0.10296800609032564	0.5071591390116286	0.9191188145816475
559	0.04030817150594601	0.9634215520363183	0.952394360529721
560	0.16599476874194052	0.8914414351163543	0.8601906558464746
561	-0.017776798953808237	0.898679282324128	0.9652395523060889
562	0.13155785214047122	0.976195356013117	0.968273300101588
563	0.04392680001573335	0.947907760068819	0.9462371235524536
564	0.059226934740735704	0.937625091547272	0.9603425444906525
565	0.16032696088577858	0.8600425345418259	0.8059523511857183
566	0.0023430751379122094	0.8665981436051168	0.8737039910170846
567	0.1561276555081048	0.9315049510505611	0.8987043278446155
568	0.03950220826880968	0.9178204349779432	0.9111764465915607
569	0.2053019914841212	0.9394860574853742	0.9474244481172232
570	0.07609177894697794	0.9295614958444859	0.9547842478284129
571	0.10318292183679478	0.9467986333634826	0.9371701546124104
572	-0.007310483326576467	0.9530533161331279	0.9615128787693453
573	0.1153699545705803	0.9050370199612153	0.8909382981955171
574	-0.06158039773689272	0.9415431341276804	0.9067174255146278
575	0.09843685131797242	0.9771264822670965	0.8793540076153774
576	0.051769200047680486	0.9364566478569589	0.8999584449571495
577	0.07754331583588614	0.814910302721297	0.9488807781486092
578	-0.03408804798537757	0.9356345349343551	0.9410649610450523
579	-0.00146254480076502	0.8809699488707495	0.9459539414251655
580	0.052656808344521355	0.909784365071104	0.8974215293191291
581	0.021102239316092786	0.9260468882878027	0.9176850598179541
582	-0.0025930142872125916	0.9540712411316061	0.9470869804888421
583	0.09792139772775565	0.9042399226760257	0.9598895925419151
584	0.054424268853852875	0.9236767632376808	0.9601136360806276
585	0.02163910954749315	0.8524495123173524	0.8280262257250285
586	-0.036260393783655864	0.4319650303143605	0.4358487403841602
587	0.10628300972413984	0.8262691609597264	0.8881953139216789
588	0.038710311312240675	0.9757656127107162	0.9554955979622881
589	0.06431079708088427	0.9774759457760588	0.9775334956700552
590	-0.007105746418453851	0.9435409038038777	0.9453833387592215
591	0.04700905939891353	0.904088640998804	0.9003840026571082
592	0.21957262195120864	0.9344976318145045	0.954504270728609
593	0.16970386678259708	0.9587136571246421	0.9021958553915561
594	-0.01052613358988852	0.9175026148984772	0.955439179164014
595	0.0711664403418596	0.9172040410277998	0.8705597846802968
596	0.04640794094905765	0.9386828834868028	0.9054545979378111
597	0.11944271012688346	0.9661484717611879	0.87485538540673
598	0.0776862302950152	0.9611726566951599	0.9743765973410494
599	0.1357806873481382	0.9178744780715142	0.9124469259872646
600	0.0832759975613917	0.9061671288340124	0.8996028496123857
601	0.10989847552830989	0.9127376767668751	0.9549178766079456
602	0.0628525787100247	0.7382894984751585	0.8364619234084414
603	-0.037828973956064216	0.9841176307573128	0.9866758974068542
604	0.08569571904893136	0.9054812984965251	0.9304823639874789
605	0.20695472164514772	0.7238264940099944	0.737441433998064
606	0.14545560820479975	0.8488683572229884	0.9522095805706006
607	-0.014764852430441344	0.927071345515172	0.9359505018933
608	0.15206843742041176	0.8120392513773369	0.8912556678246311
609	0.05794263713562953	0.8647254423942057	0.8882641171443825
610	0.04556750280440158	0.9335072075594891	0.9139250324673165
611	0.032040060025335326	0.9094315459117707	0.9262661839482222
612	0.15605422659086476	0.9591646372902813	0.9912811536090484
613	0.06380058131427657	0.8366064490189515	0.9445511310034984
614	-0.0005535389287634196	0.9592545607304118	0.8103485543075055
615	0.03216073557307597	0.8821079031437187	0.9272491746283156
616	0.1438265488827335	0.9375456383422927	0.9061193254135731
617	0.03268216018951908	0.9344385802482879	0.8544303961964042
618	0.03326317785062427	0.9607097076788241	0.9525971602387702
619	-0.020794087111773107	0.9486517985377017	0.948885565693007
620	-0.017330291798712594	0.871003004998453	0.7633643466093818
621	0.06709388374797043	0.8141307609552157	0.8232020924428612
622	0.04768005690099453	0.9275979761086076	0.9499055586619696
623	0.15002389563268037	0.9621919319824994	0.9568934095172917
624	0.08036518000633663	0.9696889872447952	0.9675885819228691
625	0.09089940264063145	0.9722814577354398	0.9648387560515727
626	0.03114502647835038	0.9603816408440118	0.981285663953926
627	0.09748435521579801	0.9297827821025707	0.9503784800869653
628	0.08675059688594189	0.916464065610504	0.8639509315166891
629	0.04938295099646739	0.960692454601578	0.9292859313622788
630	-0.02052952466098734	0.9134791129031902	0.9140335867360101
631	0.07459167135381295	0.9123291823888764	0.921995536455263
632	0.09997528124284105	0.9585520853243225	0.8901083348393265
633	0.03799117192902779	0.9545426087600202	0.9595303595710486
634	-0.0629125943467721	0.9479772954821379	0.937174520593106
635	0.11298161706967635	0.9314586566648865	0.9577792601112005
636	0.04693254302855976	0.9390213161459685	0.9229244051415204
637	0.2023079880151759	0.9492440167056918	0.9499525661494271
638	0.09577345870701814	0.964096359730791	0.9535096619794587
639	0.04181379555947362	0.917718124647919	0.9606465634905863
640	0.05102461325037222	0.8253566939287251	0.7585162898435948
641	-0.015432545239353113	0.9237533581788678	0.8639657618323389
642	0.09367816185223998	0.9802951717664841	0.9865186544886249
643	-0.09364169417028623	0.9443191651689441	0.9298283408309933
644	0.02189371060529055	0.9205857576212053	0.909723312526502
645	-0.010922035901003158	0.9753311294135679	0.8931918594558961
646	0.06216727511022946	0.9661869929838692	0.9823513029050862
647	0.036554719364665256	0.9027417242256057	0.8926800072963464
648	0.09891661813495256	0.45097907496698575	0.8724263867292741
649	0.022114556447429434	0.9608397409467696	0.955831631940611
650	-0.002880902257033968	0.9460449401864622	0.9142634528040114
651	0.10142680826674588	0.953834241595359	0.9602751919723604
652	-0.05711526092315733	0.9836879026986048	0.9806725206549597
653	0.06189552977411095	0.8577475907613709	0.9117036613394907
654	0.06423882801050451	0.836816810441837	0.8262741577856745
655	-0.04119303904033833	0.9536237017829405	0.8875036577997019
656	-0.05556498736141524	0.9820588270605239	0.9696458522698002
657	0.06609827033329141	0.890420575933832	0.9216696519202001
658	0.10961623326045744	0.9617047646824618	0.954643579018091
659	0.01960938332931439	0.9425430727234999	0.9577598278008947
660	0.11198215410941104	0.9554462502641902	0.9560058219317956
661	0.06307948455527745	0.9547791890538061	0.9195181775763739
662	0.03517793923143897	0.8280165475564755	0.9075407970111278
663	0.17364906621609544	0.9746658366618136	0.9649656327935078
664	0.02638383069946404	0.9441380007946302	0.9098222574372394
665	0.10726349070070729	0.9186926944531207	0.926187551102619
666	0.03273151094739124	0.9730243356378275	0.9348325789874861
667	0.121050179974181	0.8746999890347626	0.8788029079054629
668	0.05533277871206399	0.95941559608219	0.9538551501628983
669	0.09642935965654398	0.875613785488724	0.8843135127626227
670	0.015665630051824198	0.9300789928374947	0.895321749427264
671	0.03185879920023793	0.9368955576712359	0.9284397156943437
672	0.201194977939667	0.9447507579303706	0.9558351973363498
673	0.09559884113727657	0.881331380672316	0.7951025047892017
674	0.1399888571941994	0.9556915190772088	0.9670162094484085
675	-0.002200538654998141	0.9664126715439988	0.9704907604581031
676	0.038693732023192706	0.9608236586229273	0.9411345869239558
677	0.0028875938697221493	0.9459392411240283	0.935342903762736
678	0.15904954317076425	0.9707933912317036	0.9738579443334573
679	0.23531861025685252	0.9600593045216067	0.9508138789948163
680	0.09779567109686949	0.7295712640427743	0.7571761865619248
681	0.06625390568536427	0.9616684879254689	0.9610883141396779
682	0.020543693054198564	0.9812642275820898	0.9842683291726381
683	0.054069081650740425	0.9365628257701709	0.955691259701783
684	0.06033369708849001	0.9347123664471699	0.9700101636656062
685	0.045675697584645514	0.9240756938897147	0.9704706575604469
686	0.01229665677243963	0.9135189397630339	0.9735033152872654
687	-0.015362999418151002	0.9045986229261979	0.9188140407852984
688	-0.021375828429869737	0.9839683753890731	0.9708576653561001
689	0.05569049852820995	0.8751445561546594	0.8696510028444352
690	-0.016945844839326707	0.8806281060269596	0.9629485892409696
691	-0.03082064623392955	0.9288018796751272	0.8798351828305997
692	0.07881109031854094	0.9527086429430912	0.9511413203907627
693	0.11169358487935499	0.9249593381085451	0.9080437116572336
694	0.05348226388487465	0.7056368817384475	0.9470740364788891
695	0.04506152411651687	0.9660990796402205	0.9056494887000864
696	0.027516349888628944	0.7594988485592994	0.7661239084755462
697	0.10154712505428598	0.969980743509735	0.9671590744294613
698	-0.029611084722070524	0.9763380602244482	0.970117079859349
699	0.06390305341959679	0.9318480446528612	0.9369309314449437
700	0.05561549557710088	0.9236093886012584	0.9765270259030089
701	0.03658467123124498	0.9481214150187377	0.9421087798950358
702	-0.02900901817223933	0.9458442175995697	0.9705100498416831
703	0.24835426841150088	0.8850610340795914	0.8624555532681909
704	0.04681695916898965	0.9504587094737613	0.9598873532270922
705	0.07262245994591332	0.8377810971687432	0.941489651745889
706	0.08284635342095115	0.9611621601309738	0.9632130425192543
707	0.06746656345674573	0.8667622779479058	0.8909557234053418
708	0.06175493718607794	0.8899021632470822	0.7600683713744341
709	0.15265865964381176	0.8268315392216385	0.8288199154453094
710	0.086920980725533	0.8422013920373418	0.8903807264228013
711	0.1226689737787029	0.9759090607415533	0.9656539937065504
712	0.04987562320992134	0.9196104774036078	0.9033210611530041
713	0.044622753643492774	0.9756903460598886	0.9728551457794773
714	-0.048481713643794944	0.9421028569351245	0.956485810698337
715	-0.0034740594502651323	0.720418912587624	0.8473494428183649
716	-0.03689669344326352	0.958459882358759	0.9587179199534838
717	0.016328777313096454	0.9680206492293516	0.9594051646539093
718	-0.0004150746413080775	0.8814676832347624	0.8506943341898912
719	0.09877154829375501	0.9303807269050126	0.9508296920916133
720	0.07293723757459947	0.8368722723237949	0.8395501730417012
721	0.010893774296912184	0.9705816320158348	0.9617906756023555
722	-0.04667550126681275	0.905581792066533	0.9582801194322355
723	-0.005146151352090511	0.9676612785237061	0.925793962021544
724	0.026905126593626205	0.9723893749550763	0.9616714467072427
725	0.1657309990701663	0.9292356557385892	0.901629722990029
726	0.20479318088534804	0.9540910574646748	0.7667730115956155
727	0.037580691649672926	0.9232327458442733	0.904705090017021
728	0.016329269703948213	0.9646560236347331	0.878850233388973
729	-0.046483968298560496	0.941579027552236	0.9248586905779105
730	0.013175390856978386	0.9667125429927931	0.9618227208361954
731	0.008422526617542947	0.9526519279834268	0.9321258770940338
732	0.05555543138724517	0.9467806447212805	0.93662325704808
733	-0.046525900838920276	0.6781054521989724	0.9404951439402913
734	0.028061544500089797	0.9311790434327729	0.9107122974855301
735	0.08853996041755563	0.9612360350094502	0.8703042665922562
736	-0.07484847387922566	0.28912951481988913	0.27313984689741044
737	0.05766301409472285	0.8264371506885796	0.8303184105625109
738	0.018406119507507035	0.941431221110568	0.970857434777433
739	0.07757010271040421	0.9373430718996337	0.9034120115660795
740	0.12731189714950975	0.9322505840628122	0.9331587352998767
741	0.07036881602081968	0.8848354829003989	0.9337976175853767
742	-0.019340744198639737	0.9518353028091961	0.9222482844273492
743	0.1447132990046337	0.9217890628547062	0.9379018644423657
744	-0.016917662576882986	0.8800248935951378	0.9191188954280213
745	0.010494838527385086	0.986585830067805	0.9766788936787242
746	0.025866451270970536	0.9425876106050745	0.9567056119729502
747	0.07354765600556668	0.9047208197458381	0.868662306372117
748	0.14069530676801012	0.9600921074237552	0.9791847222710627
749	0.10556000074436434	0.9333598065484602	0.947258416791218
750	0.06554730866957681	0.919846187090815	0.9395863832720915
751	0.09128449999114863	0.783962658704409	0.96302422740772
752	-0.039594943553571404	0.9326162940045288	0.9701887767902252
753	0.17575828558465634	0.9597859933189338	0.982800721750391
754	0.09358051754544783	0.9319414441903533	0.9349764462392901
755	0.12601951629554453	0.9860052831460826	0.9742279439268519
756	0.3946154241007671	0.9161708160375033	0.7647079364628971
757	0.07382953336573506	0.904084013948971	0.9206689351488548
758	0.016271874232439365	0.9802317341884417	0.965294957089388
759	-0.033188584688594425	0.9008649151223816	0.938701155872984
760	0.11570252076768284	0.9534480135661495	0.9305695251562399
761	0.19705190925914762	0.9663604689715917	0.9709848908260622
762	0.008387529182355968	0.9225059191892624	0.9460636354634674
763	-0.017808701637988644	0.9160299687921466	0.948586320869595
764	-0.002055103660964175	0.9532372753169226	0.9394388902433813
765	0.25554666812707594	0.8931128423580018	0.966768755999722
766	0.0987454196790537	0.9331674796164602	0.9714617366890351
767	0.06394689324920921	0.9654622470829325	0.5980887222844449
768	0.1276048456976523	0.8819319316017139	0.8955189873706759
769	0.01612123583012892	0.9766029906096604	0.8450718536802462
770	0.09650732825742503	0.9230715492060239	0.9224490345655919
771	0.031408141107926446	0.9420373105038612	0.9791112875800161
772	0.04329876928650811	0.8561905649696813	0.8428167411389419
773	-0.008174648674100338	0.9519353556657785	0.8823246418725084
774	-0.008955314181715801	0.9585062591829838	0.967090665208741
775	-0.027468086680637827	0.9586078075541486	0.9195584152599103
776	0.0016730193970084795	0.936817572050332	0.9504698041732239
777	0.07456378744267655	0.9428328900715324	0.9324325418419349
778	0.07975993593891662	0.9453597292018306	0.9253933244025283
779	0.14396441298303808	0.9185512475326917	0.7935099589929135
780	0.055439705888570945	0.9494861237363967	0.9147662548196828
781	0.038310016005369985	0.942667932842727	0.9580335746203381
782	0.03203835674742628	0.8052694351355548	0.863664679042763
783	0.23981830805434556	0.8771400987121932	0.8857036105753169
784	0.14407977703237485	0.9125782716717238	0.9210588027830681
785	0.09282048164186885	0.9389340626596248	0.9439244467134933
786	-0.06266212924392134	0.971338661963723	0.9807629850821157
787	0.09422963377339477	0.8731764410961583	0.8773846886992738
788	0.03154164041755614	0.8777996476869013	0.8689336972601641
789	-0.035101773035301154	0.9712142472029845	0.8762910071337624
790	-0.027805488446305926	0.9494933680100658	0.9206043318191218
791	0.128450133252212	0.6862066398072091	0.6593768325042865
792	-0.012703876146770154	0.9749164587665737	0.9728469878027888
793	0.09595989654450365	0.9345561361417157	0.9229533558257826
794	0.12831985736895257	0.9137926010808459	0.9426468551330006
795	0.08257061380120512	0.9606262830637314	0.9322186695092061
796	0.07834803148838854	0.9694359608897418	0.9741672338081508
797	0.09029004598441404	0.9415691982844275	0.9558055640959875
798	0.06673743063071591	0.9133831205549804	0.9705780857756524
799	0.009118641313122566	0.9327879117797212	0.4787634219525787
800	-0.07144993548394019	0.9132482730987125	0.920658515347275
801	0.003707938366090513	0.6437108577697035	0.6678475918588831
802	0.031380294779913775	0.984077602763106	0.9377764499539506
803	0.009511723383653692	0.8499481762260943	0.8382930233511591
804	0.044162163669931864	0.9438189407883313	0.9223560303707352
805	0.010250229680824896	0.9751494830862242	0.9753359187181225
806	0.03351349352560573	0.9174591772820341	0.8584718739412529
807	0.19431399526062876	0.9093205348156328	0.9302703705546616
808	0.022342135385771233	0.9397372446973599	0.6942278766432814
809	0.03901002065965231	0.9552456737322225	0.9267150966585298
810	-0.06001104369696586	0.9380890945845742	0.9312958701889779
811	-0.005775749434295596	0.9665479292024116	0.9561490017263374
812	-0.05054102241726266	0.9534006163997037	0.9644373606630967
813	0.4535332834630649	0.8833545372264888	0.8773357155867957
814	-0.009881010542485802	0.6826569556752597	0.7095184853290236
815	0.008179337930458663	0.9797500427097139	0.974791575746029
816	0.16178180844407364	0.9372755353767337	0.9531229112381636
817	0.04025962478063516	0.8013344417753825	0.7921229551528913
818	0.11072703638049364	0.9948750091476208	0.9340992270965606
819	0.05286217269584648	0.9065876549120969	0.94995772172518
820	0.15197915880394053	0.904029229741233	0.8879531642059824
821	0.09468249794785888	0.9744136126275497	0.9564341253436491
822	-0.01716425355603457	0.9193143799651883	0.9710927980685016
823	0.027895887269090758	0.8232324190373983	0.7746139487543267
824	0.08340970217198918	0.9724052874663262	0.9675041267459249
825	-0.013665277749002946	0.8241648603150695	0.9380059715366063
826	-0.009314181120222198	0.9715112058888933	0.9741996079226546
827	-0.01354105592184629	0.9382743015739862	0.8789470050020635
828	0.05882328093722611	0.9671222670074359	0.9553297284615577
829	0.09294442032265016	0.9194810470847695	0.9188016562943813
830	0.08642584943715681	0.8806587897964508	0.8834259843097335
831	0.0038201630803904596	0.8980346808730268	0.8866175622710946
832	0.041201850558277076	0.935416734433144	0.9504595781133827
833	-0.007983185253282343	0.9191357399387381	0.9285689037058057
834	0.16983753163054194	0.9428846028895432	0.9471988567723684
835	-0.04021492328268428	0.9775549284043894	0.9616750460007796
836	0.08153658373182027	0.9234933718467557	0.9182541580994282
837	0.014665606591012903	0.836881345352885	0.8327686424205696
838	0.09176650410130727	0.95907306809589	0.9259093864264555
839	0.06815643685428274	0.9066637510088439	0.907251389022368
840	-0.00923729560557196	0.9645207692332374	0.9672471881815803
841	0.06748492688043828	0.6005260193115756	0.5775418835471257
842	-0.05004522293562785	0.9144641146115832	0.9198403372260308
843	0.1385814885294625	0.8677544670840434	0.9360641280987533
844	0.05745349280559642	0.9186069756801911	0.9455132069598035
845	-0.014253176448221883	0.9407007747177104	0.8672748115224195
846	0.04413140966448892	0.8599367066586254	0.8432400743564451
847	0.23968538712659138	0.9442433573731153	0.9410268804053608
848	0.07885756714150516	0.8736751022173743	0.9798206139798188
849	0.05821802005854393	0.9572343703284671	0.9637701266145606
850	0.04104969673573289	0.9570211950989997	0.9663002129822027
851	-0.004865689763062342	0.9745816021384073	0.9501960423454562
852	0.1072481387472698	0.6732513441324852	0.703072359857648
853	0.02341119645725842	0.9751331029224268	0.9737737906238028
854	0.015382989546083081	0.936264641899342	0.9060774741362585
855	0.055308038250003966	0.9289295054149787	0.8577940795621252
856	0.0255930586525831	0.9832774240294662	0.955898276151652
857	0.054406169858439046	0.9627173687806612	0.9502505062892104
858	0.009704846815190793	0.9600645904727259	0.8973676959706409
859	0.03310759646407613	0.9953357498579584	0.9792184423803512
860	0.06866082531903572	0.97016466723677	0.984625377859884
861	-0.00023389716237898206	0.9718603851744645	0.9190723672044777
862	0.05369172339504036	0.942828811465359	0.9306307223503049
863	0.019098928001892057	0.9341273615083081	0.9268297574561226
864	0.041229428050058026	0.9809174710070498	0.9700908967228316
865	0.15519375735265306	0.923241536058413	0.9329549383009179
866	0.0005102678957941142	0.973641602483739	0.9687252513136874
867	0.05558389747627401	0.9079249607747412	0.9206595789329934
868	0.1435527755968785	0.9362946125036172	0.8734384313664457
869	0.05818231416217112	0.9586277571469078	0.957010371567708
870	0.23875100677925043	0.8853439653846501	0.9452383860563446
871	0.08000120004893718	0.870583520901568	0.8923131074276293
872	0.012114682242383545	0.9110289545506752	0.8398944380221333
873	0.09081547299101456	0.8529047597914952	0.964608349432819
874	-0.006246624643998722	0.9285560777504394	0.9334248301938436
875	0.0035869397171673922	0.9591955545041563	0.8272313054446868
876	0.118100737778982	0.9637772679392735	0.9763581346239213
877	-0.018631290272611345	0.8868033687562406	0.9173035936651175
878	0.13581459935425866	0.9703312721238223	0.9719235870837266
879	0.04496201404844291	0.863087717704248	0.8941332436739358
880	0.04324634327749022	0.8810525838683588	0.7821379776970535
881	0.008276672835746623	0.9705770293127197	0.9278353822442411
882	-0.1346110538170795	0.9964880354480062	0.9978269850662055
883	0.08646571308081186	0.9682024495930261	0.9650056005197076
884	0.015795273956986766	0.9293915798154467	0.9328640037064686
885	0.1197854108828651	0.8878349237089235	0.9429631215231427
886	-0.0006744433605545552	0.9298666063451998	0.9083518968170345
887	0.017083843239979246	0.8880536096646231	0.8795264315528861
888	0.1232191443244337	0.8104598817177123	0.747055214410015
889	-0.010184815375833711	0.9514773841998223	0.9382303954104166
890	0.1821271808784919	0.972550765920928	0.9782448845960559
891	0.4000344553193582	0.9292157619915821	0.9333447613411181
892	0.03723819601893208	0.834188692564856	0.8509890409008376
893	0.11369753816767769	0.9454731220324366	0.9652285945208992
894	-0.059495495838740586	0.9366828054053532	0.9673872854500292
895	0.06290530978007935	0.9717501885513056	0.9454083603335313
896	0.013307135998936737	0.8916238425996539	0.8846066315886941
897	0.07643632096077413	0.9288751687367466	0.9178200536582216
898	0.12388888890349514	0.973737781881312	0.9451754175858617
899	-0.008680605427256571	0.9852701426141495	0.9420313987907539
900	-0.04453646225512897	0.9514990596328171	0.9549759529557001
901	-0.045359999455234945	0.9734870917049395	0.9716524303799409
902	-0.019615715167898617	0.950310053506471	0.9820685800209252
903	0.2585783911022257	0.951844833448112	0.9501684523333043
904	0.12474933515488684	0.9458656477273002	0.9498410113766761
905	0.10126237155179207	0.9534136741420373	0.7415835469578487
906	0.08038562293931018	0.7906252084045844	0.9094134507109654
907	-0.004451046438203932	0.8713411733385726	0.9021164116157243
908	0.015147856410660188	0.9487968481484835	0.9665264277875875
909	0.027257398344789352	0.9482382780286522	0.9421512592584202
910	0.13566204756116507	0.9053025407898306	0.7823165301876115
911	0.07749835071342359	0.9358892568318689	0.9254164371505151
912	0.0520422118544529	0.9323348225317821	0.9090907984416258
913	0.016045062450467995	0.9439315634506127	0.9328763561230387
914	0.011515203374728333	0.9485530644613268	0.9530922920008306
915	0.0812569197351033	0.8220229647125957	0.834104649407962
916	-0.01410584633068801	0.9147389975526389	0.9003931717097384
917	0.13136935539214312	0.9007127149427917	0.7893676656940323
918	0.08265768033513388	0.9195916116693532	0.9332850514175268
919	0.049153835554026526	0.9153464040382482	0.9145820077298601
920	0.09093000098915505	0.9208680246361756	0.9125617999885361
921	0.056301575366470846	0.9649290456021168	0.9511311016405873
922	0.020273282616971255	0.921824585577067	0.9096823643328366
923	0.08098518126567034	0.9647152772934288	0.9663174149642754
924	-0.07736552845860145	0.8990011270987067	0.9682463999559566
925	0.009077613198945733	0.9338373681166221	0.9482874558574653
926	-0.007417401175932037	0.9550884418417955	0.8026915723209374
927	0.05233555553389002	0.8325831971555036	0.8572072447586174
928	0.01689183506302472	0.9546591274053243	0.9612576221312165
929	0.1564352374726039	0.8483807282575242	0.9414170674944279
930	0.021630425764409322	0.9722133995895348	0.9490676692917858
931	0.02963346356743246	0.5995430168618017	0.9246861397996143
932	0.011346330604549482	0.8033589986364332	0.9415497807241232
933	0.13534109538070171	0.9714704614546805	0.823673736132537
934	0.08065085866697708	0.9068616782512515	0.9263641593687905
935	0.009097591051590248	0.8681016474798766	0.9461383266714503
936	-0.0012506879105094182	0.9561524826417632	0.9652624899177563
937	0.03780447122515218	0.9001936307795134	0.886187353731371
938	-0.030628707061452376	0.8895573244200525	0.9079508597083155
939	-0.010376783984059168	0.9694363304237401	0.9607440268746498
940	0.1323532123586878	0.9051109884103226	0.9345370151287457
941	0.015503885514781213	0.8552598473278171	0.8131424797457115
942	0.14327598195071634	0.9292919446988037	0.9370248365606433
943	0.004789891461549289	0.964192085951588	0.9747043819123804
944	0.03724016966676447	0.9158132814761395	0.9193645019910535
945	0.05027861447308857	0.8282586614896024	0.9558591920263367
946	-0.009177737283847964	0.9565830706524274	0.8417123806684406
947	-0.0049058286254499706	0.9038675095668612	0.8809388280109928
948	0.07081830627351426	0.8901678291025277	0.8877838899973304
949	0.1406188761858821	0.9729128907563265	0.9739090567199306
950	0.04813685661494471	0.8530350516967254	0.8479810061027909
951	0.007422918885949703	0.9845961673874374	0.8817204127066688
952	0.19974961989323903	0.8569870123034691	0.872311503011468
953	0.05739129007941668	0.878880222135601	0.8838983659485748
954	0.05721284664151138	0.6421478277702563	0.6524500534058878
955	-0.02233536113861434	0.933708781535727	0.9373105629004891
956	0.14897024347755783	0.9568503010669404	0.9295730921476048
957	0.07789095332656204	0.9396581832049353	0.40326081114644063
958	0.19839679089369444	0.9401780765605603	0.9242605878745999
959	0.09885731950716725	0.9660549114972807	0.9217742453506567
960	0.09701232311164742	0.9865607442148755	0.9751497164820917
961	0.05921675591295439	0.9496391173688369	0.9094037874859799
962	0.03334093449682918	0.9904129402277903	0.9880103863314362
963	0.11614423043201916	0.8737169323904368	0.893220743510081
964	0.011552389496842674	0.9585212105790887	0.9428748689414791
965	0.09433600232920525	0.9442710685818596	0.7161840906121549
966	0.08430012469687176	0.9021692469830281	0.935082013872367
967	0.12764232768464656	0.9655357521667105	0.9728945805719169
968	0.18201048005192666	0.935935262050192	0.9490423528572257
969	-0.043394999224469544	0.8734159532867617	0.899906634707181
970	0.07119668243030963	0.905745929682479	0.9557707460344469
971	0.13830248006104484	0.969669251333479	0.8854662905649633
972	-0.0016975719412550827	0.938970850770896	0.9656460997929381
973	0.07251378511843098	0.9299732537869253	0.9433409178735721
974	0.16815091853559683	0.9787531721835064	0.9047523720316032
975	0.003992827908975594	0.9689286787353949	0.9307340055634292
976	0.10485534137406494	0.8708271677442413	0.8897563425546474
977	0.12898222995880648	0.8954771956227617	0.9217660357655226
978	0.06592579190256742	0.9447763110300992	0.9773887082321215
979	0.0029378086316887986	0.9391276824771803	0.9586728285089807
980	0.21378400858010527	0.9579137088738182	0.9756163078923349
981	0.010683859170950494	0.8153601798117509	0.9448519447734065
982	0.003492214065886956	0.8601847562171245	0.8693490584869051
983	0.15984634721546365	0.9369163721823183	0.9061057818945111
984	0.014196024969922116	0.7269620245251931	0.8860798473601676
985	0.04469548594549888	0.7873554955262947	0.9105331473759468
986	0.05510161401991753	0.9559591444276204	0.9584262926848779
987	-0.015032782045826254	0.9610173435646726	0.9620118657531764
988	-0.001526714189593159	0.941240425749549	0.9375577220998027
989	0.11584814037091973	0.9432259159905436	0.9442565127966076
990	0.02688934683461086	0.8879981091350667	0.8970951785646231
991	0.16460758589900415	0.8194751790863766	0.8229300355573902
992	0.04228538353617628	0.8438266166766772	0.9425835181398112
993	0.05278756868177559	0.9671161055294545	0.9734173855320017
994	-0.01876924933892954	0.9528609298814613	0.9596923650234587
995	0.05390429221861259	0.7085523292734145	0.7192549607051333
996	-0.016262781035303542	0.9698158131041824	0.9604902676041498
997	0.03323710352566356	0.9636784960222514	0.9698825400139558
998	0.18423726545058094	0.9456588657637944	0.957740277438549
999	0.10271935586815384	0.843473291188378	0.8456860727265286
1000	0.037620977672053524	0.9271932799934751	0.9373348337627839
1001	0.15628863328712583	0.8897855416951631	0.9472244423433874
1002	0.07802601849216817	0.9394635731151125	0.9296855783222754
1003	0.12822934785562512	0.8839603935907251	0.9562781736236042
1004	0.045015040912342985	0.9759581579252592	0.9584170346230493
1005	-0.042055297438639005	0.8589069520939829	0.846194039510127
1006	0.05901723983353102	0.9476615130419906	0.9476976037962259
1007	-0.018568634759110747	0.9766394223887453	0.9776302536201225
1008	0.05265697456842999	0.8621695118435356	0.9719402800224368
1009	0.09824228730579643	0.9485471556546022	0.8199726492964434
1010	0.2830396690388679	0.9635176414784846	0.956437599955179
1011	0.06570378765733853	0.9605377461096992	0.9707811954216098
1012	0.009722658255086114	0.9425089706041305	0.9491448561978468
1013	0.0922442085392633	0.9293004674408125	0.9760871244493394
1014	0.10946238777128825	0.9409198041254614	0.8876550569749986
1015	0.0018383401032353586	0.9894950000621585	0.985383567337475
1016	-0.09608421747746254	0.9162729841578101	0.9020273875127549
1017	0.06901912853309111	0.9529950566990216	0.9634879640821128
1018	-0.026605644540641293	0.8272874688269036	0.824268007488513
1019	0.01982991185884697	0.9228136764050419	0.9105811775925067
1020	0.019262170802661238	0.9614893725127259	0.884427890827492
1021	0.001164355615225543	0.8368357531199865	0.92444650807733
1022	0.08287111857648	0.9624759179494435	0.9637158789129439
1023	0.048583608689000024	0.9129784036469208	0.8208227900418467
1024	0.012874250326872505	0.9805772052850237	0.9813280343436696
1025	-0.027331440049191746	0.9385486095448258	0.9264119796705081
1026	0.1975674699295692	0.9312936701380056	0.9380091460677821
1027	0.2208559651074311	0.9295179531443446	0.9515696764423198
1028	-0.09696693442409443	0.9447992213389425	0.9512795236662663
1029	0.0700783887452886	0.8537824177624314	0.9206494920987216
1030	0.10410407657052723	0.9342207749662338	0.9195529327913926
1031	0.009948715146769871	0.896460054957352	0.9110654537393622
1032	0.01979259489606322	0.9220677651621764	0.9085082246562347
1033	0.030355803078085608	0.9115835240965416	0.8731910765045879
1034	0.05807925307606798	0.9475489758816505	0.9225939172170675
1035	-0.02592756161214682	0.9023298515368423	0.8706960091456635
1036	0.0841054862189583	0.9049354671535872	0.9004979361756144
1037	0.021243701654365732	0.9659518446241419	0.9791735267105275
1038	0.023051254422602363	0.9320850068597668	0.9423236819224665
1039	-0.014491054469305098	0.9478351921551107	0.9703653704056207
1040	0.013285135734768416	0.9480568733560559	0.9406412038790928
1041	0.09004497603501416	0.8905057968644146	0.9662369188732993
1042	0.040808915437591575	0.9156074093507743	0.9475147951562467
1043	0.0004687689762158387	0.9192873730772834	0.9137188347722848
1044	0.05734266899165108	0.9629341611967278	0.9454013355513918
1045	0.10396730322117509	0.9463985504660596	0.9284742313572212
1046	0.004964874911572048	0.911210113191673	0.9388855632299682
1047	-0.01569886263837339	0.9771037935575001	0.9773805686070411
1048	0.02504356018479348	0.9183051126658077	0.8825086197241099
1049	0.05287330222380282	0.9221237821434544	0.912918882031705
1050	0.09561984131238455	0.9393685540848691	0.9598529795746916
1051	0.09319458247429213	0.9112538393561916	0.8688859112676309
1052	0.08026623766421404	0.9121662107730716	0.9018185581139191
1053	0.007827403625938478	0.9764563933551288	0.9861323871483059
1054	-0.010765463040464107	0.9216181552164066	0.9559066311525686
1055	0.08387833951151957	0.9473038970037715	0.935002446460202
1056	0.014803204844166196	0.964418740468546	0.9692202824682449
1057	0.12477398677564178	0.9759453425320015	0.9425769657881019
1058	-0.0123979353021193	0.45952723597966827	0.4527261752564563
1059	0.1392556150516323	0.9605022606312515	0.958729490026053
1060	0.085741615394344	0.9651146372311818	0.9596930385912131
1061	0.18505942412073428	0.9356487956672627	0.9271860935782407
1062	-0.01801366056539111	0.9699326948392245	0.9638618381271342
1063	0.024243813227789235	0.754084242327321	0.775095618739666
1064	0.022654942970111613	0.9287105582854858	0.9125539671262803
1065	-0.010609641984695939	0.9546399264117895	0.9472949512235771
1066	0.07959722482433607	0.9815788779455582	0.9780450160841269
1067	-0.0012895963459196302	0.976202220982949	0.9272640941002294
1068	0.07740348143583409	0.734624368717215	0.8400796677078821
1069	0.05599648942892743	0.41813957197576723	0.45619217351157326
1070	0.12461948336742323	0.9493142617783932	0.9522946175146181
1071	-0.018558078731910843	0.9614772479921339	0.9254521475343465
1072	0.12428059891176146	0.9548600379962607	0.9582830677754789
1073	0.10163459317241408	0.942603548286308	0.9792724617922773
1074	-0.012838805227602279	0.9581689353369687	0.9600602607131559
1075	0.049507147153607045	0.95683841189794	0.905230088184232
1076	0.08754669604398224	0.9070516196363805	0.8200112922021846
1077	0.1369845993816856	0.7739250863815694	0.7340464656556346
1078	0.042654791677123605	0.6846737243146933	0.5916120901194242
1079	0.019648215790054935	0.9556037238136046	0.9316203292803015
1080	0.032917842391692376	0.9782370834003222	0.9655415708495318
1081	-0.025868977942656857	0.9294567897638433	0.9109413476580768
1082	0.09031955700168215	0.9195521006639433	0.8904405949501878
1083	-0.02743462098074434	0.8849031670247813	0.9591642917812696
1084	0.0387014336874536	0.9729196923749207	0.9748430398134718
1085	0.07037399313162462	0.9526218824371897	0.9611385979001134
1086	0.06333523892297133	0.9220297553792556	0.9251253950002017
1087	0.02696769752670991	0.9556683629242518	0.9647023454565563
1088	0.17931739610948938	0.9211175548318711	0.9711304547106879
1089	0.14003946055069838	0.873128562344033	0.947063916109917
1090	0.028949787728856258	0.9875225674470707	0.974937400310068
1091	0.21494563530087363	0.9342237176208208	0.9283488625176431
1092	0.09141052788146997	0.9609686240701054	0.8983396580260015
1093	0.20980108333881997	0.922680254482315	0.9455198359997611
1094	-0.044190484181031886	0.9602429075649264	0.9524812099857306
1095	0.3869444813944758	0.7595539939902984	0.7731026277742715
1096	0.11367710626989158	0.8858897979739199	0.8871213110928297
1097	0.07215371773374146	0.8974115782554366	0.7564902694701436
1098	0.11929876406409656	0.962776385153025	0.9728471350462502
1099	0.07203251251894416	0.9371315680467702	0.9393631474210604
1100	0.07967576725532455	0.8268248779089385	0.9620348159329418
1101	0.053712152299935756	0.8408638078707855	0.9166478090865362
1102	0.009221093736066166	0.9478466697206221	0.9523555553349891
1103	0.029111207619107793	0.9735020692248247	0.9613496894399457
1104	-0.016607556896143905	0.958911092931753	0.960303933329817
1105	0.10115119663786054	0.8249609264117491	0.9491103343494872
1106	0.009937114050217577	0.9145474330864289	0.9246811055803035
1107	0.18541032104460275	0.9837095268959923	0.9507416740001803
1108	0.039398013754155414	0.9364252125494974	0.934329470357038
1109	0.09470585071390236	0.9664391260745547	0.9536505325413367
1110	-0.07053556712618847	0.9402480162613758	0.915098877227549
1111	0.09686517355723845	0.9607230403198033	0.8980172448863774
1112	0.37968327526259404	0.9370465520496738	0.9384710046732567
1113	-0.04248519953952856	0.8818137142118169	0.9649598875329234
1114	0.05935315250826356	0.9348496930534838	0.9435034476002758
1115	0.10357626711689139	0.9763493673987736	0.9723367868879297
1116	0.05526620991702913	0.9400847473667406	0.9290973421199638
1117	-0.06788388088522157	0.9358845351789506	0.9329991593521139
1118	0.2614397537989075	0.8917606793383093	0.901873667866896
1119	0.004353565723039132	0.9381946121051123	0.9611988117145189
1120	0.12931350602467795	0.9418859366816119	0.9335782691017229
1121	0.4834249080825834	0.5136306577518307	0.5062681445020399
1122	0.10662658208673281	0.9677133457942634	0.9531078466121597
1123	-0.02207197304453712	0.9445227514380165	0.9076152798628985
1124	0.09695551207440922	0.9569985467984626	0.944756577093226
1125	0.04482340187157907	0.9060647436296535	0.8985921959404571
1126	0.10443344650666986	0.8967393158407967	0.9017998225011333
1127	0.10561573320816486	0.929245134058843	0.980575622662417
1128	0.25481608835239533	0.8593222439058485	0.8828093074771516
1129	0.11284050750267915	0.8666249741538262	0.9413901497957834
1130	0.12383191489650902	0.9618419700403465	0.9485608264069789
1131	0.06367527659223993	0.9580141986888905	0.9581699912047058
1132	0.20085108331754953	0.8112938012694836	0.6861906811486953
1133	0.05773850855043039	0.9627227788365033	0.9737541086835103
1134	0.22056866111729168	0.9159516284519391	0.9151369476371138
1135	0.02732174259217901	0.9552851568700002	0.9531583843749997
1136	0.15747505966256425	0.9517234026068505	0.9306199987865301
1137	-0.0014404134214389686	0.8609061430461564	0.8939085533292919
1138	0.06837253893958573	0.7048609891693869	0.5635126169206716
1139	0.13967540041780224	0.9045833316266462	0.8393170379263388
1140	0.07805347635141602	0.9593846962279375	0.9444729202918325
1141	0.04951698297040108	0.9694376293230906	0.9743602202809487
1142	-0.028264442917212085	0.8740223879204437	0.8868910907641523
1143	0.005049326616791916	0.9799172189236698	0.951123192234384
1144	0.34764928506820825	0.8390572136639716	0.8580358624476003
1145	0.09120246930109133	0.9576319068131665	0.9712565054280339
1146	0.01576678997398695	0.7095869979864152	0.7975341887604608
1147	0.09627316981827183	0.867087351361829	0.9480617283931381
1148	0.06398886313016605	0.9637683364638313	0.9562411437360263
1149	0.09952719864029058	0.9664780395689697	0.9760039896596187
1150	0.002852654316442216	0.8930268800763582	0.8974617664730843
1151	0.08682091433262018	0.8972993854222284	0.9335809687629049
1152	-0.00326314635541336	0.9765978563264192	0.9179218134093382
1153	-0.05234814092987672	0.8984298420553183	0.9209247722383773
1154	0.0052163658763020315	0.9326724117972871	0.9525248764730696
1155	-0.042569935411676196	0.9232255888428826	0.9597721759732675
1156	0.002945963143051733	0.9227471670499019	0.9428957516443096
1157	-0.005783151057353608	0.9015772924980584	0.8932966172626268
1158	0.09925695881982022	0.9526698344770799	0.9462263720793077
1159	0.08058284949232797	0.8822529650350331	0.8862685145530274
1160	-0.06374812065759472	0.9728592003620151	0.9297091675022753
1161	0.07421507751867329	0.9356466351735978	0.9287534225322122
1162	0.07098343145849506	0.9797994095260026	0.9812487758981546
1163	-0.005217391018162321	0.9542675686061927	0.8725826409106177
1164	0.07880962999608865	0.9001896656938142	0.857187277472692
1165	0.07584285939908397	0.9533071734307721	0.9281881291474053
1166	-0.023551181177351665	0.23813032401620615	0.9521136508431985
1167	0.05035786909046924	0.9109986463605505	0.8941546419027987
1168	0.10961533494453068	0.945902752030501	0.9132943793765415
1169	0.03716515712035062	0.8992395788044755	0.8826370451361878
1170	0.0011445874367280728	0.9511591184442926	0.9893868115564447
1171	0.10227672041061087	0.9818585675426896	0.9525614615595756
1172	0.0024379138289711832	0.8719008023855861	0.87636156575404
1173	-0.026381653850299003	0.9393655543232464	0.9306943694734012
1174	0.02349444690540614	0.8629997493191879	0.8975000028680659
1175	0.03302830682979563	0.9672283753989146	0.9825407759981595
1176	-0.1346900418918422	0.9575434383856952	0.9514045911154898
1177	0.032111152023308276	0.9622294732797031	0.9611573172972402
1178	0.06321093374892273	0.9677390277212926	0.9315568579977914
1179	0.12120296418124032	0.875726860497662	0.9318779909072331
1180	-0.013468838533511551	0.93380950500844	0.9379213714763273
1181	0.13147193295386905	0.9454784216322545	0.9384063318483611
1182	-0.01690320742160023	0.754941778738911	0.7968652226598117
1183	0.09240068521159195	0.8885428447215679	0.9276377964448947
1184	0.12280861808147336	0.9658239473963314	0.9390450197750205
1185	-0.06534345940912711	0.9848648181276457	0.968111455478913
1186	0.1098015043213254	0.953673932420874	0.9026273443298183
1187	0.03188775659262599	0.9173680388446188	0.8895061924048916
1188	-0.0020927181350396395	0.8066367499708337	0.820860356033676
1189	0.06502695595621455	0.9672086591273774	0.9859001000979618
1190	0.12608239111824981	0.9452555661725164	0.8148205748243886
1191	-0.0849462392855107	0.9979958117365341	0.9974859592588842
1192	0.03388087808531992	0.914843354027053	0.9408241051374049
1193	0.05724669707026464	0.9378250264844046	0.9069746523159246
1194	0.12433718351308987	0.9508977312702142	0.8407035316950623
1195	0.07361293084617804	0.739062627385029	0.7962708096841086
1196	-0.07052937360422473	0.9509174039854781	0.8735047404362513
1197	0.024459937909755536	0.9575053770477254	0.9327105092903285
1198	0.1513481403290633	0.9049985948452199	0.9217295814147694
1199	-0.020479602591176427	0.9723443191337193	0.9760497418610438
1200	0.050040366363414246	0.9313579712264748	0.9475779529912876
1201	-0.01182343117714435	0.956895747459517	0.941613063988918
1202	0.14461913258870118	0.8619591035804395	0.8443039911662674
1203	0.00521078979726286	0.8700723933578259	0.8659209569224873
1204	0.20621697393964622	0.9642949638300229	0.9389470017400875
1205	-0.060680502984147955	0.9620350491682923	0.967771032960218
1206	0.17982264457108665	0.9537512481786399	0.9703950890840479
1207	0.12482598820880297	0.9460287211158719	0.9817656894525254
1208	0.11867624268214938	0.895130488176106	0.8766231468872532
1209	0.0817029149037658	0.9383933932981281	0.9249414635361402
1210	0.19902892183774745	0.7858720332557851	0.7371222065919956
1211	0.01621806342662757	0.942056176693177	0.8779532569526053
1212	0.034022258778605985	0.8655595304195836	0.9589760050826713
1213	0.059969870705614214	0.9549997106647434	0.9743724668895439
1214	0.12894217479204917	0.8482640589387543	0.8511228801733104
1215	0.014653340854595576	0.8931225305682382	0.8786328947328731
1216	0.053336205147907156	0.9249197110873794	0.9134890237744074
1217	0.1292192944457854	0.7599419782358612	0.7520080174274929
1218	-0.06217742179272512	0.9153881748909687	0.7650763174382752
1219	0.15827833681605785	0.9264154475810908	0.9669789764306651
1220	-0.04557120023106198	0.9753726326172726	0.9532225051972164
1221	0.03952136179498189	0.9131653881348931	0.8611369839913398
1222	-0.007204346039314746	0.9467961664421662	0.959396799207704
1223	0.11431031751550302	0.9185383728960477	0.8388315426111875
1224	0.10642874627605603	0.931904691952614	0.9307754447782197
1225	0.23523901799584135	0.7459800150318803	0.7284554731181115
1226	-0.03778994208600195	0.9650081645261191	0.9575878415084582
1227	0.02248353363156741	0.9279126883591452	0.8272469989788444
1228	0.05007438147802823	0.9398757791396664	0.9635713952760877
1229	0.084689479414788	0.9489600629532495	0.9410059425516952
1230	-0.003234757781212849	0.8406535887363886	0.829801028557164
1231	0.06030516613025172	0.9841073585579857	0.9840178517716707
1232	0.03258510126604586	0.947930534308436	0.9314538190258481
1233	0.020021982537293592	0.7681655588033526	0.6406786434064348
1234	-0.051197622985694746	0.9718474704596459	0.9753408982066448
1235	-0.0064878759206448144	0.9762076278432714	0.8921175855515533
1236	0.07198302517425148	0.9328767197250792	0.3899606787590826
1237	-0.04755723054085825	0.9844288990024908	0.941047538855701
1238	0.03547417163833955	0.9637484686428518	0.9437044360271523
1239	0.07430189096521012	0.933420574336228	0.9189719680492267
1240	0.05455694075076467	0.9556076180807319	0.9064095042785485
1241	0.1170685452985718	0.8648383373646974	0.8676822674853665
1242	0.1154164937336154	0.7898988029292856	0.9620817825157868
1243	0.13315703362796316	0.9458414424817789	0.8976804031495141
1244	-0.011351302671224639	0.9595900545111108	0.9579527672531712
1245	0.136853290172273	0.9276836549167273	0.9693631834276327
1246	-0.022174613276503052	0.8019804652998058	0.7434044520084266
1247	0.10568314337578999	0.9676199994167601	0.953097477145904
1248	-0.03539374673017104	0.8644796030045268	0.9191485284113736
1249	0.09145052979019652	0.8512864208612821	0.8471304889916275
1250	0.031419997991226634	0.9578902452580413	0.944815688929511
1251	-0.01758166565250252	0.9724129936394084	0.9761199640236807
1252	0.013885572028370818	0.9543406024477721	0.9628108060621817
1253	0.053490217950909136	0.953405244473433	0.9556696297287084
1254	-0.0026793805638880563	0.8473905704020972	0.9115176078546948
1255	-0.0478405654759273	0.981650681576234	0.9691909997304238
1256	0.14020062443731707	0.802788639491214	0.8191163862087375
1257	0.13457083872185482	0.9072083061749989	0.919505351064968
1258	0.13106141697766593	0.9367058637637734	0.9597450434372553
1259	-0.0560062732622999	0.9716957229623753	0.9574878007606478
1260	0.014499986700144407	0.9440704760292816	0.8935795629468881
1261	0.21095091961176693	0.9609311243919295	0.9562310215771586
1262	0.01214813582841101	0.9662629679341996	0.9512901480691366
1263	-0.028864133191388808	0.9277271438032283	0.9141394707597165
1264	0.003955729699330557	0.9584360112181829	0.9537015434335575
1265	0.1989425120051147	0.7594854898816445	0.830642506646644
1266	-0.06376823145957355	0.6744525661835551	0.660566500478186
1267	0.023657207548710146	0.9504732760271479	0.9493772359689198
1268	0.08220088383231805	0.9606443302977218	0.959985506287747
1269	0.35871853625253114	0.9659878305252688	0.9394267034998011
1270	0.04700294141870809	0.8989247825840062	0.8969603518445007
1271	0.09344134505299062	0.9395965922054847	0.8652604973352488
1272	1.7805125980263625e-06	0.9480054005624743	0.971797247106781
1273	-0.004543245025754539	0.8959258921398732	0.843161977625969
1274	0.15601617283797853	0.9283770996250922	0.8963699371581337
1275	-0.014526195213937054	0.9286705019131317	0.9734958590040229
1276	-0.011379975014254695	0.9398824311789121	0.9515301374541543
1277	0.22194000344707798	0.8783573777719941	0.9264086407832524
1278	-0.034127301431216006	0.9291856184493098	0.9132653159461775
1279	0.011490446396270282	0.9611154486367477	0.9730343441695611
1280	0.12261662970916942	0.962972225519021	0.9710544560782043
1281	0.11949524273601009	0.8475255848283233	0.957421878253672
1282	-0.05584776541570169	0.8759902200349398	0.8886989597303879
1283	-0.02021743094299966	0.9441467818603634	0.9613796783796406
1284	0.09914131750020072	0.9454585272731386	0.9379743745274012
1285	0.038141204070785806	0.9581216324936628	0.9780094836922733
1286	0.1598137694257692	0.9402333874625737	0.8949284978501635
1287	0.015302646716154777	0.9231440185347264	0.9302591833201194
1288	0.06962709129599176	0.9469409899685771	0.9456017386723518
1289	0.06278696245999582	0.935187594974833	0.9482239514680529
1290	-0.01181789143230283	0.9539127935495654	0.9277933488009057
1291	0.2652889960736393	0.9537288125275477	0.9222377840779178
1292	0.04581792063288659	0.9165479035394144	0.8903008351052408
1293	0.011153646755925228	0.8247630371426418	0.835537004255393
1294	0.04704369718723289	0.9293394359100552	0.9320543836050903
1295	0.03848312995296066	0.9020664770694394	0.8977969962661531
1296	0.0167024691705997	0.9233370173416592	0.924235253602009
1297	0.09333509743656676	0.9358985061513901	0.9489770051440266
1298	-0.0010661056118255186	0.9551096521459617	0.9522698597607425
1299	0.05937529694505317	0.9465519365301567	0.922839401327918
1300	0.0889118235117965	0.9688728957527293	0.9506919024625357
1301	0.06858670849740789	0.9696843063598934	0.953137172687886
1302	0.09111353077594797	0.9642953806379313	0.9620960517556415
1303	-0.05152155810213843	0.9455544977020396	0.9300062800610127
1304	0.08791390541851152	0.911474232390476	0.820806758984298
1305	0.10482596951301681	0.9755201666505271	0.9479386597520908
1306	0.10506446804073488	0.9013537955655881	0.900828459265632
1307	0.0058990543725648825	0.7921767486887855	0.9269183238340134
1308	1.0	0.9306644919370565	0.9263290232524619
1309	0.0801699985256824	0.9526171243832788	0.9157036900804699
1310	0.005976371233411215	0.9334356748306517	0.8820268810009796
1311	0.5096037258182256	0.9638918873184937	0.9592869841300924
1312	0.13717392865656208	0.8560373187718711	0.8256591421813205
1313	0.11969718630822201	0.8713436413493844	0.937298898290442
1314	0.08294770779463767	0.9140686603541942	0.9330576972835293
1315	0.04914550677677476	0.8904160508254051	0.8844250853252514
1316	0.18821684948943762	0.8937204118434282	0.9060719482641498
1317	0.1463605734910035	0.8725511721512	0.8768076307300317
1318	0.06692509376575395	0.9522582035332311	0.9607435575277025
1319	-0.01259386965512066	0.9569335134706869	0.9692335328152203
1320	0.027851880047983668	0.9721729548521166	0.9493010996709691
1321	-0.005014659118317555	0.9495213361159971	0.9499173914252215
1322	0.20548317985502285	0.9340415017316093	0.9217692487953165
1323	0.037639313528526896	0.8966593910473241	0.9317387271212326
1324	0.13401633230885013	0.9047495652075084	0.8989591048466724
1325	0.07995590551563059	0.8875930296857523	0.9249591839361421
1326	0.09289718729903929	0.9274060772702363	0.9278280914536401
1327	0.12145347471701506	0.9439199975369144	0.9495126749951669
1328	0.09115068832590989	0.9291998459961275	0.9668439517775866
1329	0.08831281908450717	0.9497482640251719	0.9615041089014378
1330	0.052778696115930446	0.8710762629366552	0.8837789251236071
1331	0.07654570014907636	0.9633870059193663	0.9689593944557804
1332	0.05456090717911155	0.8798228178274644	0.8875188245055937
1333	0.004946004141534233	0.8306414910591644	0.9338302488951212
1334	0.20904656103229313	0.9653812508958233	0.3082391706040968
1335	0.021927232905781358	0.8479259690491542	0.9232470974252314
1336	0.044118867982343435	0.9717519612769803	0.9750645823077805
1337	0.13451191486828695	0.9662222696915854	0.9177200138452406
1338	0.03485288440302137	0.9406487488453749	0.9426580606021463
1339	0.12515121554094588	0.8929455860442713	0.8469288912883827
1340	-0.038870137713896025	0.8957164709773392	0.9476980865324314
1341	0.0561326712353053	0.9773071161658134	0.5806481770532413
1342	0.2246234830532774	0.9742790628700312	0.8909962621222803
1343	0.0659306609593544	0.9572026154587219	0.9724141941537782
1344	0.024349290710729443	0.681959284472606	0.9616550652587318
1345	-0.001634607938295174	0.9167614500073114	0.9155746245212291
1346	0.0009754826061879607	0.9632883919975951	0.9771310253186194
1347	0.15561246911509974	0.9316467362015067	0.8987991063583479
1348	0.16257697912816949	0.9142970815389068	0.9153152895849541
1349	0.050049253327142273	0.9491601344870754	0.980421329975421
1350	0.19176020654187032	0.9037050928000411	0.9756119816313614
1351	0.10466814692258086	0.9304702173682283	0.9517345371278239
1352	0.06366704869993123	0.9190900861511383	0.9525176269673024
1353	-0.010158689173162427	0.9110953871563644	0.8924133102441814
1354	-0.0011342171653316857	0.9294571331844195	0.9106449676359213
1355	0.04240662351733038	0.9120442122665506	0.9148617106693234
1356	0.09275004825760191	0.9574439808087825	0.9126096867258906
1357	0.08209834826807805	0.9151122502467952	0.9056305067964703
1358	0.0421292568783278	0.9575055964094659	0.9692761830727821
1359	0.012074770676760549	0.8892065349775675	0.9355476310371023
1360	0.15852562573594464	0.9568028512874948	0.8918280843398522
1361	-0.002078283510813961	0.9392431845023058	0.8857861040643278
1362	0.02866531917423132	0.9713883430304076	0.9787844907894532
1363	0.08283930241147941	0.9456818057180686	0.9510110855026365
1364	0.19644574077132138	0.9435854414741173	0.8438854163454216
1365	-0.017904189615312927	0.9300268410456053	0.9207664159021091
1366	0.035811823720439895	0.8887595064846641	0.9310622793050294
1367	0.04528899526669372	0.9180211765564221	0.9278768739866804
1368	-0.019685319412862556	0.9481506306498494	0.9484801811599248
1369	0.18390088241955127	0.8970286283750265	0.9181170776057935
1370	0.07091663748418786	0.8839488320015474	0.8684156989038724
1371	0.0171751838089218	0.9434440424810305	0.9473335294823081
1372	-0.01253234668534109	0.9688845118886101	0.9864330852941287
1373	0.06797340596081569	0.926313166583611	0.9362204192016708
1374	-0.0751830105258362	0.9051392392441253	0.9116536502652541
1375	0.15339217374735714	0.9458488278098406	0.9224272815005314
1376	0.08800157617165039	0.840520450178552	0.8424099813877703
1377	-0.03514637047217728	0.9661279879593133	0.9677755576868325
1378	0.0534909533984006	0.85159488886769	0.9430094256044503
1379	0.07407652634396644	0.9507317420986017	0.937005327993517
1380	0.054875659233649565	0.9315449632891457	0.9609521787993137
1381	0.15767298987703215	0.9690196458795609	0.9759093407774502
1382	0.017664582592524125	0.9673511856969529	0.9198048953661936
1383	0.18717977928236973	0.9605712885921266	0.9687890785656958
1384	-0.07458939258673025	0.9136225747543006	0.9224434735785153
1385	0.03731532809011484	0.8998057931863332	0.8600978526209556
1386	-0.05390384016228866	0.7905480750547824	0.7591640348791399
1387	-0.05831284267884751	0.5134188642681649	0.513767553130108
1388	0.04286409463553087	0.9743022837275478	0.9061371235341125
1389	0.0003302183137215975	0.968914952688858	0.9444770957132603
1390	0.025011617226276317	0.9656865384381992	0.9571257346570398
1391	0.05245364456863111	0.9723263516125831	0.9385239876501069
1392	0.007970932192480573	0.9167759791603604	0.9157918693047206
1393	0.02884438893007857	0.9319633349971689	0.9179773791092002
1394	0.19259247193256024	0.9777186891522052	0.9231235791413824
1395	0.025262126082158387	0.866826632278225	0.864025652249146
1396	0.24364013874471702	0.9329996773677077	0.9538994847262148
1397	0.31612778017699317	0.7768902171814926	0.8783717785963335
1398	-0.007636647899130544	0.4381177398850167	0.46107965216624525
1399	0.15810293568630884	0.9122175740537262	0.9387747510488466
1400	0.17400620478785966	0.9441319976315182	0.9635029652638104
1401	0.00741751182418815	0.24237232297380573	0.17852173198848797
1402	0.025020341681193825	0.8926779000412404	0.9158213777067363
1403	-0.01663219880835154	0.980759175980498	0.988759205908692
1404	0.0679084284720477	0.8855374379333892	0.8879180918684993
1405	0.12822583186476788	0.9743679793321057	0.9818429604149156
1406	-0.013850914739482967	0.8062053929968179	0.9295021975515422
1407	0.020104419177534916	0.9402317624745856	0.9245460428451149
1408	0.1752513418781514	0.8870294608181252	0.8744313020650293
1409	0.08669701332826985	0.7621306976333964	0.7624853654054559
1410	0.41961986515788685	0.9361122059010503	0.9471591107385325
1411	0.10290728456185061	0.9605171120107935	0.8841420849466078
1412	0.03829975115513362	0.9406379413389291	0.9240146873737491
1413	0.06833180499090341	0.9602304827245476	0.9748379880913447
1414	0.08763871389495781	0.8958513893631866	0.9543405751869231
1415	0.0740746706302835	0.9241749206323818	0.944945613148024
1416	0.1702551485521917	0.9497657519696544	0.9563721051042675
1417	-0.014727950659677136	0.9575280997567814	0.9561726906582197
1418	-0.03299778597166014	0.9464985203439639	0.9379790839236067
1419	0.30998671342344863	0.9045356309100517	0.9170818844053253
1420	0.08075667683837373	0.8676257604576338	0.8590665197933375
1421	0.0728990255044939	0.8763329651844796	0.9034569896164379
1422	0.06809861102565329	0.9380948517646734	0.9564864052621743
1423	0.0920266735989842	0.8785462974062512	0.8798223698135074
1424	-0.013154982538638116	0.9642240413768953	0.9423559533568744
1425	0.053437398773257705	0.867631835291044	0.8820192286881186
1426	0.07798797941025493	0.9664574511708441	0.9597294712316221
1427	0.02157992339080983	0.9686947595337939	0.9657842451596714
1428	0.16565522541968591	0.9081930992716979	0.5218682161549507
1429	0.09560844276622915	0.9464715388440577	0.9343871074348962
1430	-0.06580318036184796	0.5532358559268368	0.5166444167201192
1431	0.07951057738876288	0.9735869192750917	0.948936050798588
1432	-0.011214787572017215	0.965627248164326	0.9672705555175602
1433	0.07387265485444194	0.8278327649843528	0.9473017090852313
1434	0.01264269432483811	0.9288033019155051	0.8140702452198725
1435	-0.02123259792049481	0.9798695266399106	0.929927971587132
1436	-0.003735991966771879	0.9741468986077564	0.9796043811509965
1437	-0.0517576983721173	0.9685500483313855	0.969800420579529
1438	0.08696493452986809	0.979694791509297	0.9178429809651439
1439	-0.07919919840948841	0.9243040211852149	0.9144721629013364
1440	0.16423819617278024	0.9623250559917763	0.9558785830656602
1441	0.0694008205500356	0.9170682910045156	0.9482526354849218
1442	0.05004141989760569	0.9048705202484162	0.8784111653426858
1443	0.039989277546832014	0.9580152244848958	0.9585317731017207
1444	0.024820263501951545	0.954262982490141	0.8103352276879426
1445	0.036433300079781406	0.9534397710139602	0.9651992011189048
1446	0.07017479095657653	0.9702233799583786	0.9673008379574761
1447	0.09587321304654739	0.9384808670077879	0.9514690295281325
1448	0.027050501406072902	0.5184359302437079	0.48852142538134347
1449	0.10724590438158144	0.8860887734928964	0.9705547456332251
1450	0.19992380304476054	0.8663724655210545	0.8358947237381832
1451	0.024108811287158027	0.9577426017640237	0.9143076108430644
1452	0.15193173221146572	0.8862029119848308	0.9489258642161802
1453	0.05055818524827849	0.8794740274375514	0.8975570882500985
1454	0.04765048682741724	0.856395477049411	0.8511899380927094
1455	0.1687255915388589	0.970511692684606	0.9716713718840648
1456	-0.004366991332090064	0.9268383572895288	0.9137233697028853
1457	-0.012560899359999933	0.9724012570768046	0.9756625801967719
1458	-0.05734484663220685	0.959030534590017	0.9570295710131763
1459	0.048896766478504716	0.965552520229802	0.8683938756919048
1460	0.08135157192957454	0.951739554176443	0.952246196789159
1461	0.1043655246100027	0.9623650785450414	0.963539119689412
1462	0.028590056562464827	0.8700321942269473	0.8684651259301176
1463	0.06585169462886598	0.9338657024624134	0.9512310443364645
1464	0.09484051245313263	0.9734854556872776	0.9587734795514369
1465	-0.02950087579703009	0.9798974787948086	0.9634119060915058
1466	0.03798433639102183	0.9682964798762085	0.9277825419582622
1467	0.1065741564420718	0.9397039554023483	0.9352642047767764
1468	0.0570975191488714	0.9102579025290757	0.9110437241729056
1469	-0.01295099447865189	0.8791366119315092	0.9536405721779218
1470	0.07686831768871816	0.9604359515549792	0.9587415800628206
1471	-0.0017630656507583442	0.9008938481180128	0.9392305030454912
1472	0.014252278241314364	0.9639625687058124	0.9396565271904943
1473	0.05118047413754423	0.9560369189911756	0.9574253559454656
1474	0.04079998365093296	0.7684586071377052	0.9399615676110944
1475	0.04277399629189638	0.9252642506733657	0.9416858038025585
1476	0.05860434030372119	0.9101817431141368	0.9246437358778605
1477	0.033759083498172915	0.9612919921998333	0.7883393344329405
1478	-0.04219782230102043	0.9825462436682976	0.9346329212112057
1479	-0.0760915228545267	0.959639870758613	0.9240339496820523
1480	-0.002718318686035115	0.9321050943455307	0.9438487445323187
1481	-0.03140511313155914	0.8723962732301355	0.9283753766901338
1482	0.19091457313915128	0.9634878320986591	0.9480464943206819
1483	0.11600470642042238	0.9138455325648682	0.9522750327661536
1484	0.08556721421651914	0.9396884717903046	0.9280976866268149
1485	0.06942900615969594	0.938802233040656	0.9384420962336733
1486	0.031924577085012285	0.9720586440568152	0.9678191211199015
1487	0.1378753779232209	0.5159567553203442	0.5217018885885621
1488	0.08690849283764135	0.9688592307121006	0.9594985641267911
1489	0.08499960373355386	0.8194671107728124	0.9465412003486021
1490	-0.01308139411076814	0.8052688314587626	0.8256530533985683
1491	0.02360701842051527	0.8536854788006953	0.9223152138741144
1492	0.02125329812388843	0.8801624323763673	0.9338870755936386
1493	0.16478255242599593	0.6912029023028543	0.9539904845058078
1494	0.13807748990347668	0.7194369715937727	0.7714527824736533
1495	0.01184707813681729	0.9647285130600348	0.9462098318414623
1496	-0.0047895062019591705	0.9319253000607801	0.8826776560214186
1497	0.022825001298990455	0.9521236568096344	0.9032555371612105
1498	0.023421321568046216	0.968498741082447	0.9719190015920907
1499	-0.0547307360917626	0.8857605848198163	0.9343534727076044
1500	0.055428045397740044	0.8142972123506909	0.8343433401748248
1501	0.03137248318148311	0.9321334662188917	0.9437030088357081
1502	0.019176766992520244	0.9323000043536669	0.963495886148681
1503	0.024044861904808812	0.9802453999870889	0.9834212304676431
1504	0.02365362567581686	0.9155794985370806	0.9274072093728418
1505	0.006938347713681736	0.9064478746166187	0.9711683935566132
1506	0.09737210781359174	0.9172421721692132	0.9524273346167125
1507	-0.002154188015187186	0.9501157640507305	0.9223954604288673
1508	0.01062456591549954	0.9237168181818484	0.93430675253982
1509	0.0769170664575104	0.8346732517949381	0.8558612457322455
1510	-0.0752068217663886	0.9567496135547966	0.9424810502096246
1511	0.14187219029674214	0.940129428022136	0.9779101560493011
1512	0.004433869830619219	0.9515129923723775	0.8673762297919948
1513	-0.024966764851796608	0.935177063497999	0.8768990064199876
1514	0.033448189506286585	0.9230441703780906	0.9573952638965422
1515	0.012073526283943092	0.8907882630989984	0.9711926582243237
1516	0.14891876599705323	0.8477112993802717	0.8496034300401227
1517	0.09225405906847617	0.6448916014384614	0.8485859337807741
1518	-0.060284949400932986	0.9232876701652387	0.940911129585858
1519	0.005332890830696768	0.8738542081033743	0.9321002031194349
1520	0.09423906374885771	0.9389592161178153	0.8997293336415215
1521	0.04917356241757975	0.9419138865638129	0.9463312048719789
1522	0.049962764698880724	0.9585928545726832	0.9517940649399933
1523	-0.006569096853117351	0.8836762504179164	0.9236927799401851
1524	-0.008113315193666981	0.9669755810537924	0.9717182212514666
1525	0.019136536550361516	0.9796983126650497	0.9734669285947338
1526	0.007646040113814978	0.9472145630670434	0.944465363227367
1527	0.06738719255852477	0.9433573389526437	0.3734815248748833
1528	0.12228071789493622	0.9806189504422211	0.8890823655478143
1529	0.0889838931514555	0.906220026388857	0.9182544901997528
1530	0.12781095887111582	0.9693586207433409	0.956644338542118
1531	0.08006213906960369	0.9023950331188951	0.9586361569177232
1532	0.057829535660380293	0.9596617878054374	0.9317548155279889
1533	0.1235814753436012	0.9594271797601831	0.9383450111809185
1534	-0.00860100158538546	0.9059815813083852	0.9766337968056636
1535	1.0	0.7666431426241748	0.7259425297562394
1536	-0.04834845655239994	0.9317761456927823	0.9362997813272282
1537	0.06692975592497064	0.9711062540121669	0.9736241549989642
1538	0.04318721262807135	0.878644198387413	0.8046751357430273
1539	0.02849041078750325	0.9562402011047034	0.8957250338459615
1540	0.13856772676611961	0.9682219110810515	0.907798516230586
1541	0.09174613193460668	0.9523638083624775	0.9613132469339951
1542	0.056412178882984776	0.9134515132359542	0.9159470777171955
1543	-0.0403880370772538	0.9409728151847616	0.9398693954500014
1544	0.025080758457076024	0.9442017439214748	0.9586038773302752
1545	-0.025993499217469518	0.9032661647869537	0.8805822637890519
1546	0.12951737572149857	0.9362667432638331	0.9000325319265395
1547	-0.012146049520095348	0.9827897184408355	0.9769493447958424
1548	0.13939129117203142	0.8572876746302868	0.959988852034593
1549	0.1202879663390104	0.936810952353926	0.4336237161890437
1550	0.028314113871569457	0.9657426868162459	0.8923731326136012
1551	0.11690986625735067	0.9474021688314964	0.9415041621595522
1552	0.06315840558483787	0.8844718037741308	0.9508486202476069
1553	0.031984534397008324	0.833653841223047	0.8168472989839695
1554	0.10452301871504732	0.25455752202376114	0.9239771071818843
1555	-0.005549428973183668	0.9543335359466835	0.9367195031466392
1556	0.20085625500892124	0.9387463698899483	0.8895364414782689
1557	0.07668105509334833	0.8838852092046553	0.6740605491340108
1558	0.04300347436506946	0.9537156743970285	0.9256981589762707
1559	0.07804703660889944	0.8181182308185674	0.9548937911421721
1560	-0.011125973889327012	0.821893516106652	0.9209420007350256
1561	0.22096648276539776	0.9355283212191218	0.8995971713097791
1562	0.3181006303141616	0.95707788793375	0.9635206824865606
1563	0.1896413955278904	0.9413292866745405	0.8500111263361448
1564	0.07268492300240414	0.9179031617046933	0.8918595825579383
1565	0.09072231790730967	0.932369477164966	0.9106638982774938
1566	-0.004943506027522027	0.9035754892167184	0.9618728164319378
1567	0.07017203718919873	0.85355741184033	0.8682815225419697
1568	0.037883479182529656	0.9232942560611352	0.9293041846925865
1569	0.03945126398536403	0.9335668049382398	0.9702622409050174
1570	0.11026329244318911	0.8727428743540101	0.90244860863698
1571	-0.003120642808715157	0.7783714290076682	0.9742055769890327
1572	0.04281652158445515	0.8880921987874979	0.8665597665957244
1573	0.14278367214483279	0.8902035199493498	0.7720393971971705
1574	-0.03862058666797985	0.8460433256067792	0.9272183632577656
1575	0.07124449509160358	0.9240001179505584	0.9253441604463167
1576	0.015158598304657378	0.9182317444052144	0.8996143045733973
1577	0.09764795864693898	0.9172662993796986	0.9076512104608715
1578	0.05108435417804347	0.9584102420973435	0.9517874753821679
1579	-0.03876564641770752	0.9521289158064754	0.7281357149979983
1580	0.04340114256842398	0.94931087063584	0.9655088894661983
1581	0.085169652993626	0.7475909048042964	0.757855388373924
1582	-0.0006466147288151092	0.9372557660841404	0.9280208252052251
1583	0.010341898817407769	0.9093778669911493	0.8976737731133603
1584	0.10237925506554235	0.941797441188185	0.9039705466607181
1585	0.053642283733249196	0.9105481974588354	0.9815527741762935
1586	-0.047614847187185116	0.9446428825487669	0.9569883567198986
1587	0.06173480859390568	0.9634865536812101	0.93882176321312
1588	-0.015148975420969935	0.9385136561981883	0.9538772001215754
1589	0.07865846319073444	0.8770005077102511	0.8668120700046414
1590	0.03877215766893083	0.959263654101728	0.9659794502189806
1591	-0.03735125070973111	0.9548151961324068	0.9392870558479159
1592	0.003099812587871398	0.7772065788774267	0.8776771606688275
1593	-0.01710768585717326	0.8915215705499151	0.9525690576435729
1594	-0.04731476337831153	0.950427270245608	0.9195414921210436
1595	0.11581013606888002	0.8702978851392831	0.862033176645732
1596	0.21096705736001897	0.9653583562219328	0.9595247743164073
1597	0.013973281766403778	0.9532603406414	0.9513163827577158
1598	0.10533219440255914	0.940806833387149	0.9665003660850132
1599	0.02739140764866066	0.9634254398282927	0.9577438516588163
