# Supplementary material for: Scaling and quantization of large-scale foundation model enables resource-efficient predictions in network biology
Source: Nat Comput Sci. 2026 Mar 27;6(5):450–63. doi: 10.1038/s43588-026-00972-4 (PMC13215881; doi:10.1038/s43588-026-00972-4)
Supplement: Supplementary file 5 — Statistical source data. [file 43588_2026_972_MOESM5_ESM.zip › Fig2a_GeneEmbCosSim_SeqeuncingMethod.csv]

	diff_gene_same_cell	same_gene_same_batch_same_cluster	same_gene_diff_batch_same_cluster
0	0.02755851813821908	0.8743852396928359	0.7380050332342544
1	-0.01976770590803567	0.9479739182431441	0.8394048787560442
2	0.16722621703587381	0.744522722035285	0.7440195926281259
3	0.07559806544333059	0.860125168827685	0.8226435768296213
4	0.04670825844628712	0.851552634285603	0.7494877402332524
5	0.23265799434559864	0.6389611836218017	0.5703352437795884
6	-0.10041805904579348	0.39252513852441917	0.5072045924030304
7	0.021271784259776272	0.8675072251770335	0.8826557947852021
8	0.055492633064268215	0.9432946950377145	0.7641926055597272
9	0.16485826455634267	0.8695134448523593	0.7352458238850018
10	0.09951523275144136	0.8830869164926015	0.8233918333402925
11	0.03868840747851188	0.9245758802262466	0.7295939315022228
12	0.12744307732939597	0.8282191660287258	0.7762424130305375
13	-0.06130142264414351	0.9685423158238515	0.8780197626120011
14	-0.0034076984961162182	0.9006629413587733	0.7572917733680788
15	0.19138872938010154	0.8435053633131999	0.7707291837873366
16	0.05044418750139734	0.7222750637376194	0.6541761991771786
17	0.04178450625862351	0.9133729820090403	0.7600227346887306
18	0.0660989852073175	0.9542676941348923	0.9321668085197398
19	0.020939252313836643	0.7861768908023992	0.7664700943980342
20	0.1390369352477795	0.8057222894451432	0.6545882996385358
21	0.03263577115364835	0.6626023849312593	0.600363080640613
22	0.18050467902574718	0.5945055179539442	0.540831371421588
23	0.22872469180996902	0.9183306077045919	0.8887468028159734
24	0.2683507101025242	0.8409005507573745	0.7384757208456535
25	-0.029068819522083178	0.9693912241891732	0.9246449934794327
26	-0.03816986856975224	0.98106692547885	0.8795418044602956
27	-0.009898213738275041	0.9684442709818303	0.9271904079627014
28	0.20531453857977267	0.8446619253707116	0.7586273930067189
29	-0.0008247600196475968	0.9086912952338251	0.7926196022665746
30	0.9999999940406279	0.5012518254656716	0.5448249959129892
31	0.3611122634921937	0.5259976555072365	0.5320514992129564
32	0.07182484342668294	0.8362851755849351	0.7324974184406848
33	0.13547010019996086	0.9224956359449721	0.8819764341081161
34	0.15852478374206935	0.8305105783068268	0.7416542766612085
35	0.1460792002548077	0.6030555597188969	0.5797065962013253
36	-0.005568389144211983	0.938705115302816	0.9132037290685485
37	-0.029870326864474217	0.9705165588107754	0.9178807141590958
38	0.06508900238165927	0.8590446687744238	0.7711517929637676
39	0.0038017391264725253	0.9718715196813089	0.9224131833798007
40	0.12042068908939307	0.9750021507660676	0.862974266403432
41	0.06228217436336836	0.8004963557451212	0.7702774545483426
42	0.35568942525761593	0.8825923572411709	0.8127545466524779
43	0.16687778928593122	0.9085412707698446	0.8848049271052348
44	0.17993695249278052	0.8401320808385594	0.5848027315920583
45	-0.06713235270265105	0.7070351773202793	0.6826054808835816
46	0.0034723668473847225	0.9728686562724831	0.9394880407553858
47	0.28502810772035136	0.6166154326394425	0.5717716117191737
48	0.11397102087588484	0.8377409357329647	0.6688691883139201
49	0.15943971534777068	0.9432031241130129	0.9293322228084968
50	-0.06383026529498403	0.6985557123377689	0.7133563825390077
51	0.09358649680846431	0.903842276945738	0.7783548366116669
52	-0.016191799614087454	0.6177482470300575	0.5681643452933137
53	0.02901447234749377	0.940923706952437	0.9204842661941832
54	0.10553762339477424	0.9113287242271991	0.6516072509908044
55	-0.01590839105623476	0.7937575013527022	0.6807830115177111
56	0.13547542832682447	0.9440186470168803	0.8924196793674001
57	0.17009388917404822	0.92000373802995	0.8111522055022337
58	0.025470635611280823	0.8238201354173648	0.8489553553682487
59	0.1571407614985435	0.7509500241186869	0.6889926999234649
60	0.06823897996844264	0.7704190021955144	0.6955423531553642
61	-0.0573534511642253	0.9557781845415635	0.9238620002841628
62	0.07309456998532116	0.903091172218805	0.8488757786865788
63	0.9999999983420553	0.9765935380410781	0.4692835328571897
64	0.07300884853373524	0.8636255171920568	0.8479820403856018
65	0.053817623027906825	0.9855164741002786	0.9772356333660754
66	0.1061137249940246	0.8771158274184404	0.8424178792123787
67	0.18360018127253686	0.8312709333881125	0.8895744146115501
68	0.10582843111639983	0.7429000193001561	0.7278182567121189
69	0.026950233692969672	0.8806126649430098	0.8492536556935113
70	0.015561204423914066	0.9344369301639617	0.9499174044726003
71	0.059180921042091494	0.9271922980576109	0.9464610268917516
72	-0.002013665151984423	0.737936703282216	0.6721289142676931
73	0.07288640467217866	0.9057264544899977	0.8846442024486474
74	0.1225102791109216	0.9179280286523508	0.7842672736139962
75	0.1681183618846911	0.7314726493344705	0.8326677231924265
76	-0.0386703293399675	0.9223819648857883	0.7770215943014899
77	0.01999434291855806	0.9588292799478992	0.9491593381926294
78	0.12095017319554868	0.9276273750002231	0.9118048824713704
79	0.01355885961772485	0.8699247601764322	0.7810888765364985
80	0.047686695372124555	0.9150162389291299	0.7355851885530049
81	0.1672845436866418	0.9125577699707045	0.797268031916236
82	0.10223210704873786	0.9358662252684193	0.8481111892791978
83	0.06442528486445698	0.9734101254917664	0.9328472621161189
84	0.46187766937877517	0.8371742338805471	0.7076133476430571
85	-0.030028821872737144	0.9432824756542734	0.8531734673618471
86	0.23763172288679368	0.5439131855178143	0.3748690261583316
87	0.11732895593187886	0.8532743790835152	0.7917662553963192
88	-0.05143172088002923	0.5239795698398624	0.6795273935330985
89	0.17264556593478053	0.8591858737229121	0.695152956300432
90	0.026902019757733098	0.8845367135575006	0.7793149050782984
91	0.028395240507024355	0.8150254745496851	0.6779155430821746
92	0.04862440370797638	0.9169720768805086	0.7681276835564883
93	0.04151191964060119	0.8780564305447841	0.8601284067853348
94	0.08995423699537941	0.9085073547044831	0.7602278226814079
95	0.09428246985411726	0.5993167506326952	0.5186781167072777
96	0.05824923119257974	0.9322476851267405	0.8700487687102078
97	0.2426737415857234	0.7000676159211506	0.631139464621757
98	0.10606679903451255	0.8312597784054251	0.7598781755274796
99	0.12505504844975235	0.8789411498114514	0.805963491881785
100	0.16439349830654515	0.7880651337852438	0.8660404863294712
101	-0.01596565400444039	0.1013954365837102	0.11253923700608515
102	0.16408210934866152	0.9483071151487523	0.9715157952978555
103	0.10265823059584978	0.9272984591002592	0.9149649648580693
104	0.037618957449821244	0.9570979527384741	0.8292109397875591
105	0.09055735527959308	0.9006543729285531	0.9386362448192269
106	0.028039109448614097	0.9053211314887157	0.9344562857387357
107	0.07519788499595892	0.9295871661788054	0.9183825233930142
108	0.18802146387224483	0.9101534962741158	0.9256254542216195
109	0.07487733071053038	0.8506447825356918	0.7894319961159586
110	-0.04218144171246596	0.9429033002731807	0.9005332348607274
111	0.09527794456736738	0.9293254133849075	0.9266567431645506
112	0.08575295964845042	0.8448117780200755	0.824869696096044
113	0.1905057663505627	0.9255098510779638	0.9301579895694341
114	0.15774050937045403	0.8196693660156876	0.9261113876469773
115	0.24462659013714627	0.7889486429582074	0.8355403364776306
116	0.3796359795716864	0.7175926644189339	0.8070317610692144
117	1.0	0.8833138099370602	0.9292452943572802
118	-0.017834641943867968	0.9473554936377027	0.8494813833705155
119	0.1916510827170428	0.9485967393805317	0.9035429010274664
120	0.059525647489445555	0.6019553887031529	0.851791983592663
121	0.054313558476038803	0.9254515261108357	0.8659560973243627
122	0.04372735972167152	0.9143097155286339	0.9448518372908672
123	0.008309367971912063	0.9013514628469752	0.8724393219654267
124	0.14459078859287255	0.9494071410881395	0.9229778098165933
125	0.24264391683080067	0.9289252727078317	0.931804030490513
126	0.17654202896008053	0.9508686794386135	0.9537480423045621
127	0.15054815682998735	0.8121842989421348	0.8823920321766765
128	0.06228911774464052	0.8083911290591672	0.8157774099057071
129	0.08924645202282544	0.8805926363757187	0.910365688131722
130	0.03889730058172303	0.9488202956749807	0.9618951224343737
131	0.18031939586846524	0.8455547664547022	0.8599029570830122
132	0.133904455579808	0.8153176115267755	0.9396276832114794
133	0.13767616089533796	0.9018026035600315	0.823597223778664
134	0.16020079988124314	0.9587337999491427	0.9691047860394754
135	0.06149219099969505	0.8394565330754167	0.9038481710400164
136	0.04661396220654079	0.9359386664246865	0.8929171747821962
137	-0.024838051816038265	0.9594941300162303	0.8955451958200895
138	0.15070488319237263	0.9493132203501571	0.8676388604658829
139	0.03746278858213126	0.8264355909895073	0.8964870071579306
140	0.06132328586985514	0.8024432027302788	0.9165911803211079
141	0.10629770066988775	0.9405684800849288	0.775741413141062
142	0.3173859151706584	0.9171311634637036	0.9172119357490491
143	0.29271250682936834	0.8710468547170689	0.9126707510644771
144	0.0032968203510564953	0.8566384808428954	0.9404874452297347
145	0.10362624609346505	0.9127356080151597	0.9210679172302724
146	0.09040712077475799	0.6997909888365365	0.856867255615748
147	-0.002811508976666266	0.7418985334126759	0.7139798459055814
148	-0.009309711604478244	0.9405175556524527	0.8579837464864704
149	0.10150486163090477	0.9303904410968277	0.9069510135756126
150	0.18242801241709317	0.9191118251341945	0.8551618913434351
151	0.04592694429554722	0.8300426858912414	0.4728160080464118
152	0.12118286416844548	0.49899427536942276	0.9152082647380181
153	0.10097195931667102	0.9395258171762529	0.8856005810884937
154	0.06949804358669842	0.889945823179984	0.9176637536972226
155	0.16135451554881663	0.9426417800296177	0.8192671141637681
156	0.14101203705566578	0.8789531246382967	0.940342078457313
157	-0.04450510686904474	0.9662645328260431	0.8671306279623868
158	0.2636316972069368	0.49847870145786577	0.8311571735260874
159	0.1818206444890904	0.9378000207794024	0.8754713416158318
160	-0.05446312637642614	0.913764635751471	0.922524985457145
161	0.13275998471170103	0.9228419204737013	0.9346616528776606
162	0.060249864990780444	0.922240396932352	0.906615175589021
163	0.04083630045539155	0.8175928858381393	0.8356290606869223
164	-0.042604981416115795	0.8779752343011953	0.93994464147526
165	0.032718603773772004	0.9045664838125367	0.8670734577867037
166	0.2283255501774588	0.9449884474198682	0.9621487796000213
167	0.04413234532290178	0.9378336816700769	0.8955522158024362
168	0.07959536141355317	0.9077799871441756	0.9367280197821788
169	-0.03421511934195709	0.886545118476881	0.8857018383315469
170	0.07118724223708117	0.9389561037187433	0.8895342212200549
171	0.0739538176769684	0.9423328905459926	0.920875006619134
172	0.10112435249761054	0.8564685079101888	0.7978449563717066
173	0.1924520599507108	0.8908002446731824	0.8742048615287814
174	0.020017731681376216	0.93136519513376	0.3624717230716922
175	0.11438791081529787	0.9095919679151006	0.8953125932848575
176	0.10264487556358903	0.9025712617621182	0.8849848011476337
177	0.14396135851970282	0.8707418554689611	0.8470299599476746
178	0.04275696845391497	0.8550173196809613	0.8331846653449119
179	0.012852918101939004	0.8691774018382354	0.8862703284952489
180	0.043679073977213156	0.7907463022553511	0.8147431980189664
181	0.11299660345440476	0.9087102466369869	0.9041529421090755
182	0.10459687571753251	0.6699814573940739	0.5282213904525688
183	0.13201547426313287	0.9340868526952716	0.9353097596036618
184	-0.04181015253342801	0.7856657861958398	0.8982170422521161
185	0.06998716465316712	0.9409663257287775	0.9516747443804103
186	0.19427572852014718	0.9096607112660406	0.9025866338456711
187	-0.08807117164245559	0.9013790625215289	0.7955242592397913
188	0.14055549394752576	0.9031694907509268	0.9108469064112436
189	0.07451034206895113	0.9512545100116929	0.9343595582151366
190	0.05719980435476535	0.8555934426959405	0.6774538289995827
191	-0.0726845927323525	0.9503675592023371	0.6969567935258684
192	-0.018837809645869896	0.885984615423792	0.9079655464339605
193	0.06732489011687048	0.949826299675162	0.9011728519494819
194	0.1544114253049469	0.9116623796391641	0.9090145611522918
195	0.10794018810719619	0.9233816373957587	0.9201270583244234
196	-0.11354712907620534	0.45116065242582193	0.4468572217911875
197	0.19709352690419557	0.9147240826740859	0.9311251676808856
198	0.11945918321177718	0.9388033526879627	0.8609533654710956
199	0.08827136896560828	0.900744030162987	0.7361727398409057
200	0.05761247020483362	0.9664597968955422	0.9110468030955459
201	0.07832946010759978	0.8010904145514223	0.9245472812900778
202	0.24780560423979614	0.6508185692177084	0.7613047790319248
203	0.1252116561510701	0.8471230798390194	0.8581051902895175
204	0.004227418744345179	0.9207500060161143	0.9475479889442915
205	0.1322475641809817	0.8264177289291837	0.8627612184086453
206	0.004704272403015297	0.8250560756253175	0.6823334604087967
207	-0.0606020951424322	0.8807807150922335	0.904265047477163
208	0.09859784262799831	0.8659069906434207	0.9008475593312263
209	0.03263093690772012	0.91794874009366	0.9154789740372181
210	0.08774920240751949	0.9744954037097158	0.6274517483957611
211	0.9999999995506604	0.8257809448971463	0.7379683109509946
212	0.14799674206247238	0.941616950601983	0.8636386357982226
213	0.13763968059709897	0.9205792176446528	0.8984008210695477
214	0.37315002877945735	0.9341678326968673	0.9136571836559519
215	0.0685259594201888	0.8308174493064927	0.7952880449874169
216	0.13404830369381548	0.7657049815701752	0.8751089941848017
217	0.07813603478984277	0.9474259084337494	0.9379965215439354
218	0.061381607111891556	0.6373598088226459	0.6541404155391981
219	0.09284314577324715	0.8919074418434864	0.5246749854738708
220	0.15430892899516035	0.8445534216366113	0.8774714166331555
221	-0.006783112894762855	0.8947591113926057	0.8118959703572953
222	-0.05564148911600464	0.9631872721939679	0.9590848246499469
223	0.09674420368726955	0.9309014500441073	0.9135398474917994
224	0.06555489616585441	0.9711562623698661	0.8870131099006778
225	0.3532217779867851	0.9005700468236123	0.7608336851598252
226	0.08590839859501143	0.8865634357839147	0.8985121582123332
227	0.19115754587735556	0.9038700800599182	0.8226463428112452
228	0.0533681783831762	0.8964143491661973	0.8433064297287889
229	0.010666198598697996	0.9656221104551782	0.7714800736034038
230	0.040922085277031894	0.8804358175336003	0.9263636180500912
231	0.0909069524571191	0.9123332543154055	0.8159868214746909
232	0.0162055279654727	0.8911778029801047	0.8943995175334326
233	0.12491442970870192	0.8164893729875825	0.8312444127761469
234	0.02464304684958163	0.6847624299061941	0.8824939709541249
235	0.03184253021213401	0.7115347098131828	0.6311957037476821
236	0.06481209407389887	0.9252687566930914	0.886639558406105
237	0.2176859745173726	0.4366643067898107	0.5144263456283398
238	0.10109291957222011	0.907851704726893	0.9578707687958326
239	-0.011278689762716176	0.9698283521271508	0.8688965463155401
240	0.00907689563680747	0.9218744700278076	0.9514943641508018
241	0.092830649531364	0.9140206724495291	0.8637717758926438
242	0.17834263057304267	0.9267875316954833	0.9138339092774289
243	0.053562655374890245	0.9000441367027482	0.9187747413388909
244	0.45918659450551225	0.7709125733416188	0.9211445648487413
245	0.22457221624534507	0.6048285782454497	0.7322617742708885
246	0.5623242214677988	0.8792794280778853	0.9038427828486725
247	-0.09861403826490078	0.8559806560662923	0.9099329669479598
248	0.13415794976961215	0.7747917705787444	0.7192752594078116
249	0.13610699995756215	0.7833322334232888	0.9133786755126874
250	0.0424578600301152	0.8658696506232164	0.9191857635819219
251	-0.05419162462344218	0.6330207787120476	0.8870596209133466
252	-0.05753333441363462	0.8261056568575286	0.8063981843330904
253	0.05986242985896495	0.9378832132543712	0.823118619758807
254	0.01309286649690733	0.8650909394830785	0.9005402904522467
255	0.16120151546864825	0.8615605946184751	0.8516969965342476
256	0.17416263630674733	0.9039748283477089	0.8937068920468045
257	0.08153979061042971	0.9714463817457011	0.8836196027710831
258	0.17467209196495648	0.5808333762304319	0.6843878924458788
259	-0.0038131173413014086	0.8505435414984923	0.816909548182438
260	0.0659414926622861	0.950845829979639	0.8968227269148359
261	0.08185261980798353	0.9215540413020991	0.6083935584561465
262	-0.06502573435574743	0.95464435689337	0.7965731073347553
263	0.055471717026058465	0.8427503836185312	0.8723367609281741
264	0.11073357227669933	0.932915437040993	0.8946390294484999
265	0.12268356199818453	0.7492579734834478	0.8196298190881949
266	0.09406078538111984	0.9176276623519767	0.9475622218221751
267	-0.033907141004460684	0.5922868958350396	0.6705242334221613
268	0.06855335717069744	0.7019352813757079	0.8268840121166644
269	1.0	0.9497853416823014	0.930522394512435
270	0.022363461643613358	0.9108189674642118	0.9033180640995523
271	0.21722823083059462	0.8756693990651063	0.9559951287880615
272	0.4384398178323279	0.48369614573993447	0.7267251768559707
273	-0.07439837639108782	0.7602230066652332	0.918196339105705
274	0.11462111305468381	0.8905749933835375	0.9180710996157861
275	0.03005912900288099	0.807273569325449	0.7032850780667427
276	-0.15147052563544938	0.844510680033314	0.7137515743493257
277	0.19237334453873034	0.8621753070019217	0.9002776889831823
278	0.0007967722508592789	0.8758624512382501	0.9397512960002727
279	-0.008537077933610027	0.9327302826153363	0.9009423138468265
280	0.18316097164233414	0.8341703576435295	0.8832942479028116
281	0.2045525956668196	0.7177230838492912	0.7789618280095502
282	0.0799688429404255	0.9427998586407917	0.9134225774746418
283	0.042771697285449495	0.8285991762122803	0.848499655166315
284	0.048325091985939705	0.8273305479783752	0.9256685714082823
285	0.12438954476140096	0.8920842007487937	0.9332496565920186
286	-0.04866797223564845	0.8840935928658799	0.7986469657826865
287	0.16864499639844388	0.9390784058954251	0.9149323255772889
288	0.0958543425779943	0.9594872455811737	0.9139299860401894
289	0.05036861112234925	0.6574185736317012	0.7386177846624609
290	0.003769219381333344	0.8148218972614196	0.8630895566269887
291	0.06325750845354339	0.9591719335205557	0.8562531665244281
292	0.2203742656802511	0.8001520903261287	0.9209892688632221
293	0.039233029729858315	0.5525246847051335	0.697419556374915
294	-0.09689261863450094	0.8160265497882284	0.8910114746614941
295	0.05003483404236364	0.8782678736202664	0.9229958950281127
296	-0.004116404761020931	0.8453439492442014	0.9136557678593313
297	0.035417704431478625	0.8265501029963144	0.7690808083336081
298	0.12892267608447816	0.8493434542386555	0.7607884560351215
299	-0.059767460820811635	0.7448798662003513	0.7834545724469848
300	-0.049442064436794775	0.7741595549282149	0.7429845214717234
301	0.08154806840843187	0.9589200480771852	0.9388862150352346
302	0.1969272397680819	0.8842167418036274	0.9231316571938956
303	0.0042015715927632424	0.8042021196808267	0.8608285300569938
304	0.021330525886853247	0.883997346094721	0.8775117386212439
305	-0.013042900441608829	0.9131536606013091	0.9579172321155398
306	0.07429796655570875	0.8845996287570033	0.9169272529294044
307	0.002378165794146292	0.843465840163043	0.8704817120587863
308	-0.025334720588304327	0.9422720733531847	0.9742343295770473
309	0.021697902655485546	0.8909544505276344	0.8980534800413936
310	0.14376916459618116	0.9165068321241804	0.9100619784436003
311	0.20946378873504268	0.886176500659396	0.8730098755198813
312	0.09189986678046469	0.8863166041522378	0.8874442652495972
313	-0.025868084437785877	0.9413692508323579	0.956056115707419
314	0.018083933282511344	0.9420795162024573	0.9660785761393987
315	0.008085912165020637	0.959283645350092	0.8132122471082377
316	-0.07698361285456623	0.9870378269661438	0.9180061138483699
317	0.08274319347638193	0.9030295740863495	0.9358163999164671
318	0.12109165419807277	0.8864604740896426	0.9406865437856213
319	-0.010240665485605316	0.8990125003253855	0.897337800901398
320	0.002604599004139896	0.9141362031641264	0.9349500058484885
321	-0.04361373278418901	0.8009513582369835	0.8242072913338999
322	0.14306695024531124	0.6980794091427508	0.6201216589626262
323	0.20934444719810286	0.8737300098832467	0.9025889899654088
324	0.06666804900940204	0.9107317402345317	0.8596280226875986
325	0.061342178738222675	0.8924413182345023	0.9030834755135209
326	0.5406281117141988	0.9428152448383433	0.8978622253112563
327	0.08891752204776326	0.8889130058585929	0.8547570506320126
328	0.07311612685106372	0.9295995785573575	0.902640711801109
329	0.060681087042625426	0.9318911172020011	0.9036534078203132
330	-0.008644306330231943	0.9179243979337167	0.7386233187696325
331	0.2475154615348225	0.9197996256337269	0.8990857519372208
332	0.14985351003502378	0.9121326155162353	0.8710067242040328
333	0.014276863959465924	0.9241997451766681	0.8759290903071144
334	-0.02295460561504581	0.7884517265065831	0.7959903043913452
335	0.031933805576645824	0.9000070659720361	0.9664498131465658
336	0.05605768871433492	0.9568505349563873	0.8961383964707476
337	-0.02726988144869802	0.8221753734180224	0.8663298631271346
338	0.17390043655437326	0.8325562755280771	0.8325249653303354
339	0.1263352300521855	0.9058006553421022	0.9044806964416938
340	0.045298565730118034	0.8842279538893667	0.9384682565634926
341	-0.0033285173474850716	0.9565051050629236	0.664850196363771
342	0.020909220116475558	0.9591511677128569	0.8961170386323308
343	0.13852971606294662	0.7868168621735171	0.781724677363423
344	0.12118223864060196	0.9362723970074718	0.9512593005832887
345	-0.06000881037085137	0.4264858596410739	0.4714781415245739
346	0.25409076194736346	0.8634432778211445	0.9498336412637347
347	0.03869598696410481	0.6961535044813508	0.7123788829137077
348	-0.04387347778588202	0.9463388556356334	0.8978528037189262
349	0.015221297431784908	0.9433219161190017	0.7818122370546127
350	0.15919399177524407	0.8779887008148889	0.9465286016655852
351	0.0638210606380285	0.9485591559668048	0.8520126580798248
352	0.028077339410870872	0.9050380400291423	0.7236546209394249
353	0.08584964574231191	0.6629650466286654	0.9452265299693516
354	0.02921393272910988	0.8453211416565743	0.9144471653022086
355	0.1269324089113466	0.9434157947919856	0.7994177533136916
356	0.05997485257135993	0.8863945335078616	0.947612097693001
357	0.050106879936803406	0.9270401485997573	0.820741580008929
358	0.002394538745670416	0.8644748857737365	0.8735990549518642
359	0.023712198577406807	0.9314647011710593	0.9100105323263099
360	0.11176932531432504	0.9117971603046542	0.9029641922385241
361	0.09590574353255732	0.8897995023418783	0.9265298045898189
362	-0.08163881975745002	0.9652333184667691	0.9488799194693004
363	0.06836878117814105	0.7135921041225605	0.9575099113399456
364	0.08453535386944133	0.8773639378541845	0.842789314877524
365	0.14407693721923476	0.9285600672822026	0.8931806808306125
366	0.020932009139216667	0.9210909093635674	0.7713883382371234
367	0.049169057509977576	0.9168284493024046	0.8685062374619084
368	0.03987622319608819	0.8428024548120667	0.7935095237032743
369	0.013745333126536918	0.9463280511954812	0.9226565457705277
370	-0.0187100432067826	0.9130252991362093	0.9501842615425615
371	0.08253016880099573	0.8208167606028605	0.8568806666572107
372	0.045578593169238846	0.929068542837023	0.8737764588731355
373	0.24376506767241746	0.9611721181182673	0.9081948223325645
374	0.13300147483827063	0.983396176907038	0.9295414628182503
375	0.037553346072594085	0.9642204194838496	0.9764022991163404
376	0.018709898392138546	0.8444235156957123	0.9455731645295694
377	-0.002285688413492748	0.8706068174934042	0.8976807743548099
378	0.02704541848188713	0.9586051263304052	0.9291331635881144
379	0.09931619532156366	0.814629880303667	0.9118521283598675
380	0.06570181781394513	0.9049697516449128	0.8945005893184141
381	0.06945259744774201	0.8459474923425178	0.8660891605110642
382	0.03996492823368092	0.8935809123439828	0.8802978123696074
383	-0.04095681978174581	0.9558742265118896	0.8820827374048344
384	0.0316220163194747	0.7931186578603859	0.8123975113348725
385	0.10149602115045597	0.9216842678591317	0.9188936276054629
386	-0.032178274137930396	0.9620528369881589	0.8898886159557441
387	1.0	0.8901809654729487	0.955848094649297
388	0.12903591576210915	0.8916113523348769	0.9332448598788761
389	0.03879962662103198	0.851201314678027	0.8338656382520571
390	0.05909479988238109	0.9678201341765147	0.8824043558807826
391	0.16479104180048476	0.6459866268261117	0.9461013026735413
392	0.12520930968434785	0.7862239814173677	0.8942019713415703
393	0.12629762951139156	0.9369979205007626	0.9644582096597091
394	0.08112540758930065	0.9170027260109218	0.941509985560711
395	-0.028345380666537023	0.9538897713091922	0.8484053002529709
396	0.07662000045572948	0.8310465032351813	0.859757818202163
397	-0.017963179233006166	0.9067962480207659	0.950876740734716
398	-0.04602587977389394	0.970519530832465	0.8360587016263377
399	0.05573283560789699	0.7145608549330141	0.9480618081017362
