# Supplementary material for: Scaling and quantization of large-scale foundation model enables resource-efficient predictions in network biology
Source: Nat Comput Sci. 2026 Mar 27;6(5):450–63. doi: 10.1038/s43588-026-00972-4 (PMC13215881; doi:10.1038/s43588-026-00972-4)
Supplement: Supplementary file 5 — Statistical source data. [file 43588_2026_972_MOESM5_ESM.zip › Fig2.xlsx]

## Sheet: Fig2a_GenomeReference
diff_gene_same_cell	same_gene_same_batch_same_cluster	same_gene_diff_batch_same_cluster
-0.0239408	0.972446	0.974187
0.00112814	0.945696	0.761512
0.00310272	0.921902	0.954822
0.0821613	0.955134	0.939209
0.122034	0.966004	0.967655
0.0169716	0.676363	0.644942
0.05739	0.794082	0.856364
0.0765043	0.846868	0.90419
0.0114202	0.969189	0.977472
0.0135028	0.976161	0.973678
0.0814063	0.919016	0.877216
0.0679999	0.757974	0.809537
0.0842135	0.950219	0.952481
0.111558	0.868289	0.947998
-0.0111672	0.952563	0.955196
0.0765192	0.831142	0.791552
0.091324	0.854318	0.885644
0.0206066	0.929065	0.941502
0.0845977	0.895847	0.889694
-0.0320821	0.943536	0.956741
0.14514	0.945346	0.945811
0.0346378	0.916847	0.95603
0.0572424	0.949296	0.950044
0.0545374	0.978184	0.909566
0.00534732	0.834219	0.865623
0.00953914	0.923739	0.877291
0.0168311	0.860758	0.858125
0.112201	0.933719	0.93105
0.120042	0.834983	0.833335
0.0944735	0.79861	0.894723
0.0637298	0.973557	0.956667
0.123548	0.979158	0.975377
-0.0145488	0.905034	0.928043
0.0183334	0.909069	0.839594
0.0994922	0.866066	0.881567
0.0358237	0.954054	0.913474
0.0549186	0.601158	0.602282
0.125371	0.71927	0.756552
-0.0288491	0.944116	0.937847
0.101779	0.95564	0.958831
0.117525	0.968517	0.947838
0.0721313	0.895528	0.853064
0.0849285	0.802143	0.830025
0.0629207	0.875293	0.884366
0.0942745	0.962849	0.957214
0.114483	0.912468	0.88586
0.0107804	0.887986	0.957379
0.141941	0.966562	0.959574
0.0809015	0.969492	0.922082
0.148752	0.949481	0.920967
0.33861	0.93374	0.944781
-0.0265396	0.718892	0.760473
0.0434138	0.92409	0.937524
0.0470268	0.970649	0.964558
-0.0308499	0.947744	0.97127
0.0807618	0.968746	0.949575
0.0341427	0.932245	0.966884
0.062145	0.913189	0.914276
0.050856	0.95135	0.949711
0.133832	0.851009	0.877862
0.0733713	0.912632	0.944361
0.105249	0.914967	0.95353
-0.0216271	0.916242	0.915671
0.0587045	0.898993	0.972478
0.0185788	0.960535	0.952042
0.104309	0.921454	0.693063
0.0563838	0.924503	0.920871
0.0604699	0.840088	0.982071
0.175151	0.961422	0.948117
0.0693599	0.848602	0.938484
0.113547	0.947232	0.933966
0.225567	0.788932	0.849958
-0.0122434	0.896094	0.925382
0.0656247	0.919273	0.981314
0.115854	0.638719	0.66562
0.127765	0.915617	0.895303
0.0151616	0.950467	0.944079
0.0747986	0.951257	0.913009
0.0196594	0.960747	0.943701
0.199232	0.86805	0.81616
0.000312406	0.941406	0.965776
0.182933	0.972927	0.954065
0.0692958	0.921069	0.895674
0.0417993	0.405136	0.411171
0.127723	0.95377	0.943852
0.028073	0.939735	0.970882
0.0975394	0.955151	0.985887
-0.0991449	0.84834	0.863215
0.133717	0.953807	0.924535
-0.003683	0.949672	0.941791
0.11707	0.946861	0.948227
0.0641465	0.942328	0.963355
0.113115	0.852587	0.838329
0.0404246	0.929205	0.942165
0.0544475	0.943217	0.921643
0.0789609	0.858394	0.872019
0.0533425	0.901919	0.907664
-0.0261181	0.865765	0.970432
-0.0436662	0.918666	0.922201
0.0117468	0.954819	0.930239
0.0668995	0.984667	0.96065
0.133684	0.532099	0.550157
-0.0114704	0.547518	0.748527
0.00717737	0.954918	0.965642
-0.0138233	0.943248	0.911478
0.0885127	0.983462	0.848203
0.0796456	0.934745	0.912616
0.046704	0.817854	0.817549
0.123721	0.962093	0.971337
0.129602	0.939989	0.948539
-0.0010864	0.846416	0.985754
0.121446	0.817922	0.962969
0.00547013	0.926007	0.897137
0.135139	0.867274	0.955678
-0.0541132	0.878943	0.887836
0.105261	0.899098	0.88798
0.0642161	0.967582	0.952592
0.0340117	0.965758	0.964861
0.0119185	0.970357	0.907148
0.199113	0.974055	0.685331
0.0941532	0.812697	0.816387
0.13525	0.893711	0.911583
-0.0136138	0.942318	0.941698
-0.0295173	0.931066	0.925816
-0.013249	0.95149	0.956228
0.0303735	0.961341	0.932693
0.00244449	0.734103	0.920157
0.0437847	0.962826	0.96066
0.241627	0.939822	0.853857
0.159586	0.932193	0.947471
0.0497055	0.962317	0.957823
0.0197923	0.917494	0.931271
0.0198739	0.940622	0.932527
0.00553401	0.877593	0.898375
0.0765098	0.922765	0.94942
0.0283059	0.886495	0.82727
0.0426506	0.901846	0.892241
-0.0073536	0.944235	0.960158
-0.0234368	0.833003	0.954664
0.0113705	0.971544	0.988715
-0.0515633	0.841333	0.844991
-0.00830249	0.919118	0.957769
0.097339	0.960913	0.973777
0.0148623	0.954127	0.923667
0.0797282	0.886669	0.928653
0.102488	0.962377	0.894094
-0.00673285	0.973571	0.981828
-0.0195025	0.934633	0.974573
0.00496117	0.9655	0.969878
0.0871871	0.941395	0.974385
0.313412	0.960957	0.955322
0.0555517	0.923067	0.94688
0.16396	0.917827	0.9494
0.0513182	0.965169	0.872542
0.097024	0.929549	0.937091
0.206418	0.945246	0.958871
0.00365549	0.922357	0.893421
0.155212	0.970407	0.922015
0.0820287	0.468583	0.512449
0.00989747	0.96551	0.95805
0.0733497	0.887927	0.919263
0.061636	0.940776	0.952104
0.0362667	0.850798	0.903608
-0.0141822	0.927352	0.969741
-0.0127847	0.856415	0.802374
0.04605	0.888467	0.865457
-0.0320802	0.866878	0.871001
0.119812	0.946421	0.922829
0.015991	0.972456	0.954979
0.180584	0.936195	0.912044
0.0136757	0.160149	0.173322
0.0178038	0.961388	0.952791
0.0066363	0.924368	0.913863
0.0658472	0.897216	0.884828
0.0575433	0.933856	0.933096
0.0732511	0.943198	0.932496
0.0746761	0.892238	0.873437
-0.0147555	0.913258	0.913118
-0.030783	0.880389	0.928968
0.0209166	0.859276	0.86084
0.0837133	0.916804	0.925501
0.0394803	0.969302	0.926759
0.139835	0.855705	0.848228
0.032338	0.953404	0.949127
0.0705531	0.875091	0.888573
0.100663	0.903666	0.961094
0.134989	0.876521	0.846663
0.00804242	0.955843	0.864234
0.0752253	0.944623	0.931454
0.0143289	0.824282	0.916713
-0.0226155	0.944952	0.960151
0.0294974	0.931742	0.6902
0.193234	0.925509	0.97309
0.0837937	0.900752	0.953981
0.00218436	0.963548	0.972447
-0.00780853	0.851662	0.961437
0.0500278	0.971332	0.905191
-0.0184496	0.968112	0.987284
0.0740968	0.917953	0.935386
0.0420425	0.849705	0.89073
0.0115134	0.945267	0.967861
0.198526	0.910009	0.962507
0.0761853	0.830691	0.830656
-0.0233241	0.8839	0.966028
0.0916899	0.938027	0.918583
-0.020594	0.951779	0.941835
0.134352	0.923118	0.90777
0.0728684	0.959146	0.936964
-0.0372764	0.588364	0.889128
0.000678038	0.866494	0.838475
0.0573508	0.91092	0.897544
-0.0240424	0.974176	0.957478
0.00976446	0.890125	0.849538
0.0542953	0.731978	0.773361
0.0704933	0.973786	0.939121
0.0284491	0.913616	0.96183
0.211401	0.918806	0.952799
0.293542	0.92824	0.943303
0.0686797	0.978877	0.969966
0.195519	0.934544	0.938253
0.0441623	0.925721	0.93054
-0.028117	0.95282	0.955022
0.0278664	0.975284	0.980245
-0.0120473	0.936424	0.681108
0.0262867	0.940794	0.930869
0.0538439	0.973039	0.891519
0.168491	0.774792	0.762825
0.0972825	0.938308	0.950933
0.00097438	0.937087	0.931754
0.0691125	0.94662	0.957461
0.0797925	0.852197	0.863453
0.0445237	0.900533	0.911654
0.0999345	0.952241	0.963146
0.0233476	0.730685	0.756384
0.028392	0.798354	0.757005
-0.129523	0.906418	0.873166
0.118065	0.957257	0.947456
-0.0181746	0.972878	0.95125
0.102909	0.911845	0.916291
0.130845	0.944306	0.941546
0.12672	0.91269	0.947756
0.110047	0.949261	0.970497
-0.000149681	0.954307	0.955895
0.100563	0.930605	0.93856
0.0656497	0.91596	0.947131
0.0177112	0.935818	0.892356
0.0144051	0.968189	0.956715
0.056457	0.930778	0.966597
0.039873	0.920212	0.921725
0.069309	0.956179	0.948531
0.0853105	0.939914	0.896939
0.0980792	0.955462	0.947669
0.0443433	0.926663	0.949009
0.0218162	0.910951	0.961048
0.0947538	0.768623	0.781634
0.0503934	0.952924	0.883616
0.0342742	0.957423	0.92252
0.00851488	0.959934	0.944159
0.0691732	0.891209	0.896218
0.04911	0.942407	0.978841
0.0249902	0.912148	0.903942
0.215578	0.88027	0.855664
0.163025	0.949356	0.944829
0.239095	0.913697	0.921081
0.151472	0.966515	0.381568
0.0528873	0.870616	0.945893
0.0777411	0.847679	0.903719
0.0134919	0.957474	0.955782
0.0897491	0.754433	0.977733
0.0439469	0.961044	0.966782
0.037249	0.88493	0.886368
0.0662628	0.54031	0.909926
-0.0152735	0.945384	0.918438
0.12403	0.854162	0.851132
-0.070921	0.940354	0.955286
0.105186	0.919375	0.901916
0.187696	0.970384	0.943466
0.172213	0.975458	0.911548
0.136031	0.962872	0.926511
0.0182052	0.953789	0.935486
0.212111	0.742049	0.453822
0.200801	0.95415	0.952037
0.0743692	0.946935	0.966378
0.00404692	0.934753	0.882496
0.0240224	0.759144	0.84977
0.0428204	0.912351	0.895421
0.121835	0.97633	0.929917
0.148552	0.969322	0.96994
0.0525445	0.848851	0.88323
-0.0292639	0.829126	0.971058
0.0408314	0.94121	0.957911
0.0104006	0.708106	0.946303
0.085115	0.903972	0.90763
-0.0583997	0.959663	0.962197
0.0478665	0.96003	0.924838
0.131592	0.892664	0.902101
0.0160596	0.880042	0.850877
0.0158275	0.921329	0.945486
0.0265392	0.969193	0.952801
0.014137	0.857305	0.846305
0.0771375	0.975099	0.427586
0.102368	0.938715	0.869452
0.0901458	0.784271	0.753382
0.150559	0.960946	0.961244
-0.0887983	0.945704	0.957826
0.0216135	0.846994	0.960753
0.0672844	0.960505	0.928343
0.152154	0.952232	0.942431
-0.0215545	0.958859	0.844244
0.00980552	0.92226	0.969376
-0.0423942	0.951058	0.944263
0.0784724	0.972978	0.926964
0.000217334	0.780842	0.963329
0.0558808	0.971043	0.924558
-0.0808973	0.93129	0.941696
0.0561413	0.956609	0.952022
0.0365985	0.946993	0.895925
0.0515053	0.960268	0.876953
0.17142	0.959286	0.935844
0.0114607	0.905565	0.909216
-0.0579303	0.983041	0.98514
0.0876685	0.977089	0.824946
0.127169	0.952167	0.955805
0.119307	0.965824	0.960161
0.103171	0.954565	0.925772
-0.0552952	0.947468	0.843745
-0.0128632	0.960304	0.951091
0.0915471	0.944046	0.972883
0.26008	0.875582	0.862866
0.15967	0.960335	0.95959
0.0710576	0.849684	0.888868
0.0326866	0.911756	0.888142
0.111098	0.964709	0.902244
-0.0289454	0.938944	0.956001
0.0246457	0.924569	0.940925
0.0368321	0.911481	0.943441
-0.0499403	0.930919	0.921327
0.113655	0.954727	0.966644
-0.0367747	0.98086	0.932356
0.156437	0.931778	0.836741
0.135139	0.830229	0.783033
0.12427	0.943522	0.946117
0.066925	0.91323	0.910073
0.038907	0.957206	0.83526
0.158582	0.946335	0.927202
0.147388	0.95611	0.909394
0.0452344	0.940738	0.875617
0.0227176	0.877504	0.860012
0.0531377	0.870518	0.976407
0.0110461	0.925117	0.951778
0.000195626	0.877256	0.862465
0.120181	0.974121	0.655983
0.0981405	0.970072	0.969708
0.227862	0.914983	0.893746
0.0878401	0.959411	0.994953
-0.038189	0.827875	0.844845
-0.00422279	0.971316	0.97374
0.0373013	0.919288	0.836861
0.0621725	0.920953	0.927489
0.0169358	0.975272	0.981028
-9.68e-06	0.947458	0.92369
-0.0466149	0.876432	0.896768
0.162788	0.960628	0.946147
0.0163749	0.960516	0.948467
0.0434584	0.909743	0.91728
0.0357532	0.963284	0.856522
0.142511	0.87015	0.952933
0.173667	0.87324	0.855679
0.00774327	0.959866	0.94416
0.119689	0.959428	0.948567
0.0265418	0.945194	0.961866
-0.0174686	0.948722	0.968234
0.0574468	0.965205	0.965481
0.0725627	0.907987	0.91379
0.167501	0.776713	0.793427
0.20105	0.890559	0.907351
-0.0247751	0.948654	0.965113
0.0923286	0.809818	0.804949
0.132073	0.977361	0.942459
0.0404647	0.9539	0.963291
0.107423	0.866125	0.940663
0.0667098	0.971401	0.963382
0.145751	0.937107	0.932346
-0.0218579	0.957484	0.926868
0.0127563	0.821427	0.801219
-0.0672079	0.865215	0.900381
0.188621	0.934394	0.94079
0.0237722	0.964162	0.872236
-0.00736951	0.977273	0.93578
0.111402	0.888485	0.866166
-0.0212355	0.948744	0.931435
0.151315	0.962785	0.971669
0.0338542	0.946933	0.964703
0.201268	0.896555	0.943286
0.118283	0.849441	0.852292
-0.00956819	0.968151	0.976111
0.0641266	0.896369	0.900402
0.0166432	0.950588	0.956162
0.0698531	0.911029	0.896409
0.070755	0.950206	0.932865
0.0735447	0.90591	0.943914
0.163588	0.780819	0.765211
0.0940399	0.935678	0.859122
0.0813914	0.860974	0.956124
0.181672	0.942548	0.94438
0.0206782	0.719425	0.922462
0.106776	0.952285	0.964896
0.040321	0.974654	0.926783
0.0472489	0.880713	0.684646
0.167418	0.961634	0.960275
-0.0265859	0.953897	0.956953
0.0146534	0.918355	0.914953
0.177969	0.691491	0.966036
0.000546243	0.976111	0.973868
0.176058	0.949179	0.950059
0.165536	0.969626	0.959328
0.1403	0.9303	0.937075
0.0214456	0.949035	0.944232
0.0307719	0.944773	0.94617
0.193534	0.968674	0.912662
0.103056	0.966001	0.92833
0.0719979	0.698515	0.824951
0.104362	0.971748	0.964264
-0.0192308	0.90664	0.942494
0.0582394	0.901871	0.932383
0.0203334	0.946697	0.961487
0.0858893	0.896594	0.868753
0.135043	0.906258	0.946574
0.098673	0.728658	0.728958
0.0224392	0.906161	0.835717
0.0503472	0.984484	0.973631
0.00908065	0.851419	0.86098
-0.0568213	0.944264	0.925237
0.0978357	0.952557	0.936464
0.0729982	0.976499	0.970149
0.0675398	0.814564	0.795947
0.102812	0.814668	0.927092
0.0599043	0.933262	0.949926
0.156245	0.941306	0.929686
0.134251	0.96845	0.975661
0.0776733	0.904977	0.964074
-0.00397452	0.970448	0.973835
0.19003	0.964282	0.954065
0.00973226	0.959846	0.904126
-0.0406891	0.856689	0.940658
0.0313631	0.82085	0.852038
0.263076	0.668583	0.66184
0.102364	0.962291	0.976841
0.0353417	0.961639	0.96599
0.0518558	0.822416	0.846819
0.0852867	0.946917	0.95796
0.0783214	0.916341	0.872927
0.114676	0.912626	0.9284
0.147654	0.668101	0.605661
0.140055	0.847619	0.850477
0.055938	0.965977	0.763127
0.0308641	0.75224	0.919161
-0.0379492	0.850091	0.877148
0.0319766	0.902079	0.898197
-0.0276599	0.957385	0.967461
0.0202481	0.923364	0.91894
0.0957561	0.903454	0.938816
0.04342	0.931748	0.891552
0.0294584	0.94205	0.943738
0.0698321	0.920648	0.943003
0.118248	0.95164	0.887066
0.0852479	0.858663	0.955632
0.180949	0.96998	0.969222
0.111364	0.942772	0.921692
-0.00366818	0.919555	0.9153
0.0951235	0.94449	0.954988
-0.0286925	0.929998	0.846269
0.037687	0.951994	0.95054
0.0969709	0.962581	0.95858
0.149119	0.970462	0.957792
0.0760285	0.962577	0.903941
0.0990541	0.895971	0.893127
0.0375763	0.942125	0.893878
0.14826	0.942758	0.972418
0.0904893	0.94093	0.967537
0.11449	0.957936	0.947948
0.0796588	0.942772	0.968884
-0.0395693	0.956727	0.906808
0.0681628	0.91425	0.904643
0.230076	0.958046	0.977892
0.0267856	0.968919	0.955773
0.0824058	0.914059	0.900141
0.0133617	0.908882	0.95077
0.342019	0.908726	0.96096
0.163046	0.852366	0.863812
-0.0144923	0.900824	0.89704
0.105799	0.798281	0.806512
0.021424	0.922632	0.950996
0.0623547	0.875213	0.928688
-0.0301453	0.939294	0.891933
0.121272	0.794754	0.821287
0.0801847	0.736361	0.735804
0.0228972	0.953019	0.952805
0.0683596	0.850891	0.921546
0.102618	0.982249	0.946764
0.0203419	0.950383	0.914268
0.0815653	0.953334	0.971986
0.0465581	0.923022	0.897132
-0.0467368	0.958227	0.966081
0.0961321	0.938894	0.828379
0.0423837	0.962344	0.952472
0.0559236	0.928619	0.929992
0.293179	0.829088	0.828083
0.182868	0.960412	0.942373
0.173888	0.92834	0.921019
-0.0168809	0.883863	0.881867
0.0326861	0.939932	0.910172
-0.000907289	0.955193	0.956141
0.0125263	0.982773	0.958899
0.12584	0.961486	0.94272
0.000256187	0.923392	0.922556
0.137891	0.852405	0.8741
0.142392	0.976596	0.968795
-0.0492319	0.863273	0.879824
0.0916197	0.944392	0.925943
0.0976266	0.892542	0.907774
0.100705	0.963616	0.967451
0.0056207	0.902533	0.96848
0.193857	0.742391	0.873158
0.00662544	0.924187	0.897586
0.000239319	0.988543	0.988195
0.0575227	0.969818	0.913543
0.068694	0.957528	0.953909
0.0681955	0.958466	0.880214
-0.0357436	0.932088	0.921287
0.0400472	0.973389	0.930067
0.0685672	0.906895	0.909546
0.065427	0.965545	0.954278
0.0656174	0.938105	0.908103
0.0297787	0.799274	0.445971
0.258404	0.815519	0.877712
0.124258	0.799389	0.873933
0.023815	0.971195	0.970593
0.0750541	0.899392	0.902993
0.0479487	0.958986	0.962801
0.00959434	0.961822	0.85598
0.00311348	0.983123	0.979521
-0.0297629	0.910883	0.857115
0.0326879	0.832732	0.983796
0.0408163	0.957496	0.944682
0.10424	0.917564	0.914137
0.0277521	0.816257	0.778885
0.126711	0.971597	0.818534
0.0488622	0.912033	0.931753
0.00557377	0.867511	0.848768
0.0195452	0.81903	0.868064
0.0258055	0.747862	0.750166
0.158269	0.868915	0.704871
0.0658592	0.824408	0.825288
0.0509393	0.96402	0.970029
0.0405167	0.972494	0.965187
0.118088	0.957003	0.975551
-0.00632825	0.881681	0.891125
0.105657	0.95336	0.896281
0.117602	0.96817	0.97292
0.0568126	0.903544	0.952434
0.0961198	0.963071	0.941949
0.00134669	0.956001	0.939023
0.064912	0.81827	0.80286
-0.0155064	0.918994	0.949845
0.108122	0.95624	0.94733
0.0887616	0.957018	0.955986
-0.020689	0.958773	0.968732
0.0337396	0.939821	0.932524
0.124489	0.977309	0.895652
0.0362932	0.962779	0.968925
0.0600158	0.850033	0.807504
0.0166577	0.919736	0.930251
0.00907092	0.96924	0.976638
0.156078	0.90316	0.950806
0.0414299	0.956284	0.958297
0.0813495	0.930419	0.895267
0.0961112	0.971982	0.968796
-0.0190244	0.967077	0.967123
0.0583859	0.975828	0.857003
0.113755	0.892374	0.913585
0.157509	0.946612	0.863505
0.219702	0.930104	0.939234
-0.0184904	0.975538	0.984666
0.0827795	0.868861	0.898386
0.0688406	0.958545	0.959981
0.014879	0.923656	0.974898
0.0638665	0.918659	0.889365
0.125572	0.912427	0.855511
0.0768818	0.8111	0.79814
-0.00247179	0.948102	0.882065
0.120688	0.959185	0.902424
0.0331202	0.976858	0.976053
0.0566307	0.916444	0.92973
0.0861175	0.949336	0.974276
0.0314351	0.825119	0.829362
0.00687885	0.823279	0.862274
0.0341871	0.843395	0.899808
-0.024329	0.974984	0.937797
0.0697407	0.918238	0.962881
-0.00487998	0.619188	0.622908
0.107295	0.956558	0.939886
-0.020861	0.973147	0.979152
0.0104103	0.972005	0.882276
0.0268506	0.823244	0.820627
0.138671	0.960903	0.866033
0.0760086	0.890262	0.865578
0.107107	0.750267	0.754271
0.037445	0.807434	0.796403
0.118424	0.931093	0.952511
0.132732	0.886713	0.897033
-0.00522461	0.965759	0.968451
0.142662	0.838749	0.911371
0.0225034	0.930947	0.968498
0.0800034	0.961246	0.934859
0.0761517	0.964614	0.961794
0.0277768	0.913476	0.961377
0.125081	0.837665	0.821229
-0.0415921	0.934395	0.935076
0.0100379	0.976282	0.973421
0.235401	0.795895	0.77591
-0.0126632	0.96781	0.955385
-0.0222976	0.784783	0.771599
0.0237207	0.962355	0.904243
0.0913802	0.919525	0.936532
0.052737	0.898132	0.935325
0.0378592	0.956084	0.968061
0.0260335	0.983282	0.975853
-0.0133597	0.978464	0.964423
0.224207	0.94378	0.927917
0.019801	0.954917	0.924091
0.00901168	0.893715	0.88508
0.0721163	0.92809	0.959469
0.151332	0.915392	0.917721
-0.00900588	0.943296	0.964183
0.00762045	0.951184	0.859198
0.0456841	0.969644	0.163111
0.161199	0.869154	0.88696
0.00642156	0.97607	0.954496
0.0265856	0.943918	0.914707
0.125728	0.968017	0.922095
0.261171	0.928618	0.931288
0.0134946	0.92791	0.940506
0.0435034	0.980238	0.973745
0.242903	0.957478	0.867992
0.0952986	0.909638	0.886798
0.135653	0.818597	0.731451
0.0198741	0.91744	0.912108
0.00683738	0.929094	0.951441
0.154687	0.980024	0.981755
0.0926935	0.936022	0.939964
-0.0116757	0.937702	0.943213
0.0629658	0.958562	0.961083
0.161595	0.966448	0.964864
0.18779	0.905718	0.897211
0.107131	0.884958	0.900722
0.107939	0.871422	0.86742
0.0571253	0.965226	0.971145
0.0940697	0.844368	0.93916
0.0657386	0.886207	0.950905
0.00437374	0.905074	0.930796
-0.000322558	0.982718	0.981503
0.0365738	0.957863	0.943562
0.0685109	0.962547	0.946609
0.0335656	0.965775	0.908621
0.0212548	0.976167	0.946451
0.123074	0.912604	0.949187
0.122263	0.936932	0.929506
0.0315223	0.93843	0.975936
0.0158131	0.920861	0.929244
-0.0508553	0.925222	0.957009
0.06962	0.956197	0.951919
-0.00345853	0.805522	0.722644
0.341481	0.978742	0.975973
0.0255273	0.93006	0.964934
0.0718265	0.945588	0.939612
0.0346046	0.99142	0.975401
-0.0541777	0.982649	0.857514
0.113178	0.922671	0.943938
0.0712444	0.871769	0.914892
0.0633863	0.943213	0.973091
0.152244	0.939157	0.942244
-0.027554	0.952771	0.944471
0.0786827	0.935309	0.970431
0.0271466	0.981695	0.985703
0.0579742	0.901369	0.952913
0.048536	0.963848	0.969638
-0.023313	0.92113	0.961043
0.275213	0.905884	0.904937
0.0766451	0.8814	0.956139
0.107915	0.952197	0.927243
0.000446073	0.95921	0.948583
0.0698835	0.963123	0.966942
0.161758	0.910779	0.87717
-0.0154106	0.967591	0.965497
0.0622854	0.940869	0.966351
-0.00138494	0.93373	0.945566
0.0385697	0.934652	0.935531
0.065719	0.973112	0.957179
0.0817393	0.94957	0.923502
0.0363682	0.961316	0.952296
0.130334	0.652736	0.855347
0.0773189	0.948855	0.954432
0.0106357	0.977458	0.98017
0.101754	0.748605	0.958168
0.0183418	0.89629	0.900208
0.0760484	0.958521	0.935092
0.0234288	0.974695	0.969983
0.0693169	0.913237	0.90848
0.0239012	0.951412	0.963543
0.0539156	0.939463	0.961446
0.114399	0.913856	0.907313
0.0480057	0.881585	0.881288
0.0096098	0.71914	0.715699
0.0494371	0.941716	0.981497
-0.0113868	0.937322	0.937299
-0.00297018	0.699079	0.887287
0.101901	0.81123	0.755201
0.106878	0.963316	0.953219
0.00970792	0.981463	0.929562
-0.00123051	0.967595	0.962986
0.0855872	0.953626	0.942822
0.041021	0.810617	0.850023
-0.0369169	0.96543	0.983715
0.128393	0.959477	0.93696
0.0541903	0.847152	0.810346
-0.00834487	0.892943	0.895742
-0.00831999	0.850723	0.858459
0.148234	0.970597	0.981128
0.0352256	0.784779	0.939697
0.00607553	0.964616	0.914227
0.0147469	0.823655	0.674823
0.00672453	0.763232	0.826215
0.0971575	0.958247	0.943916
-0.00754027	0.921333	0.931811
0.00653584	0.891327	0.844607
0.0584544	0.888638	0.891805
0.0298642	0.960071	0.958927
0.0217625	0.948352	0.890889
0.0108161	0.940378	0.961343
0.143892	0.953086	0.906826
0.0791022	0.955604	0.968225
0.0436256	0.962152	0.945043
0.0366588	0.218059	0.232677
0.0364595	0.956614	0.943397
0.0366649	0.97134	0.94734
0.0916851	0.808245	0.916814
0.0253554	0.948191	0.926877
0.0388259	0.791785	0.830987
0.110892	0.973822	0.972631
0.232569	0.970654	0.889843
0.018717	0.97002	0.97233
0.0859708	0.955329	0.969521
0.0110262	0.93055	0.914523
0.0027522	0.975171	0.876856
0.0476356	0.874608	0.892654
0.0219718	0.868756	0.859299
0.0447199	0.933995	0.93439
0.040957	0.957426	0.974255
0.0370222	0.882512	0.76791
0.0465697	0.913079	0.918155
0.00220594	0.821812	0.738222
0.118663	0.947065	0.944807
-0.0227261	0.959094	0.981648
-0.0709385	0.923182	0.88917
-0.0298266	0.938695	0.911665
-0.0418273	0.914032	0.913252
-0.00775762	0.761133	0.75408
0.0891339	0.963744	0.986125
0.148136	0.933822	0.926983
0.0562083	0.988349	0.966719
0.0216185	0.925787	0.929535
0.0908333	0.886581	0.893244
-0.0458345	0.933651	0.93914
0.0924468	0.917417	0.914854
0.00947667	0.935182	0.920916
-0.0161267	0.951376	0.97746
0.00954239	0.960558	0.973009
0.134033	0.909673	0.911287
0.0795272	0.964076	0.962237
0.0487125	0.969536	0.958649
0.0403724	0.928385	0.932138
0.154804	0.964068	0.928498
0.105927	0.909453	0.909152
0.0694076	0.957679	0.960273
0.140731	0.857278	0.877673
-0.0473291	0.604032	0.678206
-0.0193026	0.958693	0.840365
0.418212	0.921389	0.915803
0.086085	0.946145	0.892989
0.0415237	0.911992	0.740812
0.0690626	0.936901	0.954923
0.0182673	0.929426	0.960752
0.0267061	0.964995	0.972983
-0.0767842	0.83434	0.952592
0.163156	0.910577	0.957552
0.106954	0.914949	0.913493
0.265548	0.936106	0.946258
0.0908102	0.854224	0.854857
-0.0153903	0.889649	0.919706
0.0414316	0.955673	0.963311
-0.0567304	0.865575	0.792535
0.114608	0.655147	0.943675
0.0693983	0.85649	0.855939
0.0474796	0.901085	0.943444
0.0340071	0.854146	0.805229
0.01845	0.896259	0.937575
-0.015019	0.907092	0.888782
0.0975859	0.946311	0.940271
0.0300052	0.882693	0.93784
0.00769264	0.811847	0.814334
0.085145	0.939764	0.956251
0.221316	0.93553	0.895277
0.0150315	0.947739	0.964994
-0.00617693	0.882548	0.874283
0.057867	0.954124	0.914122
-0.00631908	0.916268	0.928922
0.139814	0.960355	0.887535
0.000680675	0.885647	0.959004
-0.00830605	0.93756	0.967274
0.190764	0.968432	0.963869
-0.0355246	0.706967	0.949655
-0.0333219	0.955658	0.961279
0.0523267	0.951884	0.80537
0.0551199	0.875654	0.968669
0.0181169	0.910118	0.918326
0.0591673	0.894601	0.92848
0.129732	0.884556	0.887541
0.107439	0.927716	0.910751
0.0853223	0.92653	0.907614
0.0937273	0.972164	0.938662
0.0341401	0.865746	0.869302
0.0627756	0.956442	0.923204
0.0304026	0.922084	0.960257
-0.0607738	0.923624	0.827847
0.0587881	0.969603	0.882056
0.0928131	0.971718	0.969891
0.0568647	0.866638	0.871484
0.0661554	0.871134	0.830616
0.0625655	0.940116	0.964946
0.0580157	0.961304	0.917917
0.135495	0.698433	0.947147
0.0758894	0.850197	0.904315
0.00494339	0.967997	0.949611
0.115503	0.953781	0.881541
-0.0280124	0.959764	0.927393
0.0606835	0.891172	0.891331
0.168096	0.969923	0.902631
-0.00916592	0.877892	0.863541
0.0180199	0.575405	0.554812
0.108116	0.916726	0.921947
0.0192898	0.928183	0.968317
0.0138281	0.948837	0.957534
0.339366	0.942627	0.922368
-0.00537478	0.934939	0.942957
0.0162378	0.977363	0.978692
0.0726284	0.954903	0.705439
0.00810398	0.921253	0.950827
0.0900343	0.939243	0.923361
0.16051	0.948113	0.953286
0.059398	0.915898	0.914675
0.0716971	0.917462	0.946294
-0.0177281	0.937282	0.953586
0.0143352	0.937215	0.931755
0.0796472	0.890423	0.897628
0.109191	0.749666	0.735588
-0.0295544	0.941717	0.946503
0.130139	0.89672	0.969469
0.0986282	0.965047	0.969089
0.0324744	0.935412	0.924885
0.0672576	0.958008	0.95349
0.0679677	0.915173	0.936731
0.0104293	0.963681	0.916456
0.0632566	0.909656	0.919314
0.0284567	0.86809	0.87476
-0.00815529	0.934544	0.888576
0.00243746	0.963527	0.958641
0.14191	0.968622	0.547649
0.158917	0.93433	0.936636
-0.0919528	0.436062	0.470392
0.241412	0.947113	0.959677
0.0665173	0.942417	0.854118
0.0263256	0.888586	0.876678
0.00993421	0.691582	0.713604
0.05929	0.83874	0.830323
-0.0456384	0.941637	0.968194
0.0199952	0.938637	0.841184
0.117703	0.920746	0.928878
0.0251012	0.950139	0.94571
0.10336	0.941178	0.940427
0.113313	0.880362	0.878678
-0.0332149	0.935613	0.950899
-0.0326901	0.953237	0.94224
0.269839	0.908224	0.946356
0.0578856	0.899326	0.948859
0.1595	0.868031	0.956861
0.0685642	0.944258	0.965188
0.082761	0.949412	0.918374
0.0549938	0.955804	0.913895
0.0883371	0.915416	0.947817
0.214942	0.962354	0.645418
0.0435542	0.964562	0.972475
0.0465974	0.936111	0.95967
0.0929877	0.948628	0.956765
0.101455	0.961891	0.966955
0.289628	0.852397	0.855083
-0.0115603	0.966521	0.952662
-0.0111177	0.950193	0.973499
0.162326	0.950134	0.958061
0.0747882	0.902484	0.944316
-0.0375193	0.945693	0.883678
-0.0418849	0.829665	0.832258
0.094772	0.918697	0.923521
0.00641644	0.984619	0.980728
-0.0396179	0.984265	0.97086
0.1185	0.975332	0.898353
-0.0395872	0.92287	0.866594
0.116673	0.948041	0.877126
0.060219	0.933547	0.966714
0.0644873	0.953273	0.932847
0.034721	0.944679	0.953181
0.0453838	0.945779	0.941536
0.0801354	0.925857	0.947548
0.0562701	0.943909	0.974487
0.317063	0.774297	0.768021
0.044935	0.923931	0.94048
0.0991083	0.914448	0.967946
0.0245515	0.907313	0.900503
0.0217952	0.877674	0.930669
0.0401935	0.946471	0.955208
0.105534	0.96811	0.966671
-0.0039246	0.95136	0.913961
0.00930058	0.94119	0.959354
0.0936773	0.95375	0.903696
6.52e-05	0.785256	0.872236
0.0883859	0.924251	0.912827
0.142538	0.881598	0.896218
-0.0467788	0.938925	0.874819
-0.0386046	0.897444	0.878407
0.105634	0.917004	0.867417
0.0839882	0.938419	0.810357
0.151023	0.872958	0.947039
0.0683307	0.908495	0.937045
-0.0114554	0.952683	0.952397
0.132147	0.938307	0.910382
0.0217791	0.911575	0.92387
-0.0199896	0.978874	0.979024
0.0795017	0.959753	0.959349
0.10066	0.695925	0.815051
0.232762	0.885975	0.850249
-0.0293158	0.793602	0.786481
0.0938756	0.977695	0.98123
-0.0114054	0.906364	0.945487
0.0516827	0.888916	0.931432
0.0167941	0.932965	0.930361
0.199073	0.943226	0.952698
0.0125513	0.936874	0.875447
0.122721	0.92881	0.738893
0.173939	0.812159	0.90764
0.0107207	0.949582	0.926024
-0.0272201	0.708149	0.710554
-0.0751834	0.880451	0.882581
0.084509	0.910011	0.881823
0.00174108	0.926976	0.941637
0.0694232	0.963191	0.9705
0.288848	0.973485	0.9737
0.0520164	0.948364	0.952865
-0.0173386	0.939649	0.935924
0.171639	0.92327	0.935387
0.0705737	0.97394	0.912148
0.00276829	0.972254	0.980744
-0.0326831	0.96298	0.959592
0.0366247	0.993464	0.977233
0.0459489	0.971764	0.966539
0.00937813	0.946352	0.947064
0.144962	0.923158	0.924219
0.00409074	0.948168	0.816632
0.132529	0.906346	0.965364
-0.0110945	0.90472	0.92261
0.0648595	0.957966	0.835636
0.089025	0.89692	0.902953
0.0384276	0.909739	0.880057
0.0939632	0.801539	0.909293
0.0744935	0.963411	0.965437
-0.0567735	0.393351	0.454307
0.0664865	0.904871	0.9355
0.0808556	0.954935	0.968794
0.0860553	0.891639	0.931455
-0.0145376	0.960928	0.967493
0.0575046	0.963448	0.948581
0.106646	0.965028	0.891453
-0.0032673	0.959812	0.950447
0.0755378	0.939914	0.942774
0.0234872	0.922916	0.877885
0.183557	0.940553	0.905908
0.00307994	0.956735	0.967396
0.0042047	0.958125	0.936925
0.142026	0.972488	0.973687
0.046911	0.89782	0.937717
0.0423811	0.905409	0.913325
0.132546	0.960993	0.971397
0.103208	0.913658	0.897922
-0.0103868	0.867984	0.893809
0.130806	0.976686	0.961933
0.0640427	0.927669	0.937519
-0.0541785	0.934457	0.868519
0.0365833	0.869604	0.856433
0.145647	0.9186	0.958069
0.00988342	0.925139	0.927998
0.0194021	0.943338	0.966531
0.0789817	0.82632	0.840388
0.0926923	0.968125	0.975123
0.0439887	0.956916	0.949703
0.0183589	0.944159	0.951857
0.246121	0.897227	0.895017
0.0942525	0.95692	0.911913
-0.00164803	0.954658	0.960755
0.180284	0.829214	0.853987
0.021188	0.878092	0.944065
0.0958754	0.871177	0.953407
0.0507202	0.908544	0.920998
0.117206	0.975414	0.961948
0.244064	0.940513	0.954243
0.0814722	0.901631	0.951764
0.0625797	0.396844	0.259418
0.0717941	0.941516	0.948377
0.135031	0.793859	0.942415
0.0746589	0.969799	0.970942
0.175904	0.790803	0.814434
0.10152	0.931344	0.934023
0.0807577	0.969034	0.908023
0.0902153	0.950577	0.97546
0.0952081	0.982042	0.976057
0.0655027	0.953335	0.948903
0.179064	0.86576	0.870688
0.140073	0.898841	0.915314
0.215822	0.802664	0.802067
0.040733	0.919708	0.949185
-0.0120284	0.912732	0.889719
0.108991	0.722373	0.726499
-0.00558377	0.991656	0.984224
0.0438496	0.981273	0.855353
0.0346449	0.948943	0.949025
-0.0569188	0.938214	0.94592
0.10428	0.75122	0.896083
-0.00774886	0.951458	0.932477
0.0389637	0.689872	0.797093
0.0642847	0.945037	0.939183
0.00387672	0.879019	0.96655
0.136545	0.902903	0.894026
-0.00841644	0.974606	0.986085
-0.0113129	0.788462	0.629298
0.0297205	0.952386	0.947502
-0.0241362	0.962788	0.90854
0.110866	0.943263	0.958274
0.0747841	0.939792	0.971035
0.050022	0.905729	0.908706
0.261333	0.936742	0.958852
0.0387031	0.868733	0.85362
0.0472961	0.946922	0.959233
0.0388989	0.858242	0.851045
-0.00731815	0.984591	0.970272
-0.0177386	0.944689	0.982613
0.159825	0.92696	0.959481
0.232633	0.959612	0.962823
-0.0189572	0.964113	0.974828
0.0312336	0.957964	0.943737
0.187316	0.92323	0.891491
0.0208924	0.897065	0.908328
0.187657	0.956127	0.847762
0.0699703	0.917664	0.948068
-0.0123617	0.890602	0.919708
0.0991951	0.942878	0.910005
0.030824	0.958284	0.718557
0.0257287	0.961115	0.949685
0.0331168	0.970323	0.963076
0.136312	0.943582	0.88077
0.211935	0.914022	0.90208
0.0194337	0.821888	0.707911
0.0583049	0.935499	0.953088
0.127238	0.893882	0.881729
0.0334352	0.936502	0.974281
-0.0214741	0.91098	0.899586
-0.0798933	0.940777	0.939876
0.0611305	0.882643	0.874394
0.109984	0.929803	0.93355
0.0674015	0.94852	0.949151
0.247661	0.954881	0.955144
0.0442818	0.918241	0.906523
0.0418335	0.9434	0.956823
0.0166036	0.88899	0.952264
0.133281	0.844571	0.955341
-0.0213424	0.877456	0.877804
0.14011	0.829474	0.834445
0.0948753	0.450747	0.890068
0.0368147	0.932967	0.941921
0.0308755	0.920342	0.923759
0.127317	0.833721	0.9811
0.0488158	0.929823	0.96833
-0.0293783	0.972246	0.963197
0.0134645	0.915782	0.952124
0.0364072	0.906426	0.936344
-0.00313217	0.965257	0.961319
0.143011	0.667777	0.659332
0.09857	0.944494	0.952771
0.106536	0.929985	0.941891
0.0570994	0.903791	0.91463
-0.0924763	0.976653	0.96661
0.060663	0.894587	0.893725
-0.00988856	0.976729	0.669349
0.0378216	0.790341	0.79747
0.0191377	0.9063	0.912002
-0.0418215	0.945776	0.954755
0.0472291	0.88957	0.924902
0.0612141	0.94011	0.924231
0.110815	0.913878	0.955049
0.103823	0.904711	0.904351
0.0773197	0.935066	0.925848
0.163758	0.96633	0.905126
0.117563	0.963226	0.954825
0.0204459	0.973579	0.97386
0.0733718	0.878659	0.94473
0.186017	0.907766	0.960012
0.179663	0.953276	0.939458
-0.00853028	0.920291	0.898508
0.0977703	0.939515	0.959595
0.0180932	0.959811	0.95925
0.0404753	0.700752	0.74442
0.0423833	0.910221	0.954408
0.134648	0.763584	0.800044
0.106689	0.88125	0.932481
0.0278437	0.881535	0.942129
-0.0397183	0.891656	0.831121
0.0571029	0.742731	0.774172
0.014687	0.959592	0.629699
0.0390948	0.960624	0.97241
0.0338803	0.967019	0.975873
0.111435	0.861287	0.903806
0.170215	0.935277	0.898422
0.0597888	0.943993	0.944161
0.0303154	0.920599	0.928032
-0.0113504	0.966662	0.963022
0.13686	0.948827	0.947752
-0.00922754	0.564897	0.565274
-0.0138339	0.952906	0.944543
0.0111502	0.907631	0.975607
0.104964	0.863451	0.877476
-0.00742622	0.951613	0.915009
0.115345	0.893943	0.969284
-0.0268214	0.900683	0.933217
0.12322	0.95199	0.867321
-0.00323195	0.933139	0.943199
0.0823785	0.969853	0.949751
-0.00026251	0.883939	0.885018
0.149334	0.945796	0.95849
0.0534662	0.964339	0.956878
0.0670511	0.937561	0.940782
0.0885566	0.809308	0.848084
0.0914639	0.917175	0.850218
-0.00367306	0.971776	0.978412
-0.00373657	0.969178	0.967933
-0.0692306	0.965311	0.968516
0.0975646	0.930135	0.945626
-0.0286006	0.917019	0.920573
0.0925824	0.950238	0.962048
-0.0112275	0.921261	0.97311
0.0746681	0.935337	0.937075
0.0192459	0.8465	0.84727
-0.0121077	0.85581	0.843833
0.0781873	0.95834	0.745059
0.117887	0.941799	0.941438
0.081254	0.843743	0.893998
0.0755034	0.872452	0.930525
0.0868956	0.920872	0.912563
-0.0554424	0.789607	0.90471
0.0157281	0.880927	0.979303
0.0996811	0.922954	0.92821
-0.0250121	0.980142	0.969862
-0.00438431	0.90194	0.929264
0.089792	0.95486	0.971282
0.0558046	0.902558	0.954223
0.0176618	0.827318	0.844049
-0.000126148	0.978491	0.950367
0.329456	0.855303	0.890446
0.0775702	0.838331	0.962248
0.114075	0.864871	0.956193
0.0570633	0.968169	0.947299
0.0505013	0.963296	0.948563
0.0381287	0.810514	0.804018
0.0716025	0.856283	0.853981
0.163595	0.932447	0.941418
0.0721975	0.831454	0.964721
0.118863	0.0881175	0.176082
0.105257	0.895516	0.927487
0.0360582	0.956614	0.965176
0.102478	0.958572	0.776209
0.0908875	0.982338	0.974219
0.123883	0.971629	0.975283
-0.0195932	0.956813	0.950193
0.0982873	0.874462	0.945399
0.00707607	0.89488	0.905856
0.254502	0.951376	0.916368
0.113633	0.977021	0.97684
0.0244324	0.956595	0.950132
0.027608	0.903216	0.926427
0.0284614	0.925332	0.878051
0.101762	0.852367	0.861614
0.328373	0.361614	0.379047
0.120238	0.931345	0.942382
0.0671081	0.919087	0.90858
0.0579279	0.928092	0.90619
-0.0460845	0.966325	0.944865
0.0413555	0.917321	0.95495
0.0838357	0.939878	0.749512
0.0326936	0.9635	0.952957
0.110358	0.950592	0.956941
0.0883866	0.83985	0.852957
0.13158	0.96488	0.93721
0.0737067	0.941503	0.943554
0.273079	0.963328	0.904368
-0.0427675	0.888875	0.893832
0.0433955	0.905696	0.970126
0.0757935	0.922935	0.874995
0.00462297	0.903759	0.952185
0.057226	0.874584	0.87807
0.0286551	0.939858	0.887771
0.0375021	0.942981	0.849238
0.0657926	0.88183	0.923563
0.0903692	0.898808	0.928065
-0.0369217	0.978147	0.959278
0.191521	0.842023	0.854916
0.0337035	0.941137	0.782403
0.161155	0.899589	0.947517
0.0661022	0.869763	0.812743
0.24832	0.937424	0.94641
0.071759	0.9503	0.977319
0.0346095	0.917624	0.941523
0.0722261	0.928278	0.926582
0.0722961	0.962623	0.943988
0.114661	0.973032	0.936541
0.0421077	0.912009	0.912808
0.0690876	0.946605	0.942819
0.166582	0.947737	0.941982
0.0471069	0.924571	0.919877
0.0830893	0.957974	0.94381
0.0643557	0.967299	0.957364
0.139745	0.8711	0.856559
-0.00132459	0.958204	0.970509
0.104192	0.971427	0.979187
0.126044	0.927468	0.927514
0.133601	0.9231	0.900198
0.169636	0.748596	0.793076
0.0947815	0.8273	0.837096
0.0655963	0.97656	0.976556
0.0626097	0.921622	0.932552
0.0148477	0.921933	0.774224
0.0463587	0.631336	0.96138
-0.0113934	0.915415	0.926395
0.0731071	0.866016	0.867905
0.100499	0.948985	0.961102
-0.00651186	0.837979	0.910031
0.131139	0.88633	0.886019
-0.0383008	0.965695	0.972575
0.150825	0.861734	0.884821
-0.0236757	0.934709	0.961703
0.122599	0.951269	0.952217
0.0361442	0.950807	0.935416
0.05091	0.949191	0.950668
0.0368949	0.96744	0.909538
-0.0389153	0.669935	0.916215
0.114739	0.961959	0.952085
0.00170243	0.706022	0.909629
0.0885576	0.930904	0.9122
-0.000567029	0.909434	0.910613
0.199607	0.967674	0.949392
0.121296	0.941184	0.975739
0.108912	0.949641	0.853079
0.0168078	0.913495	0.907588
0.0139764	0.956191	0.953376
0.0737837	0.94653	0.963195
0.0831824	0.94296	0.853061
-0.00957995	0.95818	0.958924
0.0530513	0.974573	0.965639
-0.00842756	0.963506	0.950116
0.0232802	0.420345	0.919281
0.128738	0.939046	0.911666
0.143278	0.941208	0.923141
0.119702	0.865001	0.954153
0.468484	0.894603	0.911532
0.103059	0.92938	0.954448
0.094467	0.954963	0.863051
0.108305	0.946174	0.940755
-0.0165682	0.970615	0.981743
0.0636294	0.961387	0.956287
0.0724595	0.945344	0.966254
0.0513459	0.916353	0.933544
0.135472	0.88104	0.849396
0.0512663	0.924665	0.809323
0.059335	0.96814	0.98207
0.213958	0.673112	0.675905
0.0876393	0.931139	0.969348
0.132343	0.94717	0.925458
-0.0155294	0.964979	0.962004
0.0816448	0.874594	0.877903
0.0509507	0.941258	0.952945
0.054747	0.902258	0.96133
0.11541	0.898938	0.971755
-0.0246075	0.954097	0.955562
-0.000651421	0.912465	0.914195
0.00541808	0.9293	0.919433
0.00331618	0.830763	0.854162
0.108233	0.926252	0.916401
0.00374145	0.938213	0.876301
0.0619454	0.919134	0.98013
0.0550499	0.893446	0.8847
-0.00887836	0.91734	0.94132
0.00662692	0.912025	0.953059
0.00299292	0.970907	0.90201
0.16931	0.963646	0.972606
0.0499524	0.938814	0.948955
0.0594442	0.960021	0.925472
0.090261	0.955347	0.975441
0.0391803	0.90391	0.905901
0.353163	0.951971	0.887993
0.156755	0.954804	0.949696
0.126839	0.895299	0.915842
0.151028	0.95584	0.945337
0.133257	0.896811	0.86524
0.109791	0.938518	0.95854
0.0941292	0.874946	0.976943
0.0703886	0.937293	0.95661
0.0251322	0.942613	0.962871
-0.0104346	0.928086	0.973176
0.0264697	0.881216	0.851019
0.0370738	0.82128	0.859267
0.127464	0.894826	0.891327
0.0942875	0.971762	0.974944
0.0350058	0.92571	0.904492
0.0650328	0.904521	0.8974
0.134222	0.828427	0.836809
-0.00423294	0.953203	0.953816
0.0459696	0.951856	0.957135
0.0659519	0.974571	0.963618
0.112478	0.938228	0.957734
-0.0204128	0.972683	0.975954
0.0201757	0.931959	0.938251
-0.0200605	0.94594	0.961859
0.0587119	0.940838	0.973992
0.0337182	0.872686	0.857491
0.0276034	0.948089	0.924158
0.0154509	0.907455	0.906645
-0.0134779	0.929892	0.927274
-0.0613336	0.914443	0.920675
0.0923715	0.881462	0.873846
-0.0203127	0.960431	0.961418
0.0101103	0.252614	0.218923
0.0584597	0.952267	0.893029
0.0137744	0.906435	0.918838
0.0698671	0.898058	0.907179
-0.00350708	0.985075	0.985974
0.0571996	0.965437	0.88387
0.198064	0.937439	0.88729
0.1028	0.951566	0.864394
0.0275354	0.954975	0.929165
0.0261021	0.64288	0.762516
0.0307681	0.953736	0.960442
-0.0351624	0.776068	0.765146
0.0300031	0.971898	0.888486
0.0209346	0.964736	0.948422
0.206954	0.864154	0.959192
0.155758	0.944533	0.930474
0.0754284	0.954757	0.942562
-0.00744366	0.927743	0.934361
0.0219819	0.963598	0.945134
0.0135147	0.960615	0.972357
0.00944079	0.96964	0.986896
0.120741	0.888581	0.89713
0.0773593	0.955821	0.962742
-0.0372958	0.961885	0.860947
0.0031688	0.919926	0.92018
0.0797677	0.943935	0.970551
0.0771989	0.948715	0.953109
0.0358419	0.961117	0.797205
-0.00559094	0.984426	0.980358
0.108895	0.965872	0.957075
-0.0488238	0.921884	0.908478
0.126145	0.808256	0.809708
0.0318675	0.908401	0.885252
0.101233	0.980496	0.90866
-0.0462072	0.940383	0.92947
0.0135429	0.95358	0.872882
0.220458	0.94123	0.941462
0.168773	0.924204	0.938581
0.102755	0.967847	0.878549
0.0219319	0.703032	0.935074
0.0573965	0.866597	0.957624
0.108921	0.914674	0.905207
0.0951036	0.949721	0.920513
-0.0732327	0.978183	0.79941
0.0657249	0.92807	0.952847
0.0321301	0.932062	0.960984
0.057293	0.96846	0.94993
-0.0536549	0.959754	0.926921
0.0394827	0.924609	0.868567
0.057276	0.901252	0.908143
-0.00026433	0.901792	0.918245
0.131262	0.859069	0.880945
0.0600617	0.911167	0.899016
0.0867234	0.953641	0.959518
0.13432	0.986335	0.97926
0.103815	0.887926	0.889565
-0.0351963	0.653449	0.647211
0.0265341	0.934464	0.932794
0.0209747	0.923365	0.930061
0.0843582	0.959988	0.951695
0.0658265	0.85806	0.864801
0.0684384	0.885022	0.930242
0.0175508	0.954894	0.943727
0.082858	0.894092	0.899822
0.114263	0.969919	0.937065
0.0845543	0.972377	0.974253
0.103096	0.952042	0.963782
0.166275	0.942556	0.929175
0.154588	0.939332	0.938222
-0.0539391	0.974744	0.949417
0.224686	0.972072	0.921373
0.0261704	0.943756	0.858195
0.123781	0.901909	0.923621
0.0417611	0.964116	0.956867
0.170806	0.898671	0.878209
0.0293818	0.885574	0.958632
0.0435421	0.973049	0.963024
-0.0265464	0.873655	0.877628
0.0956903	0.968654	0.968408
0.0623531	0.937905	0.966235
0.0275315	0.930609	0.930892
0.0455806	0.952785	0.964236
-0.0443028	0.906432	0.942366
0.130495	0.921286	0.933533
0.137801	0.944733	0.954653
0.0899734	0.938969	0.410294
0.080692	0.893308	0.854508
-0.0487109	0.910189	0.898466
0.103514	0.95475	0.95754
0.157422	0.878876	0.856869
0.0118172	0.933359	0.940575
0.0982756	0.91414	0.914896
-0.0192498	0.950583	0.947357
0.00216247	0.810652	0.88551
0.0207185	0.91177	0.874724
0.181017	0.947566	0.95808
0.0682103	0.945931	0.951634
0.234112	0.876616	0.918049
0.112681	0.95731	0.957842
0.170295	0.955297	0.94716
0.134558	0.718296	0.902
0.264026	0.942138	0.951709
-0.0570245	0.955695	0.956471
0.151583	0.919496	0.955185
0.187819	0.913071	0.916902
0.0759597	0.954889	0.962071
0.111305	0.852703	0.932593
-0.0215134	0.959992	0.846108
0.0697493	0.962405	0.962783
0.104632	0.933424	0.84736
0.133445	0.85294	0.866689
0.0231929	0.901884	0.943627
0.0684039	0.843366	0.873494
0.0111858	0.947505	0.966674
-0.0251677	0.888034	0.885683
0.126028	0.901127	0.978968
0.0227394	0.946028	0.974243
0.02295	0.54491	0.868679
-0.0364859	0.933787	0.9637
0.0577026	0.909043	0.788011
0.16714	0.945683	0.908685
0.0768718	0.866494	0.913555
0.0899004	0.92261	0.916758
0.124771	0.918817	0.955733
0.0438784	0.940608	0.937337
0.0403935	0.861497	0.842138
0.0267114	0.921719	0.914606
0.00183765	0.981693	0.931177
0.195693	0.968441	0.904802
0.0645527	0.954581	0.882252
0.135223	0.945534	0.928539
0.0120002	0.841779	0.828502
0.111833	0.874498	0.806044
0.0410492	0.962488	0.967067
0.216875	0.919802	0.957239
0.0436964	0.901759	0.953248
0.104815	0.881411	0.886364
0.0353129	0.649183	0.651292
0.0612604	0.941334	0.939848
0.0778905	0.817447	0.863606
-0.0399446	0.95218	0.927473
0.0722061	0.965125	0.956669
0.0341995	0.977814	0.965109
0.112588	0.913256	0.912262
0.0641993	0.882165	0.873786
-0.0317566	0.654975	0.640767
0.156281	0.946978	0.959125
0.155547	0.825873	0.831152
0.254635	0.851046	0.868742
0.0579496	0.92381	0.946274
0.283908	0.966135	0.940011
0.0187993	0.875744	0.855778
0.194537	0.854749	0.811679
0.113956	0.851019	0.820764
0.0184363	0.873767	0.805736
0.071373	0.951793	0.956274
0.100865	0.934043	0.968561
0.0310543	0.94813	0.945135
0.00426555	0.928453	0.912743
0.171362	0.917468	0.867574
0.158727	0.934902	0.945119
0.267365	0.917295	0.934861
0.090134	0.98855	0.962944
0.142666	0.965604	0.966841
0.0766129	0.934177	0.948461
0.00042128	0.95365	0.953221
0.0213463	0.956568	0.955048
-0.0352961	0.933514	0.901508
0.0692252	0.97218	0.928541
0.0318005	0.964821	0.965299
0.0348803	0.971926	0.971783
0.0570562	0.947935	0.829709
0.0630258	0.948382	0.949033
0.166802	0.905629	0.809247
0.0348447	0.956747	0.967683
0.248065	0.931228	0.935542
0.0615466	0.966523	0.96713
0.116916	0.931565	0.927005
0.014396	0.906125	0.906028
0.0644023	0.980824	0.981587
0.0913364	0.891883	0.903035
0.0852427	0.979404	0.97594
0.0077619	0.955203	0.960249
0.0201699	0.95151	0.928642
0.0260576	0.748158	0.72173
0.171905	0.906576	0.920577
0.0123654	0.952631	0.960122
0.168245	0.904561	0.903271
-0.0732905	0.978737	0.898084
0.085093	0.831011	0.78222
-0.0217163	0.873611	0.924976
0.0550496	0.93058	0.886151
-0.0815582	0.526745	0.336427
0.105078	0.922043	0.941243
0.0261543	0.959669	0.942378
0.160062	0.912704	0.883528
0.00743845	0.929986	0.923005
-0.0172138	0.938554	0.935943
0.119095	0.942366	0.947376
0.121214	0.978996	0.983336
0.0634312	0.974279	0.973489
-0.0247395	0.987453	0.959584
0.100697	0.876783	0.846352
0.121415	0.927471	0.961645
0.0013214	0.952132	0.946965
0.0140015	0.628549	0.596498
0.112393	0.850868	0.944942
0.114904	0.903387	0.897418
0.153837	0.967679	0.942872
0.222254	0.655605	0.875117
0.09333	0.916313	0.979866
0.0261951	0.950728	0.971752
0.123745	0.949137	0.894896
0.0238831	0.94774	0.944265
0.00902506	0.84022	0.828298
-0.00559691	0.9447	0.872338
0.0456804	0.947728	0.951465
0.101115	0.946664	0.957477
0.11407	0.961131	0.953719
-0.0433859	0.952133	0.962789
0.0604318	0.902583	0.912747
0.0508423	0.819203	0.959206
0.237658	0.957907	0.926491
0.0667577	0.855898	0.848724
0.0752075	0.963901	0.957301
0.0610064	0.677397	0.728517
-0.0380855	0.876278	0.859266
-0.0368175	0.982384	0.984723
0.109419	0.857417	0.936483
0.127778	0.879603	0.876414
0.0512675	0.914749	0.748309
0.0142298	0.95628	0.922347
0.00750469	0.957059	0.964751
0.110627	0.820232	0.827647
0.00749609	0.23887	0.920215
0.0909861	0.898479	0.93873
0.0264059	0.934171	0.969926
-0.00597892	0.950701	0.96375
-0.0543547	0.96411	0.868371
0.168771	0.948704	0.965495
0.00135578	0.853782	0.861483
0.0391623	0.828868	0.907022
-0.0566324	0.954684	0.946429
0.0816039	0.923811	0.928026
0.096153	0.965024	0.939841

## Sheet: Fig2a_CR2_CR3
diff_gene_same_cell	same_gene_same_batch_same_cluster	same_gene_diff_batch_same_cluster
0.0318179	0.966481	0.946069
0.0328755	0.969658	0.939346
-0.0190631	0.969287	0.964563
0.0807189	0.904696	0.95392
0.156367	0.918549	0.928609
0.0233251	0.963697	0.975436
0.0857868	0.964066	0.96147
-0.0400976	0.928332	0.936094
0.122713	0.952378	0.947033
-0.0158324	0.886479	0.954094
-0.0474885	0.60851	0.593529
0.113938	0.945793	0.957865
0.0408663	0.93643	0.930541
-0.026716	0.945047	0.943918
0.041384	0.889804	0.89905
0.0274699	0.896615	0.932634
0.0193278	0.846695	0.876196
0.0160295	0.970432	0.963395
0.134024	0.920911	0.931011
0.0437687	0.949647	0.946085
-0.00753115	0.539023	0.885635
0.00640695	0.957803	0.956532
0.225951	0.911181	0.914948
-0.0424856	0.926143	0.89981
0.0603475	0.969303	0.967709
0.0019795	0.912773	0.905543
0.0177967	0.938213	0.914916
0.137574	0.924394	0.720644
0.0539265	0.919962	0.866415
0.0533758	0.956481	0.970763
0.154012	0.958155	0.889408
0.0981464	0.903283	0.962524
0.0532281	0.976523	0.97249
0.0296207	0.697052	0.957521
0.0364498	0.87095	0.873317
0.192914	0.872004	0.878653
0.0397117	0.571359	0.953116
0.0745148	0.805506	0.850045
0.033758	0.881484	0.871375
0.0165759	0.960737	0.967854
0.0577658	0.951443	0.942706
0.0278083	0.891698	0.886503
0.199523	0.91631	0.924466
-0.0084658	0.943436	0.985653
0.0643985	0.982893	0.983915
0.140742	0.86788	0.958987
0.0266781	0.925841	0.803893
-0.0433845	0.976458	0.981703
-0.00406358	0.865976	0.978853
0.10717	0.957714	0.868863
0.0924573	0.894668	0.972557
0.281209	0.931848	0.909835
0.0701877	0.906975	0.901987
0.0956009	0.967049	0.966491
0.159496	0.886427	0.893288
0.0186236	0.968058	0.961844
0.145647	0.954682	0.953306
-0.0120065	0.937703	0.911215
0.0146331	0.942737	0.976667
0.0715045	0.903303	0.882212
0.0987557	0.962428	0.60699
0.0385956	0.937636	0.913654
-0.00340453	0.963187	0.957575
0.0412844	0.922694	0.922113
0.0603691	0.946384	0.950408
0.0442557	0.921421	0.872784
-0.0301977	0.90956	0.929851
0.0515313	0.908316	0.969649
0.0454159	0.948882	0.938933
0.0260188	0.945283	0.948177
0.019471	0.903433	0.882828
0.00461275	0.847041	0.779636
0.191479	0.935251	0.961888
0.0640684	0.966644	0.96096
0.0533468	0.935674	0.93765
0.0953705	0.955455	0.970428
0.10056	0.838237	0.828918
0.127258	0.969175	0.965652
-0.0185056	0.927348	0.910095
-0.0684671	0.854251	0.860991
0.0862872	0.960329	0.856061
0.0674138	0.932396	0.875434
0.062077	0.948836	0.937886
-0.0658278	0.901354	0.980719
0.0993972	0.975985	0.974699
0.011854	0.932073	0.907121
0.086857	0.836169	0.918348
0.0410234	0.958897	0.872549
0.109147	0.943793	0.943826
0.0871357	0.959125	0.945299
-0.00289313	0.526375	0.545798
0.00493553	0.967867	0.95648
0.0708138	0.910295	0.94932
0.0102101	0.939286	0.934401
0.0582739	0.961409	0.880037
-0.00733912	0.942056	0.955264
0.13514	0.853317	0.956593
0.0907697	0.949348	0.913159
0.0459629	0.979015	0.976283
0.158943	0.976951	0.971273
0.331654	0.920092	0.867547
0.0186256	0.884961	0.972571
0.0358311	0.938691	0.95999
-0.0283532	0.83368	0.844561
0.0984448	0.803722	0.873608
-0.00446043	0.961236	0.956229
0.116862	0.774857	0.852073
-0.0111025	0.957899	0.959837
0.0663286	0.885639	0.954121
0.0674995	0.923528	0.979469
0.0714041	0.973341	0.882707
0.00741614	0.982319	0.981386
0.0122418	0.979247	0.934078
0.0896645	0.932409	0.956467
0.11378	0.972563	0.963041
0.10484	0.892204	0.854871
-0.0482768	0.860169	0.949343
0.118633	0.913979	0.926527
0.0270059	0.892795	0.914476
-0.000872912	0.9202	0.913198
0.0292763	0.934443	0.930212
0.00912547	0.976036	0.961244
0.0472268	0.925855	0.965653
0.136321	0.882944	0.845711
0.0595302	0.918879	0.939485
0.0645859	0.898658	0.919066
-0.0402833	0.899947	0.855419
0.100447	0.960371	0.942144
0.0575302	0.834745	0.823393
0.0516573	0.960714	0.97252
0.0681749	0.758398	0.748856
0.121878	0.844387	0.810571
-0.0307932	0.973471	0.948098
0.0412485	0.911919	0.942618
0.0835795	0.84406	0.838113
0.00605318	0.928586	0.931418
0.0214755	0.986107	0.990752
-0.0464823	0.943039	0.93085
-0.0139663	0.910387	0.951877
-0.0453042	0.92589	0.920447
-0.0045364	0.986252	0.982394
0.241602	0.944732	0.946432
-0.0651321	0.953828	0.92414
0.0800212	0.954172	0.969548
0.262017	0.920439	0.904268
-0.00426569	0.932327	0.92226
0.107958	0.88965	0.956532
0.126203	0.867626	0.951974
0.0369639	0.967463	0.936381
0.0570207	0.970286	0.971138
0.121071	0.946196	0.844078
0.0794746	0.949825	0.957078
-0.00187977	0.881386	0.87611
0.0268642	0.968683	0.961339
0.00161876	0.952731	0.948895
0.0312916	0.965734	0.957049
0.0552203	0.968972	0.973127
-0.0162028	0.954772	0.960209
-0.0594447	0.935897	0.937247
0.00583963	0.976608	0.976846
-0.0106787	0.926865	0.943676
0.0362584	0.981439	0.963528
0.0579016	0.945159	0.928979
0.0910715	0.833607	0.834931
0.0758547	0.869263	0.873306
0.144071	0.965587	0.972396
0.0439184	0.905728	0.926324
0.0127434	0.976549	0.968241
0.136158	0.965831	0.942424
0.0759086	0.947128	0.954457
0.048651	0.924175	0.98398
-0.0456053	0.941883	0.901358
0.00623653	0.934787	0.956375
0.0196777	0.969093	0.960111
0.00854288	0.82547	0.824747
0.00674317	0.934876	0.931996
0.0377718	0.912048	0.885794
0.0514224	0.93993	0.93525
0.0352575	0.82895	0.823471
-0.0426099	0.905001	0.936128
0.0375122	0.8853	0.960583
0.0763823	0.96504	0.931421
-0.0147765	0.911918	0.915603
0.00426938	0.978585	0.973819
0.00285052	0.956998	0.846618
0.33682	0.552121	0.522893
0.0251641	0.976908	0.980669
0.417929	0.940345	0.783454
0.0759434	0.91368	0.93813
0.0888829	0.948754	0.898116
0.0328002	0.930455	0.909717
0.112478	0.905829	0.900287
0.125548	0.979925	0.993277
0.0715137	0.919138	0.922087
0.0414148	0.895997	0.893544
0.00196421	0.955917	0.906955
0.151872	0.918171	0.951482
0.0551706	0.955736	0.946806
-0.00429794	0.742996	0.744537
0.0173634	0.893736	0.928869
0.0722826	0.946599	0.93068
0.0843515	0.634753	0.535302
-0.0438042	0.971321	0.966801
0.00420836	0.967514	0.90328
-0.0102104	0.969546	0.944247
0.0681438	0.945886	0.938679
0.0937695	0.924443	0.974244
0.0633463	0.972459	0.904716
0.137232	0.935986	0.94119
-0.025853	0.94326	0.940586
0.0109441	0.935194	0.904776
-0.0243292	0.907713	0.881427
0.0193275	0.908454	0.939472
0.099459	0.963865	0.952802
0.15151	0.933089	0.918141
0.11073	0.949937	0.957809
-0.0223509	0.975572	0.957861
0.178394	0.966342	0.963551
0.025582	0.945699	0.943622
0.252492	0.947301	0.958938
0.103579	0.970447	0.955136
6.79217e-05	0.934471	0.939271
0.0471394	0.968233	0.980963
-0.00011118	0.837699	0.77116
0.0654144	0.982161	0.980958
0.0513671	0.962288	0.957088
0.115373	0.94945	0.966331
0.225245	0.956747	0.807707
0.0216563	0.892122	0.899151
0.00471034	0.927774	0.961328
0.169217	0.759337	0.724266
-0.000931148	0.934669	0.967772
0.0229452	0.928884	0.915743
-0.0063173	0.946231	0.94835
-0.00455538	0.96585	0.968798
0.0186719	0.903268	0.807383
-0.0486378	0.952432	0.925663
0.00452475	0.877519	0.879209
-0.00597299	0.841201	0.811749
0.107769	0.265879	0.952779
0.137469	0.932862	0.958495
0.0145095	0.945601	0.828658
-0.000574351	0.975456	0.96303
0.290262	0.919732	0.906747
0.0609473	0.944302	0.922689
-0.0123512	0.958895	0.956765
0.0805762	0.982195	0.884183
-0.0113109	0.958188	0.938686
0.0442178	0.962094	0.954257
-0.0474568	0.945337	0.853195
0.0871554	0.938332	0.920309
-0.00681816	0.727263	0.963251
0.15042	0.891516	0.822796
0.140899	0.938062	0.928119
0.0953484	0.93316	0.920665
0.123068	0.856791	0.839413
0.0789661	0.893006	0.893818
0.0525444	0.925982	0.919239
0.114641	0.924963	0.936468
-0.0171851	0.963155	0.972762
0.0250886	0.962311	0.958056
-0.0359996	0.949863	0.969484
-0.00928499	0.894596	0.897491
0.121095	0.96627	0.914645
0.246459	0.887922	0.970774
-0.0120154	0.922979	0.929836
0.102728	0.97856	0.964195
0.0519479	0.865511	0.874038
0.116691	0.974097	0.957684
-0.0400234	0.98	0.977062
0.0808066	0.937767	0.955736
0.0833716	0.886888	0.829705
0.0344278	0.951587	0.973864
-0.00252566	0.955401	0.927362
0.105724	0.925367	0.938461
0.0719634	0.925363	0.936383
-0.0508119	0.987671	0.976189
0.0443368	0.90477	0.912044
0.0186843	0.91535	0.949966
0.181844	0.102455	0.966177
0.182358	0.937825	0.943961
0.0614268	0.930797	0.93161
0.0341226	0.953908	0.937063
0.128027	0.923081	0.943522
0.0434067	0.923735	0.93769
0.00331545	0.953862	0.968343
-0.0168907	0.924788	0.964107
0.0814563	0.944191	0.947853
0.0845349	0.957489	0.982306
0.0269294	0.92417	0.96516
0.0484812	0.921225	0.956522
0.0440355	0.909286	0.931242
0.129137	0.957083	0.958347
0.187783	0.955815	0.957477
0.0746606	0.930071	0.953565
0.307227	0.899553	0.903948
-0.00432837	0.959643	0.954583
0.0427003	0.984157	0.977043
-0.00130228	0.952703	0.936369
0.327906	0.962092	0.953594
0.000840233	0.953459	0.967322
-0.0626421	0.911272	0.951387
-0.0697233	0.946568	0.950726
0.250572	0.962632	0.94381
0.0276839	0.909536	0.970287
0.0117198	0.910752	0.850784
0.0308127	0.894283	0.889563
-0.012036	0.818846	0.836037
0.1229	0.931525	0.958701
-0.00883532	0.777168	0.897313
0.0891584	0.965432	0.964877
0.0215853	0.982297	0.580949
-0.0977571	0.95074	0.970386
0.162901	0.814981	0.890054
0.0261437	0.927664	0.966737
0.0496464	0.944844	0.952389
0.0763079	0.967235	0.893556
-0.0510637	0.927435	0.946578
0.0553287	0.877766	0.936847
0.0706028	0.887865	0.874948
-0.0115462	0.929072	0.952594
-0.000959759	0.9844	0.964401
0.0294807	0.850425	0.839024
0.140283	0.934473	0.937453
0.123291	0.947127	0.948744
0.0132322	0.724655	0.957628
0.0611908	0.953659	0.958085
0.0463641	0.811597	0.815096
0.110333	0.885359	0.837864
0.0597278	0.942221	0.941032
0.0450751	0.70328	0.951761
0.134898	0.909895	0.749021
0.0188588	0.955735	0.943013
0.065128	0.982584	0.963725
0.0509487	0.964518	0.971121
0.130838	0.936813	0.941093
0.131001	0.911879	0.906286
-0.0540741	0.936349	0.971788
0.00833158	0.973696	0.982425
0.024661	0.865201	0.877022
0.088063	0.870574	0.960876
0.106027	0.982338	0.977378
-0.0761643	0.951923	0.971567
0.0806176	0.862788	0.866964
0.0964183	0.935572	0.88879
0.119489	0.960944	0.955296
0.106324	0.941133	0.961915
0.0105546	0.860685	0.891199
0.0395988	0.982385	0.950842
-0.0566917	0.90613	0.921756
0.0698942	0.95298	0.92944
0.0468446	0.90377	0.894719
0.0852541	0.933823	0.917934
0.0309817	0.945939	0.940942
0.049702	0.961549	0.903304
0.0250237	0.948661	0.97079
0.0699635	0.934158	0.905896
0.0426716	0.946668	0.937893
-0.0104185	0.782285	0.816674
0.0527184	0.96332	0.977243
0.0779703	0.959356	0.96754
0.201499	0.889625	0.955254
-0.0598053	0.946593	0.736704
0.00599763	0.918878	0.896375
0.0711973	0.934518	0.946933
0.144965	0.968885	0.944211
0.0184986	0.964076	0.920448
0.0104121	0.97823	0.988905
-0.0486226	0.966015	0.948329
0.0672705	0.956751	0.959837
0.259493	0.950151	0.894891
0.121329	0.970696	0.887017
0.104216	0.84317	0.902611
-0.041858	0.953716	0.95568
0.213966	0.912359	0.894886
0.10707	0.926832	0.929338
0.0547917	0.928975	0.968113
0.0772201	0.955451	0.942708
0.050366	0.851037	0.867818
0.104319	0.929597	0.956037
0.0816168	0.931728	0.970641
0.138115	0.88939	0.92367
0.0620336	0.977596	0.961153
0.149537	0.96796	0.971637
0.0902671	0.917922	0.952711
0.0809902	0.924348	0.95217
0.150305	0.979221	0.9583
-0.0266249	0.952996	0.931988
0.0277842	0.714105	0.968142
0.14664	0.941909	0.937593
0.023442	0.961479	0.965743
0.131928	0.883069	0.891984
0.0193079	0.56941	0.581817
0.188401	0.96373	0.716879
0.0814823	0.924932	0.912064
0.00151482	0.968419	0.950774
0.100903	0.917412	0.886651
0.0533548	0.969359	0.946048
0.00886292	0.715244	0.729141
0.130198	0.950302	0.96479
0.0334393	0.682601	0.747112
0.109332	0.964935	0.981733
0.0583666	0.8829	0.944322
-0.000585226	0.974161	0.943891
0.0142042	0.944965	0.931531
0.0205266	0.78153	0.745578
0.0989017	0.608091	0.618992
0.00493437	0.937642	0.963462
0.178035	0.926662	0.914779
0.303294	0.90141	0.907436
0.33836	0.735611	0.804548
0.1961	0.913368	0.91393
-0.000356107	0.932196	0.90772
0.0863298	0.953404	0.934354
-0.043127	0.947801	0.907074
0.00990655	0.927148	0.949936
0.0608091	0.892335	0.870765
-0.00636743	0.844145	0.870565
0.227823	0.943929	0.90534
0.0525852	0.927816	0.970037
-0.0741717	0.947718	0.955142
0.0565699	0.975101	0.966561
-0.050361	0.96221	0.963645
0.0338027	0.868923	0.864191
-0.0259123	0.95526	0.921775
0.0707234	0.939041	0.93863
0.0517809	0.982551	0.988598
-0.037069	0.922326	0.920849
0.0759872	0.961127	0.966808
0.0343583	0.978584	0.977615
0.0557428	0.882756	0.897322
0.0620021	0.934799	0.911379
0.0108877	0.72539	0.94835
0.0578906	0.964168	0.971546
0.151174	0.96257	0.867691
0.100821	0.920943	0.852076
-0.0555575	0.942655	0.954895
-0.000105576	0.947714	0.989625
-0.0107084	0.880629	0.855698
0.122081	0.852816	0.95825
-0.0279456	0.980129	0.957425
0.0123613	0.84746	0.928685
0.0818263	0.934612	0.931421
-0.0714656	0.946345	0.936251
0.00217992	0.966916	0.950493
0.0762107	0.942739	0.952954
0.0219757	0.953324	0.902104
0.0427112	0.916274	0.927048
-0.0016806	0.928539	0.924436
-0.0183152	0.972602	0.955311
0.0635154	0.966344	0.919912
0.156533	0.978149	0.973591
-0.00450462	0.886125	0.922451
0.0765265	0.929407	0.953555
0.122324	0.944392	0.931828
-0.0414428	0.901263	0.455667
0.00580605	0.946375	0.959614
-0.00171676	0.989139	0.971953
-0.0213409	0.981196	0.970939
0.108993	0.934812	0.928636
-0.0174926	0.961319	0.951132
0.00326588	0.911929	0.914092
0.0690647	0.906342	0.932316
0.107675	0.896519	0.91577
0.0218176	0.929576	0.98408
0.148985	0.904517	0.847092
0.0101525	0.948266	0.93941
-0.0022629	0.879968	0.897664
0.0404977	0.894175	0.938771
0.0786222	0.968508	0.98972
0.108649	0.929305	0.928399
0.143331	0.926181	0.951541
0.0386746	0.863833	0.935612
0.555141	0.960978	0.956804
0.0792705	0.926156	0.911152
0.0864269	0.96224	0.951307
0.00861016	0.975179	0.985956
0.0629922	0.928764	0.930709
0.0838303	0.887949	0.900083
-0.0298303	0.986243	0.994334
0.0978527	0.814658	0.970412
0.00443631	0.899158	0.920333
0.144459	0.932341	0.931936
0.0330844	0.949704	0.926604
0.0047606	0.947506	0.897502
0.0401898	0.9676	0.865491
0.146898	0.950583	0.951907
0.0800102	0.918559	0.939628
0.0762797	0.805879	0.904835
0.126163	0.795861	0.752595
0.0141139	0.939705	0.937583
0.0418781	0.652284	0.643464
0.102376	0.967757	0.937613
0.136585	0.904264	0.896409
0.044025	0.92527	0.916095
0.0252152	0.9477	0.946323
0.0513233	0.957964	0.763366
0.188359	0.86598	0.868168
-0.00740215	0.964008	0.944826
0.0583795	0.911425	0.958565
0.272566	0.918413	0.956115
0.00357997	0.932905	0.919881
0.0687727	0.9176	0.946678
0.110246	0.933791	0.913289
0.063405	0.967804	0.726541
0.166956	0.967585	0.96895
0.291233	0.947118	0.940771
0.0549502	0.8822	0.901803
-0.00711471	0.978487	0.934879
0.0740476	0.960983	0.945447
0.00798327	0.945479	0.935629
0.175035	0.78001	0.942489
0.219693	0.913846	0.919687
0.0658756	0.868129	0.981305
0.0132923	0.957668	0.962716
-0.016185	0.97296	0.971836
0.182613	0.75365	0.788335
0.185247	0.957942	0.963828
0.0835913	0.952476	0.92544
0.293222	0.940293	0.953683
0.107429	0.963396	0.955339
0.0111396	0.985696	0.981302
0.114168	0.871619	0.856721
0.0608039	0.931589	0.932952
0.00934925	0.951764	0.945973
0.0332877	0.953237	0.94191
0.114367	0.829364	0.939097
0.0682117	0.965414	0.959027
0.0363938	0.892414	0.83026
0.0755492	0.916417	0.946805
0.161039	0.960253	0.876598
0.0199019	0.929638	0.934077
-0.00757007	0.936971	0.954651
-0.0688743	0.940619	0.938678
-0.0213821	0.961996	0.968039
0.164111	0.908826	0.978616
0.163642	0.958918	0.963492
-0.0403813	0.901798	0.883721
0.000466606	0.909694	0.908892
0.0705709	0.946007	0.94945
0.0757376	0.943927	0.936564
0.177001	0.889246	0.88478
0.0293296	0.957787	0.965971
-0.00982335	0.967375	0.960857
-0.0220747	0.784	0.960946
-0.0306946	0.811466	0.822016
0.0869064	0.968889	0.958214
0.101685	0.825356	0.884999
-0.00412599	0.928128	0.928935
0.0953189	0.757444	0.728553
0.0485072	0.91339	0.897574
0.059847	0.920378	0.967902
0.0104479	0.95692	0.912812
0.0186012	0.709187	0.993555
-0.0286155	0.940277	0.959747
0.0557094	0.902386	0.901072
0.102035	0.888001	0.8823
0.0930911	0.970446	0.964679
0.102968	0.507159	0.919119
0.0403082	0.963422	0.952394
0.165995	0.891441	0.860191
-0.0177768	0.898679	0.96524
0.131558	0.976195	0.968273
0.0439268	0.947908	0.946237
0.0592269	0.937625	0.960343
0.160327	0.860043	0.805952
0.00234308	0.866598	0.873704
0.156128	0.931505	0.898704
0.0395022	0.91782	0.911176
0.205302	0.939486	0.947424
0.0760918	0.929561	0.954784
0.103183	0.946799	0.93717
-0.00731048	0.953053	0.961513
0.11537	0.905037	0.890938
-0.0615804	0.941543	0.906717
0.0984369	0.977126	0.879354
0.0517692	0.936457	0.899958
0.0775433	0.81491	0.948881
-0.034088	0.935635	0.941065
-0.00146254	0.88097	0.945954
0.0526568	0.909784	0.897422
0.0211022	0.926047	0.917685
-0.00259301	0.954071	0.947087
0.0979214	0.90424	0.95989
0.0544243	0.923677	0.960114
0.0216391	0.85245	0.828026
-0.0362604	0.431965	0.435849
0.106283	0.826269	0.888195
0.0387103	0.975766	0.955496
0.0643108	0.977476	0.977533
-0.00710575	0.943541	0.945383
0.0470091	0.904089	0.900384
0.219573	0.934498	0.954504
0.169704	0.958714	0.902196
-0.0105261	0.917503	0.955439
0.0711664	0.917204	0.87056
0.0464079	0.938683	0.905455
0.119443	0.966148	0.874855
0.0776862	0.961173	0.974377
0.135781	0.917874	0.912447
0.083276	0.906167	0.899603
0.109898	0.912738	0.954918
0.0628526	0.738289	0.836462
-0.037829	0.984118	0.986676
0.0856957	0.905481	0.930482
0.206955	0.723826	0.737441
0.145456	0.848868	0.95221
-0.0147649	0.927071	0.935951
0.152068	0.812039	0.891256
0.0579426	0.864725	0.888264
0.0455675	0.933507	0.913925
0.0320401	0.909432	0.926266
0.156054	0.959165	0.991281
0.0638006	0.836606	0.944551
-0.000553539	0.959255	0.810349
0.0321607	0.882108	0.927249
0.143827	0.937546	0.906119
0.0326822	0.934439	0.85443
0.0332632	0.96071	0.952597
-0.0207941	0.948652	0.948886
-0.0173303	0.871003	0.763364
0.0670939	0.814131	0.823202
0.0476801	0.927598	0.949906
0.150024	0.962192	0.956893
0.0803652	0.969689	0.967589
0.0908994	0.972281	0.964839
0.031145	0.960382	0.981286
0.0974844	0.929783	0.950378
0.0867506	0.916464	0.863951
0.049383	0.960692	0.929286
-0.0205295	0.913479	0.914034
0.0745917	0.912329	0.921996
0.0999753	0.958552	0.890108
0.0379912	0.954543	0.95953
-0.0629126	0.947977	0.937175
0.112982	0.931459	0.957779
0.0469325	0.939021	0.922924
0.202308	0.949244	0.949953
0.0957735	0.964096	0.95351
0.0418138	0.917718	0.960647
0.0510246	0.825357	0.758516
-0.0154325	0.923753	0.863966
0.0936782	0.980295	0.986519
-0.0936417	0.944319	0.929828
0.0218937	0.920586	0.909723
-0.010922	0.975331	0.893192
0.0621673	0.966187	0.982351
0.0365547	0.902742	0.89268
0.0989166	0.450979	0.872426
0.0221146	0.96084	0.955832
-0.0028809	0.946045	0.914263
0.101427	0.953834	0.960275
-0.0571153	0.983688	0.980673
0.0618955	0.857748	0.911704
0.0642388	0.836817	0.826274
-0.041193	0.953624	0.887504
-0.055565	0.982059	0.969646
0.0660983	0.890421	0.92167
0.109616	0.961705	0.954644
0.0196094	0.942543	0.95776
0.111982	0.955446	0.956006
0.0630795	0.954779	0.919518
0.0351779	0.828017	0.907541
0.173649	0.974666	0.964966
0.0263838	0.944138	0.909822
0.107263	0.918693	0.926188
0.0327315	0.973024	0.934833
0.12105	0.8747	0.878803
0.0553328	0.959416	0.953855
0.0964294	0.875614	0.884314
0.0156656	0.930079	0.895322
0.0318588	0.936896	0.92844
0.201195	0.944751	0.955835
0.0955988	0.881331	0.795103
0.139989	0.955692	0.967016
-0.00220054	0.966413	0.970491
0.0386937	0.960824	0.941135
0.00288759	0.945939	0.935343
0.15905	0.970793	0.973858
0.235319	0.960059	0.950814
0.0977957	0.729571	0.757176
0.0662539	0.961668	0.961088
0.0205437	0.981264	0.984268
0.0540691	0.936563	0.955691
0.0603337	0.934712	0.97001
0.0456757	0.924076	0.970471
0.0122967	0.913519	0.973503
-0.015363	0.904599	0.918814
-0.0213758	0.983968	0.970858
0.0556905	0.875145	0.869651
-0.0169458	0.880628	0.962949
-0.0308206	0.928802	0.879835
0.0788111	0.952709	0.951141
0.111694	0.924959	0.908044
0.0534823	0.705637	0.947074
0.0450615	0.966099	0.905649
0.0275163	0.759499	0.766124
0.101547	0.969981	0.967159
-0.0296111	0.976338	0.970117
0.0639031	0.931848	0.936931
0.0556155	0.923609	0.976527
0.0365847	0.948121	0.942109
-0.029009	0.945844	0.97051
0.248354	0.885061	0.862456
0.046817	0.950459	0.959887
0.0726225	0.837781	0.94149
0.0828464	0.961162	0.963213
0.0674666	0.866762	0.890956
0.0617549	0.889902	0.760068
0.152659	0.826832	0.82882
0.086921	0.842201	0.890381
0.122669	0.975909	0.965654
0.0498756	0.91961	0.903321
0.0446228	0.97569	0.972855
-0.0484817	0.942103	0.956486
-0.00347406	0.720419	0.847349
-0.0368967	0.95846	0.958718
0.0163288	0.968021	0.959405
-0.000415075	0.881468	0.850694
0.0987715	0.930381	0.95083
0.0729372	0.836872	0.83955
0.0108938	0.970582	0.961791
-0.0466755	0.905582	0.95828
-0.00514615	0.967661	0.925794
0.0269051	0.972389	0.961671
0.165731	0.929236	0.90163
0.204793	0.954091	0.766773
0.0375807	0.923233	0.904705
0.0163293	0.964656	0.87885
-0.046484	0.941579	0.924859
0.0131754	0.966713	0.961823
0.00842253	0.952652	0.932126
0.0555554	0.946781	0.936623
-0.0465259	0.678105	0.940495
0.0280615	0.931179	0.910712
0.08854	0.961236	0.870304
-0.0748485	0.28913	0.27314
0.057663	0.826437	0.830318
0.0184061	0.941431	0.970857
0.0775701	0.937343	0.903412
0.127312	0.932251	0.933159
0.0703688	0.884835	0.933798
-0.0193407	0.951835	0.922248
0.144713	0.921789	0.937902
-0.0169177	0.880025	0.919119
0.0104948	0.986586	0.976679
0.0258665	0.942588	0.956706
0.0735477	0.904721	0.868662
0.140695	0.960092	0.979185
0.10556	0.93336	0.947258
0.0655473	0.919846	0.939586
0.0912845	0.783963	0.963024
-0.0395949	0.932616	0.970189
0.175758	0.959786	0.982801
0.0935805	0.931941	0.934976
0.12602	0.986005	0.974228
0.394615	0.916171	0.764708
0.0738295	0.904084	0.920669
0.0162719	0.980232	0.965295
-0.0331886	0.900865	0.938701
0.115703	0.953448	0.93057
0.197052	0.96636	0.970985
0.00838753	0.922506	0.946064
-0.0178087	0.91603	0.948586
-0.0020551	0.953237	0.939439
0.255547	0.893113	0.966769
0.0987454	0.933167	0.971462
0.0639469	0.965462	0.598089
0.127605	0.881932	0.895519
0.0161212	0.976603	0.845072
0.0965073	0.923072	0.922449
0.0314081	0.942037	0.979111
0.0432988	0.856191	0.842817
-0.00817465	0.951935	0.882325
-0.00895531	0.958506	0.967091
-0.0274681	0.958608	0.919558
0.00167302	0.936818	0.95047
0.0745638	0.942833	0.932433
0.0797599	0.94536	0.925393
0.143964	0.918551	0.79351
0.0554397	0.949486	0.914766
0.03831	0.942668	0.958034
0.0320384	0.805269	0.863665
0.239818	0.87714	0.885704
0.14408	0.912578	0.921059
0.0928205	0.938934	0.943924
-0.0626621	0.971339	0.980763
0.0942296	0.873176	0.877385
0.0315416	0.8778	0.868934
-0.0351018	0.971214	0.876291
-0.0278055	0.949493	0.920604
0.12845	0.686207	0.659377
-0.0127039	0.974916	0.972847
0.0959599	0.934556	0.922953
0.12832	0.913793	0.942647
0.0825706	0.960626	0.932219
0.078348	0.969436	0.974167
0.09029	0.941569	0.955806
0.0667374	0.913383	0.970578
0.00911864	0.932788	0.478763
-0.0714499	0.913248	0.920659
0.00370794	0.643711	0.667848
0.0313803	0.984078	0.937776
0.00951172	0.849948	0.838293
0.0441622	0.943819	0.922356
0.0102502	0.975149	0.975336
0.0335135	0.917459	0.858472
0.194314	0.909321	0.93027
0.0223421	0.939737	0.694228
0.03901	0.955246	0.926715
-0.060011	0.938089	0.931296
-0.00577575	0.966548	0.956149
-0.050541	0.953401	0.964437
0.453533	0.883355	0.877336
-0.00988101	0.682657	0.709518
0.00817934	0.97975	0.974792
0.161782	0.937276	0.953123
0.0402596	0.801334	0.792123
0.110727	0.994875	0.934099
0.0528622	0.906588	0.949958
0.151979	0.904029	0.887953
0.0946825	0.974414	0.956434
-0.0171643	0.919314	0.971093
0.0278959	0.823232	0.774614
0.0834097	0.972405	0.967504
-0.0136653	0.824165	0.938006
-0.00931418	0.971511	0.9742
-0.0135411	0.938274	0.878947
0.0588233	0.967122	0.95533
0.0929444	0.919481	0.918802
0.0864258	0.880659	0.883426
0.00382016	0.898035	0.886618
0.0412019	0.935417	0.95046
-0.00798319	0.919136	0.928569
0.169838	0.942885	0.947199
-0.0402149	0.977555	0.961675
0.0815366	0.923493	0.918254
0.0146656	0.836881	0.832769
0.0917665	0.959073	0.925909
0.0681564	0.906664	0.907251
-0.0092373	0.964521	0.967247
0.0674849	0.600526	0.577542
-0.0500452	0.914464	0.91984
0.138581	0.867754	0.936064
0.0574535	0.918607	0.945513
-0.0142532	0.940701	0.867275
0.0441314	0.859937	0.84324
0.239685	0.944243	0.941027
0.0788576	0.873675	0.979821
0.058218	0.957234	0.96377
0.0410497	0.957021	0.9663
-0.00486569	0.974582	0.950196
0.107248	0.673251	0.703072
0.0234112	0.975133	0.973774
0.015383	0.936265	0.906077
0.055308	0.92893	0.857794
0.0255931	0.983277	0.955898
0.0544062	0.962717	0.950251
0.00970485	0.960065	0.897368
0.0331076	0.995336	0.979218
0.0686608	0.970165	0.984625
-0.000233897	0.97186	0.919072
0.0536917	0.942829	0.930631
0.0190989	0.934127	0.92683
0.0412294	0.980917	0.970091
0.155194	0.923242	0.932955
0.000510268	0.973642	0.968725
0.0555839	0.907925	0.92066
0.143553	0.936295	0.873438
0.0581823	0.958628	0.95701
0.238751	0.885344	0.945238
0.0800012	0.870584	0.892313
0.0121147	0.911029	0.839894
0.0908155	0.852905	0.964608
-0.00624662	0.928556	0.933425
0.00358694	0.959196	0.827231
0.118101	0.963777	0.976358
-0.0186313	0.886803	0.917304
0.135815	0.970331	0.971924
0.044962	0.863088	0.894133
0.0432463	0.881053	0.782138
0.00827667	0.970577	0.927835
-0.134611	0.996488	0.997827
0.0864657	0.968202	0.965006
0.0157953	0.929392	0.932864
0.119785	0.887835	0.942963
-0.000674443	0.929867	0.908352
0.0170838	0.888054	0.879526
0.123219	0.81046	0.747055
-0.0101848	0.951477	0.93823
0.182127	0.972551	0.978245
0.400034	0.929216	0.933345
0.0372382	0.834189	0.850989
0.113698	0.945473	0.965229
-0.0594955	0.936683	0.967387
0.0629053	0.97175	0.945408
0.0133071	0.891624	0.884607
0.0764363	0.928875	0.91782
0.123889	0.973738	0.945175
-0.00868061	0.98527	0.942031
-0.0445365	0.951499	0.954976
-0.04536	0.973487	0.971652
-0.0196157	0.95031	0.982069
0.258578	0.951845	0.950168
0.124749	0.945866	0.949841
0.101262	0.953414	0.741584
0.0803856	0.790625	0.909413
-0.00445105	0.871341	0.902116
0.0151479	0.948797	0.966526
0.0272574	0.948238	0.942151
0.135662	0.905303	0.782317
0.0774984	0.935889	0.925416
0.0520422	0.932335	0.909091
0.0160451	0.943932	0.932876
0.0115152	0.948553	0.953092
0.0812569	0.822023	0.834105
-0.0141058	0.914739	0.900393
0.131369	0.900713	0.789368
0.0826577	0.919592	0.933285
0.0491538	0.915346	0.914582
0.09093	0.920868	0.912562
0.0563016	0.964929	0.951131
0.0202733	0.921825	0.909682
0.0809852	0.964715	0.966317
-0.0773655	0.899001	0.968246
0.00907761	0.933837	0.948287
-0.0074174	0.955088	0.802692
0.0523356	0.832583	0.857207
0.0168918	0.954659	0.961258
0.156435	0.848381	0.941417
0.0216304	0.972213	0.949068
0.0296335	0.599543	0.924686
0.0113463	0.803359	0.94155
0.135341	0.97147	0.823674
0.0806509	0.906862	0.926364
0.00909759	0.868102	0.946138
-0.00125069	0.956152	0.965262
0.0378045	0.900194	0.886187
-0.0306287	0.889557	0.907951
-0.0103768	0.969436	0.960744
0.132353	0.905111	0.934537
0.0155039	0.85526	0.813142
0.143276	0.929292	0.937025
0.00478989	0.964192	0.974704
0.0372402	0.915813	0.919365
0.0502786	0.828259	0.955859
-0.00917774	0.956583	0.841712
-0.00490583	0.903868	0.880939
0.0708183	0.890168	0.887784
0.140619	0.972913	0.973909
0.0481369	0.853035	0.847981
0.00742292	0.984596	0.88172
0.19975	0.856987	0.872312
0.0573913	0.87888	0.883898
0.0572128	0.642148	0.65245
-0.0223354	0.933709	0.937311
0.14897	0.95685	0.929573
0.077891	0.939658	0.403261
0.198397	0.940178	0.924261
0.0988573	0.966055	0.921774
0.0970123	0.986561	0.97515
0.0592168	0.949639	0.909404
0.0333409	0.990413	0.98801
0.116144	0.873717	0.893221
0.0115524	0.958521	0.942875
0.094336	0.944271	0.716184
0.0843001	0.902169	0.935082
0.127642	0.965536	0.972895
0.18201	0.935935	0.949042
-0.043395	0.873416	0.899907
0.0711967	0.905746	0.955771
0.138302	0.969669	0.885466
-0.00169757	0.938971	0.965646
0.0725138	0.929973	0.943341
0.168151	0.978753	0.904752
0.00399283	0.968929	0.930734
0.104855	0.870827	0.889756
0.128982	0.895477	0.921766
0.0659258	0.944776	0.977389
0.00293781	0.939128	0.958673
0.213784	0.957914	0.975616
0.0106839	0.81536	0.944852
0.00349221	0.860185	0.869349
0.159846	0.936916	0.906106
0.014196	0.726962	0.88608
0.0446955	0.787355	0.910533
0.0551016	0.955959	0.958426
-0.0150328	0.961017	0.962012
-0.00152671	0.94124	0.937558
0.115848	0.943226	0.944257
0.0268893	0.887998	0.897095
0.164608	0.819475	0.82293
0.0422854	0.843827	0.942584
0.0527876	0.967116	0.973417
-0.0187692	0.952861	0.959692
0.0539043	0.708552	0.719255
-0.0162628	0.969816	0.96049
0.0332371	0.963678	0.969883
0.184237	0.945659	0.95774
0.102719	0.843473	0.845686
0.037621	0.927193	0.937335
0.156289	0.889786	0.947224
0.078026	0.939464	0.929686
0.128229	0.88396	0.956278
0.045015	0.975958	0.958417
-0.0420553	0.858907	0.846194
0.0590172	0.947662	0.947698
-0.0185686	0.976639	0.97763
0.052657	0.86217	0.97194
0.0982423	0.948547	0.819973
0.28304	0.963518	0.956438
0.0657038	0.960538	0.970781
0.00972266	0.942509	0.949145
0.0922442	0.9293	0.976087
0.109462	0.94092	0.887655
0.00183834	0.989495	0.985384
-0.0960842	0.916273	0.902027
0.0690191	0.952995	0.963488
-0.0266056	0.827287	0.824268
0.0198299	0.922814	0.910581
0.0192622	0.961489	0.884428
0.00116436	0.836836	0.924447
0.0828711	0.962476	0.963716
0.0485836	0.912978	0.820823
0.0128743	0.980577	0.981328
-0.0273314	0.938549	0.926412
0.197567	0.931294	0.938009
0.220856	0.929518	0.95157
-0.0969669	0.944799	0.95128
0.0700784	0.853782	0.920649
0.104104	0.934221	0.919553
0.00994872	0.89646	0.911065
0.0197926	0.922068	0.908508
0.0303558	0.911584	0.873191
0.0580793	0.947549	0.922594
-0.0259276	0.90233	0.870696
0.0841055	0.904935	0.900498
0.0212437	0.965952	0.979174
0.0230513	0.932085	0.942324
-0.0144911	0.947835	0.970365
0.0132851	0.948057	0.940641
0.090045	0.890506	0.966237
0.0408089	0.915607	0.947515
0.000468769	0.919287	0.913719
0.0573427	0.962934	0.945401
0.103967	0.946399	0.928474
0.00496487	0.91121	0.938886
-0.0156989	0.977104	0.977381
0.0250436	0.918305	0.882509
0.0528733	0.922124	0.912919
0.0956198	0.939369	0.959853
0.0931946	0.911254	0.868886
0.0802662	0.912166	0.901819
0.0078274	0.976456	0.986132
-0.0107655	0.921618	0.955907
0.0838783	0.947304	0.935002
0.0148032	0.964419	0.96922
0.124774	0.975945	0.942577
-0.0123979	0.459527	0.452726
0.139256	0.960502	0.958729
0.0857416	0.965115	0.959693
0.185059	0.935649	0.927186
-0.0180137	0.969933	0.963862
0.0242438	0.754084	0.775096
0.0226549	0.928711	0.912554
-0.0106096	0.95464	0.947295
0.0795972	0.981579	0.978045
-0.0012896	0.976202	0.927264
0.0774035	0.734624	0.84008
0.0559965	0.41814	0.456192
0.124619	0.949314	0.952295
-0.0185581	0.961477	0.925452
0.124281	0.95486	0.958283
0.101635	0.942604	0.979272
-0.0128388	0.958169	0.96006
0.0495071	0.956838	0.90523
0.0875467	0.907052	0.820011
0.136985	0.773925	0.734046
0.0426548	0.684674	0.591612
0.0196482	0.955604	0.93162
0.0329178	0.978237	0.965542
-0.025869	0.929457	0.910941
0.0903196	0.919552	0.890441
-0.0274346	0.884903	0.959164
0.0387014	0.97292	0.974843
0.070374	0.952622	0.961139
0.0633352	0.92203	0.925125
0.0269677	0.955668	0.964702
0.179317	0.921118	0.97113
0.140039	0.873129	0.947064
0.0289498	0.987523	0.974937
0.214946	0.934224	0.928349
0.0914105	0.960969	0.89834
0.209801	0.92268	0.94552
-0.0441905	0.960243	0.952481
0.386944	0.759554	0.773103
0.113677	0.88589	0.887121
0.0721537	0.897412	0.75649
0.119299	0.962776	0.972847
0.0720325	0.937132	0.939363
0.0796758	0.826825	0.962035
0.0537122	0.840864	0.916648
0.00922109	0.947847	0.952356
0.0291112	0.973502	0.96135
-0.0166076	0.958911	0.960304
0.101151	0.824961	0.94911
0.00993711	0.914547	0.924681
0.18541	0.98371	0.950742
0.039398	0.936425	0.934329
0.0947059	0.966439	0.953651
-0.0705356	0.940248	0.915099
0.0968652	0.960723	0.898017
0.379683	0.937047	0.938471
-0.0424852	0.881814	0.96496
0.0593532	0.93485	0.943503
0.103576	0.976349	0.972337
0.0552662	0.940085	0.929097
-0.0678839	0.935885	0.932999
0.26144	0.891761	0.901874
0.00435357	0.938195	0.961199
0.129314	0.941886	0.933578
0.483425	0.513631	0.506268
0.106627	0.967713	0.953108
-0.022072	0.944523	0.907615
0.0969555	0.956999	0.944757
0.0448234	0.906065	0.898592
0.104433	0.896739	0.9018
0.105616	0.929245	0.980576
0.254816	0.859322	0.882809
0.112841	0.866625	0.94139
0.123832	0.961842	0.948561
0.0636753	0.958014	0.95817
0.200851	0.811294	0.686191
0.0577385	0.962723	0.973754
0.220569	0.915952	0.915137
0.0273217	0.955285	0.953158
0.157475	0.951723	0.93062
-0.00144041	0.860906	0.893909
0.0683725	0.704861	0.563513
0.139675	0.904583	0.839317
0.0780535	0.959385	0.944473
0.049517	0.969438	0.97436
-0.0282644	0.874022	0.886891
0.00504933	0.979917	0.951123
0.347649	0.839057	0.858036
0.0912025	0.957632	0.971257
0.0157668	0.709587	0.797534
0.0962732	0.867087	0.948062
0.0639889	0.963768	0.956241
0.0995272	0.966478	0.976004
0.00285265	0.893027	0.897462
0.0868209	0.897299	0.933581
-0.00326315	0.976598	0.917922
-0.0523481	0.89843	0.920925
0.00521637	0.932672	0.952525
-0.0425699	0.923226	0.959772
0.00294596	0.922747	0.942896
-0.00578315	0.901577	0.893297
0.099257	0.95267	0.946226
0.0805828	0.882253	0.886269
-0.0637481	0.972859	0.929709
0.0742151	0.935647	0.928753
0.0709834	0.979799	0.981249
-0.00521739	0.954268	0.872583
0.0788096	0.90019	0.857187
0.0758429	0.953307	0.928188
-0.0235512	0.23813	0.952114
0.0503579	0.910999	0.894155
0.109615	0.945903	0.913294
0.0371652	0.89924	0.882637
0.00114459	0.951159	0.989387
0.102277	0.981859	0.952561
0.00243791	0.871901	0.876362
-0.0263817	0.939366	0.930694
0.0234944	0.863	0.8975
0.0330283	0.967228	0.982541
-0.13469	0.957543	0.951405
0.0321112	0.962229	0.961157
0.0632109	0.967739	0.931557
0.121203	0.875727	0.931878
-0.0134688	0.93381	0.937921
0.131472	0.945478	0.938406
-0.0169032	0.754942	0.796865
0.0924007	0.888543	0.927638
0.122809	0.965824	0.939045
-0.0653435	0.984865	0.968111
0.109802	0.953674	0.902627
0.0318878	0.917368	0.889506
-0.00209272	0.806637	0.82086
0.065027	0.967209	0.9859
0.126082	0.945256	0.814821
-0.0849462	0.997996	0.997486
0.0338809	0.914843	0.940824
0.0572467	0.937825	0.906975
0.124337	0.950898	0.840704
0.0736129	0.739063	0.796271
-0.0705294	0.950917	0.873505
0.0244599	0.957505	0.932711
0.151348	0.904999	0.92173
-0.0204796	0.972344	0.97605
0.0500404	0.931358	0.947578
-0.0118234	0.956896	0.941613
0.144619	0.861959	0.844304
0.00521079	0.870072	0.865921
0.206217	0.964295	0.938947
-0.0606805	0.962035	0.967771
0.179823	0.953751	0.970395
0.124826	0.946029	0.981766
0.118676	0.89513	0.876623
0.0817029	0.938393	0.924941
0.199029	0.785872	0.737122
0.0162181	0.942056	0.877953
0.0340223	0.86556	0.958976
0.0599699	0.955	0.974372
0.128942	0.848264	0.851123
0.0146533	0.893123	0.878633
0.0533362	0.92492	0.913489
0.129219	0.759942	0.752008
-0.0621774	0.915388	0.765076
0.158278	0.926415	0.966979
-0.0455712	0.975373	0.953223
0.0395214	0.913165	0.861137
-0.00720435	0.946796	0.959397
0.11431	0.918538	0.838832
0.106429	0.931905	0.930775
0.235239	0.74598	0.728455
-0.0377899	0.965008	0.957588
0.0224835	0.927913	0.827247
0.0500744	0.939876	0.963571
0.0846895	0.94896	0.941006
-0.00323476	0.840654	0.829801
0.0603052	0.984107	0.984018
0.0325851	0.947931	0.931454
0.020022	0.768166	0.640679
-0.0511976	0.971847	0.975341
-0.00648788	0.976208	0.892118
0.071983	0.932877	0.389961
-0.0475572	0.984429	0.941048
0.0354742	0.963748	0.943704
0.0743019	0.933421	0.918972
0.0545569	0.955608	0.90641
0.117069	0.864838	0.867682
0.115416	0.789899	0.962082
0.133157	0.945841	0.89768
-0.0113513	0.95959	0.957953
0.136853	0.927684	0.969363
-0.0221746	0.80198	0.743404
0.105683	0.96762	0.953097
-0.0353937	0.86448	0.919149
0.0914505	0.851286	0.84713
0.03142	0.95789	0.944816
-0.0175817	0.972413	0.97612
0.0138856	0.954341	0.962811
0.0534902	0.953405	0.95567
-0.00267938	0.847391	0.911518
-0.0478406	0.981651	0.969191
0.140201	0.802789	0.819116
0.134571	0.907208	0.919505
0.131061	0.936706	0.959745
-0.0560063	0.971696	0.957488
0.0145	0.94407	0.89358
0.210951	0.960931	0.956231
0.0121481	0.966263	0.95129
-0.0288641	0.927727	0.914139
0.00395573	0.958436	0.953702
0.198943	0.759485	0.830643
-0.0637682	0.674453	0.660567
0.0236572	0.950473	0.949377
0.0822009	0.960644	0.959986
0.358719	0.965988	0.939427
0.0470029	0.898925	0.89696
0.0934413	0.939597	0.86526
1.78051e-06	0.948005	0.971797
-0.00454325	0.895926	0.843162
0.156016	0.928377	0.89637
-0.0145262	0.928671	0.973496
-0.01138	0.939882	0.95153
0.22194	0.878357	0.926409
-0.0341273	0.929186	0.913265
0.0114904	0.961115	0.973034
0.122617	0.962972	0.971054
0.119495	0.847526	0.957422
-0.0558478	0.87599	0.888699
-0.0202174	0.944147	0.96138
0.0991413	0.945459	0.937974
0.0381412	0.958122	0.978009
0.159814	0.940233	0.894928
0.0153026	0.923144	0.930259
0.0696271	0.946941	0.945602
0.062787	0.935188	0.948224
-0.0118179	0.953913	0.927793
0.265289	0.953729	0.922238
0.0458179	0.916548	0.890301
0.0111536	0.824763	0.835537
0.0470437	0.929339	0.932054
0.0384831	0.902066	0.897797
0.0167025	0.923337	0.924235
0.0933351	0.935899	0.948977
-0.00106611	0.95511	0.95227
0.0593753	0.946552	0.922839
0.0889118	0.968873	0.950692
0.0685867	0.969684	0.953137
0.0911135	0.964295	0.962096
-0.0515216	0.945554	0.930006
0.0879139	0.911474	0.820807
0.104826	0.97552	0.947939
0.105064	0.901354	0.900828
0.00589905	0.792177	0.926918
1	0.930664	0.926329
0.08017	0.952617	0.915704
0.00597637	0.933436	0.882027
0.509604	0.963892	0.959287
0.137174	0.856037	0.825659
0.119697	0.871344	0.937299
0.0829477	0.914069	0.933058
0.0491455	0.890416	0.884425
0.188217	0.89372	0.906072
0.146361	0.872551	0.876808
0.0669251	0.952258	0.960744
-0.0125939	0.956934	0.969234
0.0278519	0.972173	0.949301
-0.00501466	0.949521	0.949917
0.205483	0.934042	0.921769
0.0376393	0.896659	0.931739
0.134016	0.90475	0.898959
0.0799559	0.887593	0.924959
0.0928972	0.927406	0.927828
0.121453	0.94392	0.949513
0.0911507	0.9292	0.966844
0.0883128	0.949748	0.961504
0.0527787	0.871076	0.883779
0.0765457	0.963387	0.968959
0.0545609	0.879823	0.887519
0.004946	0.830641	0.93383
0.209047	0.965381	0.308239
0.0219272	0.847926	0.923247
0.0441189	0.971752	0.975065
0.134512	0.966222	0.91772
0.0348529	0.940649	0.942658
0.125151	0.892946	0.846929
-0.0388701	0.895716	0.947698
0.0561327	0.977307	0.580648
0.224623	0.974279	0.890996
0.0659307	0.957203	0.972414
0.0243493	0.681959	0.961655
-0.00163461	0.916761	0.915575
0.000975483	0.963288	0.977131
0.155612	0.931647	0.898799
0.162577	0.914297	0.915315
0.0500493	0.94916	0.980421
0.19176	0.903705	0.975612
0.104668	0.93047	0.951735
0.063667	0.91909	0.952518
-0.0101587	0.911095	0.892413
-0.00113422	0.929457	0.910645
0.0424066	0.912044	0.914862
0.09275	0.957444	0.91261
0.0820983	0.915112	0.905631
0.0421293	0.957506	0.969276
0.0120748	0.889207	0.935548
0.158526	0.956803	0.891828
-0.00207828	0.939243	0.885786
0.0286653	0.971388	0.978784
0.0828393	0.945682	0.951011
0.196446	0.943585	0.843885
-0.0179042	0.930027	0.920766
0.0358118	0.88876	0.931062
0.045289	0.918021	0.927877
-0.0196853	0.948151	0.94848
0.183901	0.897029	0.918117
0.0709166	0.883949	0.868416
0.0171752	0.943444	0.947334
-0.0125323	0.968885	0.986433
0.0679734	0.926313	0.93622
-0.075183	0.905139	0.911654
0.153392	0.945849	0.922427
0.0880016	0.84052	0.84241
-0.0351464	0.966128	0.967776
0.053491	0.851595	0.943009
0.0740765	0.950732	0.937005
0.0548757	0.931545	0.960952
0.157673	0.96902	0.975909
0.0176646	0.967351	0.919805
0.18718	0.960571	0.968789
-0.0745894	0.913623	0.922443
0.0373153	0.899806	0.860098
-0.0539038	0.790548	0.759164
-0.0583128	0.513419	0.513768
0.0428641	0.974302	0.906137
0.000330218	0.968915	0.944477
0.0250116	0.965687	0.957126
0.0524536	0.972326	0.938524
0.00797093	0.916776	0.915792
0.0288444	0.931963	0.917977
0.192592	0.977719	0.923124
0.0252621	0.866827	0.864026
0.24364	0.933	0.953899
0.316128	0.77689	0.878372
-0.00763665	0.438118	0.46108
0.158103	0.912218	0.938775
0.174006	0.944132	0.963503
0.00741751	0.242372	0.178522
0.0250203	0.892678	0.915821
-0.0166322	0.980759	0.988759
0.0679084	0.885537	0.887918
0.128226	0.974368	0.981843
-0.0138509	0.806205	0.929502
0.0201044	0.940232	0.924546
0.175251	0.887029	0.874431
0.086697	0.762131	0.762485
0.41962	0.936112	0.947159
0.102907	0.960517	0.884142
0.0382998	0.940638	0.924015
0.0683318	0.96023	0.974838
0.0876387	0.895851	0.954341
0.0740747	0.924175	0.944946
0.170255	0.949766	0.956372
-0.014728	0.957528	0.956173
-0.0329978	0.946499	0.937979
0.309987	0.904536	0.917082
0.0807567	0.867626	0.859067
0.072899	0.876333	0.903457
0.0680986	0.938095	0.956486
0.0920267	0.878546	0.879822
-0.013155	0.964224	0.942356
0.0534374	0.867632	0.882019
0.077988	0.966457	0.959729
0.0215799	0.968695	0.965784
0.165655	0.908193	0.521868
0.0956084	0.946472	0.934387
-0.0658032	0.553236	0.516644
0.0795106	0.973587	0.948936
-0.0112148	0.965627	0.967271
0.0738727	0.827833	0.947302
0.0126427	0.928803	0.81407
-0.0212326	0.97987	0.929928
-0.00373599	0.974147	0.979604
-0.0517577	0.96855	0.9698
0.0869649	0.979695	0.917843
-0.0791992	0.924304	0.914472
0.164238	0.962325	0.955879
0.0694008	0.917068	0.948253
0.0500414	0.904871	0.878411
0.0399893	0.958015	0.958532
0.0248203	0.954263	0.810335
0.0364333	0.95344	0.965199
0.0701748	0.970223	0.967301
0.0958732	0.938481	0.951469
0.0270505	0.518436	0.488521
0.107246	0.886089	0.970555
0.199924	0.866372	0.835895
0.0241088	0.957743	0.914308
0.151932	0.886203	0.948926
0.0505582	0.879474	0.897557
0.0476505	0.856395	0.85119
0.168726	0.970512	0.971671
-0.00436699	0.926838	0.913723
-0.0125609	0.972401	0.975663
-0.0573448	0.959031	0.95703
0.0488968	0.965553	0.868394
0.0813516	0.95174	0.952246
0.104366	0.962365	0.963539
0.0285901	0.870032	0.868465
0.0658517	0.933866	0.951231
0.0948405	0.973485	0.958773
-0.0295009	0.979897	0.963412
0.0379843	0.968296	0.927783
0.106574	0.939704	0.935264
0.0570975	0.910258	0.911044
-0.012951	0.879137	0.953641
0.0768683	0.960436	0.958742
-0.00176307	0.900894	0.939231
0.0142523	0.963963	0.939657
0.0511805	0.956037	0.957425
0.0408	0.768459	0.939962
0.042774	0.925264	0.941686
0.0586043	0.910182	0.924644
0.0337591	0.961292	0.788339
-0.0421978	0.982546	0.934633
-0.0760915	0.95964	0.924034
-0.00271832	0.932105	0.943849
-0.0314051	0.872396	0.928375
0.190915	0.963488	0.948046
0.116005	0.913846	0.952275
0.0855672	0.939688	0.928098
0.069429	0.938802	0.938442
0.0319246	0.972059	0.967819
0.137875	0.515957	0.521702
0.0869085	0.968859	0.959499
0.0849996	0.819467	0.946541
-0.0130814	0.805269	0.825653
0.023607	0.853685	0.922315
0.0212533	0.880162	0.933887
0.164783	0.691203	0.95399
0.138077	0.719437	0.771453
0.0118471	0.964729	0.94621
-0.00478951	0.931925	0.882678
0.022825	0.952124	0.903256
0.0234213	0.968499	0.971919
-0.0547307	0.885761	0.934353
0.055428	0.814297	0.834343
0.0313725	0.932133	0.943703
0.0191768	0.9323	0.963496
0.0240449	0.980245	0.983421
0.0236536	0.915579	0.927407
0.00693835	0.906448	0.971168
0.0973721	0.917242	0.952427
-0.00215419	0.950116	0.922395
0.0106246	0.923717	0.934307
0.0769171	0.834673	0.855861
-0.0752068	0.95675	0.942481
0.141872	0.940129	0.97791
0.00443387	0.951513	0.867376
-0.0249668	0.935177	0.876899
0.0334482	0.923044	0.957395
0.0120735	0.890788	0.971193
0.148919	0.847711	0.849603
0.0922541	0.644892	0.848586
-0.0602849	0.923288	0.940911
0.00533289	0.873854	0.9321
0.0942391	0.938959	0.899729
0.0491736	0.941914	0.946331
0.0499628	0.958593	0.951794
-0.0065691	0.883676	0.923693
-0.00811332	0.966976	0.971718
0.0191365	0.979698	0.973467
0.00764604	0.947215	0.944465
0.0673872	0.943357	0.373482
0.122281	0.980619	0.889082
0.0889839	0.90622	0.918254
0.127811	0.969359	0.956644
0.0800621	0.902395	0.958636
0.0578295	0.959662	0.931755
0.123581	0.959427	0.938345
-0.008601	0.905982	0.976634
1	0.766643	0.725943
-0.0483485	0.931776	0.9363
0.0669298	0.971106	0.973624
0.0431872	0.878644	0.804675
0.0284904	0.95624	0.895725
0.138568	0.968222	0.907799
0.0917461	0.952364	0.961313
0.0564122	0.913452	0.915947
-0.040388	0.940973	0.939869
0.0250808	0.944202	0.958604
-0.0259935	0.903266	0.880582
0.129517	0.936267	0.900033
-0.012146	0.98279	0.976949
0.139391	0.857288	0.959989
0.120288	0.936811	0.433624
0.0283141	0.965743	0.892373
0.11691	0.947402	0.941504
0.0631584	0.884472	0.950849
0.0319845	0.833654	0.816847
0.104523	0.254558	0.923977
-0.00554943	0.954334	0.93672
0.200856	0.938746	0.889536
0.0766811	0.883885	0.674061
0.0430035	0.953716	0.925698
0.078047	0.818118	0.954894
-0.011126	0.821894	0.920942
0.220966	0.935528	0.899597
0.318101	0.957078	0.963521
0.189641	0.941329	0.850011
0.0726849	0.917903	0.89186
0.0907223	0.932369	0.910664
-0.00494351	0.903575	0.961873
0.070172	0.853557	0.868282
0.0378835	0.923294	0.929304
0.0394513	0.933567	0.970262
0.110263	0.872743	0.902449
-0.00312064	0.778371	0.974206
0.0428165	0.888092	0.86656
0.142784	0.890204	0.772039
-0.0386206	0.846043	0.927218
0.0712445	0.924	0.925344
0.0151586	0.918232	0.899614
0.097648	0.917266	0.907651
0.0510844	0.95841	0.951787
-0.0387656	0.952129	0.728136
0.0434011	0.949311	0.965509
0.0851697	0.747591	0.757855
-0.000646615	0.937256	0.928021
0.0103419	0.909378	0.897674
0.102379	0.941797	0.903971
0.0536423	0.910548	0.981553
-0.0476148	0.944643	0.956988
0.0617348	0.963487	0.938822
-0.015149	0.938514	0.953877
0.0786585	0.877001	0.866812
0.0387722	0.959264	0.965979
-0.0373513	0.954815	0.939287
0.00309981	0.777207	0.877677
-0.0171077	0.891522	0.952569
-0.0473148	0.950427	0.919541
0.11581	0.870298	0.862033
0.210967	0.965358	0.959525
0.0139733	0.95326	0.951316
0.105332	0.940807	0.9665
0.0273914	0.963425	0.957744

## Sheet: Fig2a_CR2CR3_CR7
diff_gene_same_cell	same_gene_same_batch_same_cluster	same_gene_diff_batch_same_cluster	comparison
0.023422	0.932724	0.927968	CR2_CR7
0.0579956	0.891122	0.811468	CR2_CR7
0.0934589	0.866958	0.878835	CR2_CR7
-0.00902522	0.901486	0.817683	CR2_CR7
0.0403791	0.903907	0.87865	CR2_CR7
0.0261185	0.878866	0.949678	CR2_CR7
0.0761623	0.961275	0.941974	CR2_CR7
0.0668388	0.901344	0.922816	CR2_CR7
0.0551333	0.954019	0.876291	CR2_CR7
0.21147	0.92877	0.917351	CR2_CR7
-0.0217093	0.928903	0.941993	CR2_CR7
0.116623	0.96306	0.943158	CR2_CR7
0.018962	0.887469	0.845918	CR2_CR7
-0.0626906	0.939356	0.924224	CR2_CR7
0.087043	0.926289	0.894316	CR2_CR7
0.0409404	0.835248	0.898519	CR2_CR7
0.0132334	0.980259	0.985561	CR2_CR7
0.00381947	0.855744	0.831745	CR2_CR7
0.233081	0.948397	0.936185	CR2_CR7
0.12042	0.859	0.902554	CR2_CR7
0.0468414	0.857201	0.766606	CR2_CR7
-0.0162876	0.948794	0.914101	CR2_CR7
0.0102984	0.97328	0.979406	CR2_CR7
0.0770799	0.964648	0.909596	CR2_CR7
0.0423721	0.752403	0.710533	CR2_CR7
0.006248	0.939569	0.941368	CR2_CR7
0.0333241	0.891248	0.89803	CR2_CR7
0.0613319	0.939833	0.851207	CR2_CR7
0.0472012	0.754152	0.942835	CR2_CR7
-0.0116188	0.975137	0.981822	CR2_CR7
0.100812	0.884777	0.781911	CR2_CR7
0.112873	0.930155	0.894563	CR2_CR7
0.0945491	0.976458	0.928598	CR2_CR7
-0.0135218	0.87182	0.864204	CR2_CR7
0.0836402	0.773313	0.787701	CR2_CR7
0.138237	0.961278	0.937061	CR2_CR7
0.0570751	0.928438	0.857568	CR2_CR7
0.22193	0.917659	0.937967	CR2_CR7
-0.0321759	0.962311	0.965301	CR2_CR7
0.0503442	0.932815	0.921963	CR2_CR7
0.0156799	0.827648	0.918041	CR2_CR7
0.251691	0.934405	0.909666	CR2_CR7
-0.0679838	0.981405	0.943312	CR2_CR7
-0.00346253	0.951996	0.958979	CR2_CR7
0.0232661	0.965899	0.970367	CR2_CR7
0.106424	0.942606	0.862	CR2_CR7
0.105909	0.763913	0.740977	CR2_CR7
0.0873738	0.933854	0.882455	CR2_CR7
0.132258	0.90429	0.936728	CR2_CR7
0.0591529	0.939183	0.944096	CR2_CR7
0.0890821	0.963873	0.95517	CR2_CR7
-0.0322381	0.973806	0.974533	CR2_CR7
0.217395	0.855573	0.878114	CR2_CR7
0.0736828	0.979416	0.907691	CR2_CR7
0.127315	0.874327	0.980905	CR2_CR7
0.0258213	0.97103	0.920767	CR2_CR7
-0.0758434	0.967131	0.958898	CR2_CR7
0.0916764	0.969849	0.949152	CR2_CR7
0.140292	0.935488	0.920648	CR2_CR7
0.0263285	0.977034	0.954456	CR2_CR7
0.0860568	0.712737	0.714811	CR2_CR7
0.109007	0.984955	0.946679	CR2_CR7
0.079118	0.937985	0.941548	CR2_CR7
-0.0327365	0.903694	0.911202	CR2_CR7
-0.0100079	0.976069	0.959484	CR2_CR7
-0.00841789	0.966618	0.898277	CR2_CR7
0.0348132	0.979704	0.959686	CR2_CR7
0.00250251	0.914775	0.870306	CR2_CR7
0.0927726	0.950658	0.949432	CR2_CR7
-0.00835641	0.815726	0.876752	CR2_CR7
0.0363026	0.539645	0.552495	CR2_CR7
0.0209798	0.89213	0.925523	CR2_CR7
0.0479553	0.953925	0.95944	CR2_CR7
0.0302576	0.887314	0.9165	CR2_CR7
0.29175	0.856769	0.933498	CR2_CR7
2.85516e-05	0.904465	0.928479	CR2_CR7
-0.00138089	0.976855	0.931543	CR2_CR7
0.0317105	0.969186	0.932516	CR2_CR7
0.0755983	0.56653	0.8817	CR2_CR7
0.0788552	0.949286	0.951915	CR2_CR7
0.0610412	0.931442	0.88121	CR2_CR7
0.0680594	0.948848	0.956908	CR2_CR7
0.112823	0.957238	0.921686	CR2_CR7
0.101958	0.926661	0.964098	CR2_CR7
0.0386527	0.968797	0.932181	CR2_CR7
0.0722628	0.888677	0.952833	CR2_CR7
0.0481658	0.983124	0.884927	CR2_CR7
0.0640912	0.646172	0.819335	CR2_CR7
-0.000605387	0.968673	0.929614	CR2_CR7
0.0780121	0.901964	0.885058	CR2_CR7
-0.0243932	0.81061	0.928279	CR2_CR7
0.0961331	0.661992	0.741411	CR2_CR7
0.0514227	0.910587	0.952377	CR2_CR7
-0.107297	0.961955	0.959307	CR2_CR7
-0.0379973	0.912845	0.864927	CR2_CR7
0.0877958	0.942629	0.945424	CR2_CR7
-0.0589509	0.948772	0.898622	CR2_CR7
-0.0169595	0.929845	0.937306	CR2_CR7
-0.00786102	0.950818	0.959074	CR2_CR7
0.171935	0.923997	0.912154	CR2_CR7
0.0762042	0.928785	0.875008	CR2_CR7
0.0231829	0.821347	0.818707	CR2_CR7
0.101715	0.883824	0.934565	CR2_CR7
-0.02397	0.982615	0.96687	CR2_CR7
0.0814716	0.871121	0.856403	CR2_CR7
0.0310896	0.954562	0.913312	CR2_CR7
0.0847657	0.911188	0.836945	CR2_CR7
0.174309	0.946839	0.93852	CR2_CR7
0.0622063	0.869286	0.853896	CR2_CR7
0.0402545	0.889315	0.943174	CR2_CR7
0.0962573	0.964469	0.891207	CR2_CR7
0.0312248	0.839024	0.892814	CR2_CR7
0.117829	0.979621	0.981851	CR2_CR7
0.27419	0.868034	0.882243	CR2_CR7
0.155964	0.941416	0.893263	CR2_CR7
0.0258865	0.905325	0.925663	CR2_CR7
0.294753	0.953762	0.953344	CR2_CR7
0.0105311	0.949323	0.933932	CR2_CR7
-0.027739	0.906367	0.886524	CR2_CR7
0.0946605	0.936748	0.930963	CR2_CR7
0.141742	0.960013	0.894239	CR2_CR7
0.0405005	0.973246	0.923553	CR2_CR7
0.16159	0.882571	0.91366	CR2_CR7
0.097879	0.982915	0.976821	CR2_CR7
0.0353804	0.901002	0.860092	CR2_CR7
-0.0264029	0.9241	0.946039	CR2_CR7
0.0201563	0.779733	0.863352	CR2_CR7
0.111156	0.970299	0.462937	CR2_CR7
-0.0397321	0.733811	0.791341	CR2_CR7
0.133941	0.968429	0.886601	CR2_CR7
0.140336	0.947835	0.94556	CR2_CR7
-0.0919399	0.876215	0.86697	CR2_CR7
0.0180153	0.846647	0.890747	CR2_CR7
0.142032	0.949878	0.941226	CR2_CR7
0.0210602	0.967614	0.953646	CR2_CR7
0.076006	0.866381	0.835825	CR2_CR7
0.0670194	0.711475	0.800752	CR2_CR7
-0.0395273	0.945414	0.970163	CR2_CR7
0.0409711	0.980877	0.970521	CR2_CR7
-0.0707044	0.96838	0.980938	CR2_CR7
0.207322	0.923024	0.886871	CR2_CR7
0.040227	0.877912	0.967035	CR2_CR7
0.119591	0.951367	0.958786	CR2_CR7
0.161361	0.794026	0.735679	CR2_CR7
0.064807	0.940735	0.89379	CR2_CR7
0.028141	0.961654	0.937157	CR2_CR7
0.0179576	0.922234	0.884998	CR2_CR7
0.0861841	0.946731	0.969346	CR2_CR7
-0.0509793	0.958353	0.962225	CR2_CR7
0.129608	0.917857	0.861377	CR2_CR7
0.05841	0.944905	0.948658	CR2_CR7
0.0461079	0.821661	0.963587	CR2_CR7
0.0584496	0.960734	0.965846	CR2_CR7
-0.0251763	0.959957	0.961504	CR2_CR7
0.092633	0.937236	0.80021	CR2_CR7
0.0764302	0.873547	0.9385	CR2_CR7
0.0105082	0.398837	0.384518	CR2_CR7
0.0672865	0.856617	0.752863	CR2_CR7
0.015949	0.918972	0.493087	CR2_CR7
0.044063	0.950482	0.945937	CR2_CR7
1	0.847744	0.9403	CR2_CR7
0.0543296	0.952215	0.917677	CR2_CR7
0.0344488	0.918994	0.925612	CR2_CR7
0.260304	0.97716	0.919627	CR2_CR7
0.119313	0.952915	0.905133	CR2_CR7
0.15678	0.983676	0.894632	CR2_CR7
0.0971045	0.908987	0.899744	CR2_CR7
-0.0355443	0.970685	0.978486	CR2_CR7
0.0475117	0.948263	0.907931	CR2_CR7
0.0031991	0.922132	0.873395	CR2_CR7
0.0789778	0.970886	0.930092	CR2_CR7
0.0116337	0.890325	0.975913	CR2_CR7
0.0183253	0.921164	0.924817	CR2_CR7
-0.0175332	0.967007	0.947279	CR2_CR7
0.019343	0.960627	0.952215	CR2_CR7
0.0224018	0.964983	0.913688	CR2_CR7
0.0816861	0.92715	0.736933	CR2_CR7
0.133126	0.893667	0.877433	CR2_CR7
0.40168	0.928565	0.913725	CR2_CR7
0.107744	0.951738	0.95744	CR2_CR7
0.0946049	0.881084	0.877143	CR2_CR7
-0.0448464	0.977571	0.901502	CR2_CR7
-0.0198885	0.989991	0.971634	CR2_CR7
0.176132	0.920225	0.964717	CR2_CR7
0.00315928	0.946517	0.9293	CR2_CR7
0.174127	0.798379	0.680488	CR2_CR7
0.0472654	0.929841	0.899571	CR2_CR7
0.0128529	0.921741	0.934434	CR2_CR7
-0.0174539	0.922328	0.876994	CR2_CR7
0.160931	0.953	0.932241	CR2_CR7
0.0980478	0.96504	0.918563	CR2_CR7
0.0885467	0.960472	0.687246	CR2_CR7
0.00976639	0.969561	0.952535	CR2_CR7
0.0308129	0.960985	0.960503	CR2_CR7
0.0488252	0.94148	0.9349	CR2_CR7
0.00463385	0.921919	0.888218	CR2_CR7
-0.00693916	0.977916	0.964727	CR2_CR7
0.0552555	0.901109	0.921075	CR2_CR7
-0.0285054	0.949289	0.922923	CR2_CR7
0.107872	0.928963	0.968989	CR2_CR7
0.00227961	0.932957	0.862388	CR2_CR7
0.076033	0.945621	0.918226	CR2_CR7
0.0775492	0.93138	0.939646	CR2_CR7
0.139468	0.910188	0.917815	CR2_CR7
0.183366	0.975263	0.893679	CR2_CR7
0.0951645	0.916731	0.933671	CR2_CR7
-0.0238324	0.970435	0.948258	CR2_CR7
0.151256	0.946233	0.931583	CR2_CR7
0.0783325	0.939464	0.952276	CR2_CR7
0.0222756	0.329755	0.805846	CR2_CR7
0.170195	0.89473	0.926019	CR2_CR7
0.0848863	0.964469	0.938145	CR2_CR7
0.023529	0.949213	0.95189	CR2_CR7
0.0432558	0.954207	0.915231	CR2_CR7
0.0273896	0.956853	0.946385	CR2_CR7
0.0964274	0.83483	0.826159	CR2_CR7
0.102576	0.849534	0.873016	CR2_CR7
-0.00608202	0.923998	0.943993	CR2_CR7
0.187746	0.826589	0.796112	CR2_CR7
0.0788699	0.927822	0.869474	CR2_CR7
0.0174392	0.947141	0.953978	CR2_CR7
0.0393107	0.865722	0.923216	CR2_CR7
0.170438	0.865229	0.891698	CR2_CR7
0.252211	0.870788	0.840994	CR2_CR7
0.140523	0.937563	0.946299	CR2_CR7
0.129578	0.8037	0.800661	CR2_CR7
-0.0450424	0.914049	0.909388	CR2_CR7
0.047529	0.543752	0.956271	CR2_CR7
0.106857	0.869069	0.915997	CR2_CR7
0.00909506	0.965328	0.916404	CR2_CR7
0.0953777	0.907822	0.919298	CR2_CR7
0.0189609	0.884501	0.829253	CR2_CR7
0.0455348	0.946499	0.926338	CR2_CR7
0.00935977	0.910614	0.905566	CR2_CR7
0.104865	0.896573	0.912501	CR2_CR7
-0.00120667	0.971706	0.92897	CR2_CR7
0.016512	0.892527	0.875004	CR2_CR7
0.0311218	0.951859	0.949237	CR2_CR7
0.0743337	0.959014	0.915954	CR2_CR7
0.0457735	0.888824	0.950906	CR2_CR7
-0.0124157	0.878367	0.772799	CR2_CR7
0.0933191	0.942974	0.949153	CR2_CR7
-0.00689062	0.847829	0.860106	CR2_CR7
0.0305796	0.930915	0.965229	CR2_CR7
-0.00831203	0.941348	0.930823	CR2_CR7
0.0950516	0.961646	0.877684	CR2_CR7
0.110183	0.897962	0.898087	CR2_CR7
-0.0152229	0.925966	0.930225	CR2_CR7
0.0661193	0.917341	0.942008	CR2_CR7
0.0568565	0.898108	0.822382	CR2_CR7
-0.117925	0.995704	0.996352	CR2_CR7
0.141385	0.869864	0.950187	CR2_CR7
0.084888	0.871875	0.918475	CR2_CR7
0.144523	0.880005	0.818589	CR2_CR7
0.0378591	0.958913	0.96417	CR2_CR7
0.106967	0.846091	0.89862	CR2_CR7
0.157996	0.891251	0.854298	CR2_CR7
0.0343227	0.929667	0.927301	CR2_CR7
0.111467	0.974075	0.881095	CR2_CR7
-0.0545687	0.914802	0.889809	CR2_CR7
0.0155536	0.943981	0.906445	CR2_CR7
0.0292169	0.95085	0.952719	CR2_CR7
0.0814111	0.951646	0.832141	CR2_CR7
0.0787051	0.904453	0.849798	CR2_CR7
0.0146068	0.961462	0.940481	CR2_CR7
0.10715	0.96666	0.973459	CR2_CR7
0.0689553	0.940577	0.911272	CR2_CR7
0.0616632	0.87906	0.912719	CR2_CR7
0.0181916	0.948661	0.921582	CR2_CR7
-0.0174864	0.759685	0.752374	CR2_CR7
-0.00255453	0.891387	0.917704	CR2_CR7
-0.0707201	0.985285	0.982078	CR2_CR7
0.0845657	0.94325	0.920294	CR2_CR7
0.0860433	0.886761	0.907472	CR2_CR7
0.0632398	0.967973	0.967452	CR2_CR7
-0.0120019	0.977832	0.977542	CR2_CR7
-0.0116208	0.988643	0.95125	CR2_CR7
0.104013	0.949131	0.948972	CR2_CR7
0.0483757	0.907433	0.906942	CR2_CR7
0.0357805	0.957674	0.960217	CR2_CR7
0.0554635	0.963868	0.922993	CR2_CR7
0.0644258	0.942825	0.911126	CR2_CR7
0.132717	0.901133	0.820896	CR2_CR7
-0.0161385	0.890276	0.864683	CR2_CR7
0.0850113	0.86811	0.946633	CR2_CR7
0.179045	0.947269	0.937801	CR2_CR7
0.0418255	0.817904	0.820189	CR2_CR7
0.132174	0.949625	0.930367	CR2_CR7
-0.0547978	0.98004	0.984928	CR2_CR7
0.2026	0.944505	0.942498	CR2_CR7
0.0277422	0.896762	0.856699	CR2_CR7
-0.0191698	0.975859	0.981985	CR2_CR7
0.0795998	0.917274	0.977601	CR2_CR7
0.0141353	0.964505	0.962767	CR2_CR7
0.0770185	0.945923	0.967032	CR2_CR7
0.0817409	0.939793	0.957617	CR2_CR7
0.0589307	0.745673	0.765338	CR2_CR7
0.10803	0.955476	0.87498	CR2_CR7
0.0789563	0.887144	0.890782	CR2_CR7
0.0205349	0.91135	0.936376	CR2_CR7
0.140295	0.952717	0.93143	CR2_CR7
0.128521	0.922084	0.876424	CR2_CR7
-0.0317132	0.955695	0.931123	CR2_CR7
0.106575	0.909026	0.900824	CR2_CR7
0.0110301	0.870562	0.942864	CR2_CR7
0.0175901	0.881631	0.93054	CR2_CR7
0.0645176	0.890184	0.851802	CR2_CR7
0.0544992	0.967375	0.915563	CR2_CR7
0.0442186	0.963617	0.799225	CR2_CR7
0.00227058	0.951171	0.967139	CR2_CR7
0.267922	0.96215	0.962925	CR2_CR7
0.0390525	0.961644	0.918161	CR2_CR7
0.0472004	0.925064	0.944442	CR2_CR7
0.1543	0.946239	0.929164	CR2_CR7
0.0726941	0.958803	0.960804	CR2_CR7
0.133306	0.959258	0.95779	CR2_CR7
0.122369	0.982969	0.977518	CR2_CR7
0.167432	0.932802	0.867507	CR2_CR7
0.00605958	0.948268	0.961316	CR2_CR7
0.0469944	0.949343	0.935717	CR2_CR7
0.21775	0.875462	0.948703	CR2_CR7
0.0957928	0.96007	0.806815	CR2_CR7
0.0338259	0.950281	0.965523	CR2_CR7
-0.0304322	0.974756	0.959935	CR2_CR7
0.00299016	0.936005	0.921342	CR2_CR7
-0.0623324	0.919859	0.938769	CR2_CR7
0.0591695	0.970319	0.946393	CR2_CR7
0.0918057	0.769178	0.949024	CR2_CR7
0.146119	0.965944	0.930596	CR2_CR7
0.0789029	0.969957	0.864122	CR2_CR7
0.0737839	0.965633	0.935319	CR2_CR7
0.0126885	0.983925	0.94435	CR2_CR7
0.0673175	0.80657	0.919376	CR2_CR7
0.0651166	0.960985	0.970162	CR2_CR7
0.0267647	0.961161	0.850127	CR2_CR7
-0.0431232	0.724152	0.904638	CR2_CR7
0.0633264	0.973472	0.822253	CR2_CR7
0.0289898	0.878281	0.972724	CR2_CR7
0.0813924	0.960093	0.974074	CR2_CR7
0.00122014	0.977265	0.886012	CR2_CR7
0.0515674	0.960714	0.92124	CR2_CR7
0.083166	0.958733	0.943856	CR2_CR7
0.0357399	0.948982	0.959082	CR2_CR7
-0.0200664	0.960545	0.947725	CR2_CR7
0.085535	0.843851	0.927768	CR2_CR7
-0.00960031	0.970653	0.967405	CR2_CR7
-0.0282788	0.982276	0.985066	CR2_CR7
-0.0377118	0.76539	0.749651	CR2_CR7
0.102374	0.723751	0.673477	CR2_CR7
-0.110631	0.955908	0.896272	CR2_CR7
0.0129229	0.906162	0.969735	CR2_CR7
0.0710441	0.951535	0.92383	CR2_CR7
0.216516	0.963481	0.956964	CR2_CR7
-0.00454148	0.897667	0.825906	CR2_CR7
0.251315	0.9032	0.85707	CR2_CR7
0.228972	0.963188	0.95193	CR2_CR7
0.0221319	0.978833	0.956765	CR2_CR7
0.204702	0.927677	0.892972	CR2_CR7
0.016461	0.860683	0.951106	CR2_CR7
0.0415224	0.967923	0.950665	CR2_CR7
0.0735228	0.965481	0.970558	CR2_CR7
-0.00467511	0.917776	0.895697	CR2_CR7
0.0357033	0.962063	0.97805	CR2_CR7
0.0670221	0.96943	0.8258	CR2_CR7
0.125255	0.847658	0.886894	CR2_CR7
0.0513542	0.891159	0.877943	CR2_CR7
0.160973	0.968769	0.954341	CR2_CR7
0.168098	0.942124	0.95672	CR2_CR7
0.0691153	0.94357	0.950505	CR2_CR7
-0.0588599	0.954019	0.935689	CR2_CR7
0.0552873	0.874478	0.885554	CR2_CR7
-0.00828623	0.943228	0.887189	CR2_CR7
-0.0352085	0.927907	0.961307	CR2_CR7
-0.0261659	0.939117	0.934103	CR2_CR7
-0.0239486	0.815786	0.7558	CR2_CR7
-0.0177835	0.892643	0.890921	CR2_CR7
0.0981534	0.891015	0.934077	CR2_CR7
-0.0257133	0.816858	0.925682	CR2_CR7
0.0919567	0.800684	0.884202	CR2_CR7
0.235129	0.957571	0.892698	CR2_CR7
0.33312	0.974781	0.946459	CR2_CR7
0.0459355	0.978496	0.984971	CR2_CR7
0.040662	0.851945	0.987348	CR2_CR7
0.0507878	0.862801	0.779771	CR2_CR7
0.167033	0.904592	0.930496	CR2_CR7
0.0227389	0.902101	0.925789	CR2_CR7
0.0263247	0.938899	0.94118	CR2_CR7
0.0688727	0.90747	0.934258	CR2_CR7
0.0408008	0.968093	0.93788	CR2_CR7
0.00550456	0.78284	0.840614	CR2_CR7
0.0784745	0.696607	0.914212	CR2_CR7
0.0360106	0.967829	0.943834	CR2_CR7
-0.0311772	0.960836	0.964272	CR2_CR7
0.187685	0.973829	0.81331	CR2_CR7
0.178412	0.931948	0.764193	CR2_CR7
0.0595598	0.635494	0.595161	CR2_CR7
0.0870554	0.952359	0.956803	CR2_CR7
0.0176192	0.981067	0.968543	CR2_CR7
-0.00762288	0.934822	0.876396	CR2_CR7
0.102179	0.968286	0.929088	CR2_CR7
-0.0306165	0.840894	0.815715	CR2_CR7
0.130308	0.847094	0.842018	CR2_CR7
0.0908185	0.937477	0.935204	CR2_CR7
-0.0112405	0.965367	0.949569	CR2_CR7
0.160156	0.948527	0.851591	CR2_CR7
0.0488185	0.952483	0.953646	CR2_CR7
0.0741993	0.952488	0.957433	CR2_CR7
0.0402106	0.96146	0.979567	CR2_CR7
0.000689972	0.965716	0.895935	CR2_CR7
-0.0983275	0.956749	0.942252	CR2_CR7
0.0378899	0.939468	0.938734	CR2_CR7
-0.0665258	0.842265	0.775585	CR2_CR7
0.00362718	0.945898	0.941637	CR2_CR7
0.109877	0.964929	0.9433	CR2_CR7
0.0250057	0.862682	0.920339	CR2_CR7
-0.0212946	0.759146	0.730865	CR2_CR7
0.146782	0.963581	0.904996	CR2_CR7
0.237489	0.956361	0.961961	CR2_CR7
0.122653	0.953817	0.972751	CR2_CR7
0.106022	0.972549	0.977913	CR2_CR7
0.151581	0.930365	0.947832	CR2_CR7
0.0639555	0.944103	0.914666	CR2_CR7
0.135944	0.773009	0.918164	CR2_CR7
0.025144	0.862732	0.856229	CR2_CR7
0.108318	0.969867	0.940147	CR2_CR7
0.0900898	0.95937	0.954498	CR2_CR7
0.110921	0.935156	0.953399	CR2_CR7
-0.0472754	0.911038	0.967458	CR2_CR7
0.0963179	0.90644	0.953517	CR2_CR7
0.0360931	0.961292	0.928453	CR2_CR7
0.0544075	0.889606	0.95692	CR2_CR7
0.109209	0.960659	0.945084	CR2_CR7
0.138376	0.975232	0.965125	CR2_CR7
-0.0211136	0.881638	0.867122	CR2_CR7
0.0761904	0.820157	0.899314	CR2_CR7
0.118379	0.930958	0.955307	CR2_CR7
0.0347436	0.956909	0.880469	CR2_CR7
0.00174737	0.909551	0.969315	CR2_CR7
0.0308607	0.893266	0.8914	CR2_CR7
0.029609	0.975602	0.967769	CR2_CR7
-0.0354783	0.950277	0.944818	CR2_CR7
0.00764615	0.954931	0.978643	CR2_CR7
0.146681	0.854535	0.946334	CR2_CR7
0.0656129	0.977248	0.890689	CR2_CR7
0.0640261	0.896364	0.899733	CR2_CR7
0.0345918	0.968396	0.898451	CR2_CR7
0.112119	0.933835	0.930604	CR2_CR7
0.669481	0.977557	0.941776	CR2_CR7
0.0789119	0.936323	0.936585	CR2_CR7
0.00777194	0.955171	0.913106	CR2_CR7
0.137275	0.979181	0.94368	CR2_CR7
0.0992442	0.932905	0.923919	CR2_CR7
0.168503	0.89353	0.912896	CR2_CR7
0.0848935	0.886162	0.912727	CR2_CR7
-0.014108	0.910605	0.924535	CR2_CR7
-0.0124716	0.63942	0.67128	CR2_CR7
-0.0247201	0.937558	0.908856	CR2_CR7
0.0490201	0.892789	0.956144	CR2_CR7
0.0878093	0.967821	0.946165	CR2_CR7
0.142975	0.935947	0.941792	CR2_CR7
0.0288305	0.885078	0.927656	CR2_CR7
-0.0100371	0.865284	0.873401	CR2_CR7
0.179046	0.982379	0.966476	CR2_CR7
-0.00344122	0.913226	0.943243	CR2_CR7
0.0230052	0.897342	0.95508	CR2_CR7
-0.0564875	0.949705	0.943818	CR2_CR7
-0.0365134	0.960503	0.915027	CR2_CR7
0.0571856	0.969384	0.957787	CR2_CR7
0.078634	0.974572	0.694258	CR2_CR7
0.181831	0.943154	0.957058	CR2_CR7
0.0911011	0.930488	0.928698	CR2_CR7
-0.035791	0.990637	0.961495	CR2_CR7
0.0389347	0.954637	0.895267	CR2_CR7
0.151559	0.961105	0.919346	CR2_CR7
0.0219793	0.957573	0.936567	CR2_CR7
0.0591783	0.952752	0.918267	CR2_CR7
0.0718369	0.943983	0.959106	CR2_CR7
-0.00480577	0.924618	0.923674	CR2_CR7
-0.0116815	0.966582	0.95622	CR2_CR7
-0.0416574	0.912442	0.946754	CR2_CR7
-0.00752016	0.953862	0.912893	CR2_CR7
0.0891956	0.91207	0.568602	CR2_CR7
0.146905	0.954194	0.928336	CR2_CR7
0.248185	0.903659	0.947748	CR2_CR7
0.148205	0.970663	0.927286	CR2_CR7
0.0833603	0.872094	0.947361	CR2_CR7
-0.01241	0.427265	0.448254	CR2_CR7
0.0554103	0.847716	0.918878	CR2_CR7
-0.0840193	0.569367	0.650581	CR2_CR7
-0.00474158	0.896278	0.892869	CR2_CR7
0.327338	0.918153	0.809698	CR2_CR7
0.126658	0.894183	0.940706	CR2_CR7
0.0329995	0.936857	0.962673	CR2_CR7
0.00904927	0.960869	0.898358	CR2_CR7
-0.0364647	0.917058	0.867343	CR2_CR7
0.128502	0.91799	0.978166	CR2_CR7
0.0244287	0.91226	0.807181	CR2_CR7
0.0191932	0.973928	0.963665	CR2_CR7
0.0583673	0.91556	0.918942	CR2_CR7
-0.0170901	0.983587	0.978668	CR2_CR7
0.00561733	0.828674	0.84994	CR2_CR7
-0.0346498	0.917106	0.882907	CR2_CR7
0.0347121	0.933728	0.927911	CR2_CR7
0.000508725	0.899067	0.859862	CR2_CR7
-0.0264327	0.945028	0.981962	CR2_CR7
-0.0167953	0.970371	0.945062	CR2_CR7
0.0902745	0.956913	0.948005	CR2_CR7
0.0636986	0.926632	0.930109	CR2_CR7
0.0851495	0.958787	0.961894	CR2_CR7
0.013206	0.843723	0.815028	CR2_CR7
0.0977508	0.923158	0.81786	CR2_CR7
0.0165133	0.962267	0.762514	CR2_CR7
0.0203617	0.951208	0.949636	CR2_CR7
-0.0412457	0.966016	0.957635	CR2_CR7
0.049098	0.911471	0.909336	CR2_CR7
0.105993	0.95724	0.857471	CR2_CR7
0.0457945	0.896995	0.927039	CR2_CR7
0.150514	0.688962	0.93988	CR2_CR7
0.252403	0.945179	0.905784	CR2_CR7
0.234326	0.965513	0.946265	CR2_CR7
0.109238	0.952985	0.928377	CR2_CR7
0.024502	0.9591	0.962779	CR2_CR7
0.100004	0.904048	0.847078	CR2_CR7
-0.00253482	0.966035	0.84365	CR2_CR7
0.0818289	0.940891	0.953697	CR2_CR7
0.12607	0.98822	0.98122	CR2_CR7
0.187733	0.667092	0.617436	CR2_CR7
0.0110642	0.977045	0.961462	CR2_CR7
0.0197068	0.903232	0.899089	CR2_CR7
0.162331	0.944236	0.915209	CR2_CR7
0.247771	0.954271	0.962452	CR2_CR7
0.0963339	0.92255	0.908403	CR2_CR7
0.126403	0.985872	0.974244	CR2_CR7
0.164839	0.934138	0.918857	CR2_CR7
0.179911	0.844117	0.932313	CR2_CR7
0.0468717	0.936855	0.924074	CR2_CR7
-0.026196	0.976493	0.947459	CR2_CR7
0.0532526	0.949362	0.956408	CR2_CR7
0.234642	0.909794	0.817327	CR2_CR7
0.0373427	0.950126	0.854911	CR2_CR7
0.12857	0.951548	0.930655	CR2_CR7
-0.0927417	0.945626	0.957157	CR2_CR7
-0.0132871	0.96797	0.928111	CR2_CR7
0.0376024	0.951558	0.956985	CR2_CR7
0.027515	0.910525	0.899073	CR2_CR7
0.150124	0.976228	0.969823	CR2_CR7
0.0397366	0.966814	0.932986	CR2_CR7
0.115507	0.760743	0.760313	CR2_CR7
0.0291501	0.952194	0.870215	CR2_CR7
0.0514758	0.95779	0.961641	CR2_CR7
-0.061681	0.659152	0.671974	CR2_CR7
0.351539	0.903266	0.877734	CR2_CR7
0.105859	0.950086	0.919342	CR2_CR7
0.0313982	0.905831	0.877543	CR2_CR7
0.00675298	0.989572	0.96579	CR2_CR7
0.176851	0.966985	0.944789	CR2_CR7
0.0585929	0.886788	0.93417	CR2_CR7
0.100039	0.971414	0.928886	CR2_CR7
0.115121	0.932549	0.93616	CR2_CR7
0.105432	0.880501	0.891368	CR2_CR7
0.0679415	0.899856	0.680466	CR2_CR7
0.0676815	0.957037	0.952966	CR2_CR7
-0.0282833	0.925837	0.910493	CR2_CR7
-0.0217392	0.887853	0.892894	CR2_CR7
0.0821939	0.929261	0.848613	CR2_CR7
0.0230274	0.984955	0.973122	CR2_CR7
0.0396259	0.942844	0.960185	CR2_CR7
0.0124322	0.771284	0.961271	CR2_CR7
0.00672494	0.854326	0.852221	CR2_CR7
0.0490966	0.911193	0.939306	CR2_CR7
-0.0405911	0.960452	0.952496	CR2_CR7
-0.0255523	0.923362	0.920966	CR2_CR7
0.078852	0.978107	0.971918	CR2_CR7
0.170738	0.912741	0.839221	CR2_CR7
0.00179307	0.967885	0.973881	CR2_CR7
-0.0168705	0.977143	0.973115	CR2_CR7
0.25295	0.945233	0.927969	CR2_CR7
0.0179326	0.935548	0.890385	CR2_CR7
0.108138	0.9265	0.851186	CR2_CR7
-0.0867638	0.952513	0.963985	CR2_CR7
0.0538306	0.854797	0.931248	CR2_CR7
0.081747	0.904421	0.952934	CR2_CR7
-0.0157905	0.846996	0.950649	CR2_CR7
0.0381515	0.816422	0.794541	CR2_CR7
0.0895644	0.965416	0.965424	CR2_CR7
0.474365	0.931645	0.961299	CR2_CR7
0.0167364	0.959619	0.98763	CR2_CR7
-0.0288992	0.835523	0.831522	CR2_CR7
0.0963643	0.742052	0.787103	CR2_CR7
0.0544205	0.952027	0.948308	CR2_CR7
0.247045	0.945903	0.91885	CR2_CR7
0.0972551	0.960117	0.962275	CR2_CR7
0.0170632	0.91026	0.916721	CR2_CR7
0.11439	0.921627	0.898008	CR2_CR7
0.0378335	0.931448	0.828103	CR2_CR7
0.105338	0.948589	0.938528	CR2_CR7
-0.0234551	0.885325	0.848341	CR2_CR7
0.00717818	0.954516	0.91348	CR2_CR7
0.251496	0.949654	0.953949	CR2_CR7
0.096268	0.941075	0.949008	CR2_CR7
0.202896	0.9646	0.960267	CR2_CR7
0.0353714	0.931697	0.901764	CR2_CR7
0.0586795	0.930805	0.940906	CR2_CR7
0.0375659	0.948552	0.954059	CR2_CR7
0.00388209	0.956869	0.950344	CR2_CR7
-0.0507386	0.954545	0.939941	CR2_CR7
-0.0184806	0.976498	0.972376	CR2_CR7
0.119436	0.966743	0.889286	CR2_CR7
0.0806689	0.9729	0.881291	CR2_CR7
0.0490851	0.966479	0.885278	CR2_CR7
0.108603	0.864539	0.885583	CR2_CR7
0.319032	0.938271	0.961077	CR2_CR7
-0.04476	0.955767	0.942875	CR2_CR7
0.159608	0.950838	0.959245	CR2_CR7
0.00903793	0.982241	0.9661	CR2_CR7
0.082962	0.942059	0.91535	CR2_CR7
0.0432428	0.956985	0.964511	CR2_CR7
0.371703	0.948243	0.915972	CR2_CR7
0.0915127	0.897746	0.909221	CR2_CR7
0.0266592	0.919895	0.944112	CR2_CR7
0.0476426	0.95372	0.891669	CR2_CR7
-0.0409239	0.796931	0.931026	CR2_CR7
0.123789	0.916258	0.927413	CR2_CR7
0.145899	0.94604	0.814156	CR2_CR7
0.24838	0.96219	0.948978	CR2_CR7
0.0568365	0.944325	0.951552	CR2_CR7
-0.0179274	0.916215	0.891218	CR2_CR7
0.0309042	0.960741	0.945293	CR2_CR7
0.329792	0.964703	0.918741	CR2_CR7
0.017546	0.943407	0.923564	CR2_CR7
0.0537308	0.833488	0.965271	CR2_CR7
-0.0541001	0.906374	0.824529	CR2_CR7
0.0907067	0.953917	0.87326	CR2_CR7
0.0152042	0.99099	0.931582	CR2_CR7
0.00918875	0.975428	0.974119	CR2_CR7
0.0430221	0.896391	0.889537	CR2_CR7
0.0130087	0.959915	0.938988	CR2_CR7
0.0403471	0.982816	0.97774	CR2_CR7
0.0213009	0.909095	0.871727	CR2_CR7
0.0322327	0.944648	0.945888	CR2_CR7
0.184148	0.886745	0.925545	CR2_CR7
-0.0114701	0.973661	0.966632	CR2_CR7
0.0214747	0.951258	0.94082	CR2_CR7
0.0661222	0.985032	0.951129	CR2_CR7
-0.0134976	0.923242	0.905128	CR2_CR7
-0.0380723	0.961939	0.960641	CR2_CR7
0.171268	0.896705	0.907749	CR2_CR7
0.034745	0.98131	0.967671	CR2_CR7
0.0299719	0.94584	0.911751	CR2_CR7
0.0218473	0.873587	0.901491	CR2_CR7
0.0715156	0.946812	0.954322	CR2_CR7
0.170319	0.929012	0.907506	CR2_CR7
0.069338	0.958561	0.952322	CR2_CR7
0.101826	0.961148	0.960914	CR2_CR7
0.228323	0.922187	0.882453	CR2_CR7
0.0694811	0.516054	0.51955	CR2_CR7
0.0130094	0.96743	0.918253	CR2_CR7
-0.00635872	0.948292	0.955921	CR2_CR7
0.181301	0.967107	0.928255	CR2_CR7
0.137185	0.858478	0.855104	CR2_CR7
0.0117241	0.975421	0.933511	CR2_CR7
0.0269799	0.955773	0.921458	CR2_CR7
0.0338446	0.970216	0.959614	CR2_CR7
0.130252	0.941104	0.849527	CR2_CR7
-0.00442229	0.950013	0.919854	CR2_CR7
-0.00955756	0.950379	0.929039	CR2_CR7
0.111332	0.952809	0.922801	CR2_CR7
0.163767	0.958415	0.856364	CR2_CR7
0.0606035	0.934089	0.89143	CR2_CR7
0.118634	0.952548	0.941614	CR2_CR7
0.133699	0.83738	0.920463	CR2_CR7
0.077488	0.8774	0.860231	CR2_CR7
-0.047054	0.964308	0.883945	CR2_CR7
0.0725651	0.922983	0.923129	CR2_CR7
0.0395808	0.982553	0.98033	CR2_CR7
0.00719325	0.961907	0.930286	CR2_CR7
0.0637778	0.857006	0.915585	CR2_CR7
0.0428711	0.871356	0.747214	CR2_CR7
-0.000341118	0.952197	0.963175	CR2_CR7
-0.00650366	0.956449	0.955079	CR2_CR7
0.0758017	0.956017	0.911067	CR2_CR7
0.0112024	0.703206	0.797525	CR2_CR7
0.0618305	0.897871	0.914377	CR2_CR7
-0.0324651	0.95056	0.940315	CR2_CR7
0.177343	0.925319	0.919486	CR2_CR7
0.00918723	0.969675	0.862004	CR2_CR7
0.15895	0.947602	0.889138	CR2_CR7
0.0434225	0.947496	0.934339	CR2_CR7
0.0354127	0.980092	0.935786	CR2_CR7
0.069671	0.92255	0.834092	CR2_CR7
0.0401837	0.965922	0.952711	CR2_CR7
0.0304944	0.829383	0.840207	CR2_CR7
-0.0288984	0.989058	0.979766	CR2_CR7
-0.0538758	0.85948	0.911692	CR2_CR7
0.111333	0.972251	0.949742	CR2_CR7
-0.0197167	0.977427	0.949044	CR2_CR7
0.121925	0.955616	0.952655	CR2_CR7
0.0518599	0.893915	0.93199	CR2_CR7
0.0584025	0.978636	0.975298	CR2_CR7
0.0613364	0.95312	0.952826	CR2_CR7
0.250707	0.899145	0.862884	CR2_CR7
-0.00753194	0.97217	0.971457	CR2_CR7
0.156222	0.931895	0.795549	CR2_CR7
0.00351314	0.938182	0.942977	CR2_CR7
-0.0158624	0.955843	0.911214	CR2_CR7
0.181026	0.924394	0.843737	CR2_CR7
0.216751	0.945689	0.852315	CR2_CR7
0.182839	0.947572	0.900422	CR2_CR7
0.027079	0.891275	0.829009	CR2_CR7
0.0188504	0.912513	0.895048	CR2_CR7
0.0493501	0.966835	0.974768	CR2_CR7
0.250071	0.917098	0.924194	CR2_CR7
-0.0244899	0.943589	0.919857	CR2_CR7
0.0176969	0.977218	0.936432	CR2_CR7
0.0433516	0.966552	0.966599	CR2_CR7
-0.0248764	0.979833	0.969003	CR2_CR7
0.0253747	0.984103	0.969659	CR2_CR7
0.172635	0.958375	0.824127	CR2_CR7
0.0404489	0.799409	0.827726	CR2_CR7
-0.0151823	0.905575	0.955168	CR2_CR7
0.0991676	0.941102	0.816562	CR2_CR7
0.020362	0.907996	0.884884	CR2_CR7
0.153576	0.972233	0.943777	CR2_CR7
0.0779381	0.966508	0.91217	CR2_CR7
0.0599813	0.96251	0.930492	CR2_CR7
0.294941	0.945932	0.904863	CR2_CR7
0.0662352	0.936445	0.857726	CR2_CR7
0.0476057	0.962721	0.810211	CR2_CR7
0.21273	0.885179	0.833978	CR2_CR7
0.0213775	0.957827	0.93877	CR2_CR7
0.127129	0.856392	0.865442	CR2_CR7
0.0966429	0.959496	0.947797	CR2_CR7
-0.0450404	0.908204	0.924654	CR2_CR7
-0.0196341	0.92055	0.92125	CR2_CR7
-0.0106309	0.908119	0.238943	CR2_CR7
0.0476235	0.956558	0.961868	CR2_CR7
0.0698534	0.938546	0.622953	CR2_CR7
0.17984	0.950715	0.954556	CR2_CR7
0.145059	0.934876	0.91251	CR2_CR7
0.381568	0.788425	0.785059	CR2_CR7
0.0602906	0.462155	0.394106	CR2_CR7
0.022627	0.985698	0.982154	CR2_CR7
0.114622	0.9041	0.915423	CR2_CR7
0.176122	0.879145	0.88908	CR2_CR7
0.136165	0.849998	0.945467	CR2_CR7
0.123505	0.919764	0.855954	CR2_CR7
0.0768071	0.93319	0.927599	CR2_CR7
0.153637	0.871105	0.911048	CR2_CR7
0.0259338	0.785527	0.815631	CR2_CR7
-0.00573257	0.965894	0.934829	CR2_CR7
0.139385	0.693731	0.968624	CR2_CR7
0.00413917	0.962025	0.901077	CR2_CR7
0.312911	0.765346	0.76803	CR2_CR7
0.178606	0.9226	0.904269	CR2_CR7
0.276086	0.950554	0.952551	CR2_CR7
0.0234742	0.963476	0.967313	CR2_CR7
-0.0717774	0.898345	0.877376	CR2_CR7
0.0156306	0.968516	0.966987	CR2_CR7
0.0661556	0.969405	0.894969	CR2_CR7
0.060429	0.963918	0.908952	CR2_CR7
0.00995095	0.919673	0.90875	CR2_CR7
0.136214	0.922103	0.936509	CR2_CR7
0.0224748	0.886139	0.870986	CR2_CR7
0.133664	0.948643	0.944404	CR2_CR7
0.0395897	0.837738	0.881823	CR2_CR7
0.0176139	0.963994	0.951969	CR2_CR7
0.0169966	0.922176	0.981036	CR2_CR7
0.00841667	0.939605	0.944509	CR2_CR7
0.112191	0.899117	0.85033	CR2_CR7
0.000240951	0.94924	0.751487	CR2_CR7
0.100946	0.922868	0.88428	CR2_CR7
-0.0359426	0.842439	0.869572	CR2_CR7
0.0682582	0.952312	0.848407	CR2_CR7
0.175268	0.955969	0.915771	CR2_CR7
0.117309	0.878148	0.976654	CR2_CR7
0.0490563	0.883119	0.847094	CR2_CR7
0.0892005	0.963994	0.89211	CR2_CR7
0.0479013	0.855271	0.947088	CR2_CR7
0.0847118	0.950488	0.972488	CR2_CR7
0.0261227	0.941391	0.929463	CR2_CR7
0.181483	0.935742	0.8672	CR2_CR7
0.146739	0.403	0.495387	CR2_CR7
0.002988	0.966473	0.979494	CR2_CR7
0.0864304	0.969259	0.960165	CR2_CR7
0.0804858	0.891358	0.781073	CR2_CR7
0.0744226	0.95075	0.893591	CR2_CR7
0.0114125	0.971341	0.889197	CR2_CR7
0.1025	0.813984	0.938325	CR2_CR7
0.178282	0.83653	0.901818	CR2_CR7
0.00148272	0.95401	0.938525	CR2_CR7
0.0239552	0.952897	0.763429	CR2_CR7
0.0238844	0.940395	0.922587	CR2_CR7
0.0323594	0.972753	0.904063	CR2_CR7
0.193843	0.966787	0.935841	CR2_CR7
0.0941615	0.934711	0.965944	CR2_CR7
0.0594269	0.923601	0.92219	CR2_CR7
0.154495	0.934161	0.926254	CR2_CR7
0.190523	0.885872	0.831098	CR2_CR7
0.0745529	0.887489	0.906324	CR2_CR7
0.0599364	0.847192	0.781696	CR2_CR7
-0.023214	0.98894	0.922769	CR2_CR7
0.0712959	0.923895	0.936372	CR2_CR7
0.226893	0.912807	0.844184	CR2_CR7
0.0559042	0.858856	0.781631	CR2_CR7
0.049207	0.907196	0.945794	CR2_CR7
0.0870543	0.887967	0.887035	CR2_CR7
0.0290901	0.967841	0.957783	CR2_CR7
0.0798427	0.901333	0.817305	CR2_CR7
0.0297887	0.819157	0.814642	CR2_CR7
0.0950444	0.958043	0.922584	CR2_CR7
0.0043992	0.979361	0.977297	CR2_CR7
-0.0182466	0.933178	0.899889	CR2_CR7
0.220018	0.906307	0.949726	CR2_CR7
0.139049	0.960977	0.969011	CR2_CR7
0.0761632	0.823731	0.936282	CR2_CR7
0.0852827	0.924027	0.90577	CR2_CR7
0.0979536	0.937323	0.830437	CR2_CR7
0.163825	0.910495	0.953809	CR2_CR7
0.156921	0.951781	0.896377	CR2_CR7
0.13216	0.928748	0.846525	CR2_CR7
0.12366	0.895608	0.888363	CR2_CR7
-0.0474884	0.778001	0.925019	CR2_CR7
0.055866	0.976065	0.811474	CR2_CR7
0.0454062	0.954177	0.939676	CR2_CR7
0.0548063	0.519574	0.513551	CR2_CR7
0.106699	0.946436	0.928858	CR2_CR7
0.137744	0.91525	0.883941	CR2_CR7
0.0350087	0.964343	0.96607	CR2_CR7
0.0648919	0.901246	0.929843	CR2_CR7
0.10523	0.970295	0.942543	CR2_CR7
0.164222	0.927934	0.915681	CR2_CR7
-0.00788538	0.913706	0.827686	CR2_CR7
0.00122918	0.960847	0.884765	CR2_CR7
0.0788347	0.907376	0.876298	CR2_CR7
0.0249994	0.961907	0.969237	CR2_CR7
-0.10599	0.945883	0.953896	CR2_CR7
-0.0106988	0.931168	0.930561	CR2_CR7
0.0716335	0.939901	0.795227	CR2_CR7
0.0499263	0.963674	0.934258	CR2_CR7
0.0123474	0.977802	0.977169	CR2_CR7
0.102653	0.927845	0.935741	CR2_CR7
0.0218272	0.87215	0.887011	CR2_CR7
0.0285768	0.869389	0.828787	CR2_CR7
-0.0446311	0.87853	0.837863	CR2_CR7
0.0154981	0.894851	0.905434	CR2_CR7
0.0111184	0.966621	0.940528	CR2_CR7
-0.0895133	0.722514	0.727173	CR2_CR7
0.114752	0.941946	0.954801	CR2_CR7
0.200893	0.937289	0.86971	CR2_CR7
0.118141	0.92947	0.953012	CR2_CR7
0.0958715	0.922431	0.925753	CR2_CR7
0.00921145	0.776356	0.8648	CR2_CR7
0.193251	0.974389	0.952875	CR2_CR7
0.000289846	0.875414	0.87043	CR2_CR7
0.0344397	0.948872	0.91817	CR2_CR7
0.0408348	0.854046	0.842665	CR2_CR7
0.208341	0.955776	0.941468	CR2_CR7
0.0563275	0.907868	0.930355	CR2_CR7
0.0580519	0.800065	0.861823	CR2_CR7
0.205353	0.9713	0.96668	CR2_CR7
0.028876	0.933879	0.907309	CR2_CR7
0.0190331	0.903215	0.950547	CR2_CR7
0.0247885	0.918203	0.927788	CR2_CR7
0.00790682	0.935222	0.933244	CR2_CR7
0.130296	0.96212	0.938583	CR2_CR7
0.0520302	0.849709	0.835876	CR2_CR7
0.00512183	0.961994	0.893263	CR2_CR7
-0.0241341	0.924123	0.936894	CR2_CR7
0.0818923	0.971326	0.966853	CR2_CR7
-0.0292741	0.981516	0.95606	CR2_CR7
0.0521385	0.94237	0.932431	CR2_CR7
0.0325802	0.952497	0.974822	CR2_CR7
0.0996268	0.868887	0.900274	CR2_CR7
0.0221329	0.949811	0.934704	CR2_CR7
0.123157	0.906035	0.898657	CR2_CR7
0.014795	0.879252	0.932653	CR2_CR7
0.0925289	0.969396	0.865233	CR2_CR7
0.0515185	0.982453	0.944728	CR2_CR7
-0.00399114	0.749985	0.88363	CR2_CR7
0.0488402	0.860206	0.954437	CR2_CR7
0.106764	0.936685	0.901976	CR2_CR7
0.2733	0.890761	0.952034	CR2_CR7
0.0357933	0.947292	0.948192	CR2_CR7
0.136216	0.948066	0.916299	CR2_CR7
0.0824161	0.974165	0.973036	CR2_CR7
0.074738	0.974563	0.898251	CR2_CR7
0.0364227	0.852786	0.82275	CR2_CR7
0.0869736	0.919563	0.75584	CR2_CR7
0.229898	0.916948	0.823276	CR2_CR7
0.0296297	0.938611	0.947478	CR2_CR7
-0.0378012	0.971504	0.817687	CR2_CR7
0.147675	0.960022	0.939536	CR2_CR7
0.0284071	0.946863	0.799698	CR2_CR7
-0.0175965	0.9367	0.846623	CR2_CR7
0.104255	0.954591	0.916003	CR2_CR7
0.0647616	0.885331	0.930172	CR2_CR7
0.0751814	0.910706	0.89741	CR2_CR7
0.0555054	0.844427	0.940733	CR2_CR7
0.108978	0.945628	0.959579	CR2_CR7
0.0728583	0.947161	0.925947	CR2_CR7
-0.00707294	0.960299	0.966255	CR2_CR7
0.2333	0.930223	0.958783	CR2_CR7
0.105083	0.922026	0.907538	CR2_CR7
0.0841731	0.853668	0.880653	CR2_CR7
0.0861826	0.911798	0.869245	CR2_CR7
0.0473515	0.930215	0.808393	CR2_CR7
-0.00021867	0.983592	0.977892	CR2_CR7
0.0210037	0.989644	0.946836	CR2_CR7
0.0722082	0.972091	0.976357	CR2_CR7
0.082791	0.944524	0.883638	CR2_CR7
0.00430169	0.978569	0.978087	CR2_CR7
0.0502323	0.795709	0.866507	CR2_CR7
0.0559086	0.862192	0.947271	CR2_CR7
-0.0349739	0.882145	0.925173	CR2_CR7
0.0376159	0.974089	0.907898	CR2_CR7
0.121314	0.969125	0.968453	CR2_CR7
0.0874672	0.905503	0.896666	CR2_CR7
0.0754387	0.97179	0.934606	CR2_CR7
0.06897	0.960678	0.954674	CR2_CR7
-0.0171515	0.880603	0.838002	CR2_CR7
0.0476812	0.941786	0.925442	CR2_CR7
0.197662	0.953528	0.932624	CR2_CR7
0.0037873	0.973449	0.945225	CR2_CR7
0.0368668	0.97237	0.964619	CR2_CR7
0.0693201	0.890221	0.841983	CR2_CR7
0.0797094	0.916041	0.907736	CR2_CR7
0.0272929	0.928375	0.958792	CR2_CR7
0.120618	0.689749	0.414873	CR2_CR7
0.0831317	0.964973	0.968939	CR2_CR7
0.156118	0.922289	0.876766	CR2_CR7
0.027892	0.850101	0.840216	CR2_CR7
-0.0336138	0.939	0.831356	CR2_CR7
0.0628383	0.915713	0.923062	CR2_CR7
0.110666	0.908594	0.889395	CR2_CR7
0.0290778	0.920881	0.92975	CR2_CR7
0.217157	0.924577	0.917696	CR2_CR7
-0.00845828	0.79167	0.694775	CR2_CR7
0.0407045	0.943961	0.939255	CR2_CR7
0.0698481	0.863674	0.853124	CR2_CR7
0.0664251	0.874882	0.860656	CR2_CR7
0.0540409	0.963535	0.940033	CR2_CR7
0.00205822	0.614305	0.974265	CR2_CR7
0.0656979	0.915898	0.898699	CR2_CR7
-0.00259837	0.907411	0.903141	CR2_CR7
0.0161885	0.962532	0.966404	CR2_CR7
-0.0176188	0.929788	0.868031	CR2_CR7
0.00311036	0.930854	0.952008	CR2_CR7
-0.0355388	0.924161	0.951715	CR2_CR7
0.0808576	0.9146	0.91169	CR2_CR7
-0.0141971	0.92601	0.903349	CR2_CR7
0.375887	0.977306	0.921061	CR2_CR7
0.0238601	0.941693	0.919048	CR2_CR7
0.0956063	0.948232	0.911519	CR2_CR7
0.0851518	0.916874	0.918506	CR2_CR7
0.112948	0.933969	0.915562	CR2_CR7
0.20809	0.967659	0.917871	CR2_CR7
-0.0249241	0.958688	0.959979	CR2_CR7
0.0988904	0.888645	0.930994	CR2_CR7
0.118015	0.949002	0.902401	CR2_CR7
0.0920684	0.826212	0.789079	CR2_CR7
0.0368155	0.895149	0.980143	CR2_CR7
0.127118	0.920781	0.899446	CR2_CR7
0.141712	0.953963	0.879798	CR2_CR7
-0.010635	0.90366	0.887504	CR2_CR7
-0.00568781	0.947427	0.918589	CR2_CR7
-0.0367235	0.953403	0.9203	CR2_CR7
-0.0176097	0.954298	0.831255	CR2_CR7
0.0952882	0.973449	0.956132	CR2_CR7
0.110352	0.959608	0.967846	CR2_CR7
-0.0761381	0.955989	0.953118	CR2_CR7
0.15894	0.852493	0.907206	CR2_CR7
0.101807	0.944524	0.946074	CR2_CR7
0.109077	0.849305	0.853333	CR2_CR7
0.158154	0.956856	0.90572	CR2_CR7
-0.0757471	0.90861	0.897793	CR2_CR7
0.245275	0.958924	0.907724	CR2_CR7
0.0526527	0.876879	0.872109	CR2_CR7
0.00606995	0.938384	0.953056	CR2_CR7
0.104833	0.88786	0.888551	CR2_CR7
0.050017	0.899732	0.871034	CR2_CR7
0.170668	0.969956	0.850003	CR2_CR7
0.175955	0.773997	0.944658	CR2_CR7
-0.046955	0.43135	0.921417	CR2_CR7
0.00445085	0.935958	0.923787	CR2_CR7
0.0570716	0.93274	0.947418	CR2_CR7
0.178237	0.925871	0.873795	CR2_CR7
-0.00714337	0.930402	0.927495	CR2_CR7
-0.0506775	0.940579	0.806573	CR2_CR7
-0.00792607	0.979206	0.978014	CR2_CR7
0.182274	0.820466	0.833059	CR2_CR7
0.0776442	0.96995	0.941879	CR2_CR7
-0.0478286	0.962025	0.962496	CR2_CR7
-0.0184986	0.983933	0.978024	CR2_CR7
0.0854255	0.924867	0.811774	CR2_CR7
0.0088208	0.949875	0.922719	CR2_CR7
0.0531726	0.957456	0.94579	CR2_CR7
-0.0518224	0.947325	0.942374	CR2_CR7
-0.0135982	0.900048	0.867836	CR2_CR7
0.0695422	0.51577	0.575743	CR2_CR7
0.10139	0.973799	0.97517	CR2_CR7
-0.0386335	0.929867	0.860913	CR2_CR7
-0.0574095	0.937791	0.943129	CR2_CR7
0.0490525	0.944126	0.927514	CR2_CR7
0.116565	0.869777	0.796586	CR2_CR7
0.024373	0.95912	0.941202	CR2_CR7
0.0121531	0.964886	0.912675	CR2_CR7
0.104823	0.950827	0.947158	CR2_CR7
-0.0757122	0.785831	0.965679	CR2_CR7
-0.0179001	0.958483	0.912283	CR2_CR7
0.106788	0.865693	0.963419	CR2_CR7
-0.0194903	0.893828	0.867917	CR2_CR7
0.0227376	0.94153	0.959389	CR2_CR7
0.00596715	0.938617	0.874671	CR2_CR7
0.0419901	0.88776	0.920813	CR2_CR7
0.0332979	0.968202	0.949035	CR2_CR7
0.100665	0.954401	0.909676	CR2_CR7
0.119956	0.902177	0.966788	CR2_CR7
-0.0629444	0.986707	0.9949	CR2_CR7
0.110729	0.952709	0.9373	CR2_CR7
0.0961623	0.691243	0.798737	CR2_CR7
0.0147087	0.96307	0.974443	CR2_CR7
-0.0142771	0.98047	0.957251	CR2_CR7
0.107803	0.932001	0.774268	CR2_CR7
0.0586833	0.926846	0.920643	CR2_CR7
0.0649486	0.970367	0.940638	CR2_CR7
0.102446	0.961768	0.877541	CR2_CR7
0.0524609	0.86651	0.936325	CR2_CR7
-0.004154	0.985969	0.960714	CR2_CR7
0.0634693	0.721332	0.724244	CR2_CR7
0.0021844	0.579298	0.558452	CR2_CR7
-0.00118038	0.961642	0.939227	CR2_CR7
-0.0317456	0.899437	0.911188	CR2_CR7
0.0168237	0.958529	0.906067	CR2_CR7
0.0320501	0.954979	0.931308	CR2_CR7
0.0698741	0.92925	0.869038	CR2_CR7
0.0449178	0.903119	0.873765	CR2_CR7
0.0295411	0.650027	0.706067	CR2_CR7
0.0086042	0.817089	0.814097	CR2_CR7
0.113252	0.884258	0.943084	CR2_CR7
-0.0039547	0.965804	0.942585	CR2_CR7
0.00878145	0.948978	0.935361	CR2_CR7
-0.00408254	0.904006	0.954633	CR2_CR7
0.00496979	0.931424	0.883926	CR2_CR7
0.0457536	0.902467	0.953058	CR2_CR7
0.0120271	0.677397	0.828776	CR2_CR7
0.110788	0.966902	0.949311	CR2_CR7
0.0572185	0.930462	0.858753	CR2_CR7
0.0949276	0.939786	0.901134	CR2_CR7
0.16517	0.948226	0.934219	CR2_CR7
0.0633965	0.960513	0.964234	CR2_CR7
0.0340382	0.965281	0.956035	CR2_CR7
0.297421	0.931975	0.874212	CR2_CR7
0.0371499	0.926203	0.862796	CR2_CR7
0.0276298	0.900911	0.907549	CR2_CR7
-0.0234088	0.900632	0.859999	CR2_CR7
0.00704495	0.867708	0.888571	CR2_CR7
-0.0247545	0.892142	0.863162	CR2_CR7
0.0544211	0.959597	0.945132	CR2_CR7
0.0219314	0.983471	0.970925	CR2_CR7
0.217501	0.92699	0.90878	CR2_CR7
0.193058	0.761447	0.74927	CR2_CR7
0.0588563	0.94435	0.931343	CR2_CR7
0.0743287	0.974627	0.964585	CR2_CR7
-0.0010051	0.955009	0.967121	CR2_CR7
0.104923	0.93724	0.927592	CR2_CR7
0.100549	0.961972	0.919765	CR2_CR7
0.0142085	0.818008	0.944903	CR2_CR7
0.0950582	0.887063	0.878141	CR2_CR7
0.0945501	0.956349	0.938994	CR2_CR7
0.0796916	0.949238	0.937128	CR2_CR7
0.0387251	0.902922	0.919192	CR2_CR7
0.11181	0.97062	0.926674	CR2_CR7
0.20515	0.796575	0.781082	CR2_CR7
0.0170886	0.845426	0.815113	CR2_CR7
-0.0264612	0.86491	0.884893	CR2_CR7
0.12116	0.946296	0.823742	CR2_CR7
-0.0462266	0.979284	0.980021	CR2_CR7
0.0187934	0.84363	0.802718	CR2_CR7
-0.0143203	0.969032	0.967652	CR2_CR7
-0.0296873	0.962975	0.966805	CR2_CR7
0.0185797	0.972464	0.935182	CR2_CR7
0.0911126	0.978082	0.980039	CR2_CR7
0.0909365	0.961305	0.896425	CR2_CR7
0.00442191	0.911836	0.880462	CR2_CR7
0.0172023	0.95307	0.918192	CR2_CR7
-0.0412575	0.946319	0.930882	CR2_CR7
0.0460876	0.877507	0.908324	CR2_CR7
0.114932	0.86935	0.800042	CR2_CR7
0.0361887	0.913717	0.900764	CR2_CR7
0.00477674	0.97586	0.987891	CR2_CR7
-0.0246423	0.976043	0.981353	CR2_CR7
0.0976292	0.907373	0.965709	CR2_CR7
0.0870224	0.808554	0.780705	CR2_CR7
0.116391	0.934432	0.918678	CR2_CR7
0.0182465	0.976781	0.970431	CR2_CR7
0.0432438	0.845843	0.915264	CR2_CR7
0.100675	0.963163	0.878636	CR2_CR7
0.0166405	0.96363	0.87512	CR2_CR7
-0.0531453	0.976024	0.901863	CR2_CR7
0.0223046	0.901078	0.961721	CR2_CR7
0.0917595	0.955832	0.960186	CR2_CR7
0.0554962	0.753912	0.890287	CR2_CR7
0.138539	0.842501	0.743648	CR2_CR7
0.101958	0.948148	0.870505	CR2_CR7
0.0616983	0.847499	0.787539	CR2_CR7
-0.0321894	0.865751	0.980099	CR2_CR7
0.112459	0.921466	0.837907	CR2_CR7
-0.0203498	0.981117	0.976467	CR2_CR7
0.0935658	0.919389	0.96459	CR2_CR7
0.107049	0.956577	0.940379	CR2_CR7
-0.135574	0.996958	0.996323	CR2_CR7
0.0980022	0.938044	0.977947	CR2_CR7
-0.0126732	0.940893	0.920911	CR2_CR7
0.0140492	0.92307	0.937548	CR2_CR7
0.0662074	0.967689	0.960152	CR2_CR7
0.253914	0.912088	0.937619	CR2_CR7
0.0832544	0.932257	0.849736	CR2_CR7
0.0156743	0.946443	0.855034	CR2_CR7
0.00463862	0.95732	0.954782	CR2_CR7
-0.0176155	0.93354	0.921937	CR2_CR7
0.0765587	0.909729	0.946349	CR2_CR7
0.0863284	0.805142	0.914416	CR2_CR7
0.0321742	0.949637	0.914293	CR2_CR7
0.200099	0.880067	0.949342	CR2_CR7
0.131944	0.950366	0.912673	CR2_CR7
-0.0187004	0.925415	0.934257	CR2_CR7
0.123792	0.956665	0.906083	CR2_CR7
-0.0231818	0.981557	0.968929	CR2_CR7
0.0643096	0.856045	0.818278	CR2_CR7
0.0397791	0.913277	0.948313	CR2_CR7
0.0969801	0.857179	0.769061	CR2_CR7
0.0291768	0.921699	0.920326	CR2_CR7
0.0690018	0.900056	0.935321	CR2_CR7
0.0564476	0.859155	0.776682	CR2_CR7
-0.0835918	0.290222	0.252174	CR2_CR7
0.101263	0.756009	0.734371	CR2_CR7
0.129121	0.710518	0.92907	CR2_CR7
-0.0322244	0.926773	0.920434	CR2_CR7
-0.00255171	0.959844	0.937711	CR2_CR7
0.103213	0.950361	0.933762	CR2_CR7
0.130205	0.930315	0.902763	CR2_CR7
0.0103275	0.887039	0.868836	CR2_CR7
0.0832636	0.938591	0.931113	CR2_CR7
0.128155	0.834762	0.937893	CR2_CR7
0.074615	0.579304	0.529985	CR2_CR7
0.0665333	0.961729	0.899104	CR2_CR7
0.0458491	0.963405	0.95966	CR2_CR7
-0.012246	0.943409	0.961897	CR2_CR7
0.156141	0.882439	0.860863	CR2_CR7
0.0721694	0.824011	0.91117	CR2_CR7
0.0043596	0.910164	0.937991	CR2_CR7
0.0244133	0.923065	0.932815	CR2_CR7
0.0131927	0.959728	0.965891	CR2_CR7
0.0692483	0.907692	0.93346	CR2_CR7
0.141417	0.948398	0.956922	CR2_CR7
0.226184	0.872064	0.819948	CR2_CR7
0.0559216	0.657236	0.641887	CR2_CR7
0.1556	0.828316	0.912834	CR2_CR7
0.10219	0.944178	0.926517	CR2_CR7
-0.034602	0.90237	0.850972	CR2_CR7
0.331576	0.941409	0.897193	CR2_CR7
-0.0206423	0.958897	0.919808	CR2_CR7
-0.0389246	0.948971	0.926821	CR2_CR7
0.0193348	0.94041	0.944029	CR2_CR7
0.163994	0.940942	0.867276	CR2_CR7
0.0895826	0.89871	0.913675	CR2_CR7
0.131477	0.958488	0.933598	CR2_CR7
0.0188586	0.894999	0.923586	CR2_CR7
-0.0135003	0.956831	0.950421	CR2_CR7
0.0224742	0.950035	0.904494	CR2_CR7
0.0416053	0.875368	0.853522	CR2_CR7
0.184103	0.881032	0.853695	CR2_CR7
-0.013439	0.923888	0.879071	CR2_CR7
0.0398542	0.968616	0.939945	CR2_CR7
-0.0603681	0.909916	0.954847	CR2_CR7
0.0391567	0.96477	0.943175	CR2_CR7
0.0468095	0.926355	0.919388	CR2_CR7
0.13202	0.948289	0.867965	CR2_CR7
0.0719165	0.9503	0.848182	CR2_CR7
0.0563718	0.937247	0.894924	CR2_CR7
-0.0206897	0.966885	0.830099	CR2_CR7
0.111306	0.792871	0.904071	CR2_CR7
-0.0226685	0.957433	0.935527	CR2_CR7
0.0963525	0.903101	0.815509	CR2_CR7
0.030247	0.821678	0.757723	CR2_CR7
0.0230908	0.592108	0.943134	CR2_CR7
0.00724673	0.900828	0.890781	CR2_CR7
0.0345696	0.963508	0.934982	CR2_CR7
-0.150558	0.916504	0.958186	CR2_CR7
0.0622519	0.853477	0.82626	CR2_CR7
0.124067	0.949712	0.923641	CR2_CR7
0.0687553	0.769918	0.754054	CR2_CR7
0.110404	0.724916	0.804989	CR2_CR7
-0.0692595	0.969553	0.972943	CR2_CR7
0.0171212	0.970258	0.892365	CR2_CR7
0.0649077	0.906185	0.879682	CR2_CR7
-0.0311506	0.950779	0.875567	CR2_CR7
0.0664503	0.932705	0.910673	CR2_CR7
0.144533	0.960124	0.876537	CR2_CR7
0.0256476	0.891338	0.888001	CR2_CR7
-0.000149885	0.970906	0.840184	CR2_CR7
0.0481322	0.904863	0.86453	CR2_CR7
0.132902	0.927542	0.905459	CR2_CR7
0.000465732	0.937862	0.939149	CR2_CR7
0.0495684	0.89764	0.822585	CR2_CR7
0.116713	0.948001	0.924022	CR2_CR7
0.116286	0.994204	0.979371	CR2_CR7
0.0994299	0.882483	0.9283	CR2_CR7
0.0288422	0.91632	0.478053	CR2_CR7
0.0768434	0.855814	0.953733	CR2_CR7
0.0653577	0.960788	0.929563	CR2_CR7
0.0688637	0.902718	0.929756	CR2_CR7
0.018995	0.948751	0.984048	CR2_CR7
0.0462576	0.910362	0.885921	CR2_CR7
0.0889006	0.922674	0.922644	CR2_CR7
-0.012264	0.911369	0.915279	CR2_CR7
0.0848181	0.597194	0.669415	CR2_CR7
0.0646946	0.951789	0.957948	CR2_CR7
0.0130335	0.939638	0.937888	CR2_CR7
0.0370693	0.906319	0.894998	CR2_CR7
0.0142403	0.883338	0.847499	CR2_CR7
0.0686322	0.95991	0.886535	CR2_CR7
0.13015	0.976968	0.907925	CR2_CR7
0.110502	0.858844	0.918186	CR2_CR7
0.0824509	0.9129	0.956853	CR2_CR7
0.100767	0.956679	0.955407	CR2_CR7
0.0633539	0.975942	0.962873	CR2_CR7
0.0555968	0.974321	0.968664	CR2_CR7
-0.0328141	0.792503	0.799252	CR2_CR7
0.0422507	0.918589	0.921584	CR2_CR7
-0.0675578	0.959184	0.960292	CR2_CR7
0.0505846	0.74279	0.895814	CR2_CR7
0.0337753	0.829064	0.844327	CR2_CR7
0.140952	0.968102	0.925528	CR2_CR7
0.119768	0.904993	0.889101	CR2_CR7
0.0847135	0.963267	0.89301	CR2_CR7
0.0213402	0.964232	0.971155	CR2_CR7
-0.00136871	0.911043	0.167185	CR2_CR7
-0.00477109	0.992502	0.935673	CR2_CR7
0.0813835	0.855217	0.463456	CR2_CR7
0.0113397	0.958811	0.881266	CR2_CR7
0.0859094	0.958468	0.855735	CR2_CR7
0.0492165	0.581979	0.913436	CR2_CR7
-0.00379345	0.943169	0.916605	CR2_CR7
0.097844	0.951206	0.951671	CR2_CR7
0.221383	0.879044	0.901437	CR2_CR7
0.0307397	0.948508	0.864117	CR2_CR7
0.166902	0.854106	0.933059	CR2_CR7
0.110575	0.946098	0.853941	CR2_CR7
0.00283669	0.935334	0.887739	CR2_CR7
0.131759	0.976385	0.943622	CR2_CR7
0.086952	0.93697	0.944584	CR2_CR7
0.00229264	0.970412	0.95998	CR2_CR7
0.0541203	0.889908	0.860745	CR2_CR7
0.0675933	0.984326	0.977726	CR2_CR7
0.0807753	0.96634	0.975106	CR2_CR7
-0.0411254	0.926092	0.913963	CR2_CR7
0.0846982	0.95731	0.966706	CR2_CR7
0.0391914	0.927856	0.906512	CR2_CR7
0.0237297	0.830879	0.825041	CR2_CR7
0.0516491	0.852736	0.888077	CR2_CR7
0.0597748	0.970187	0.955363	CR2_CR7
0.11059	0.898285	0.820109	CR2_CR7
-0.0271232	0.921878	0.878444	CR2_CR7
0.0333207	0.867184	0.811869	CR2_CR7
0.0742059	0.84288	0.817357	CR2_CR7
0.235353	0.957491	0.933667	CR2_CR7
-0.0211515	0.925269	0.960605	CR2_CR7
0.126163	0.976663	0.921403	CR2_CR7
-0.0366576	0.822291	0.800271	CR2_CR7
0.0396189	0.966291	0.709908	CR2_CR7
0.135692	0.886497	0.901424	CR2_CR7
0.0458056	0.820555	0.787232	CR2_CR7
0.0837625	0.780842	0.792322	CR2_CR7
0.0754524	0.958256	0.895285	CR2_CR7
0.00288418	0.955311	0.91818	CR2_CR7
0.0151743	0.903567	0.862933	CR2_CR7
0.0517252	0.97137	0.953691	CR2_CR7
0.0705641	0.950642	0.922842	CR2_CR7
0.189089	0.932369	0.921286	CR2_CR7
0.00301839	0.892371	0.881801	CR2_CR7
0.0214523	0.956016	0.827282	CR2_CR7
0.0225988	0.959294	0.893601	CR2_CR7
0.116231	0.948793	0.974841	CR2_CR7
0.144953	0.906252	0.880188	CR2_CR7
0.0551231	0.966437	0.905534	CR2_CR7
0.124904	0.959235	0.93699	CR2_CR7
-0.0263947	0.956706	0.896762	CR2_CR7
0.0749887	0.937478	0.922527	CR2_CR7
-0.00122933	0.96089	0.900188	CR2_CR7
0.0172412	0.957142	0.952793	CR2_CR7
0.100628	0.906629	0.857935	CR2_CR7
0.158969	0.888202	0.939799	CR2_CR7
-0.0455675	0.93973	0.947759	CR2_CR7
0.0218523	0.896984	0.890239	CR2_CR7
0.151229	0.900663	0.908461	CR2_CR7
0.021431	0.934073	0.960084	CR2_CR7
0.026416	0.946255	0.835733	CR2_CR7
0.100956	0.804994	0.682575	CR2_CR7
0.15119	0.899276	0.905455	CR2_CR7
0.0146821	0.976066	0.935039	CR2_CR7
-0.0256583	0.809325	0.848317	CR2_CR7
-0.0156359	0.940816	0.952899	CR2_CR7
0.0310713	0.970131	0.930812	CR2_CR7
0.138594	0.966524	0.959665	CR2_CR7
-0.0006491	0.982989	0.977366	CR2_CR7
0.0664401	0.926686	0.913718	CR2_CR7
0.0857894	0.908434	0.952834	CR2_CR7
0.0897154	0.953917	0.775	CR2_CR7
0.108503	0.944983	0.9447	CR2_CR7
-0.0164594	0.92695	0.934051	CR2_CR7
0.101311	0.917731	0.895549	CR2_CR7
-0.0106132	0.849819	0.843395	CR2_CR7
0.0989716	0.899015	0.869416	CR2_CR7
-0.0461851	0.917918	0.927163	CR2_CR7
0.0383182	0.943135	0.945372	CR2_CR7
0.0670482	0.83173	0.852144	CR2_CR7
0.0878585	0.954726	0.932913	CR2_CR7
0.118339	0.966824	0.950732	CR2_CR7
0.0449146	0.824555	0.895432	CR2_CR7
0.115437	0.872107	0.870467	CR2_CR7
-0.0451338	0.808169	0.784791	CR2_CR7
0.14169	0.974325	0.965639	CR2_CR7
0.0229797	0.934272	0.953076	CR2_CR7
-0.0462613	0.943288	0.934482	CR2_CR7
0.109437	0.964019	0.945622	CR2_CR7
0.0721187	0.93219	0.922127	CR2_CR7
0.0781045	0.907358	0.931252	CR2_CR7
0.0977668	0.893458	0.919899	CR2_CR7
-0.009085	0.976107	0.979186	CR2_CR7
0.0483843	0.878379	0.933574	CR2_CR7
0.0501674	0.835358	0.924535	CR2_CR7
0.0243175	0.947392	0.898602	CR2_CR7
0.12964	0.904251	0.94971	CR2_CR7
0.117758	0.873077	0.868824	CR2_CR7
0.126149	0.946943	0.953563	CR2_CR7
0.0426051	0.966283	0.945271	CR2_CR7
-0.0170834	0.862132	0.687382	CR2_CR7
0.0168155	0.950135	0.940073	CR2_CR7
0.0232176	0.921327	0.953237	CR2_CR7
0.0738716	0.962208	0.943128	CR2_CR7
0.0564892	0.939805	0.905998	CR2_CR7
0.204039	0.991844	0.974128	CR2_CR7
0.0750439	0.908471	0.798396	CR2_CR7
0.152731	0.904588	0.921742	CR2_CR7
0.0815916	0.961166	0.941357	CR2_CR7
0.0379928	0.90078	0.918735	CR2_CR7
0.0744315	0.896777	0.854052	CR2_CR7
0.298115	0.926309	0.955502	CR2_CR7
0.0577272	0.941645	0.918226	CR2_CR7
0.0307685	0.920963	0.945136	CR2_CR7
0.0730554	0.974206	0.961498	CR2_CR7
0.026606	0.934881	0.935148	CR2_CR7
0.0206953	0.985994	0.924212	CR2_CR7
-0.00366546	0.895894	0.874747	CR2_CR7
0.0486844	0.911455	0.943958	CR2_CR7
0.0547216	0.885786	0.908559	CR2_CR7
-0.0200716	0.196217	0.168984	CR2_CR7
0.174747	0.862844	0.872889	CR2_CR7
0.0257892	0.961981	0.947437	CR2_CR7
0.180648	0.962399	0.956997	CR2_CR7
0.0851293	0.935872	0.950985	CR2_CR7
0.0687841	0.874523	0.870765	CR2_CR7
0.0840716	0.921827	0.873124	CR2_CR7
0.0374913	0.965529	0.900276	CR2_CR7
0.0446201	0.927429	0.902832	CR2_CR7
0.142368	0.97768	0.965027	CR2_CR7
0.0274832	0.938606	0.93816	CR2_CR7
0.0303655	0.937508	0.885802	CR2_CR7
0.108697	0.935644	0.817543	CR2_CR7
0.0932867	0.977547	0.894679	CR2_CR7
0.0261045	0.864128	0.787134	CR2_CR7
0.121169	0.96313	0.764516	CR2_CR7
0.0141803	0.977273	0.94272	CR2_CR7
0.141062	0.867788	0.774766	CR2_CR7
0.116567	0.889916	0.845513	CR2_CR7
0.0741845	0.959169	0.944552	CR2_CR7
-0.0290512	0.787538	0.762863	CR2_CR7
0.307426	0.895696	0.822329	CR2_CR7
0.0875701	0.909766	0.890008	CR2_CR7
0.141857	0.900855	0.950889	CR2_CR7
0.0395876	0.867354	0.944486	CR2_CR7
0.0532246	0.848042	0.831715	CR2_CR7
0.131949	0.954264	0.947563	CR2_CR7
0.0456915	0.929655	0.89345	CR2_CR7
0.108602	0.944921	0.977718	CR2_CR7
0.00769703	0.804207	0.874052	CR2_CR7
0.0867867	0.88266	0.883148	CR2_CR7
0.0318223	0.924587	0.966694	CR2_CR7
0.137027	0.955396	0.875178	CR2_CR7
0.0579293	0.856498	0.961528	CR2_CR7
-0.0350252	0.907347	0.861332	CR2_CR7
0.153613	0.527348	0.837074	CR2_CR7
0.12387	0.945403	0.942989	CR2_CR7
0.0396342	0.963256	0.893484	CR2_CR7
0.103359	0.907143	0.882331	CR2_CR7
-0.0179672	0.986837	0.968591	CR2_CR7
-0.00449222	0.90908	0.887774	CR2_CR7
0.227246	0.971435	0.971135	CR2_CR7
-0.0143442	0.950011	0.916338	CR2_CR7
0.127065	0.723487	0.746369	CR2_CR7
0.00376484	0.948126	0.927718	CR2_CR7
0.192822	0.909069	0.852161	CR2_CR7
0.0125892	0.973841	0.973239	CR2_CR7
0.0727098	0.87385	0.966837	CR2_CR7
0.034425	0.898035	0.870537	CR2_CR7
0.0260321	0.962688	0.966875	CR2_CR7
0.0323936	0.890808	0.870655	CR2_CR7
0.0922521	0.940779	0.968224	CR2_CR7
0.214779	0.904004	0.888284	CR2_CR7
0.0559015	0.9686	0.9695	CR2_CR7
-0.0227146	0.967381	0.954572	CR2_CR7
0.0228577	0.940556	0.920068	CR2_CR7
0.043786	0.899988	0.910329	CR2_CR7
0.0653878	0.947177	0.952999	CR2_CR7
0.0374539	0.949976	0.947553	CR2_CR7
0.0951301	0.961631	0.904255	CR2_CR7
-0.0402095	0.939073	0.891709	CR2_CR7
0.0277992	0.938491	0.918447	CR2_CR7
0.0424785	0.963336	0.937424	CR2_CR7
0.00622291	0.955374	0.904133	CR2_CR7
0.0389747	0.961934	0.893047	CR2_CR7
-0.00584433	0.680112	0.529988	CR2_CR7
0.109583	0.949618	0.911383	CR2_CR7
0.0304229	0.973595	0.954342	CR2_CR7
0.0428142	0.976668	0.986013	CR2_CR7
0.192265	0.628947	0.93535	CR2_CR7
-0.0559922	0.934327	0.925375	CR2_CR7
0.0858765	0.955876	0.897644	CR2_CR7
0.155235	0.862383	0.781471	CR2_CR7
0.0107896	0.856404	0.899914	CR2_CR7
0.00512482	0.966159	0.976897	CR2_CR7
0.0398579	0.960924	0.924866	CR2_CR7
0.0765848	0.94081	0.903878	CR2_CR7
0.0726499	0.799379	0.815059	CR2_CR7
0.0462805	0.907095	0.909394	CR2_CR7
0.0182821	0.949941	0.954652	CR2_CR7
-0.00962124	0.867366	0.854094	CR2_CR7
0.0954278	0.953216	0.909171	CR2_CR7
-0.00144737	0.983878	0.963711	CR2_CR7
0.0406919	0.822654	0.869137	CR2_CR7
0.264137	0.889028	0.960144	CR2_CR7
0.103115	0.92051	0.858106	CR2_CR7
-0.0177998	0.964707	0.951641	CR2_CR7
0.147316	0.938696	0.93394	CR2_CR7
0.082035	0.916267	0.808854	CR2_CR7
0.0522564	0.923326	0.905371	CR2_CR7
0.0807237	0.965387	0.952355	CR2_CR7
-0.00545743	0.946761	0.929062	CR2_CR7
0.0685132	0.978709	0.930211	CR2_CR7
0.0378139	0.944305	0.940347	CR2_CR7
-0.0144079	0.97552	0.942695	CR2_CR7
0.143613	0.924379	0.908494	CR2_CR7
0.13427	0.977062	0.95867	CR2_CR7
0.0708292	0.915694	0.75518	CR2_CR7
0.0861121	0.855644	0.858032	CR2_CR7
0.0515817	0.875313	0.841331	CR2_CR7
-0.0121227	0.847307	0.820287	CR2_CR7
0.187743	0.904895	0.946334	CR2_CR7
0.0628157	0.985935	0.949793	CR2_CR7
0.111483	0.916612	0.962937	CR2_CR7
0.0727248	0.948335	0.946083	CR2_CR7
-0.0586803	0.51765	0.516811	CR2_CR7
0.00811502	0.925161	0.924402	CR2_CR7
-0.03708	0.95451	0.948523	CR2_CR7
0.0649377	0.952687	0.903634	CR2_CR7
0.078432	0.967254	0.932625	CR2_CR7
0.0464607	0.953831	0.967028	CR2_CR7
-0.0856941	0.940074	0.945028	CR2_CR7
-0.0280496	0.885899	0.963359	CR2_CR7
0.0490621	0.964153	0.966136	CR2_CR7
0.0846567	0.948513	0.891051	CR2_CR7
0.0861162	0.970958	0.976637	CR2_CR7
0.0187488	0.959458	0.959053	CR2_CR7
0.0790686	0.869395	0.929	CR2_CR7
0.11182	0.919752	0.929989	CR2_CR7
-0.0141633	0.113057	0.940528	CR2_CR7
-0.00314395	0.875063	0.870757	CR2_CR7
0.197004	0.896352	0.926118	CR2_CR7
0.0979039	0.968343	0.938524	CR2_CR7
0.0821764	0.958908	0.945114	CR2_CR7
0.00672527	0.981841	0.990309	CR2_CR7
0.0122282	0.94281	0.790597	CR2_CR7
0.138069	0.954052	0.953038	CR2_CR7
0.0230853	0.983104	0.895019	CR2_CR7
-0.0325539	0.958329	0.949836	CR2_CR7
-0.097715	0.929881	0.946766	CR2_CR7
0.113672	0.944867	0.913989	CR2_CR7
-0.0247497	0.853089	0.740038	CR2_CR7
0.0531858	0.850067	0.845148	CR2_CR7
0.0096416	0.932401	0.67479	CR2_CR7
0.0347278	0.934112	0.908052	CR2_CR7
-0.0366393	0.950112	0.925741	CR2_CR7
0.028424	0.847451	0.859688	CR2_CR7
-0.0277202	0.905984	0.897411	CR2_CR7
0.0459375	0.952933	0.877329	CR2_CR7
-0.0455166	0.987038	0.986206	CR2_CR7
0.0680962	0.939351	0.946322	CR2_CR7
0.213934	0.962547	0.953108	CR2_CR7
0.0991116	0.784542	0.91932	CR2_CR7
-0.0245896	0.919344	0.913808	CR2_CR7
0.0452341	0.941405	0.90919	CR2_CR7
0.00330583	0.948608	0.93249	CR2_CR7
0.11163	0.9423	0.713168	CR2_CR7
0.142803	0.951129	0.949849	CR2_CR7
0.0726165	0.956063	0.938994	CR2_CR7
0.0620154	0.96832	0.958752	CR2_CR7
0.0606058	0.934436	0.902373	CR2_CR7
-0.085768	0.959473	0.904815	CR2_CR7
0.135669	0.932569	0.874284	CR2_CR7
-0.0331278	0.984519	0.963948	CR2_CR7
0.0421908	0.944933	0.961141	CR2_CR7
-0.00473256	0.954457	0.947754	CR2_CR7
0.0180651	0.927892	0.918501	CR2_CR7
0.0568596	0.934861	0.915725	CR2_CR7
0.126649	0.955114	0.911665	CR2_CR7
0.134259	0.962763	0.944018	CR2_CR7
0.0242097	0.935881	0.938764	CR2_CR7
0.00786781	0.947016	0.858298	CR2_CR7
0.066459	0.874421	0.908814	CR2_CR7
0.040493	0.909162	0.894622	CR2_CR7
0.060786	0.870592	0.740333	CR2_CR7
0.0280654	0.98594	0.740893	CR2_CR7
-0.0468642	0.979371	0.968895	CR2_CR7
0.000853304	0.864004	0.904643	CR2_CR7
0.121583	0.973438	0.808929	CR2_CR7
0.0687902	0.891714	0.83435	CR2_CR7
0.0695184	0.943043	0.923871	CR2_CR7
-0.0120611	0.537954	0.871938	CR2_CR7
0.077249	0.666459	0.762576	CR2_CR7
0.0189425	0.935074	0.877747	CR2_CR7
0.121806	0.976333	0.976412	CR2_CR7
0.0921362	0.92896	0.969344	CR2_CR7
0.00489131	0.98171	0.960088	CR2_CR7
0.0283449	0.902537	0.859033	CR2_CR7
0.0907056	0.96233	0.934949	CR2_CR7
0.0723535	0.951771	0.951156	CR2_CR7
0.0795559	0.850643	0.824307	CR2_CR7
0.0150975	0.26827	0.925654	CR2_CR7
0.0218233	0.969026	0.962725	CR2_CR7
0.0384944	0.951405	0.903336	CR2_CR7
0.133828	0.973114	0.962365	CR2_CR7
-0.0058843	0.926341	0.951098	CR2_CR7
-0.0161309	0.767497	0.778723	CR2_CR7
0.120586	0.90272	0.896896	CR2_CR7
0.0275364	0.923113	0.886446	CR2_CR7
0.0682719	0.924023	0.899212	CR2_CR7
0.0954275	0.951157	0.949597	CR2_CR7
-0.0416865	0.953005	0.938989	CR2_CR7
-0.0192488	0.95699	0.959052	CR2_CR7
-0.0334814	0.933875	0.921577	CR2_CR7
0.0573148	0.922424	0.941284	CR2_CR7
0.0548972	0.96495	0.956263	CR2_CR7
0.0604167	0.904611	0.488427	CR2_CR7
0.0160913	0.633507	0.666301	CR2_CR7
-0.0102836	0.952724	0.981436	CR2_CR7
0.101099	0.810289	0.90024	CR2_CR7
0.131731	0.902598	0.907205	CR2_CR7
0.047521	0.946422	0.798055	CR2_CR7
0.230408	0.942897	0.966147	CR2_CR7
-0.00290575	0.912252	0.891666	CR2_CR7
0.0674479	0.940772	0.901827	CR2_CR7
0.11828	0.948264	0.906066	CR2_CR7
0.0777028	0.90836	0.881002	CR2_CR7
-0.00612821	0.971252	0.973888	CR2_CR7
0.0315514	0.954837	0.899759	CR2_CR7
0.0458717	0.777625	0.939919	CR2_CR7
0.137478	0.895525	0.886754	CR2_CR7
-0.0251079	0.955959	0.926946	CR2_CR7
0.0758126	0.897556	0.887807	CR2_CR7
-0.00710004	0.976727	0.849465	CR2_CR7
-0.0422697	0.764141	0.954687	CR2_CR7
0.0333273	0.89785	0.888613	CR2_CR7
-0.0443588	0.927362	0.813634	CR2_CR7
0.01421	0.967891	0.965483	CR2_CR7
0.259606	0.939868	0.883576	CR2_CR7
0.105167	0.918447	0.922494	CR2_CR7
0.15029	0.866805	0.896434	CR2_CR7
0.0773377	0.985321	0.925366	CR2_CR7
0.0788828	0.960854	0.966769	CR2_CR7
0.0312761	0.968095	0.958683	CR2_CR7
0.0144155	0.921456	0.941719	CR2_CR7
-0.0135906	0.81472	0.783288	CR2_CR7
0.108799	0.804736	0.781793	CR2_CR7
0.146092	0.96151	0.926673	CR2_CR7
0.0442924	0.966122	0.797673	CR2_CR7
0.00321361	0.715149	0.909852	CR2_CR7
0.127098	0.979139	0.931921	CR2_CR7
0.035022	0.923719	0.916907	CR2_CR7
-0.0076588	0.951848	0.9462	CR2_CR7
0.0300913	0.946951	0.834694	CR2_CR7
-0.0669033	0.954011	0.932903	CR2_CR7
-0.0375885	0.882876	0.883325	CR2_CR7
0.166058	0.974947	0.921793	CR2_CR7
-0.0256042	0.95755	0.855537	CR2_CR7
0.226678	0.910725	0.847615	CR2_CR7
0.0691612	0.896295	0.882738	CR2_CR7
0.101404	0.922847	0.902048	CR2_CR7
0.0409986	0.952387	0.96701	CR2_CR7
0.0337004	0.924294	0.959291	CR2_CR7
0.0645973	0.924031	0.953686	CR3_CR7
-0.050665	0.849293	0.880983	CR3_CR7
0.0815489	0.883895	0.893574	CR3_CR7
0.00844047	0.967735	0.980019	CR3_CR7
-0.00351751	0.957634	0.846227	CR3_CR7
0.0480384	0.977916	0.916974	CR3_CR7
0.0587893	0.945657	0.78368	CR3_CR7
0.256052	0.900199	0.955179	CR3_CR7
0.227486	0.942656	0.960757	CR3_CR7
0.0782137	0.975758	0.926596	CR3_CR7
0.0625772	0.910502	0.952809	CR3_CR7
0.00576058	0.961574	0.950536	CR3_CR7
0.175744	0.961817	0.91346	CR3_CR7
0.0745327	0.924926	0.841258	CR3_CR7
0.0407021	0.974475	0.959168	CR3_CR7
-0.0093954	0.958228	0.887527	CR3_CR7
0.0272592	0.955357	0.975692	CR3_CR7
0.0126646	0.929254	0.951277	CR3_CR7
-0.00221426	0.904105	0.921412	CR3_CR7
0.101062	0.922278	0.829516	CR3_CR7
-0.0551444	0.909463	0.911451	CR3_CR7
0.0522437	0.943667	0.94402	CR3_CR7
-0.0263892	0.871401	0.902594	CR3_CR7
-0.0151771	0.961832	0.912119	CR3_CR7
-0.00751702	0.951929	0.978995	CR3_CR7
0.0827247	0.905169	0.942173	CR3_CR7
0.151726	0.963084	0.917247	CR3_CR7
0.00168258	0.97286	0.967946	CR3_CR7
0.0764046	0.949139	0.917252	CR3_CR7
0.0475476	0.941618	0.969782	CR3_CR7
0.0805695	0.940889	0.931777	CR3_CR7
0.0737955	0.961475	0.967401	CR3_CR7
0.0930123	0.929899	0.80606	CR3_CR7
-0.0536237	0.829808	0.968752	CR3_CR7
0.0462155	0.891019	0.818225	CR3_CR7
0.0766984	0.904993	0.884414	CR3_CR7
0.0338173	0.967214	0.950167	CR3_CR7
-0.00515732	0.957609	0.941364	CR3_CR7
-0.00963085	0.90257	0.942428	CR3_CR7
0.0959754	0.952411	0.928933	CR3_CR7
0.0716744	0.946477	0.941017	CR3_CR7
0.0319249	0.925865	0.934615	CR3_CR7
0.113019	0.946782	0.890772	CR3_CR7
0.0216532	0.929671	0.932036	CR3_CR7
0.00837039	0.728536	0.742332	CR3_CR7
-0.0312951	0.921976	0.942636	CR3_CR7
0.0343289	0.915058	0.947049	CR3_CR7
0.0903335	0.956352	0.852456	CR3_CR7
0.300585	0.977558	0.931306	CR3_CR7
0.0439206	0.814597	0.945235	CR3_CR7
0.0624608	0.9763	0.838846	CR3_CR7
0.1226	0.917718	0.903787	CR3_CR7
-0.00344698	0.946961	0.966673	CR3_CR7
0.0589568	0.919862	0.837559	CR3_CR7
0.104878	0.959573	0.873116	CR3_CR7
0.0210782	0.798807	0.927803	CR3_CR7
0.0746631	0.8617	0.913952	CR3_CR7
-0.0270292	0.965565	0.928333	CR3_CR7
0.140402	0.854033	0.823943	CR3_CR7
0.418549	0.811584	0.815102	CR3_CR7
0.0099508	0.977209	0.990292	CR3_CR7
0.0253204	0.951398	0.862091	CR3_CR7
-0.0294573	0.95162	0.927588	CR3_CR7
-0.0519188	0.957579	0.865866	CR3_CR7
0.0677924	0.981862	0.970053	CR3_CR7
-0.0472021	0.940562	0.927136	CR3_CR7
0.0957926	0.954003	0.945594	CR3_CR7
0.0308128	0.822947	0.880378	CR3_CR7
0.10538	0.95977	0.880505	CR3_CR7
0.166891	0.95332	0.903319	CR3_CR7
0.0360281	0.83491	0.929323	CR3_CR7
0.0338625	0.91963	0.908213	CR3_CR7
0.15116	0.937127	0.938361	CR3_CR7
-0.0625742	0.964997	0.934009	CR3_CR7
-0.0424943	0.952445	0.947874	CR3_CR7
0.0223819	0.957646	0.960293	CR3_CR7
0.0126714	0.908332	0.951928	CR3_CR7
0.0584223	0.926197	0.882968	CR3_CR7
0.0838454	0.958255	0.88907	CR3_CR7
0.227212	0.953787	0.954215	CR3_CR7
0.034027	0.856294	0.884605	CR3_CR7
0.154047	0.898303	0.922112	CR3_CR7
0.127373	0.944369	0.713197	CR3_CR7
0.0241687	0.936331	0.763661	CR3_CR7
0.0598946	0.970956	0.903305	CR3_CR7
0.0995248	0.948537	0.909303	CR3_CR7
0.0271798	0.960478	0.93749	CR3_CR7
0.029886	0.952022	0.945158	CR3_CR7
0.0170609	0.942942	0.957751	CR3_CR7
0.0674533	0.961196	0.93913	CR3_CR7
0.0663571	0.955719	0.96562	CR3_CR7
0.0831184	0.76323	0.649271	CR3_CR7
0.0464444	0.893317	0.858324	CR3_CR7
-0.0399839	0.94516	0.930497	CR3_CR7
0.109095	0.886446	0.94475	CR3_CR7
0.0675616	0.984625	0.978843	CR3_CR7
0.054838	0.959067	0.934314	CR3_CR7
0.164863	0.940416	0.940651	CR3_CR7
0.0219193	0.961098	0.947673	CR3_CR7
0.0775673	0.927115	0.95615	CR3_CR7
0.0380152	0.930732	0.936025	CR3_CR7
0.140827	0.891963	0.9458	CR3_CR7
-0.0168382	0.835818	0.976372	CR3_CR7
-0.00986208	0.820068	0.901932	CR3_CR7
-0.00852684	0.958029	0.927025	CR3_CR7
0.0284709	0.97196	0.969826	CR3_CR7
0.110684	0.966871	0.966551	CR3_CR7
0.103175	0.825146	0.936994	CR3_CR7
0.0388402	0.970558	0.969894	CR3_CR7
-0.0656676	0.880077	0.86118	CR3_CR7
0.10505	0.920062	0.889872	CR3_CR7
-0.0344296	0.815171	0.956365	CR3_CR7
0.0858639	0.952981	0.957457	CR3_CR7
0.000813621	0.971387	0.926673	CR3_CR7
-0.0261871	0.874077	0.920678	CR3_CR7
0.0289555	0.945863	0.934725	CR3_CR7
0.096897	0.960589	0.947903	CR3_CR7
-0.000161079	0.910248	0.959107	CR3_CR7
0.155691	0.902449	0.953936	CR3_CR7
0.084683	0.927037	0.929242	CR3_CR7
-0.0281535	0.917732	0.893207	CR3_CR7
-0.0245148	0.791227	0.850008	CR3_CR7
0.178408	0.940316	0.81483	CR3_CR7
0.0875252	0.970175	0.978455	CR3_CR7
0.0112939	0.964827	0.921239	CR3_CR7
0.0452505	0.939652	0.940572	CR3_CR7
0.124487	0.976535	0.972819	CR3_CR7
0.0889909	0.963499	0.931004	CR3_CR7
-0.0484722	0.963093	0.949183	CR3_CR7
0.0310279	0.946264	0.930524	CR3_CR7
0.0496561	0.67229	0.78813	CR3_CR7
0.0931752	0.955042	0.93196	CR3_CR7
-0.0679246	0.898754	0.918507	CR3_CR7
0.0409309	0.981187	0.968044	CR3_CR7
0.0930247	0.965498	0.823165	CR3_CR7
0.0246109	0.968008	0.905129	CR3_CR7
0.0683535	0.883443	0.801578	CR3_CR7
0.00461217	0.871073	0.916881	CR3_CR7
0.351422	0.931544	0.925206	CR3_CR7
0.0501513	0.943832	0.927289	CR3_CR7
0.137945	0.924714	0.935034	CR3_CR7
0.0474635	0.915131	0.952816	CR3_CR7
0.120003	0.926868	0.886117	CR3_CR7
0.040049	0.963812	0.887904	CR3_CR7
0.0814724	0.895764	0.904348	CR3_CR7
0.10482	0.859756	0.894087	CR3_CR7
-0.0480097	0.949934	0.968514	CR3_CR7
0.015493	0.965743	0.963607	CR3_CR7
0.041775	0.973704	0.973506	CR3_CR7
-0.00266088	0.924845	0.948097	CR3_CR7
0.178293	0.916688	0.969659	CR3_CR7
0.0267315	0.931242	0.946392	CR3_CR7
-0.00757347	0.965145	0.950362	CR3_CR7
0.072875	0.944856	0.93741	CR3_CR7
0.103875	0.973958	0.986545	CR3_CR7
0.076796	0.94083	0.916673	CR3_CR7
0.192019	0.839456	0.837483	CR3_CR7
0.124477	0.915453	0.899099	CR3_CR7
0.0876375	0.97678	0.949362	CR3_CR7
0.0377019	0.925139	0.898917	CR3_CR7
0.027085	0.95779	0.952451	CR3_CR7
0.0430027	0.946861	0.900347	CR3_CR7
0.188184	0.975027	0.926269	CR3_CR7
0.0108995	0.944587	0.900567	CR3_CR7
0.0615718	0.892612	0.879311	CR3_CR7
0.0160266	0.766746	0.922867	CR3_CR7
0.131688	0.833472	0.95129	CR3_CR7
1	0.965326	0.69268	CR3_CR7
0.158045	0.949804	0.949703	CR3_CR7
0.0633572	0.938802	0.941159	CR3_CR7
0.0869152	0.57173	0.669484	CR3_CR7
0.0647073	0.760384	0.755047	CR3_CR7
0.205749	0.93932	0.945177	CR3_CR7
0.0875856	0.936946	0.935883	CR3_CR7
0.230807	0.965277	0.537134	CR3_CR7
0.289371	0.923268	0.915246	CR3_CR7
0.104863	0.976239	0.953932	CR3_CR7
0.0716341	0.961019	0.962432	CR3_CR7
0.0527403	0.975922	0.955602	CR3_CR7
0.0147512	0.959952	0.938093	CR3_CR7
0.0346477	0.941013	0.914982	CR3_CR7
0.319912	0.952798	0.923277	CR3_CR7
0.0425098	0.912841	0.898849	CR3_CR7
0.0673605	0.962327	0.418725	CR3_CR7
0.00782032	0.983954	0.992309	CR3_CR7
0.0990095	0.525257	0.837831	CR3_CR7
0.0713025	0.951316	0.934131	CR3_CR7
-0.0456074	0.978901	0.975956	CR3_CR7
0.0755512	0.86206	0.87466	CR3_CR7
0.107279	0.812423	0.9038	CR3_CR7
0.169679	0.937521	0.838328	CR3_CR7
0.065982	0.94412	0.882494	CR3_CR7
-0.00150002	0.94106	0.85772	CR3_CR7
0.102882	0.88878	0.939977	CR3_CR7
0.0375739	0.879304	0.860499	CR3_CR7
-0.00746653	0.934203	0.895508	CR3_CR7
0.0158721	0.898822	0.852666	CR3_CR7
0.0264259	0.993089	0.984704	CR3_CR7
0.152414	0.92151	0.928973	CR3_CR7
0.013126	0.909089	0.896893	CR3_CR7
0.0242178	0.948065	0.937213	CR3_CR7
0.151776	0.83909	0.859178	CR3_CR7
0.128826	0.917986	0.926241	CR3_CR7
0.190283	0.96467	0.942756	CR3_CR7
0.395012	0.945313	0.562544	CR3_CR7
0.104602	0.947007	0.793928	CR3_CR7
0.0426701	0.945401	0.91383	CR3_CR7
0.0415048	0.961899	0.875404	CR3_CR7
0.0564218	0.730546	0.648356	CR3_CR7
0.0409673	0.907488	0.89761	CR3_CR7
0.0366669	0.915305	0.888281	CR3_CR7
0.0239868	0.937661	0.962527	CR3_CR7
0.352756	0.941343	0.962408	CR3_CR7
0.100904	0.936754	0.896607	CR3_CR7
0.0224261	0.937492	0.935026	CR3_CR7
-0.0496099	0.948882	0.915503	CR3_CR7
0.0803987	0.828236	0.88445	CR3_CR7
0.00188491	0.828302	0.78331	CR3_CR7
0.168267	0.882301	0.809473	CR3_CR7
0.212294	0.941905	0.902048	CR3_CR7
0.105613	0.876202	0.963711	CR3_CR7
0.0724388	0.885012	0.883519	CR3_CR7
0.0607776	0.957592	0.941188	CR3_CR7
0.0616976	0.928531	0.910858	CR3_CR7
0.00755174	0.951933	0.945626	CR3_CR7
0.0528307	0.964793	0.928416	CR3_CR7
0.0383279	0.830721	0.926628	CR3_CR7
0.0447152	0.95145	0.955074	CR3_CR7
0.10997	0.948154	0.936432	CR3_CR7
-0.0548502	0.977307	0.978394	CR3_CR7
0.139659	0.878548	0.945726	CR3_CR7
-0.0576186	0.825402	0.708197	CR3_CR7
0.0234873	0.792279	0.942021	CR3_CR7
0.0459986	0.905319	0.886995	CR3_CR7
0.00643365	0.934188	0.946653	CR3_CR7
0.0227503	0.800558	0.883669	CR3_CR7
0.0931206	0.953468	0.953767	CR3_CR7
0.135256	0.479899	0.845576	CR3_CR7
0.115067	0.966436	0.916271	CR3_CR7
0.130572	0.910804	0.957683	CR3_CR7
0.141872	0.944462	0.946525	CR3_CR7
0.342019	0.973498	0.96688	CR3_CR7
-0.064351	0.934358	0.926881	CR3_CR7
0.0567569	0.722034	0.689883	CR3_CR7
0.0922724	0.865384	0.960103	CR3_CR7
0.0417172	0.952579	0.964566	CR3_CR7
0.0623762	0.940201	0.931029	CR3_CR7
0.0685139	0.930572	0.9125	CR3_CR7
-0.0471347	0.893962	0.924302	CR3_CR7
0.0778026	0.941534	0.87409	CR3_CR7
0.0167163	0.957957	0.967867	CR3_CR7
0.155013	0.956147	0.937616	CR3_CR7
0.166393	0.922914	0.939428	CR3_CR7
0.117936	0.870343	0.843242	CR3_CR7
0.103222	0.938308	0.960933	CR3_CR7
0.0511389	0.964364	0.956687	CR3_CR7
0.115416	0.941073	0.909143	CR3_CR7
0.0884214	0.959472	0.914818	CR3_CR7
0.00886669	0.923088	0.871096	CR3_CR7
0.0835202	0.968819	0.861988	CR3_CR7
0.102664	0.903952	0.86068	CR3_CR7
0.11899	0.880382	0.893604	CR3_CR7
0.0656377	0.869316	0.982959	CR3_CR7
0.0791339	0.951036	0.95235	CR3_CR7
0.0362436	0.966167	0.883666	CR3_CR7
-0.0200315	0.967945	0.94927	CR3_CR7
-0.0342405	0.183909	0.710929	CR3_CR7
0.158709	0.916961	0.950681	CR3_CR7
0.0704071	0.802154	0.899842	CR3_CR7
0.0794461	0.930928	0.900753	CR3_CR7
-0.00133043	0.815272	0.952737	CR3_CR7
-0.054903	0.902905	0.949035	CR3_CR7
0.104574	0.701895	0.54274	CR3_CR7
0.0173704	0.925733	0.948264	CR3_CR7
0.139514	0.973885	0.962819	CR3_CR7
0.0461123	0.927592	0.865597	CR3_CR7
0.069579	0.881113	0.956949	CR3_CR7
0.0988575	0.948216	0.951009	CR3_CR7
0.0337215	0.965477	0.958465	CR3_CR7
0.143191	0.877057	0.847784	CR3_CR7
0.0972247	0.931121	0.933969	CR3_CR7
0.133313	0.792857	0.812	CR3_CR7
0.1327	0.949457	0.961673	CR3_CR7
-0.00554462	0.892088	0.940733	CR3_CR7
-0.0263433	0.967329	0.973016	CR3_CR7
-0.0153433	0.966454	0.96221	CR3_CR7
-0.0209536	0.958102	0.948697	CR3_CR7
0.0713285	0.948061	0.962194	CR3_CR7
0.0809918	0.929018	0.895055	CR3_CR7
-0.0613038	0.97107	0.969372	CR3_CR7
0.101363	0.942109	0.905333	CR3_CR7
0.11349	0.934807	0.932627	CR3_CR7
-0.0190465	0.958702	0.87537	CR3_CR7
0.0184316	0.972575	0.962501	CR3_CR7
-0.00840854	0.928775	0.931838	CR3_CR7
0.0938918	0.727559	0.824437	CR3_CR7
0.0776479	0.928571	0.890383	CR3_CR7
0.0669969	0.973533	0.977822	CR3_CR7
-0.0383232	0.983678	0.975754	CR3_CR7
0.0619446	0.920222	0.913463	CR3_CR7
0.0889091	0.930324	0.805191	CR3_CR7
-0.0205808	0.967523	0.913243	CR3_CR7
0.0923313	0.955819	0.88301	CR3_CR7
0.234534	0.896094	0.905258	CR3_CR7
0.0529765	0.930524	0.986583	CR3_CR7
-0.0126512	0.9572	0.952137	CR3_CR7
0.0102883	0.910177	0.889819	CR3_CR7
0.293406	0.881744	0.237612	CR3_CR7
-0.0824568	0.981118	0.968996	CR3_CR7
0.0510072	0.923877	0.896793	CR3_CR7
0.127133	0.907845	0.887289	CR3_CR7
0.0216309	0.97994	0.86972	CR3_CR7
-0.0524419	0.98249	0.97938	CR3_CR7
-0.0461389	0.973811	0.927187	CR3_CR7
0.00148353	0.973704	0.971483	CR3_CR7
0.043704	0.886738	0.873242	CR3_CR7
0.173232	0.807539	0.847009	CR3_CR7
0.0944575	0.918746	0.967254	CR3_CR7
0.106147	0.914747	0.886624	CR3_CR7
0.104068	0.947061	0.936071	CR3_CR7
0.0852002	0.709841	0.928659	CR3_CR7
0.0676252	0.929422	0.936626	CR3_CR7
0.0689433	0.871599	0.868264	CR3_CR7
0.0281588	0.946353	0.961028	CR3_CR7
0.0524572	0.954416	0.886265	CR3_CR7
0.059084	0.876031	0.786027	CR3_CR7
-0.0139927	0.227644	0.3118	CR3_CR7
0.0538504	0.812753	0.839726	CR3_CR7
-0.0256212	0.972997	0.984783	CR3_CR7
0.0633739	0.898606	0.906546	CR3_CR7
0.0673153	0.958853	0.956134	CR3_CR7
0.0931257	0.959392	0.939722	CR3_CR7
0.0564732	0.933934	0.904019	CR3_CR7
0.0942093	0.978951	0.977176	CR3_CR7
0.149036	0.956322	0.960521	CR3_CR7
0.0358785	0.834646	0.833985	CR3_CR7
0.0908297	0.967591	0.843338	CR3_CR7
0.281619	0.961041	0.851398	CR3_CR7
0.00999436	0.936632	0.917175	CR3_CR7
0.0232086	0.882001	0.87156	CR3_CR7
0.00959728	0.981866	0.982801	CR3_CR7
0.0281025	0.9557	0.978729	CR3_CR7
0.11198	0.962693	0.916895	CR3_CR7
0.0626948	0.850481	0.822124	CR3_CR7
0.124898	0.957634	0.855893	CR3_CR7
0.0961458	0.971901	0.973961	CR3_CR7
0.0445477	0.980792	0.963741	CR3_CR7
0.0396556	0.941766	0.943741	CR3_CR7
-0.00794783	0.951146	0.91383	CR3_CR7
0.0356521	0.254822	0.235914	CR3_CR7
0.00302782	0.960127	0.863997	CR3_CR7
0.0675985	0.947856	0.932142	CR3_CR7
-0.0512159	0.952062	0.938352	CR3_CR7
0.123543	0.966596	0.958117	CR3_CR7
0.073081	0.801795	0.791474	CR3_CR7
0.113815	0.910595	0.919873	CR3_CR7
0.211842	0.848306	0.84018	CR3_CR7
0.140982	0.959504	0.936057	CR3_CR7
0.0705403	0.921361	0.895203	CR3_CR7
0.0289084	0.960832	0.902216	CR3_CR7
-0.0382259	0.977098	0.973331	CR3_CR7
-0.0620912	0.969896	0.942052	CR3_CR7
0.00161386	0.964121	0.929499	CR3_CR7
0.137934	0.795892	0.830316	CR3_CR7
0.0173741	0.965893	0.874978	CR3_CR7
0.0468699	0.922435	0.871207	CR3_CR7
-0.0466854	0.970056	0.957802	CR3_CR7
-0.00277535	0.925563	0.922332	CR3_CR7
0.152937	0.707274	0.694355	CR3_CR7
0.0481467	0.941089	0.966243	CR3_CR7
0.0795182	0.979358	0.960458	CR3_CR7
0.0155716	0.937963	0.893586	CR3_CR7
0.27037	0.77563	0.931852	CR3_CR7
0.0205745	0.898176	0.932911	CR3_CR7
0.0197614	0.854027	0.806721	CR3_CR7
-0.0972805	0.831137	0.890597	CR3_CR7
-0.0340053	0.974798	0.97234	CR3_CR7
-0.0127964	0.877272	0.849949	CR3_CR7
-0.00393228	0.916767	0.856681	CR3_CR7
0.162737	0.92986	0.965477	CR3_CR7
0.00294565	0.970806	0.977154	CR3_CR7
0.0242287	0.970775	0.899981	CR3_CR7
-0.00698904	0.961807	0.927037	CR3_CR7
0.0794909	0.965515	0.956138	CR3_CR7
0.0381633	0.933217	0.903457	CR3_CR7
0.00593087	0.973352	0.962495	CR3_CR7
0.151508	0.909574	0.870449	CR3_CR7
0.0634427	0.928352	0.943865	CR3_CR7
0.0681713	0.888032	0.883434	CR3_CR7
0.00422675	0.955405	0.934769	CR3_CR7
0.0661259	0.979557	0.951363	CR3_CR7
0.034973	0.96108	0.973275	CR3_CR7
0.0339441	0.920257	0.721412	CR3_CR7
0.375701	0.951628	0.977467	CR3_CR7
0.0869182	0.801544	0.9499	CR3_CR7
0.0997454	0.867766	0.854782	CR3_CR7
0.0941106	0.927584	0.964976	CR3_CR7
-0.00123425	0.898646	0.915208	CR3_CR7
0.00712093	0.90791	0.850461	CR3_CR7
[truncated: 1,201 more rows]

## Sheet: Fig2a_PreservationMethod
diff_gene_same_cell	same_gene_same_batch_same_cluster	same_gene_diff_batch_same_cluster
0.139733	0.944822	0.883491
0.0213202	0.934701	0.946416
0.07566	0.952011	0.93571
0.0306433	0.946469	0.940071
-0.0127179	0.959538	0.816943
0.0999335	0.957362	0.951846
0.0855354	0.771879	0.771858
0.158018	0.957369	0.948532
0.0643759	0.945828	0.952142
0.0703662	0.907541	0.919317
0.017022	0.943918	0.919068
0.131417	0.97393	0.973518
0.0745714	0.8736	0.918115
0.0439626	0.953178	0.949314
0.0279991	0.920926	0.894031
-0.00601384	0.93702	0.955578
0.0683422	0.926577	0.925459
0.144248	0.943273	0.933254
-0.0341958	0.842187	0.792516
0.082405	0.903324	0.985511
0.0259005	0.885708	0.600369
0.115739	0.948152	0.955556
0.00347881	0.967494	0.879812
0.134222	0.957196	0.910509
0.069438	0.772829	0.865602
0.00400448	0.856917	0.833014
0.261013	0.682144	0.717397
0.000644938	0.940366	0.900015
-0.0378986	0.985684	0.982131
0.0482725	0.964986	0.93254
0.0324545	0.938178	0.939108
0.142069	0.868664	0.822517
0.0525132	0.958162	0.952252
0.0344754	0.887549	0.881357
-0.0303725	0.965611	0.918799
0.0730189	0.958364	0.953669
0.0335681	0.972109	0.940093
0.136307	0.939462	0.949543
0.0910347	0.918064	0.915387
0.212612	0.879545	0.911478
0.142482	0.875656	0.858056
-0.0433801	0.934857	0.90008
0.195194	0.91781	0.783357
0.195052	0.868743	0.943761
0.0351099	0.611968	0.955182
0.0740063	0.887871	0.945897
0.0185054	0.98333	0.956883
-0.0156328	0.984797	0.968777
-0.0563861	0.892444	0.97173
0.0446812	0.846516	0.846193
0.00781134	0.895115	0.900832
-0.0647701	0.948249	0.900833
0.213028	0.898976	0.849427
0.0742384	0.973354	0.942045
0.114272	0.964453	0.967409
0.0702249	0.870589	0.842785
0.222321	0.932766	0.924517
-0.0274574	0.75577	0.723065
0.167129	0.958507	0.917707
0.0474273	0.933416	0.933675
0.116156	0.970983	0.931778
0.0748921	0.576625	0.629649
0.146023	0.984794	0.956492
0.100761	0.906503	0.933875
-0.0248076	0.98642	0.970949
-0.0195556	0.865188	0.942543
0.0878458	0.910554	0.94894
0.372503	0.959372	0.876708
0.00217477	0.966038	0.973065
-0.0340991	0.911477	0.953188
0.132346	0.953309	0.929269
-0.0201482	0.92184	0.918967
0.0531513	0.941009	0.950111
0.136902	0.603951	0.763606
-0.031208	0.800014	0.78079
0.176766	0.940973	0.900171
0.0706448	0.863309	0.845373
0.044009	0.926986	0.735292
0.0211557	0.960939	0.958906
0.220269	0.912079	0.898238
0.172277	0.841643	0.91313
0.291925	0.929423	0.946302
-0.0466567	0.838324	0.850253
0.0878601	0.964112	0.957336
0.637	0.560637	0.38991
0.00618793	0.947005	0.948279
0.00762987	0.962948	0.957186
0.00975928	0.900132	0.952527
0.0945042	0.942125	0.923553
0.0163809	0.883588	0.833636
0.0498665	0.871357	0.846217
0.105393	0.946971	0.959651
0.141074	0.942574	0.910326
0.0797888	0.840772	0.955124
0.202756	0.95827	0.855478
-0.00382838	0.950303	0.87208
0.0235128	0.786454	0.765793
0.0290185	0.866013	0.941946
0.0418587	0.878026	0.873123
0.214194	0.881135	0.726112
0.0892555	0.626545	0.612459
0.156384	0.480536	0.495779
0.158179	0.965374	0.941365
0.531657	0.63848	0.634801
0.141033	0.822357	0.817171
0.500995	0.801359	0.981076
0.408788	0.891964	0.971912
0.243055	0.891942	0.948408
0.130444	0.967966	0.967831
0.333234	0.671393	0.831593
0.110558	0.869565	0.949405
0.128278	0.911116	0.925564
-0.0562318	0.81702	0.943762
0.384201	0.479846	0.966254
0.121577	0.966448	0.967476
1	0.983745	0.987031
0.170077	0.611094	0.596595
0.409555	0.560076	0.904886
0.141641	0.962956	0.96099
0.448611	0.628758	0.649217
0.428851	0.978443	0.374596
0.389206	0.553803	0.561253
0.596985	0.547652	0.524361
0.0759209	0.63939	0.546582
0.0747266	0.927413	0.975876
0.123714	0.681131	0.886044
0.133238	0.933165	0.918024
0.524287	0.559271	0.91123
0.394635	0.456138	0.381715
0.143196	0.43024	0.395099
0.324924	0.880955	0.490135
1	0.984544	0.964925
0.26577	0.82388	0.513531
0.492411	0.437998	0.43996
0.0163933	0.968648	0.926574
0.207504	0.957109	0.855977
0.21015	0.676191	0.717009
-0.0508518	0.813898	0.803909
0.132504	0.447339	0.962142
0.454705	0.653148	0.705701
0.163215	0.968132	0.963084
0.41753	0.573416	0.608162
0.100881	0.963011	0.984759
0.398592	0.65086	0.625298
0.0933323	0.986409	0.967337
0.151519	0.97586	0.971307
0.136917	0.74137	0.802574
0.340761	0.648725	0.625826
0.273196	0.660926	0.914978
0.489771	0.424324	0.840613
0.530491	0.660723	0.655222
0.591151	0.662048	0.513559
0.125495	0.963329	0.962319
0.0496016	0.512934	0.497578
0.174896	0.457587	0.949526
0.0521201	0.973817	0.977204
0.0948214	0.635093	0.970567
-0.0256525	0.746531	0.854413
0.100917	0.967193	0.985786
0.125646	0.904205	0.892492
0.357718	0.593469	0.57751
0.514968	0.599654	0.958283
0.410546	0.620171	0.638359
0.208639	0.590598	0.560062
0.105498	0.450823	0.342618
0.577704	0.585726	0.523578
0.0848464	0.533345	0.5094
0.400379	0.704109	0.562275
1	0.98191	0.962311
0.412398	0.58133	0.496368
1	0.963091	0.963423
0.507942	0.962703	0.925457
1	0.978063	0.967647
0.153606	0.401227	0.369081
0.361427	0.745243	0.631354
0.273414	0.960572	0.950388
0.477157	0.633064	0.573054
0.127593	0.607797	0.533892
0.500499	0.537449	0.541846
0.343446	0.624847	0.598728
0.120494	0.521972	0.972766
0.424498	0.594232	0.606081
0.534008	0.583951	0.545138
0.690126	0.610676	0.476825
0.0437122	0.568935	0.804208
-0.0115237	0.734596	0.621263
0.186186	0.720392	0.754253
1	0.594262	0.618925
0.110281	0.919996	0.974143
0.0917002	0.964021	0.972316
0.679587	0.928022	0.497047
0.0653675	0.784616	0.733396
0.23626	0.531556	0.357811
0.0335212	0.845212	0.963947
0.41758	0.661567	0.557702
1	0.980678	0.975571
1	0.535049	0.33437
0.0949226	0.93448	0.938307
0.0485735	0.967954	0.968406
0.34449	0.427562	0.969076
-0.0635038	0.973701	0.941078
0.130514	0.943501	0.956399
0.0255287	0.982359	0.970588
0.0808819	0.970833	0.903905
0.0270406	0.873489	0.84247
0.0980754	0.974318	0.97535
0.0664476	0.951049	0.929256
0.229242	0.964118	0.915235
0.0940796	0.944945	0.900798
0.00384673	0.947775	0.922108
0.136131	0.765009	0.779344
0.0560112	0.890507	0.907199
0.0298958	0.956764	0.941508
0.0395436	0.949088	0.778205
-0.0617627	0.938314	0.946158
0.00757104	0.975298	0.958713
0.0204856	0.964789	0.966401
0.171246	0.930355	0.87343
0.259003	0.905623	0.933684
0.111537	0.973905	0.95223
0.0682313	0.865164	0.798797
-0.0689435	0.971482	0.911686
-0.00129129	0.585579	0.900891
-0.0511771	0.930918	0.89495
0.036124	0.97365	0.92148
0.202783	0.959612	0.946528
0.0865848	0.878222	0.603521
0.0435042	0.935332	0.939486
0.0449023	0.929239	0.965206
0.0164927	0.904649	0.82965
0.0237709	0.959364	0.917172
0.142511	0.962808	0.951461
0.217456	0.9771	0.975157
0.0462019	0.965649	0.95958
-0.0290523	0.955513	0.930865
0.00566974	0.970264	0.919014
0.0527825	0.960226	0.953586
0.176317	0.823997	0.843539
0.197254	0.966113	0.876536
0.066472	0.958059	0.953369
0.0147752	0.963549	0.86632
1	0.943459	0.908996
-0.0314348	0.942807	0.888204
-0.13099	0.960786	0.963075
0.0677341	0.954763	0.944716
0.092471	0.722323	0.727864
0.0491831	0.922783	0.959442
0.0411227	0.974415	0.945666
-0.0449474	0.787445	0.761926
0.090472	0.917333	0.975847
-0.000110713	0.933602	0.791613
0.071636	0.922185	0.919652
-0.0227452	0.79051	0.850276
0.146623	0.966135	0.919656
0.0604498	0.949896	0.967282
-0.0844763	0.997664	0.996098
0.0423966	0.934523	0.935971
0.0216834	0.953669	0.928369
-0.00554028	0.945395	0.959742
0.101413	0.856809	0.850798
0.203038	0.96036	0.925184
0.000723436	0.803954	0.622638
-0.0220287	0.817892	0.843511
0.123863	0.971485	0.961772
-0.0219792	0.946134	0.809023
-0.0281655	0.819454	0.789386
-0.00729498	0.929832	0.9247
0.0186156	0.980498	0.97243
0.03938	0.932887	0.980249
0.0318005	0.975686	0.961671
-0.0150502	0.959865	0.942742
0.00644077	0.972717	0.956017
0.00397661	0.973738	0.979265
0.121266	0.963419	0.952955
0.0112447	0.833418	0.963237
0.148399	0.889849	0.925204
0.360133	0.954484	0.706011
0.026217	0.82972	0.840922
-0.0587236	0.696116	0.731049
0.332393	0.88375	0.84018
0.157538	0.929577	0.915007
0.200742	0.930575	0.874667
-0.0394101	0.947713	0.942932
0.0734172	0.966986	0.963249
-0.0102685	0.953584	0.957426
-0.029032	0.979792	0.951805
0.0315569	0.929571	0.903673
0.0472474	0.951673	0.925309
0.156769	0.94216	0.895624
0.11604	0.919014	0.755287
0.049518	0.918115	0.842253
0.085894	0.946945	0.907026
0.0352681	0.979344	0.984815
-0.00335679	0.91069	0.894344
0.0256975	0.984464	0.97531
0.309655	0.786387	0.932523
0.0683098	0.970025	0.943158
0.175706	0.916589	0.936037
0.0477446	0.948259	0.956099
0.00905052	0.927634	0.933439
0.0431693	0.98394	0.969869
0.446075	0.554151	0.551428
0.0156718	0.919437	0.919387
0.420148	0.586291	0.819242
0.552989	0.417003	0.486402
0.511878	0.951	0.574107
0.156062	0.736913	0.682311
0.222529	0.510159	0.628009
0.010852	0.792042	0.529964
0.0840458	0.563688	0.56428
0.476414	0.508802	0.720055
0.163283	0.957146	0.508756
0.562474	0.618652	0.7308
0.616021	0.811178	0.470489
0.00601688	0.967387	0.957548
0.118032	0.935229	0.965751
0.325706	0.918494	0.532295
0.483528	0.737507	0.804247
0.53633	0.597132	0.633517
0.322057	0.726271	0.839449
0.566448	0.524337	0.545723
1	0.905855	0.632774
1	0.948969	0.960986
0.178477	0.524454	0.546547
0.182087	0.484615	0.894924
0.380269	0.537641	0.608789
0.0304078	0.495333	0.486176
0.413211	0.664756	0.692223
0.114028	0.588875	0.650969
0.58377	0.955121	0.952424
0.258764	0.951802	0.971822
0.423666	0.589963	0.629133
0.359022	0.959827	0.498913
0.114337	0.543356	0.552586
0.317868	0.908441	0.465873
0.422069	0.644111	0.712453
0.121821	0.735494	0.576118
0.00616873	0.819467	0.602376
0.16796	0.457052	0.450032
1	0.957746	0.695848
1	0.970957	0.987304
0.340468	0.469019	0.772252
0.120419	0.520949	0.467966
0.580233	0.612389	0.706378
0.276293	0.795617	0.629603
1	0.92915	0.812693
0.207629	0.488782	0.940229
0.151044	0.96784	0.506402
1	0.527765	0.632238
0.682629	0.870555	0.622434
0.0875463	0.68397	0.845837
0.600696	0.991121	0.978642
1	0.954336	0.976244
0.220266	0.492799	0.531469
0.450789	0.580843	0.633263
1	0.486016	0.538312
0.108702	0.44128	0.549105
0.499198	0.575535	0.632416
0.0765455	0.964626	0.970967
0.690407	0.905825	0.457032
0.347693	0.75509	0.805196
0.0595065	0.966629	0.968225
1	0.953505	0.723777
0.424841	0.630308	0.663902
0.680102	0.511828	0.545833
0.372977	0.553362	0.562086
0.104414	0.921281	0.597996
0.34444	0.846166	0.941527
0.563261	0.60489	0.618403
0.510745	0.449853	0.462066
0.0944153	0.797693	0.622477
0.718097	0.920957	0.490093
0.04864	0.572425	0.711188
0.0766045	0.985396	0.972931
0.639601	0.97651	0.424588
0.245919	0.726565	0.55067
0.542793	0.505355	0.514913
0.140975	0.969342	0.968954
0.0403765	0.988035	0.966229
0.653405	0.929132	0.405959
0.00738083	0.973435	0.933153
0.618826	0.745227	0.588056
0.254326	0.961889	0.569438
0.057918	0.608017	0.67107
0.450219	0.408759	0.452113
0.295385	0.772924	0.651627
0.472633	0.973286	0.497594
1	0.9669	0.378014
0.625335	0.93784	0.548509
0.408697	0.546499	0.56718
0.305359	0.629478	0.730837
0.00709929	0.971895	0.920549
0.0903468	0.960814	0.953074
0.581763	0.966493	0.984184
0.354797	0.410098	0.409612
0.35612	0.633181	0.743265
0.24428	0.504352	0.700106
0.133343	0.358758	0.39934
1	0.843774	0.531307
0.549768	0.964331	0.442459

## Sheet: Fig2a_SequencingPlatform
diff_gene_same_cell	same_gene_same_batch_same_cluster	same_gene_diff_batch_same_cluster
0.0275585	0.874385	0.738005
-0.0197677	0.947974	0.839405
0.167226	0.744523	0.74402
0.0755981	0.860125	0.822644
0.0467083	0.851553	0.749488
0.232658	0.638961	0.570335
-0.100418	0.392525	0.507205
0.0212718	0.867507	0.882656
0.0554926	0.943295	0.764193
0.164858	0.869513	0.735246
0.0995152	0.883087	0.823392
0.0386884	0.924576	0.729594
0.127443	0.828219	0.776242
-0.0613014	0.968542	0.87802
-0.0034077	0.900663	0.757292
0.191389	0.843505	0.770729
0.0504442	0.722275	0.654176
0.0417845	0.913373	0.760023
0.066099	0.954268	0.932167
0.0209393	0.786177	0.76647
0.139037	0.805722	0.654588
0.0326358	0.662602	0.600363
0.180505	0.594506	0.540831
0.228725	0.918331	0.888747
0.268351	0.840901	0.738476
-0.0290688	0.969391	0.924645
-0.0381699	0.981067	0.879542
-0.00989821	0.968444	0.92719
0.205315	0.844662	0.758627
-0.00082476	0.908691	0.79262
1	0.501252	0.544825
0.361112	0.525998	0.532051
0.0718248	0.836285	0.732497
0.13547	0.922496	0.881976
0.158525	0.830511	0.741654
0.146079	0.603056	0.579707
-0.00556839	0.938705	0.913204
-0.0298703	0.970517	0.917881
0.065089	0.859045	0.771152
0.00380174	0.971872	0.922413
0.120421	0.975002	0.862974
0.0622822	0.800496	0.770277
0.355689	0.882592	0.812755
0.166878	0.908541	0.884805
0.179937	0.840132	0.584803
-0.0671324	0.707035	0.682605
0.00347237	0.972869	0.939488
0.285028	0.616615	0.571772
0.113971	0.837741	0.668869
0.15944	0.943203	0.929332
-0.0638303	0.698556	0.713356
0.0935865	0.903842	0.778355
-0.0161918	0.617748	0.568164
0.0290145	0.940924	0.920484
0.105538	0.911329	0.651607
-0.0159084	0.793758	0.680783
0.135475	0.944019	0.89242
0.170094	0.920004	0.811152
0.0254706	0.82382	0.848955
0.157141	0.75095	0.688993
0.068239	0.770419	0.695542
-0.0573535	0.955778	0.923862
0.0730946	0.903091	0.848876
1	0.976594	0.469284
0.0730088	0.863626	0.847982
0.0538176	0.985516	0.977236
0.106114	0.877116	0.842418
0.1836	0.831271	0.889574
0.105828	0.7429	0.727818
0.0269502	0.880613	0.849254
0.0155612	0.934437	0.949917
0.0591809	0.927192	0.946461
-0.00201367	0.737937	0.672129
0.0728864	0.905726	0.884644
0.12251	0.917928	0.784267
0.168118	0.731473	0.832668
-0.0386703	0.922382	0.777022
0.0199943	0.958829	0.949159
0.12095	0.927627	0.911805
0.0135589	0.869925	0.781089
0.0476867	0.915016	0.735585
0.167285	0.912558	0.797268
0.102232	0.935866	0.848111
0.0644253	0.97341	0.932847
0.461878	0.837174	0.707613
-0.0300288	0.943282	0.853173
0.237632	0.543913	0.374869
0.117329	0.853274	0.791766
-0.0514317	0.52398	0.679527
0.172646	0.859186	0.695153
0.026902	0.884537	0.779315
0.0283952	0.815025	0.677916
0.0486244	0.916972	0.768128
0.0415119	0.878056	0.860128
0.0899542	0.908507	0.760228
0.0942825	0.599317	0.518678
0.0582492	0.932248	0.870049
0.242674	0.700068	0.631139
0.106067	0.83126	0.759878
0.125055	0.878941	0.805963
0.164393	0.788065	0.86604
-0.0159657	0.101395	0.112539
0.164082	0.948307	0.971516
0.102658	0.927298	0.914965
0.037619	0.957098	0.829211
0.0905574	0.900654	0.938636
0.0280391	0.905321	0.934456
0.0751979	0.929587	0.918383
0.188021	0.910153	0.925625
0.0748773	0.850645	0.789432
-0.0421814	0.942903	0.900533
0.0952779	0.929325	0.926657
0.085753	0.844812	0.82487
0.190506	0.92551	0.930158
0.157741	0.819669	0.926111
0.244627	0.788949	0.83554
0.379636	0.717593	0.807032
1	0.883314	0.929245
-0.0178346	0.947355	0.849481
0.191651	0.948597	0.903543
0.0595256	0.601955	0.851792
0.0543136	0.925452	0.865956
0.0437274	0.91431	0.944852
0.00830937	0.901351	0.872439
0.144591	0.949407	0.922978
0.242644	0.928925	0.931804
0.176542	0.950869	0.953748
0.150548	0.812184	0.882392
0.0622891	0.808391	0.815777
0.0892465	0.880593	0.910366
0.0388973	0.94882	0.961895
0.180319	0.845555	0.859903
0.133904	0.815318	0.939628
0.137676	0.901803	0.823597
0.160201	0.958734	0.969105
0.0614922	0.839457	0.903848
0.046614	0.935939	0.892917
-0.0248381	0.959494	0.895545
0.150705	0.949313	0.867639
0.0374628	0.826436	0.896487
0.0613233	0.802443	0.916591
0.106298	0.940568	0.775741
0.317386	0.917131	0.917212
0.292713	0.871047	0.912671
0.00329682	0.856638	0.940487
0.103626	0.912736	0.921068
0.0904071	0.699791	0.856867
-0.00281151	0.741899	0.71398
-0.00930971	0.940518	0.857984
0.101505	0.93039	0.906951
0.182428	0.919112	0.855162
0.0459269	0.830043	0.472816
0.121183	0.498994	0.915208
0.100972	0.939526	0.885601
0.069498	0.889946	0.917664
0.161355	0.942642	0.819267
0.141012	0.878953	0.940342
-0.0445051	0.966265	0.867131
0.263632	0.498479	0.831157
0.181821	0.9378	0.875471
-0.0544631	0.913765	0.922525
0.13276	0.922842	0.934662
0.0602499	0.92224	0.906615
0.0408363	0.817593	0.835629
-0.042605	0.877975	0.939945
0.0327186	0.904566	0.867073
0.228326	0.944988	0.962149
0.0441323	0.937834	0.895552
0.0795954	0.90778	0.936728
-0.0342151	0.886545	0.885702
0.0711872	0.938956	0.889534
0.0739538	0.942333	0.920875
0.101124	0.856469	0.797845
0.192452	0.8908	0.874205
0.0200177	0.931365	0.362472
0.114388	0.909592	0.895313
0.102645	0.902571	0.884985
0.143961	0.870742	0.84703
0.042757	0.855017	0.833185
0.0128529	0.869177	0.88627
0.0436791	0.790746	0.814743
0.112997	0.90871	0.904153
0.104597	0.669981	0.528221
0.132015	0.934087	0.93531
-0.0418102	0.785666	0.898217
0.0699872	0.940966	0.951675
0.194276	0.909661	0.902587
-0.0880712	0.901379	0.795524
0.140555	0.903169	0.910847
0.0745103	0.951255	0.93436
0.0571998	0.855593	0.677454
-0.0726846	0.950368	0.696957
-0.0188378	0.885985	0.907966
0.0673249	0.949826	0.901173
0.154411	0.911662	0.909015
0.10794	0.923382	0.920127
-0.113547	0.451161	0.446857
0.197094	0.914724	0.931125
0.119459	0.938803	0.860953
0.0882714	0.900744	0.736173
0.0576125	0.96646	0.911047
0.0783295	0.80109	0.924547
0.247806	0.650819	0.761305
0.125212	0.847123	0.858105
0.00422742	0.92075	0.947548
0.132248	0.826418	0.862761
0.00470427	0.825056	0.682333
-0.0606021	0.880781	0.904265
0.0985978	0.865907	0.900848
0.0326309	0.917949	0.915479
0.0877492	0.974495	0.627452
1	0.825781	0.737968
0.147997	0.941617	0.863639
0.13764	0.920579	0.898401
0.37315	0.934168	0.913657
0.068526	0.830817	0.795288
0.134048	0.765705	0.875109
0.078136	0.947426	0.937997
0.0613816	0.63736	0.65414
0.0928431	0.891907	0.524675
0.154309	0.844553	0.877471
-0.00678311	0.894759	0.811896
-0.0556415	0.963187	0.959085
0.0967442	0.930901	0.91354
0.0655549	0.971156	0.887013
0.353222	0.90057	0.760834
0.0859084	0.886563	0.898512
0.191158	0.90387	0.822646
0.0533682	0.896414	0.843306
0.0106662	0.965622	0.77148
0.0409221	0.880436	0.926364
0.090907	0.912333	0.815987
0.0162055	0.891178	0.8944
0.124914	0.816489	0.831244
0.024643	0.684762	0.882494
0.0318425	0.711535	0.631196
0.0648121	0.925269	0.88664
0.217686	0.436664	0.514426
0.101093	0.907852	0.957871
-0.0112787	0.969828	0.868897
0.0090769	0.921874	0.951494
0.0928306	0.914021	0.863772
0.178343	0.926788	0.913834
0.0535627	0.900044	0.918775
0.459187	0.770913	0.921145
0.224572	0.604829	0.732262
0.562324	0.879279	0.903843
-0.098614	0.855981	0.909933
0.134158	0.774792	0.719275
0.136107	0.783332	0.913379
0.0424579	0.86587	0.919186
-0.0541916	0.633021	0.88706
-0.0575333	0.826106	0.806398
0.0598624	0.937883	0.823119
0.0130929	0.865091	0.90054
0.161202	0.861561	0.851697
0.174163	0.903975	0.893707
0.0815398	0.971446	0.88362
0.174672	0.580833	0.684388
-0.00381312	0.850544	0.81691
0.0659415	0.950846	0.896823
0.0818526	0.921554	0.608394
-0.0650257	0.954644	0.796573
0.0554717	0.84275	0.872337
0.110734	0.932915	0.894639
0.122684	0.749258	0.81963
0.0940608	0.917628	0.947562
-0.0339071	0.592287	0.670524
0.0685534	0.701935	0.826884
1	0.949785	0.930522
0.0223635	0.910819	0.903318
0.217228	0.875669	0.955995
0.43844	0.483696	0.726725
-0.0743984	0.760223	0.918196
0.114621	0.890575	0.918071
0.0300591	0.807274	0.703285
-0.151471	0.844511	0.713752
0.192373	0.862175	0.900278
0.000796772	0.875862	0.939751
-0.00853708	0.93273	0.900942
0.183161	0.83417	0.883294
0.204553	0.717723	0.778962
0.0799688	0.9428	0.913423
0.0427717	0.828599	0.8485
0.0483251	0.827331	0.925669
0.12439	0.892084	0.93325
-0.048668	0.884094	0.798647
0.168645	0.939078	0.914932
0.0958543	0.959487	0.91393
0.0503686	0.657419	0.738618
0.00376922	0.814822	0.86309
0.0632575	0.959172	0.856253
0.220374	0.800152	0.920989
0.039233	0.552525	0.69742
-0.0968926	0.816027	0.891011
0.0500348	0.878268	0.922996
-0.0041164	0.845344	0.913656
0.0354177	0.82655	0.769081
0.128923	0.849343	0.760788
-0.0597675	0.74488	0.783455
-0.0494421	0.77416	0.742985
0.0815481	0.95892	0.938886
0.196927	0.884217	0.923132
0.00420157	0.804202	0.860829
0.0213305	0.883997	0.877512
-0.0130429	0.913154	0.957917
0.074298	0.8846	0.916927
0.00237817	0.843466	0.870482
-0.0253347	0.942272	0.974234
0.0216979	0.890954	0.898053
0.143769	0.916507	0.910062
0.209464	0.886177	0.87301
0.0918999	0.886317	0.887444
-0.0258681	0.941369	0.956056
0.0180839	0.94208	0.966079
0.00808591	0.959284	0.813212
-0.0769836	0.987038	0.918006
0.0827432	0.90303	0.935816
0.121092	0.88646	0.940687
-0.0102407	0.899013	0.897338
0.0026046	0.914136	0.93495
-0.0436137	0.800951	0.824207
0.143067	0.698079	0.620122
0.209344	0.87373	0.902589
0.066668	0.910732	0.859628
0.0613422	0.892441	0.903083
0.540628	0.942815	0.897862
0.0889175	0.888913	0.854757
0.0731161	0.9296	0.902641
0.0606811	0.931891	0.903653
-0.00864431	0.917924	0.738623
0.247515	0.9198	0.899086
0.149854	0.912133	0.871007
0.0142769	0.9242	0.875929
-0.0229546	0.788452	0.79599
0.0319338	0.900007	0.96645
0.0560577	0.956851	0.896138
-0.0272699	0.822175	0.86633
0.1739	0.832556	0.832525
0.126335	0.905801	0.904481
0.0452986	0.884228	0.938468
-0.00332852	0.956505	0.66485
0.0209092	0.959151	0.896117
0.13853	0.786817	0.781725
0.121182	0.936272	0.951259
-0.0600088	0.426486	0.471478
0.254091	0.863443	0.949834
0.038696	0.696154	0.712379
-0.0438735	0.946339	0.897853
0.0152213	0.943322	0.781812
0.159194	0.877989	0.946529
0.0638211	0.948559	0.852013
0.0280773	0.905038	0.723655
0.0858496	0.662965	0.945227
0.0292139	0.845321	0.914447
0.126932	0.943416	0.799418
0.0599749	0.886395	0.947612
0.0501069	0.92704	0.820742
0.00239454	0.864475	0.873599
0.0237122	0.931465	0.910011
0.111769	0.911797	0.902964
0.0959057	0.8898	0.92653
-0.0816388	0.965233	0.94888
0.0683688	0.713592	0.95751
0.0845354	0.877364	0.842789
0.144077	0.92856	0.893181
0.020932	0.921091	0.771388
0.0491691	0.916828	0.868506
0.0398762	0.842802	0.79351
0.0137453	0.946328	0.922657
-0.01871	0.913025	0.950184
0.0825302	0.820817	0.856881
0.0455786	0.929069	0.873776
0.243765	0.961172	0.908195
0.133001	0.983396	0.929541
0.0375533	0.96422	0.976402
0.0187099	0.844424	0.945573
-0.00228569	0.870607	0.897681
0.0270454	0.958605	0.929133
0.0993162	0.81463	0.911852
0.0657018	0.90497	0.894501
0.0694526	0.845947	0.866089
0.0399649	0.893581	0.880298
-0.0409568	0.955874	0.882083
0.031622	0.793119	0.812398
0.101496	0.921684	0.918894
-0.0321783	0.962053	0.889889
1	0.890181	0.955848
0.129036	0.891611	0.933245
0.0387996	0.851201	0.833866
0.0590948	0.96782	0.882404
0.164791	0.645987	0.946101
0.125209	0.786224	0.894202
0.126298	0.936998	0.964458
0.0811254	0.917003	0.94151
-0.0283454	0.95389	0.848405
0.07662	0.831047	0.859758
-0.0179632	0.906796	0.950877
-0.0460259	0.97052	0.836059
0.0557328	0.714561	0.948062

## Sheet: Fig2B
task	model	macro_f1	roc_auc
disease_genes	GF-316M-FewShot	0.9238318754000427	0.9757122507122508
disease_genes	GF-316M-FewShot	0.957305	0.9727920227920228
disease_genes	GF-316M-FewShot	0.9490618534636512	0.9771367521367521
disease_genes	GF-316M-Quantized	0.9320824712848683	0.9628205128205128
disease_genes	GF-316M-Quantized	0.9361530895108647	0.9683760683760684
disease_genes	GF-316M-Quantized	0.9320824712848683	0.9677350427350427
disease_genes	GF-316M-ZeroShot	0.9198496960243889	0.9546296296296297
disease_genes	GF-316M-ZeroShot	0.9574757004002288	0.9680911680911681
disease_genes	GF-316M-ZeroShot	0.9197586726998492	0.9592592592592593
disease_genes	GF-104M-FewShot	0.9155848762147976	0.9636039886039887
disease_genes	GF-104M-FewShot	0.9364802590609043	0.9693732193732194
disease_genes	GF-104M-FewShot	0.9489708404802745	0.9730769230769231
disease_genes	GF-104M-Quantized	0.9533458077162968	0.9771367521367522
disease_genes	GF-104M-Quantized	0.9658438576349024	0.976994
disease_genes	GF-104M-Quantized	0.9364802590609043	0.9758547008547009
disease_genes	GF-104M-ZeroShot	0.8694690656900731	0.9566951566951568
disease_genes	GF-104M-ZeroShot	0.6872648726487265	0.7694444444444445
disease_genes	GF-104M-ZeroShot	0.7971590909090909	0.8788461538461539
disease_genes	GF-10M-FullFineTune	0.8303656830487987	0.8757426134126671
disease_genes	GF-10M-FullFineTune	0.8351876511696601	0.8861350115791837
disease_genes	GF-10M-FullFineTune	0.8826817502028147	0.9069395127874168
disease_genes	GF-10M-FewShot	0.8465103523927053	0.9112283014722038
disease_genes	GF-10M-FewShot	0.8335882958306678	0.9126565589980222
disease_genes	GF-10M-FewShot	0.8026797244941886	0.9531970995385629
disease_genes	GF-10M-ZeroShot	0.4749611370197646	0.474511
disease_genes	GF-10M-ZeroShot	0.37822164948453607	0.3399252911448034
disease_genes	GF-10M-ZeroShot	0.5335091188749725	0.6528235552625796
disease_genes	SVM-FullFineTune	0.53125	0.7755057651991615
disease_genes	SVM-FullFineTune	0.53125	0.7755057651991615
disease_genes	SVM-FullFineTune	0.53125	0.7755057651991615
disease_genes	SVM-FewShot	0.3333333333333333	0.700438
disease_genes	SVM-FewShot	0.3333333333333333	0.700438
disease_genes	SVM-FewShot	0.3333333333333333	0.700438
disease_genes	RF-FullFineTune	0.6701786532295007	0.81759
disease_genes	RF-FullFineTune	0.6701786532295007	0.7968635452462771
disease_genes	RF-FullFineTune	0.6444444444444444	0.7846330275229358
disease_genes	RF-FewShot	0.6	0.6985625674217907
disease_genes	RF-FewShot	0.6177985948477751	0.6729336873638344
disease_genes	RF-FewShot	0.6142857142857143	0.7033670033670033
disease_genes	LR-FullFineTune	0.625	0.808455
disease_genes	LR-FullFineTune	0.625	0.808455
disease_genes	LR-FullFineTune	0.625	0.808455
disease_genes	LR-FewShot	0.5384615384615384	0.6579496082621082
disease_genes	LR-FewShot	0.5384615384615384	0.6579496082621082
disease_genes	LR-FewShot	0.5384615384615384	0.6579496082621082
chromatin_dynamics	GF-316M-FewShot	1	1
chromatin_dynamics	GF-316M-FewShot	0.9394736842105263	1
chromatin_dynamics	GF-316M-FewShot	0.9670675830469645	0.9965635738831615
chromatin_dynamics	GF-316M-Quantized	0.983896	1
chromatin_dynamics	GF-316M-Quantized	0.8261830019765144	0.9696449026345935
chromatin_dynamics	GF-316M-Quantized	0.772987	0.9719358533791523
chromatin_dynamics	GF-316M-ZeroShot	0.9670675830469645	0.9994272623138603
chromatin_dynamics	GF-316M-ZeroShot	0.8998880736226837	1
chromatin_dynamics	GF-316M-ZeroShot	0.842033	0.9988545246277205
chromatin_dynamics	GF-104M-FewShot	0.9536850583971004	0.9994272623138603
chromatin_dynamics	GF-104M-FewShot	0.8204204204204204	0.9490263459335624
chromatin_dynamics	GF-104M-FewShot	1	1
chromatin_dynamics	GF-104M-Quantized	0.934135	0.9936998854524628
chromatin_dynamics	GF-104M-Quantized	0.9092105263157895	0.9805269186712485
chromatin_dynamics	GF-104M-Quantized	0.9257968770163891	0.9994272623138603
chromatin_dynamics	GF-104M-ZeroShot	0.7606528644977544	0.9324169530355098
chromatin_dynamics	GF-104M-ZeroShot	0.72389	0.8911798396334479
chromatin_dynamics	GF-104M-ZeroShot	0.2857142857142857	0.16093928980526917
chromatin_dynamics	GF-10M-FullFineTune	0.9524932167301188	0.9700181318232339
chromatin_dynamics	GF-10M-FullFineTune	0.9214192315761387	0.9326577897025843
chromatin_dynamics	GF-10M-FullFineTune	0.9459698972363441	0.9732945005821805
chromatin_dynamics	GF-10M-FewShot	0.21379310344827587	0.7621453556160124
chromatin_dynamics	GF-10M-FewShot	0.21379310344827587	0.7100660707345511
chromatin_dynamics	GF-10M-FewShot	0.5432973805855161	0.8464827050136028
chromatin_dynamics	GF-10M-ZeroShot	0.22339675828047922	0.21142635056354447
chromatin_dynamics	GF-10M-ZeroShot	0.22272727272727275	0.23940924990283713
chromatin_dynamics	GF-10M-ZeroShot	0.5175067333589842	0.7590361445783133
chromatin_dynamics	SVM-FullFineTune	0.5970695970695971	0.6787973856209151
chromatin_dynamics	SVM-FullFineTune	0.5970695970695971	0.6787973856209151
chromatin_dynamics	SVM-FullFineTune	0.5970695970695971	0.6787973856209151
chromatin_dynamics	SVM-FewShot	0.4444444444444444	0.6204814814814815
chromatin_dynamics	SVM-FewShot	0.4444444444444444	0.6204814814814815
chromatin_dynamics	SVM-FewShot	0.4444444444444444	0.6204814814814815
chromatin_dynamics	RF-FullFineTune	0.55	0.6499244022503516
chromatin_dynamics	RF-FullFineTune	0.5970695970695971	0.66225
chromatin_dynamics	RF-FullFineTune	0.6411483253588517	0.653637
chromatin_dynamics	RF-FewShot	0.6411483253588517	0.6169716183574879
chromatin_dynamics	RF-FewShot	0.55	0.6052913279132791
chromatin_dynamics	RF-FewShot	0.569378	0.5937592592592592
chromatin_dynamics	LR-FullFineTune	0.6122209165687427	0.6670391414141413
chromatin_dynamics	LR-FullFineTune	0.6122209165687427	0.6670391414141413
chromatin_dynamics	LR-FullFineTune	0.6122209165687427	0.6670391414141413
chromatin_dynamics	LR-FewShot	0.4993581514762516	0.46687500000000004
chromatin_dynamics	LR-FewShot	0.4993581514762516	0.46687500000000004
chromatin_dynamics	LR-FewShot	0.4993581514762516	0.46687500000000004
network_dynamics	GF-316M-FewShot	0.761932	0.8503182935001117
network_dynamics	GF-316M-FewShot	0.867779	0.9001842751842752
network_dynamics	GF-316M-FewShot	0.8344017094017094	0.894098
network_dynamics	GF-316M-Quantized	0.8012513801987486	0.86654
network_dynamics	GF-316M-Quantized	0.8272857142857143	0.8623659816841635
network_dynamics	GF-316M-Quantized	0.819854	0.8765356265356267
network_dynamics	GF-316M-ZeroShot	0.8147793726741095	0.8584710743801652
network_dynamics	GF-316M-ZeroShot	0.849769	0.9007147643511281
network_dynamics	GF-316M-ZeroShot	0.8173599657931708	0.889658
network_dynamics	GF-104M-FewShot	0.8718853748034248	0.865675
network_dynamics	GF-104M-FewShot	0.8208543867707855	0.8987044896135806
network_dynamics	GF-104M-FewShot	0.8649779290845618	0.9041769041769042
network_dynamics	GF-104M-Quantized	0.7876337498979008	0.8656326781326781
network_dynamics	GF-104M-Quantized	0.8242225226965424	0.8597135358498995
network_dynamics	GF-104M-Quantized	0.7526267891122693	0.8218952423497877
network_dynamics	GF-104M-ZeroShot	0.6680691161356629	0.7666406075496984
network_dynamics	GF-104M-ZeroShot	0.6091503267973856	0.649849
network_dynamics	GF-104M-ZeroShot	0.5629990345245561	0.6738329238329239
network_dynamics	GF-10M-FullFineTune	0.7994097269415268	0.876179
network_dynamics	GF-10M-FullFineTune	0.8102438098589131	0.8752303952288423
network_dynamics	GF-10M-FullFineTune	0.7716939008648056	0.865745
network_dynamics	GF-10M-FewShot	0.7094772361126969	0.7558030380611026
network_dynamics	GF-10M-FewShot	0.6720911151051028	0.7496717738653222
network_dynamics	GF-10M-FewShot	0.8156713910138568	0.8776865309123373
network_dynamics	GF-10M-ZeroShot	0.4975351515525269	0.6043496527367496
network_dynamics	GF-10M-ZeroShot	0.4739806420531687	0.5560085076214109
network_dynamics	GF-10M-ZeroShot	0.611981	0.7254618141714916
network_dynamics	SVM-FullFineTune	0.38229813664596274	0.5351829302328714
network_dynamics	SVM-FullFineTune	0.38229813664596274	0.5351829302328714
network_dynamics	SVM-FullFineTune	0.38229813664596274	0.5351829302328714
network_dynamics	SVM-FewShot	0.39470480827754106	0.5215776345843913
network_dynamics	SVM-FewShot	0.39470480827754106	0.5215776345843913
network_dynamics	SVM-FewShot	0.39470480827754106	0.5215776345843913
network_dynamics	RF-FullFineTune	0.43384569017480407	0.6652063886594469
network_dynamics	RF-FullFineTune	0.4676253741148989	0.6519684988603909
network_dynamics	RF-FullFineTune	0.48276028471468213	0.6548581157332766
network_dynamics	RF-FewShot	0.43042635183230654	0.5850302122781686
network_dynamics	RF-FewShot	0.43709150326797386	0.6041116469905207
network_dynamics	RF-FewShot	0.43709150326797386	0.6009638556525223
network_dynamics	LR-FullFineTune	0.6241573609261346	0.6273850464900949
network_dynamics	LR-FullFineTune	0.6241573609261346	0.6273850464900949
network_dynamics	LR-FullFineTune	0.6241573609261346	0.6273850464900949
network_dynamics	LR-FewShot	0.5319073083778966	0.5234824488249146
network_dynamics	LR-FewShot	0.5319073083778966	0.5234824488249146
network_dynamics	LR-FewShot	0.5319073083778966	0.5234824488249146
TF_regulatory_range	GF-316M-FewShot	0.7676413255360623	0.9130514705882353
TF_regulatory_range	GF-316M-FewShot	0.853105	0.9205882352941177
TF_regulatory_range	GF-316M-FewShot	0.8062224889955982	0.9193014705882353
TF_regulatory_range	GF-316M-Quantized	0.6074942207408204	0.8064338235294117
TF_regulatory_range	GF-316M-Quantized	0.7551904406273339	0.8661764705882353
TF_regulatory_range	GF-316M-Quantized	0.8283410138248848	0.9492647058823529
TF_regulatory_range	GF-316M-ZeroShot	0.8241016196817301	0.9226102941176471
TF_regulatory_range	GF-316M-ZeroShot	0.8205424676012911	0.9237132352941176
TF_regulatory_range	GF-316M-ZeroShot	0.8376906318082789	0.9431985294117646
TF_regulatory_range	GF-104M-FewShot	0.8569508448540706	0.9264705882352942
TF_regulatory_range	GF-104M-FewShot	0.8779688779688779	0.9738970588235294
TF_regulatory_range	GF-104M-FewShot	0.8604868913857677	0.8808823529411764
TF_regulatory_range	GF-104M-Quantized	0.844733	0.8756433823529413
TF_regulatory_range	GF-104M-Quantized	0.9079591351865051	0.9233455882352941
TF_regulatory_range	GF-104M-Quantized	0.8625794864326974	0.94614
TF_regulatory_range	GF-104M-ZeroShot	0.660289	0.6948529411764706
TF_regulatory_range	GF-104M-ZeroShot	0.5994076099339257	0.6681985294117647
TF_regulatory_range	GF-104M-ZeroShot	0.6774891774891775	0.8659926470588235
TF_regulatory_range	GF-10M-FullFineTune	0.610462	0.6344469367458073
TF_regulatory_range	GF-10M-FullFineTune	0.5920905400089094	0.6489679422757397
TF_regulatory_range	GF-10M-FullFineTune	0.5710560370467768	0.6518868322647705
TF_regulatory_range	GF-10M-FewShot	0.5273109243697479	0.7075682937751904
TF_regulatory_range	GF-10M-FewShot	0.296875	0.6753246753246753
TF_regulatory_range	GF-10M-FewShot	0.24581005586592178	0.5532915360501567
TF_regulatory_range	GF-10M-ZeroShot	0.560552	0.6921182266009852
TF_regulatory_range	GF-10M-ZeroShot	0.30335097001763667	0.6347962382445141
TF_regulatory_range	GF-10M-ZeroShot	0.24927466150870406	0.5467980295566502
TF_regulatory_range	SVM-FullFineTune	0.3333333333333333	0.3840939153439153
TF_regulatory_range	SVM-FullFineTune	0.3333333333333333	0.3840939153439153
TF_regulatory_range	SVM-FullFineTune	0.3333333333333333	0.3840939153439153
TF_regulatory_range	SVM-FewShot	0.41700404858299595	0.3250786163522013
TF_regulatory_range	SVM-FewShot	0.41700404858299595	0.3250786163522013
TF_regulatory_range	SVM-FewShot	0.41700404858299595	0.3250786163522013
TF_regulatory_range	RF-FullFineTune	0.30980392156862746	0.3701356132075472
TF_regulatory_range	RF-FullFineTune	0.36507936507936506	0.3564536591880342
TF_regulatory_range	RF-FullFineTune	0.36507936507936506	0.3713274572649573
TF_regulatory_range	RF-FewShot	0.30434782608695654	0.43271780303030305
TF_regulatory_range	RF-FewShot	0.5607843137254902	0.40021219135802466
TF_regulatory_range	RF-FewShot	0.4920634920634921	0.3992888621794872
TF_regulatory_range	LR-FullFineTune	0.23809523809523808	0.28419384057971014
TF_regulatory_range	LR-FullFineTune	0.23809523809523808	0.28419384057971014
TF_regulatory_range	LR-FullFineTune	0.23809523809523808	0.28419384057971014
TF_regulatory_range	LR-FewShot	0.3333333333333333	0.33663933215130026
TF_regulatory_range	LR-FewShot	0.3333333333333333	0.33663933215130026
TF_regulatory_range	LR-FewShot	0.3333333333333333	0.33663933215130026

## Sheet: Fig2D
time	model
0.978261	full
1	full
1.02174	full
0.152174	qlora
0.152174	qlora
0.152174	qlora

## Sheet: Fig2E
memory	model
1	full
1	full
1	full
0.342683	qlora
0.342683	qlora
0.342683	qlora
