# Supplementary material for: Scaling and quantization of large-scale foundation model enables resource-efficient predictions in network biology
Source: Nat Comput Sci. 2026 Mar 27;6(5):450–63. doi: 10.1038/s43588-026-00972-4 (PMC13215881; doi:10.1038/s43588-026-00972-4)
Supplement: Supplementary file 6 — Statistical source data. [file 43588_2026_972_MOESM6_ESM.xlsx]

## Sheet: fig_3b
	model	f1
0	LR_hvg	0.028985507246376812
1	LR_hvg	0.6204255319148936
2	LR_hvg	0.8629032258064516
3	LR_hvg	0.2857142857142857
4	LR_hvg	0.7557251908396947
5	LR_hvg	0.36363636363636365
6	LR_hvg	0.5944424903271193
7	LR_hvg	0.20390824129141885
8	LR_hvg	0.47368421052631576
9	LR_hvg	0.31007751937984496
10	LR_hvg	0.3076923076923077
11	LR_hvg	0.8823529411764706
12	LR_hvg	0.7989705461824421
13	LR_hvg	0.539062
14	LR_hvg	0.9930472308798849
15	LR_hvg	0.9425981873111783
16	LR_hvg	0.8416289592760181
17	LR_hvg	0.9383215369059656
18	LR_hvg	0.9013863458017264
19	LR_hvg	0.9142857142857143
20	LR_hvg	0.920586
21	LR_hvg	0.688367
22	LR_hvg	0.47068538398018167
23	LR_hvg	0.5511811023622047
24	LR_hvg	0.6060606060606061
25	LR_hvg	0.6408839779005525
26	LR_hvg	0.7819370172311348
27	LR_hvg	0.7719298245614035
28	LR_hvg	0.5565356856455493
29	LR_hvg	0
30	LR_hvg	0.8539823008849557
31	LR_hvg	0.8888888888888888
32	LR_hvg	0.9930472308798849
33	LR_hvg	0.4253731343283582
34	LR_hvg	0.8528735632183908
35	LR_hvg	0.43661971830985913
36	LR_hvg	0.6733668341708543
37	LR_hvg	0.3851851851851852
38	LR_hvg	0
39	LR_hvg	0.5
40	LR_hvg	0.6060606060606061
41	LR_hvg	0.7082494969818913
42	LR_hvg	0.8292682926829268
43	LR_hvg	0.7797791981406159
44	LR_hvg	0.45875251509054327
45	LR_hvg	0.6517891496729511
46	LR_hvg	0.7835703001579779
47	LR_hvg	0.7000486144871172
48	LR_hvg	0.918919
49	LR_hvg	0.5645161290322581
50	LR_hvg	0.7495682210708118
51	LR_hvg	0.5
52	LR_hvg	0.8750670241286863
53	LR_hvg	0.874384
54	LR_hvg	0.3906158357771261
55	LR_hvg	0.7612293144208038
56	LR_hvg	0.6696230598669624
57	LR_hvg	0.5333333333333333
58	LR_hvg	0.9166881609491875
59	LR_hvg	0.6911764705882353
60	LR_hvg	1
61	LR_hvg	0.4444444444444444
62	LR_hvg	0.87
63	LR_hvg	0.5789473684210527
64	LR_hvg	0.8290155440414507
65	LR_hvg	0.7056962025316456
66	LR_hvg	0.6172839506172839
67	LR_hvg	0.9203084832904884
68	LR_hvg	0.8918345705196182
69	LR_hvg	0.9913544668587896
70	LR_hvg	0.951049
71	LR_hvg	0.7458033573141487
72	LR_hvg	0.8571428571428571
73	LR_hvg	0.7399848828420257
74	LR_hvg	0.48975188781014023
75	LR_hvg	0.917247
76	LR_hvg	0.7395091053048297
77	LR_hvg	0.0171779
78	LR_hvg	0.3076923076923077
79	LR_hvg	0.7474434459250078
80	LR_hvg	0.8371810449574727
81	LR_hvg	0.770791
82	LR_hvg	0.8953068592057761
83	LR_hvg	0.966027
84	LR_hvg	0.5791505791505791
85	LR_hvg	0.9230769230769231
86	LR_hvg	0.7301587301587301
87	LR_hvg	0.5492227979274611
88	LR_hvg	0.3808789514263685
89	LR_hvg	0.8056206088992974
90	LR_hvg	0.7931034482758621
91	LR_hvg	0.9702380952380952
92	LR_hvg	0.46511627906976744
93	LR_hvg	0.4377104377104377
94	LR_hvg	0
95	LR_hvg	0.9284712482468443
96	LR_hvg	0.9873138444567016
97	LR_hvg	0.7268085106382979
98	LR_hvg	0.3230769230769231
99	LR_hvg	0.8413793103448276
100	LR_hvg	0.9155693261037955
101	LR_hvg	0.989899
102	LR_hvg	0.7877697841726619
103	LR_hvg	0.5970149253731343
104	LR_hvg	0.9522081064730793
105	LR_hvg	0.9121989121989122
106	LR_hvg	0.774438
107	LR_hvg	0.7954345917471466
108	LR_hvg	0.9710982658959537
109	LR_hvg	0.8131868131868132
110	LR_hvg	0.5517241379310345
111	LR_hvg	0.37209302325581395
112	LR_hvg	0.6606822262118492
113	LR_hvg	0.8302945301542777
114	LR_hvg	0.9507869098176368
115	LR_hvg	0.8047995317529997
116	LR_hvg	0.46153846153846156
117	LR_hvg	0.840099
118	LR_hvg	0.9710926016658501
119	LR_hvg	0.8120300751879699
120	LR_hvg	0.6666666666666666
121	LR_hvg	0.4637893196781273
122	LR_hvg	0.29608938547486036
123	LR_hvg	0.6291079812206573
124	LR_hvg	0.7868852459016393
125	LR_hvg	0.7969063305643083
126	LR_hvg	0.8894764674775251
127	LR_hvg	0.8732673267326733
128	LR_hvg	0.8339651250947687
129	LR_hvg	0.943953
130	LR_hvg	0.9531405782652044
131	LR_hvg	0.37209302325581395
132	LR_hvg	0.9941582580987786
133	LR_hvg	0.9740220961481039
134	LR_hvg	0.8456
135	LR_hvg	0.9019607843137255
136	LR_hvg	0.9274770173646578
137	LR_hvg	0.7284287011807448
138	LR_hvg	0.9798396890940004
139	LR_hvg	0.11458333333333333
140	LR_hvg	0.9176470588235294
141	LR_hvg	0.8674285714285714
142	LR_hvg	0.972351
143	LR_hvg	0.5652565256525652
144	LR_hvg	0
145	LR_hvg	0.8888888888888888
146	LR_hvg	0.9846827133479212
147	LR_hvg	0.6
148	LR_hvg	0.7979966611018364
149	LR_hvg	0.51845
150	LR_hvg	0.7686932215234102
151	LR_hvg	0.5037593984962406
152	LR_hvg	0
153	LR_hvg	0.6912691269126913
154	LR_hvg	0.7436434340412803
155	LR_hvg	0.136986
156	LR_hvg	0.8118811881188119
157	LR_hvg	0.8916761687571265
158	LR_hvg	0.8830699774266366
159	LR_hvg	0.7458942968050164
160	LR_hvg	0.6513189448441247
161	LR_hvg	0.9457886676875957
162	LR_hvg	0.8605534454693434
163	LR_hvg	0.0804388
164	LR_hvg	0.9552238805970149
165	LR_hvg	0.40594059405940597
166	LR_hvg	0.871694
167	LR_hvg	0.42857142857142855
168	LR_hvg	0.4337152209492635
169	LR_hvg	0.7122940430925222
170	LR_hvg	0.9985693848354793
171	LR_hvg	0.6265533028122956
172	LR_hvg	0.7124463519313304
173	LR_hvg	0.5502243700379703
174	LR_hvg	0.15742397137745975
175	LR_hvg	0.7625220978196818
176	LR_hvg	0.7239709443099274
177	LR_hvg	0.632812
178	LR_hvg	0.48465266558966075
179	LR_hvg	0.9032258064516129
180	LR_hvg	0.881491
181	LR_hvg	0.723404
182	LR_hvg	0.9401968205904617
183	LR_hvg	0.39473684210526316
184	LR_hvg	0.8566666666666667
185	LR_hvg	0.5507246376811594
186	LR_hvg	0.8215488215488216
187	LR_hvg	0.7458803122289679
188	LR_hvg	0.9226519337016574
189	LR_hvg	0.803922
190	LR_hvg	0.5263157894736842
191	LR_hvg	0.6658195679796697
192	LR_hvg	0.7668819729888432
193	LR_hvg	0.7428571428571429
194	LR_hvg	0.36001561889886763
195	GF-104M-ZeroShot	0.24289405684754523
196	GF-104M-ZeroShot	0.9491085899513776
197	GF-104M-ZeroShot	0.9651376146788991
198	GF-104M-ZeroShot	0
199	GF-104M-ZeroShot	0
200	GF-104M-ZeroShot	0.12643678160919541
201	GF-104M-ZeroShot	0.9569303054032889
202	GF-104M-ZeroShot	0.8664879356568365
203	GF-104M-ZeroShot	0.22448979591836735
204	GF-104M-ZeroShot	0.24899598393574296
205	GF-104M-ZeroShot	0
206	GF-104M-ZeroShot	0
207	GF-104M-ZeroShot	0.9629629629629629
208	GF-104M-ZeroShot	0.6968641114982579
209	GF-104M-ZeroShot	0.9978525411596277
210	GF-104M-ZeroShot	0.9718482252141983
211	GF-104M-ZeroShot	0.8759604829857299
212	GF-104M-ZeroShot	0.9810771470160117
213	GF-104M-ZeroShot	0.9859971028488653
214	GF-104M-ZeroShot	0
215	GF-104M-ZeroShot	0.9959359311498924
216	GF-104M-ZeroShot	0.9391454466983168
217	GF-104M-ZeroShot	0.8162352189197827
218	GF-104M-ZeroShot	0.0833333
219	GF-104M-ZeroShot	0.47513812154696133
220	GF-104M-ZeroShot	0.36
221	GF-104M-ZeroShot	0.996416
222	GF-104M-ZeroShot	0.9612363820623259
223	GF-104M-ZeroShot	0
224	GF-104M-ZeroShot	0.961339
225	GF-104M-ZeroShot	0.8132875143184422
226	GF-104M-ZeroShot	0
227	GF-104M-ZeroShot	0.9896560019244648
228	GF-104M-ZeroShot	0.046296296296296294
229	GF-104M-ZeroShot	0.9527806925498427
230	GF-104M-ZeroShot	0.6564885496183206
231	GF-104M-ZeroShot	0.5949367088607594
232	GF-104M-ZeroShot	0
233	GF-104M-ZeroShot	0
234	GF-104M-ZeroShot	0
235	GF-104M-ZeroShot	0
236	GF-104M-ZeroShot	0.395
237	GF-104M-ZeroShot	0.88
238	GF-104M-ZeroShot	0.8381742738589212
239	GF-104M-ZeroShot	0.7126050420168067
240	GF-104M-ZeroShot	0.9784256559766764
241	GF-104M-ZeroShot	0.6792452830188679
242	GF-104M-ZeroShot	0.8764705882352941
243	GF-104M-ZeroShot	0.9867310012062727
244	GF-104M-ZeroShot	0
245	GF-104M-ZeroShot	0.6365348399246704
246	GF-104M-ZeroShot	0
247	GF-104M-ZeroShot	0.9795719844357976
248	GF-104M-ZeroShot	0.9047333732774117
249	GF-104M-ZeroShot	0.8377806014400677
250	GF-104M-ZeroShot	0.0805861
251	GF-104M-ZeroShot	0.9705882352941176
252	GF-104M-ZeroShot	0
253	GF-104M-ZeroShot	0.9862418537291817
254	GF-104M-ZeroShot	0.1419624217118998
255	GF-104M-ZeroShot	0
256	GF-104M-ZeroShot	0
257	GF-104M-ZeroShot	0.9742813918305597
258	GF-104M-ZeroShot	0.45714285714285713
259	GF-104M-ZeroShot	0.5512820512820513
260	GF-104M-ZeroShot	0.8845454545454545
261	GF-104M-ZeroShot	0.7913669064748201
262	GF-104M-ZeroShot	0.9665354330708661
263	GF-104M-ZeroShot	0.7953890489913544
264	GF-104M-ZeroShot	0.9616810877626699
265	GF-104M-ZeroShot	0.9872196768748492
266	GF-104M-ZeroShot	0.1840277777777778
267	GF-104M-ZeroShot	0
268	GF-104M-ZeroShot	0.9040105193951348
269	GF-104M-ZeroShot	0.9805825242718447
270	GF-104M-ZeroShot	0.9531405782652044
271	GF-104M-ZeroShot	0.8513708513708513
272	GF-104M-ZeroShot	0.9168900804289544
273	GF-104M-ZeroShot	0
274	GF-104M-ZeroShot	0.9501298701298702
275	GF-104M-ZeroShot	0.95581
276	GF-104M-ZeroShot	0.8630393996247655
277	GF-104M-ZeroShot	0.8208092485549133
278	GF-104M-ZeroShot	0.9672977624784854
279	GF-104M-ZeroShot	0.1691542288557214
280	GF-104M-ZeroShot	0
281	GF-104M-ZeroShot	0.912621
282	GF-104M-ZeroShot	0.7155963302752294
283	GF-104M-ZeroShot	0.8289322617680827
284	GF-104M-ZeroShot	0.9486858573216521
285	GF-104M-ZeroShot	0.9211405086051888
286	GF-104M-ZeroShot	0
287	GF-104M-ZeroShot	0
288	GF-104M-ZeroShot	0.3487544483985765
289	GF-104M-ZeroShot	0.869281
290	GF-104M-ZeroShot	0.9254571026722925
291	GF-104M-ZeroShot	0.9881510057867181
292	GF-104M-ZeroShot	0.5615384615384615
293	GF-104M-ZeroShot	0.036036036036036036
294	GF-104M-ZeroShot	0.9695780176643768
295	GF-104M-ZeroShot	0.9554837105197712
296	GF-104M-ZeroShot	0.9947343226424127
297	GF-104M-ZeroShot	0.2717948717948718
298	GF-104M-ZeroShot	0.12
299	GF-104M-ZeroShot	0.9315237507711289
300	GF-104M-ZeroShot	0.9685658153241651
301	GF-104M-ZeroShot	0.972351
302	GF-104M-ZeroShot	0
303	GF-104M-ZeroShot	0.4989059080962801
304	GF-104M-ZeroShot	1
305	GF-104M-ZeroShot	0
306	GF-104M-ZeroShot	0
307	GF-104M-ZeroShot	0.5924528301886792
308	GF-104M-ZeroShot	0.8480662983425414
309	GF-104M-ZeroShot	0.9591078066914498
310	GF-104M-ZeroShot	0.9795102448775612
311	GF-104M-ZeroShot	0
312	GF-104M-ZeroShot	0.9942528735632183
313	GF-104M-ZeroShot	0.9670437776684703
314	GF-104M-ZeroShot	0.9324324324324325
315	GF-104M-ZeroShot	0
316	GF-104M-ZeroShot	0.9526184538653366
317	GF-104M-ZeroShot	0.3689839572192513
318	GF-104M-ZeroShot	0.4897959183673469
319	GF-104M-ZeroShot	0.27218934911242604
320	GF-104M-ZeroShot	0.7972508591065293
321	GF-104M-ZeroShot	0.9141221374045801
322	GF-104M-ZeroShot	0.7167736021998167
323	GF-104M-ZeroShot	0.8232593726090283
324	GF-104M-ZeroShot	0.7697594501718213
325	GF-104M-ZeroShot	0.9985693848354793
326	GF-104M-ZeroShot	0.8248461108002239
327	GF-104M-ZeroShot	0.9957582184517497
328	GF-104M-ZeroShot	0.9568913175470553
329	GF-104M-ZeroShot	0.7224435590969456
330	GF-104M-ZeroShot	0.987708
331	GF-104M-ZeroShot	0.955743
332	GF-104M-ZeroShot	0.9911121787172712
333	GF-104M-ZeroShot	0.9520958083832335
334	GF-104M-ZeroShot	0.5577689243027888
335	GF-104M-ZeroShot	0.0425532
336	GF-104M-ZeroShot	0.9145673603504929
337	GF-104M-ZeroShot	0.9415322580645161
338	GF-104M-ZeroShot	0
339	GF-104M-ZeroShot	0.8922863099374566
340	GF-104M-ZeroShot	0
341	GF-104M-ZeroShot	0.8819277108433735
342	GF-104M-ZeroShot	0.9813242784380306
343	GF-104M-ZeroShot	0.8868274582560297
344	GF-104M-ZeroShot	0.830299
345	GF-104M-ZeroShot	0.7124588966021191
346	GF-104M-ZeroShot	0.33472803347280333
347	GF-104M-ZeroShot	0
348	GF-104M-ZeroShot	0.884114
349	GF-104M-ZeroShot	0.8841657810839533
350	GF-104M-ZeroShot	0
351	GF-104M-ZeroShot	0.8899885801294252
352	GF-104M-ZeroShot	0.9598811292719168
353	GF-104M-ZeroShot	0.9695960016659725
354	GF-104M-ZeroShot	0.9147286821705426
355	GF-104M-ZeroShot	0.9472107824784725
356	GF-104M-ZeroShot	0.8722149410222805
357	GF-104M-ZeroShot	0.9928057553956835
358	GF-104M-ZeroShot	0.9708404802744426
359	GF-104M-ZeroShot	0.8577644819146043
360	GF-104M-ZeroShot	0.3487179487179487
361	GF-104M-ZeroShot	0.8292682926829268
362	GF-104M-ZeroShot	0
363	GF-104M-ZeroShot	0.9569482288828338
364	GF-104M-ZeroShot	0.6701570680628273
365	GF-104M-ZeroShot	0.996416
366	GF-104M-ZeroShot	0.75
367	GF-104M-ZeroShot	0.9781021897810219
368	GF-104M-ZeroShot	0.7421383647798742
369	GF-104M-ZeroShot	0.38304552590266877
370	GF-104M-ZeroShot	0.8236607142857143
371	GF-104M-ZeroShot	0.9776046738072055
372	GF-104M-ZeroShot	0.7525987525987526
373	GF-104M-ZeroShot	0.8529501681442984
374	GF-104M-ZeroShot	0
375	GF-104M-ZeroShot	0.9085239085239085
376	GF-104M-ZeroShot	0.9947343226424127
377	GF-104M-ZeroShot	0.9808298956563941
378	GF-104M-ZeroShot	0.7920792079207921
379	GF-104M-ZeroShot	0.9258872651356994
380	GF-104M-ZeroShot	0.9830508474576272
381	GF-104M-ZeroShot	0.9695780176643768
382	GF-104M-ZeroShot	0.25892857142857145
383	GF-104M-ZeroShot	0.9367647058823529
384	GF-104M-ZeroShot	0.5401709401709401
385	GF-104M-ZeroShot	0.8152327221438646
386	GF-104M-ZeroShot	0.9578163771712159
387	GF-104M-ZeroShot	0.8593155893536122
388	GF-104M-ZeroShot	0.72
389	GF-104M-ZeroShot	0.9494747373686844
390	GF-104M-ZeroShot-Quantized	0.1005586592178771
391	GF-104M-ZeroShot-Quantized	0.9102521008403361
392	GF-104M-ZeroShot-Quantized	0.967033
393	GF-104M-ZeroShot-Quantized	0
394	GF-104M-ZeroShot-Quantized	0
395	GF-104M-ZeroShot-Quantized	0
396	GF-104M-ZeroShot-Quantized	0.9706336939721792
397	GF-104M-ZeroShot-Quantized	0.8914525432616676
398	GF-104M-ZeroShot-Quantized	0.43243243243243246
399	GF-104M-ZeroShot-Quantized	0.22040816326530613
400	GF-104M-ZeroShot-Quantized	0
401	GF-104M-ZeroShot-Quantized	0
402	GF-104M-ZeroShot-Quantized	0.9565217391304348
403	GF-104M-ZeroShot-Quantized	0.4979919678714859
404	GF-104M-ZeroShot-Quantized	0.9978525411596277
405	GF-104M-ZeroShot-Quantized	0.9685658153241651
406	GF-104M-ZeroShot-Quantized	0.8588410104011887
407	GF-104M-ZeroShot-Quantized	0.9798396890940004
408	GF-104M-ZeroShot-Quantized	0.9859971028488653
409	GF-104M-ZeroShot-Quantized	0
410	GF-104M-ZeroShot-Quantized	0.9973740749582239
411	GF-104M-ZeroShot-Quantized	0.9549319727891157
412	GF-104M-ZeroShot-Quantized	0.8475420037336652
413	GF-104M-ZeroShot-Quantized	0
414	GF-104M-ZeroShot-Quantized	0.2077922077922078
415	GF-104M-ZeroShot-Quantized	0.032
416	GF-104M-ZeroShot-Quantized	0.9961759082217974
417	GF-104M-ZeroShot-Quantized	0.9559460147695442
418	GF-104M-ZeroShot-Quantized	0
419	GF-104M-ZeroShot-Quantized	0.9589358010410642
420	GF-104M-ZeroShot-Quantized	0.8119266055045872
421	GF-104M-ZeroShot-Quantized	0
422	GF-104M-ZeroShot-Quantized	0.9908697741470447
423	GF-104M-ZeroShot-Quantized	0
424	GF-104M-ZeroShot-Quantized	0.9538784067085954
425	GF-104M-ZeroShot-Quantized	0.7663551401869159
426	GF-104M-ZeroShot-Quantized	0.3181818181818182
427	GF-104M-ZeroShot-Quantized	0
428	GF-104M-ZeroShot-Quantized	0
429	GF-104M-ZeroShot-Quantized	0
430	GF-104M-ZeroShot-Quantized	0
431	GF-104M-ZeroShot-Quantized	0.30158730158730157
432	GF-104M-ZeroShot-Quantized	0.8148148148148148
433	GF-104M-ZeroShot-Quantized	0.8533988533988534
434	GF-104M-ZeroShot-Quantized	0.6747404844290658
435	GF-104M-ZeroShot-Quantized	0.9828737300435414
436	GF-104M-ZeroShot-Quantized	0.6101083032490975
437	GF-104M-ZeroShot-Quantized	0.8073148974130241
438	GF-104M-ZeroShot-Quantized	0.9867310012062727
439	GF-104M-ZeroShot-Quantized	0
440	GF-104M-ZeroShot-Quantized	0.5691699604743083
441	GF-104M-ZeroShot-Quantized	0
442	GF-104M-ZeroShot-Quantized	0.9588089330024814
443	GF-104M-ZeroShot-Quantized	0.8880778588807786
444	GF-104M-ZeroShot-Quantized	0.8561900791996665
445	GF-104M-ZeroShot-Quantized	0.00760456
446	GF-104M-ZeroShot-Quantized	0.9800874210781932
447	GF-104M-ZeroShot-Quantized	0
448	GF-104M-ZeroShot-Quantized	0.9825581395348837
449	GF-104M-ZeroShot-Quantized	0.017817371937639197
450	GF-104M-ZeroShot-Quantized	0
451	GF-104M-ZeroShot-Quantized	0
452	GF-104M-ZeroShot-Quantized	0.9727272727272728
453	GF-104M-ZeroShot-Quantized	0.3274336283185841
454	GF-104M-ZeroShot-Quantized	0.4084507042253521
455	GF-104M-ZeroShot-Quantized	0.882005
456	GF-104M-ZeroShot-Quantized	0.8493150684931506
457	GF-104M-ZeroShot-Quantized	0.9639861864824865
458	GF-104M-ZeroShot-Quantized	0.8751345532831001
459	GF-104M-ZeroShot-Quantized	0.9593657086223984
460	GF-104M-ZeroShot-Quantized	0.9688190522956052
461	GF-104M-ZeroShot-Quantized	0.44113263785394935
462	GF-104M-ZeroShot-Quantized	0
463	GF-104M-ZeroShot-Quantized	0.9217335058214747
464	GF-104M-ZeroShot-Quantized	0.9798396890940004
465	GF-104M-ZeroShot-Quantized	0.9518342899925131
466	GF-104M-ZeroShot-Quantized	0.8620443173695497
467	GF-104M-ZeroShot-Quantized	0.9465449804432855
468	GF-104M-ZeroShot-Quantized	0
469	GF-104M-ZeroShot-Quantized	0.9449229966066302
470	GF-104M-ZeroShot-Quantized	0.9552401746724891
471	GF-104M-ZeroShot-Quantized	0.8479087452471483
472	GF-104M-ZeroShot-Quantized	0.8560747663551402
473	GF-104M-ZeroShot-Quantized	0.9578163771712159
474	GF-104M-ZeroShot-Quantized	0.0529101
475	GF-104M-ZeroShot-Quantized	0
476	GF-104M-ZeroShot-Quantized	0.8932806324110671
477	GF-104M-ZeroShot-Quantized	0.6034912718204489
478	GF-104M-ZeroShot-Quantized	0.7885985748218527
479	GF-104M-ZeroShot-Quantized	0.9567809239940388
480	GF-104M-ZeroShot-Quantized	0.9375158107766254
481	GF-104M-ZeroShot-Quantized	0
482	GF-104M-ZeroShot-Quantized	0
483	GF-104M-ZeroShot-Quantized	0.1732283464566929
484	GF-104M-ZeroShot-Quantized	0.8980891719745223
485	GF-104M-ZeroShot-Quantized	0.9193776520509194
486	GF-104M-ZeroShot-Quantized	0.9873138444567016
487	GF-104M-ZeroShot-Quantized	0.5545893719806764
488	GF-104M-ZeroShot-Quantized	0
489	GF-104M-ZeroShot-Quantized	0.9652623798965262
490	GF-104M-ZeroShot-Quantized	0.9539227895392279
491	GF-104M-ZeroShot-Quantized	0.9954556326237742
492	GF-104M-ZeroShot-Quantized	0.29797979797979796
493	GF-104M-ZeroShot-Quantized	0
494	GF-104M-ZeroShot-Quantized	0.9374233128834356
495	GF-104M-ZeroShot-Quantized	0.9632189582819057
496	GF-104M-ZeroShot-Quantized	0.9781021897810219
497	GF-104M-ZeroShot-Quantized	0
498	GF-104M-ZeroShot-Quantized	0.6945765937202664
499	GF-104M-ZeroShot-Quantized	1
500	GF-104M-ZeroShot-Quantized	0
501	GF-104M-ZeroShot-Quantized	0
502	GF-104M-ZeroShot-Quantized	0.6980802792321117
503	GF-104M-ZeroShot-Quantized	0.8034433285509326
504	GF-104M-ZeroShot-Quantized	0.9518342899925131
505	GF-104M-ZeroShot-Quantized	0.9751568381430364
506	GF-104M-ZeroShot-Quantized	0
507	GF-104M-ZeroShot-Quantized	0.9959359311498924
508	GF-104M-ZeroShot-Quantized	0.9828045531605716
509	GF-104M-ZeroShot-Quantized	0.9251700680272109
510	GF-104M-ZeroShot-Quantized	0
511	GF-104M-ZeroShot-Quantized	0.9670437776684703
512	GF-104M-ZeroShot-Quantized	0.18452380952380953
513	GF-104M-ZeroShot-Quantized	0.40860215053763443
514	GF-104M-ZeroShot-Quantized	0.0915033
515	GF-104M-ZeroShot-Quantized	0.8020536223616657
516	GF-104M-ZeroShot-Quantized	0.9223484848484849
517	GF-104M-ZeroShot-Quantized	0.7592319054652881
518	GF-104M-ZeroShot-Quantized	0.8259541984732824
519	GF-104M-ZeroShot-Quantized	0.8262295081967214
520	GF-104M-ZeroShot-Quantized	0.998808
521	GF-104M-ZeroShot-Quantized	0.7588652482269503
522	GF-104M-ZeroShot-Quantized	0.9941582580987786
523	GF-104M-ZeroShot-Quantized	0.9572078907435508
524	GF-104M-ZeroShot-Quantized	0.6412429378531074
525	GF-104M-ZeroShot-Quantized	0.9798396890940004
526	GF-104M-ZeroShot-Quantized	0.9436619718309859
527	GF-104M-ZeroShot-Quantized	0.9874638379942141
528	GF-104M-ZeroShot-Quantized	0.9606533036377134
529	GF-104M-ZeroShot-Quantized	0.6962785114045619
530	GF-104M-ZeroShot-Quantized	0
531	GF-104M-ZeroShot-Quantized	0.8706552706552707
532	GF-104M-ZeroShot-Quantized	0.9492119089316988
533	GF-104M-ZeroShot-Quantized	0
534	GF-104M-ZeroShot-Quantized	0.8279411764705882
535	GF-104M-ZeroShot-Quantized	0
536	GF-104M-ZeroShot-Quantized	0.9502262443438914
537	GF-104M-ZeroShot-Quantized	0.9813242784380306
538	GF-104M-ZeroShot-Quantized	0.7671232876712328
539	GF-104M-ZeroShot-Quantized	0.765565
540	GF-104M-ZeroShot-Quantized	0.8190348525469169
541	GF-104M-ZeroShot-Quantized	0.33472803347280333
542	GF-104M-ZeroShot-Quantized	0
543	GF-104M-ZeroShot-Quantized	0.8702408702408703
544	GF-104M-ZeroShot-Quantized	0.8853503184713376
545	GF-104M-ZeroShot-Quantized	0
546	GF-104M-ZeroShot-Quantized	0.9326500732064422
547	GF-104M-ZeroShot-Quantized	0.946312
548	GF-104M-ZeroShot-Quantized	0.962248
549	GF-104M-ZeroShot-Quantized	0.9211405086051888
550	GF-104M-ZeroShot-Quantized	0.9483919222139118
551	GF-104M-ZeroShot-Quantized	0.9172695816294433
552	GF-104M-ZeroShot-Quantized	0.9937709631049353
553	GF-104M-ZeroShot-Quantized	0.9733561476411635
554	GF-104M-ZeroShot-Quantized	0.8805970149253731
555	GF-104M-ZeroShot-Quantized	0.14942528735632185
556	GF-104M-ZeroShot-Quantized	0.8340080971659919
557	GF-104M-ZeroShot-Quantized	0
558	GF-104M-ZeroShot-Quantized	0.9681940700808626
559	GF-104M-ZeroShot-Quantized	0.6578599735799208
560	GF-104M-ZeroShot-Quantized	0.9961759082217974
561	GF-104M-ZeroShot-Quantized	0.7451449058858679
562	GF-104M-ZeroShot-Quantized	0.9572989076464746
563	GF-104M-ZeroShot-Quantized	0.7012987012987013
564	GF-104M-ZeroShot-Quantized	0.2179930795847751
565	GF-104M-ZeroShot-Quantized	0.8150646430578977
566	GF-104M-ZeroShot-Quantized	0.9781021897810219
567	GF-104M-ZeroShot-Quantized	0.7440191387559809
568	GF-104M-ZeroShot-Quantized	0.8515457606366698
569	GF-104M-ZeroShot-Quantized	0
570	GF-104M-ZeroShot-Quantized	0.9166881609491875
571	GF-104M-ZeroShot-Quantized	0.9949748743718593
572	GF-104M-ZeroShot-Quantized	0.9800874210781932
573	GF-104M-ZeroShot-Quantized	0.936047
574	GF-104M-ZeroShot-Quantized	0.941358
575	GF-104M-ZeroShot-Quantized	0.9815712900096993
576	GF-104M-ZeroShot-Quantized	0.9693251533742331
577	GF-104M-ZeroShot-Quantized	0.0597015
578	GF-104M-ZeroShot-Quantized	0.9391049156272927
579	GF-104M-ZeroShot-Quantized	0.6677067082683308
580	GF-104M-ZeroShot-Quantized	0.8091862772894811
581	GF-104M-ZeroShot-Quantized	0.9502624343914021
582	GF-104M-ZeroShot-Quantized	0.9183620911666237
583	GF-104M-ZeroShot-Quantized	0.502128
584	GF-104M-ZeroShot-Quantized	0.9733561476411635
585	GF-316M-ZeroShot-Quantized	0.5684210526315789
586	GF-316M-ZeroShot-Quantized	0.9504694075752671
587	GF-316M-ZeroShot-Quantized	0.9477611940298507
588	GF-316M-ZeroShot-Quantized	0
589	GF-316M-ZeroShot-Quantized	0
590	GF-316M-ZeroShot-Quantized	0.5315315315315315
591	GF-316M-ZeroShot-Quantized	0.9714285714285714
592	GF-316M-ZeroShot-Quantized	0.9023883696780893
593	GF-316M-ZeroShot-Quantized	0.6299212598425197
594	GF-316M-ZeroShot-Quantized	0.8465608465608465
595	GF-316M-ZeroShot-Quantized	0
596	GF-316M-ZeroShot-Quantized	0
597	GF-316M-ZeroShot-Quantized	0.9662810730986956
598	GF-316M-ZeroShot-Quantized	0.9064327485380117
599	GF-316M-ZeroShot-Quantized	0.998808
600	GF-316M-ZeroShot-Quantized	0.9795918367346939
601	GF-316M-ZeroShot-Quantized	0.895361
602	GF-316M-ZeroShot-Quantized	0.9798396890940004
603	GF-316M-ZeroShot-Quantized	0.9845261121856866
604	GF-316M-ZeroShot-Quantized	0
605	GF-316M-ZeroShot-Quantized	0.9954556326237742
606	GF-316M-ZeroShot-Quantized	0.9405172413793104
607	GF-316M-ZeroShot-Quantized	0.8655436447166922
608	GF-316M-ZeroShot-Quantized	0.5625
609	GF-316M-ZeroShot-Quantized	0.449438
610	GF-316M-ZeroShot-Quantized	0.5942857142857143
611	GF-316M-ZeroShot-Quantized	0.9961759082217974
612	GF-316M-ZeroShot-Quantized	0.9620253164556962
613	GF-316M-ZeroShot-Quantized	0
614	GF-316M-ZeroShot-Quantized	0.9841986455981941
615	GF-316M-ZeroShot-Quantized	0.8884120171673819
616	GF-316M-ZeroShot-Quantized	0
617	GF-316M-ZeroShot-Quantized	0.9920806335493161
618	GF-316M-ZeroShot-Quantized	0.10762331838565023
619	GF-316M-ZeroShot-Quantized	0.9538784067085954
620	GF-316M-ZeroShot-Quantized	0.7917620137299771
621	GF-316M-ZeroShot-Quantized	0.8955223880597015
622	GF-316M-ZeroShot-Quantized	0.036036036036036036
623	GF-316M-ZeroShot-Quantized	0
624	GF-316M-ZeroShot-Quantized	0.043478260869565216
625	GF-316M-ZeroShot-Quantized	0.4406779661016949
626	GF-316M-ZeroShot-Quantized	0.6625
627	GF-316M-ZeroShot-Quantized	0.8874172185430463
628	GF-316M-ZeroShot-Quantized	0.9302088639836984
629	GF-316M-ZeroShot-Quantized	0.8515742128935532
630	GF-316M-ZeroShot-Quantized	0.9663716814159292
631	GF-316M-ZeroShot-Quantized	0.7166666666666667
632	GF-316M-ZeroShot-Quantized	0.9414093428345209
633	GF-316M-ZeroShot-Quantized	0.9869753979739508
634	GF-316M-ZeroShot-Quantized	0.5289256198347108
635	GF-316M-ZeroShot-Quantized	0.785235
636	GF-316M-ZeroShot-Quantized	0
637	GF-316M-ZeroShot-Quantized	0.9619000494804553
638	GF-316M-ZeroShot-Quantized	0.9080047789725209
639	GF-316M-ZeroShot-Quantized	0.8499580888516345
640	GF-316M-ZeroShot-Quantized	0.7250608272506083
641	GF-316M-ZeroShot-Quantized	0.9644970414201184
642	GF-316M-ZeroShot-Quantized	0
643	GF-316M-ZeroShot-Quantized	0.9845261121856866
644	GF-316M-ZeroShot-Quantized	0.4413309982486865
645	GF-316M-ZeroShot-Quantized	0
646	GF-316M-ZeroShot-Quantized	0
647	GF-316M-ZeroShot-Quantized	0.9824912456228114
648	GF-316M-ZeroShot-Quantized	0.36363636363636365
649	GF-316M-ZeroShot-Quantized	0.5875
650	GF-316M-ZeroShot-Quantized	0.9122340425531915
651	GF-316M-ZeroShot-Quantized	0.9161290322580645
652	GF-316M-ZeroShot-Quantized	0.966027
653	GF-316M-ZeroShot-Quantized	0.8641304347826086
654	GF-316M-ZeroShot-Quantized	0.9642416769420469
655	GF-316M-ZeroShot-Quantized	0.9632189582819057
656	GF-316M-ZeroShot-Quantized	0.8286674132138858
657	GF-316M-ZeroShot-Quantized	0.2222222222222222
658	GF-316M-ZeroShot-Quantized	0.93312
659	GF-316M-ZeroShot-Quantized	0.9776046738072055
660	GF-316M-ZeroShot-Quantized	0.9585916191420779
661	GF-316M-ZeroShot-Quantized	0.8886561954624782
662	GF-316M-ZeroShot-Quantized	0.9797979797979798
663	GF-316M-ZeroShot-Quantized	0.075
664	GF-316M-ZeroShot-Quantized	0.9550155118924509
665	GF-316M-ZeroShot-Quantized	0.9631635969664138
666	GF-316M-ZeroShot-Quantized	0.8777777777777778
667	GF-316M-ZeroShot-Quantized	0.9187279151943463
668	GF-316M-ZeroShot-Quantized	0.967552
669	GF-316M-ZeroShot-Quantized	0.656934
670	GF-316M-ZeroShot-Quantized	0
671	GF-316M-ZeroShot-Quantized	0.9230769230769231
672	GF-316M-ZeroShot-Quantized	0.8333333333333334
673	GF-316M-ZeroShot-Quantized	0.8888888888888888
674	GF-316M-ZeroShot-Quantized	0.9539227895392279
675	GF-316M-ZeroShot-Quantized	0.9733561476411635
676	GF-316M-ZeroShot-Quantized	0
677	GF-316M-ZeroShot-Quantized	0
678	GF-316M-ZeroShot-Quantized	0.6589595375722543
679	GF-316M-ZeroShot-Quantized	0.9578313253012049
680	GF-316M-ZeroShot-Quantized	0.935933
681	GF-316M-ZeroShot-Quantized	0.9816971713810316
682	GF-316M-ZeroShot-Quantized	0.655885
683	GF-316M-ZeroShot-Quantized	0.13675213675213677
684	GF-316M-ZeroShot-Quantized	0.9778534923339012
685	GF-316M-ZeroShot-Quantized	0.954183
686	GF-316M-ZeroShot-Quantized	0.9961759082217974
687	GF-316M-ZeroShot-Quantized	0.6465863453815262
688	GF-316M-ZeroShot-Quantized	0.6376811594202898
689	GF-316M-ZeroShot-Quantized	0.9708853238265003
690	GF-316M-ZeroShot-Quantized	0.9486858573216521
691	GF-316M-ZeroShot-Quantized	0.9793438639125152
692	GF-316M-ZeroShot-Quantized	0.0714286
693	GF-316M-ZeroShot-Quantized	0.793316
694	GF-316M-ZeroShot-Quantized	0.9993753903810119
695	GF-316M-ZeroShot-Quantized	0
696	GF-316M-ZeroShot-Quantized	0
697	GF-316M-ZeroShot-Quantized	0.6866197183098591
698	GF-316M-ZeroShot-Quantized	0.9011857707509882
699	GF-316M-ZeroShot-Quantized	0.9647522800098595
700	GF-316M-ZeroShot-Quantized	0.9893590695372433
701	GF-316M-ZeroShot-Quantized	0
702	GF-316M-ZeroShot-Quantized	0.9947343226424127
703	GF-316M-ZeroShot-Quantized	0.9751098096632503
704	GF-316M-ZeroShot-Quantized	0.974026
705	GF-316M-ZeroShot-Quantized	0
706	GF-316M-ZeroShot-Quantized	0.9554837105197712
707	GF-316M-ZeroShot-Quantized	0.8336520076481836
708	GF-316M-ZeroShot-Quantized	0.5769230769230769
709	GF-316M-ZeroShot-Quantized	0.8273092369477911
710	GF-316M-ZeroShot-Quantized	0.8874172185430463
711	GF-316M-ZeroShot-Quantized	0.9443413729128015
712	GF-316M-ZeroShot-Quantized	0.8368872888396566
713	GF-316M-ZeroShot-Quantized	0.9029957203994294
714	GF-316M-ZeroShot-Quantized	0.918429
715	GF-316M-ZeroShot-Quantized	0.9985693848354793
716	GF-316M-ZeroShot-Quantized	0.8115449915110357
717	GF-316M-ZeroShot-Quantized	0.9984135378106822
718	GF-316M-ZeroShot-Quantized	0.9776852127343053
719	GF-316M-ZeroShot-Quantized	0.8805275407292474
720	GF-316M-ZeroShot-Quantized	0.9823116064938212
721	GF-316M-ZeroShot-Quantized	0.9407313997477932
722	GF-316M-ZeroShot-Quantized	0.9913544668587896
723	GF-316M-ZeroShot-Quantized	0.9847715736040609
724	GF-316M-ZeroShot-Quantized	0.8013245033112583
725	GF-316M-ZeroShot-Quantized	0.0425532
726	GF-316M-ZeroShot-Quantized	0.9292274446245273
727	GF-316M-ZeroShot-Quantized	0.9652623798965262
728	GF-316M-ZeroShot-Quantized	0
729	GF-316M-ZeroShot-Quantized	0.8622412562455389
730	GF-316M-ZeroShot-Quantized	0
731	GF-316M-ZeroShot-Quantized	0.9596412556053812
732	GF-316M-ZeroShot-Quantized	0.9886828798458945
733	GF-316M-ZeroShot-Quantized	0.8704110448697835
734	GF-316M-ZeroShot-Quantized	0.6781893004115226
735	GF-316M-ZeroShot-Quantized	0.792324
736	GF-316M-ZeroShot-Quantized	0.408
737	GF-316M-ZeroShot-Quantized	0
738	GF-316M-ZeroShot-Quantized	0.922963
739	GF-316M-ZeroShot-Quantized	0.8709677419354839
740	GF-316M-ZeroShot-Quantized	0
741	GF-316M-ZeroShot-Quantized	0.9548387096774194
742	GF-316M-ZeroShot-Quantized	0.9457831325301205
743	GF-316M-ZeroShot-Quantized	0.9725913621262459
744	GF-316M-ZeroShot-Quantized	0.951049
745	GF-316M-ZeroShot-Quantized	0.9468164794007491
746	GF-316M-ZeroShot-Quantized	0.91248
747	GF-316M-ZeroShot-Quantized	0.9949748743718593
748	GF-316M-ZeroShot-Quantized	0.9773557341124909
749	GF-316M-ZeroShot-Quantized	0.9164086687306502
750	GF-316M-ZeroShot-Quantized	0.17045454545454544
751	GF-316M-ZeroShot-Quantized	0.9353049907578558
752	GF-316M-ZeroShot-Quantized	0
753	GF-316M-ZeroShot-Quantized	0.973176
754	GF-316M-ZeroShot-Quantized	0.6307277628032345
755	GF-316M-ZeroShot-Quantized	0.9968951516598997
756	GF-316M-ZeroShot-Quantized	0.8145639288738358
757	GF-316M-ZeroShot-Quantized	0.9783507662369253
758	GF-316M-ZeroShot-Quantized	0.8128886376483889
759	GF-316M-ZeroShot-Quantized	0.5410764872521246
760	GF-316M-ZeroShot-Quantized	0.8672756582482536
761	GF-316M-ZeroShot-Quantized	0.9891696750902527
762	GF-316M-ZeroShot-Quantized	0.8343047460449625
763	GF-316M-ZeroShot-Quantized	0.8387496131228722
764	GF-316M-ZeroShot-Quantized	0
765	GF-316M-ZeroShot-Quantized	0.922248
766	GF-316M-ZeroShot-Quantized	0.9932885906040269
767	GF-316M-ZeroShot-Quantized	0.9859971028488653
768	GF-316M-ZeroShot-Quantized	0.48760330578512395
769	GF-316M-ZeroShot-Quantized	0.9331259720062208
770	GF-316M-ZeroShot-Quantized	0.9837890152431648
771	GF-316M-ZeroShot-Quantized	0.9793438639125152
772	GF-316M-ZeroShot-Quantized	0.8
773	GF-316M-ZeroShot-Quantized	0.9536903039073806
774	GF-316M-ZeroShot-Quantized	0.8301369863013699
775	GF-316M-ZeroShot-Quantized	0.8304093567251462
776	GF-316M-ZeroShot-Quantized	0.9523571963083063
777	GF-316M-ZeroShot-Quantized	0.8903566710700133
778	GF-316M-ZeroShot-Quantized	0.5573770491803278
779	GF-316M-ZeroShot-Quantized	0.9837890152431648
1170	LR_raw	0
1171	LR_raw	0
1172	LR_raw	0
1173	LR_raw	0
1174	LR_raw	0
1175	LR_raw	0
1176	LR_raw	0.14053047929269427
1177	LR_raw	0.053406998158379376
1178	LR_raw	0
1179	LR_raw	0
1180	LR_raw	0
1181	LR_raw	0
1182	LR_raw	0
1183	LR_raw	0
1184	LR_raw	0.922248
1185	LR_raw	0
1186	LR_raw	0
1187	LR_raw	0.29683698296836986
1188	LR_raw	0.000951928
1189	LR_raw	0
1190	LR_raw	0
1191	LR_raw	0
1192	LR_raw	0.46179401993355484
1193	LR_raw	0
1194	LR_raw	0
1195	LR_raw	0
1196	LR_raw	0.3768804433887569
1197	LR_raw	0.9609104403760514
1198	LR_raw	0.9323843416370107
1199	LR_raw	0
1200	LR_raw	0
1201	LR_raw	0
1202	LR_raw	0.9976133651551312
1203	LR_raw	0
1204	LR_raw	0
1205	LR_raw	0
1206	LR_raw	0
1207	LR_raw	0
1208	LR_raw	0
1209	LR_raw	0
1210	LR_raw	0
1211	LR_raw	0
1212	LR_raw	0
1213	LR_raw	0
1214	LR_raw	0.5919117647058824
1215	LR_raw	0
1216	LR_raw	0
1217	LR_raw	0
1218	LR_raw	0
1219	LR_raw	0
1220	LR_raw	0
1221	LR_raw	0
1222	LR_raw	0
1223	LR_raw	0
1224	LR_raw	0
1225	LR_raw	0
1226	LR_raw	0.6503856041131105
1227	LR_raw	0
1228	LR_raw	0.2404692082111437
1229	LR_raw	0
1230	LR_raw	0
1231	LR_raw	0
1232	LR_raw	0
1233	LR_raw	0.26605504587155965
1234	LR_raw	0
1235	LR_raw	0
1236	LR_raw	0
1237	LR_raw	0.27089337175792505
1238	LR_raw	0
1239	LR_raw	0.9959359311498924
1240	LR_raw	0.00190295
1241	LR_raw	0
1242	LR_raw	0
1243	LR_raw	0.5135978600089166
1244	LR_raw	0.0382999
1245	LR_raw	0.0428705
1246	LR_raw	0
1247	LR_raw	0
1248	LR_raw	0
1249	LR_raw	0.00098912
1250	LR_raw	0
1251	LR_raw	0
1252	LR_raw	0
1253	LR_raw	0
1254	LR_raw	0
1255	LR_raw	0
1256	LR_raw	0
1257	LR_raw	0
1258	LR_raw	0
1259	LR_raw	0
1260	LR_raw	0
1261	LR_raw	0
1262	LR_raw	0
1263	LR_raw	0
1264	LR_raw	0
1265	LR_raw	0
1266	LR_raw	0
1267	LR_raw	0
1268	LR_raw	0
1269	LR_raw	0.2716049382716049
1270	LR_raw	0.6074270557029178
1271	LR_raw	0.011363636363636364
1272	LR_raw	0
1273	LR_raw	0
1274	LR_raw	0
1275	LR_raw	0.9085239085239085
1276	LR_raw	0.022598870056497175
1277	LR_raw	0
1278	LR_raw	0
1279	LR_raw	0
1280	LR_raw	0
1281	LR_raw	0
1282	LR_raw	0
1283	LR_raw	0
1284	LR_raw	0.9399293286219081
1285	LR_raw	0
1286	LR_raw	0
1287	LR_raw	0.953662
1288	LR_raw	0
1289	LR_raw	0
1290	LR_raw	0
1291	LR_raw	0
1292	LR_raw	0
1293	LR_raw	0
1294	LR_raw	0
1295	LR_raw	0
1296	LR_raw	0.0733945
1297	LR_raw	0
1298	LR_raw	0
1299	LR_raw	0
1300	LR_raw	0.987708
1301	LR_raw	0.2367758186397985
1302	LR_raw	0
1303	LR_raw	0.9511599511599511
1304	LR_raw	0
1305	LR_raw	0.000951928
1306	LR_raw	0.29683698296836986
1307	LR_raw	0.00947867
1308	LR_raw	0
1309	LR_raw	0
1310	LR_raw	0
1311	LR_raw	0
1312	LR_raw	0.922248
1313	LR_raw	0
1314	LR_raw	0
1315	LR_raw	0
1316	LR_raw	0
1317	LR_raw	0
1318	LR_raw	0
1319	LR_raw	0
1320	LR_raw	0
1321	LR_raw	0
1322	LR_raw	0
1323	LR_raw	0
1324	LR_raw	0
1325	LR_raw	0
1326	LR_raw	0.00664452
1327	LR_raw	0
1328	LR_raw	0
1329	LR_raw	0
1330	LR_raw	0.18814432989690721
1331	LR_raw	0
1332	LR_raw	0.00664452
1333	LR_raw	0.9203084832904884
1334	LR_raw	0.000951928
1335	LR_raw	0
1336	LR_raw	0
1337	LR_raw	0
1338	LR_raw	0
1339	LR_raw	0.3898573692551506
1340	LR_raw	0.998808
1341	LR_raw	0
1342	LR_raw	0.9621942179392142
1343	LR_raw	0.000951928
1344	LR_raw	0
1345	LR_raw	0
1346	LR_raw	0
1347	LR_raw	0
1348	LR_raw	0
1349	LR_raw	0
1350	LR_raw	0.11151079136690648
1351	LR_raw	0
1352	LR_raw	0.10640216411181244
1353	LR_raw	0
1354	LR_raw	0
1355	LR_raw	0.9367088607594937
1356	LR_raw	0.9291177970423253
1357	LR_raw	0
1358	LR_raw	0
1359	LR_raw	0
1360	LR_raw	0.6120290812954395
1361	LR_raw	0
1362	LR_raw	0
1363	LR_raw	0
1364	LR_raw	0.4018264840182648
1365	GF-316M-FineTuned	0.6036960985626283
1366	GF-316M-FineTuned	0.9821036106750393
1367	GF-316M-FineTuned	0.9536178107606679
1368	GF-316M-FineTuned	0
1369	GF-316M-FineTuned	0
1370	GF-316M-FineTuned	0.6416666666666667
1371	GF-316M-FineTuned	0.9730146491904395
1372	GF-316M-FineTuned	0.8972352634324465
1373	GF-316M-FineTuned	0.5967741935483871
1374	GF-316M-FineTuned	0.9017632241813602
1375	GF-316M-FineTuned	0
1376	GF-316M-FineTuned	0
1377	GF-316M-FineTuned	0.9795918367346939
1378	GF-316M-FineTuned	0.9725274725274725
1379	GF-316M-FineTuned	0.9954556326237742
1380	GF-316M-FineTuned	0.9891696750902527
1381	GF-316M-FineTuned	0.9224833391792353
1382	GF-316M-FineTuned	0.9758595464520848
1383	GF-316M-FineTuned	0.9961759082217974
1384	GF-316M-FineTuned	0
1385	GF-316M-FineTuned	0.9913544668587896
1386	GF-316M-FineTuned	0.9706867671691792
1387	GF-316M-FineTuned	0.8592546966430551
1388	GF-316M-FineTuned	0.7177700348432056
1389	GF-316M-FineTuned	0.6666666666666666
1390	GF-316M-FineTuned	0.7253886010362695
1391	GF-316M-FineTuned	0.987708
1392	GF-316M-FineTuned	0.9701080130620447
1393	GF-316M-FineTuned	0
1394	GF-316M-FineTuned	0.9813242784380306
1395	GF-316M-FineTuned	0.8615384615384616
1396	GF-316M-FineTuned	0
1397	GF-316M-FineTuned	0.9928057553956835
1398	GF-316M-FineTuned	0
1399	GF-316M-FineTuned	0.9527806925498427
1400	GF-316M-FineTuned	0.8813559322033898
1401	GF-316M-FineTuned	0.90099
1402	GF-316M-FineTuned	0.0877193
1403	GF-316M-FineTuned	0
1404	GF-316M-FineTuned	0
1405	GF-316M-FineTuned	0
1406	GF-316M-FineTuned	0.797753
1407	GF-316M-FineTuned	0.9178743961352657
1408	GF-316M-FineTuned	0.955743
1409	GF-316M-FineTuned	0.9134751773049645
1410	GF-316M-FineTuned	0.968502
1411	GF-316M-FineTuned	0.7699680511182109
1412	GF-316M-FineTuned	0.96477
1413	GF-316M-FineTuned	0.9889263360616274
1414	GF-316M-FineTuned	0.6911764705882353
1415	GF-316M-FineTuned	0.8878648233486943
1416	GF-316M-FineTuned	0
1417	GF-316M-FineTuned	0.9874517374517374
1418	GF-316M-FineTuned	0.9266001174398121
1419	GF-316M-FineTuned	0.9006410256410257
1420	GF-316M-FineTuned	0.789838
1421	GF-316M-FineTuned	0.9803350327749454
1422	GF-316M-FineTuned	0
1423	GF-316M-FineTuned	0.9867310012062727
1424	GF-316M-FineTuned	0.4275618374558304
1425	GF-316M-FineTuned	0
1426	GF-316M-FineTuned	0
1427	GF-316M-FineTuned	0.9784028126569563
1428	GF-316M-FineTuned	0.4050632911392405
1429	GF-316M-FineTuned	0.7085714285714285
1430	GF-316M-FineTuned	0.9485861182519281
1431	GF-316M-FineTuned	0.9661538461538461
1432	GF-316M-FineTuned	0.9662810730986956
1433	GF-316M-FineTuned	0.9131565262610505
1434	GF-316M-FineTuned	0.9845261121856866
1435	GF-316M-FineTuned	0.9761092150170648
1436	GF-316M-FineTuned	0.9104166666666667
1437	GF-316M-FineTuned	0
1438	GF-316M-FineTuned	0.9310676498877846
1439	GF-316M-FineTuned	0.9903846153846154
1440	GF-316M-FineTuned	0.9565217391304348
1441	GF-316M-FineTuned	0.8595988538681948
1442	GF-316M-FineTuned	0.9906308557151781
1443	GF-316M-FineTuned	0
1444	GF-316M-FineTuned	0.961459
1445	GF-316M-FineTuned	0.9802876931273309
1446	GF-316M-FineTuned	0.9293286219081273
1447	GF-316M-FineTuned	0.9090909090909091
1448	GF-316M-FineTuned	0.953662
1449	GF-316M-FineTuned	0.9144542772861357
1450	GF-316M-FineTuned	0
1451	GF-316M-FineTuned	0.9393939393939394
1452	GF-316M-FineTuned	0.8954635108481263
1453	GF-316M-FineTuned	0.9160467587672688
1454	GF-316M-FineTuned	0.9657719773454814
1455	GF-316M-FineTuned	0.9693251533742331
1456	GF-316M-FineTuned	0.3291139240506329
1457	GF-316M-FineTuned	0
1458	GF-316M-FineTuned	0.8819277108433735
1459	GF-316M-FineTuned	0.9671641791044776
1460	GF-316M-FineTuned	0.9418282548476454
1461	GF-316M-FineTuned	0.9847940282001659
1462	GF-316M-FineTuned	0.7092320966350302
1463	GF-316M-FineTuned	0.15254237288135594
1464	GF-316M-FineTuned	0.9753598438643571
1465	GF-316M-FineTuned	0.9830508474576272
1466	GF-316M-FineTuned	0.9947343226424127
1467	GF-316M-FineTuned	0.7745454545454545
1468	GF-316M-FineTuned	0.12
1469	GF-316M-FineTuned	0.973325
1470	GF-316M-FineTuned	0.9591078066914498
1471	GF-316M-FineTuned	0.9894128970163619
1472	GF-316M-FineTuned	0.2
1473	GF-316M-FineTuned	0.9372579395817195
1474	GF-316M-FineTuned	0.9993753903810119
1475	GF-316M-FineTuned	0
1476	GF-316M-FineTuned	0.0555556
1477	GF-316M-FineTuned	0.8558282208588958
1478	GF-316M-FineTuned	0.9703703703703703
1479	GF-316M-FineTuned	0.9713445995591476
1480	GF-316M-FineTuned	0.9863489699677339
1481	GF-316M-FineTuned	0
1482	GF-316M-FineTuned	0.9954556326237742
1483	GF-316M-FineTuned	0.9741084513922814
1484	GF-316M-FineTuned	0.9839228295819936
1485	GF-316M-FineTuned	0
1486	GF-316M-FineTuned	0.9629629629629629
1487	GF-316M-FineTuned	0.988391
1488	GF-316M-FineTuned	0.33707865168539325
1489	GF-316M-FineTuned	0.8503937007874016
1490	GF-316M-FineTuned	0.8718775181305399
1491	GF-316M-FineTuned	0.9701357466063348
1492	GF-316M-FineTuned	0.8736926790024135
1493	GF-316M-FineTuned	0.8871201157742402
1494	GF-316M-FineTuned	0.9742120343839542
1495	GF-316M-FineTuned	0.998808
1496	GF-316M-FineTuned	0.8474204171240395
1497	GF-316M-FineTuned	0.9994717379820391
1498	GF-316M-FineTuned	0.9843334318652084
1499	GF-316M-FineTuned	0.9389705882352941
1500	GF-316M-FineTuned	0.9937709631049353
1501	GF-316M-FineTuned	0.9391260419297802
1502	GF-316M-FineTuned	0.9852621406136748
1503	GF-316M-FineTuned	0.9918386941910706
1504	GF-316M-FineTuned	0.7025089605734767
1505	GF-316M-FineTuned	0.12244897959183673
1506	GF-316M-FineTuned	0.96176
1507	GF-316M-FineTuned	0.96679
1508	GF-316M-FineTuned	0
1509	GF-316M-FineTuned	0.9134287661895024
1510	GF-316M-FineTuned	0
1511	GF-316M-FineTuned	0.9308755760368663
1512	GF-316M-FineTuned	0.9949748743718593
1513	GF-316M-FineTuned	0.9064398541919806
1514	GF-316M-FineTuned	0.8862690707350902
1515	GF-316M-FineTuned	0.7626404494382022
1516	GF-316M-FineTuned	0.4866920152091255
1517	GF-316M-FineTuned	0
1518	GF-316M-FineTuned	0.9717114568599717
1519	GF-316M-FineTuned	0.948949
1520	GF-316M-FineTuned	0
1521	GF-316M-FineTuned	0.9746835443037974
1522	GF-316M-FineTuned	0.9539227895392279
1523	GF-316M-FineTuned	0.9818930041152263
1524	GF-316M-FineTuned	0.974609
1525	GF-316M-FineTuned	0.932017
1526	GF-316M-FineTuned	0.8850016196954973
1527	GF-316M-FineTuned	0.9949748743718593
1528	GF-316M-FineTuned	0.9837890152431648
1529	GF-316M-FineTuned	0.9552238805970149
1530	GF-316M-FineTuned	0.10588235294117647
1531	GF-316M-FineTuned	0.9392265193370166
1532	GF-316M-FineTuned	0
1533	GF-316M-FineTuned	0.985154
1534	GF-316M-FineTuned	0.7007672634271099
1535	GF-316M-FineTuned	0.9928057553956835
1536	GF-316M-FineTuned	0.8524590163934426
1537	GF-316M-FineTuned	0.9920806335493161
1538	GF-316M-FineTuned	0.8670083625573239
1539	GF-316M-FineTuned	0.7679425837320574
1540	GF-316M-FineTuned	0.923941
1541	GF-316M-FineTuned	0.9949748743718593
1542	GF-316M-FineTuned	0.9155693261037955
1543	GF-316M-FineTuned	0.81864
1544	GF-316M-FineTuned	0
1545	GF-316M-FineTuned	0.9713445995591476
1546	GF-316M-FineTuned	0.9956958393113343
1547	GF-316M-FineTuned	0.9815712900096993
1548	GF-316M-FineTuned	0.0322581
1549	GF-316M-FineTuned	0.927007
1550	GF-316M-FineTuned	0.9894128970163619
1551	GF-316M-FineTuned	0.9867310012062727
1552	GF-316M-FineTuned	0.8825214899713467
1553	GF-316M-FineTuned	0.9452954048140044
1554	GF-316M-FineTuned	0.8236914600550964
1555	GF-316M-FineTuned	0.8464707497940126
1556	GF-316M-FineTuned	0.9736070381231672
1557	GF-316M-FineTuned	0.9124805800103574
1558	GF-316M-FineTuned	0.8067796610169492
1559	GF-316M-FineTuned	0.9947343226424127
1560	GF-104M-FineTuned	0.7703435804701627
1561	GF-104M-FineTuned	0.9871915026554202
1562	GF-104M-FineTuned	0.9837837837837838
1563	GF-104M-FineTuned	0
1564	GF-104M-FineTuned	0
1565	GF-104M-FineTuned	0.6008583690987125
1566	GF-104M-FineTuned	0.9769585253456221
1567	GF-104M-FineTuned	0.9524281466798811
1568	GF-104M-FineTuned	0.7571428571428571
1569	GF-104M-FineTuned	0.9287469287469288
1570	GF-104M-FineTuned	0
1571	GF-104M-FineTuned	0
1572	GF-104M-FineTuned	0.9857522337599613
1573	GF-104M-FineTuned	0.9781420765027322
1574	GF-104M-FineTuned	0.9956958393113343
1575	GF-104M-FineTuned	0.9913544668587896
1576	GF-104M-FineTuned	0.8961552281710384
1577	GF-104M-FineTuned	0.9790957705396208
1578	GF-104M-FineTuned	0.9930472308798849
1579	GF-104M-FineTuned	0
1580	GF-104M-FineTuned	0.9949748743718593
1581	GF-104M-FineTuned	0.9553761155971101
1582	GF-104M-FineTuned	0.9444286121402109
1583	GF-104M-FineTuned	0.9271137026239067
1584	GF-104M-FineTuned	0.900398
1585	GF-104M-FineTuned	0.8285714285714286
1586	GF-104M-FineTuned	0.9932885906040269
1587	GF-104M-FineTuned	0.9752561859535116
1588	GF-104M-FineTuned	0
1589	GF-104M-FineTuned	0.9479836353009936
1590	GF-104M-FineTuned	0.902542
1591	GF-104M-FineTuned	0
1592	GF-104M-FineTuned	0.989899
1593	GF-104M-FineTuned	0.037209302325581395
1594	GF-104M-FineTuned	0.9560669456066946
1595	GF-104M-FineTuned	0.9333333333333333
1596	GF-104M-FineTuned	0.9478672985781991
1597	GF-104M-FineTuned	0.8087431693989071
1598	GF-104M-FineTuned	0
1599	GF-104M-FineTuned	0.6567164179104478
1600	GF-104M-FineTuned	0.41379310344827586
1601	GF-104M-FineTuned	0.8717047451669596
1602	GF-104M-FineTuned	0.9483568075117371
1603	GF-104M-FineTuned	0.9291177970423253
1604	GF-104M-FineTuned	0.9301675977653632
1605	GF-104M-FineTuned	0.9899106370712021
1606	GF-104M-FineTuned	0.8473053892215568
1607	GF-104M-FineTuned	0.970747
1608	GF-104M-FineTuned	0.9852621406136748
1609	GF-104M-FineTuned	0.6814814814814815
1610	GF-104M-FineTuned	0.9612625538020086
1611	GF-104M-FineTuned	0
1612	GF-104M-FineTuned	0.9665024630541872
1613	GF-104M-FineTuned	0.9297423887587822
1614	GF-104M-FineTuned	0.9718995878606219
1615	GF-104M-FineTuned	0.7670588235294118
1616	GF-104M-FineTuned	0.9672977624784854
1617	GF-104M-FineTuned	0
1618	GF-104M-FineTuned	0.9928057553956835
1619	GF-104M-FineTuned	0.2056451612903226
1620	GF-104M-FineTuned	0
1621	GF-104M-FineTuned	0
1622	GF-104M-FineTuned	0.9696048632218845
1623	GF-104M-FineTuned	0.2818181818181818
1624	GF-104M-FineTuned	0.8105263157894737
1625	GF-104M-FineTuned	0.9508336896109448
1626	GF-104M-FineTuned	0.9299363057324841
1627	GF-104M-FineTuned	0.9693251533742331
1628	GF-104M-FineTuned	0.9679012345679012
1629	GF-104M-FineTuned	0.9840348330914369
1630	GF-104M-FineTuned	0.9776046738072055
1631	GF-104M-FineTuned	0.9497991967871486
1632	GF-104M-FineTuned	0.3448275862068966
1633	GF-104M-FineTuned	0.9227786752827141
1634	GF-104M-FineTuned	0.9901418610242847
1635	GF-104M-FineTuned	0.9606533036377134
1636	GF-104M-FineTuned	0.9536641472231351
1637	GF-104M-FineTuned	0.9830081812460667
1638	GF-104M-FineTuned	0.8333333333333334
1639	GF-104M-FineTuned	0.9465728433672139
1640	GF-104M-FineTuned	0.9910384818133896
1641	GF-104M-FineTuned	0.9312169312169312
1642	GF-104M-FineTuned	0.9502572898799314
1643	GF-104M-FineTuned	0.9348212021303576
1644	GF-104M-FineTuned	0.9271137026239067
1645	GF-104M-FineTuned	0
1646	GF-104M-FineTuned	0.9251439539347409
1647	GF-104M-FineTuned	0.8732394366197183
1648	GF-104M-FineTuned	0.9330543933054394
1649	GF-104M-FineTuned	0.9879518072289156
1650	GF-104M-FineTuned	0.9891696750902527
1651	GF-104M-FineTuned	0.5652173913043478
1652	GF-104M-FineTuned	0
1653	GF-104M-FineTuned	0.9209302325581395
1654	GF-104M-FineTuned	0.9640718562874252
1655	GF-104M-FineTuned	0.9813333333333333
1656	GF-104M-FineTuned	0.9887083448085927
1657	GF-104M-FineTuned	0.8580152671755725
1658	GF-104M-FineTuned	0.8934010152284264
1659	GF-104M-FineTuned	0.9698307579102281
1660	GF-104M-FineTuned	0.976857
1661	GF-104M-FineTuned	0.9985693848354793
1662	GF-104M-FineTuned	0.7518518518518519
1663	GF-104M-FineTuned	0.9438202247191011
1664	GF-104M-FineTuned	0.9496664645239539
1665	GF-104M-FineTuned	0.9562624254473161
1666	GF-104M-FineTuned	0.9889263360616274
1667	GF-104M-FineTuned	0.6329113924050633
1668	GF-104M-FineTuned	0.9753547423450336
1669	GF-104M-FineTuned	1
1670	GF-104M-FineTuned	0
1671	GF-104M-FineTuned	0.20512820512820512
1672	GF-104M-FineTuned	0.8980797636632201
1673	GF-104M-FineTuned	0.9652605459057072
1674	GF-104M-FineTuned	0.9562624254473161
1675	GF-104M-FineTuned	0.9840796019900497
1676	GF-104M-FineTuned	0
1677	GF-104M-FineTuned	0.9944936557337802
1678	GF-104M-FineTuned	0.9869753979739508
1679	GF-104M-FineTuned	0.9904153354632588
1680	GF-104M-FineTuned	0
1681	GF-104M-FineTuned	0.989899
1682	GF-104M-FineTuned	0.6230248306997742
1683	GF-104M-FineTuned	0.8787878787878788
1684	GF-104M-FineTuned	0.9264705882352942
1685	GF-104M-FineTuned	0.9364396049632818
1686	GF-104M-FineTuned	0.9462962962962963
1687	GF-104M-FineTuned	0.9886828798458945
1688	GF-104M-FineTuned	0.9363762102351314
1689	GF-104M-FineTuned	0.9712643678160919
1690	GF-104M-FineTuned	0.998808
1691	GF-104M-FineTuned	0.9583333333333334
1692	GF-104M-FineTuned	0.9994717379820391
1693	GF-104M-FineTuned	0.9858323494687131
1694	GF-104M-FineTuned	0.9170731707317074
1695	GF-104M-FineTuned	0.9966555183946488
1696	GF-104M-FineTuned	0.9318413021363174
1697	GF-104M-FineTuned	0.9920806335493161
1698	GF-104M-FineTuned	0.9940119760479041
1699	GF-104M-FineTuned	0.9486931268151017
1700	GF-104M-FineTuned	0.5846153846153846
1701	GF-104M-FineTuned	0.9677083333333333
1702	GF-104M-FineTuned	0.9642416769420469
1703	GF-104M-FineTuned	0
1704	GF-104M-FineTuned	0.8774647887323944
1705	GF-104M-FineTuned	0
1706	GF-104M-FineTuned	0.9573033707865168
1707	GF-104M-FineTuned	0.9961759082217974
1708	GF-104M-FineTuned	0.8560533841754051
1709	GF-104M-FineTuned	0.9385327164573695
1710	GF-104M-FineTuned	0.8613893376413571
1711	GF-104M-FineTuned	0.7791411042944786
1712	GF-104M-FineTuned	0
1713	GF-104M-FineTuned	0.9796491228070175
1714	GF-104M-FineTuned	0.9296636085626911
1715	GF-104M-FineTuned	0.23376623376623376
1716	GF-104M-FineTuned	0.976124
1717	GF-104M-FineTuned	0.9748596534049304
1718	GF-104M-FineTuned	0.9881390593047035
1719	GF-104M-FineTuned	0.9736070381231672
1720	GF-104M-FineTuned	0.9646539027982327
1721	GF-104M-FineTuned	0.929726
1722	GF-104M-FineTuned	0.9961759082217974
1723	GF-104M-FineTuned	0.9915966386554622
1724	GF-104M-FineTuned	0.8721804511278195
1725	GF-104M-FineTuned	0.048484848484848485
1726	GF-104M-FineTuned	0.9640287769784173
1727	GF-104M-FineTuned	0
1728	GF-104M-FineTuned	0.9952755905511811
1729	GF-104M-FineTuned	0.6631578947368421
1730	GF-104M-FineTuned	0.9966555183946488
1731	GF-104M-FineTuned	0.9008113059408532
1732	GF-104M-FineTuned	0.9915966386554622
1733	GF-104M-FineTuned	0.8797012536676447
1734	GF-104M-FineTuned	0.8693743139407245
1735	GF-104M-FineTuned	0.9548834903321765
1736	GF-104M-FineTuned	0.9925641640681219
1737	GF-104M-FineTuned	0.8918205804749341
1738	GF-104M-FineTuned	0.4228667507356032
1739	GF-104M-FineTuned	0.5833333333333334
1740	GF-104M-FineTuned	0.9867310012062727
1741	GF-104M-FineTuned	0.9956958393113343
1742	GF-104M-FineTuned	0.9908697741470447
1743	GF-104M-FineTuned	0.8250401284109149
1744	GF-104M-FineTuned	0.9478527607361963
1745	GF-104M-FineTuned	0.9915966386554622
1746	GF-104M-FineTuned	0.9830508474576272
1747	GF-104M-FineTuned	0.8951841359773371
1748	GF-104M-FineTuned	0.976283
1749	GF-104M-FineTuned	0.9325
1750	GF-104M-FineTuned	0.8483685220729367
1751	GF-104M-FineTuned	0.9736070381231672
1752	GF-104M-FineTuned	0.9155693261037955
1753	GF-104M-FineTuned	0.822742
1754	GF-104M-FineTuned	0.9959359311498924
1755	GF-10M-ZeroShot	0.2564102564102564
1756	GF-10M-ZeroShot	0.862855
1757	GF-10M-ZeroShot	0.9153846153846154
1758	GF-10M-ZeroShot	0
1759	GF-10M-ZeroShot	0
1760	GF-10M-ZeroShot	0.1787709497206704
1761	GF-10M-ZeroShot	0.9623474422227992
1762	GF-10M-ZeroShot	0.857915
1763	GF-10M-ZeroShot	0.5
1764	GF-10M-ZeroShot	0.6289308176100629
1765	GF-10M-ZeroShot	0
1766	GF-10M-ZeroShot	0
1767	GF-10M-ZeroShot	0.9575577066269546
1768	GF-10M-ZeroShot	0.7491638795986622
1769	GF-10M-ZeroShot	0.9968951516598997
1770	GF-10M-ZeroShot	0.9708404802744426
1771	GF-10M-ZeroShot	0.8917748917748918
1772	GF-10M-ZeroShot	0.9785992217898832
1773	GF-10M-ZeroShot	0.9736070381231672
1774	GF-10M-ZeroShot	0
1775	GF-10M-ZeroShot	0.9947343226424127
1776	GF-10M-ZeroShot	0.8709232889297198
1777	GF-10M-ZeroShot	0.8326504884966909
1778	GF-10M-ZeroShot	0.2803738317757009
1779	GF-10M-ZeroShot	0.275
1780	GF-10M-ZeroShot	0.047619047619047616
1781	GF-10M-ZeroShot	0
1782	GF-10M-ZeroShot	0.9295039164490861
1783	GF-10M-ZeroShot	0.9961759082217974
1784	GF-10M-ZeroShot	0.9380530973451328
1785	GF-10M-ZeroShot	0.8775731310942578
1786	GF-10M-ZeroShot	0
1787	GF-10M-ZeroShot	0.9798396890940004
1788	GF-10M-ZeroShot	0.11607142857142858
1789	GF-10M-ZeroShot	0.9461457233368532
1790	GF-10M-ZeroShot	0.4583333333333333
1791	GF-10M-ZeroShot	0.7634660421545667
1792	GF-10M-ZeroShot	0
1793	GF-10M-ZeroShot	0
1794	GF-10M-ZeroShot	0
1795	GF-10M-ZeroShot	0
1796	GF-10M-ZeroShot	0.6484210526315789
1797	GF-10M-ZeroShot	0.8837209302325582
1798	GF-10M-ZeroShot	0.8918205804749341
1799	GF-10M-ZeroShot	0.8068535825545171
1800	GF-10M-ZeroShot	0.9810991567316081
1801	GF-10M-ZeroShot	0.7102177554438861
1802	GF-10M-ZeroShot	0.8621276595744681
1803	GF-10M-ZeroShot	0.9815712900096993
1804	GF-10M-ZeroShot	0.12631578947368421
1805	GF-10M-ZeroShot	0.7342657342657343
1806	GF-10M-ZeroShot	0
1807	GF-10M-ZeroShot	0.8954682779456193
1808	GF-10M-ZeroShot	0.9593253968253969
1809	GF-10M-ZeroShot	0.8489932885906041
1810	GF-10M-ZeroShot	0.5322128851540616
1811	GF-10M-ZeroShot	0.9795918367346939
1812	GF-10M-ZeroShot	0
1813	GF-10M-ZeroShot	0.954964
1814	GF-10M-ZeroShot	0.4467713787085515
1815	GF-10M-ZeroShot	0
1816	GF-10M-ZeroShot	0
1817	GF-10M-ZeroShot	0.9763462506290891
1818	GF-10M-ZeroShot	0.11
1819	GF-10M-ZeroShot	0.3971631205673759
1820	GF-10M-ZeroShot	0.848968
1821	GF-10M-ZeroShot	0.9090909090909091
1822	GF-10M-ZeroShot	0.9575577066269546
1823	GF-10M-ZeroShot	0.8604143947655398
1824	GF-10M-ZeroShot	0.9842805320435308
1825	GF-10M-ZeroShot	0
1826	GF-10M-ZeroShot	0.6776232616940582
1827	GF-10M-ZeroShot	0.9647522800098595
1828	GF-10M-ZeroShot	0.8770629841697541
1829	GF-10M-ZeroShot	0.9601386481802426
1830	GF-10M-ZeroShot	0.9476321723878727
1831	GF-10M-ZeroShot	0.9587628865979382
1832	GF-10M-ZeroShot	0.28888888888888886
1833	GF-10M-ZeroShot	0.8697195598154065
1834	GF-10M-ZeroShot	0.9457485654668754
1835	GF-10M-ZeroShot	0.9337047353760446
1836	GF-10M-ZeroShot	0.8715083798882681
1837	GF-10M-ZeroShot	0.8320610687022901
1838	GF-10M-ZeroShot	0.9598811292719168
1839	GF-10M-ZeroShot	0.41379310344827586
1840	GF-10M-ZeroShot	0
1841	GF-10M-ZeroShot	0.912621
1842	GF-10M-ZeroShot	0.7610619469026548
1843	GF-10M-ZeroShot	0.7281795511221946
1844	GF-10M-ZeroShot	0.9433962264150944
1845	GF-10M-ZeroShot	0.9565217391304348
1846	GF-10M-ZeroShot	0
1847	GF-10M-ZeroShot	0
1848	GF-10M-ZeroShot	0.5362776025236593
1849	GF-10M-ZeroShot	0.9015873015873016
1850	GF-10M-ZeroShot	0.9054441260744985
1851	GF-10M-ZeroShot	0.978865
1852	GF-10M-ZeroShot	0.558767
1853	GF-10M-ZeroShot	0.22764227642276422
1854	GF-10M-ZeroShot	0.9621942179392142
1855	GF-10M-ZeroShot	0.955743
1856	GF-10M-ZeroShot	0.9915966386554622
1857	GF-10M-ZeroShot	0.4398148148148148
1858	GF-10M-ZeroShot	0.5970149253731343
1859	GF-10M-ZeroShot	0.9541062801932367
1860	GF-10M-ZeroShot	0.946312
1861	GF-10M-ZeroShot	0.9678053575817154
1862	GF-10M-ZeroShot	0.7435897435897436
1863	GF-10M-ZeroShot	0.2
1864	GF-10M-ZeroShot	1
1865	GF-10M-ZeroShot	0
1866	GF-10M-ZeroShot	0
1867	GF-10M-ZeroShot	0.7115716753022453
1868	GF-10M-ZeroShot	0.7228177641653905
1869	GF-10M-ZeroShot	0.9583333333333334
1870	GF-10M-ZeroShot	0.9769539078156313
1871	GF-10M-ZeroShot	0.9884393063583815
1872	GF-10M-ZeroShot	0
1873	GF-10M-ZeroShot	0.966027
1874	GF-10M-ZeroShot	0.9466666666666667
1875	GF-10M-ZeroShot	0
1876	GF-10M-ZeroShot	0.9407313997477932
1877	GF-10M-ZeroShot	0.1345565749235474
1878	GF-10M-ZeroShot	0.5631067961165048
1879	GF-10M-ZeroShot	0.5326633165829145
1880	GF-10M-ZeroShot	0.8212180746561886
1881	GF-10M-ZeroShot	0.7544483985765125
1882	GF-10M-ZeroShot	0.8919182083739046
1883	GF-10M-ZeroShot	0.8765522279035792
1884	GF-10M-ZeroShot	0.8338762214983714
1885	GF-10M-ZeroShot	0.9995235826584088
1886	GF-10M-ZeroShot	0.747017
1887	GF-10M-ZeroShot	0.9717698154180239
1888	GF-10M-ZeroShot	0.968478
1889	GF-10M-ZeroShot	0.7959949937421777
1890	GF-10M-ZeroShot	0.9776046738072055
1891	GF-10M-ZeroShot	0.937247
1892	GF-10M-ZeroShot	0.9578163771712159
1893	GF-10M-ZeroShot	0.12244897959183673
1894	GF-10M-ZeroShot	0.6820388349514563
1895	GF-10M-ZeroShot	0.9862418537291817
1896	GF-10M-ZeroShot	0.8883903533370724
1897	GF-10M-ZeroShot	0.9518342899925131
1898	GF-10M-ZeroShot	0
1899	GF-10M-ZeroShot	0.8734982332155476
1900	GF-10M-ZeroShot	0
1901	GF-10M-ZeroShot	0.8710462287104623
1902	GF-10M-ZeroShot	0.9763587618815501
1903	GF-10M-ZeroShot	0.7886944818304172
1904	GF-10M-ZeroShot	0.4377431906614786
1905	GF-10M-ZeroShot	0.7869191049913942
1906	GF-10M-ZeroShot	0
1907	GF-10M-ZeroShot	0.36213991769547327
1908	GF-10M-ZeroShot	0.8883792048929664
1909	GF-10M-ZeroShot	0.8718775181305399
1910	GF-10M-ZeroShot	0
1911	GF-10M-ZeroShot	0.9404641775983855
1912	GF-10M-ZeroShot	0.927547
1913	GF-10M-ZeroShot	0.9561181434599156
1914	GF-10M-ZeroShot	0.9247311827956989
1915	GF-10M-ZeroShot	0.9348484848484848
1916	GF-10M-ZeroShot	0.8795572916666666
1917	GF-10M-ZeroShot	0.9881956155143339
1918	GF-10M-ZeroShot	0.8530857454942654
1919	GF-10M-ZeroShot	0.9731051344743277
1920	GF-10M-ZeroShot	0.12790697674418605
1921	GF-10M-ZeroShot	0.8837209302325582
1922	GF-10M-ZeroShot	0
1923	GF-10M-ZeroShot	0.9337047353760446
1924	GF-10M-ZeroShot	0.6024759284731774
1925	GF-10M-ZeroShot	0.9944936557337802
1926	GF-10M-ZeroShot	0.7722888044431453
1927	GF-10M-ZeroShot	0.9700833742030407
1928	GF-10M-ZeroShot	0.3624801271860095
1929	GF-10M-ZeroShot	0.7318840579710145
1930	GF-10M-ZeroShot	0.9642416769420469
1931	GF-10M-ZeroShot	0.8543478260869565
1932	GF-10M-ZeroShot	0.8017118402282454
1933	GF-10M-ZeroShot	0.760079
1934	GF-10M-ZeroShot	0
1935	GF-10M-ZeroShot	0.8883006881948121
1936	GF-10M-ZeroShot	0.9889263360616274
1937	GF-10M-ZeroShot	0.9798396890940004
1938	GF-10M-ZeroShot	0.6810810810810811
1939	GF-10M-ZeroShot	0.928125
1940	GF-10M-ZeroShot	0.9776046738072055
1941	GF-10M-ZeroShot	0.4274193548387097
1942	GF-10M-ZeroShot	0.9738578060102614
1943	GF-10M-ZeroShot	0.897025
1944	GF-10M-ZeroShot	0.46126126126126127
1945	GF-10M-ZeroShot	0.7878787878787878
1946	GF-10M-ZeroShot	0.9388580090955028
1947	GF-10M-ZeroShot	0.8512035010940919
1948	GF-10M-ZeroShot	0.822742
1949	GF-10M-ZeroShot	0.9736070381231672
1950	GF-316M-ZeroShot	0.559322
1951	GF-316M-ZeroShot	0.959564
1952	GF-316M-ZeroShot	0.9574861367837338
1953	GF-316M-ZeroShot	0
1954	GF-316M-ZeroShot	0
1955	GF-316M-ZeroShot	0.6359832635983264
1956	GF-316M-ZeroShot	0.9740693196405649
1957	GF-316M-ZeroShot	0.9147843942505134
1958	GF-316M-ZeroShot	0.640625
1959	GF-316M-ZeroShot	0.8586387434554974
1960	GF-316M-ZeroShot	0
1961	GF-316M-ZeroShot	0
1962	GF-316M-ZeroShot	0.9662810730986956
1963	GF-316M-ZeroShot	0.8666666666666667
1964	GF-316M-ZeroShot	0.9985693848354793
1965	GF-316M-ZeroShot	0.9778534923339012
1966	GF-316M-ZeroShot	0.9277486910994764
1967	GF-316M-ZeroShot	0.976857
1968	GF-316M-ZeroShot	0.9864864864864865
1969	GF-316M-ZeroShot	0
1970	GF-316M-ZeroShot	0.997135
1971	GF-316M-ZeroShot	0.9527055815935237
1972	GF-316M-ZeroShot	0.8727936701156421
1973	GF-316M-ZeroShot	0.5161290322580645
1974	GF-316M-ZeroShot	0.6601941747572816
1975	GF-316M-ZeroShot	0.7575757575757576
1976	GF-316M-ZeroShot	0.9961759082217974
1977	GF-316M-ZeroShot	0.9620253164556962
1978	GF-316M-ZeroShot	0.0285714
1979	GF-316M-ZeroShot	0.9830508474576272
1980	GF-316M-ZeroShot	0.8896034297963559
1981	GF-316M-ZeroShot	0
1982	GF-316M-ZeroShot	0.9937709631049353
1983	GF-316M-ZeroShot	0.16521739130434782
1984	GF-316M-ZeroShot	0.9527806925498427
1985	GF-316M-ZeroShot	0.8977035490605428
1986	GF-316M-ZeroShot	0.837696
1987	GF-316M-ZeroShot	0.373134
1988	GF-316M-ZeroShot	0
1989	GF-316M-ZeroShot	0.16326530612244897
1990	GF-316M-ZeroShot	0.5396825396825397
1991	GF-316M-ZeroShot	0.689796
1992	GF-316M-ZeroShot	0.8837209302325582
1993	GF-316M-ZeroShot	0.930481
1994	GF-316M-ZeroShot	0.8751835535976505
1995	GF-316M-ZeroShot	0.9675898644667059
1996	GF-316M-ZeroShot	0.7209302325581395
1997	GF-316M-ZeroShot	0.9447513812154696
1998	GF-316M-ZeroShot	0.9886828798458945
1999	GF-316M-ZeroShot	0.4247787610619469
2000	GF-316M-ZeroShot	0.8150572831423896
2001	GF-316M-ZeroShot	0
2002	GF-316M-ZeroShot	0.9572564612326043
2003	GF-316M-ZeroShot	0.9138443256090315
2004	GF-316M-ZeroShot	0.8661157024793389
2005	GF-316M-ZeroShot	0.7156862745098039
2006	GF-316M-ZeroShot	0.9705882352941176
2007	GF-316M-ZeroShot	0
2008	GF-316M-ZeroShot	0.9867310012062727
2009	GF-316M-ZeroShot	0.20202020202020202
2010	GF-316M-ZeroShot	0
2011	GF-316M-ZeroShot	0
2012	GF-316M-ZeroShot	0.9773755656108597
2013	GF-316M-ZeroShot	0.25
2014	GF-316M-ZeroShot	0.7914438502673797
2015	GF-316M-ZeroShot	0.903975
2016	GF-316M-ZeroShot	0.9299363057324841
2017	GF-316M-ZeroShot	0.9624505928853755
2018	GF-316M-ZeroShot	0.8888888888888888
2019	GF-316M-ZeroShot	0.9655172413793104
2020	GF-316M-ZeroShot	0.9726027397260274
2021	GF-316M-ZeroShot	0.7134071340713407
2022	GF-316M-ZeroShot	0
2023	GF-316M-ZeroShot	0.9206863062479766
2024	GF-316M-ZeroShot	0.9783507662369253
2025	GF-316M-ZeroShot	0.9603960396039604
2026	GF-316M-ZeroShot	0.8952116585704372
2027	GF-316M-ZeroShot	0.9842866121935889
2028	GF-316M-ZeroShot	0.32608695652173914
2029	GF-316M-ZeroShot	0.9501298701298702
2030	GF-316M-ZeroShot	0.9642857142857143
2031	GF-316M-ZeroShot	0.875696
2032	GF-316M-ZeroShot	0.9032258064516129
2033	GF-316M-ZeroShot	0.9678053575817154
2034	GF-316M-ZeroShot	0.5338645418326693
2035	GF-316M-ZeroShot	0
2036	GF-316M-ZeroShot	0.937381
2037	GF-316M-ZeroShot	0.7799564270152506
2038	GF-316M-ZeroShot	0.8778877887788779
2039	GF-316M-ZeroShot	0.9575577066269546
2040	GF-316M-ZeroShot	0.9713445995591476
2041	GF-316M-ZeroShot	0
2042	GF-316M-ZeroShot	0
2043	GF-316M-ZeroShot	0.8041237113402062
2044	GF-316M-ZeroShot	0.9702380952380952
2045	GF-316M-ZeroShot	0.9329608938547486
2046	GF-316M-ZeroShot	0.9828254847645429
2047	GF-316M-ZeroShot	0.7439126784214946
2048	GF-316M-ZeroShot	0.10434782608695652
2049	GF-316M-ZeroShot	0.9763587618815501
2050	GF-316M-ZeroShot	0.9611674499134306
2051	GF-316M-ZeroShot	0.9968951516598997
2052	GF-316M-ZeroShot	0.6988416988416989
2053	GF-316M-ZeroShot	0.19230769230769232
2054	GF-316M-ZeroShot	0.965352
2055	GF-316M-ZeroShot	0.9502624343914021
2056	GF-316M-ZeroShot	0.9788475565280816
2057	GF-316M-ZeroShot	0.0363636
2058	GF-316M-ZeroShot	0.8754098360655738
2059	GF-316M-ZeroShot	0.998124
2060	GF-316M-ZeroShot	0
2061	GF-316M-ZeroShot	0
2062	GF-316M-ZeroShot	0.760797
2063	GF-316M-ZeroShot	0.9238709677419354
2064	GF-316M-ZeroShot	0.9672977624784854
2065	GF-316M-ZeroShot	0.9876053544868617
2066	GF-316M-ZeroShot	0
2067	GF-316M-ZeroShot	0.9949748743718593
2068	GF-316M-ZeroShot	0.9560029828486204
2069	GF-316M-ZeroShot	0.9806451612903225
2070	GF-316M-ZeroShot	0
2071	GF-316M-ZeroShot	0.9570399801340949
2072	GF-316M-ZeroShot	0.7291666666666666
2073	GF-316M-ZeroShot	0.6037735849056604
2074	GF-316M-ZeroShot	0.8032786885245902
2075	GF-316M-ZeroShot	0.8838692532553813
2076	GF-316M-ZeroShot	0.9472710453283997
2077	GF-316M-ZeroShot	0.898505
2078	GF-316M-ZeroShot	0.9029957203994294
2079	GF-316M-ZeroShot	0.9281437125748503
2080	GF-316M-ZeroShot	0.9985693848354793
2081	GF-316M-ZeroShot	0.7299667372240701
2082	GF-316M-ZeroShot	0.9962904080551139
2083	GF-316M-ZeroShot	0.9764670837056896
2084	GF-316M-ZeroShot	0.8891454965357968
2085	GF-316M-ZeroShot	0.9855072463768116
2086	GF-316M-ZeroShot	0.9407313997477932
2087	GF-316M-ZeroShot	0.9923224568138196
2088	GF-316M-ZeroShot	0.9840348330914369
2089	GF-316M-ZeroShot	0.832258
2090	GF-316M-ZeroShot	0.0833333
2091	GF-316M-ZeroShot	0.9151614668856048
2092	GF-316M-ZeroShot	0.9627068411953569
2093	GF-316M-ZeroShot	0
2094	GF-316M-ZeroShot	0.8662873399715505
2095	GF-316M-ZeroShot	0
2096	GF-316M-ZeroShot	0.9573033707865168
2097	GF-316M-ZeroShot	0.9913544668587896
2098	GF-316M-ZeroShot	0.8629185091598232
2099	GF-316M-ZeroShot	0.7693486590038314
2100	GF-316M-ZeroShot	0.8158602150537635
2101	GF-316M-ZeroShot	0.49242424242424243
2102	GF-316M-ZeroShot	0
2103	GF-316M-ZeroShot	0.9277286135693216
2104	GF-316M-ZeroShot	0.8785046728971962
2105	GF-316M-ZeroShot	0.028985507246376812
2106	GF-316M-ZeroShot	0.9574544154451198
2107	GF-316M-ZeroShot	0.954964
2108	GF-316M-ZeroShot	0.9738697635835752
2109	GF-316M-ZeroShot	0.9478957915831663
2110	GF-316M-ZeroShot	0.9491778774289985
2111	GF-316M-ZeroShot	0.9128237523689198
2112	GF-316M-ZeroShot	0.9952153110047847
2113	GF-316M-ZeroShot	0.9820649539505575
2114	GF-316M-ZeroShot	0.9436619718309859
2115	GF-316M-ZeroShot	0.060240963855421686
2116	GF-316M-ZeroShot	0.9498632634457612
2117	GF-316M-ZeroShot	0
2118	GF-316M-ZeroShot	0.9781099839829152
2119	GF-316M-ZeroShot	0.5730337078651685
2120	GF-316M-ZeroShot	0.9966555183946488
2121	GF-316M-ZeroShot	0.8148984198645598
2122	GF-316M-ZeroShot	0.9800874210781932
2123	GF-316M-ZeroShot	0.8172345818079414
2124	GF-316M-ZeroShot	0.47633136094674555
2125	GF-316M-ZeroShot	0.8574525745257453
2126	GF-316M-ZeroShot	0.9855072463768116
2127	GF-316M-ZeroShot	0.8496302382908792
2128	GF-316M-ZeroShot	0.7947317699967876
2129	GF-316M-ZeroShot	0
2130	GF-316M-ZeroShot	0.93157
2131	GF-316M-ZeroShot	0.9935298346513299
2132	GF-316M-ZeroShot	0.9872196768748492
2133	GF-316M-ZeroShot	0.6469500924214417
2134	GF-316M-ZeroShot	0.9364341085271318
2135	GF-316M-ZeroShot	0.9864864864864865
2136	GF-316M-ZeroShot	0.9771066731612275
2137	GF-316M-ZeroShot	0.7697160883280757
2138	GF-316M-ZeroShot	0.9608336327703917
2139	GF-316M-ZeroShot	0.8155339805825242
2140	GF-316M-ZeroShot	0.8313856427378965
2141	GF-316M-ZeroShot	0.9567809239940388
2142	GF-316M-ZeroShot	0.8715744223535733
2143	GF-316M-ZeroShot	0.4892703862660944
2144	GF-316M-ZeroShot	0.9820649539505575
2145	GF-10M-FineTuned	0.6897880539499036
2146	GF-10M-FineTuned	0.9229235880398671
2147	GF-10M-FineTuned	0.9418386491557224
2148	GF-10M-FineTuned	0
2149	GF-10M-FineTuned	0
2150	GF-10M-FineTuned	0.4549763033175355
2151	GF-10M-FineTuned	0.9671749806151461
2152	GF-10M-FineTuned	0.9086215797625193
2153	GF-10M-FineTuned	0.5254237288135594
2154	GF-10M-FineTuned	0.8373333333333334
2155	GF-10M-FineTuned	0
2156	GF-10M-FineTuned	0
2157	GF-10M-FineTuned	0.9678053575817154
2158	GF-10M-FineTuned	0.7737704918032787
2159	GF-10M-FineTuned	0.9968951516598997
2160	GF-10M-FineTuned	0.9713445995591476
2161	GF-10M-FineTuned	0.8977395048439182
2162	GF-10M-FineTuned	0.9803350327749454
2163	GF-10M-FineTuned	0.9832970225127088
2164	GF-10M-FineTuned	0
2165	GF-10M-FineTuned	0.9930472308798849
2166	GF-10M-FineTuned	0.9133510167992926
2167	GF-10M-FineTuned	0.8571428571428571
2168	GF-10M-FineTuned	0.6470588235294118
2169	GF-10M-FineTuned	0.6601941747572816
2170	GF-10M-FineTuned	0.1076923076923077
2171	GF-10M-FineTuned	0
2172	GF-10M-FineTuned	0.9383738995339203
2173	GF-10M-FineTuned	0.9952153110047847
2174	GF-10M-FineTuned	0.961339
2175	GF-10M-FineTuned	0.8931623931623932
2176	GF-10M-FineTuned	0
2177	GF-10M-FineTuned	0.9805825242718447
2178	GF-10M-FineTuned	0.211864
2179	GF-10M-FineTuned	0.9494736842105264
2180	GF-10M-FineTuned	0.6380368098159509
2181	GF-10M-FineTuned	0.8240534521158129
2182	GF-10M-FineTuned	0.22764227642276422
2183	GF-10M-FineTuned	0
2184	GF-10M-FineTuned	0.0851064
2185	GF-10M-FineTuned	0
2186	GF-10M-FineTuned	0.70303
2187	GF-10M-FineTuned	0.9090909090909091
2188	GF-10M-FineTuned	0.9200308562612497
2189	GF-10M-FineTuned	0.8567164179104477
2190	GF-10M-FineTuned	0.9769343065693431
2191	GF-10M-FineTuned	0.7037037037037037
2192	GF-10M-FineTuned	0.9269662921348315
2193	GF-10M-FineTuned	0.9840348330914369
2194	GF-10M-FineTuned	0.6716417910447762
2195	GF-10M-FineTuned	0.8397435897435898
2196	GF-10M-FineTuned	0
2197	GF-10M-FineTuned	0.9086567164179105
2198	GF-10M-FineTuned	0.9634387351778656
2199	GF-10M-FineTuned	0.8913131313131313
2200	GF-10M-FineTuned	0.6767676767676768
2201	GF-10M-FineTuned	0.9731051344743277
2202	GF-10M-FineTuned	0
2203	GF-10M-FineTuned	0.9650073928043371
2204	GF-10M-FineTuned	0.6596385542168675
2205	GF-10M-FineTuned	0
2206	GF-10M-FineTuned	0
2207	GF-10M-FineTuned	0.9711684370257967
2208	GF-10M-FineTuned	0.14705882352941177
2209	GF-10M-FineTuned	0.5875
2210	GF-10M-FineTuned	0.8860644575578757
2211	GF-10M-FineTuned	0.9367088607594937
2212	GF-10M-FineTuned	0.9672977624784854
2213	GF-10M-FineTuned	0.8912466843501327
2214	GF-10M-FineTuned	0.9726027397260274
2215	GF-10M-FineTuned	0
2216	GF-10M-FineTuned	0.7635933806146572
2217	GF-10M-FineTuned	0.9644970414201184
2218	GF-10M-FineTuned	0.9068852459016393
2219	GF-10M-FineTuned	0.9657719773454814
2220	GF-10M-FineTuned	0.9621942179392142
2221	GF-10M-FineTuned	0.9707006369426752
2222	GF-10M-FineTuned	0.32608695652173914
2223	GF-10M-FineTuned	0.8693181818181818
2224	GF-10M-FineTuned	0.9407756813417191
2225	GF-10M-FineTuned	0.9419568822553898
2226	GF-10M-FineTuned	0.8694029850746269
2227	GF-10M-FineTuned	0.8603351955307262
2228	GF-10M-FineTuned	0.9570399801340949
2229	GF-10M-FineTuned	0.6618181818181819
2230	GF-10M-FineTuned	0
2231	GF-10M-FineTuned	0.9251439539347409
2232	GF-10M-FineTuned	0.845361
2233	GF-10M-FineTuned	0.8014101057579318
2234	GF-10M-FineTuned	0.9588497768963807
2235	GF-10M-FineTuned	0.9693251533742331
2236	GF-10M-FineTuned	0
2237	GF-10M-FineTuned	0
2238	GF-10M-FineTuned	0.7287671232876712
2239	GF-10M-FineTuned	0.9386503067484663
2240	GF-10M-FineTuned	0.9147727272727273
2241	GF-10M-FineTuned	0.9751604800446553
2242	GF-10M-FineTuned	0.6796116504854369
2243	GF-10M-FineTuned	0.3609022556390977
2244	GF-10M-FineTuned	0.9621942179392142
2245	GF-10M-FineTuned	0.9652623798965262
2246	GF-10M-FineTuned	0.9906272530641672
2247	GF-10M-FineTuned	0.6732283464566929
2248	GF-10M-FineTuned	0.6176470588235294
2249	GF-10M-FineTuned	0.9566265060240964
2250	GF-10M-FineTuned	0.9492119089316988
2251	GF-10M-FineTuned	0.9766081871345029
2252	GF-10M-FineTuned	0.7389705882352942
2253	GF-10M-FineTuned	0.22950819672131148
2254	GF-10M-FineTuned	0.998124
2255	GF-10M-FineTuned	0
2256	GF-10M-FineTuned	0
2257	GF-10M-FineTuned	0.6630824372759857
2258	GF-10M-FineTuned	0.7807017543859649
2259	GF-10M-FineTuned	0.9572989076464746
2260	GF-10M-FineTuned	0.979
2261	GF-10M-FineTuned	0.9881956155143339
2262	GF-10M-FineTuned	0
2263	GF-10M-FineTuned	0.9662810730986956
2264	GF-10M-FineTuned	0.9639344262295082
2265	GF-10M-FineTuned	0
2266	GF-10M-FineTuned	0.9507869098176368
2267	GF-10M-FineTuned	0.2913165266106443
2268	GF-10M-FineTuned	0.37362637362637363
2269	GF-10M-FineTuned	0.6666666666666666
2270	GF-10M-FineTuned	0.83592
2271	GF-10M-FineTuned	0.8085106382978723
2272	GF-10M-FineTuned	0.9354536950420954
2273	GF-10M-FineTuned	0.8790087463556852
2274	GF-10M-FineTuned	0.8984615384615384
2275	GF-10M-FineTuned	0.9997618480590617
2276	GF-10M-FineTuned	0.8391376451077943
2277	GF-10M-FineTuned	0.9773218142548596
2278	GF-10M-FineTuned	0.9712574850299401
2279	GF-10M-FineTuned	0.840498
2280	GF-10M-FineTuned	0.9830508474576272
2281	GF-10M-FineTuned	0.9449886963074604
2282	GF-10M-FineTuned	0.9813242784380306
2283	GF-10M-FineTuned	0.12244897959183673
2284	GF-10M-FineTuned	0.7040572792362768
2285	GF-10M-FineTuned	0.9859971028488653
2286	GF-10M-FineTuned	0.9326871297792138
2287	GF-10M-FineTuned	0.9593657086223984
2288	GF-10M-FineTuned	0
2289	GF-10M-FineTuned	0.9022038567493113
2290	GF-10M-FineTuned	0
2291	GF-10M-FineTuned	0.8571428571428571
2292	GF-10M-FineTuned	0.9832970225127088
2293	GF-10M-FineTuned	0.8192850114791735
2294	GF-10M-FineTuned	0.6694283347141674
2295	GF-10M-FineTuned	0.8229792919171677
2296	GF-10M-FineTuned	0
2297	GF-10M-FineTuned	0.45136186770428016
2298	GF-10M-FineTuned	0.912491
2299	GF-10M-FineTuned	0.8982161594963274
2300	GF-10M-FineTuned	0
2301	GF-10M-FineTuned	0.9401968205904617
2302	GF-10M-FineTuned	0.9484313018391634
2303	GF-10M-FineTuned	0.9747202652300041
2304	GF-10M-FineTuned	0.946312
2305	GF-10M-FineTuned	0.934041
2306	GF-10M-FineTuned	0.8824675324675325
2307	GF-10M-FineTuned	0.9798396890940004
2308	GF-10M-FineTuned	0.8935721812434141
2309	GF-10M-FineTuned	0.9758595464520848
2310	GF-10M-FineTuned	0.060240963855421686
2311	GF-10M-FineTuned	0.9193245778611632
2312	GF-10M-FineTuned	0
2313	GF-10M-FineTuned	0.9523809523809523
2314	GF-10M-FineTuned	0.7040816326530612
2315	GF-10M-FineTuned	0.996416
2316	GF-10M-FineTuned	0.8175675675675675
2317	GF-10M-FineTuned	0.9593657086223984
2318	GF-10M-FineTuned	0.5390070921985816
2319	GF-10M-FineTuned	0.7882285054818234
2320	GF-10M-FineTuned	0.9771066731612275
2321	GF-10M-FineTuned	0.8793195108984583
2322	GF-10M-FineTuned	0.873088
2323	GF-10M-FineTuned	0.7371255469538875
2324	GF-10M-FineTuned	0
2325	GF-10M-FineTuned	0.9255564082885649
2326	GF-10M-FineTuned	0.9867310012062727
2327	GF-10M-FineTuned	0.976857
2328	GF-10M-FineTuned	0.7718120805369127
2329	GF-10M-FineTuned	0.9309090909090909
2330	GF-10M-FineTuned	0.9790957705396208
2331	GF-10M-FineTuned	0.8323353293413174
2332	GF-10M-FineTuned	0.9783507662369253
2333	GF-10M-FineTuned	0.9348066298342541
2334	GF-10M-FineTuned	0.760522
2335	GF-10M-FineTuned	0.8397790055248618
2336	GF-10M-FineTuned	0.953662
2337	GF-10M-FineTuned	0.8651715752499325
2338	GF-10M-FineTuned	0.72
2339	GF-10M-FineTuned	0.9800874210781932
2730	GF-104M-FineTuned-Quantized	0.9102564102564102
2731	GF-104M-FineTuned-Quantized	0.9776095868811101
2732	GF-104M-FineTuned-Quantized	0.9764065335753176
2733	GF-104M-FineTuned-Quantized	0.08
2734	GF-104M-FineTuned-Quantized	0.10526315789473684
2735	GF-104M-FineTuned-Quantized	0.6639344262295082
2736	GF-104M-FineTuned-Quantized	0.9685080020650491
2737	GF-104M-FineTuned-Quantized	0.9328621908127208
2738	GF-104M-FineTuned-Quantized	0.89172
2739	GF-104M-FineTuned-Quantized	0.9365853658536586
2740	GF-104M-FineTuned-Quantized	0.16666666666666666
2741	GF-104M-FineTuned-Quantized	0.1
2742	GF-104M-FineTuned-Quantized	0.9828045531605716
2743	GF-104M-FineTuned-Quantized	0.963989
2744	GF-104M-FineTuned-Quantized	0.9889263360616274
2745	GF-104M-FineTuned-Quantized	0.9879518072289156
2746	GF-104M-FineTuned-Quantized	0.9403242497412901
2747	GF-104M-FineTuned-Quantized	0.9778534923339012
2748	GF-104M-FineTuned-Quantized	0.9862418537291817
2749	GF-104M-FineTuned-Quantized	0.5925925925925926
2750	GF-104M-FineTuned-Quantized	0.987708
2751	GF-104M-FineTuned-Quantized	0.9495726495726495
2752	GF-104M-FineTuned-Quantized	0.9166422930681486
2753	GF-104M-FineTuned-Quantized	0.8463949843260188
2754	GF-104M-FineTuned-Quantized	0.8051948051948052
2755	GF-104M-FineTuned-Quantized	0.839623
2756	GF-104M-FineTuned-Quantized	0.9835430784123911
2757	GF-104M-FineTuned-Quantized	0.9716578881364435
2758	GF-104M-FineTuned-Quantized	0.16
2759	GF-104M-FineTuned-Quantized	0.9607390300230947
2760	GF-104M-FineTuned-Quantized	0.8739130434782608
2761	GF-104M-FineTuned-Quantized	0
2762	GF-104M-FineTuned-Quantized	0.9884393063583815
2763	GF-104M-FineTuned-Quantized	0.351562
2764	GF-104M-FineTuned-Quantized	0.9527806925498427
2765	GF-104M-FineTuned-Quantized	0.8907563025210085
2766	GF-104M-FineTuned-Quantized	0.937799
2767	GF-104M-FineTuned-Quantized	0.8152173913043478
2768	GF-104M-FineTuned-Quantized	1
2769	GF-104M-FineTuned-Quantized	0.6567164179104478
2770	GF-104M-FineTuned-Quantized	0.2641509433962264
2771	GF-104M-FineTuned-Quantized	0.8776223776223776
2772	GF-104M-FineTuned-Quantized	0.9108589951377634
2773	GF-104M-FineTuned-Quantized	0.9539227895392279
2774	GF-104M-FineTuned-Quantized	0.9361111111111111
2775	GF-104M-FineTuned-Quantized	0.9766355140186916
2776	GF-104M-FineTuned-Quantized	0.8856729377713459
2777	GF-104M-FineTuned-Quantized	0.9639674544750096
2778	GF-104M-FineTuned-Quantized	0.9840348330914369
[truncated: 1,121 more rows]

## Sheet: fig_3c
	model	f1
234	RF_hvg	0.9587301587301588
235	RF_hvg	0.10909090909090909
236	RF_hvg	0.9905362776025236
237	RF_hvg	1
238	RF_hvg	0.9795918367346939
239	RF_hvg	0.9553805774278216
240	RF_hvg	0.9794520547945206
241	RF_hvg	0
242	RF_hvg	0.7555555555555555
243	RF_hvg	0.391304
244	RF_hvg	0.9791411042944785
245	RF_hvg	0.8039867109634552
246	RF_hvg	0.9130434782608695
247	RF_hvg	0.99723
248	RF_hvg	0.9901960784313726
249	RF_hvg	0.9840255591054313
250	RF_hvg	0
251	RF_hvg	0.9625668449197861
252	RF_hvg	0.676056
253	RF_hvg	0.6297872340425532
254	RF_hvg	0.9303621169916435
255	RF_hvg	0.9367088607594937
256	RF_hvg	0.5405405405405406
257	RF_hvg	0.9037037037037037
258	RF_hvg	0.8352490421455939
259	RF_hvg	0.9124087591240876
260	RF_hvg	0.9906542056074766
261	RF_hvg	0.9427609427609428
262	RF_hvg	0.9278350515463918
263	RF_hvg	0.5395348837209303
264	RF_hvg	0.9636963696369637
265	RF_hvg	0.0526316
266	RF_hvg	0.9939759036144579
267	RF_hvg	1
268	RF_hvg	0.2
269	RF_hvg	0.9021739130434783
270	RF_hvg	0
271	RF_hvg	0.9066666666666666
272	RF_hvg	0.9797297297297297
273	RF_hvg	0
274	RF_hvg	0.959732
275	RF_hvg	0.9562289562289562
276	RF_hvg	0.9795918367346939
277	RF_hvg	0
278	RF_hvg	0.897196
279	RF_hvg	0.6637931034482759
280	RF_hvg	0.8509719222462203
281	RF_hvg	1
282	RF_hvg	0.6407766990291263
283	RF_hvg	0.9902152641878669
284	RF_hvg	1
285	RF_hvg	1
286	RF_hvg	0.9736842105263158
287	RF_hvg	0.8627450980392157
288	RF_hvg	0
289	RF_hvg	0.962457
290	RF_hvg	0.9832775919732442
291	RF_hvg	0.9864864864864865
292	RF_hvg	0
293	RF_hvg	0.9966996699669967
294	RF_hvg	0.0869565
295	RF_hvg	0.8
296	RF_hvg	0.8951612903225806
297	RF_hvg	0.9968454258675079
298	RF_hvg	0.9644012944983819
299	RF_hvg	0.743802
300	RF_hvg	0.9692832764505119
301	RF_hvg	0.987013
302	RF_hvg	0.9553264604810997
303	RF_hvg	0.8284789644012945
304	RF_hvg	0.6666666666666666
305	RF_hvg	0
306	RF_hvg	0.9907834101382489
307	RF_hvg	0.9955947136563876
308	RF_hvg	0.8239700374531835
309	RF_hvg	0.5833333333333334
310	RF_hvg	0.4720496894409938
311	RF_hvg	0.25
312	GF-104M-ZeroShot-Quantized	0.9717868338557993
313	GF-104M-ZeroShot-Quantized	0.9968652037617555
314	GF-104M-ZeroShot-Quantized	0.7160493827160493
315	GF-104M-ZeroShot-Quantized	1
316	GF-104M-ZeroShot-Quantized	0.9966555183946488
317	GF-104M-ZeroShot-Quantized	0.9553805774278216
318	GF-104M-ZeroShot-Quantized	0.8313725490196079
319	GF-104M-ZeroShot-Quantized	0
320	GF-104M-ZeroShot-Quantized	0.5263157894736842
321	GF-104M-ZeroShot-Quantized	0.1951219512195122
322	GF-104M-ZeroShot-Quantized	0.9547738693467337
323	GF-104M-ZeroShot-Quantized	0.754325
324	GF-104M-ZeroShot-Quantized	0.7012987012987013
325	GF-104M-ZeroShot-Quantized	0.9916434540389972
326	GF-104M-ZeroShot-Quantized	0.9901960784313726
327	GF-104M-ZeroShot-Quantized	0.8561151079136691
328	GF-104M-ZeroShot-Quantized	0
329	GF-104M-ZeroShot-Quantized	0.9162011173184358
330	GF-104M-ZeroShot-Quantized	0.19230769230769232
331	GF-104M-ZeroShot-Quantized	0.40594059405940597
332	GF-104M-ZeroShot-Quantized	0.8468468468468469
333	GF-104M-ZeroShot-Quantized	0.8762541806020067
334	GF-104M-ZeroShot-Quantized	0.4788732394366197
335	GF-104M-ZeroShot-Quantized	0.9540636042402827
336	GF-104M-ZeroShot-Quantized	0.7063829787234043
337	GF-104M-ZeroShot-Quantized	0.9003690036900369
338	GF-104M-ZeroShot-Quantized	0.9859154929577465
339	GF-104M-ZeroShot-Quantized	0.9209621993127147
340	GF-104M-ZeroShot-Quantized	0.9315068493150684
341	GF-104M-ZeroShot-Quantized	0.6347826086956522
342	GF-104M-ZeroShot-Quantized	0.9636963696369637
343	GF-104M-ZeroShot-Quantized	0.12658227848101267
344	GF-104M-ZeroShot-Quantized	0.9659442724458205
345	GF-104M-ZeroShot-Quantized	0.9243027888446215
346	GF-104M-ZeroShot-Quantized	0.2
347	GF-104M-ZeroShot-Quantized	0.9424083769633508
348	GF-104M-ZeroShot-Quantized	0
349	GF-104M-ZeroShot-Quantized	0.872852
350	GF-104M-ZeroShot-Quantized	0.9966777408637874
351	GF-104M-ZeroShot-Quantized	0
352	GF-104M-ZeroShot-Quantized	0.8686131386861314
353	GF-104M-ZeroShot-Quantized	0.959732
354	GF-104M-ZeroShot-Quantized	0.9769820971867008
355	GF-104M-ZeroShot-Quantized	0
356	GF-104M-ZeroShot-Quantized	0.8761904761904762
357	GF-104M-ZeroShot-Quantized	0.2777777777777778
358	GF-104M-ZeroShot-Quantized	0.7180722891566265
359	GF-104M-ZeroShot-Quantized	0.9966329966329966
360	GF-104M-ZeroShot-Quantized	0.5567010309278351
361	GF-104M-ZeroShot-Quantized	0.9882352941176471
362	GF-104M-ZeroShot-Quantized	1
363	GF-104M-ZeroShot-Quantized	0.8412698412698413
364	GF-104M-ZeroShot-Quantized	0.9241379310344827
365	GF-104M-ZeroShot-Quantized	0.7111111111111111
366	GF-104M-ZeroShot-Quantized	0.4
367	GF-104M-ZeroShot-Quantized	0.9370629370629371
368	GF-104M-ZeroShot-Quantized	0.962457
369	GF-104M-ZeroShot-Quantized	0.9619377162629758
370	GF-104M-ZeroShot-Quantized	0
371	GF-104M-ZeroShot-Quantized	0.9966996699669967
372	GF-104M-ZeroShot-Quantized	0.95
373	GF-104M-ZeroShot-Quantized	0.4827586206896552
374	GF-104M-ZeroShot-Quantized	0.8724279835390947
375	GF-104M-ZeroShot-Quantized	0.9904761904761905
376	GF-104M-ZeroShot-Quantized	0.9968652037617555
377	GF-104M-ZeroShot-Quantized	0.6244343891402715
378	GF-104M-ZeroShot-Quantized	0.9657534246575342
379	GF-104M-ZeroShot-Quantized	0.9014084507042254
380	GF-104M-ZeroShot-Quantized	0.9832775919732442
381	GF-104M-ZeroShot-Quantized	0.7342657342657343
382	GF-104M-ZeroShot-Quantized	0.6666666666666666
383	GF-104M-ZeroShot-Quantized	0
384	GF-104M-ZeroShot-Quantized	1
385	GF-104M-ZeroShot-Quantized	0.9911504424778761
386	GF-104M-ZeroShot-Quantized	0.2711864406779661
387	GF-104M-ZeroShot-Quantized	0.773438
388	GF-104M-ZeroShot-Quantized	0.509091
389	GF-104M-ZeroShot-Quantized	0
546	GF-316M-FineTuned	1
547	GF-316M-FineTuned	1
548	GF-316M-FineTuned	0.0740741
549	GF-316M-FineTuned	1
550	GF-316M-FineTuned	1
551	GF-316M-FineTuned	0.9949494949494949
552	GF-316M-FineTuned	0.9898305084745763
553	GF-316M-FineTuned	0
554	GF-316M-FineTuned	0.9818181818181818
555	GF-316M-FineTuned	0.8615384615384616
556	GF-316M-FineTuned	0.9915151515151515
557	GF-316M-FineTuned	0.8679245283018868
558	GF-316M-FineTuned	0.8888888888888888
559	GF-316M-FineTuned	1
560	GF-316M-FineTuned	1
561	GF-316M-FineTuned	0.9741935483870968
562	GF-316M-FineTuned	0
563	GF-316M-FineTuned	0.9789473684210527
564	GF-316M-FineTuned	0.9069767441860465
565	GF-316M-FineTuned	0.8205128205128205
566	GF-316M-FineTuned	0.976
567	GF-316M-FineTuned	0.9848942598187311
568	GF-316M-FineTuned	0.875
569	GF-316M-FineTuned	0.9757785467128027
570	GF-316M-FineTuned	0.8217054263565892
571	GF-316M-FineTuned	0.8838951310861424
572	GF-316M-FineTuned	0.9859154929577465
573	GF-316M-FineTuned	0.9838187702265372
574	GF-316M-FineTuned	1
575	GF-316M-FineTuned	0.49038461538461536
576	GF-316M-FineTuned	0.9968051118210862
577	GF-316M-FineTuned	0.4897959183673469
578	GF-316M-FineTuned	1
579	GF-316M-FineTuned	1
580	GF-316M-FineTuned	0.9411764705882353
581	GF-316M-FineTuned	0.9693877551020408
582	GF-316M-FineTuned	0
583	GF-316M-FineTuned	0.9652996845425867
584	GF-316M-FineTuned	0.9966777408637874
585	GF-316M-FineTuned	0
586	GF-316M-FineTuned	0.9666666666666667
587	GF-316M-FineTuned	0.9869281045751634
588	GF-316M-FineTuned	1
589	GF-316M-FineTuned	1
590	GF-316M-FineTuned	0.9943181818181818
591	GF-316M-FineTuned	0.7984496124031008
592	GF-316M-FineTuned	0.825607
593	GF-316M-FineTuned	0.9966329966329966
594	GF-316M-FineTuned	0.9781021897810219
595	GF-316M-FineTuned	0.992188
596	GF-316M-FineTuned	1
597	GF-316M-FineTuned	0.9825783972125436
598	GF-316M-FineTuned	0.9967845659163987
599	GF-316M-FineTuned	0.9679715302491103
600	GF-316M-FineTuned	0
601	GF-316M-FineTuned	0.9798657718120806
602	GF-316M-FineTuned	0.9900332225913622
603	GF-316M-FineTuned	1
604	GF-316M-FineTuned	0.3333333333333333
605	GF-316M-FineTuned	1
606	GF-316M-FineTuned	0.9879518072289156
607	GF-316M-FineTuned	0.7777777777777778
608	GF-316M-FineTuned	0.9660377358490566
609	GF-316M-FineTuned	1
610	GF-316M-FineTuned	0.9841269841269841
611	GF-316M-FineTuned	0.7692307692307693
612	GF-316M-FineTuned	0.9966777408637874
613	GF-316M-FineTuned	1
614	GF-316M-FineTuned	0.9900332225913622
615	GF-316M-FineTuned	0.9657142857142857
616	GF-316M-FineTuned	0.927536
617	GF-316M-FineTuned	0
618	GF-316M-FineTuned	1
619	GF-316M-FineTuned	1
620	GF-316M-FineTuned	0.8195488721804511
621	GF-316M-FineTuned	0.862454
622	GF-316M-FineTuned	0.6101694915254238
623	GF-316M-FineTuned	0.35294117647058826
624	GF-10M-ZeroShot	0.952077
625	GF-10M-ZeroShot	0
626	GF-10M-ZeroShot	0.9937106918238994
627	GF-10M-ZeroShot	0.9966329966329966
628	GF-10M-ZeroShot	1
629	GF-10M-ZeroShot	0.9498680738786279
630	GF-10M-ZeroShot	0.8313725490196079
631	GF-10M-ZeroShot	0
632	GF-10M-ZeroShot	0.0689655
633	GF-10M-ZeroShot	0.0526316
634	GF-10M-ZeroShot	0.9664596273291925
635	GF-10M-ZeroShot	0.8118811881188119
636	GF-10M-ZeroShot	0.7951807228915663
637	GF-10M-ZeroShot	0.9888268156424581
638	GF-10M-ZeroShot	0.9852216748768473
639	GF-10M-ZeroShot	0.9607843137254902
640	GF-10M-ZeroShot	0
641	GF-10M-ZeroShot	0
642	GF-10M-ZeroShot	0.9340659340659341
643	GF-10M-ZeroShot	0.4666666666666667
644	GF-10M-ZeroShot	0.863905
645	GF-10M-ZeroShot	0.8874172185430463
646	GF-10M-ZeroShot	0.2
647	GF-10M-ZeroShot	0.8527131782945736
648	GF-10M-ZeroShot	0.0512821
649	GF-10M-ZeroShot	0.8921933085501859
650	GF-10M-ZeroShot	0.9714285714285714
651	GF-10M-ZeroShot	0.8982456140350877
652	GF-10M-ZeroShot	0.8529411764705882
653	GF-10M-ZeroShot	0.15294117647058825
654	GF-10M-ZeroShot	0.9771986970684039
655	GF-10M-ZeroShot	0
656	GF-10M-ZeroShot	0.95625
657	GF-10M-ZeroShot	0.9285714285714286
658	GF-10M-ZeroShot	0
659	GF-10M-ZeroShot	0.925532
660	GF-10M-ZeroShot	0
661	GF-10M-ZeroShot	0.6666666666666666
662	GF-10M-ZeroShot	0.9797297297297297
663	GF-10M-ZeroShot	0
664	GF-10M-ZeroShot	0.8432835820895522
665	GF-10M-ZeroShot	0.9527027027027027
666	GF-10M-ZeroShot	0.9528795811518325
667	GF-10M-ZeroShot	0
668	GF-10M-ZeroShot	0.717391
669	GF-10M-ZeroShot	0.3769633507853403
670	GF-10M-ZeroShot	0.7211538461538461
671	GF-10M-ZeroShot	0.9932432432432432
672	GF-10M-ZeroShot	0.5416666666666666
673	GF-10M-ZeroShot	0.9802371541501976
674	GF-10M-ZeroShot	1
675	GF-10M-ZeroShot	0.9496402877697842
676	GF-10M-ZeroShot	0.8936170212765957
677	GF-10M-ZeroShot	0.7763713080168776
678	GF-10M-ZeroShot	0
679	GF-10M-ZeroShot	0.9370629370629371
680	GF-10M-ZeroShot	0.8905109489051095
681	GF-10M-ZeroShot	0.9690721649484536
682	GF-10M-ZeroShot	0
683	GF-10M-ZeroShot	1
684	GF-10M-ZeroShot	0.37037037037037035
685	GF-10M-ZeroShot	0.782609
686	GF-10M-ZeroShot	0.7014218009478673
687	GF-10M-ZeroShot	0.9872611464968153
688	GF-10M-ZeroShot	0.9297658862876255
689	GF-10M-ZeroShot	0.17964071856287425
690	GF-10M-ZeroShot	0.976271
691	GF-10M-ZeroShot	0.7619047619047619
692	GF-10M-ZeroShot	0.9333333333333333
693	GF-10M-ZeroShot	0.6287878787878788
694	GF-10M-ZeroShot	0.4421052631578947
695	GF-10M-ZeroShot	0
696	GF-10M-ZeroShot	0.9977116704805492
697	GF-10M-ZeroShot	0.9955947136563876
698	GF-10M-ZeroShot	0.9838187702265372
699	GF-10M-ZeroShot	0.5497630331753555
700	GF-10M-ZeroShot	0.016129032258064516
701	GF-10M-ZeroShot	0
858	GF-316M-ZeroShot	0.9969418960244648
859	GF-316M-ZeroShot	1
860	GF-316M-ZeroShot	0.3492063492063492
861	GF-316M-ZeroShot	1
862	GF-316M-ZeroShot	1
863	GF-316M-ZeroShot	0.9715762273901809
864	GF-316M-ZeroShot	0.9688581314878892
865	GF-316M-ZeroShot	0
866	GF-316M-ZeroShot	0.9629629629629629
867	GF-316M-ZeroShot	0.7868852459016393
868	GF-316M-ZeroShot	0.967742
869	GF-316M-ZeroShot	0.8498402555910544
870	GF-316M-ZeroShot	0.8888888888888888
871	GF-316M-ZeroShot	0.9944444444444445
872	GF-316M-ZeroShot	0.9926650366748166
873	GF-316M-ZeroShot	0.9220338983050848
874	GF-316M-ZeroShot	0
875	GF-316M-ZeroShot	0.9842931937172775
876	GF-316M-ZeroShot	0.8395061728395061
877	GF-316M-ZeroShot	0.6120689655172413
878	GF-316M-ZeroShot	0.9536784741144414
879	GF-316M-ZeroShot	0.9532710280373832
880	GF-316M-ZeroShot	0.5789473684210527
881	GF-316M-ZeroShot	0.9931972789115646
882	GF-316M-ZeroShot	0.8217054263565892
883	GF-316M-ZeroShot	0.9616724738675958
884	GF-316M-ZeroShot	0.976303
885	GF-316M-ZeroShot	0.9671052631578947
886	GF-316M-ZeroShot	0.96
887	GF-316M-ZeroShot	0.7969348659003831
888	GF-316M-ZeroShot	0.9738562091503268
889	GF-316M-ZeroShot	0.425532
890	GF-316M-ZeroShot	0.996997
891	GF-316M-ZeroShot	0.9772727272727273
892	GF-316M-ZeroShot	0.7586206896551724
893	GF-316M-ZeroShot	0.9081081081081082
894	GF-316M-ZeroShot	0
895	GF-316M-ZeroShot	0.9620253164556962
896	GF-316M-ZeroShot	0.9966777408637874
897	GF-316M-ZeroShot	0
898	GF-316M-ZeroShot	0.9735099337748344
899	GF-316M-ZeroShot	0.9935064935064936
900	GF-316M-ZeroShot	0.989899
901	GF-316M-ZeroShot	0
902	GF-316M-ZeroShot	0.9618768328445748
903	GF-316M-ZeroShot	0.5024154589371981
904	GF-316M-ZeroShot	0.765661
905	GF-316M-ZeroShot	1
906	GF-316M-ZeroShot	0.8135593220338984
907	GF-316M-ZeroShot	0.9822485207100592
908	GF-316M-ZeroShot	1
909	GF-316M-ZeroShot	0.971831
910	GF-316M-ZeroShot	0.987013
911	GF-316M-ZeroShot	0.6818181818181818
912	GF-316M-ZeroShot	0.6666666666666666
913	GF-316M-ZeroShot	0.9764309764309764
914	GF-316M-ZeroShot	0.972973
915	GF-316M-ZeroShot	0.9864864864864865
916	GF-316M-ZeroShot	0
917	GF-316M-ZeroShot	1
918	GF-316M-ZeroShot	0.9629629629629629
919	GF-316M-ZeroShot	0.7058823529411765
920	GF-316M-ZeroShot	0.9621212121212122
921	GF-316M-ZeroShot	1
922	GF-316M-ZeroShot	1
923	GF-316M-ZeroShot	0.8396946564885496
924	GF-316M-ZeroShot	0.9966777408637874
925	GF-316M-ZeroShot	0.96
926	GF-316M-ZeroShot	1
927	GF-316M-ZeroShot	0.9096385542168675
928	GF-316M-ZeroShot	0.9428571428571428
929	GF-316M-ZeroShot	0
930	GF-316M-ZeroShot	1
931	GF-316M-ZeroShot	1
932	GF-316M-ZeroShot	0.7637795275590551
933	GF-316M-ZeroShot	0.7407407407407407
934	GF-316M-ZeroShot	0.6483516483516484
935	GF-316M-ZeroShot	0.25
936	GF-104M-FineTuned-Quantized	1
937	GF-104M-FineTuned-Quantized	1
938	GF-104M-FineTuned-Quantized	0.14285714285714285
939	GF-104M-FineTuned-Quantized	1
940	GF-104M-FineTuned-Quantized	1
941	GF-104M-FineTuned-Quantized	0.9794871794871794
942	GF-104M-FineTuned-Quantized	0.9863945578231292
943	GF-104M-FineTuned-Quantized	0.4
944	GF-104M-FineTuned-Quantized	0.9019607843137255
945	GF-104M-FineTuned-Quantized	0.6785714285714286
946	GF-104M-FineTuned-Quantized	0.9728395061728395
947	GF-104M-FineTuned-Quantized	0.875
948	GF-104M-FineTuned-Quantized	0.717949
949	GF-104M-FineTuned-Quantized	1
950	GF-104M-FineTuned-Quantized	1
951	GF-104M-FineTuned-Quantized	0.9470198675496688
952	GF-104M-FineTuned-Quantized	0
953	GF-104M-FineTuned-Quantized	0.9842931937172775
954	GF-104M-FineTuned-Quantized	0.7631578947368421
955	GF-104M-FineTuned-Quantized	0.6857142857142857
956	GF-104M-FineTuned-Quantized	0.9421487603305785
957	GF-104M-FineTuned-Quantized	0.9597523219814241
958	GF-104M-FineTuned-Quantized	0.6329113924050633
959	GF-104M-FineTuned-Quantized	0.9966101694915255
960	GF-104M-FineTuned-Quantized	0.7008547008547008
961	GF-104M-FineTuned-Quantized	0.9202898550724637
962	GF-104M-FineTuned-Quantized	0.9514563106796117
963	GF-104M-FineTuned-Quantized	0.9533333333333334
964	GF-104M-FineTuned-Quantized	0.9967845659163987
965	GF-104M-FineTuned-Quantized	0.6970954356846473
966	GF-104M-FineTuned-Quantized	0.9838187702265372
967	GF-104M-FineTuned-Quantized	0.425532
968	GF-104M-FineTuned-Quantized	0.996997
969	GF-104M-FineTuned-Quantized	1
970	GF-104M-FineTuned-Quantized	0.8
971	GF-104M-FineTuned-Quantized	0.9587628865979382
972	GF-104M-FineTuned-Quantized	0.5714285714285714
973	GF-104M-FineTuned-Quantized	0.9685534591194969
974	GF-104M-FineTuned-Quantized	0.9966777408637874
975	GF-104M-FineTuned-Quantized	0
976	GF-104M-FineTuned-Quantized	0.9967637540453075
977	GF-104M-FineTuned-Quantized	1
978	GF-104M-FineTuned-Quantized	0.9873417721518988
979	GF-104M-FineTuned-Quantized	0
980	GF-104M-FineTuned-Quantized	0.9798270893371758
981	GF-104M-FineTuned-Quantized	0.6462882096069869
982	GF-104M-FineTuned-Quantized	0.8203991130820399
983	GF-104M-FineTuned-Quantized	0.9966329966329966
984	GF-104M-FineTuned-Quantized	0.6915887850467289
985	GF-104M-FineTuned-Quantized	0.992188
986	GF-104M-FineTuned-Quantized	1
987	GF-104M-FineTuned-Quantized	0.8854961832061069
988	GF-104M-FineTuned-Quantized	1
989	GF-104M-FineTuned-Quantized	0.9097744360902256
990	GF-104M-FineTuned-Quantized	0.4
991	GF-104M-FineTuned-Quantized	0.958904
992	GF-104M-FineTuned-Quantized	0.9900332225913622
993	GF-104M-FineTuned-Quantized	1
994	GF-104M-FineTuned-Quantized	0
995	GF-104M-FineTuned-Quantized	1
996	GF-104M-FineTuned-Quantized	0.97561
997	GF-104M-FineTuned-Quantized	0.7777777777777778
998	GF-104M-FineTuned-Quantized	0.9461538461538461
999	GF-104M-FineTuned-Quantized	1
1000	GF-104M-FineTuned-Quantized	0.9841269841269841
1001	GF-104M-FineTuned-Quantized	0.7333333333333333
1002	GF-104M-FineTuned-Quantized	0.9933333333333333
1003	GF-104M-FineTuned-Quantized	1
1004	GF-104M-FineTuned-Quantized	0.9798657718120806
1005	GF-104M-FineTuned-Quantized	0.9289940828402367
1006	GF-104M-FineTuned-Quantized	0.9722222222222222
1007	GF-104M-FineTuned-Quantized	0.2222222222222222
1008	GF-104M-FineTuned-Quantized	1
1009	GF-104M-FineTuned-Quantized	1
1010	GF-104M-FineTuned-Quantized	0.8455882352941176
1011	GF-104M-FineTuned-Quantized	0.7088607594936709
1012	GF-104M-FineTuned-Quantized	0.5
1013	GF-104M-FineTuned-Quantized	0.13333333333333333
1014	RF_raw	0.9281045751633987
1015	RF_raw	0
1016	RF_raw	0.9937106918238994
1017	RF_raw	0.9966329966329966
1018	RF_raw	0.9761092150170648
1019	RF_raw	0.9526315789473684
1020	RF_raw	0.9124087591240876
1021	RF_raw	0
1022	RF_raw	0.30303030303030304
1023	RF_raw	0.1951219512195122
1024	RF_raw	0.9791411042944785
1025	RF_raw	0.7796610169491526
1026	RF_raw	0.7654320987654321
1027	RF_raw	1
1028	RF_raw	0.9852216748768473
1029	RF_raw	0.970874
1030	RF_raw	0
1031	RF_raw	0.9340659340659341
1032	RF_raw	0.4067796610169492
1033	RF_raw	0.5092592592592593
1034	RF_raw	0.9090909090909091
1035	RF_raw	0.9019607843137255
1036	RF_raw	0.3880597014925373
1037	RF_raw	0.8571428571428571
1038	RF_raw	0.8125
1039	RF_raw	0.9280575539568345
1040	RF_raw	0.9787234042553191
1041	RF_raw	0.9059233449477352
1042	RF_raw	0.9052631578947369
1043	RF_raw	0.44554455445544555
1044	RF_raw	0.9533333333333334
1045	RF_raw	0
1046	RF_raw	0.9627329192546584
1047	RF_raw	0.9962825278810409
1048	RF_raw	0.2857142857142857
1049	RF_raw	0.8839779005524862
1050	RF_raw	0
1051	RF_raw	0.8243727598566308
1052	RF_raw	0.9797297297297297
1053	RF_raw	0
1054	RF_raw	0.9632107023411371
1055	RF_raw	0.9122807017543859
1056	RF_raw	0.9637305699481865
1057	RF_raw	0
1058	RF_raw	0.8160535117056856
1059	RF_raw	0.5581395348837209
1060	RF_raw	0.8559139784946237
1061	RF_raw	1
1062	RF_raw	0.3132530120481928
1063	RF_raw	0.9902152641878669
1064	RF_raw	1
1065	RF_raw	1
1066	RF_raw	0.9459459459459459
1067	RF_raw	0.8065843621399177
1068	RF_raw	0
1069	RF_raw	0.9333333333333333
1070	RF_raw	0.9407665505226481
1071	RF_raw	0.9726027397260274
1072	RF_raw	0
1073	RF_raw	0.9933774834437086
1074	RF_raw	0.16666666666666666
1075	RF_raw	0.6451612903225806
1076	RF_raw	0.8438818565400844
1077	RF_raw	0.9872611464968153
1078	RF_raw	0.9368770764119602
1079	RF_raw	0.5794392523364486
1080	RF_raw	0.9290780141843972
1081	RF_raw	0.9459459459459459
1082	RF_raw	0.8864468864468864
1083	RF_raw	0.7811447811447811
1084	RF_raw	0.4742268041237113
1085	RF_raw	0
1086	RF_raw	0.9645390070921985
1087	RF_raw	0.9911504424778761
1088	RF_raw	0.773438
1089	RF_raw	0.5833333333333334
1090	RF_raw	0.3815789473684211
1091	RF_raw	0
1092	SVM_raw	0.7335907335907336
1093	SVM_raw	0.9278350515463918
1094	SVM_raw	0.9368770764119602
1095	SVM_raw	0.9932432432432432
1096	SVM_raw	0.9399293286219081
1097	SVM_raw	0.8463768115942029
1098	SVM_raw	0.9794520547945206
1099	SVM_raw	0.5454545454545454
1100	SVM_raw	0.9230769230769231
1101	SVM_raw	0.6037735849056604
1102	SVM_raw	0.9023746701846965
1103	SVM_raw	0.75
1104	SVM_raw	0.48484848484848486
1105	SVM_raw	0.9129129129129129
1106	SVM_raw	0.9776674937965261
1107	SVM_raw	0.9573770491803278
1108	SVM_raw	0
1109	SVM_raw	0.8383233532934131
1110	SVM_raw	0.5970149253731343
1111	SVM_raw	0.5877192982456141
1112	SVM_raw	0.5399239543726235
1113	SVM_raw	0.5263157894736842
1114	SVM_raw	0.7142857142857143
1115	SVM_raw	0.84375
1116	SVM_raw	0.7172995780590717
1117	SVM_raw	0.8838951310861424
1118	SVM_raw	0.8324324324324325
1119	SVM_raw	0.8195488721804511
1120	SVM_raw	0.9315068493150684
1121	SVM_raw	0.45320197044334976
1122	SVM_raw	0.8498168498168498
1123	SVM_raw	0.10256410256410256
1124	SVM_raw	0.8197879858657244
1125	SVM_raw	0.8888888888888888
1126	SVM_raw	0.36363636363636365
1127	SVM_raw	0.9312169312169312
1128	SVM_raw	0
1129	SVM_raw	0.7480916030534351
1130	SVM_raw	0.9440559440559441
1131	SVM_raw	0
1132	SVM_raw	0.789062
1133	SVM_raw	0.7136929460580913
1134	SVM_raw	0.7421383647798742
1135	SVM_raw	0.8
1136	SVM_raw	0.6590909090909091
1137	SVM_raw	0.6160714285714286
1138	SVM_raw	0.6531645569620254
1139	SVM_raw	0.8669201520912547
1140	SVM_raw	0.7719298245614035
1141	SVM_raw	0.8558758314855875
1142	SVM_raw	0.906832
1143	SVM_raw	0.5177664974619289
1144	SVM_raw	0.45544554455445546
1145	SVM_raw	0.25301204819277107
1146	SVM_raw	0.4
1147	SVM_raw	0.9517241379310345
1148	SVM_raw	0.7063829787234043
1149	SVM_raw	0.5981308411214953
1150	SVM_raw	0.3333333333333333
1151	SVM_raw	0.9659863945578231
1152	SVM_raw	0.8108108108108109
1153	SVM_raw	0.4444444444444444
1154	SVM_raw	0.7601809954751131
1155	SVM_raw	0.9807692307692307
1156	SVM_raw	0.9644012944983819
1157	SVM_raw	0.3655913978494624
1158	SVM_raw	0.9621993127147767
1159	SVM_raw	0.9459459459459459
1160	SVM_raw	0.7888446215139442
1161	SVM_raw	0.5914396887159533
1162	SVM_raw	0.37362637362637363
1163	SVM_raw	0
1164	SVM_raw	0.9694117647058823
1165	SVM_raw	1
1166	SVM_raw	0.7131147540983607
1167	SVM_raw	0.5073170731707317
1168	SVM_raw	0.6483516483516484
1169	SVM_raw	0.13333333333333333
1170	GF-104M-ZeroShot	1
1171	GF-104M-ZeroShot	0.7160493827160493
1172	GF-104M-ZeroShot	0.9905362776025236
1173	GF-104M-ZeroShot	1
1174	GF-104M-ZeroShot	1
1175	GF-104M-ZeroShot	0.9526315789473684
1176	GF-104M-ZeroShot	0.8754716981132076
1177	GF-104M-ZeroShot	0
1178	GF-104M-ZeroShot	0.5641025641025641
1179	GF-104M-ZeroShot	0.52
1180	GF-104M-ZeroShot	0.9236739974126779
1181	GF-104M-ZeroShot	0.8498402555910544
1182	GF-104M-ZeroShot	0.9130434782608695
1183	GF-104M-ZeroShot	0.9916434540389972
1184	GF-104M-ZeroShot	0.9901960784313726
1185	GF-104M-ZeroShot	0.8763250883392226
1186	GF-104M-ZeroShot	0
1187	GF-104M-ZeroShot	0.45901639344262296
1188	GF-104M-ZeroShot	0.9456521739130435
1189	GF-104M-ZeroShot	0.6060606060606061
1190	GF-104M-ZeroShot	0.8502994011976048
1191	GF-104M-ZeroShot	0.8686868686868687
1192	GF-104M-ZeroShot	0.5789473684210527
1193	GF-104M-ZeroShot	0.9863013698630136
1194	GF-104M-ZeroShot	0.7540983606557377
1195	GF-104M-ZeroShot	0.9319
1196	GF-104M-ZeroShot	0.9882903981264637
1197	GF-104M-ZeroShot	0.9391891891891891
1198	GF-104M-ZeroShot	0.9387755102040817
1199	GF-104M-ZeroShot	0.40609137055837563
1200	GF-104M-ZeroShot	0.9771986970684039
1201	GF-104M-ZeroShot	0.1951219512195122
1202	GF-104M-ZeroShot	0.9463722397476341
1203	GF-104M-ZeroShot	0.9068825910931174
1204	GF-104M-ZeroShot	0.6666666666666666
1205	GF-104M-ZeroShot	0.9424083769633508
1206	GF-104M-ZeroShot	0
1207	GF-104M-ZeroShot	0.9487179487179487
1208	GF-104M-ZeroShot	0.9966777408637874
1209	GF-104M-ZeroShot	0
1210	GF-104M-ZeroShot	0.9491525423728814
1211	GF-104M-ZeroShot	0.9632107023411371
1212	GF-104M-ZeroShot	0.9583333333333334
1213	GF-104M-ZeroShot	0
1214	GF-104M-ZeroShot	0.89375
1215	GF-104M-ZeroShot	0.5096153846153846
1216	GF-104M-ZeroShot	0.7570093457943925
1217	GF-104M-ZeroShot	0.9966329966329966
1218	GF-104M-ZeroShot	0.7719298245614035
1219	GF-104M-ZeroShot	0.9802371541501976
1220	GF-104M-ZeroShot	1
1221	GF-104M-ZeroShot	0.7983539094650206
1222	GF-104M-ZeroShot	0.9530201342281879
1223	GF-104M-ZeroShot	0.6511627906976745
1224	GF-104M-ZeroShot	0
1225	GF-104M-ZeroShot	0.9295774647887324
1226	GF-104M-ZeroShot	0.9866666666666667
1227	GF-104M-ZeroShot	0.9761092150170648
1228	GF-104M-ZeroShot	0
1229	GF-104M-ZeroShot	0.9933774834437086
1230	GF-104M-ZeroShot	0.5806451612903226
1231	GF-104M-ZeroShot	0.9879518072289156
1232	GF-104M-ZeroShot	0.9083665338645418
1233	GF-104M-ZeroShot	0.9904761904761905
1234	GF-104M-ZeroShot	0.9905362776025236
1235	GF-104M-ZeroShot	0.7642276422764228
1236	GF-104M-ZeroShot	0.9865771812080537
1237	GF-104M-ZeroShot	0.78125
1238	GF-104M-ZeroShot	0.9866666666666667
1239	GF-104M-ZeroShot	0.8963414634146342
1240	GF-104M-ZeroShot	0.7768595041322314
1241	GF-104M-ZeroShot	0
1242	GF-104M-ZeroShot	1
1243	GF-104M-ZeroShot	1
1244	GF-104M-ZeroShot	0.7923076923076923
1245	GF-104M-ZeroShot	0.5288461538461539
1246	GF-104M-ZeroShot	0.5780346820809249
1247	GF-104M-ZeroShot	0
1248	GF-316M-ZeroShot-Quantized	1
1249	GF-316M-ZeroShot-Quantized	1
1250	GF-316M-ZeroShot-Quantized	0.3225806451612903
1251	GF-316M-ZeroShot-Quantized	1
1252	GF-316M-ZeroShot-Quantized	1
1253	GF-316M-ZeroShot-Quantized	0.9662337662337662
1254	GF-316M-ZeroShot-Quantized	0.958042
1255	GF-316M-ZeroShot-Quantized	0
1256	GF-316M-ZeroShot-Quantized	0.782609
1257	GF-316M-ZeroShot-Quantized	0.6296296296296297
1258	GF-316M-ZeroShot-Quantized	0.9791411042944785
1259	GF-316M-ZeroShot-Quantized	0.8461538461538461
1260	GF-316M-ZeroShot-Quantized	0.8235294117647058
1261	GF-316M-ZeroShot-Quantized	0.9944444444444445
1262	GF-316M-ZeroShot-Quantized	0.9877149877149877
1263	GF-316M-ZeroShot-Quantized	0.94
1264	GF-316M-ZeroShot-Quantized	0
1265	GF-316M-ZeroShot-Quantized	0.9789473684210527
1266	GF-316M-ZeroShot-Quantized	0.8536585365853658
1267	GF-316M-ZeroShot-Quantized	0.5877192982456141
1268	GF-316M-ZeroShot-Quantized	0.9273743016759777
1269	GF-316M-ZeroShot-Quantized	0.9629629629629629
1270	GF-316M-ZeroShot-Quantized	0.7865168539325843
1271	GF-316M-ZeroShot-Quantized	0.9793103448275862
1272	GF-316M-ZeroShot-Quantized	0.7489711934156379
1273	GF-316M-ZeroShot-Quantized	0.9543859649122807
1274	GF-316M-ZeroShot-Quantized	0.9411764705882353
1275	GF-316M-ZeroShot-Quantized	0.9602649006622517
1276	GF-316M-ZeroShot-Quantized	0.9902912621359223
1277	GF-316M-ZeroShot-Quantized	0.5919282511210763
1278	GF-316M-ZeroShot-Quantized	0.9870967741935484
1279	GF-316M-ZeroShot-Quantized	0.3181818181818182
1280	GF-316M-ZeroShot-Quantized	0.9878787878787879
1281	GF-316M-ZeroShot-Quantized	0.9811320754716981
1282	GF-316M-ZeroShot-Quantized	0.7586206896551724
1283	GF-316M-ZeroShot-Quantized	0.9641025641025641
1284	GF-316M-ZeroShot-Quantized	0
1285	GF-316M-ZeroShot-Quantized	0.9717868338557993
1286	GF-316M-ZeroShot-Quantized	0.9966777408637874
1287	GF-316M-ZeroShot-Quantized	0
1288	GF-316M-ZeroShot-Quantized	0.9802631578947368
1289	GF-316M-ZeroShot-Quantized	0.9935064935064936
1290	GF-316M-ZeroShot-Quantized	0.9873417721518988
1291	GF-316M-ZeroShot-Quantized	0
1292	GF-316M-ZeroShot-Quantized	0.9588235294117647
1293	GF-316M-ZeroShot-Quantized	0.6462882096069869
1294	GF-316M-ZeroShot-Quantized	0.7770114942528735
1295	GF-316M-ZeroShot-Quantized	1
1296	GF-316M-ZeroShot-Quantized	0.7387387387387387
1297	GF-316M-ZeroShot-Quantized	0.9862475442043221
1298	GF-316M-ZeroShot-Quantized	1
1299	GF-316M-ZeroShot-Quantized	0.9645390070921985
1300	GF-316M-ZeroShot-Quantized	0.9770491803278688
1301	GF-316M-ZeroShot-Quantized	0.8627450980392157
1302	GF-316M-ZeroShot-Quantized	0.4
1303	GF-316M-ZeroShot-Quantized	0.9832775919732442
1304	GF-316M-ZeroShot-Quantized	0.9553264604810997
1305	GF-316M-ZeroShot-Quantized	0.9966555183946488
1306	GF-316M-ZeroShot-Quantized	0
1307	GF-316M-ZeroShot-Quantized	1
1308	GF-316M-ZeroShot-Quantized	0.9629629629629629
1309	GF-316M-ZeroShot-Quantized	0.5806451612903226
1310	GF-316M-ZeroShot-Quantized	0.9541984732824428
1311	GF-316M-ZeroShot-Quantized	1
1312	GF-316M-ZeroShot-Quantized	0.9968652037617555
1313	GF-316M-ZeroShot-Quantized	0.6952789699570815
1314	GF-316M-ZeroShot-Quantized	0.9966777408637874
1315	GF-316M-ZeroShot-Quantized	0.9736842105263158
1316	GF-316M-ZeroShot-Quantized	0.9798657718120806
1317	GF-316M-ZeroShot-Quantized	0.86875
1318	GF-316M-ZeroShot-Quantized	0.927536
1319	GF-316M-ZeroShot-Quantized	0
1320	GF-316M-ZeroShot-Quantized	0.9977116704805492
1321	GF-316M-ZeroShot-Quantized	0.9955947136563876
1322	GF-316M-ZeroShot-Quantized	0.8185328185328186
1323	GF-316M-ZeroShot-Quantized	0.8239700374531835
1324	GF-316M-ZeroShot-Quantized	0.6483516483516484
1325	GF-316M-ZeroShot-Quantized	0.25
1326	GF-10M-FineTuned	0.9813664596273292
1327	GF-10M-FineTuned	0.0740741
1328	GF-10M-FineTuned	0.9937106918238994
1329	GF-10M-FineTuned	0.9966329966329966
1330	GF-10M-FineTuned	0.9864864864864865
1331	GF-10M-FineTuned	0.9553805774278216
1332	GF-10M-FineTuned	0.9932432432432432
1333	GF-10M-FineTuned	0
1334	GF-10M-FineTuned	0.4
1335	GF-10M-FineTuned	0.10256410256410256
1336	GF-10M-FineTuned	0.9715698393077874
1337	GF-10M-FineTuned	0.8235294117647058
1338	GF-10M-FineTuned	0.75
1339	GF-10M-FineTuned	0.9859943977591037
1340	GF-10M-FineTuned	0.9926650366748166
1341	GF-10M-FineTuned	0.9539473684210527
1342	GF-10M-FineTuned	0
1343	GF-10M-FineTuned	0.7297297297297297
1344	GF-10M-FineTuned	0.9222222222222223
1345	GF-10M-FineTuned	0.7068273092369478
1346	GF-10M-FineTuned	0.7242524916943521
1347	GF-10M-FineTuned	0.9161290322580645
1348	GF-10M-FineTuned	0.2857142857142857
1349	GF-10M-FineTuned	0.935252
1350	GF-10M-FineTuned	0.6181818181818182
1351	GF-10M-FineTuned	0.9084249084249084
1352	GF-10M-FineTuned	0.9835294117647059
1353	GF-10M-FineTuned	0.9283276450511946
1354	GF-10M-FineTuned	0.8613138686131386
1355	GF-10M-FineTuned	0.26519337016574585
1356	GF-10M-FineTuned	0.9209621993127147
1357	GF-10M-FineTuned	0.10256410256410256
1358	GF-10M-FineTuned	0.9909365558912386
1359	GF-10M-FineTuned	0.945312
1360	GF-10M-FineTuned	0.5
1361	GF-10M-FineTuned	0.9797979797979798
1362	GF-10M-FineTuned	0
1363	GF-10M-FineTuned	0.9245901639344263
1364	GF-10M-FineTuned	0.9865771812080537
1365	GF-10M-FineTuned	0
1366	GF-10M-FineTuned	0.8848920863309353
1367	GF-10M-FineTuned	0.9632107023411371
1368	GF-10M-FineTuned	0.9949748743718593
1369	GF-10M-FineTuned	0
1370	GF-10M-FineTuned	0.9174311926605505
1371	GF-10M-FineTuned	0.5972850678733032
1372	GF-10M-FineTuned	0.7303102625298329
1373	GF-10M-FineTuned	1
1374	GF-10M-FineTuned	0.6274509803921569
1375	GF-10M-FineTuned	0.9862475442043221
1376	GF-10M-FineTuned	1
1377	GF-10M-FineTuned	0.9420289855072463
1378	GF-10M-FineTuned	0.9770491803278688
1379	GF-10M-FineTuned	0.8537549407114624
1380	GF-10M-FineTuned	0
1381	GF-10M-FineTuned	0.9517241379310345
1382	GF-10M-FineTuned	0.8782287822878229
1383	GF-10M-FineTuned	0.9690721649484536
1384	GF-10M-FineTuned	0
1385	GF-10M-FineTuned	1
1386	GF-10M-FineTuned	0.9230769230769231
1387	GF-10M-FineTuned	0.42857142857142855
1388	GF-10M-FineTuned	0.9212598425196851
1389	GF-10M-FineTuned	0.9872611464968153
1390	GF-10M-FineTuned	0.9644012944983819
1391	GF-10M-FineTuned	0.7540983606557377
1392	GF-10M-FineTuned	0.9657534246575342
1393	GF-10M-FineTuned	0.9736842105263158
1394	GF-10M-FineTuned	0.9798657718120806
1395	GF-10M-FineTuned	0.7973421926910299
1396	GF-10M-FineTuned	0.5631067961165048
1397	GF-10M-FineTuned	0
1398	GF-10M-FineTuned	0.9861111111111112
1399	GF-10M-FineTuned	0.9866666666666667
1400	GF-10M-FineTuned	0.8106060606060606
1401	GF-10M-FineTuned	0.45454545454545453
1402	GF-10M-FineTuned	0.5180722891566265
1403	GF-10M-FineTuned	0
1404	LR_hvg	0.8843537414965986
1405	LR_hvg	0.17543859649122806
1406	LR_hvg	0.9873417721518988
1407	LR_hvg	0.924188
1408	LR_hvg	0.9830508474576272
1409	LR_hvg	0.9386666666666666
1410	LR_hvg	0.8267716535433071
1411	LR_hvg	0
1412	LR_hvg	0
1413	LR_hvg	0
1414	LR_hvg	0.9360613810741688
1415	LR_hvg	0.8039867109634552
1416	LR_hvg	0.8764044943820225
1417	LR_hvg	0.9831460674157303
1418	LR_hvg	0.9595959595959596
1419	LR_hvg	0.9573770491803278
1420	LR_hvg	0
1421	LR_hvg	0.9842931937172775
1422	LR_hvg	0.6571428571428571
1423	LR_hvg	0.7272727272727273
1424	LR_hvg	0.8997134670487106
1425	LR_hvg	0.9019607843137255
1426	LR_hvg	0.25806451612903225
1427	LR_hvg	0.8830188679245283
1428	LR_hvg	0.8307692307692308
1429	LR_hvg	0.9124087591240876
1430	LR_hvg	0.9539951573849879
1431	LR_hvg	0.9059233449477352
1432	LR_hvg	0.8975265017667845
1433	LR_hvg	0.7389558232931727
1434	LR_hvg	0.9427609427609428
1435	LR_hvg	0.391304
1436	LR_hvg	0.9529780564263323
1437	LR_hvg	0.9655172413793104
1438	LR_hvg	0
1439	LR_hvg	0.8901098901098901
1440	LR_hvg	0
1441	LR_hvg	0.9210526315789473
1442	LR_hvg	0.7520661157024794
1443	LR_hvg	0
1444	LR_hvg	0.9869281045751634
1445	LR_hvg	0.9562289562289562
1446	LR_hvg	0.9473684210526315
1447	LR_hvg	0
1448	LR_hvg	0.8761904761904762
1449	LR_hvg	0.7747035573122529
1450	LR_hvg	0.7272727272727273
1451	LR_hvg	0.9898305084745763
1452	LR_hvg	0.6407766990291263
1453	LR_hvg	0.9782178217821782
1454	LR_hvg	1
1455	LR_hvg	0.9645390070921985
1456	LR_hvg	0.9459459459459459
1457	LR_hvg	0.8627450980392157
1458	LR_hvg	0
1459	LR_hvg	0.49504950495049505
1460	LR_hvg	0.9370629370629371
1461	LR_hvg	0.9547038327526133
1462	LR_hvg	0
1463	LR_hvg	0.9866666666666667
1464	LR_hvg	0.37037037037037035
1465	LR_hvg	0.8493150684931506
1466	LR_hvg	0.8189655172413793
1467	LR_hvg	0.9936708860759493
1468	LR_hvg	0.8363636363636363
1469	LR_hvg	0.7172995780590717
1470	LR_hvg	0.9621993127147767
1471	LR_hvg	0.6779661016949152
1472	LR_hvg	0.9480968858131488
1473	LR_hvg	0.785235
1474	LR_hvg	0.616822
1475	LR_hvg	0
1476	LR_hvg	0.9669811320754716
1477	LR_hvg	0.9866666666666667
1478	LR_hvg	0.7969348659003831
1479	LR_hvg	0.5358851674641149
1480	LR_hvg	0.7052631578947368
1481	LR_hvg	0.35294117647058826
1482	LR_raw	0.9245901639344263
1483	LR_raw	0.6493506493506493
1484	LR_raw	0.9808917197452229
1485	LR_raw	0.9432624113475178
1486	LR_raw	0.9619377162629758
1487	LR_raw	0.9243243243243243
1488	LR_raw	0.9003690036900369
1489	LR_raw	0
1490	LR_raw	0
1491	LR_raw	0
1492	LR_raw	0.9305912596401028
1493	LR_raw	0.8079470198675497
1494	LR_raw	0.9473684210526315
1495	LR_raw	0.9831460674157303
1496	LR_raw	0.972569
1497	LR_raw	0.8089887640449438
1498	LR_raw	0
1499	LR_raw	0.9735449735449735
1500	LR_raw	0.825
1501	LR_raw	0.6120689655172413
1502	LR_raw	0.9333333333333333
1503	LR_raw	0.912621
1504	LR_raw	0.3880597014925373
1505	LR_raw	0.927536
1506	LR_raw	0.8484848484848485
1507	LR_raw	0.9395017793594306
1508	LR_raw	0.9539951573849879
1509	LR_raw	0.9283276450511946
1510	LR_raw	0.9241379310344827
1511	LR_raw	0.728745
1512	LR_raw	0.9427609427609428
1513	LR_raw	0.391304
1514	LR_raw	0.9260450160771704
1515	LR_raw	0.9772727272727273
1516	LR_raw	0.56
1517	LR_raw	0.9479166666666666
1518	LR_raw	0
1519	LR_raw	0.8993288590604027
1520	LR_raw	0.6696035242290749
1521	LR_raw	0
1522	LR_raw	0.9935064935064936
1523	LR_raw	0.9562289562289562
1524	LR_raw	0.9473684210526315
1525	LR_raw	0
1526	LR_raw	0.8469055374592834
1527	LR_raw	0.803089
1528	LR_raw	0.6992665036674817
1529	LR_raw	0.9863945578231292
1530	LR_raw	0.6666666666666666
1531	LR_raw	0.9882352941176471
1532	LR_raw	1
1533	LR_raw	0.9645390070921985
1534	LR_raw	0.9387755102040817
1535	LR_raw	0.8803088803088803
1536	LR_raw	0
1537	LR_raw	0.6782608695652174
1538	LR_raw	0.9370629370629371
1539	LR_raw	0.9361702127659575
1540	LR_raw	0
1541	LR_raw	0.9900332225913622
1542	LR_raw	0.0869565
1543	LR_raw	0.8493150684931506
1544	LR_raw	0.8138528138528138
1545	LR_raw	1
1546	LR_raw	0.9041095890410958
1547	LR_raw	0.7172995780590717
1548	LR_raw	0.9621993127147767
1549	LR_raw	0.9315068493150684
1550	LR_raw	0.9517241379310345
1551	LR_raw	0.8169934640522876
1552	LR_raw	0.52
1553	LR_raw	0.7692307692307693
1554	LR_raw	0.9596199524940617
1555	LR_raw	0.9775784753363229
1556	LR_raw	0.8283582089552238
1557	LR_raw	0.6923076923076923
1558	LR_raw	0.6483516483516484
1559	LR_raw	0.4444444444444444
1560	SVM_hvg	0.7851851851851852
1561	SVM_hvg	0.7906976744186046
1562	SVM_hvg	0.9508196721311475
1563	SVM_hvg	0.9932432432432432
1564	SVM_hvg	0.9473684210526315
1565	SVM_hvg	0.8628571428571429
1566	SVM_hvg	0.958042
1567	SVM_hvg	0.2222222222222222
1568	SVM_hvg	0.88
1569	SVM_hvg	0.6545454545454545
1570	SVM_hvg	0.9038208168642952
1571	SVM_hvg	0.7323943661971831
1572	SVM_hvg	0.5915492957746479
1573	SVM_hvg	0.9226190476190477
1574	SVM_hvg	0.9674185463659147
1575	SVM_hvg	0.9435215946843853
1576	SVM_hvg	0
1577	SVM_hvg	0.872093
1578	SVM_hvg	0.7123287671232876
1579	SVM_hvg	0.6
1580	SVM_hvg	0.6526315789473685
1581	SVM_hvg	0.5702127659574469
1582	SVM_hvg	0.6829268292682927
1583	SVM_hvg	0.8527131782945736
1584	SVM_hvg	0.7888446215139442
1585	SVM_hvg	0.924188
1586	SVM_hvg	0.8808290155440415
1587	SVM_hvg	0.8825622775800712
1588	SVM_hvg	0.9351535836177475
1589	SVM_hvg	0.5462962962962963
1590	SVM_hvg	0.8581818181818182
1591	SVM_hvg	0.0779221
1592	SVM_hvg	0.8321678321678322
1593	SVM_hvg	0.8796680497925311
1594	SVM_hvg	0.6153846153846154
1595	SVM_hvg	0.9533678756476683
1596	SVM_hvg	0.3333333333333333
1597	SVM_hvg	0.752852
1598	SVM_hvg	0.9440559440559441
1599	SVM_hvg	0
1600	SVM_hvg	0.8644688644688645
1601	SVM_hvg	0.7346938775510204
1602	SVM_hvg	0.7538940809968847
1603	SVM_hvg	0.8
1604	SVM_hvg	0.6590909090909091
1605	SVM_hvg	0.6343612334801763
1606	SVM_hvg	0.6531645569620254
1607	SVM_hvg	0.8669201520912547
1608	SVM_hvg	0.8135593220338984
1609	SVM_hvg	0.8831168831168831
1610	SVM_hvg	0.9737609329446064
1611	SVM_hvg	0.5615763546798029
1612	SVM_hvg	0.5352112676056338
1613	SVM_hvg	0.3236994219653179
1614	SVM_hvg	0.6666666666666666
1615	SVM_hvg	0.9295774647887324
1616	SVM_hvg	0.7172995780590717
1617	SVM_hvg	0.6363636363636364
1618	SVM_hvg	0.3333333333333333
1619	SVM_hvg	0.9694915254237289
1620	SVM_hvg	0.8421052631578947
1621	SVM_hvg	0.41509433962264153
1622	SVM_hvg	0.7713004484304933
1623	SVM_hvg	0.9904761904761905
1624	SVM_hvg	0.9644012944983819
1625	SVM_hvg	0.4166666666666667
1626	SVM_hvg	0.9621993127147767
1627	SVM_hvg	0.9736842105263158
1628	SVM_hvg	0.7984189723320159
1629	SVM_hvg	0.6183206106870229
1630	SVM_hvg	0.4583333333333333
1631	SVM_hvg	0
1632	SVM_hvg	0.9694117647058823
1633	SVM_hvg	0.9911504424778761
1634	SVM_hvg	0.7686274509803922
1635	SVM_hvg	0.5358851674641149
1636	SVM_hvg	0.6702702702702703
1637	SVM_hvg	0.25
1716	GF-316M-FineTuned-Quantized	1
1717	GF-316M-FineTuned-Quantized	0.9968652037617555
1718	GF-316M-FineTuned-Quantized	0.23728813559322035
1719	GF-316M-FineTuned-Quantized	1
1720	GF-316M-FineTuned-Quantized	1
1721	GF-316M-FineTuned-Quantized	0.9742268041237113
1722	GF-316M-FineTuned-Quantized	0.9829351535836177
1723	GF-316M-FineTuned-Quantized	0
1724	GF-316M-FineTuned-Quantized	1
1725	GF-316M-FineTuned-Quantized	0.7666666666666667
1726	GF-316M-FineTuned-Quantized	0.9878345498783455
1727	GF-316M-FineTuned-Quantized	0.8819875776397516
1728	GF-316M-FineTuned-Quantized	0.8636363636363636
1729	GF-316M-FineTuned-Quantized	1
1730	GF-316M-FineTuned-Quantized	1
1731	GF-316M-FineTuned-Quantized	0.9504950495049505
1732	GF-316M-FineTuned-Quantized	0
1733	GF-316M-FineTuned-Quantized	0.9895833333333334
1734	GF-316M-FineTuned-Quantized	0.9438202247191011
1735	GF-316M-FineTuned-Quantized	0.712
1736	GF-316M-FineTuned-Quantized	0.967742
1737	GF-316M-FineTuned-Quantized	0.9818181818181818
1738	GF-316M-FineTuned-Quantized	0.8131868131868132
1739	GF-316M-FineTuned-Quantized	0.9863013698630136
1740	GF-316M-FineTuned-Quantized	0.8352490421455939
1741	GF-316M-FineTuned-Quantized	0.9280575539568345
1742	GF-316M-FineTuned-Quantized	0.9665071770334929
1743	GF-316M-FineTuned-Quantized	0.9671052631578947
1744	GF-316M-FineTuned-Quantized	1
1745	GF-316M-FineTuned-Quantized	0.749004
1746	GF-316M-FineTuned-Quantized	0.9704918032786886
1747	GF-316M-FineTuned-Quantized	0.425532
1748	GF-316M-FineTuned-Quantized	0.9939759036144579
1749	GF-316M-FineTuned-Quantized	0.9962825278810409
1750	GF-316M-FineTuned-Quantized	0.9090909090909091
1751	GF-316M-FineTuned-Quantized	0.9746192893401016
1752	GF-316M-FineTuned-Quantized	0.3333333333333333
1753	GF-316M-FineTuned-Quantized	0.9907692307692307
1754	GF-316M-FineTuned-Quantized	0.9966777408637874
1755	GF-316M-FineTuned-Quantized	0
1756	GF-316M-FineTuned-Quantized	0.9836065573770492
1757	GF-316M-FineTuned-Quantized	0.9935064935064936
1758	GF-316M-FineTuned-Quantized	0.9924433249370277
1759	GF-316M-FineTuned-Quantized	0
1760	GF-316M-FineTuned-Quantized	0.9856733524355301
1761	GF-316M-FineTuned-Quantized	0.7136929460580913
1762	GF-316M-FineTuned-Quantized	0.8098434004474273
1763	GF-316M-FineTuned-Quantized	1
1764	GF-316M-FineTuned-Quantized	0.88
1765	GF-316M-FineTuned-Quantized	0.9941520467836257
1766	GF-316M-FineTuned-Quantized	1
1767	GF-316M-FineTuned-Quantized	0.9185185185185185
1768	GF-316M-FineTuned-Quantized	0.9935483870967742
1769	GF-316M-FineTuned-Quantized	0.8973384030418251
1770	GF-316M-FineTuned-Quantized	0.4
1771	GF-316M-FineTuned-Quantized	0.9798657718120806
1772	GF-316M-FineTuned-Quantized	0.9966996699669967
1773	GF-316M-FineTuned-Quantized	1
1774	GF-316M-FineTuned-Quantized	0
1775	GF-316M-FineTuned-Quantized	1
1776	GF-316M-FineTuned-Quantized	0.9879518072289156
1777	GF-316M-FineTuned-Quantized	0.625
1778	GF-316M-FineTuned-Quantized	0.9699248120300752
1779	GF-316M-FineTuned-Quantized	0.9968454258675079
1780	GF-316M-FineTuned-Quantized	0.9937106918238994
1781	GF-316M-FineTuned-Quantized	0.8217054263565892
1782	GF-316M-FineTuned-Quantized	1
1783	GF-316M-FineTuned-Quantized	1
1784	GF-316M-FineTuned-Quantized	0.9832775919732442
1785	GF-316M-FineTuned-Quantized	0.9226190476190477
1786	GF-316M-FineTuned-Quantized	0.9793103448275862
1787	GF-316M-FineTuned-Quantized	0
1788	GF-316M-FineTuned-Quantized	1
1789	GF-316M-FineTuned-Quantized	1
1790	GF-316M-FineTuned-Quantized	0.7923076923076923
1791	GF-316M-FineTuned-Quantized	0.7952755905511811
1792	GF-316M-FineTuned-Quantized	0.5862068965517241
1793	GF-316M-FineTuned-Quantized	0
1794	GF-104M-FineTuned	1
1795	GF-104M-FineTuned	0.0377358
1796	GF-104M-FineTuned	0.9937106918238994
1797	GF-104M-FineTuned	1
1798	GF-104M-FineTuned	1
1799	GF-104M-FineTuned	0.9974811083123426
1800	GF-104M-FineTuned	0.9794520547945206
1801	GF-104M-FineTuned	0
1802	GF-104M-FineTuned	0.8571428571428571
1803	GF-104M-FineTuned	0.6296296296296297
1804	GF-104M-FineTuned	0.9915151515151515
1805	GF-104M-FineTuned	0.9024390243902439
1806	GF-104M-FineTuned	0.9795918367346939
1807	GF-104M-FineTuned	1
1808	GF-104M-FineTuned	1
1809	GF-104M-FineTuned	0.9675324675324676
1810	GF-104M-FineTuned	0
1811	GF-104M-FineTuned	0.25925925925925924
1812	GF-104M-FineTuned	0.9789473684210527
1813	GF-104M-FineTuned	0.7662835249042146
1814	GF-104M-FineTuned	0.9565217391304348
1815	GF-104M-FineTuned	0.9787234042553191
1816	GF-104M-FineTuned	0.36363636363636365
1817	GF-104M-FineTuned	0.9757785467128027
1818	GF-104M-FineTuned	0.4
1819	GF-104M-FineTuned	0.9202898550724637
1820	GF-104M-FineTuned	0.9665071770334929
1821	GF-104M-FineTuned	0.9704918032786886
1822	GF-104M-FineTuned	1
1823	GF-104M-FineTuned	0.3645833333333333
1824	GF-104M-FineTuned	0.9968051118210862
1825	GF-104M-FineTuned	0.4583333333333333
1826	GF-104M-FineTuned	0.996997
1827	GF-104M-FineTuned	0.9962825278810409
1828	GF-104M-FineTuned	0.9411764705882353
1829	GF-104M-FineTuned	0.9641025641025641
1830	GF-104M-FineTuned	0
1831	GF-104M-FineTuned	0.9685534591194969
1832	GF-104M-FineTuned	0.9966777408637874
1833	GF-104M-FineTuned	0
1834	GF-104M-FineTuned	0.976898
1835	GF-104M-FineTuned	0.9967637540453075
1836	GF-104M-FineTuned	0.9974937343358395
1837	GF-104M-FineTuned	0
1838	GF-104M-FineTuned	0.9914529914529915
1839	GF-104M-FineTuned	0.8768115942028986
1840	GF-104M-FineTuned	0.8281938325991189
1841	GF-104M-FineTuned	1
1842	GF-104M-FineTuned	0.7931034482758621
1843	GF-104M-FineTuned	0.9862475442043221
1844	GF-104M-FineTuned	1
1845	GF-104M-FineTuned	0.9381818181818182
1846	GF-104M-FineTuned	1
1847	GF-104M-FineTuned	0.8931297709923665
1848	GF-104M-FineTuned	0
1849	GF-104M-FineTuned	0.9798657718120806
1850	GF-104M-FineTuned	0.9866666666666667
1851	GF-104M-FineTuned	1
1852	GF-104M-FineTuned	0.5714285714285714
1853	GF-104M-FineTuned	1
1854	GF-104M-FineTuned	0.926829
1855	GF-104M-FineTuned	0.9879518072289156
1856	GF-104M-FineTuned	0.937984
1857	GF-104M-FineTuned	1
1858	GF-104M-FineTuned	0.9841269841269841
1859	GF-104M-FineTuned	0.8352490421455939
1860	GF-104M-FineTuned	1
1861	GF-104M-FineTuned	1
1862	GF-104M-FineTuned	0.9900332225913622
1863	GF-104M-FineTuned	0.8757763975155279
1864	GF-104M-FineTuned	0.927536
1865	GF-104M-FineTuned	0
1866	GF-104M-FineTuned	1
1867	GF-104M-FineTuned	1
1868	GF-104M-FineTuned	0.9636963696369637
1869	GF-104M-FineTuned	0.17857142857142858
1870	GF-104M-FineTuned	0.3150684931506849
1871	GF-104M-FineTuned	0.25

## Sheet: fig_3d
time	model
0.997881	full
1.00424	full
0.997881	full
0.209746	qlora
0.209746	qlora
0.209746	qlora

## Sheet: fig_3e
memory	model
0.999723	full
1.00043	full
0.999843	full
0.379789	qlora
0.379856	qlora
0.379846	qlora
