# Supplementary material for: Scaling and quantization of large-scale foundation model enables resource-efficient predictions in network biology
Source: Nat Comput Sci. 2026 Mar 27;6(5):450–63. doi: 10.1038/s43588-026-00972-4 (PMC13215881; doi:10.1038/s43588-026-00972-4)
Supplement: Supplementary file 7 — Statistical source data. [file 43588_2026_972_MOESM7_ESM.zip]

Archive with 6 entries (6 files):
- Fig4b.csv
- __MACOSX/._Fig4b.csv
- Fig4a.csv
- __MACOSX/._Fig4a.csv
- Fig4.xlsx
- __MACOSX/._Fig4.xlsx
