# Supplementary material for: Scaling and quantization of large-scale foundation model enables resource-efficient predictions in network biology
Source: Nat Comput Sci. 2026 Mar 27;6(5):450–63. doi: 10.1038/s43588-026-00972-4 (PMC13215881; doi:10.1038/s43588-026-00972-4)
Supplement: Supplementary file 7 — Statistical source data. [file 43588_2026_972_MOESM7_ESM.zip › Fig4a.csv]

	comparison	quantized_vs_full_same_gene
0	quantized_vs_full_same_gene	0.9996776580810547
1	quantized_vs_full_same_gene	0.999591052532196
2	quantized_vs_full_same_gene	0.9993647336959839
3	quantized_vs_full_same_gene	0.9996090531349182
4	quantized_vs_full_same_gene	0.9993412494659424
5	quantized_vs_full_same_gene	0.9995006322860718
6	quantized_vs_full_same_gene	0.9992862939834595
7	quantized_vs_full_same_gene	0.9994149804115295
8	quantized_vs_full_same_gene	0.9996840953826904
9	quantized_vs_full_same_gene	0.999804675579071
10	quantized_vs_full_same_gene	0.9993958473205566
11	quantized_vs_full_same_gene	0.9999342560768127
12	quantized_vs_full_same_gene	1.0001847743988037
13	quantized_vs_full_same_gene	0.9999252557754517
14	quantized_vs_full_same_gene	0.9995721578598022
15	quantized_vs_full_same_gene	0.9996923208236694
16	quantized_vs_full_same_gene	0.99931401014328
17	quantized_vs_full_same_gene	0.999870777130127
18	quantized_vs_full_same_gene	0.9998006820678711
19	quantized_vs_full_same_gene	0.9996946454048157
20	quantized_vs_full_same_gene	0.9993929266929626
21	quantized_vs_full_same_gene	0.9997884035110474
22	quantized_vs_full_same_gene	0.9998884201049805
23	quantized_vs_full_same_gene	0.9997736215591431
24	quantized_vs_full_same_gene	0.9994969367980957
25	quantized_vs_full_same_gene	0.9999964833259583
26	quantized_vs_full_same_gene	0.999498724937439
27	quantized_vs_full_same_gene	0.9995169639587402
28	quantized_vs_full_same_gene	0.9994198083877563
29	quantized_vs_full_same_gene	0.9998239278793335
30	quantized_vs_full_same_gene	0.9995826482772827
31	quantized_vs_full_same_gene	0.9999071359634399
32	quantized_vs_full_same_gene	0.9995664358139038
33	quantized_vs_full_same_gene	0.9998472332954407
34	quantized_vs_full_same_gene	0.9996523857116699
35	quantized_vs_full_same_gene	0.9999051094055176
36	quantized_vs_full_same_gene	0.9996196627616882
37	quantized_vs_full_same_gene	1.0000300407409668
38	quantized_vs_full_same_gene	1.000118374824524
39	quantized_vs_full_same_gene	0.9995690584182739
40	quantized_vs_full_same_gene	0.989577054977417
41	quantized_vs_full_same_gene	0.999782383441925
42	quantized_vs_full_same_gene	0.9993466138839722
43	quantized_vs_full_same_gene	1.0000929832458496
44	quantized_vs_full_same_gene	0.9997684955596924
45	quantized_vs_full_same_gene	0.9996950626373291
46	quantized_vs_full_same_gene	0.9994616508483887
47	quantized_vs_full_same_gene	0.999933123588562
48	quantized_vs_full_same_gene	0.9996122121810913
49	quantized_vs_full_same_gene	0.9995807409286499
50	quantized_vs_full_same_gene	0.9997696280479431
51	quantized_vs_full_same_gene	1.0000733137130737
52	quantized_vs_full_same_gene	0.9996607303619385
53	quantized_vs_full_same_gene	0.9994041323661804
54	quantized_vs_full_same_gene	0.9997926950454712
55	quantized_vs_full_same_gene	1.0000462532043457
56	quantized_vs_full_same_gene	0.9998058676719666
57	quantized_vs_full_same_gene	1.0001660585403442
58	quantized_vs_full_same_gene	0.9995670914649963
59	quantized_vs_full_same_gene	0.9996660351753235
60	quantized_vs_full_same_gene	0.9998860955238342
61	quantized_vs_full_same_gene	1.0000736713409424
62	quantized_vs_full_same_gene	0.9997819662094116
63	quantized_vs_full_same_gene	1.0000104904174805
64	quantized_vs_full_same_gene	0.9992634654045105
65	quantized_vs_full_same_gene	0.9999755620956421
66	quantized_vs_full_same_gene	0.9996755123138428
67	quantized_vs_full_same_gene	0.9996653199195862
68	quantized_vs_full_same_gene	0.9993489980697632
69	quantized_vs_full_same_gene	0.9995968341827393
70	quantized_vs_full_same_gene	0.9996528625488281
71	quantized_vs_full_same_gene	1.000000238418579
72	quantized_vs_full_same_gene	0.9998676776885986
73	quantized_vs_full_same_gene	0.9992427229881287
74	quantized_vs_full_same_gene	0.9993997812271118
75	quantized_vs_full_same_gene	0.9997936487197876
76	quantized_vs_full_same_gene	0.9995467066764832
77	quantized_vs_full_same_gene	0.999662458896637
78	quantized_vs_full_same_gene	0.9995290637016296
79	quantized_vs_full_same_gene	0.9997941851615906
80	quantized_vs_full_same_gene	0.9996190667152405
81	quantized_vs_full_same_gene	0.9998382329940796
82	quantized_vs_full_same_gene	0.9994913339614868
83	quantized_vs_full_same_gene	1.000084400177002
84	quantized_vs_full_same_gene	0.999517023563385
85	quantized_vs_full_same_gene	0.999596893787384
86	quantized_vs_full_same_gene	0.999323308467865
87	quantized_vs_full_same_gene	0.9995120763778687
88	quantized_vs_full_same_gene	0.9996323585510254
89	quantized_vs_full_same_gene	0.9997562766075134
90	quantized_vs_full_same_gene	0.9996298551559448
91	quantized_vs_full_same_gene	1.0000083446502686
92	quantized_vs_full_same_gene	1.0001248121261597
93	quantized_vs_full_same_gene	0.9996261596679688
94	quantized_vs_full_same_gene	0.9994950890541077
95	quantized_vs_full_same_gene	0.9997270107269287
96	quantized_vs_full_same_gene	0.9999512434005737
97	quantized_vs_full_same_gene	0.9995392560958862
98	quantized_vs_full_same_gene	0.9995816946029663
99	quantized_vs_full_same_gene	0.9994415044784546
100	quantized_vs_full_same_gene	0.9998522996902466
101	quantized_vs_full_same_gene	0.9996498227119446
102	quantized_vs_full_same_gene	0.9998081922531128
103	quantized_vs_full_same_gene	0.9996469616889954
104	quantized_vs_full_same_gene	0.9994364380836487
105	quantized_vs_full_same_gene	0.9991981387138367
106	quantized_vs_full_same_gene	0.9993877410888672
107	quantized_vs_full_same_gene	0.9996827840805054
108	quantized_vs_full_same_gene	0.9994710087776184
109	quantized_vs_full_same_gene	0.9998424649238586
110	quantized_vs_full_same_gene	0.9998666048049927
111	quantized_vs_full_same_gene	0.9994536638259888
112	quantized_vs_full_same_gene	0.999517560005188
113	quantized_vs_full_same_gene	0.9992573261260986
114	quantized_vs_full_same_gene	0.9994962215423584
115	quantized_vs_full_same_gene	0.9994882941246033
116	quantized_vs_full_same_gene	0.9995965957641602
117	quantized_vs_full_same_gene	0.9997094869613647
118	quantized_vs_full_same_gene	0.9994337558746338
119	quantized_vs_full_same_gene	0.9999443292617798
120	quantized_vs_full_same_gene	0.9996431469917297
121	quantized_vs_full_same_gene	0.9997775554656982
122	quantized_vs_full_same_gene	0.9994878768920898
123	quantized_vs_full_same_gene	0.9997271299362183
124	quantized_vs_full_same_gene	0.9999747276306152
125	quantized_vs_full_same_gene	0.9999578595161438
126	quantized_vs_full_same_gene	0.9998902678489685
127	quantized_vs_full_same_gene	0.9995872974395752
128	quantized_vs_full_same_gene	0.9995927810668945
129	quantized_vs_full_same_gene	0.9996647834777832
130	quantized_vs_full_same_gene	1.0000882148742676
131	quantized_vs_full_same_gene	0.9996629953384399
132	quantized_vs_full_same_gene	1.0001356601715088
133	quantized_vs_full_same_gene	0.9992967844009399
134	quantized_vs_full_same_gene	0.9995344281196594
135	quantized_vs_full_same_gene	1.0000357627868652
136	quantized_vs_full_same_gene	0.9993683099746704
137	quantized_vs_full_same_gene	0.9993201494216919
138	quantized_vs_full_same_gene	0.999832808971405
139	quantized_vs_full_same_gene	1.0001518726348877
140	quantized_vs_full_same_gene	1.0001211166381836
141	quantized_vs_full_same_gene	1.0001623630523682
142	quantized_vs_full_same_gene	0.9998612999916077
143	quantized_vs_full_same_gene	0.999738872051239
144	quantized_vs_full_same_gene	0.9994332790374756
145	quantized_vs_full_same_gene	1.0000501871109009
146	quantized_vs_full_same_gene	0.9997882843017578
147	quantized_vs_full_same_gene	0.9994305968284607
148	quantized_vs_full_same_gene	0.9993695616722107
149	quantized_vs_full_same_gene	1.000095248222351
150	quantized_vs_full_same_gene	0.9999592304229736
151	quantized_vs_full_same_gene	0.9994828701019287
152	quantized_vs_full_same_gene	0.9999595880508423
153	quantized_vs_full_same_gene	0.9995530843734741
154	quantized_vs_full_same_gene	0.9996067881584167
155	quantized_vs_full_same_gene	0.9993879795074463
156	quantized_vs_full_same_gene	0.999457836151123
157	quantized_vs_full_same_gene	0.9994473457336426
158	quantized_vs_full_same_gene	0.9999455213546753
159	quantized_vs_full_same_gene	0.9997642040252686
160	quantized_vs_full_same_gene	1.000018835067749
161	quantized_vs_full_same_gene	0.9994585514068604
162	quantized_vs_full_same_gene	1.000065803527832
163	quantized_vs_full_same_gene	0.9996932744979858
164	quantized_vs_full_same_gene	0.9996768832206726
165	quantized_vs_full_same_gene	0.9995550513267517
166	quantized_vs_full_same_gene	0.9995948672294617
167	quantized_vs_full_same_gene	0.9995448589324951
168	quantized_vs_full_same_gene	0.9995995759963989
169	quantized_vs_full_same_gene	0.9998971223831177
170	quantized_vs_full_same_gene	1.0001707077026367
171	quantized_vs_full_same_gene	0.9996248483657837
172	quantized_vs_full_same_gene	0.9995834827423096
173	quantized_vs_full_same_gene	0.999797523021698
174	quantized_vs_full_same_gene	0.9999010562896729
175	quantized_vs_full_same_gene	0.9997602701187134
176	quantized_vs_full_same_gene	0.999736487865448
177	quantized_vs_full_same_gene	0.9998275637626648
178	quantized_vs_full_same_gene	0.9996576309204102
179	quantized_vs_full_same_gene	0.9995097517967224
180	quantized_vs_full_same_gene	0.9999673366546631
181	quantized_vs_full_same_gene	0.9996316432952881
182	quantized_vs_full_same_gene	0.9997841119766235
183	quantized_vs_full_same_gene	0.9998611211776733
184	quantized_vs_full_same_gene	1.00020432472229
185	quantized_vs_full_same_gene	0.9999647736549377
186	quantized_vs_full_same_gene	0.9996429681777954
187	quantized_vs_full_same_gene	0.999945878982544
188	quantized_vs_full_same_gene	0.9992414712905884
189	quantized_vs_full_same_gene	0.999605119228363
190	quantized_vs_full_same_gene	0.9994558691978455
191	quantized_vs_full_same_gene	0.9995635747909546
192	quantized_vs_full_same_gene	1.0001122951507568
193	quantized_vs_full_same_gene	0.9998712539672852
194	quantized_vs_full_same_gene	0.9994434118270874
195	quantized_vs_full_same_gene	0.9996872544288635
196	quantized_vs_full_same_gene	0.9994444847106934
197	quantized_vs_full_same_gene	0.9997348785400391
198	quantized_vs_full_same_gene	0.9996923804283142
199	quantized_vs_full_same_gene	0.9993144273757935
200	quantized_vs_full_same_gene	0.9997560381889343
201	quantized_vs_full_same_gene	0.9999426007270813
202	quantized_vs_full_same_gene	0.9994227886199951
203	quantized_vs_full_same_gene	0.9997736811637878
204	quantized_vs_full_same_gene	0.9993406534194946
205	quantized_vs_full_same_gene	0.9999901056289673
206	quantized_vs_full_same_gene	0.9995774030685425
207	quantized_vs_full_same_gene	0.9994783401489258
208	quantized_vs_full_same_gene	0.9993986487388611
209	quantized_vs_full_same_gene	0.999462902545929
210	quantized_vs_full_same_gene	0.9996257424354553
211	quantized_vs_full_same_gene	1.0000181198120117
212	quantized_vs_full_same_gene	0.999842643737793
213	quantized_vs_full_same_gene	0.9995903372764587
214	quantized_vs_full_same_gene	0.9993846416473389
215	quantized_vs_full_same_gene	0.9994142055511475
216	quantized_vs_full_same_gene	0.9994185566902161
217	quantized_vs_full_same_gene	0.9994919300079346
218	quantized_vs_full_same_gene	0.9995203018188477
219	quantized_vs_full_same_gene	0.9997317790985107
220	quantized_vs_full_same_gene	0.9993382692337036
221	quantized_vs_full_same_gene	0.99952232837677
222	quantized_vs_full_same_gene	1.0000362396240234
223	quantized_vs_full_same_gene	1.0001548528671265
224	quantized_vs_full_same_gene	1.0001224279403687
225	quantized_vs_full_same_gene	0.9994708895683289
226	quantized_vs_full_same_gene	1.0000598430633545
227	quantized_vs_full_same_gene	0.9993836283683777
228	quantized_vs_full_same_gene	0.9995243549346924
229	quantized_vs_full_same_gene	0.9997161030769348
230	quantized_vs_full_same_gene	0.9993544816970825
231	quantized_vs_full_same_gene	0.9997467994689941
232	quantized_vs_full_same_gene	0.999643087387085
233	quantized_vs_full_same_gene	1.0000407695770264
234	quantized_vs_full_same_gene	0.9999223351478577
235	quantized_vs_full_same_gene	1.000049114227295
236	quantized_vs_full_same_gene	0.9994698762893677
237	quantized_vs_full_same_gene	0.9998952150344849
238	quantized_vs_full_same_gene	0.999645471572876
239	quantized_vs_full_same_gene	0.999635636806488
240	quantized_vs_full_same_gene	0.9994577169418335
241	quantized_vs_full_same_gene	0.9995564222335815
242	quantized_vs_full_same_gene	0.9994242191314697
243	quantized_vs_full_same_gene	0.9998269081115723
244	quantized_vs_full_same_gene	1.0001214742660522
245	quantized_vs_full_same_gene	0.9998844861984253
246	quantized_vs_full_same_gene	0.999883770942688
247	quantized_vs_full_same_gene	0.9995435476303101
248	quantized_vs_full_same_gene	0.9999436140060425
249	quantized_vs_full_same_gene	0.9997286796569824
250	quantized_vs_full_same_gene	0.999711811542511
251	quantized_vs_full_same_gene	0.9994291067123413
252	quantized_vs_full_same_gene	1.00009024143219
253	quantized_vs_full_same_gene	0.9993793964385986
254	quantized_vs_full_same_gene	0.9997461438179016
255	quantized_vs_full_same_gene	1.0000548362731934
256	quantized_vs_full_same_gene	0.9995220303535461
257	quantized_vs_full_same_gene	0.999443769454956
258	quantized_vs_full_same_gene	0.9990973472595215
259	quantized_vs_full_same_gene	0.9995290040969849
260	quantized_vs_full_same_gene	0.9999573230743408
261	quantized_vs_full_same_gene	0.9999691247940063
262	quantized_vs_full_same_gene	0.9997518062591553
263	quantized_vs_full_same_gene	0.9996085166931152
264	quantized_vs_full_same_gene	1.000093698501587
265	quantized_vs_full_same_gene	1.0000020265579224
266	quantized_vs_full_same_gene	0.999595046043396
267	quantized_vs_full_same_gene	0.9996525049209595
268	quantized_vs_full_same_gene	0.9995636940002441
269	quantized_vs_full_same_gene	0.999792218208313
270	quantized_vs_full_same_gene	0.9998641610145569
271	quantized_vs_full_same_gene	0.9997515082359314
272	quantized_vs_full_same_gene	1.000001311302185
273	quantized_vs_full_same_gene	0.9996881484985352
274	quantized_vs_full_same_gene	0.9993969798088074
275	quantized_vs_full_same_gene	0.9999979734420776
276	quantized_vs_full_same_gene	0.9999173879623413
277	quantized_vs_full_same_gene	0.9994989037513733
278	quantized_vs_full_same_gene	0.9998549222946167
279	quantized_vs_full_same_gene	0.9998466968536377
280	quantized_vs_full_same_gene	1.0001682043075562
281	quantized_vs_full_same_gene	1.0001157522201538
282	quantized_vs_full_same_gene	0.9999986886978149
283	quantized_vs_full_same_gene	0.9994896650314331
284	quantized_vs_full_same_gene	1.0000290870666504
285	quantized_vs_full_same_gene	0.9996317028999329
286	quantized_vs_full_same_gene	0.9994656443595886
287	quantized_vs_full_same_gene	0.9995728731155396
288	quantized_vs_full_same_gene	0.999946117401123
289	quantized_vs_full_same_gene	0.9998518228530884
290	quantized_vs_full_same_gene	0.9995931386947632
291	quantized_vs_full_same_gene	0.9998583793640137
292	quantized_vs_full_same_gene	0.9997538924217224
293	quantized_vs_full_same_gene	0.9997034668922424
294	quantized_vs_full_same_gene	0.9982791543006897
295	quantized_vs_full_same_gene	0.9997909069061279
296	quantized_vs_full_same_gene	0.9995459318161011
297	quantized_vs_full_same_gene	0.9997786283493042
298	quantized_vs_full_same_gene	0.9997422695159912
299	quantized_vs_full_same_gene	0.9998530149459839
300	quantized_vs_full_same_gene	1.000046968460083
301	quantized_vs_full_same_gene	0.9993529319763184
302	quantized_vs_full_same_gene	0.9996366500854492
303	quantized_vs_full_same_gene	1.000084400177002
304	quantized_vs_full_same_gene	0.9998793005943298
305	quantized_vs_full_same_gene	0.9999012351036072
306	quantized_vs_full_same_gene	1.0000027418136597
307	quantized_vs_full_same_gene	0.9995933771133423
308	quantized_vs_full_same_gene	0.9999396800994873
309	quantized_vs_full_same_gene	0.9996989369392395
310	quantized_vs_full_same_gene	0.9997544288635254
311	quantized_vs_full_same_gene	0.9996422529220581
312	quantized_vs_full_same_gene	0.9999537467956543
313	quantized_vs_full_same_gene	0.9995021820068359
314	quantized_vs_full_same_gene	0.9994805455207825
315	quantized_vs_full_same_gene	0.9992859363555908
316	quantized_vs_full_same_gene	0.9992411136627197
317	quantized_vs_full_same_gene	1.000070571899414
318	quantized_vs_full_same_gene	0.9999027252197266
319	quantized_vs_full_same_gene	0.9997501373291016
320	quantized_vs_full_same_gene	1.0001304149627686
321	quantized_vs_full_same_gene	0.9993948340415955
322	quantized_vs_full_same_gene	0.999714195728302
323	quantized_vs_full_same_gene	0.9995481967926025
324	quantized_vs_full_same_gene	0.9996604323387146
325	quantized_vs_full_same_gene	0.9994996786117554
326	quantized_vs_full_same_gene	0.9994959235191345
327	quantized_vs_full_same_gene	0.9995144605636597
328	quantized_vs_full_same_gene	0.999569833278656
329	quantized_vs_full_same_gene	0.9998118877410889
330	quantized_vs_full_same_gene	0.9999998211860657
331	quantized_vs_full_same_gene	0.9996377229690552
332	quantized_vs_full_same_gene	0.9999710321426392
333	quantized_vs_full_same_gene	0.9999327063560486
334	quantized_vs_full_same_gene	1.0001095533370972
335	quantized_vs_full_same_gene	0.999787449836731
336	quantized_vs_full_same_gene	0.9994664788246155
337	quantized_vs_full_same_gene	0.9995757937431335
338	quantized_vs_full_same_gene	0.9994463324546814
339	quantized_vs_full_same_gene	0.9993288516998291
340	quantized_vs_full_same_gene	0.9997124671936035
341	quantized_vs_full_same_gene	0.9995092153549194
342	quantized_vs_full_same_gene	1.0000247955322266
343	quantized_vs_full_same_gene	1.0000468492507935
344	quantized_vs_full_same_gene	0.9997105002403259
345	quantized_vs_full_same_gene	0.9997696280479431
346	quantized_vs_full_same_gene	0.9998643398284912
347	quantized_vs_full_same_gene	0.9996957778930664
348	quantized_vs_full_same_gene	0.9998847246170044
349	quantized_vs_full_same_gene	0.9995981454849243
350	quantized_vs_full_same_gene	0.9996246099472046
351	quantized_vs_full_same_gene	0.9996025562286377
352	quantized_vs_full_same_gene	0.9999659061431885
353	quantized_vs_full_same_gene	0.9997591972351074
354	quantized_vs_full_same_gene	0.9999798536300659
355	quantized_vs_full_same_gene	1.00007164478302
356	quantized_vs_full_same_gene	0.9998459219932556
357	quantized_vs_full_same_gene	0.999518871307373
358	quantized_vs_full_same_gene	0.9999057054519653
359	quantized_vs_full_same_gene	0.9995614886283875
360	quantized_vs_full_same_gene	0.999657392501831
361	quantized_vs_full_same_gene	1.0000734329223633
362	quantized_vs_full_same_gene	0.9993051886558533
363	quantized_vs_full_same_gene	0.999433159828186
364	quantized_vs_full_same_gene	1.0000450611114502
365	quantized_vs_full_same_gene	0.9994157552719116
366	quantized_vs_full_same_gene	0.9995561838150024
367	quantized_vs_full_same_gene	0.9996470808982849
368	quantized_vs_full_same_gene	0.9997711181640625
369	quantized_vs_full_same_gene	0.9994993805885315
370	quantized_vs_full_same_gene	0.9993370771408081
371	quantized_vs_full_same_gene	0.9997116327285767
372	quantized_vs_full_same_gene	0.9996282458305359
373	quantized_vs_full_same_gene	0.9993436336517334
374	quantized_vs_full_same_gene	0.9998213052749634
375	quantized_vs_full_same_gene	0.9993562698364258
376	quantized_vs_full_same_gene	1.0000109672546387
377	quantized_vs_full_same_gene	0.9990842342376709
378	quantized_vs_full_same_gene	1.000014305114746
379	quantized_vs_full_same_gene	0.9994486570358276
380	quantized_vs_full_same_gene	0.998961329460144
381	quantized_vs_full_same_gene	1.000200867652893
382	quantized_vs_full_same_gene	1.0000112056732178
383	quantized_vs_full_same_gene	1.0000286102294922
384	quantized_vs_full_same_gene	0.9999428391456604
385	quantized_vs_full_same_gene	1.0000805854797363
386	quantized_vs_full_same_gene	1.0001230239868164
387	quantized_vs_full_same_gene	0.9996310472488403
388	quantized_vs_full_same_gene	0.999563455581665
389	quantized_vs_full_same_gene	0.9997124075889587
390	quantized_vs_full_same_gene	0.9998038411140442
391	quantized_vs_full_same_gene	1.0000802278518677
392	quantized_vs_full_same_gene	0.9998781085014343
393	quantized_vs_full_same_gene	0.9999117851257324
394	quantized_vs_full_same_gene	1.0000135898590088
395	quantized_vs_full_same_gene	0.9999138712882996
396	quantized_vs_full_same_gene	0.9996813535690308
397	quantized_vs_full_same_gene	0.9997823238372803
398	quantized_vs_full_same_gene	1.0001717805862427
399	quantized_vs_full_same_gene	0.9994767904281616
400	quantized_vs_full_same_gene	0.9995083212852478
401	quantized_vs_full_same_gene	1.0000803470611572
402	quantized_vs_full_same_gene	0.9991331696510315
403	quantized_vs_full_same_gene	1.0000824928283691
404	quantized_vs_full_same_gene	0.9995729923248291
405	quantized_vs_full_same_gene	1.0002156496047974
406	quantized_vs_full_same_gene	0.999664306640625
407	quantized_vs_full_same_gene	0.9997066259384155
408	quantized_vs_full_same_gene	1.0000438690185547
409	quantized_vs_full_same_gene	1.0000038146972656
410	quantized_vs_full_same_gene	0.9995393753051758
411	quantized_vs_full_same_gene	0.999836802482605
412	quantized_vs_full_same_gene	0.9996297359466553
413	quantized_vs_full_same_gene	1.0001100301742554
414	quantized_vs_full_same_gene	0.9995492100715637
415	quantized_vs_full_same_gene	0.9997559785842896
416	quantized_vs_full_same_gene	0.9996510744094849
417	quantized_vs_full_same_gene	0.9999867677688599
418	quantized_vs_full_same_gene	1.0001616477966309
419	quantized_vs_full_same_gene	0.9997735619544983
420	quantized_vs_full_same_gene	0.9994673132896423
421	quantized_vs_full_same_gene	0.9996713995933533
422	quantized_vs_full_same_gene	0.9998898506164551
423	quantized_vs_full_same_gene	0.99967360496521
424	quantized_vs_full_same_gene	0.9996781349182129
425	quantized_vs_full_same_gene	0.9995989203453064
426	quantized_vs_full_same_gene	0.9998646974563599
427	quantized_vs_full_same_gene	0.9994871020317078
428	quantized_vs_full_same_gene	0.9997302293777466
429	quantized_vs_full_same_gene	0.9998723864555359
430	quantized_vs_full_same_gene	0.9994919300079346
431	quantized_vs_full_same_gene	1.000140905380249
432	quantized_vs_full_same_gene	1.0000762939453125
433	quantized_vs_full_same_gene	0.9992988705635071
434	quantized_vs_full_same_gene	0.9999151229858398
435	quantized_vs_full_same_gene	0.999610185623169
436	quantized_vs_full_same_gene	1.0001251697540283
437	quantized_vs_full_same_gene	0.9995811581611633
438	quantized_vs_full_same_gene	0.9997738599777222
439	quantized_vs_full_same_gene	1.000022292137146
440	quantized_vs_full_same_gene	0.9996953010559082
441	quantized_vs_full_same_gene	0.9993748664855957
442	quantized_vs_full_same_gene	1.0002214908599854
443	quantized_vs_full_same_gene	0.999788761138916
444	quantized_vs_full_same_gene	0.9995682835578918
445	quantized_vs_full_same_gene	1.0000691413879395
446	quantized_vs_full_same_gene	0.9994737505912781
447	quantized_vs_full_same_gene	1.0001654624938965
448	quantized_vs_full_same_gene	0.999933123588562
449	quantized_vs_full_same_gene	0.9993143081665039
450	quantized_vs_full_same_gene	0.999854326248169
451	quantized_vs_full_same_gene	1.0000618696212769
452	quantized_vs_full_same_gene	0.999333381652832
453	quantized_vs_full_same_gene	1.0000262260437012
454	quantized_vs_full_same_gene	0.9997641444206238
455	quantized_vs_full_same_gene	0.9998517036437988
456	quantized_vs_full_same_gene	1.0000197887420654
457	quantized_vs_full_same_gene	0.9997349381446838
458	quantized_vs_full_same_gene	0.9996668696403503
459	quantized_vs_full_same_gene	0.9996047019958496
460	quantized_vs_full_same_gene	0.9996393322944641
461	quantized_vs_full_same_gene	1.0001699924468994
462	quantized_vs_full_same_gene	0.9997403621673584
463	quantized_vs_full_same_gene	0.9997267723083496
464	quantized_vs_full_same_gene	0.9997272491455078
465	quantized_vs_full_same_gene	0.9994698762893677
466	quantized_vs_full_same_gene	1.0000171661376953
467	quantized_vs_full_same_gene	0.9998375177383423
468	quantized_vs_full_same_gene	0.9998652935028076
469	quantized_vs_full_same_gene	0.9999421834945679
470	quantized_vs_full_same_gene	0.9997832775115967
471	quantized_vs_full_same_gene	0.9994938969612122
472	quantized_vs_full_same_gene	0.9998480081558228
473	quantized_vs_full_same_gene	0.9999340176582336
474	quantized_vs_full_same_gene	0.9994581937789917
475	quantized_vs_full_same_gene	0.9994414448738098
476	quantized_vs_full_same_gene	0.9999508261680603
477	quantized_vs_full_same_gene	0.9995393753051758
478	quantized_vs_full_same_gene	0.999724805355072
479	quantized_vs_full_same_gene	0.9997820854187012
480	quantized_vs_full_same_gene	0.9999656677246094
481	quantized_vs_full_same_gene	0.999598503112793
482	quantized_vs_full_same_gene	0.9998912811279297
483	quantized_vs_full_same_gene	0.9998136758804321
484	quantized_vs_full_same_gene	1.0001215934753418
485	quantized_vs_full_same_gene	0.9996318817138672
486	quantized_vs_full_same_gene	0.9994601607322693
487	quantized_vs_full_same_gene	1.0000543594360352
488	quantized_vs_full_same_gene	0.9994942545890808
489	quantized_vs_full_same_gene	0.9997888207435608
490	quantized_vs_full_same_gene	0.9997410774230957
491	quantized_vs_full_same_gene	0.9997760057449341
492	quantized_vs_full_same_gene	0.9996276497840881
493	quantized_vs_full_same_gene	0.999734103679657
494	quantized_vs_full_same_gene	0.9998334646224976
495	quantized_vs_full_same_gene	1.0000851154327393
496	quantized_vs_full_same_gene	0.9996377229690552
497	quantized_vs_full_same_gene	1.000109076499939
498	quantized_vs_full_same_gene	0.9998067021369934
499	quantized_vs_full_same_gene	0.9998767375946045
500	quantized_vs_full_same_gene	0.9999539852142334
501	quantized_vs_full_same_gene	0.9999252557754517
502	quantized_vs_full_same_gene	0.9999380707740784
503	quantized_vs_full_same_gene	0.9997124671936035
504	quantized_vs_full_same_gene	0.999779462814331
505	quantized_vs_full_same_gene	0.9996330738067627
506	quantized_vs_full_same_gene	0.9997360706329346
507	quantized_vs_full_same_gene	0.9996421933174133
508	quantized_vs_full_same_gene	1.0001648664474487
509	quantized_vs_full_same_gene	0.9995550513267517
510	quantized_vs_full_same_gene	0.9997456073760986
511	quantized_vs_full_same_gene	0.9997408390045166
512	quantized_vs_full_same_gene	0.9995625019073486
513	quantized_vs_full_same_gene	0.999593198299408
514	quantized_vs_full_same_gene	0.999839186668396
515	quantized_vs_full_same_gene	0.9996629953384399
516	quantized_vs_full_same_gene	0.9996991753578186
517	quantized_vs_full_same_gene	0.9998878240585327
518	quantized_vs_full_same_gene	0.999993085861206
519	quantized_vs_full_same_gene	0.9993247985839844
520	quantized_vs_full_same_gene	0.9999539852142334
521	quantized_vs_full_same_gene	1.0002139806747437
522	quantized_vs_full_same_gene	1.0001463890075684
523	quantized_vs_full_same_gene	0.9997629523277283
524	quantized_vs_full_same_gene	1.0001862049102783
525	quantized_vs_full_same_gene	0.9999480247497559
526	quantized_vs_full_same_gene	0.9998608827590942
527	quantized_vs_full_same_gene	0.9997047781944275
528	quantized_vs_full_same_gene	0.9996119737625122
529	quantized_vs_full_same_gene	1.000312328338623
530	quantized_vs_full_same_gene	1.0001603364944458
531	quantized_vs_full_same_gene	0.9997682571411133
532	quantized_vs_full_same_gene	0.9997149109840393
533	quantized_vs_full_same_gene	0.9994980692863464
534	quantized_vs_full_same_gene	0.9998846650123596
535	quantized_vs_full_same_gene	0.9995182752609253
536	quantized_vs_full_same_gene	0.9999716281890869
537	quantized_vs_full_same_gene	0.9994229674339294
538	quantized_vs_full_same_gene	1.0001294612884521
539	quantized_vs_full_same_gene	0.9995409846305847
540	quantized_vs_full_same_gene	0.9995849132537842
541	quantized_vs_full_same_gene	0.9997448921203613
542	quantized_vs_full_same_gene	1.0001225471496582
543	quantized_vs_full_same_gene	0.9994639754295349
544	quantized_vs_full_same_gene	0.9997780323028564
545	quantized_vs_full_same_gene	0.9999179244041443
546	quantized_vs_full_same_gene	0.9997355937957764
547	quantized_vs_full_same_gene	1.000009298324585
548	quantized_vs_full_same_gene	0.9994051456451416
549	quantized_vs_full_same_gene	0.9997463226318359
550	quantized_vs_full_same_gene	1.000190258026123
551	quantized_vs_full_same_gene	0.9995937347412109
552	quantized_vs_full_same_gene	0.9993836879730225
553	quantized_vs_full_same_gene	0.9995841383934021
554	quantized_vs_full_same_gene	0.9998060464859009
555	quantized_vs_full_same_gene	0.9999523162841797
556	quantized_vs_full_same_gene	1.0000985860824585
557	quantized_vs_full_same_gene	0.9999107718467712
558	quantized_vs_full_same_gene	0.9998339414596558
559	quantized_vs_full_same_gene	0.9999712705612183
560	quantized_vs_full_same_gene	0.9998764991760254
561	quantized_vs_full_same_gene	0.9997989535331726
562	quantized_vs_full_same_gene	1.0001866817474365
563	quantized_vs_full_same_gene	1.000047206878662
564	quantized_vs_full_same_gene	0.9997535943984985
565	quantized_vs_full_same_gene	0.999825119972229
566	quantized_vs_full_same_gene	1.0002341270446777
567	quantized_vs_full_same_gene	0.9997250437736511
568	quantized_vs_full_same_gene	0.9998408555984497
569	quantized_vs_full_same_gene	0.9995461702346802
570	quantized_vs_full_same_gene	1.0000430345535278
571	quantized_vs_full_same_gene	0.9996175765991211
572	quantized_vs_full_same_gene	0.9997855424880981
573	quantized_vs_full_same_gene	1.0000348091125488
574	quantized_vs_full_same_gene	0.9996867179870605
575	quantized_vs_full_same_gene	0.9998486042022705
576	quantized_vs_full_same_gene	0.9995380640029907
577	quantized_vs_full_same_gene	1.0000255107879639
578	quantized_vs_full_same_gene	0.9996617436408997
579	quantized_vs_full_same_gene	0.9994188547134399
580	quantized_vs_full_same_gene	0.9993376731872559
581	quantized_vs_full_same_gene	0.9996969699859619
582	quantized_vs_full_same_gene	0.9994825720787048
583	quantized_vs_full_same_gene	1.00018310546875
584	quantized_vs_full_same_gene	0.9995772838592529
585	quantized_vs_full_same_gene	0.9994651079177856
586	quantized_vs_full_same_gene	1.0001798868179321
587	quantized_vs_full_same_gene	0.9998443126678467
588	quantized_vs_full_same_gene	1.0001188516616821
589	quantized_vs_full_same_gene	0.9997794032096863
590	quantized_vs_full_same_gene	0.999704897403717
591	quantized_vs_full_same_gene	0.9994755387306213
592	quantized_vs_full_same_gene	0.999515950679779
593	quantized_vs_full_same_gene	0.9995213747024536
594	quantized_vs_full_same_gene	0.9995002746582031
595	quantized_vs_full_same_gene	0.9993516206741333
596	quantized_vs_full_same_gene	1.000032663345337
597	quantized_vs_full_same_gene	0.9999359846115112
598	quantized_vs_full_same_gene	0.9995824098587036
599	quantized_vs_full_same_gene	0.9994839429855347
600	quantized_vs_full_same_gene	1.0000697374343872
601	quantized_vs_full_same_gene	0.9996963143348694
602	quantized_vs_full_same_gene	1.000054121017456
603	quantized_vs_full_same_gene	0.9996728897094727
604	quantized_vs_full_same_gene	0.9996464252471924
605	quantized_vs_full_same_gene	0.999467134475708
606	quantized_vs_full_same_gene	0.9996839761734009
607	quantized_vs_full_same_gene	0.9992636442184448
608	quantized_vs_full_same_gene	0.999835729598999
609	quantized_vs_full_same_gene	0.9997313022613525
610	quantized_vs_full_same_gene	1.0002663135528564
611	quantized_vs_full_same_gene	0.9998737573623657
612	quantized_vs_full_same_gene	0.9997385144233704
613	quantized_vs_full_same_gene	0.9995167255401611
614	quantized_vs_full_same_gene	0.9998849630355835
615	quantized_vs_full_same_gene	0.9998680949211121
616	quantized_vs_full_same_gene	1.0000144243240356
617	quantized_vs_full_same_gene	0.999836802482605
618	quantized_vs_full_same_gene	0.9997511506080627
619	quantized_vs_full_same_gene	0.9998399019241333
620	quantized_vs_full_same_gene	0.9998740553855896
621	quantized_vs_full_same_gene	0.9995688199996948
622	quantized_vs_full_same_gene	0.999875009059906
623	quantized_vs_full_same_gene	1.0000046491622925
624	quantized_vs_full_same_gene	0.9997528791427612
625	quantized_vs_full_same_gene	0.9999979138374329
626	quantized_vs_full_same_gene	0.999777615070343
627	quantized_vs_full_same_gene	0.9993929266929626
628	quantized_vs_full_same_gene	1.0000486373901367
629	quantized_vs_full_same_gene	0.9999666213989258
630	quantized_vs_full_same_gene	0.9994887113571167
631	quantized_vs_full_same_gene	1.0001603364944458
632	quantized_vs_full_same_gene	0.9999099373817444
633	quantized_vs_full_same_gene	0.9994065165519714
634	quantized_vs_full_same_gene	1.0000860691070557
635	quantized_vs_full_same_gene	0.9998149871826172
636	quantized_vs_full_same_gene	0.9996951818466187
637	quantized_vs_full_same_gene	0.9999661445617676
638	quantized_vs_full_same_gene	0.9998719692230225
639	quantized_vs_full_same_gene	0.9996790289878845
640	quantized_vs_full_same_gene	0.9999315738677979
641	quantized_vs_full_same_gene	0.9993921518325806
642	quantized_vs_full_same_gene	0.99934983253479
643	quantized_vs_full_same_gene	0.9994518756866455
644	quantized_vs_full_same_gene	0.9999882578849792
645	quantized_vs_full_same_gene	1.0000102519989014
646	quantized_vs_full_same_gene	0.9996596574783325
647	quantized_vs_full_same_gene	0.9997045993804932
648	quantized_vs_full_same_gene	0.9993902444839478
649	quantized_vs_full_same_gene	0.9998966455459595
650	quantized_vs_full_same_gene	1.0002126693725586
651	quantized_vs_full_same_gene	0.9995379447937012
652	quantized_vs_full_same_gene	1.000335693359375
653	quantized_vs_full_same_gene	0.9994984269142151
654	quantized_vs_full_same_gene	0.9997097849845886
655	quantized_vs_full_same_gene	0.9995986223220825
656	quantized_vs_full_same_gene	0.99992835521698
657	quantized_vs_full_same_gene	1.0000357627868652
658	quantized_vs_full_same_gene	0.9994885325431824
659	quantized_vs_full_same_gene	0.9998072385787964
660	quantized_vs_full_same_gene	0.9992223978042603
661	quantized_vs_full_same_gene	0.9995633363723755
662	quantized_vs_full_same_gene	0.9998368620872498
663	quantized_vs_full_same_gene	0.9995781183242798
664	quantized_vs_full_same_gene	0.9997414946556091
665	quantized_vs_full_same_gene	0.999297559261322
666	quantized_vs_full_same_gene	0.9999310970306396
667	quantized_vs_full_same_gene	0.9993638396263123
668	quantized_vs_full_same_gene	0.9998461008071899
669	quantized_vs_full_same_gene	0.9998179078102112
670	quantized_vs_full_same_gene	0.9999486207962036
671	quantized_vs_full_same_gene	0.9994173049926758
672	quantized_vs_full_same_gene	0.9996753931045532
673	quantized_vs_full_same_gene	0.9998621940612793
674	quantized_vs_full_same_gene	0.9993917346000671
675	quantized_vs_full_same_gene	0.9997866153717041
676	quantized_vs_full_same_gene	0.9997481107711792
677	quantized_vs_full_same_gene	0.9996376037597656
678	quantized_vs_full_same_gene	1.0001342296600342
679	quantized_vs_full_same_gene	0.9994715452194214
680	quantized_vs_full_same_gene	0.9996343851089478
681	quantized_vs_full_same_gene	0.9997541904449463
682	quantized_vs_full_same_gene	0.9997926950454712
683	quantized_vs_full_same_gene	0.9999680519104004
684	quantized_vs_full_same_gene	0.9995678663253784
685	quantized_vs_full_same_gene	0.9995114207267761
686	quantized_vs_full_same_gene	0.9999306797981262
687	quantized_vs_full_same_gene	0.999994158744812
688	quantized_vs_full_same_gene	0.9996817111968994
689	quantized_vs_full_same_gene	0.9998525977134705
690	quantized_vs_full_same_gene	0.9997570514678955
691	quantized_vs_full_same_gene	0.9996341466903687
692	quantized_vs_full_same_gene	0.9998329877853394
693	quantized_vs_full_same_gene	0.9997978210449219
694	quantized_vs_full_same_gene	1.0000622272491455
695	quantized_vs_full_same_gene	0.9994820356369019
696	quantized_vs_full_same_gene	1.0000801086425781
697	quantized_vs_full_same_gene	0.9996788501739502
698	quantized_vs_full_same_gene	0.9993902444839478
699	quantized_vs_full_same_gene	0.9998970031738281
700	quantized_vs_full_same_gene	0.9994546175003052
701	quantized_vs_full_same_gene	1.0000005960464478
702	quantized_vs_full_same_gene	0.9995484352111816
703	quantized_vs_full_same_gene	0.9997649788856506
704	quantized_vs_full_same_gene	0.9999665021896362
705	quantized_vs_full_same_gene	0.9995218515396118
706	quantized_vs_full_same_gene	0.9998539090156555
707	quantized_vs_full_same_gene	0.9995507001876831
708	quantized_vs_full_same_gene	1.0002834796905518
709	quantized_vs_full_same_gene	0.9997873306274414
710	quantized_vs_full_same_gene	0.9996953010559082
711	quantized_vs_full_same_gene	0.999768853187561
712	quantized_vs_full_same_gene	0.9995972514152527
713	quantized_vs_full_same_gene	0.9993940591812134
714	quantized_vs_full_same_gene	1.000144124031067
715	quantized_vs_full_same_gene	0.9996476173400879
716	quantized_vs_full_same_gene	0.9996023178100586
717	quantized_vs_full_same_gene	0.9994515180587769
718	quantized_vs_full_same_gene	0.9999960064888
719	quantized_vs_full_same_gene	0.9996818900108337
720	quantized_vs_full_same_gene	0.999635636806488
721	quantized_vs_full_same_gene	0.9998258352279663
722	quantized_vs_full_same_gene	0.9996896982192993
723	quantized_vs_full_same_gene	0.999752938747406
724	quantized_vs_full_same_gene	0.9998133182525635
725	quantized_vs_full_same_gene	0.9996610879898071
726	quantized_vs_full_same_gene	0.9995821118354797
727	quantized_vs_full_same_gene	0.9996923208236694
728	quantized_vs_full_same_gene	1.0001534223556519
729	quantized_vs_full_same_gene	0.9997825622558594
730	quantized_vs_full_same_gene	0.9994561076164246
731	quantized_vs_full_same_gene	1.0002309083938599
732	quantized_vs_full_same_gene	0.9994096159934998
733	quantized_vs_full_same_gene	0.9994937777519226
734	quantized_vs_full_same_gene	0.999830961227417
735	quantized_vs_full_same_gene	0.9997708797454834
736	quantized_vs_full_same_gene	1.0000804662704468
737	quantized_vs_full_same_gene	1.000149130821228
738	quantized_vs_full_same_gene	1.0000839233398438
739	quantized_vs_full_same_gene	0.9998257160186768
740	quantized_vs_full_same_gene	1.0000954866409302
741	quantized_vs_full_same_gene	0.9996576905250549
742	quantized_vs_full_same_gene	0.9996674060821533
743	quantized_vs_full_same_gene	0.9993952512741089
744	quantized_vs_full_same_gene	0.9994504451751709
745	quantized_vs_full_same_gene	0.9994662404060364
746	quantized_vs_full_same_gene	1.000129222869873
747	quantized_vs_full_same_gene	0.9998332858085632
748	quantized_vs_full_same_gene	0.9999548196792603
749	quantized_vs_full_same_gene	0.9997210502624512
750	quantized_vs_full_same_gene	0.9998239278793335
751	quantized_vs_full_same_gene	1.0001450777053833
752	quantized_vs_full_same_gene	0.999748170375824
753	quantized_vs_full_same_gene	0.999970555305481
754	quantized_vs_full_same_gene	0.9998801946640015
755	quantized_vs_full_same_gene	0.9996669888496399
756	quantized_vs_full_same_gene	0.9997386932373047
757	quantized_vs_full_same_gene	0.9999823570251465
758	quantized_vs_full_same_gene	0.9995719194412231
759	quantized_vs_full_same_gene	0.9999300837516785
760	quantized_vs_full_same_gene	0.9999619126319885
761	quantized_vs_full_same_gene	0.9997434616088867
762	quantized_vs_full_same_gene	0.9998942613601685
763	quantized_vs_full_same_gene	1.0000836849212646
764	quantized_vs_full_same_gene	0.9998140335083008
765	quantized_vs_full_same_gene	0.999830961227417
766	quantized_vs_full_same_gene	0.9997460842132568
767	quantized_vs_full_same_gene	0.9997112154960632
768	quantized_vs_full_same_gene	0.9996991753578186
769	quantized_vs_full_same_gene	0.9995335340499878
770	quantized_vs_full_same_gene	0.9995081424713135
771	quantized_vs_full_same_gene	0.9996119737625122
772	quantized_vs_full_same_gene	0.9998165965080261
773	quantized_vs_full_same_gene	0.9999747276306152
774	quantized_vs_full_same_gene	0.9994411468505859
775	quantized_vs_full_same_gene	0.99993497133255
776	quantized_vs_full_same_gene	1.0000354051589966
777	quantized_vs_full_same_gene	0.9998908638954163
778	quantized_vs_full_same_gene	0.9999849200248718
779	quantized_vs_full_same_gene	0.9995582103729248
780	quantized_vs_full_same_gene	1.0000576972961426
781	quantized_vs_full_same_gene	0.9998712539672852
782	quantized_vs_full_same_gene	0.9996160864830017
783	quantized_vs_full_same_gene	0.9996939897537231
784	quantized_vs_full_same_gene	1.0001177787780762
785	quantized_vs_full_same_gene	1.0001602172851562
786	quantized_vs_full_same_gene	0.9998841285705566
787	quantized_vs_full_same_gene	0.9996287226676941
788	quantized_vs_full_same_gene	0.9999850392341614
789	quantized_vs_full_same_gene	0.9997841715812683
790	quantized_vs_full_same_gene	0.9994659423828125
791	quantized_vs_full_same_gene	0.9997996091842651
792	quantized_vs_full_same_gene	0.999645471572876
793	quantized_vs_full_same_gene	1.0000251531600952
794	quantized_vs_full_same_gene	0.9999918341636658
795	quantized_vs_full_same_gene	1.0001157522201538
796	quantized_vs_full_same_gene	0.9992983341217041
797	quantized_vs_full_same_gene	0.9999741315841675
798	quantized_vs_full_same_gene	0.9999052286148071
799	quantized_vs_full_same_gene	0.9998942613601685
800	quantized_vs_full_same_gene	1.0002301931381226
801	quantized_vs_full_same_gene	1.0001071691513062
802	quantized_vs_full_same_gene	0.9997820258140564
803	quantized_vs_full_same_gene	1.0000243186950684
804	quantized_vs_full_same_gene	0.9997991323471069
805	quantized_vs_full_same_gene	1.0000271797180176
806	quantized_vs_full_same_gene	0.9997571110725403
807	quantized_vs_full_same_gene	1.0000171661376953
808	quantized_vs_full_same_gene	1.0000272989273071
809	quantized_vs_full_same_gene	0.9999675750732422
810	quantized_vs_full_same_gene	0.9995174407958984
811	quantized_vs_full_same_gene	0.9998663067817688
812	quantized_vs_full_same_gene	0.9995995759963989
813	quantized_vs_full_same_gene	0.9995234608650208
814	quantized_vs_full_same_gene	0.9996890425682068
815	quantized_vs_full_same_gene	0.9994143843650818
816	quantized_vs_full_same_gene	0.9999327063560486
817	quantized_vs_full_same_gene	0.9999463558197021
818	quantized_vs_full_same_gene	0.9996128082275391
819	quantized_vs_full_same_gene	1.0000123977661133
820	quantized_vs_full_same_gene	0.9998748302459717
821	quantized_vs_full_same_gene	0.999613881111145
822	quantized_vs_full_same_gene	1.0002000331878662
823	quantized_vs_full_same_gene	0.9996161460876465
824	quantized_vs_full_same_gene	0.9996650218963623
825	quantized_vs_full_same_gene	0.9998779296875
826	quantized_vs_full_same_gene	0.9995155334472656
827	quantized_vs_full_same_gene	0.9997366666793823
828	quantized_vs_full_same_gene	1.0002620220184326
829	quantized_vs_full_same_gene	0.9998626708984375
830	quantized_vs_full_same_gene	0.9993276596069336
831	quantized_vs_full_same_gene	0.9996582269668579
832	quantized_vs_full_same_gene	1.0000039339065552
833	quantized_vs_full_same_gene	0.9996771216392517
834	quantized_vs_full_same_gene	0.9994867444038391
835	quantized_vs_full_same_gene	0.9998475313186646
836	quantized_vs_full_same_gene	0.9999334812164307
837	quantized_vs_full_same_gene	0.9999089241027832
838	quantized_vs_full_same_gene	0.999940812587738
839	quantized_vs_full_same_gene	0.9995736479759216
840	quantized_vs_full_same_gene	0.9994361400604248
841	quantized_vs_full_same_gene	0.999622642993927
842	quantized_vs_full_same_gene	0.9998453855514526
843	quantized_vs_full_same_gene	0.9995090365409851
844	quantized_vs_full_same_gene	1.0001741647720337
845	quantized_vs_full_same_gene	0.9992179870605469
846	quantized_vs_full_same_gene	0.9992533922195435
847	quantized_vs_full_same_gene	0.9995212554931641
848	quantized_vs_full_same_gene	0.9997693300247192
849	quantized_vs_full_same_gene	0.9999743103981018
850	quantized_vs_full_same_gene	1.0001294612884521
851	quantized_vs_full_same_gene	0.9994878768920898
852	quantized_vs_full_same_gene	0.9998358488082886
853	quantized_vs_full_same_gene	0.9996342658996582
854	quantized_vs_full_same_gene	1.000046730041504
855	quantized_vs_full_same_gene	0.9995404481887817
856	quantized_vs_full_same_gene	0.9998780488967896
857	quantized_vs_full_same_gene	0.9997794032096863
858	quantized_vs_full_same_gene	0.999862790107727
859	quantized_vs_full_same_gene	0.9995182752609253
860	quantized_vs_full_same_gene	0.9993754029273987
861	quantized_vs_full_same_gene	0.9993974566459656
862	quantized_vs_full_same_gene	0.9993420839309692
863	quantized_vs_full_same_gene	0.9994213581085205
864	quantized_vs_full_same_gene	0.999791145324707
865	quantized_vs_full_same_gene	1.0001630783081055
866	quantized_vs_full_same_gene	0.9995087385177612
867	quantized_vs_full_same_gene	0.9994273781776428
868	quantized_vs_full_same_gene	0.9993402361869812
869	quantized_vs_full_same_gene	0.9998290538787842
870	quantized_vs_full_same_gene	0.9998306035995483
871	quantized_vs_full_same_gene	1.0000042915344238
872	quantized_vs_full_same_gene	1.0000944137573242
873	quantized_vs_full_same_gene	0.9996381998062134
874	quantized_vs_full_same_gene	0.9994611740112305
875	quantized_vs_full_same_gene	0.9995498657226562
876	quantized_vs_full_same_gene	0.9998969435691833
877	quantized_vs_full_same_gene	0.9993482828140259
878	quantized_vs_full_same_gene	0.9996116161346436
879	quantized_vs_full_same_gene	0.9993104934692383
880	quantized_vs_full_same_gene	0.9995946884155273
881	quantized_vs_full_same_gene	0.9993502497673035
882	quantized_vs_full_same_gene	1.000016689300537
883	quantized_vs_full_same_gene	1.0000163316726685
884	quantized_vs_full_same_gene	0.9998127222061157
885	quantized_vs_full_same_gene	0.9993690252304077
886	quantized_vs_full_same_gene	0.9998749494552612
887	quantized_vs_full_same_gene	0.9996241331100464
888	quantized_vs_full_same_gene	0.9995601177215576
889	quantized_vs_full_same_gene	0.9999921321868896
890	quantized_vs_full_same_gene	0.9993907809257507
891	quantized_vs_full_same_gene	0.9997425675392151
892	quantized_vs_full_same_gene	1.0000005960464478
893	quantized_vs_full_same_gene	0.9995551705360413
894	quantized_vs_full_same_gene	0.9996143579483032
895	quantized_vs_full_same_gene	0.9996477365493774
896	quantized_vs_full_same_gene	0.9995794296264648
897	quantized_vs_full_same_gene	0.99985671043396
898	quantized_vs_full_same_gene	0.9994604587554932
899	quantized_vs_full_same_gene	0.9996117353439331
900	quantized_vs_full_same_gene	0.9998791217803955
901	quantized_vs_full_same_gene	0.9996473789215088
902	quantized_vs_full_same_gene	0.9997161626815796
903	quantized_vs_full_same_gene	0.9999659657478333
904	quantized_vs_full_same_gene	0.9997568130493164
905	quantized_vs_full_same_gene	0.9999651908874512
906	quantized_vs_full_same_gene	0.9994419813156128
907	quantized_vs_full_same_gene	0.9992469549179077
908	quantized_vs_full_same_gene	1.0001730918884277
909	quantized_vs_full_same_gene	0.999600350856781
910	quantized_vs_full_same_gene	0.9995794296264648
911	quantized_vs_full_same_gene	0.9999643564224243
912	quantized_vs_full_same_gene	0.999444842338562
913	quantized_vs_full_same_gene	0.9995233416557312
914	quantized_vs_full_same_gene	0.9997702836990356
915	quantized_vs_full_same_gene	0.9995708465576172
916	quantized_vs_full_same_gene	0.9994686245918274
917	quantized_vs_full_same_gene	0.9996364712715149
918	quantized_vs_full_same_gene	0.9997316598892212
919	quantized_vs_full_same_gene	1.0000202655792236
920	quantized_vs_full_same_gene	0.9999464750289917
921	quantized_vs_full_same_gene	0.9994503259658813
922	quantized_vs_full_same_gene	0.9996844530105591
923	quantized_vs_full_same_gene	1.000118613243103
924	quantized_vs_full_same_gene	0.9999635219573975
925	quantized_vs_full_same_gene	0.9994075894355774
926	quantized_vs_full_same_gene	0.9996213912963867
927	quantized_vs_full_same_gene	0.9998310804367065
928	quantized_vs_full_same_gene	0.9995565414428711
929	quantized_vs_full_same_gene	0.9999387264251709
930	quantized_vs_full_same_gene	0.9994678497314453
931	quantized_vs_full_same_gene	0.999928891658783
932	quantized_vs_full_same_gene	0.9993433356285095
933	quantized_vs_full_same_gene	0.999902606010437
934	quantized_vs_full_same_gene	1.0001475811004639
935	quantized_vs_full_same_gene	1.0000574588775635
936	quantized_vs_full_same_gene	0.9997758865356445
937	quantized_vs_full_same_gene	0.9994276165962219
938	quantized_vs_full_same_gene	0.9998490214347839
939	quantized_vs_full_same_gene	0.9997960329055786
940	quantized_vs_full_same_gene	0.9995650053024292
941	quantized_vs_full_same_gene	0.999846339225769
942	quantized_vs_full_same_gene	0.9997499585151672
943	quantized_vs_full_same_gene	0.9996261596679688
944	quantized_vs_full_same_gene	0.9993742108345032
945	quantized_vs_full_same_gene	0.9998501539230347
946	quantized_vs_full_same_gene	0.9994605779647827
947	quantized_vs_full_same_gene	0.9998047947883606
948	quantized_vs_full_same_gene	0.9989132881164551
949	quantized_vs_full_same_gene	0.999417781829834
950	quantized_vs_full_same_gene	1.0000832080841064
951	quantized_vs_full_same_gene	0.999956488609314
952	quantized_vs_full_same_gene	0.9995516538619995
953	quantized_vs_full_same_gene	0.9999758005142212
954	quantized_vs_full_same_gene	0.9994900226593018
955	quantized_vs_full_same_gene	0.9993088841438293
956	quantized_vs_full_same_gene	0.9997936487197876
957	quantized_vs_full_same_gene	0.9997039437294006
958	quantized_vs_full_same_gene	0.9998683929443359
959	quantized_vs_full_same_gene	1.0000776052474976
960	quantized_vs_full_same_gene	1.000140905380249
961	quantized_vs_full_same_gene	0.9999268054962158
962	quantized_vs_full_same_gene	0.9999476075172424
963	quantized_vs_full_same_gene	0.9994713068008423
964	quantized_vs_full_same_gene	0.9997851848602295
965	quantized_vs_full_same_gene	0.9993072748184204
966	quantized_vs_full_same_gene	1.0000914335250854
967	quantized_vs_full_same_gene	0.9995090961456299
968	quantized_vs_full_same_gene	0.9995948672294617
969	quantized_vs_full_same_gene	0.9998365044593811
970	quantized_vs_full_same_gene	0.9997860193252563
971	quantized_vs_full_same_gene	0.9997466206550598
972	quantized_vs_full_same_gene	1.0001212358474731
973	quantized_vs_full_same_gene	0.9995675086975098
974	quantized_vs_full_same_gene	0.9996599555015564
975	quantized_vs_full_same_gene	0.999535322189331
976	quantized_vs_full_same_gene	0.9982366561889648
977	quantized_vs_full_same_gene	0.999516487121582
978	quantized_vs_full_same_gene	0.9995337724685669
979	quantized_vs_full_same_gene	0.9998211860656738
980	quantized_vs_full_same_gene	0.9995108246803284
981	quantized_vs_full_same_gene	0.9999580979347229
982	quantized_vs_full_same_gene	0.9996521472930908
983	quantized_vs_full_same_gene	0.999481201171875
984	quantized_vs_full_same_gene	1.0000072717666626
985	quantized_vs_full_same_gene	1.0000790357589722
986	quantized_vs_full_same_gene	0.9998834729194641
987	quantized_vs_full_same_gene	0.9995566010475159
988	quantized_vs_full_same_gene	0.9996751546859741
989	quantized_vs_full_same_gene	0.9995156526565552
990	quantized_vs_full_same_gene	0.9998053312301636
991	quantized_vs_full_same_gene	0.9995561242103577
992	quantized_vs_full_same_gene	0.9994866251945496
993	quantized_vs_full_same_gene	0.9997185468673706
994	quantized_vs_full_same_gene	0.9996963143348694
995	quantized_vs_full_same_gene	0.999335527420044
996	quantized_vs_full_same_gene	0.9995779991149902
997	quantized_vs_full_same_gene	0.9999484419822693
998	quantized_vs_full_same_gene	0.9995814561843872
999	quantized_vs_full_same_gene	0.9997901916503906
1000	quantized_vs_full_same_gene	0.9998959302902222
1001	quantized_vs_full_same_gene	1.0001654624938965
1002	quantized_vs_full_same_gene	0.9995723962783813
1003	quantized_vs_full_same_gene	0.9997698068618774
1004	quantized_vs_full_same_gene	0.9993177652359009
1005	quantized_vs_full_same_gene	0.9998462796211243
1006	quantized_vs_full_same_gene	0.9998387098312378
1007	quantized_vs_full_same_gene	0.9998638033866882
1008	quantized_vs_full_same_gene	0.9999426603317261
1009	quantized_vs_full_same_gene	0.9994314908981323
1010	quantized_vs_full_same_gene	0.9993159770965576
1011	quantized_vs_full_same_gene	0.9998247623443604
1012	quantized_vs_full_same_gene	0.9998739361763
1013	quantized_vs_full_same_gene	1.0000447034835815
1014	quantized_vs_full_same_gene	0.9998801946640015
1015	quantized_vs_full_same_gene	1.0000176429748535
1016	quantized_vs_full_same_gene	1.0000643730163574
1017	quantized_vs_full_same_gene	0.9995060563087463
1018	quantized_vs_full_same_gene	0.9998334050178528
1019	quantized_vs_full_same_gene	1.0001280307769775
1020	quantized_vs_full_same_gene	0.999954342842102
1021	quantized_vs_full_same_gene	0.9994200468063354
1022	quantized_vs_full_same_gene	1.0001283884048462
1023	quantized_vs_full_same_gene	1.0001357793807983
1024	quantized_vs_full_same_gene	0.9998286962509155
1025	quantized_vs_full_same_gene	0.999511182308197
1026	quantized_vs_full_same_gene	0.9995444416999817
1027	quantized_vs_full_same_gene	0.9993799328804016
1028	quantized_vs_full_same_gene	0.9996263980865479
1029	quantized_vs_full_same_gene	0.9998539686203003
1030	quantized_vs_full_same_gene	0.9994300603866577
1031	quantized_vs_full_same_gene	0.9995220303535461
1032	quantized_vs_full_same_gene	0.9999967217445374
1033	quantized_vs_full_same_gene	0.9995797872543335
1034	quantized_vs_full_same_gene	0.9995962381362915
1035	quantized_vs_full_same_gene	0.9999037981033325
1036	quantized_vs_full_same_gene	0.99977707862854
1037	quantized_vs_full_same_gene	0.9997358322143555
1038	quantized_vs_full_same_gene	0.9994547367095947
1039	quantized_vs_full_same_gene	0.999884843826294
1040	quantized_vs_full_same_gene	1.0000946521759033
1041	quantized_vs_full_same_gene	0.9997695684432983
1042	quantized_vs_full_same_gene	0.9995366930961609
1043	quantized_vs_full_same_gene	0.9993600845336914
1044	quantized_vs_full_same_gene	0.9999051094055176
1045	quantized_vs_full_same_gene	0.99942946434021
1046	quantized_vs_full_same_gene	0.9999995827674866
1047	quantized_vs_full_same_gene	0.999208927154541
1048	quantized_vs_full_same_gene	0.999454140663147
1049	quantized_vs_full_same_gene	0.9999887943267822
1050	quantized_vs_full_same_gene	0.999341607093811
1051	quantized_vs_full_same_gene	0.9995886087417603
1052	quantized_vs_full_same_gene	0.9996662139892578
1053	quantized_vs_full_same_gene	1.0001736879348755
1054	quantized_vs_full_same_gene	0.9999475479125977
1055	quantized_vs_full_same_gene	0.9999669790267944
1056	quantized_vs_full_same_gene	0.9999954700469971
1057	quantized_vs_full_same_gene	1.0001020431518555
1058	quantized_vs_full_same_gene	0.9997564554214478
1059	quantized_vs_full_same_gene	0.9995104074478149
1060	quantized_vs_full_same_gene	0.9999383687973022
1061	quantized_vs_full_same_gene	0.9995527267456055
1062	quantized_vs_full_same_gene	0.9998413920402527
1063	quantized_vs_full_same_gene	0.9998809099197388
1064	quantized_vs_full_same_gene	0.9999196529388428
1065	quantized_vs_full_same_gene	0.9995324015617371
1066	quantized_vs_full_same_gene	0.9994527101516724
1067	quantized_vs_full_same_gene	0.9998502731323242
1068	quantized_vs_full_same_gene	0.9998819828033447
1069	quantized_vs_full_same_gene	0.9999943971633911
1070	quantized_vs_full_same_gene	0.9998788833618164
1071	quantized_vs_full_same_gene	0.9998600482940674
1072	quantized_vs_full_same_gene	0.9996283054351807
1073	quantized_vs_full_same_gene	0.9999269843101501
1074	quantized_vs_full_same_gene	0.9993142485618591
1075	quantized_vs_full_same_gene	0.9998842477798462
1076	quantized_vs_full_same_gene	0.9997541904449463
1077	quantized_vs_full_same_gene	1.0000993013381958
1078	quantized_vs_full_same_gene	0.9999568462371826
1079	quantized_vs_full_same_gene	0.9998145699501038
1080	quantized_vs_full_same_gene	0.9999943971633911
1081	quantized_vs_full_same_gene	0.9993780851364136
1082	quantized_vs_full_same_gene	0.9997581839561462
1083	quantized_vs_full_same_gene	0.9991564750671387
1084	quantized_vs_full_same_gene	1.0000624656677246
1085	quantized_vs_full_same_gene	0.9997940063476562
1086	quantized_vs_full_same_gene	0.9995182156562805
1087	quantized_vs_full_same_gene	0.9997925758361816
1088	quantized_vs_full_same_gene	0.9994844794273376
1089	quantized_vs_full_same_gene	0.9999120831489563
1090	quantized_vs_full_same_gene	1.0000410079956055
1091	quantized_vs_full_same_gene	0.9997584223747253
1092	quantized_vs_full_same_gene	1.0001626014709473
1093	quantized_vs_full_same_gene	0.9995556473731995
1094	quantized_vs_full_same_gene	0.9996789693832397
1095	quantized_vs_full_same_gene	0.9998981356620789
1096	quantized_vs_full_same_gene	0.9994574785232544
1097	quantized_vs_full_same_gene	0.9997736811637878
1098	quantized_vs_full_same_gene	0.9995569586753845
1099	quantized_vs_full_same_gene	0.9998868107795715
1100	quantized_vs_full_same_gene	0.9996104836463928
1101	quantized_vs_full_same_gene	0.999922513961792
1102	quantized_vs_full_same_gene	0.99941086769104
1103	quantized_vs_full_same_gene	0.999687910079956
1104	quantized_vs_full_same_gene	0.9994879961013794
1105	quantized_vs_full_same_gene	0.9999181628227234
1106	quantized_vs_full_same_gene	0.9991950988769531
1107	quantized_vs_full_same_gene	0.9994001388549805
1108	quantized_vs_full_same_gene	0.9996984601020813
1109	quantized_vs_full_same_gene	0.9999927282333374
1110	quantized_vs_full_same_gene	0.9996861219406128
1111	quantized_vs_full_same_gene	0.9999229311943054
1112	quantized_vs_full_same_gene	1.000069499015808
1113	quantized_vs_full_same_gene	0.9994422793388367
1114	quantized_vs_full_same_gene	0.9996799230575562
1115	quantized_vs_full_same_gene	0.9995511174201965
1116	quantized_vs_full_same_gene	0.999732494354248
1117	quantized_vs_full_same_gene	1.0000245571136475
1118	quantized_vs_full_same_gene	1.0001288652420044
1119	quantized_vs_full_same_gene	0.9992580413818359
1120	quantized_vs_full_same_gene	0.9994486570358276
1121	quantized_vs_full_same_gene	0.9999547004699707
1122	quantized_vs_full_same_gene	1.000065565109253
1123	quantized_vs_full_same_gene	0.999970018863678
1124	quantized_vs_full_same_gene	1.0001425743103027
1125	quantized_vs_full_same_gene	0.9996011257171631
1126	quantized_vs_full_same_gene	0.9996514320373535
1127	quantized_vs_full_same_gene	0.9995536804199219
1128	quantized_vs_full_same_gene	0.9999841451644897
1129	quantized_vs_full_same_gene	0.9999067783355713
1130	quantized_vs_full_same_gene	1.0000059604644775
1131	quantized_vs_full_same_gene	0.9996271133422852
1132	quantized_vs_full_same_gene	0.9993817210197449
1133	quantized_vs_full_same_gene	0.9997471570968628
1134	quantized_vs_full_same_gene	0.999876856803894
1135	quantized_vs_full_same_gene	0.9994717240333557
1136	quantized_vs_full_same_gene	1.0000823736190796
1137	quantized_vs_full_same_gene	0.9994844198226929
1138	quantized_vs_full_same_gene	1.000182867050171
1139	quantized_vs_full_same_gene	0.9995080232620239
1140	quantized_vs_full_same_gene	0.9997341632843018
1141	quantized_vs_full_same_gene	0.9993234872817993
1142	quantized_vs_full_same_gene	0.9996217489242554
1143	quantized_vs_full_same_gene	0.9993798732757568
1144	quantized_vs_full_same_gene	1.0000746250152588
1145	quantized_vs_full_same_gene	0.9998675584793091
1146	quantized_vs_full_same_gene	0.9996255040168762
1147	quantized_vs_full_same_gene	0.9995976686477661
1148	quantized_vs_full_same_gene	0.9998234510421753
1149	quantized_vs_full_same_gene	1.000239610671997
1150	quantized_vs_full_same_gene	0.9998430013656616
1151	quantized_vs_full_same_gene	0.9996398687362671
1152	quantized_vs_full_same_gene	1.0000251531600952
1153	quantized_vs_full_same_gene	0.9994989037513733
1154	quantized_vs_full_same_gene	0.9997106790542603
1155	quantized_vs_full_same_gene	0.9996564388275146
1156	quantized_vs_full_same_gene	0.9998413920402527
1157	quantized_vs_full_same_gene	0.9996706247329712
1158	quantized_vs_full_same_gene	0.999886155128479
1159	quantized_vs_full_same_gene	0.999934196472168
1160	quantized_vs_full_same_gene	0.999706506729126
1161	quantized_vs_full_same_gene	0.9998109340667725
1162	quantized_vs_full_same_gene	0.9995574951171875
1163	quantized_vs_full_same_gene	1.0001603364944458
1164	quantized_vs_full_same_gene	1.0000485181808472
1165	quantized_vs_full_same_gene	1.0000044107437134
1166	quantized_vs_full_same_gene	0.9995751976966858
1167	quantized_vs_full_same_gene	1.000144124031067
1168	quantized_vs_full_same_gene	0.9994639158248901
1169	quantized_vs_full_same_gene	1.000099539756775
1170	quantized_vs_full_same_gene	0.9993683695793152
1171	quantized_vs_full_same_gene	0.9997130036354065
1172	quantized_vs_full_same_gene	1.0000174045562744
1173	quantized_vs_full_same_gene	0.9994879364967346
1174	quantized_vs_full_same_gene	0.9999716281890869
1175	quantized_vs_full_same_gene	0.9995856881141663
1176	quantized_vs_full_same_gene	0.9997445940971375
1177	quantized_vs_full_same_gene	1.0000085830688477
1178	quantized_vs_full_same_gene	0.9994003772735596
1179	quantized_vs_full_same_gene	1.0001378059387207
1180	quantized_vs_full_same_gene	0.9999417066574097
1181	quantized_vs_full_same_gene	0.9993320107460022
1182	quantized_vs_full_same_gene	1.0001126527786255
1183	quantized_vs_full_same_gene	1.0001428127288818
1184	quantized_vs_full_same_gene	0.9999077320098877
1185	quantized_vs_full_same_gene	1.000030279159546
1186	quantized_vs_full_same_gene	0.9997758269309998
1187	quantized_vs_full_same_gene	0.9998452067375183
1188	quantized_vs_full_same_gene	1.000001311302185
1189	quantized_vs_full_same_gene	1.0001490116119385
1190	quantized_vs_full_same_gene	1.0002089738845825
1191	quantized_vs_full_same_gene	0.9995162487030029
1192	quantized_vs_full_same_gene	1.0001451969146729
1193	quantized_vs_full_same_gene	1.0000427961349487
1194	quantized_vs_full_same_gene	0.9994049072265625
1195	quantized_vs_full_same_gene	0.9996038675308228
1196	quantized_vs_full_same_gene	1.0001041889190674
1197	quantized_vs_full_same_gene	0.9997133016586304
1198	quantized_vs_full_same_gene	0.9995244145393372
1199	quantized_vs_full_same_gene	1.000175952911377
1200	quantized_vs_full_same_gene	0.9997387528419495
1201	quantized_vs_full_same_gene	1.0000579357147217
1202	quantized_vs_full_same_gene	0.9994283318519592
1203	quantized_vs_full_same_gene	0.999523937702179
1204	quantized_vs_full_same_gene	0.9999901056289673
1205	quantized_vs_full_same_gene	0.9995192885398865
1206	quantized_vs_full_same_gene	1.000037431716919
1207	quantized_vs_full_same_gene	0.9994655847549438
1208	quantized_vs_full_same_gene	0.9998397827148438
1209	quantized_vs_full_same_gene	0.9998557567596436
1210	quantized_vs_full_same_gene	0.9999571442604065
1211	quantized_vs_full_same_gene	1.000314712524414
1212	quantized_vs_full_same_gene	0.9997948408126831
1213	quantized_vs_full_same_gene	0.9995908737182617
1214	quantized_vs_full_same_gene	0.9995715618133545
1215	quantized_vs_full_same_gene	1.0000683069229126
1216	quantized_vs_full_same_gene	1.0000176429748535
1217	quantized_vs_full_same_gene	0.9997990131378174
1218	quantized_vs_full_same_gene	0.9998868703842163
1219	quantized_vs_full_same_gene	0.9998557567596436
1220	quantized_vs_full_same_gene	1.0002448558807373
1221	quantized_vs_full_same_gene	0.9998905658721924
1222	quantized_vs_full_same_gene	1.0001283884048462
1223	quantized_vs_full_same_gene	0.9997867345809937
1224	quantized_vs_full_same_gene	0.9994864463806152
1225	quantized_vs_full_same_gene	1.0001556873321533
1226	quantized_vs_full_same_gene	0.9998767375946045
1227	quantized_vs_full_same_gene	0.9997816681861877
1228	quantized_vs_full_same_gene	0.9994835257530212
1229	quantized_vs_full_same_gene	0.9996432065963745
1230	quantized_vs_full_same_gene	1.0002399682998657
1231	quantized_vs_full_same_gene	0.9997531175613403
1232	quantized_vs_full_same_gene	0.9999908208847046
1233	quantized_vs_full_same_gene	0.9994847178459167
1234	quantized_vs_full_same_gene	0.9998606443405151
1235	quantized_vs_full_same_gene	0.9995776414871216
1236	quantized_vs_full_same_gene	0.9999542236328125
1237	quantized_vs_full_same_gene	1.0001220703125
1238	quantized_vs_full_same_gene	0.9995264410972595
1239	quantized_vs_full_same_gene	0.9997686743736267
1240	quantized_vs_full_same_gene	0.9999101758003235
1241	quantized_vs_full_same_gene	0.9995331168174744
1242	quantized_vs_full_same_gene	1.0001007318496704
1243	quantized_vs_full_same_gene	0.9998929500579834
1244	quantized_vs_full_same_gene	1.0001248121261597
1245	quantized_vs_full_same_gene	0.9998620748519897
1246	quantized_vs_full_same_gene	0.9993896484375
1247	quantized_vs_full_same_gene	0.9995149374008179
1248	quantized_vs_full_same_gene	0.9994444847106934
1249	quantized_vs_full_same_gene	0.9998509883880615
1250	quantized_vs_full_same_gene	0.999916672706604
1251	quantized_vs_full_same_gene	0.9993306398391724
1252	quantized_vs_full_same_gene	0.9998813271522522
1253	quantized_vs_full_same_gene	1.0000487565994263
1254	quantized_vs_full_same_gene	0.9996414184570312
1255	quantized_vs_full_same_gene	0.9999914169311523
1256	quantized_vs_full_same_gene	0.999694287776947
1257	quantized_vs_full_same_gene	0.9994258880615234
1258	quantized_vs_full_same_gene	1.00008225440979
1259	quantized_vs_full_same_gene	0.9995176792144775
1260	quantized_vs_full_same_gene	0.9995112419128418
1261	quantized_vs_full_same_gene	0.9998716711997986
1262	quantized_vs_full_same_gene	0.9994888305664062
1263	quantized_vs_full_same_gene	0.9997831583023071
1264	quantized_vs_full_same_gene	1.000057339668274
1265	quantized_vs_full_same_gene	0.9997717142105103
1266	quantized_vs_full_same_gene	1.000073790550232
1267	quantized_vs_full_same_gene	0.9996562004089355
1268	quantized_vs_full_same_gene	0.9995481967926025
1269	quantized_vs_full_same_gene	0.9999655485153198
1270	quantized_vs_full_same_gene	1.00020432472229
1271	quantized_vs_full_same_gene	1.000015139579773
1272	quantized_vs_full_same_gene	0.9994364976882935
1273	quantized_vs_full_same_gene	0.9999454021453857
1274	quantized_vs_full_same_gene	0.9999871253967285
1275	quantized_vs_full_same_gene	0.9994808435440063
1276	quantized_vs_full_same_gene	0.999492883682251
1277	quantized_vs_full_same_gene	0.9996472001075745
1278	quantized_vs_full_same_gene	0.9995577335357666
1279	quantized_vs_full_same_gene	0.9994189143180847
1280	quantized_vs_full_same_gene	0.9998323917388916
1281	quantized_vs_full_same_gene	1.000234603881836
1282	quantized_vs_full_same_gene	0.9994400143623352
1283	quantized_vs_full_same_gene	0.9996824860572815
1284	quantized_vs_full_same_gene	0.9996562004089355
1285	quantized_vs_full_same_gene	1.0001521110534668
1286	quantized_vs_full_same_gene	0.9998680353164673
1287	quantized_vs_full_same_gene	0.9996495246887207
1288	quantized_vs_full_same_gene	0.9997272491455078
1289	quantized_vs_full_same_gene	0.9994765520095825
1290	quantized_vs_full_same_gene	0.9994828701019287
1291	quantized_vs_full_same_gene	0.9993603825569153
1292	quantized_vs_full_same_gene	0.9999867677688599
1293	quantized_vs_full_same_gene	1.0001078844070435
1294	quantized_vs_full_same_gene	0.9998723864555359
1295	quantized_vs_full_same_gene	0.9996645450592041
1296	quantized_vs_full_same_gene	0.999482274055481
1297	quantized_vs_full_same_gene	0.9996956586837769
1298	quantized_vs_full_same_gene	0.9997571110725403
1299	quantized_vs_full_same_gene	0.9993777871131897
1300	quantized_vs_full_same_gene	0.9997004270553589
1301	quantized_vs_full_same_gene	0.9998136758804321
1302	quantized_vs_full_same_gene	0.9999858140945435
1303	quantized_vs_full_same_gene	1.000114917755127
1304	quantized_vs_full_same_gene	1.0000239610671997
1305	quantized_vs_full_same_gene	1.0001306533813477
1306	quantized_vs_full_same_gene	0.9999028444290161
1307	quantized_vs_full_same_gene	0.9999209046363831
1308	quantized_vs_full_same_gene	1.0000923871994019
1309	quantized_vs_full_same_gene	0.9998500347137451
1310	quantized_vs_full_same_gene	1.0000574588775635
1311	quantized_vs_full_same_gene	0.9996534585952759
1312	quantized_vs_full_same_gene	0.9997400045394897
1313	quantized_vs_full_same_gene	0.9994416236877441
1314	quantized_vs_full_same_gene	0.9997308254241943
1315	quantized_vs_full_same_gene	0.9995949864387512
1316	quantized_vs_full_same_gene	0.9996224641799927
1317	quantized_vs_full_same_gene	0.9998887777328491
1318	quantized_vs_full_same_gene	0.9994103312492371
1319	quantized_vs_full_same_gene	0.9996618628501892
1320	quantized_vs_full_same_gene	0.9998608827590942
1321	quantized_vs_full_same_gene	1.000070571899414
1322	quantized_vs_full_same_gene	0.9998360276222229
1323	quantized_vs_full_same_gene	0.99960857629776
1324	quantized_vs_full_same_gene	0.9999116659164429
1325	quantized_vs_full_same_gene	0.9996911287307739
1326	quantized_vs_full_same_gene	0.9994128346443176
1327	quantized_vs_full_same_gene	0.9993438720703125
1328	quantized_vs_full_same_gene	0.9999964237213135
1329	quantized_vs_full_same_gene	1.0002236366271973
1330	quantized_vs_full_same_gene	0.9994968175888062
1331	quantized_vs_full_same_gene	1.0002288818359375
1332	quantized_vs_full_same_gene	1.000070571899414
1333	quantized_vs_full_same_gene	1.0001568794250488
1334	quantized_vs_full_same_gene	1.000172734260559
1335	quantized_vs_full_same_gene	0.9999622106552124
1336	quantized_vs_full_same_gene	0.9996477961540222
1337	quantized_vs_full_same_gene	1.0001039505004883
1338	quantized_vs_full_same_gene	0.9999412298202515
1339	quantized_vs_full_same_gene	0.9995688199996948
1340	quantized_vs_full_same_gene	0.9999456405639648
1341	quantized_vs_full_same_gene	0.9998657703399658
1342	quantized_vs_full_same_gene	0.9996322393417358
1343	quantized_vs_full_same_gene	0.9999854564666748
1344	quantized_vs_full_same_gene	0.999937891960144
1345	quantized_vs_full_same_gene	0.9996062517166138
1346	quantized_vs_full_same_gene	0.9999013543128967
1347	quantized_vs_full_same_gene	0.9993210434913635
1348	quantized_vs_full_same_gene	0.9999445676803589
1349	quantized_vs_full_same_gene	0.999712347984314
1350	quantized_vs_full_same_gene	0.9998865127563477
1351	quantized_vs_full_same_gene	0.999695360660553
1352	quantized_vs_full_same_gene	1.0001013278961182
1353	quantized_vs_full_same_gene	1.0000174045562744
1354	quantized_vs_full_same_gene	0.9998417496681213
1355	quantized_vs_full_same_gene	0.9995205402374268
1356	quantized_vs_full_same_gene	0.9997493028640747
1357	quantized_vs_full_same_gene	0.9998496770858765
1358	quantized_vs_full_same_gene	0.9997289180755615
1359	quantized_vs_full_same_gene	0.9997040033340454
1360	quantized_vs_full_same_gene	0.9999041557312012
1361	quantized_vs_full_same_gene	0.9996158480644226
1362	quantized_vs_full_same_gene	0.9998123645782471
1363	quantized_vs_full_same_gene	0.9998959302902222
1364	quantized_vs_full_same_gene	0.999874472618103
1365	quantized_vs_full_same_gene	0.9996041059494019
1366	quantized_vs_full_same_gene	0.9999609589576721
1367	quantized_vs_full_same_gene	1.0000845193862915
1368	quantized_vs_full_same_gene	0.9997296929359436
1369	quantized_vs_full_same_gene	0.9998816251754761
1370	quantized_vs_full_same_gene	1.000011682510376
1371	quantized_vs_full_same_gene	0.9996185302734375
1372	quantized_vs_full_same_gene	0.999700129032135
1373	quantized_vs_full_same_gene	0.9997532963752747
1374	quantized_vs_full_same_gene	0.999812126159668
1375	quantized_vs_full_same_gene	0.9999747276306152
1376	quantized_vs_full_same_gene	0.9998737573623657
1377	quantized_vs_full_same_gene	0.9995695948600769
1378	quantized_vs_full_same_gene	0.9994767904281616
1379	quantized_vs_full_same_gene	0.999912440776825
1380	quantized_vs_full_same_gene	0.999843418598175
1381	quantized_vs_full_same_gene	1.0000323057174683
1382	quantized_vs_full_same_gene	0.9999871253967285
1383	quantized_vs_full_same_gene	0.9994869828224182
1384	quantized_vs_full_same_gene	0.9996328353881836
1385	quantized_vs_full_same_gene	0.9996007084846497
1386	quantized_vs_full_same_gene	0.9999752044677734
1387	quantized_vs_full_same_gene	0.9992356300354004
1388	quantized_vs_full_same_gene	0.99993497133255
1389	quantized_vs_full_same_gene	0.9993898868560791
1390	quantized_vs_full_same_gene	0.9998358488082886
1391	quantized_vs_full_same_gene	0.9995018243789673
1392	quantized_vs_full_same_gene	0.9999579191207886
1393	quantized_vs_full_same_gene	0.9998764991760254
1394	quantized_vs_full_same_gene	0.9994951486587524
1395	quantized_vs_full_same_gene	0.9997860789299011
1396	quantized_vs_full_same_gene	0.9998182654380798
1397	quantized_vs_full_same_gene	0.999993622303009
1398	quantized_vs_full_same_gene	0.9991540908813477
1399	quantized_vs_full_same_gene	0.999660313129425
1400	quantized_vs_full_same_gene	0.9998725652694702
1401	quantized_vs_full_same_gene	0.9996721744537354
1402	quantized_vs_full_same_gene	0.9995024800300598
1403	quantized_vs_full_same_gene	0.9995743036270142
1404	quantized_vs_full_same_gene	0.9994375109672546
1405	quantized_vs_full_same_gene	0.999865710735321
1406	quantized_vs_full_same_gene	0.9993890523910522
1407	quantized_vs_full_same_gene	0.9997054934501648
1408	quantized_vs_full_same_gene	0.999782919883728
1409	quantized_vs_full_same_gene	0.9997738599777222
1410	quantized_vs_full_same_gene	0.9994208216667175
1411	quantized_vs_full_same_gene	0.9999185800552368
1412	quantized_vs_full_same_gene	0.9994090795516968
1413	quantized_vs_full_same_gene	0.9998680353164673
1414	quantized_vs_full_same_gene	0.9994276762008667
1415	quantized_vs_full_same_gene	0.9997025728225708
1416	quantized_vs_full_same_gene	0.9996024370193481
1417	quantized_vs_full_same_gene	0.9997344017028809
1418	quantized_vs_full_same_gene	0.9994887113571167
1419	quantized_vs_full_same_gene	0.9995533227920532
1420	quantized_vs_full_same_gene	1.0000810623168945
1421	quantized_vs_full_same_gene	0.9999319314956665
1422	quantized_vs_full_same_gene	0.9997776746749878
1423	quantized_vs_full_same_gene	1.0000290870666504
1424	quantized_vs_full_same_gene	1.000030517578125
1425	quantized_vs_full_same_gene	0.9997406601905823
1426	quantized_vs_full_same_gene	0.9997850656509399
1427	quantized_vs_full_same_gene	0.999971866607666
1428	quantized_vs_full_same_gene	0.9995973110198975
1429	quantized_vs_full_same_gene	0.9996190071105957
1430	quantized_vs_full_same_gene	1.0001256465911865
1431	quantized_vs_full_same_gene	1.0000431537628174
1432	quantized_vs_full_same_gene	0.9997331500053406
1433	quantized_vs_full_same_gene	0.9994992017745972
1434	quantized_vs_full_same_gene	0.9995833039283752
1435	quantized_vs_full_same_gene	0.9995847940444946
1436	quantized_vs_full_same_gene	0.9994030594825745
1437	quantized_vs_full_same_gene	0.9997895956039429
1438	quantized_vs_full_same_gene	1.0000261068344116
1439	quantized_vs_full_same_gene	0.9993007779121399
1440	quantized_vs_full_same_gene	0.9997789859771729
1441	quantized_vs_full_same_gene	0.9998176097869873
1442	quantized_vs_full_same_gene	1.0000948905944824
1443	quantized_vs_full_same_gene	0.9998300671577454
1444	quantized_vs_full_same_gene	0.99933922290802
1445	quantized_vs_full_same_gene	0.999599814414978
1446	quantized_vs_full_same_gene	0.9995452165603638
1447	quantized_vs_full_same_gene	0.9994000196456909
1448	quantized_vs_full_same_gene	0.9997439384460449
1449	quantized_vs_full_same_gene	0.9995802044868469
1450	quantized_vs_full_same_gene	1.0001106262207031
1451	quantized_vs_full_same_gene	0.9994399547576904
1452	quantized_vs_full_same_gene	0.9994438886642456
1453	quantized_vs_full_same_gene	0.9995598196983337
1454	quantized_vs_full_same_gene	0.9995152950286865
1455	quantized_vs_full_same_gene	0.9997761249542236
1456	quantized_vs_full_same_gene	0.9997521638870239
1457	quantized_vs_full_same_gene	0.9999995827674866
1458	quantized_vs_full_same_gene	0.9995095729827881
1459	quantized_vs_full_same_gene	0.999859094619751
1460	quantized_vs_full_same_gene	1.0000799894332886
1461	quantized_vs_full_same_gene	0.9998910427093506
1462	quantized_vs_full_same_gene	1.0000853538513184
1463	quantized_vs_full_same_gene	1.0000131130218506
1464	quantized_vs_full_same_gene	0.9995466470718384
1465	quantized_vs_full_same_gene	0.9994078874588013
1466	quantized_vs_full_same_gene	0.9995827078819275
1467	quantized_vs_full_same_gene	0.9999706745147705
1468	quantized_vs_full_same_gene	0.9997861385345459
1469	quantized_vs_full_same_gene	0.9995167255401611
1470	quantized_vs_full_same_gene	1.0000419616699219
1471	quantized_vs_full_same_gene	0.9990742206573486
1472	quantized_vs_full_same_gene	0.9998597502708435
1473	quantized_vs_full_same_gene	0.999485969543457
1474	quantized_vs_full_same_gene	0.9998514652252197
1475	quantized_vs_full_same_gene	0.9996148347854614
1476	quantized_vs_full_same_gene	0.999401867389679
1477	quantized_vs_full_same_gene	0.9997680187225342
1478	quantized_vs_full_same_gene	0.9998021721839905
1479	quantized_vs_full_same_gene	0.9995754957199097
1480	quantized_vs_full_same_gene	0.9997282028198242
1481	quantized_vs_full_same_gene	0.999711275100708
1482	quantized_vs_full_same_gene	1.0000394582748413
1483	quantized_vs_full_same_gene	0.9994741678237915
1484	quantized_vs_full_same_gene	0.9998217225074768
1485	quantized_vs_full_same_gene	0.9996612071990967
1486	quantized_vs_full_same_gene	0.9998099207878113
1487	quantized_vs_full_same_gene	0.9995251297950745
1488	quantized_vs_full_same_gene	0.9996403455734253
1489	quantized_vs_full_same_gene	0.9998096227645874
1490	quantized_vs_full_same_gene	0.9996325969696045
1491	quantized_vs_full_same_gene	0.9999847412109375
1492	quantized_vs_full_same_gene	0.9996488690376282
1493	quantized_vs_full_same_gene	1.0000214576721191
1494	quantized_vs_full_same_gene	1.0001513957977295
1495	quantized_vs_full_same_gene	0.9996548295021057
1496	quantized_vs_full_same_gene	0.9995975494384766
1497	quantized_vs_full_same_gene	0.999652624130249
1498	quantized_vs_full_same_gene	1.0002615451812744
1499	quantized_vs_full_same_gene	1.0000003576278687
1500	quantized_vs_full_same_gene	0.9999794960021973
1501	quantized_vs_full_same_gene	0.9997686147689819
1502	quantized_vs_full_same_gene	0.9996411204338074
1503	quantized_vs_full_same_gene	0.9996761679649353
1504	quantized_vs_full_same_gene	0.9994667172431946
1505	quantized_vs_full_same_gene	0.9997104406356812
1506	quantized_vs_full_same_gene	0.9991410970687866
1507	quantized_vs_full_same_gene	0.9997988343238831
1508	quantized_vs_full_same_gene	0.9999829530715942
1509	quantized_vs_full_same_gene	0.9992675185203552
1510	quantized_vs_full_same_gene	0.9995455741882324
1511	quantized_vs_full_same_gene	0.9999618530273438
1512	quantized_vs_full_same_gene	0.9995132684707642
1513	quantized_vs_full_same_gene	0.9994111061096191
1514	quantized_vs_full_same_gene	0.9998267889022827
1515	quantized_vs_full_same_gene	0.9993832111358643
1516	quantized_vs_full_same_gene	1.0001482963562012
1517	quantized_vs_full_same_gene	0.9997270107269287
1518	quantized_vs_full_same_gene	1.0001811981201172
1519	quantized_vs_full_same_gene	0.9993866682052612
1520	quantized_vs_full_same_gene	0.9992465972900391
1521	quantized_vs_full_same_gene	1.0002741813659668
1522	quantized_vs_full_same_gene	0.9995551705360413
1523	quantized_vs_full_same_gene	0.9997222423553467
1524	quantized_vs_full_same_gene	0.999694287776947
1525	quantized_vs_full_same_gene	0.999634861946106
1526	quantized_vs_full_same_gene	0.99976646900177
1527	quantized_vs_full_same_gene	0.9994624257087708
1528	quantized_vs_full_same_gene	0.9998966455459595
1529	quantized_vs_full_same_gene	1.0000407695770264
1530	quantized_vs_full_same_gene	1.000089168548584
1531	quantized_vs_full_same_gene	0.9999045729637146
1532	quantized_vs_full_same_gene	0.9999735355377197
1533	quantized_vs_full_same_gene	0.9996812343597412
1534	quantized_vs_full_same_gene	0.9995601177215576
1535	quantized_vs_full_same_gene	0.999380886554718
1536	quantized_vs_full_same_gene	0.9997373819351196
1537	quantized_vs_full_same_gene	0.9997023344039917
1538	quantized_vs_full_same_gene	0.9997830986976624
1539	quantized_vs_full_same_gene	0.9995120167732239
1540	quantized_vs_full_same_gene	0.9997743368148804
1541	quantized_vs_full_same_gene	0.9991791844367981
1542	quantized_vs_full_same_gene	0.9994094371795654
1543	quantized_vs_full_same_gene	0.999678373336792
1544	quantized_vs_full_same_gene	0.9994342923164368
1545	quantized_vs_full_same_gene	0.9993499517440796
1546	quantized_vs_full_same_gene	0.9995341897010803
1547	quantized_vs_full_same_gene	1.0000872611999512
1548	quantized_vs_full_same_gene	0.9994925260543823
1549	quantized_vs_full_same_gene	0.9997768998146057
1550	quantized_vs_full_same_gene	0.9998245239257812
1551	quantized_vs_full_same_gene	0.9997740983963013
1552	quantized_vs_full_same_gene	0.9999240040779114
1553	quantized_vs_full_same_gene	0.9998522996902466
1554	quantized_vs_full_same_gene	1.0000357627868652
1555	quantized_vs_full_same_gene	0.9994125962257385
1556	quantized_vs_full_same_gene	0.9998533725738525
1557	quantized_vs_full_same_gene	0.9999304413795471
1558	quantized_vs_full_same_gene	0.9999228715896606
1559	quantized_vs_full_same_gene	0.9993773698806763
1560	quantized_vs_full_same_gene	0.9997212290763855
1561	quantized_vs_full_same_gene	0.9992716908454895
1562	quantized_vs_full_same_gene	0.9998776912689209
1563	quantized_vs_full_same_gene	0.9996126890182495
1564	quantized_vs_full_same_gene	0.9997767806053162
1565	quantized_vs_full_same_gene	0.9996297359466553
1566	quantized_vs_full_same_gene	0.9993786811828613
1567	quantized_vs_full_same_gene	0.9999098777770996
1568	quantized_vs_full_same_gene	0.9996275901794434
1569	quantized_vs_full_same_gene	1.0001776218414307
1570	quantized_vs_full_same_gene	1.000012993812561
1571	quantized_vs_full_same_gene	1.0001492500305176
1572	quantized_vs_full_same_gene	0.999813437461853
1573	quantized_vs_full_same_gene	0.9993752241134644
1574	quantized_vs_full_same_gene	0.9996256232261658
1575	quantized_vs_full_same_gene	0.9993643760681152
1576	quantized_vs_full_same_gene	0.9996621608734131
1577	quantized_vs_full_same_gene	0.9997811317443848
1578	quantized_vs_full_same_gene	0.9997637271881104
1579	quantized_vs_full_same_gene	0.9996130466461182
1580	quantized_vs_full_same_gene	0.9997587203979492
1581	quantized_vs_full_same_gene	0.9994348883628845
1582	quantized_vs_full_same_gene	0.9999232888221741
1583	quantized_vs_full_same_gene	0.9997309446334839
1584	quantized_vs_full_same_gene	0.999567985534668
1585	quantized_vs_full_same_gene	0.9995471835136414
1586	quantized_vs_full_same_gene	1.0000755786895752
1587	quantized_vs_full_same_gene	0.9996093511581421
1588	quantized_vs_full_same_gene	1.0001354217529297
1589	quantized_vs_full_same_gene	0.9997889399528503
1590	quantized_vs_full_same_gene	0.9999154806137085
1591	quantized_vs_full_same_gene	0.9993968605995178
1592	quantized_vs_full_same_gene	0.9997698664665222
1593	quantized_vs_full_same_gene	0.9991973042488098
1594	quantized_vs_full_same_gene	0.9996073246002197
1595	quantized_vs_full_same_gene	0.9999385476112366
1596	quantized_vs_full_same_gene	0.9996373057365417
1597	quantized_vs_full_same_gene	0.9999048709869385
1598	quantized_vs_full_same_gene	0.9998008012771606
1599	quantized_vs_full_same_gene	0.9998094439506531
1600	quantized_vs_full_same_gene	0.999798059463501
1601	quantized_vs_full_same_gene	0.9995160102844238
1602	quantized_vs_full_same_gene	0.999686598777771
1603	quantized_vs_full_same_gene	0.9994761943817139
1604	quantized_vs_full_same_gene	0.9996274709701538
1605	quantized_vs_full_same_gene	0.999895453453064
1606	quantized_vs_full_same_gene	0.9995458126068115
1607	quantized_vs_full_same_gene	0.9996821880340576
1608	quantized_vs_full_same_gene	0.9996827244758606
1609	quantized_vs_full_same_gene	0.9999934434890747
1610	quantized_vs_full_same_gene	0.9996553659439087
1611	quantized_vs_full_same_gene	0.9994104504585266
1612	quantized_vs_full_same_gene	0.9997029304504395
1613	quantized_vs_full_same_gene	1.0000784397125244
1614	quantized_vs_full_same_gene	0.9994518756866455
1615	quantized_vs_full_same_gene	0.9994317293167114
1616	quantized_vs_full_same_gene	0.9996474385261536
1617	quantized_vs_full_same_gene	0.9995337128639221
1618	quantized_vs_full_same_gene	0.9998060464859009
1619	quantized_vs_full_same_gene	0.9998636245727539
1620	quantized_vs_full_same_gene	0.9996358156204224
1621	quantized_vs_full_same_gene	1.0001273155212402
1622	quantized_vs_full_same_gene	0.9997768402099609
1623	quantized_vs_full_same_gene	0.9994705319404602
1624	quantized_vs_full_same_gene	0.9997656941413879
1625	quantized_vs_full_same_gene	0.9996880888938904
1626	quantized_vs_full_same_gene	0.9995564222335815
1627	quantized_vs_full_same_gene	1.0000944137573242
1628	quantized_vs_full_same_gene	0.999765157699585
1629	quantized_vs_full_same_gene	0.9999821186065674
1630	quantized_vs_full_same_gene	0.999626100063324
1631	quantized_vs_full_same_gene	0.9998950958251953
1632	quantized_vs_full_same_gene	0.999366044998169
1633	quantized_vs_full_same_gene	0.9995858669281006
1634	quantized_vs_full_same_gene	1.0001325607299805
1635	quantized_vs_full_same_gene	1.0001214742660522
1636	quantized_vs_full_same_gene	0.9996023178100586
1637	quantized_vs_full_same_gene	0.9996815323829651
1638	quantized_vs_full_same_gene	0.9998016357421875
1639	quantized_vs_full_same_gene	0.9994730949401855
1640	quantized_vs_full_same_gene	0.9996424913406372
1641	quantized_vs_full_same_gene	0.9998260736465454
1642	quantized_vs_full_same_gene	0.9999423623085022
1643	quantized_vs_full_same_gene	1.000016689300537
1644	quantized_vs_full_same_gene	1.0000733137130737
1645	quantized_vs_full_same_gene	0.9997817873954773
1646	quantized_vs_full_same_gene	0.9995426535606384
1647	quantized_vs_full_same_gene	0.9999294281005859
1648	quantized_vs_full_same_gene	0.9999632835388184
1649	quantized_vs_full_same_gene	0.9997379183769226
1650	quantized_vs_full_same_gene	1.0001180171966553
1651	quantized_vs_full_same_gene	0.9992351531982422
1652	quantized_vs_full_same_gene	0.9997338056564331
1653	quantized_vs_full_same_gene	0.9993631839752197
1654	quantized_vs_full_same_gene	0.9998030066490173
1655	quantized_vs_full_same_gene	0.9995286464691162
1656	quantized_vs_full_same_gene	0.9997767210006714
1657	quantized_vs_full_same_gene	0.9995154142379761
1658	quantized_vs_full_same_gene	0.9997350573539734
1659	quantized_vs_full_same_gene	0.9996628761291504
1660	quantized_vs_full_same_gene	0.9999021887779236
1661	quantized_vs_full_same_gene	0.9993737936019897
1662	quantized_vs_full_same_gene	0.9995312690734863
1663	quantized_vs_full_same_gene	1.000124216079712
1664	quantized_vs_full_same_gene	1.0000009536743164
1665	quantized_vs_full_same_gene	0.9999488592147827
1666	quantized_vs_full_same_gene	1.0001192092895508
1667	quantized_vs_full_same_gene	0.9995383024215698
1668	quantized_vs_full_same_gene	1.0001102685928345
1669	quantized_vs_full_same_gene	0.999448299407959
1670	quantized_vs_full_same_gene	0.9995957612991333
1671	quantized_vs_full_same_gene	0.9996747970581055
1672	quantized_vs_full_same_gene	0.9995942115783691
1673	quantized_vs_full_same_gene	1.0002751350402832
1674	quantized_vs_full_same_gene	0.9995263814926147
1675	quantized_vs_full_same_gene	0.9997777938842773
1676	quantized_vs_full_same_gene	0.9998974800109863
1677	quantized_vs_full_same_gene	0.9998565912246704
1678	quantized_vs_full_same_gene	0.9987254738807678
1679	quantized_vs_full_same_gene	1.000022053718567
1680	quantized_vs_full_same_gene	0.999865710735321
1681	quantized_vs_full_same_gene	0.9999825954437256
1682	quantized_vs_full_same_gene	1.0000828504562378
1683	quantized_vs_full_same_gene	0.9996852278709412
1684	quantized_vs_full_same_gene	0.9994085431098938
1685	quantized_vs_full_same_gene	1.0000922679901123
1686	quantized_vs_full_same_gene	0.9998179078102112
1687	quantized_vs_full_same_gene	0.999405026435852
1688	quantized_vs_full_same_gene	1.0001002550125122
1689	quantized_vs_full_same_gene	0.9999570846557617
1690	quantized_vs_full_same_gene	1.0001353025436401
1691	quantized_vs_full_same_gene	0.9998661875724792
1692	quantized_vs_full_same_gene	0.9996075630187988
1693	quantized_vs_full_same_gene	1.000083327293396
1694	quantized_vs_full_same_gene	1.0001589059829712
1695	quantized_vs_full_same_gene	0.9999265670776367
1696	quantized_vs_full_same_gene	0.999800443649292
1697	quantized_vs_full_same_gene	0.9999023675918579
1698	quantized_vs_full_same_gene	0.9994771480560303
1699	quantized_vs_full_same_gene	0.9999655485153198
1700	quantized_vs_full_same_gene	1.0000708103179932
1701	quantized_vs_full_same_gene	1.0001064538955688
1702	quantized_vs_full_same_gene	0.9995445013046265
1703	quantized_vs_full_same_gene	0.9999035596847534
1704	quantized_vs_full_same_gene	0.9999271631240845
1705	quantized_vs_full_same_gene	0.9997448921203613
1706	quantized_vs_full_same_gene	0.9999725818634033
1707	quantized_vs_full_same_gene	0.9996950626373291
1708	quantized_vs_full_same_gene	0.9995641708374023
1709	quantized_vs_full_same_gene	0.9999949932098389
1710	quantized_vs_full_same_gene	0.9997861981391907
1711	quantized_vs_full_same_gene	0.9996110796928406
1712	quantized_vs_full_same_gene	0.999904990196228
1713	quantized_vs_full_same_gene	1.000286340713501
1714	quantized_vs_full_same_gene	0.9995549917221069
1715	quantized_vs_full_same_gene	0.9999288320541382
1716	quantized_vs_full_same_gene	0.9994467496871948
1717	quantized_vs_full_same_gene	0.9997280836105347
1718	quantized_vs_full_same_gene	1.0000399351119995
1719	quantized_vs_full_same_gene	1.000133991241455
1720	quantized_vs_full_same_gene	0.9998684525489807
1721	quantized_vs_full_same_gene	0.9999617338180542
1722	quantized_vs_full_same_gene	0.9996935129165649
1723	quantized_vs_full_same_gene	0.9996111989021301
1724	quantized_vs_full_same_gene	0.9998010396957397
1725	quantized_vs_full_same_gene	1.0000064373016357
1726	quantized_vs_full_same_gene	0.9996824264526367
1727	quantized_vs_full_same_gene	0.9998431205749512
1728	quantized_vs_full_same_gene	0.9998881220817566
1729	quantized_vs_full_same_gene	0.9997515678405762
1730	quantized_vs_full_same_gene	0.9994968771934509
1731	quantized_vs_full_same_gene	0.9997373223304749
1732	quantized_vs_full_same_gene	0.9999887943267822
1733	quantized_vs_full_same_gene	0.99962317943573
1734	quantized_vs_full_same_gene	1.0001884698867798
1735	quantized_vs_full_same_gene	0.9994938969612122
1736	quantized_vs_full_same_gene	0.999648928642273
1737	quantized_vs_full_same_gene	0.9999527931213379
1738	quantized_vs_full_same_gene	0.9993965029716492
1739	quantized_vs_full_same_gene	0.9995896816253662
1740	quantized_vs_full_same_gene	0.9996700286865234
1741	quantized_vs_full_same_gene	0.9999434947967529
1742	quantized_vs_full_same_gene	0.9994297623634338
1743	quantized_vs_full_same_gene	0.9999057054519653
1744	quantized_vs_full_same_gene	0.9999339580535889
1745	quantized_vs_full_same_gene	0.9996388554573059
1746	quantized_vs_full_same_gene	0.9995172023773193
1747	quantized_vs_full_same_gene	0.999813437461853
1748	quantized_vs_full_same_gene	0.999939501285553
1749	quantized_vs_full_same_gene	1.0000356435775757
1750	quantized_vs_full_same_gene	0.9996403455734253
1751	quantized_vs_full_same_gene	0.9994379878044128
1752	quantized_vs_full_same_gene	0.9993957877159119
1753	quantized_vs_full_same_gene	0.9998448491096497
1754	quantized_vs_full_same_gene	1.000089168548584
1755	quantized_vs_full_same_gene	0.9995535016059875
1756	quantized_vs_full_same_gene	0.9993825554847717
1757	quantized_vs_full_same_gene	0.9994659423828125
1758	quantized_vs_full_same_gene	0.9997755289077759
1759	quantized_vs_full_same_gene	1.0000696182250977
1760	quantized_vs_full_same_gene	0.9996904730796814
1761	quantized_vs_full_same_gene	0.9996625185012817
1762	quantized_vs_full_same_gene	0.9998784065246582
1763	quantized_vs_full_same_gene	1.0000327825546265
1764	quantized_vs_full_same_gene	0.9997230172157288
1765	quantized_vs_full_same_gene	0.9997414350509644
1766	quantized_vs_full_same_gene	0.999514102935791
1767	quantized_vs_full_same_gene	0.9995577335357666
1768	quantized_vs_full_same_gene	0.999930202960968
1769	quantized_vs_full_same_gene	0.9998602271080017
1770	quantized_vs_full_same_gene	0.9999068975448608
1771	quantized_vs_full_same_gene	1.0001832246780396
1772	quantized_vs_full_same_gene	1.0002180337905884
1773	quantized_vs_full_same_gene	0.9994138479232788
1774	quantized_vs_full_same_gene	1.0000038146972656
1775	quantized_vs_full_same_gene	1.000028371810913
1776	quantized_vs_full_same_gene	0.9996205568313599
1777	quantized_vs_full_same_gene	0.999576210975647
1778	quantized_vs_full_same_gene	0.9998810291290283
1779	quantized_vs_full_same_gene	1.0001583099365234
1780	quantized_vs_full_same_gene	1.000145435333252
1781	quantized_vs_full_same_gene	0.9994117021560669
1782	quantized_vs_full_same_gene	0.9993891716003418
1783	quantized_vs_full_same_gene	0.9995531439781189
1784	quantized_vs_full_same_gene	0.999755859375
1785	quantized_vs_full_same_gene	0.9996091723442078
1786	quantized_vs_full_same_gene	1.0001323223114014
1787	quantized_vs_full_same_gene	0.999962329864502
1788	quantized_vs_full_same_gene	0.9997957944869995
1789	quantized_vs_full_same_gene	1.0000407695770264
1790	quantized_vs_full_same_gene	0.9996873140335083
1791	quantized_vs_full_same_gene	0.9999076128005981
1792	quantized_vs_full_same_gene	0.9996616244316101
1793	quantized_vs_full_same_gene	0.9997512102127075
1794	quantized_vs_full_same_gene	0.9998464584350586
1795	quantized_vs_full_same_gene	0.9996466636657715
1796	quantized_vs_full_same_gene	0.9993428587913513
1797	quantized_vs_full_same_gene	0.9998897910118103
1798	quantized_vs_full_same_gene	0.9997569918632507
1799	quantized_vs_full_same_gene	0.9998078346252441
1800	quantized_vs_full_same_gene	0.9999659061431885
1801	quantized_vs_full_same_gene	0.9996411204338074
1802	quantized_vs_full_same_gene	0.9998577833175659
1803	quantized_vs_full_same_gene	0.9997173547744751
1804	quantized_vs_full_same_gene	0.9998096823692322
1805	quantized_vs_full_same_gene	0.9996362924575806
1806	quantized_vs_full_same_gene	0.9998965859413147
1807	quantized_vs_full_same_gene	0.9999063611030579
1808	quantized_vs_full_same_gene	0.999880850315094
1809	quantized_vs_full_same_gene	1.0001615285873413
1810	quantized_vs_full_same_gene	1.0000958442687988
1811	quantized_vs_full_same_gene	0.9994627237319946
1812	quantized_vs_full_same_gene	0.9996780157089233
1813	quantized_vs_full_same_gene	1.0000176429748535
1814	quantized_vs_full_same_gene	1.0000627040863037
1815	quantized_vs_full_same_gene	0.9998472332954407
1816	quantized_vs_full_same_gene	0.9999358654022217
1817	quantized_vs_full_same_gene	0.9994936585426331
1818	quantized_vs_full_same_gene	0.9999243021011353
1819	quantized_vs_full_same_gene	1.0000330209732056
1820	quantized_vs_full_same_gene	0.9996541738510132
1821	quantized_vs_full_same_gene	1.0001436471939087
1822	quantized_vs_full_same_gene	1.0002082586288452
1823	quantized_vs_full_same_gene	0.9999716281890869
1824	quantized_vs_full_same_gene	0.9994336366653442
1825	quantized_vs_full_same_gene	0.999821126461029
1826	quantized_vs_full_same_gene	0.9997761845588684
1827	quantized_vs_full_same_gene	0.9999529123306274
1828	quantized_vs_full_same_gene	0.9996559619903564
1829	quantized_vs_full_same_gene	0.9995741844177246
1830	quantized_vs_full_same_gene	0.9998589754104614
1831	quantized_vs_full_same_gene	0.9995685815811157
1832	quantized_vs_full_same_gene	0.9996898174285889
1833	quantized_vs_full_same_gene	0.9993196129798889
1834	quantized_vs_full_same_gene	1.000274658203125
1835	quantized_vs_full_same_gene	0.9991459846496582
1836	quantized_vs_full_same_gene	0.9998549818992615
1837	quantized_vs_full_same_gene	0.9995893239974976
1838	quantized_vs_full_same_gene	0.9998360872268677
1839	quantized_vs_full_same_gene	0.9996525049209595
1840	quantized_vs_full_same_gene	0.9998096823692322
1841	quantized_vs_full_same_gene	0.9997652769088745
1842	quantized_vs_full_same_gene	1.0000057220458984
1843	quantized_vs_full_same_gene	0.9996243119239807
1844	quantized_vs_full_same_gene	0.9995179772377014
1845	quantized_vs_full_same_gene	1.0000715255737305
1846	quantized_vs_full_same_gene	0.9995661973953247
1847	quantized_vs_full_same_gene	0.9997663497924805
1848	quantized_vs_full_same_gene	0.9996942281723022
1849	quantized_vs_full_same_gene	1.000084638595581
1850	quantized_vs_full_same_gene	0.9997022151947021
1851	quantized_vs_full_same_gene	0.9995726346969604
1852	quantized_vs_full_same_gene	0.9994140863418579
1853	quantized_vs_full_same_gene	1.0002241134643555
1854	quantized_vs_full_same_gene	1.0001286268234253
1855	quantized_vs_full_same_gene	0.9997680187225342
1856	quantized_vs_full_same_gene	0.9996273517608643
1857	quantized_vs_full_same_gene	0.9995303153991699
1858	quantized_vs_full_same_gene	1.0000836849212646
1859	quantized_vs_full_same_gene	0.9995249509811401
1860	quantized_vs_full_same_gene	1.0000113248825073
1861	quantized_vs_full_same_gene	0.9997055530548096
1862	quantized_vs_full_same_gene	0.9998020529747009
1863	quantized_vs_full_same_gene	0.9994313716888428
1864	quantized_vs_full_same_gene	0.9996739029884338
1865	quantized_vs_full_same_gene	1.0001444816589355
1866	quantized_vs_full_same_gene	0.9993647933006287
1867	quantized_vs_full_same_gene	0.9998596906661987
1868	quantized_vs_full_same_gene	0.9996882677078247
1869	quantized_vs_full_same_gene	1.0000181198120117
1870	quantized_vs_full_same_gene	1.000106930732727
1871	quantized_vs_full_same_gene	0.9999648332595825
1872	quantized_vs_full_same_gene	0.9995850324630737
1873	quantized_vs_full_same_gene	0.9999666213989258
1874	quantized_vs_full_same_gene	0.9997173547744751
1875	quantized_vs_full_same_gene	0.9998130798339844
1876	quantized_vs_full_same_gene	1.0000429153442383
1877	quantized_vs_full_same_gene	0.9999125599861145
1878	quantized_vs_full_same_gene	0.9995755553245544
1879	quantized_vs_full_same_gene	0.9994938373565674
1880	quantized_vs_full_same_gene	0.9996932744979858
1881	quantized_vs_full_same_gene	0.9995399117469788
1882	quantized_vs_full_same_gene	1.0000298023223877
1883	quantized_vs_full_same_gene	0.9996467232704163
1884	quantized_vs_full_same_gene	0.9996412396430969
1885	quantized_vs_full_same_gene	0.9996568560600281
1886	quantized_vs_full_same_gene	0.9999422430992126
1887	quantized_vs_full_same_gene	0.999561071395874
1888	quantized_vs_full_same_gene	0.9999091029167175
1889	quantized_vs_full_same_gene	1.000034213066101
1890	quantized_vs_full_same_gene	1.0002387762069702
1891	quantized_vs_full_same_gene	1.0000271797180176
1892	quantized_vs_full_same_gene	1.0001698732376099
1893	quantized_vs_full_same_gene	0.9999446868896484
1894	quantized_vs_full_same_gene	0.9995627403259277
1895	quantized_vs_full_same_gene	0.9996270537376404
1896	quantized_vs_full_same_gene	0.9997580647468567
1897	quantized_vs_full_same_gene	1.0002522468566895
1898	quantized_vs_full_same_gene	0.9996077418327332
1899	quantized_vs_full_same_gene	0.9995359778404236
1900	quantized_vs_full_same_gene	0.9995372891426086
1901	quantized_vs_full_same_gene	0.9995567798614502
1902	quantized_vs_full_same_gene	1.0000582933425903
1903	quantized_vs_full_same_gene	0.9999901056289673
1904	quantized_vs_full_same_gene	0.9997373819351196
1905	quantized_vs_full_same_gene	0.9992543458938599
1906	quantized_vs_full_same_gene	0.9996843338012695
1907	quantized_vs_full_same_gene	1.000234603881836
1908	quantized_vs_full_same_gene	1.0002198219299316
1909	quantized_vs_full_same_gene	0.9997461438179016
1910	quantized_vs_full_same_gene	0.9997875690460205
1911	quantized_vs_full_same_gene	0.9993358254432678
1912	quantized_vs_full_same_gene	0.9999150037765503
1913	quantized_vs_full_same_gene	1.0001134872436523
1914	quantized_vs_full_same_gene	0.9994574785232544
1915	quantized_vs_full_same_gene	0.9998228549957275
1916	quantized_vs_full_same_gene	0.9996100664138794
1917	quantized_vs_full_same_gene	0.9993507862091064
1918	quantized_vs_full_same_gene	0.9996696710586548
1919	quantized_vs_full_same_gene	0.999437689781189
1920	quantized_vs_full_same_gene	0.9994606375694275
1921	quantized_vs_full_same_gene	0.9993725419044495
1922	quantized_vs_full_same_gene	1.000064730644226
1923	quantized_vs_full_same_gene	0.9995250105857849
1924	quantized_vs_full_same_gene	1.0000263452529907
1925	quantized_vs_full_same_gene	0.9990021586418152
1926	quantized_vs_full_same_gene	0.9992331266403198
1927	quantized_vs_full_same_gene	0.9995231032371521
1928	quantized_vs_full_same_gene	0.9993444085121155
1929	quantized_vs_full_same_gene	0.9993207454681396
1930	quantized_vs_full_same_gene	0.9993594884872437
1931	quantized_vs_full_same_gene	1.0000126361846924
1932	quantized_vs_full_same_gene	0.9996718168258667
1933	quantized_vs_full_same_gene	1.0000784397125244
1934	quantized_vs_full_same_gene	0.9997506141662598
1935	quantized_vs_full_same_gene	0.9993187189102173
1936	quantized_vs_full_same_gene	0.999370813369751
1937	quantized_vs_full_same_gene	0.9998053908348083
1938	quantized_vs_full_same_gene	0.9995394349098206
1939	quantized_vs_full_same_gene	0.9995774626731873
1940	quantized_vs_full_same_gene	0.9987998604774475
1941	quantized_vs_full_same_gene	0.9997705221176147
1942	quantized_vs_full_same_gene	0.9993101358413696
1943	quantized_vs_full_same_gene	0.999631941318512
1944	quantized_vs_full_same_gene	0.9994195699691772
1945	quantized_vs_full_same_gene	0.9995223879814148
1946	quantized_vs_full_same_gene	0.9998598098754883
1947	quantized_vs_full_same_gene	0.9996740221977234
1948	quantized_vs_full_same_gene	0.9994438886642456
1949	quantized_vs_full_same_gene	0.9994528293609619
1950	quantized_vs_full_same_gene	0.9991723299026489
1951	quantized_vs_full_same_gene	0.9999919533729553
1952	quantized_vs_full_same_gene	0.9994878768920898
1953	quantized_vs_full_same_gene	0.9995806217193604
1954	quantized_vs_full_same_gene	0.9996610879898071
1955	quantized_vs_full_same_gene	0.9995889067649841
1956	quantized_vs_full_same_gene	0.996985912322998
1957	quantized_vs_full_same_gene	0.9995246529579163
1958	quantized_vs_full_same_gene	0.9998694658279419
1959	quantized_vs_full_same_gene	0.9997434616088867
1960	quantized_vs_full_same_gene	0.9997578859329224
1961	quantized_vs_full_same_gene	0.9993996620178223
1962	quantized_vs_full_same_gene	0.9993995428085327
1963	quantized_vs_full_same_gene	0.9997934699058533
1964	quantized_vs_full_same_gene	0.9997522830963135
1965	quantized_vs_full_same_gene	0.9997217059135437
1966	quantized_vs_full_same_gene	0.999583899974823
1967	quantized_vs_full_same_gene	0.9993236064910889
1968	quantized_vs_full_same_gene	1.0000709295272827
1969	quantized_vs_full_same_gene	0.9992535710334778
1970	quantized_vs_full_same_gene	0.9997740387916565
1971	quantized_vs_full_same_gene	0.9997256994247437
1972	quantized_vs_full_same_gene	0.9996200203895569
1973	quantized_vs_full_same_gene	0.9995967745780945
1974	quantized_vs_full_same_gene	0.9998441338539124
1975	quantized_vs_full_same_gene	0.9997588396072388
1976	quantized_vs_full_same_gene	0.9997196793556213
1977	quantized_vs_full_same_gene	1.0000391006469727
1978	quantized_vs_full_same_gene	0.9996495842933655
1979	quantized_vs_full_same_gene	0.9993664026260376
1980	quantized_vs_full_same_gene	0.999424934387207
1981	quantized_vs_full_same_gene	0.9994845390319824
1982	quantized_vs_full_same_gene	1.000037431716919
1983	quantized_vs_full_same_gene	0.9992902874946594
1984	quantized_vs_full_same_gene	0.9997658133506775
1985	quantized_vs_full_same_gene	0.999507486820221
1986	quantized_vs_full_same_gene	0.9996906518936157
1987	quantized_vs_full_same_gene	0.9964573383331299
1988	quantized_vs_full_same_gene	0.9995387196540833
1989	quantized_vs_full_same_gene	0.9995882511138916
1990	quantized_vs_full_same_gene	1.0000872611999512
1991	quantized_vs_full_same_gene	0.9998222589492798
1992	quantized_vs_full_same_gene	0.9993859529495239
1993	quantized_vs_full_same_gene	0.9996598958969116
1994	quantized_vs_full_same_gene	1.0001864433288574
1995	quantized_vs_full_same_gene	0.9996954202651978
1996	quantized_vs_full_same_gene	0.9998101592063904
1997	quantized_vs_full_same_gene	0.9991123080253601
1998	quantized_vs_full_same_gene	1.000197410583496
[truncated: 998,000+ more rows]
