# Supplementary material for: Scaling and quantization of large-scale foundation model enables resource-efficient predictions in network biology
Source: Nat Comput Sci. 2026 Mar 27;6(5):450–63. doi: 10.1038/s43588-026-00972-4 (PMC13215881; doi:10.1038/s43588-026-00972-4)
Supplement: Supplementary file 7 — Statistical source data. [file 43588_2026_972_MOESM7_ESM.zip › Fig4.xlsx]

## Sheet: Fig4c-d
ensembl	model	gata4_effect	Target_type
ENSG00000058866	full	0.9975923150777816	gata4_indirect
ENSG00000184432	full	0.9990313182427332	gata4_indirect
ENSG00000211445	full	0.9955410496306024	gata4_indirect
ENSG00000183914	full	0.9985887575149536	gata4_indirect
ENSG00000121075	full	0.9999733567237854	gata4_indirect
ENSG00000113273	full	0.9931276146794707	gata4_indirect
ENSG00000137076	full	0.998902	gata4_indirect
ENSG00000135424	full	0.9981728040169332	gata4_indirect
ENSG00000128052	full	0.9931207238764004	gata4_indirect
ENSG00000142156	full	0.9990039438940584	gata4_indirect
ENSG00000187068	full	0.981449	gata4_indirect
ENSG00000204963	full		gata4_indirect
ENSG00000087263	full	0.995142	gata4_indirect
ENSG00000113389	full	0.9883970499038696	gata4_indirect
ENSG00000167378	full	0.9976821911746058	gata4_indirect
ENSG00000065308	full	0.994558	gata4_indirect
ENSG00000071242	full	0.9934603413566948	gata4_indirect
ENSG00000187123	full	0.9947995389445444	gata4_indirect
ENSG00000113068	full	0.995493	gata4_indirect
ENSG00000104885	full	0.9943780994640208	gata4_indirect
ENSG00000171617	full	0.995163	gata4_indirect
ENSG00000196586	full	0.9987651141667274	gata4_indirect
ENSG00000159307	full	0.9953621370451792	gata4_indirect
ENSG00000112837	full	0.9942617267370224	gata4_indirect
ENSG00000196954	full		gata4_indirect
ENSG00000104435	full	0.9868740290403366	gata4_indirect
ENSG00000164924	full	0.9991155742867592	gata4_indirect
ENSG00000049449	full	0.9990523712552009	gata4_indirect
ENSG00000185924	full	0.997697	gata4_indirect
ENSG00000022267	full	0.998611	gata4_indirect
ENSG00000102755	full	0.9945155292749404	gata4_indirect
ENSG00000134121	full		gata4_indirect
ENSG00000089693	full	0.9995559364138588	gata4_indirect
ENSG00000122012	full	0.9845494266067232	gata4_indirect
ENSG00000162444	full	0.9944984460699148	gata4_indirect
ENSG00000135678	full	0.9925382375717164	gata4_indirect
ENSG00000138378	full	0.9863554239273072	gata4_indirect
ENSG00000112232	full		gata4_indirect
ENSG00000139364	full	0.994514	gata4_indirect
ENSG00000176720	full	0.995776	gata4_indirect
ENSG00000179431	full	0.996619	gata4_indirect
ENSG00000145391	full	0.9944907024268704	gata4_indirect
ENSG00000152977	full	0.9998486439387004	gata4_indirect
ENSG00000167107	full	0.996797	gata4_indirect
ENSG00000007402	full	0.998444	gata4_indirect
ENSG00000139915	full	0.9950915972391764	gata4_indirect
ENSG00000157168	full	0.9967092853039504	gata4_indirect
ENSG00000266094	full	0.9918685326973598	gata4_indirect
ENSG00000112715	full	0.9995025447269782	gata4_indirect
ENSG00000165175	full	0.9958958352053608	gata4_indirect
ENSG00000198105	full		gata4_indirect
ENSG00000064309	full	0.9910712307149714	gata4_indirect
ENSG00000130164	full	0.9957631246759258	gata4_indirect
ENSG00000075407	full	0.9979320615530014	gata4_indirect
ENSG00000123989	full	0.9986104533905718	gata4_indirect
ENSG00000180071	full	0.9905083974202474	gata4_indirect
ENSG00000116106	full	0.996434	gata4_indirect
ENSG00000196396	full	0.997941	gata4_indirect
ENSG00000118181	full	0.9997146136571312	gata4_indirect
ENSG00000115652	full	0.9961524446647004	gata4_indirect
ENSG00000149591	full	0.9980957113508124	gata4_indirect
ENSG00000162434	full	0.999012	gata4_indirect
ENSG00000168291	full	0.9992101646909778	gata4_indirect
ENSG00000150630	full	0.9944882243871688	gata4_indirect
ENSG00000008083	full	0.998242	gata4_indirect
ENSG00000143702	full	0.9987331621703648	gata4_indirect
ENSG00000066468	full	0.9973891590794074	gata4_indirect
ENSG00000078804	full	0.9960003639315512	gata4_indirect
ENSG00000069869	full	0.9915340001936312	gata4_indirect
ENSG00000112562	full	0.9920865562227036	gata4_indirect
ENSG00000138778	full	0.9961690217701356	gata4_indirect
ENSG00000149257	full	0.9995282972840362	gata4_indirect
ENSG00000129991	full	0.995645	gata4_indirect
ENSG00000168906	full	0.9984647750854492	gata4_indirect
ENSG00000153885	full	0.9924810197618272	gata4_indirect
ENSG00000265491	full	0.9989632157179026	gata4_indirect
ENSG00000138640	full	0.997594	gata4_indirect
ENSG00000136158	full	0.9967880970901912	gata4_indirect
ENSG00000127603	full	0.998439	gata4_indirect
ENSG00000072657	full	0.9945501685142516	gata4_indirect
ENSG00000180340	full	0.996142	gata4_indirect
ENSG00000188783	full	0.9920967896779378	gata4_indirect
ENSG00000079435	full	0.9953495611747106	gata4_indirect
ENSG00000139514	full	0.9957295108485866	gata4_indirect
ENSG00000071282	full	0.9950264332987738	gata4_indirect
ENSG00000152137	full	0.9977445046704516	gata4_indirect
ENSG00000184557	full	0.995288	gata4_indirect
ENSG00000196981	full	0.9938061626061148	gata4_indirect
ENSG00000168003	full	0.9989390080024684	gata4_indirect
ENSG00000114023	full	0.9998825850615176	gata4_indirect
ENSG00000113430	full	0.998858	gata4_indirect
ENSG00000137726	full	0.9983997184696586	gata4_indirect
ENSG00000150394	full	0.9961897262505124	gata4_indirect
ENSG00000117395	full	0.998049	gata4_indirect
ENSG00000129173	full	0.9968017857765484	gata4_indirect
ENSG00000159164	full	0.997037	gata4_indirect
ENSG00000168374	full	0.9990215038437796	gata4_indirect
ENSG00000104313	full	0.9934872508049012	gata4_indirect
ENSG00000142937	full	0.9993510151577888	gata4_indirect
ENSG00000204291	full	0.9868669629096984	gata4_indirect
ENSG00000164761	full	0.9871794581413268	gata4_indirect
ENSG00000143575	full	0.9987514472316384	gata4_indirect
ENSG00000139998	full	0.9984322905540466	gata4_indirect
ENSG00000163754	full	0.9990409278689916	gata4_indirect
ENSG00000178538	full	0.9968804757473833	gata4_indirect
ENSG00000124772	full	0.998114	gata4_indirect
ENSG00000166923	full		gata4_indirect
ENSG00000091129	full	0.9968900941312312	gata4_indirect
ENSG00000135363	full	0.9977249848989792	gata4_indirect
ENSG00000116560	full	0.99861	gata4_indirect
ENSG00000125868	full	0.9998363250877425	gata4_indirect
ENSG00000149311	full	0.9982896476192812	gata4_indirect
ENSG00000167785	full	0.9976548297064644	gata4_indirect
ENSG00000105707	full	0.9927235683091252	gata4_indirect
ENSG00000111674	full	0.9988414937225076	gata4_indirect
ENSG00000166592	full	0.9958176103150732	gata4_indirect
ENSG00000104765	full	0.9997033939343668	gata4_indirect
ENSG00000165349	full	0.995817	gata4_indirect
ENSG00000115738	full	0.9997581784858748	gata4_indirect
ENSG00000114529	full	0.997411	gata4_indirect
ENSG00000163093	full	0.9986192968583876	gata4_indirect
ENSG00000108551	full	0.9968800466470044	gata4_indirect
ENSG00000125810	full	0.9924	gata4_indirect
ENSG00000188393	full		gata4_indirect
ENSG00000116791	full	0.996699	gata4_indirect
ENSG00000120915	full	0.9949437738361216	gata4_indirect
ENSG00000197467	full	0.9951568296400168	gata4_indirect
ENSG00000135269	full	0.9950840938836336	gata4_indirect
ENSG00000154277	full	0.998998	gata4_indirect
ENSG00000106333	full	0.994866	gata4_indirect
ENSG00000008394	full	0.998794	gata4_indirect
ENSG00000105281	full	0.994853	gata4_indirect
ENSG00000188729	full	0.991137	gata4_indirect
ENSG00000169432	full	0.999618	gata4_indirect
ENSG00000196376	full	0.9915249517985752	gata4_indirect
ENSG00000140285	full	0.9945091269910336	gata4_indirect
ENSG00000145246	full	0.995355	gata4_indirect
ENSG00000160097	full	0.9966181373596192	gata4_indirect
ENSG00000147041	full	0.9917504834750344	gata4_indirect
ENSG00000176658	full	0.9955707686837368	gata4_indirect
ENSG00000176788	full	0.9986732373795202	gata4_indirect
ENSG00000128165	full	0.9852968215942384	gata4_indirect
ENSG00000102024	full	0.9983541698199216	gata4_indirect
ENSG00000174059	full	0.9912271797657012	gata4_indirect
ENSG00000152413	full	0.9981841708383252	gata4_indirect
ENSG00000108821	full	0.9974629230947304	gata4_indirect
ENSG00000151276	full	0.997687	gata4_indirect
ENSG00000196262	full	0.9998346256930926	gata4_indirect
ENSG00000105855	full	0.9998838901519777	gata4_indirect
ENSG00000110395	full	0.9980707546735458	gata4_indirect
ENSG00000147459	full	0.992102	gata4_indirect
ENSG00000060656	full	0.9961854122579098	gata4_indirect
ENSG00000173546	full	0.9870477565129598	gata4_indirect
ENSG00000128595	full	0.9985364937444324	gata4_indirect
ENSG00000072274	full	0.9946656196205704	gata4_indirect
ENSG00000158186	full	0.9977214480789616	gata4_indirect
ENSG00000144674	full	0.9995495817240548	gata4_indirect
ENSG00000129824	full	0.9997218157801854	gata4_indirect
ENSG00000030110	full	0.996058	gata4_indirect
ENSG00000104368	full	0.9956185011302724	gata4_indirect
ENSG00000130066	full	0.9991649197098988	gata4_indirect
ENSG00000115380	full	0.9983822540803388	gata4_indirect
ENSG00000160613	full	0.9977124516610746	gata4_indirect
ENSG00000007062	full	0.9953546404838562	gata4_indirect
ENSG00000142634	full	0.9959979630723784	gata4_indirect
ENSG00000135919	full	0.9982864825349104	gata4_indirect
ENSG00000198467	full	0.9994988336785292	gata4_indirect
ENSG00000062038	full	0.9990302858922184	gata4_indirect
ENSG00000180318	full	0.9947071471546268	gata4_indirect
ENSG00000078328	full	0.9985347191492716	gata4_indirect
ENSG00000102265	full	0.9993235518413536	gata4_indirect
ENSG00000068366	full	0.995657	gata4_indirect
ENSG00000102316	full	0.9998452975871008	gata4_indirect
ENSG00000146674	full	0.9953437780821196	gata4_indirect
ENSG00000102158	full	0.9985420858896924	gata4_indirect
ENSG00000171365	full	0.99444	gata4_indirect
ENSG00000055813	full	0.996264	gata4_indirect
ENSG00000120708	full	0.9973005981821764	gata4_indirect
ENSG00000137124	full	0.9976497254064006	gata4_indirect
ENSG00000130303	full	0.998192	gata4_indirect
ENSG00000171798	full	0.9973807649479972	gata4_indirect
ENSG00000140526	full	0.9957877584532197	gata4_indirect
ENSG00000003436	full	0.9957081608052524	gata4_indirect
ENSG00000152778	full	0.9953553232881758	gata4_indirect
ENSG00000117519	full	0.9994312098019072	gata4_indirect
ENSG00000197747	full	0.9992594163446032	gata4_indirect
ENSG00000116584	full	0.9980544343735408	gata4_indirect
ENSG00000181458	full	0.9941992628523428	gata4_indirect
ENSG00000140807	full	0.984131	gata4_indirect
ENSG00000125124	full	0.997574	gata4_indirect
ENSG00000168542	full	0.998364	gata4_indirect
ENSG00000137077	full	0.989532	gata4_indirect
ENSG00000148798	full	0.9960931605762906	gata4_indirect
ENSG00000145147	full	0.9976985900894576	gata4_indirect
ENSG00000175265	full	0.9961090795319488	gata4_indirect
ENSG00000167972	full	0.995336	gata4_indirect
ENSG00000147251	full	0.9961512102169936	gata4_indirect
ENSG00000127329	full		gata4_indirect
ENSG00000087258	full	0.9943150230076002	gata4_indirect
ENSG00000131067	full	0.9967814035659288	gata4_indirect
ENSG00000142621	full	0.9997057038194992	gata4_indirect
ENSG00000070669	full	0.997085	gata4_indirect
ENSG00000170561	full	0.997721	gata4_indirect
ENSG00000085063	full	0.9989476607874106	gata4_indirect
ENSG00000131473	full	0.9978225507833852	gata4_indirect
ENSG00000156466	full	0.9962596472293612	gata4_indirect
ENSG00000197081	full	0.9965510325299368	gata4_indirect
ENSG00000088882	full	0.9954832948349976	gata4_indirect
ENSG00000147044	full	0.9971918149831448	gata4_indirect
ENSG00000092529	full	0.990573	gata4_indirect
ENSG00000138792	full	0.9928848761610868	gata4_indirect
ENSG00000082512	full	0.9967146097724118	gata4_indirect
ENSG00000110697	full	0.9928448727256374	gata4_indirect
ENSG00000183230	full	0.9951665642386988	gata4_indirect
ENSG00000155511	full	0.9937934122587504	gata4_indirect
ENSG00000105974	full	0.997616	gata4_indirect
ENSG00000167552	full	0.9997242651510948	gata4_indirect
ENSG00000181163	full	0.9997994967292404	gata4_indirect
ENSG00000114019	full	0.9963580322820088	gata4_indirect
ENSG00000184845	full		gata4_indirect
ENSG00000176454	full	0.9972087273903943	gata4_indirect
ENSG00000174469	full	0.9983659997398472	gata4_indirect
ENSG00000196950	full	0.9988932655928008	gata4_indirect
ENSG00000021826	full	0.9933500863887644	gata4_indirect
ENSG00000166401	full	0.987091	gata4_indirect
ENSG00000106153	full		gata4_indirect
ENSG00000130962	full	0.9970709969015682	gata4_indirect
ENSG00000005448	full	0.9986164626621064	gata4_indirect
ENSG00000164111	full	0.999302	gata4_indirect
ENSG00000104325	full	0.9989326406174746	gata4_indirect
ENSG00000101670	full	0.9995551109313964	gata4_indirect
ENSG00000175445	full	0.9937157183885574	gata4_indirect
ENSG00000167797	full	0.9973401866175912	gata4_indirect
ENSG00000157766	full	0.983897	gata4_indirect
ENSG00000084674	full	0.9887537681139432	gata4_indirect
ENSG00000134853	full	0.9970193018621588	gata4_indirect
ENSG00000170500	full	0.9976064960161845	gata4_indirect
ENSG00000104936	full	0.9981640603034024	gata4_indirect
ENSG00000050767	full	0.9918891604532276	gata4_indirect
ENSG00000177181	full	0.9970524645831488	gata4_indirect
ENSG00000145864	full	0.9927307622773308	gata4_indirect
ENSG00000163577	full	0.997532	gata4_indirect
ENSG00000006747	full	0.9942894776662192	gata4_indirect
ENSG00000070404	full	0.9964436809221904	gata4_indirect
ENSG00000100219	full	0.9989395352701346	gata4_indirect
ENSG00000130300	full	0.9868342379728952	gata4_indirect
ENSG00000147883	full	0.9856937925020852	gata4_indirect
ENSG00000172071	full	0.993453	gata4_indirect
ENSG00000187678	full	0.9985353881662542	gata4_indirect
ENSG00000067900	full	0.9994833928327592	gata4_indirect
ENSG00000134250	full	0.9967750551141038	gata4_indirect
ENSG00000078295	full	0.9931009769439696	gata4_indirect
ENSG00000165474	full	0.9809266328811646	gata4_indirect
ENSG00000237651	full	0.9922938793897628	gata4_indirect
ENSG00000137571	full	0.9997881054878236	gata4_indirect
ENSG00000164778	full		gata4_indirect
ENSG00000139354	full	0.9984394907951356	gata4_indirect
ENSG00000139329	full	0.9981996836987408	gata4_indirect
ENSG00000144802	full	0.9963375219078952	gata4_indirect
ENSG00000188321	full	0.9979712805658016	gata4_indirect
ENSG00000108691	full	0.99574	gata4_indirect
ENSG00000120910	full	0.9925636956468225	gata4_indirect
ENSG00000166173	full	0.9969335168385676	gata4_indirect
ENSG00000109079	full	0.9968070648610592	gata4_indirect
ENSG00000265681	full	0.9993577728969882	gata4_indirect
ENSG00000174238	full	0.9975988566875458	gata4_indirect
ENSG00000116016	full	0.9962904618846046	gata4_indirect
ENSG00000158270	full	0.9967486588536082	gata4_indirect
ENSG00000034510	full	0.998898	gata4_indirect
ENSG00000102195	full		gata4_indirect
ENSG00000124762	full	0.99748	gata4_indirect
ENSG00000122966	full	0.9913431644439696	gata4_indirect
ENSG00000130222	full	0.9961598632817572	gata4_indirect
ENSG00000156587	full	0.998437	gata4_indirect
ENSG00000146374	full	0.9987599769281964	gata4_indirect
ENSG00000078401	full	0.9945759452306308	gata4_indirect
ENSG00000065413	full	0.9924809499220416	gata4_indirect
ENSG00000115514	full	0.9985305686038716	gata4_indirect
ENSG00000163545	full	0.9881224265465368	gata4_indirect
ENSG00000112078	full	0.998461	gata4_indirect
ENSG00000139645	full	0.9960449602868822	gata4_indirect
ENSG00000173991	full	0.9952466807962594	gata4_indirect
ENSG00000152207	full	0.9908855855464936	gata4_indirect
ENSG00000155366	full	0.9995901846732848	gata4_indirect
ENSG00000147166	full	0.993586	gata4_indirect
ENSG00000205542	full	0.9993798400595462	gata4_indirect
ENSG00000101892	full		gata4_indirect
ENSG00000116251	full	0.9996546081432672	gata4_indirect
ENSG00000164251	full	0.9996708631515504	gata4_indirect
ENSG00000117122	full	0.9980458542704582	gata4_indirect
ENSG00000110092	full	0.9973667569276764	gata4_indirect
ENSG00000181991	full	0.9982954561161512	gata4_indirect
ENSG00000137868	full	0.995498	gata4_indirect
ENSG00000105223	full	0.9997206808133507	gata4_indirect
ENSG00000150893	full	0.9889599059099032	gata4_indirect
ENSG00000169499	full	0.9959108636185928	gata4_indirect
ENSG00000091542	full	0.9989314211272388	gata4_indirect
ENSG00000149273	full	0.9997713639635906	gata4_indirect
ENSG00000067798	full	0.9985219637552896	gata4_indirect
ENSG00000039139	full	0.9995484550793966	gata4_indirect
ENSG00000180730	full	0.995624	gata4_indirect
ENSG00000144645	full	0.995641	gata4_indirect
ENSG00000134709	full	0.9985581554472448	gata4_indirect
ENSG00000161958	full	0.9951187553879332	gata4_indirect
ENSG00000105409	full	0.9961785301566124	gata4_indirect
ENSG00000108947	full	0.9984187026919448	gata4_indirect
ENSG00000083067	full	0.9970381170511246	gata4_indirect
ENSG00000205038	full	0.9834782906941004	gata4_indirect
ENSG00000115461	full	0.9971435524696528	gata4_indirect
ENSG00000064989	full	0.9924603813403362	gata4_indirect
ENSG00000104388	full	0.9997425627348104	gata4_indirect
ENSG00000130939	full	0.9953660501624052	gata4_indirect
ENSG00000166342	full	0.9988582559994288	gata4_indirect
ENSG00000065534	full	0.9965833187103272	gata4_indirect
ENSG00000175175	full		gata4_indirect
ENSG00000006283	full	0.999052	gata4_indirect
ENSG00000073756	full		gata4_indirect
ENSG00000126803	full	0.9951555569966634	gata4_indirect
ENSG00000143195	full	0.993498	gata4_indirect
ENSG00000169252	full	0.9913561165332794	gata4_indirect
ENSG00000167549	full	0.9972642566882024	gata4_indirect
ENSG00000140859	full	0.9966669281323752	gata4_indirect
ENSG00000076043	full	0.9985533314704896	gata4_indirect
ENSG00000108773	full	0.9906497260944992	gata4_indirect
ENSG00000081803	full	0.9947716130150688	gata4_indirect
ENSG00000103489	full	0.9940901046449488	gata4_indirect
ENSG00000175084	full	0.9967204555322604	gata4_indirect
ENSG00000102144	full	0.9999094001043622	gata4_indirect
ENSG00000122863	full	0.9864605542491464	gata4_indirect
ENSG00000101150	full	0.9981798356229608	gata4_indirect
ENSG00000157093	full	0.9995289419008336	gata4_indirect
ENSG00000019549	full	0.9883469951396086	gata4_indirect
ENSG00000174021	full	0.999691	gata4_indirect
ENSG00000105404	full	0.9995891415167854	gata4_indirect
ENSG00000164327	full	0.9973132971273476	gata4_indirect
ENSG00000172296	full	0.9859732761979104	gata4_indirect
ENSG00000170745	full	0.9962967463902064	gata4_indirect
ENSG00000092068	full	0.9947413090955128	gata4_indirect
ENSG00000139304	full		gata4_indirect
ENSG00000178209	full	0.9987250454931952	gata4_indirect
ENSG00000111341	full		gata4_indirect
ENSG00000167601	full	0.9959108318197784	gata4_indirect
ENSG00000130119	full	0.9949265596194145	gata4_indirect
ENSG00000170893	full	0.9956134587526322	gata4_indirect
ENSG00000105866	full	0.9963651743046072	gata4_indirect
ENSG00000146197	full	0.9940332997013146	gata4_indirect
ENSG00000182718	full	0.999074	gata4_indirect
ENSG00000101255	full	0.9921175386454608	gata4_indirect
ENSG00000173114	full	0.9989825823660672	gata4_indirect
ENSG00000139800	full		gata4_indirect
ENSG00000126001	full	0.997036	gata4_indirect
ENSG00000111348	full	0.997588	gata4_indirect
ENSG00000143867	full	0.9854624718427658	gata4_indirect
ENSG00000113209	full	0.9996918539206188	gata4_indirect
ENSG00000111144	full	0.9980795123274364	gata4_indirect
ENSG00000137642	full	0.9966047015392556	gata4_indirect
ENSG00000167874	full	0.99722	gata4_indirect
ENSG00000115361	full	0.993271	gata4_indirect
ENSG00000103241	full	0.9998845756053923	gata4_indirect
ENSG00000170290	full	0.9920445214536854	gata4_indirect
ENSG00000189184	full	0.991391	gata4_indirect
ENSG00000072832	full	0.9968073579825854	gata4_indirect
ENSG00000130402	full	0.9992920801773696	gata4_indirect
ENSG00000176204	full	0.9968303325699596	gata4_indirect
ENSG00000134323	full	0.997116	gata4_indirect
ENSG00000065357	full	0.9902825951576232	gata4_indirect
ENSG00000174946	full	0.9942453035286496	gata4_indirect
ENSG00000140479	full	0.9970132634043694	gata4_indirect
ENSG00000161547	full	0.9990217480978344	gata4_indirect
ENSG00000067182	full	0.9965165307865808	gata4_indirect
ENSG00000102678	full	0.9983865660097864	gata4_indirect
ENSG00000125398	full	0.9997325440247854	gata4_indirect
ENSG00000118705	full	0.9991708281456811	gata4_indirect
ENSG00000069667	full	0.9982677734186572	gata4_indirect
ENSG00000106565	full	0.9968393095608415	gata4_indirect
ENSG00000111554	full	0.9980000578245874	gata4_indirect
ENSG00000149925	full	0.9998351830606148	gata4_indirect
ENSG00000038532	full	0.9960642287760604	gata4_indirect
ENSG00000185761	full	0.9892696815152322	gata4_indirect
ENSG00000046889	full	0.9931390075122608	gata4_indirect
ENSG00000142494	full	0.9971312788399784	gata4_indirect
ENSG00000165868	full	0.9948665637236376	gata4_indirect
ENSG00000126524	full	0.9983196122276012	gata4_indirect
ENSG00000161638	full	0.9936362866432435	gata4_indirect
ENSG00000151726	full	0.9976684855964948	gata4_indirect
ENSG00000146414	full	0.9975443536726136	gata4_indirect
ENSG00000116455	full	0.9972873927860858	gata4_indirect
ENSG00000106546	full	0.9932109630770154	gata4_indirect
ENSG00000120437	full	0.9967786175640004	gata4_indirect
ENSG00000142669	full	0.999067	gata4_indirect
ENSG00000135976	full	0.998347	gata4_indirect
ENSG00000182492	full	0.9937532941500344	gata4_indirect
ENSG00000167081	full	0.9978480325503782	gata4_indirect
ENSG00000135744	full	0.9939830643790108	gata4_indirect
ENSG00000111605	full	0.9965292939117976	gata4_indirect
ENSG00000182199	full	0.9984562320193064	gata4_indirect
ENSG00000171385	full	0.9983521103858948	gata4_indirect
ENSG00000187513	full	0.9831839352846146	gata4_indirect
ENSG00000126016	full	0.9963788974632336	gata4_indirect
ENSG00000137393	full	0.9939374327659608	gata4_indirect
ENSG00000129250	full	0.994631	gata4_indirect
ENSG00000113361	full	0.9923844507762364	gata4_indirect
ENSG00000162433	full	0.99958	gata4_indirect
ENSG00000113070	full	0.9940832671191956	gata4_indirect
ENSG00000135540	full	0.9961775746196508	gata4_indirect
ENSG00000146151	full	0.9963649418992055	gata4_indirect
ENSG00000154734	full	0.9965662499850764	gata4_indirect
ENSG00000138061	full	0.988669	gata4_indirect
ENSG00000151746	full	0.9979341841134868	gata4_indirect
ENSG00000162722	full	0.9951711297035216	gata4_indirect
ENSG00000100554	full	0.999288	gata4_indirect
ENSG00000152061	full	0.9981309788249364	gata4_indirect
ENSG00000074047	full	0.9914562533600162	gata4_indirect
ENSG00000167779	full	0.9962762013862008	gata4_indirect
ENSG00000168615	full	0.9986642351690328	gata4_indirect
ENSG00000181072	full	0.9964882492546052	gata4_indirect
ENSG00000111728	full	0.99604	gata4_indirect
ENSG00000188706	full	0.9940267220923776	gata4_indirect
ENSG00000167941	full	0.9643898904323578	gata4_indirect
ENSG00000169439	full	0.9980636660100082	gata4_indirect
ENSG00000111666	full	0.9967861514666984	gata4_indirect
ENSG00000134333	full	0.9999264255166054	gata4_indirect
ENSG00000185896	full	0.9983043505468214	gata4_indirect
ENSG00000174429	full	0.9951759319511247	gata4_indirect
ENSG00000120149	full	0.9975344488705729	gata4_indirect
ENSG00000140937	full	0.9980410661128972	gata4_indirect
ENSG00000134352	full	0.998953	gata4_indirect
ENSG00000070808	full	0.9961679669078864	gata4_indirect
ENSG00000023902	full	0.9976830534223052	gata4_indirect
ENSG00000137269	full	0.9954339936375618	gata4_indirect
ENSG00000147065	full	0.9977603518339092	gata4_indirect
ENSG00000143153	full	0.999494	gata4_indirect
ENSG00000117152	full	0.99844	gata4_indirect
ENSG00000171951	full	0.9949063956737518	gata4_indirect
ENSG00000131477	full	0.9965534375638376	gata4_indirect
ENSG00000104722	full	0.9974987369317276	gata4_indirect
ENSG00000064300	full	0.9945105785323728	gata4_indirect
ENSG00000213190	full	0.9992509701908034	gata4_indirect
ENSG00000187772	full	0.998977	gata4_indirect
ENSG00000143067	full	0.9995585597223706	gata4_indirect
ENSG00000091831	full	0.99929	gata4_indirect
ENSG00000168386	full	0.9987544063478708	gata4_indirect
ENSG00000138193	full	0.9972732581438556	gata4_indirect
ENSG00000167528	full	0.9930971954017878	gata4_indirect
ENSG00000126458	full	0.9930275121042804	gata4_indirect
ENSG00000006468	full	0.9957843911682962	gata4_indirect
ENSG00000170962	full	0.9947542505044686	gata4_indirect
ENSG00000169032	full	0.9929281081770894	gata4_indirect
ENSG00000138814	full	0.9984212288244524	gata4_indirect
ENSG00000036448	full	0.9996318817138672	gata4_indirect
ENSG00000148773	full	0.991498	gata4_indirect
ENSG00000174606	full	0.994606	gata4_indirect
ENSG00000106366	full	0.9917189081509908	gata4_indirect
ENSG00000147364	full	0.997446	gata4_indirect
ENSG00000104853	full	0.99492	gata4_indirect
ENSG00000178425	full	0.993886	gata4_indirect
ENSG00000130656	full		gata4_indirect
ENSG00000107862	full	0.9945032539662352	gata4_indirect
ENSG00000107175	full	0.997809	gata4_indirect
ENSG00000182742	full	0.9937152577625528	gata4_indirect
ENSG00000134594	full	0.9893826246261596	gata4_indirect
ENSG00000182253	full	0.9973027519366708	gata4_indirect
ENSG00000089157	full	0.9998936732517224	gata4_indirect
ENSG00000276023	full	0.9982929030298734	gata4_indirect
ENSG00000130203	full	0.9998116010678147	gata4_indirect
ENSG00000105825	full	0.995162	gata4_indirect
ENSG00000136997	full	0.9912566788056316	gata4_indirect
ENSG00000138336	full	0.9996125321234426	gata4_indirect
ENSG00000147257	full	0.9981245235654842	gata4_indirect
ENSG00000180287	full		gata4_indirect
ENSG00000169908	full	0.996792	gata4_indirect
ENSG00000168209	full	0.9995681116385248	gata4_indirect
ENSG00000170340	full	0.9868242865258996	gata4_indirect
ENSG00000166347	full	0.9994990755128496	gata4_indirect
ENSG00000088305	full	0.9978255343763796	gata4_indirect
ENSG00000003989	full	0.9971978823590724	gata4_indirect
ENSG00000050820	full	0.997045	gata4_indirect
ENSG00000214193	full	0.9988951351282732	gata4_indirect
ENSG00000176014	full	0.9979924267483136	gata4_indirect
ENSG00000092054	full	0.9961093106440136	gata4_indirect
ENSG00000145012	full	0.998552	gata4_indirect
ENSG00000112280	full	0.987293	gata4_indirect
ENSG00000131914	full	0.992735	gata4_indirect
ENSG00000125675	full	0.995239	gata4_indirect
ENSG00000133106	full	0.9967057835690828	gata4_indirect
ENSG00000118922	full	0.996464	gata4_indirect
ENSG00000077092	full	0.9917926456354842	gata4_indirect
ENSG00000168461	full	0.9982179257671538	gata4_indirect
ENSG00000163618	full	0.9981319429065688	gata4_indirect
ENSG00000102898	full	0.9988158514087088	gata4_indirect
ENSG00000086289	full	0.997561	gata4_indirect
ENSG00000196689	full	0.9994332790374756	gata4_indirect
ENSG00000159167	full	0.9907236463493772	gata4_indirect
ENSG00000277586	full		gata4_indirect
ENSG00000109956	full	0.9814016222953796	gata4_indirect
ENSG00000162624	full	0.9999057054519652	gata4_indirect
ENSG00000117724	full	0.9950782918760962	gata4_indirect
ENSG00000083720	full	0.996629	gata4_indirect
ENSG00000143772	full	0.990557	gata4_indirect
ENSG00000153879	full	0.9926954337902236	gata4_indirect
ENSG00000151702	full	0.9999533891677856	gata4_indirect
ENSG00000010282	full	0.9917868321592156	gata4_indirect
ENSG00000138798	full	0.9934490810741078	gata4_indirect
ENSG00000163032	full	0.9974092159952436	gata4_indirect
ENSG00000168646	full	0.9988844748856364	gata4_indirect
ENSG00000131459	full	0.9987634899038256	gata4_indirect
ENSG00000164683	full	0.9977071412704276	gata4_indirect
ENSG00000136824	full	0.9979148473196884	gata4_indirect
ENSG00000189056	full	0.993614	gata4_indirect
ENSG00000162415	full	0.993826	gata4_indirect
ENSG00000181852	full	0.9962389673057356	gata4_indirect
ENSG00000073670	full	0.9974911597467238	gata4_indirect
ENSG00000146950	full	0.9963099305276516	gata4_indirect
ENSG00000169744	full	0.9964592938837796	gata4_indirect
ENSG00000156299	full	0.9962763208331484	gata4_indirect
ENSG00000171004	full	0.996866	gata4_indirect
ENSG00000176971	full	0.994618	gata4_indirect
ENSG00000133216	full	0.9986443102359772	gata4_indirect
ENSG00000182667	full	0.9964925013482572	gata4_indirect
ENSG00000107562	full	0.9945507749412836	gata4_indirect
ENSG00000101639	full	0.9949007472476444	gata4_indirect
ENSG00000172346	full	0.99487	gata4_indirect
ENSG00000139793	full	0.9969136967458798	gata4_indirect
ENSG00000078269	full	0.9935278093561212	gata4_indirect
ENSG00000070193	full	0.9970924679151516	gata4_indirect
ENSG00000131747	full	0.9939260677857832	gata4_indirect
ENSG00000166333	full	0.9985323476939698	gata4_indirect
ENSG00000140015	full	0.9835762441158294	gata4_indirect
ENSG00000122406	full	0.9998513757486208	gata4_indirect
ENSG00000169764	full	0.9996147660332098	gata4_indirect
ENSG00000130707	full	0.9952407867536632	gata4_indirect
ENSG00000059804	full	0.9994838567175978	gata4_indirect
ENSG00000196230	full	0.999792	gata4_indirect
ENSG00000151692	full	0.9945463282721384	gata4_indirect
ENSG00000135636	full	0.9933643553738304	gata4_indirect
ENSG00000104408	full	0.9998401944076314	gata4_indirect
ENSG00000197324	full	0.997647	gata4_indirect
ENSG00000169136	full	0.9974487204762066	gata4_indirect
ENSG00000141562	full	0.99868	gata4_indirect
ENSG00000185875	full	0.998972	gata4_indirect
ENSG00000164294	full	0.9988332206659978	gata4_indirect
ENSG00000139641	full	0.9984852152327968	gata4_indirect
ENSG00000138735	full	0.9956172198960276	gata4_indirect
ENSG00000183831	full	0.996189	gata4_indirect
ENSG00000114268	full	0.999006	gata4_indirect
ENSG00000265972	full	0.9989453393315512	gata4_indirect
ENSG00000169783	full	0.9918459450142292	gata4_indirect
ENSG00000197535	full	0.9961444486692114	gata4_indirect
ENSG00000142173	full	0.9983350905099712	gata4_indirect
ENSG00000117500	full	0.9956088041572414	gata4_indirect
ENSG00000019505	full	0.9981017112731934	gata4_indirect
ENSG00000123572	full	0.9267225861549376	gata4_indirect
ENSG00000059588	full	0.9958723300269672	gata4_indirect
ENSG00000138623	full	0.997166	gata4_indirect
ENSG00000047365	full	0.996387	gata4_indirect
ENSG00000066279	full	0.9980851153737492	gata4_indirect
ENSG00000156453	full		gata4_indirect
ENSG00000206384	full	0.9994183629751204	gata4_indirect
ENSG00000124155	full	0.9982792565523946	gata4_indirect
ENSG00000103175	full	0.9958749584384732	gata4_indirect
ENSG00000109107	full	0.9978890773041028	gata4_indirect
ENSG00000138756	full	0.9916027105516858	gata4_indirect
ENSG00000160808	full	0.9980579558073968	gata4_indirect
ENSG00000121361	full	0.9944751586528184	gata4_indirect
ENSG00000177697	full	0.9992986771084318	gata4_indirect
ENSG00000163347	full	0.9999483823776244	gata4_indirect
ENSG00000136710	full	0.9910275829640453	gata4_indirect
ENSG00000180447	full	0.9938188693646728	gata4_indirect
ENSG00000103546	full	0.9863505065441132	gata4_indirect
ENSG00000197879	full	0.997839	gata4_indirect
ENSG00000105355	full	0.9980366174331304	gata4_indirect
ENSG00000163659	full	0.996851	gata4_indirect
ENSG00000169604	full	0.998485	gata4_indirect
ENSG00000102189	full	0.9966495575138886	gata4_indirect
ENSG00000150347	full	0.9990139799682718	gata4_indirect
ENSG00000119699	full	0.9948629847792692	gata4_indirect
ENSG00000072195	full	0.9983452639845158	gata4_indirect
ENSG00000134762	full	0.9908049621365288	gata4_indirect
ENSG00000155368	full	0.999526	gata4_indirect
ENSG00000077549	full	0.999777	gata4_indirect
ENSG00000153012	full	0.9985141158103944	gata4_indirect
ENSG00000122420	full	0.995141	gata4_indirect
ENSG00000111057	full	0.9997350695138832	gata4_indirect
ENSG00000146592	full	0.9966151827857608	gata4_indirect
ENSG00000048540	full	0.9963700218596672	gata4_indirect
ENSG00000113369	full	0.998387	gata4_indirect
ENSG00000137267	full	0.998552	gata4_indirect
ENSG00000164035	full	0.987586	gata4_indirect
ENSG00000133710	full	0.987461	gata4_indirect
ENSG00000105875	full	0.9941088036885336	gata4_indirect
ENSG00000168530	full	0.9773448407649994	gata4_indirect
ENSG00000071127	full	0.9988159902368038	gata4_indirect
ENSG00000157796	full	0.9973891507233342	gata4_indirect
ENSG00000118402	full	0.9982288047887276	gata4_indirect
ENSG00000173391	full		gata4_indirect
ENSG00000170961	full	0.995475	gata4_indirect
ENSG00000133110	full	0.9950424587285076	gata4_indirect
ENSG00000172548	full	0.9770086237362452	gata4_indirect
ENSG00000123416	full	0.9998251877015962	gata4_indirect
ENSG00000137713	full	0.9910003590796675	gata4_indirect
ENSG00000163681	full	0.9986059892418062	gata4_indirect
ENSG00000140497	full	0.9964944074193922	gata4_indirect
ENSG00000143632	full	0.9946800224242672	gata4_indirect
ENSG00000100629	full	0.995196	gata4_indirect
ENSG00000112234	full	0.998079	gata4_indirect
ENSG00000081665	full	0.998203	gata4_indirect
ENSG00000126247	full	0.9990014124533224	gata4_indirect
ENSG00000156642	full	0.9986564922080912	gata4_indirect
ENSG00000061656	full	0.9983234958770948	gata4_indirect
ENSG00000132639	full	0.9957059179914408	gata4_indirect
ENSG00000136859	full	0.9937463232449124	gata4_indirect
ENSG00000152104	full	0.9974488491326376	gata4_indirect
ENSG00000178726	full	0.988376	gata4_indirect
ENSG00000043355	full	0.9975664734840392	gata4_indirect
ENSG00000198478	full	0.9918574470849264	gata4_indirect
ENSG00000005884	full	0.9986859778968656	gata4_indirect
ENSG00000117632	full	0.999557	gata4_indirect
ENSG00000133805	full	0.9950232481956482	gata4_indirect
ENSG00000101846	full	0.9857541084289552	gata4_indirect
ENSG00000105894	full	0.998353	gata4_indirect
ENSG00000116133	full	0.9968530956681791	gata4_indirect
ENSG00000151012	full	0.9966059260898166	gata4_indirect
ENSG00000118263	full	0.9965685200922696	gata4_indirect
ENSG00000110723	full	0.9963040658169322	gata4_indirect
ENSG00000092931	full	0.9989420108768452	gata4_indirect
ENSG00000136732	full	0.998946	gata4_indirect
ENSG00000092841	full	0.9997032897494664	gata4_indirect
ENSG00000071575	full	0.9928369751131092	gata4_indirect
ENSG00000169071	full	0.9963190529165388	gata4_indirect
ENSG00000061455	full	0.9923961659272512	gata4_indirect
ENSG00000134077	full	0.9976077592273136	gata4_indirect
ENSG00000164509	full		gata4_indirect
ENSG00000104093	full	0.9969306485241196	gata4_indirect
ENSG00000143384	full	0.9953172055931836	gata4_indirect
ENSG00000067064	full	0.9986321646155734	gata4_indirect
ENSG00000172794	full	0.9883667922789052	gata4_indirect
ENSG00000113140	full	0.9987447306473184	gata4_indirect
ENSG00000065911	full	0.9956657823237628	gata4_indirect
ENSG00000166091	full	0.9934496415985956	gata4_indirect
ENSG00000182957	full	0.994967	gata4_indirect
ENSG00000002933	full	0.9957766752494008	gata4_indirect
ENSG00000183696	full	0.9969005927326172	gata4_indirect
ENSG00000125084	full		gata4_indirect
ENSG00000095303	full	0.9781755208969116	gata4_indirect
ENSG00000168772	full	0.9972805346167364	gata4_indirect
ENSG00000176842	full	0.9935489133481056	gata4_indirect
ENSG00000128849	full	0.9981939909818992	gata4_indirect
ENSG00000179776	full	0.9770349264144896	gata4_indirect
ENSG00000198034	full	0.9998564013393124	gata4_indirect
ENSG00000107796	full	0.9977453817127458	gata4_indirect
ENSG00000198125	full	0.9949428655539349	gata4_indirect
ENSG00000157613	full	0.9952560916091456	gata4_indirect
ENSG00000116574	full	0.993861	gata4_indirect
ENSG00000150722	full	0.986077	gata4_indirect
ENSG00000117595	full	0.9953497672080992	gata4_indirect
ENSG00000141458	full	0.9906954663431544	gata4_indirect
ENSG00000139351	full	0.999757	gata4_indirect
ENSG00000131236	full	0.9986853596230828	gata4_indirect
ENSG00000177990	full	0.9912516002144132	gata4_indirect
ENSG00000179820	full	0.998271	gata4_indirect
ENSG00000128641	full	0.9979832358750752	gata4_indirect
ENSG00000198838	full	0.9939161803987292	gata4_indirect
ENSG00000198826	full	0.998131	gata4_indirect
ENSG00000173627	full		gata4_indirect
ENSG00000150636	full	0.9965684926685164	gata4_indirect
ENSG00000063046	full	0.9996653396939724	gata4_indirect
ENSG00000091986	full	0.9980212282631304	gata4_indirect
ENSG00000187514	full	0.9998717362166576	gata4_indirect
ENSG00000163191	full	0.9990163042007364	gata4_indirect
ENSG00000171310	full	0.9956560417803751	gata4_indirect
ENSG00000275832	full	0.9961222638686498	gata4_indirect
ENSG00000163827	full	0.9909595953093636	gata4_indirect
ENSG00000150907	full	0.9958141909705268	gata4_indirect
ENSG00000156140	full	0.996039	gata4_indirect
ENSG00000177791	full	0.995128	gata4_indirect
ENSG00000110492	full	0.9998411654728896	gata4_indirect
ENSG00000116729	full	0.9993573148126548	gata4_indirect
ENSG00000215717	full	0.990592	gata4_indirect
ENSG00000163376	full	0.9956681645193766	gata4_indirect
ENSG00000150995	full	0.9955044781816178	gata4_indirect
ENSG00000164291	full	0.9975954905599996	gata4_indirect
ENSG00000154127	full	0.9936661493210566	gata4_indirect
ENSG00000164283	full	0.9927231953257606	gata4_indirect
ENSG00000184545	full	0.981553	gata4_indirect
ENSG00000133065	full	0.9944990430728043	gata4_indirect
ENSG00000151229	full	0.992809	gata4_indirect
ENSG00000171843	full	0.9949504973104336	gata4_indirect
ENSG00000163428	full	0.9949374112110694	gata4_indirect
ENSG00000134013	full	0.9977979673669228	gata4_indirect
ENSG00000051108	full	0.9979897056307112	gata4_indirect
ENSG00000108946	full	0.999324	gata4_indirect
ENSG00000181722	full	0.9983819402181184	gata4_indirect
ENSG00000117682	full	0.9966582506188848	gata4_indirect
ENSG00000198846	full	0.9950856702369556	gata4_indirect
ENSG00000198363	full	0.9993543616003788	gata4_indirect
ENSG00000122483	full	0.9966193045888628	gata4_indirect
ENSG00000071553	full	0.9970302980937314	gata4_indirect
ENSG00000066056	full	0.995915	gata4_indirect
ENSG00000136444	full	0.9936850040850012	gata4_indirect
ENSG00000196517	full	0.996218	gata4_indirect
ENSG00000120279	full		gata4_indirect
ENSG00000149218	full	0.9872648055138796	gata4_indirect
ENSG00000140682	full	0.9967495763061832	gata4_indirect
ENSG00000188177	full	0.9959654867058934	gata4_indirect
ENSG00000039319	full	0.9990925278435362	gata4_indirect
ENSG00000143248	full	0.9968766391378856	gata4_indirect
ENSG00000146910	full	0.9926257133483888	gata4_indirect
ENSG00000105989	full	0.9974138835202092	gata4_indirect
ENSG00000072571	full	0.9971184382836024	gata4_indirect
ENSG00000170419	full	0.994857	gata4_indirect
ENSG00000108576	full	0.9862133860588074	gata4_indirect
ENSG00000151572	full	0.985045	gata4_indirect
ENSG00000196693	full	0.995723	gata4_indirect
ENSG00000132688	full	0.999236	gata4_indirect
ENSG00000186480	full	0.997207	gata4_indirect
ENSG00000184979	full	0.9925570130348206	gata4_indirect
ENSG00000164040	full	0.9979091769662396	gata4_indirect
ENSG00000196912	full		gata4_indirect
ENSG00000198585	full	0.9959266847288104	gata4_indirect
ENSG00000109501	full	0.99505	gata4_indirect
ENSG00000160200	full	0.9990147637415536	gata4_indirect
ENSG00000145794	full	0.9884883476929232	gata4_indirect
ENSG00000154645	full	0.9911137927662242	gata4_indirect
ENSG00000159399	full	0.997507	gata4_indirect
ENSG00000163053	full	0.999584	gata4_indirect
ENSG00000111245	full	0.979292	gata4_indirect
ENSG00000153140	full	0.9981308449135136	gata4_indirect
ENSG00000099194	full	0.998626	gata4_indirect
ENSG00000109339	full	0.9980823693112432	gata4_indirect
ENSG00000008405	full	0.9970221906682872	gata4_indirect
ENSG00000177103	full	0.9948189655939738	gata4_indirect
ENSG00000163611	full	0.9971406667128854	gata4_indirect
ENSG00000197705	full	0.9966629184427716	gata4_indirect
ENSG00000169242	full	0.9973320777707256	gata4_indirect
ENSG00000072210	full	0.9966342573851542	gata4_indirect
ENSG00000141668	full	0.991124	gata4_indirect
ENSG00000151892	full	0.9822617173194884	gata4_indirect
ENSG00000131242	full	0.9970112537082872	gata4_indirect
ENSG00000024422	full	0.9868552503378496	gata4_indirect
ENSG00000170779	full	0.997555	gata4_indirect
ENSG00000176171	full	0.9997959496322614	gata4_indirect
ENSG00000100170	full	0.9999382495880128	gata4_indirect
ENSG00000135677	full	0.9949382390450994	gata4_indirect
ENSG00000130766	full	0.995479	gata4_indirect
ENSG00000092010	full	0.9989403791314974	gata4_indirect
ENSG00000100504	full	0.997377	gata4_indirect
ENSG00000157456	full	0.9952182297048896	gata4_indirect
ENSG00000080854	full	0.9996256828308104	gata4_indirect
ENSG00000128510	full		gata4_indirect
ENSG00000164023	full	0.9949054569005966	gata4_indirect
ENSG00000118971	full	0.9984915176337816	gata4_indirect
ENSG00000150991	full	0.9993820526200125	gata4_indirect
ENSG00000100003	full	0.9985286474227906	gata4_indirect
ENSG00000188629	full	0.9995740354061128	gata4_indirect
ENSG00000134294	full	0.9974746888621032	gata4_indirect
ENSG00000134107	full	0.9980074107447596	gata4_indirect
ENSG00000150457	full	0.9941047026416449	gata4_indirect
ENSG00000139767	full		gata4_indirect
ENSG00000099250	full	0.9982572786304929	gata4_indirect
ENSG00000132294	full	0.9985686888789186	gata4_indirect
ENSG00000204103	full	0.9952359149853388	gata4_indirect
ENSG00000095015	full	0.9968202972574852	gata4_indirect
ENSG00000171243	full	0.9871315251697194	gata4_indirect
ENSG00000115091	full	0.9989433507281026	gata4_indirect
ENSG00000106211	full	0.9998702290598476	gata4_indirect
ENSG00000173402	full	0.9991987343052872	gata4_indirect
ENSG00000106991	full	0.9966942139884882	gata4_indirect
ENSG00000145708	full	0.9871849694422312	gata4_indirect
ENSG00000185559	full	0.9939093271891276	gata4_indirect
ENSG00000206052	full	0.9925970372869009	gata4_indirect
ENSG00000172260	full	0.9980840682983398	gata4_indirect
ENSG00000074800	full	0.9999443715281576	gata4_indirect
ENSG00000147655	full	0.9946804775132072	gata4_indirect
ENSG00000165312	full	0.9909317655078436	gata4_indirect
ENSG00000143951	full	0.993832	gata4_indirect
ENSG00000166510	full	0.9937585022138512	gata4_indirect
ENSG00000163793	full	0.99956	gata4_indirect
ENSG00000115963	full	0.9977854788303376	gata4_indirect
ENSG00000100842	full	0.9960333240659612	gata4_indirect
ENSG00000035403	full	0.999091	gata4_indirect
ENSG00000134917	full	0.9994132803834004	gata4_indirect
ENSG00000068976	full	0.9943260447385442	gata4_indirect
ENSG00000149972	full	0.988308	gata4_indirect
ENSG00000169218	full	0.9905043641726176	gata4_indirect
ENSG00000146530	full	0.9978607476336284	gata4_indirect
ENSG00000118193	full	0.9973184510513587	gata4_indirect
ENSG00000171466	full	0.9970647028729884	gata4_indirect
ENSG00000130147	full	0.9964449634040452	gata4_indirect
ENSG00000145020	full	0.9982945467034976	gata4_indirect
ENSG00000164107	full	0.9966050958887446	gata4_indirect
ENSG00000012660	full	0.997515	gata4_indirect
ENSG00000141639	full	0.9942617542213864	gata4_indirect
ENSG00000197355	full	0.9953822177648544	gata4_indirect
ENSG00000171729	full	0.9949188407729652	gata4_indirect
ENSG00000101134	full	0.9958595452101334	gata4_indirect
ENSG00000170775	full	0.9934204321229057	gata4_indirect
ENSG00000184486	full	0.999265	gata4_indirect
ENSG00000084453	full	0.9912314207657524	gata4_indirect
ENSG00000108679	full	0.9987445712944084	gata4_indirect
ENSG00000150687	full	0.9991376634034732	gata4_indirect
ENSG00000139112	full	0.9971812140101042	gata4_indirect
ENSG00000162772	full	0.9968463201676646	gata4_indirect
ENSG00000111669	full	0.9999375545254378	gata4_indirect
ENSG00000103196	full	0.9949045871433458	gata4_indirect
ENSG00000181541	full	0.9857162833213806	gata4_indirect
ENSG00000075043	full	0.9964410066604614	gata4_indirect
ENSG00000261150	full	0.9867306664586069	gata4_indirect
ENSG00000131791	full	0.9970705075337823	gata4_indirect
ENSG00000136153	full	0.9986683717640964	gata4_indirect
ENSG00000188994	full	0.9992728989011064	gata4_indirect
ENSG00000076321	full	0.9955736323372348	gata4_indirect
ENSG00000182621	full	0.996882	gata4_indirect
ENSG00000163630	full	0.9926232993602752	gata4_indirect
ENSG00000079150	full	0.9945328185357244	gata4_indirect
ENSG00000189180	full	0.9983307663568728	gata4_indirect
ENSG00000136010	full	0.9923221170902252	gata4_indirect
ENSG00000177508	full	0.9951352929700552	gata4_indirect
ENSG00000099282	full	0.9939290149056392	gata4_indirect
ENSG00000184867	full	0.9982419423243968	gata4_indirect
ENSG00000196967	full	0.9974909177366292	gata4_indirect
ENSG00000133985	full	0.9871041341261432	gata4_indirect
ENSG00000065882	full	0.9976153757748188	gata4_indirect
ENSG00000139687	full	0.9985052049160004	gata4_indirect
ENSG00000171714	full	0.9918422724666268	gata4_indirect
ENSG00000162989	full	0.9948582053184508	gata4_indirect
ENSG00000084207	full	0.9998597929153844	gata4_indirect
ENSG00000069535	full	0.9972655415534972	gata4_indirect
ENSG00000136160	full	0.9945501685142516	gata4_indirect
ENSG00000125848	full	0.9981458020898012	gata4_indirect
ENSG00000115129	full	0.9967591430542913	gata4_indirect
ENSG00000145555	full	0.9968754540790212	gata4_indirect
ENSG00000144893	full	0.9949607307260688	gata4_indirect
ENSG00000165238	full	0.9980319973291084	gata4_indirect
ENSG00000076706	full	0.996579	gata4_indirect
ENSG00000116157	full	0.9979431697233456	gata4_indirect
ENSG00000169710	full	0.9976463444605222	gata4_indirect
ENSG00000072954	full	0.998472	gata4_indirect
ENSG00000197702	full	0.9971478016871328	gata4_indirect
ENSG00000078018	full	0.9974498152732848	gata4_indirect
ENSG00000185567	full	0.9988410550090464	gata4_indirect
ENSG00000101608	full	0.999402	gata4_indirect
ENSG00000052126	full	0.9980231746562622	gata4_indirect
ENSG00000005249	full	0.9969548613338148	gata4_indirect
ENSG00000128283	full	0.9948252260106282	gata4_indirect
ENSG00000005471	full	0.9935195744037628	gata4_indirect
ENSG00000163762	full	0.992878	gata4_indirect
ENSG00000146250	full	0.9943836015391062	gata4_indirect
ENSG00000143839	full	0.9988186359405518	gata4_indirect
ENSG00000168280	full	0.9966743462166544	gata4_indirect
ENSG00000103187	full	0.9986599320173264	gata4_indirect
ENSG00000145384	full	0.9885024973324368	gata4_indirect
ENSG00000164434	full	0.9930738373236224	gata4_indirect
ENSG00000135312	full	0.9994600266218184	gata4_indirect
ENSG00000185950	full	0.9945542629248176	gata4_indirect
ENSG00000075426	full	0.9938167410512124	gata4_indirect
ENSG00000049246	full	0.9949683264682168	gata4_indirect
ENSG00000123094	full	0.9978733646657328	gata4_indirect
ENSG00000150093	full	0.9996933513265148	gata4_indirect
ENSG00000092969	full	0.9992976026464724	gata4_indirect
ENSG00000185010	full	0.9964989713260106	gata4_indirect
ENSG00000164093	full	0.9967350740181772	gata4_indirect
ENSG00000173706	full	0.996556	gata4_indirect
ENSG00000049130	full	0.9934352238972982	gata4_indirect
ENSG00000172403	full	0.9941685281693936	gata4_indirect
ENSG00000163082	full	0.9985132939779936	gata4_indirect
ENSG00000155629	full	0.990677	gata4_indirect
ENSG00000154310	full	0.9963051305813914	gata4_indirect
ENSG00000011465	full	0.996585	gata4_indirect
ENSG00000038295	full		gata4_indirect
ENSG00000149564	full	0.9866467118263244	gata4_indirect
ENSG00000040731	full	0.9904615208506584	gata4_indirect
ENSG00000146833	full	0.9941503802935282	gata4_indirect
ENSG00000151789	full	0.9962708959813976	gata4_indirect
ENSG00000187239	full	0.9979697476561452	gata4_indirect
ENSG00000127743	full	0.9939797509599616	gata4_indirect
ENSG00000145423	full	0.9914414453797225	gata4_indirect
ENSG00000181104	full	0.9934247664429924	gata4_indirect
ENSG00000184697	full	0.9964851091573904	gata4_indirect
ENSG00000120093	full	0.9903767104260623	gata4_indirect
ENSG00000153162	full		gata4_indirect
ENSG00000171724	full	0.9968742728233336	gata4_indirect
ENSG00000099953	full	0.9949779767024366	gata4_indirect
ENSG00000121068	full	0.9926502953352212	gata4_indirect
ENSG00000101210	full	0.9987695688127924	gata4_indirect
ENSG00000114857	full	0.999515	gata4_indirect
ENSG00000198561	full	0.999362	gata4_indirect
ENSG00000007866	full	0.9954864778215924	gata4_indirect
ENSG00000101335	full	0.9996818774035058	gata4_indirect
ENSG00000135547	full	0.9957565190615476	gata4_indirect
ENSG00000100345	full	0.99911	gata4_indirect
ENSG00000147852	full	0.9988966109801312	gata4_indirect
ENSG00000078124	full	0.99396	gata4_indirect
ENSG00000164220	full		gata4_indirect
ENSG00000167244	full	0.9966050265512488	gata4_indirect
ENSG00000137843	full	0.9995020277359906	gata4_indirect
ENSG00000134996	full	0.9952245198190212	gata4_indirect
ENSG00000108518	full	0.9995250675382324	gata4_indirect
ENSG00000164171	full	0.9929080226204612	gata4_indirect
ENSG00000132334	full	0.9974018002727202	gata4_indirect
ENSG00000170448	full	0.9980850767257602	gata4_indirect
ENSG00000171428	full	0.9931001489361128	gata4_indirect
ENSG00000120049	full	0.9993775380119044	gata4_indirect
ENSG00000162522	full	0.9972610261342296	gata4_indirect
ENSG00000112893	full	0.9955084093979428	gata4_indirect
ENSG00000013016	full	0.9972363170236348	gata4_indirect
ENSG00000162496	full	0.995654	gata4_indirect
ENSG00000179242	full	0.9952190978960558	gata4_indirect
ENSG00000100596	full	0.995766	gata4_indirect
ENSG00000144749	full	0.9957966377150338	gata4_indirect
ENSG00000152642	full	0.9837846130132676	gata4_indirect
ENSG00000117394	full	0.9997259652373768	gata4_indirect
ENSG00000156298	full	0.9982760805350084	gata4_indirect
ENSG00000142541	full	0.9997927469906406	gata4_indirect
ENSG00000108848	full	0.9998128945646734	gata4_indirect
ENSG00000185946	full	0.9979505247460628	gata4_indirect
ENSG00000187134	full	0.9969274345433936	gata4_indirect
ENSG00000077721	full	0.9961689322493796	gata4_indirect
ENSG00000109610	full	0.9899629520733207	gata4_indirect
ENSG00000121039	full	0.993055	gata4_indirect
ENSG00000148408	full	0.9939402871661716	gata4_indirect
ENSG00000091409	full	0.9958618013482344	gata4_indirect
ENSG00000173930	full		gata4_indirect
ENSG00000136631	full	0.9977733507646736	gata4_indirect
ENSG00000132386	full	0.9982070686804236	gata4_indirect
ENSG00000162946	full	0.992145	gata4_indirect
ENSG00000106992	full	0.9992925845834472	gata4_indirect
ENSG00000144810	full	0.9919904186612084	gata4_indirect
ENSG00000109445	full	0.9968967093583432	gata4_indirect
ENSG00000136367	full	0.9981394673252963	gata4_indirect
ENSG00000113083	full	0.9890534683414128	gata4_indirect
ENSG00000117228	full	0.9943301244215532	gata4_indirect
ENSG00000162734	full	0.9974618941113568	gata4_indirect
ENSG00000152779	full	0.9861879535749848	gata4_indirect
ENSG00000118729	full	0.9845398494175502	gata4_indirect
ENSG00000139220	full	0.995575	gata4_indirect
ENSG00000188906	full	0.978518	gata4_indirect
ENSG00000124374	full	0.9968684245004014	gata4_indirect
ENSG00000141338	full	0.9936035126447678	gata4_indirect
ENSG00000176890	full	0.9968856224038984	gata4_indirect
ENSG00000101680	full	0.992584	gata4_indirect
ENSG00000006327	full	0.998562	gata4_indirect
ENSG00000152767	full	0.9983138706427548	gata4_indirect
ENSG00000159248	full	0.9997326930363972	gata4_indirect
ENSG00000139269	full	0.9933017045259476	gata4_indirect
ENSG00000171451	full	0.9957230705203431	gata4_indirect
ENSG00000116017	full	0.9993006959935736	gata4_indirect
ENSG00000026297	full	0.9946561195858622	gata4_indirect
ENSG00000135046	full	0.998483	gata4_indirect
ENSG00000155760	full	0.9965069139233004	gata4_indirect
ENSG00000131171	full	0.9994411568696004	gata4_indirect
ENSG00000271425	full	0.9970233591853596	gata4_indirect
ENSG00000137801	full	0.9945375561714171	gata4_indirect
ENSG00000154856	full	0.9930619210004806	gata4_indirect
ENSG00000165655	full	0.9966139234313668	gata4_indirect
ENSG00000181773	full	0.9995740205049516	gata4_indirect
ENSG00000139644	full	0.9991436522577252	gata4_indirect
ENSG00000205581	full	0.9998282364934508	gata4_indirect
ENSG00000162598	full	0.9998812079429626	gata4_indirect
ENSG00000164096	full	0.9998356605133816	gata4_indirect
ENSG00000105887	full	0.9994440088457563	gata4_indirect
ENSG00000142798	full	0.9979251240090417	gata4_indirect
ENSG00000109686	full	0.9980509695799454	gata4_indirect
ENSG00000124440	full	0.997978	gata4_indirect
ENSG00000148484	full	0.9950921622606425	gata4_indirect
ENSG00000197128	full	0.9956924120585124	gata4_indirect
ENSG00000166913	full	0.99943	gata4_indirect
ENSG00000172209	full		gata4_indirect
ENSG00000114739	full	0.999117	gata4_indirect
ENSG00000188505	full	0.9875486067363194	gata4_indirect
ENSG00000072163	full	0.9944881016867502	gata4_indirect
ENSG00000103160	full	0.9968104544531536	gata4_indirect
ENSG00000141367	full	0.9991846521367056	gata4_indirect
ENSG00000172757	full	0.9994711403405638	gata4_indirect
ENSG00000092621	full	0.9983192038717036	gata4_indirect
ENSG00000128918	full	0.9923414323065016	gata4_indirect
ENSG00000186918	full	0.9980197209627072	gata4_indirect
ENSG00000109046	full	0.9997825626040172	gata4_indirect
ENSG00000198929	full	0.9939299883707514	gata4_indirect
ENSG00000165061	full	0.9948080534284766	gata4_indirect
ENSG00000018625	full	0.9929098576226092	gata4_indirect
ENSG00000155380	full	0.9990302259076664	gata4_indirect
ENSG00000184575	full	0.9939599165194472	gata4_indirect
ENSG00000146555	full	0.9942297433199508	gata4_indirect
ENSG00000082556	full	0.9352961778640748	gata4_indirect
ENSG00000143028	full	0.9919313654303552	gata4_indirect
ENSG00000176771	full	0.9959288239479064	gata4_indirect
ENSG00000185664	full	0.993512	gata4_indirect
ENSG00000171488	full	0.9892413286062388	gata4_indirect
ENSG00000145425	full	0.99981	gata4_indirect
ENSG00000013619	full	0.9997606724500656	gata4_indirect
ENSG00000175832	full	0.9996970176696778	gata4_indirect
ENSG00000026559	full	0.999437	gata4_indirect
ENSG00000145721	full	0.9960551715682072	gata4_indirect
ENSG00000169594	full	0.9881234097480774	gata4_indirect
ENSG00000165410	full	0.9985055260888412	gata4_indirect
ENSG00000204371	full	0.9984204060227208	gata4_indirect
ENSG00000138119	full	0.9958708277919835	gata4_indirect
ENSG00000288642	full		gata4_indirect
ENSG00000198853	full	0.9963899838924408	gata4_indirect
ENSG00000115468	full	0.9909584334918432	gata4_indirect
ENSG00000182541	full	0.9963561956946916	gata4_indirect
ENSG00000110906	full	0.9978052152013316	gata4_indirect
ENSG00000211455	full	0.9976655395285596	gata4_indirect
ENSG00000130940	full	0.995256	gata4_indirect
ENSG00000115602	full	0.9879778623580932	gata4_indirect
ENSG00000134308	full	0.9989911623379814	gata4_indirect
ENSG00000104413	full	0.9934425592422486	gata4_indirect
ENSG00000122068	full	0.9992	gata4_indirect
ENSG00000123689	full	0.9936231661030628	gata4_indirect
ENSG00000076685	full	0.9973723867204454	gata4_indirect
ENSG00000235194	full	0.9965218282121372	gata4_indirect
ENSG00000175416	full	0.998963	gata4_indirect
ENSG00000149212	full	0.998122	gata4_indirect
ENSG00000141753	full	0.9975710733112318	gata4_indirect
ENSG00000160789	full	0.9979023722974398	gata4_indirect
ENSG00000124212	full	0.9943718592325846	gata4_indirect
ENSG00000166963	full	0.997487	gata4_indirect
ENSG00000163092	full	0.9909713353429522	gata4_indirect
ENSG00000132507	full	0.9985000371394792	gata4_indirect
ENSG00000173692	full	0.997693	gata4_indirect
ENSG00000109846	full	0.9985649551495468	gata4_indirect
ENSG00000163017	full	0.9964855790138244	gata4_indirect
ENSG00000085741	full	0.99427	gata4_indirect
ENSG00000165186	full	0.996753	gata4_indirect
ENSG00000166741	full	0.99555	gata4_indirect
ENSG00000145284	full	0.9973755760325326	gata4_indirect
ENSG00000161791	full	0.9937855028189144	gata4_indirect
ENSG00000075340	full	0.997436	gata4_indirect
ENSG00000109063	full	0.9998464087645212	gata4_indirect
ENSG00000077238	full	0.9919493342439334	gata4_indirect
ENSG00000125249	full	0.9951962054633408	gata4_indirect
ENSG00000172380	full	0.9971535529013928	gata4_indirect
ENSG00000107438	full	0.9994898945390188	gata4_indirect
ENSG00000124749	full	0.9977822999159496	gata4_indirect
ENSG00000136040	full	0.9979301889737447	gata4_indirect
ENSG00000115457	full	0.9996077508267844	gata4_indirect
ENSG00000173598	full	0.9993130421954084	gata4_indirect
ENSG00000101282	full	0.9984142572380776	gata4_indirect
ENSG00000122641	full	0.9923150464892389	gata4_indirect
ENSG00000138795	full	0.9884203567698197	gata4_indirect
ENSG00000125691	full	0.9998656028063496	gata4_indirect
ENSG00000177932	full	0.9907790259881452	gata4_indirect
ENSG00000128965	full	0.9941938060980576	gata4_indirect
ENSG00000121207	full	0.999802	gata4_indirect
ENSG00000082641	full	0.9977168419812744	gata4_indirect
ENSG00000154175	full	0.9945566058158876	gata4_indirect
ENSG00000175899	full	0.998316	gata4_indirect
ENSG00000054938	full	0.9892591238021852	gata4_indirect
ENSG00000162817	full	0.9933057874441148	gata4_indirect
ENSG00000140941	full	0.9994543096394216	gata4_indirect
ENSG00000104549	full	0.9974975868423968	gata4_indirect
ENSG00000120156	full	0.9999449253082277	gata4_indirect
ENSG00000166123	full	0.9984571770363048	gata4_indirect
ENSG00000159840	full	0.9980395471727526	gata4_indirect
ENSG00000134030	full	0.9977797015949532	gata4_indirect
ENSG00000162367	full		gata4_indirect
ENSG00000075945	full	0.9978618075762656	gata4_indirect
ENSG00000188846	full	0.999774	gata4_indirect
ENSG00000138759	full	0.9972077046449368	gata4_indirect
ENSG00000082458	full	0.9979550952298774	gata4_indirect
ENSG00000157087	full	0.9793045123418171	gata4_indirect
ENSG00000173531	full	0.993076	gata4_indirect
ENSG00000143549	full	0.9993915689158273	gata4_indirect
ENSG00000149948	full	0.9975075147500851	gata4_indirect
ENSG00000127995	full	0.9989104870941948	gata4_indirect
ENSG00000203879	full	0.997823	gata4_indirect
ENSG00000085552	full	0.9941908478736876	gata4_indirect
ENSG00000167508	full	0.9909944857737816	gata4_indirect
ENSG00000165169	full	0.9983520611774088	gata4_indirect
ENSG00000132437	full		gata4_indirect
ENSG00000130176	full	0.997193	gata4_indirect
ENSG00000113578	full	0.999982	gata4_indirect
ENSG00000155096	full	0.9980495948344468	gata4_indirect
ENSG00000173166	full	0.9949897388617198	gata4_indirect
ENSG00000006652	full	0.9976417795176754	gata4_indirect
ENSG00000054523	full	0.997982	gata4_indirect
ENSG00000198668	full	0.9994529999260392	gata4_indirect
ENSG00000136928	full	0.9932954708735148	gata4_indirect
ENSG00000044115	full	0.9990289829682134	gata4_indirect
ENSG00000167578	full	0.9965992867946624	gata4_indirect
ENSG00000143494	full	0.9971439605173856	gata4_indirect
ENSG00000196843	full	0.9914439045465908	gata4_indirect
ENSG00000171791	full	0.9980738520622252	gata4_indirect
ENSG00000110665	full	0.987876	gata4_indirect
ENSG00000136754	full	0.9982235372066498	gata4_indirect
ENSG00000166482	full	0.9935530932016776	gata4_indirect
ENSG00000196968	full	0.9977387099800368	gata4_indirect
ENSG00000135821	full	0.9980354482072524	gata4_indirect
ENSG00000125378	full	0.994767	gata4_indirect
ENSG00000070540	full	0.9921137291193008	gata4_indirect
ENSG00000154553	full	0.9971460969217362	gata4_indirect
ENSG00000075275	full	0.9972748185725924	gata4_indirect
ENSG00000196739	full	0.997001	gata4_indirect
ENSG00000171992	full	0.9945265407915468	gata4_indirect
ENSG00000166670	full		gata4_indirect
ENSG00000142611	full	0.9910095238685608	gata4_indirect
ENSG00000147604	full	0.9998223301824009	gata4_indirect
ENSG00000119280	full	0.9972937676039608	gata4_indirect
ENSG00000162621	full	0.9999650120735168	gata4_indirect
ENSG00000114554	full	0.997741	gata4_indirect
ENSG00000132464	full		gata4_indirect
ENSG00000213931	full	0.9921516180038452	gata4_indirect
ENSG00000198774	full	0.9996643662452698	gata4_indirect
ENSG00000100889	full	0.9923728472978166	gata4_indirect
ENSG00000112984	full	0.9966908787426196	gata4_indirect
ENSG00000154529	full	0.9936986310141428	gata4_indirect
ENSG00000163071	full	0.9932515491609988	gata4_indirect
ENSG00000105048	full	0.9938811629441132	gata4_indirect
ENSG00000152092	full	0.9909525848925114	gata4_direct
ENSG00000196177	full	0.9925539131258048	gata4_direct
ENSG00000026508	full	0.9977304841342726	gata4_direct
ENSG00000077279	full	0.9942647391243984	gata4_direct
ENSG00000165966	full	0.9953308701515198	gata4_direct
ENSG00000047849	full	0.996739	gata4_direct
ENSG00000125872	full	0.9946181300808402	gata4_direct
ENSG00000196935	full	0.9972933496584732	gata4_direct
ENSG00000099139	full	0.9963266165168198	gata4_direct
ENSG00000182752	full	0.987336	gata4_direct
ENSG00000112972	full	0.9978297221033195	gata4_direct
ENSG00000113328	full	0.999251	gata4_direct
ENSG00000143061	full	0.9972606091107724	gata4_direct
ENSG00000140450	full	0.9919421641991056	gata4_direct
ENSG00000118515	full	0.9983216540680993	gata4_direct
ENSG00000154229	full	0.9969734767588172	gata4_direct
ENSG00000129422	full	0.9979196016605084	gata4_direct
ENSG00000164588	full	0.9949542485378884	gata4_direct
ENSG00000164574	full	0.9952580077307565	gata4_direct
ENSG00000097033	full	0.999465	gata4_direct
ENSG00000111371	full	0.9987344848526108	gata4_direct
ENSG00000115310	full	0.9995431640136864	gata4_direct
ENSG00000108854	full	0.9921048653431428	gata4_direct
ENSG00000188176	full	0.9966118310699026	gata4_direct
ENSG00000152818	full	0.998648	gata4_direct
ENSG00000183117	full		gata4_direct
ENSG00000140416	full	0.9998738707226014	gata4_direct
ENSG00000137831	full	0.998913	gata4_direct
ENSG00000092421	full	0.9967853283970118	gata4_direct
ENSG00000141448	full	0.9950804202806052	gata4_direct
ENSG00000125977	full	0.9995610171198692	gata4_direct
ENSG00000112175	full	0.994873	gata4_direct
ENSG00000120457	full	0.9929166348022822	gata4_direct
ENSG00000124831	full	0.9992679985289656	gata4_direct
ENSG00000163171	full	0.9978064209856884	gata4_direct
ENSG00000115414	full	0.9987917379978448	gata4_direct
ENSG00000178718	full	0.9982905893271412	gata4_direct
ENSG00000072110	full	0.9992505628893624	gata4_direct
ENSG00000165959	full	0.9974841544261346	gata4_direct
ENSG00000144331	full	0.9940095663070678	gata4_direct
ENSG00000158769	full	0.9971552003150018	gata4_direct
ENSG00000103257	full	0.9961690089919352	gata4_direct
ENSG00000130234	full	0.9853519797325134	gata4_direct
ENSG00000088387	full	0.9963125576844086	gata4_direct
ENSG00000177606	full	0.9979424338365338	gata4_direct
ENSG00000048052	full	0.9980248295383536	gata4_direct
ENSG00000165617	full	0.9969237642852884	gata4_direct
ENSG00000184384	full	0.9968522162664504	gata4_direct
ENSG00000039560	full	0.9956549499485944	gata4_direct
ENSG00000184611	full	0.9936060243182712	gata4_direct
ENSG00000108018	full	0.9921697683823414	gata4_direct
ENSG00000104067	full	0.9985923623158172	gata4_direct
ENSG00000140795	full	0.9915822426478068	gata4_direct
ENSG00000136068	full	0.9968132459200344	gata4_direct
ENSG00000187672	full	0.9969873232919662	gata4_direct
ENSG00000169862	full	0.99768	gata4_direct
ENSG00000175206	full	0.990056	gata4_direct
ENSG00000213626	full	0.9989482482336172	gata4_direct
ENSG00000196353	full	0.995729	gata4_direct
ENSG00000157388	full	0.9950303076316952	gata4_direct
ENSG00000177889	full	0.99921	gata4_direct
ENSG00000133687	full	0.9940201465288798	gata4_direct
ENSG00000164532	full	0.9807276638966164	gata4_direct
ENSG00000089225	full	0.9910165134704474	gata4_direct
ENSG00000120837	full	0.9979444294875168	gata4_direct
ENSG00000159216	full	0.989406	gata4_direct
ENSG00000079459	full	0.9990424433969102	gata4_direct
ENSG00000198589	full	0.9978600654257348	gata4_direct
ENSG00000150764	full	0.9988819226710756	gata4_direct
ENSG00000138741	full	0.995561	gata4_direct
ENSG00000125266	full	0.9981025744596294	gata4_direct
ENSG00000064201	full	0.9926454892864932	gata4_direct
ENSG00000115419	full	0.9973304902197998	gata4_direct
ENSG00000163638	full	0.9949976482452492	gata4_direct
ENSG00000134769	full	0.997448	gata4_direct
ENSG00000085832	full	0.9978997195118408	gata4_direct
ENSG00000080709	full	0.9947534913351054	gata4_direct
ENSG00000173068	full	0.9942538936932882	gata4_direct
ENSG00000169116	full	0.997142	gata4_direct
ENSG00000204262	full	0.9981503611480868	gata4_direct
ENSG00000113196	full	0.9960486071079484	gata4_direct
ENSG00000179915	full	0.9980947475158732	gata4_direct
ENSG00000143171	full	0.9957160362055604	gata4_direct
ENSG00000132953	full	0.9969842213820788	gata4_direct
ENSG00000197905	full	0.996264	gata4_direct
ENSG00000031081	full	0.9926536044653724	gata4_direct
ENSG00000049323	full	0.999151	gata4_direct
ENSG00000148175	full	0.99838	gata4_direct
ENSG00000124406	full	0.99551	gata4_direct
ENSG00000125648	full	0.9987686748577678	gata4_direct
ENSG00000101871	full	0.996436	gata4_direct
ENSG00000135069	full	0.9952569327354432	gata4_direct
ENSG00000148926	full	0.9972706838990704	gata4_direct
ENSG00000144406	full	0.9907794147729874	gata4_direct
ENSG00000108984	full	0.9908301680387852	gata4_direct
ENSG00000110841	full	0.997837	gata4_direct
ENSG00000196562	full	0.9941628141836688	gata4_direct
ENSG00000166206	full	0.9956691364447277	gata4_direct
ENSG00000055163	full	0.996828	gata4_direct
ENSG00000152952	full	0.9991412476741056	gata4_direct
ENSG00000196923	full	0.9981963669804312	gata4_direct
ENSG00000154447	full	0.9944331880579604	gata4_direct
ENSG00000197506	full	0.9925804808735847	gata4_direct
ENSG00000065833	full	0.99306	gata4_direct
ENSG00000173281	full	0.9976549503446996	gata4_direct
ENSG00000080845	full	0.9966512493124592	gata4_direct
ENSG00000111186	full	0.9986422672387092	gata4_direct
ENSG00000003393	full	0.9965932017564774	gata4_direct
ENSG00000138166	full	0.994217	gata4_direct
ENSG00000060982	full	0.998435	gata4_direct
ENSG00000172159	full	0.9960019839604696	gata4_direct
ENSG00000135333	full	0.9972982584540524	gata4_direct
ENSG00000160746	full	0.993978	gata4_direct
ENSG00000082781	full	0.9957391051358956	gata4_direct
ENSG00000168016	full	0.994853	gata4_direct
ENSG00000151929	full	0.9970229523522514	gata4_direct
ENSG00000120937	full	0.9822766413079932	gata4_direct
ENSG00000180628	full	0.9979091079107352	gata4_direct
ENSG00000110429	full	0.9955085317293804	gata4_direct
ENSG00000131378	full	0.9972674710055192	gata4_direct
ENSG00000058668	full	0.9986981639197764	gata4_direct
ENSG00000184156	full	0.9956657886505128	gata4_direct
ENSG00000101311	full	0.9966362432521932	gata4_direct
ENSG00000114850	full	0.9995581407042378	gata4_direct
ENSG00000135447	full	0.9986505268046456	gata4_direct
ENSG00000183049	full	0.9960153045562598	gata4_direct
ENSG00000198336	full	0.9997663190468254	gata4_direct
ENSG00000178343	full		gata4_direct
ENSG00000170027	full	0.9989733826546442	gata4_direct
ENSG00000003402	full	0.997847	gata4_direct
ENSG00000160145	full	0.9977675632194236	gata4_direct
ENSG00000111799	full	0.9930083692073822	gata4_direct
ENSG00000197893	full	0.986242	gata4_direct
ENSG00000112320	full	0.9973022850474926	gata4_direct
ENSG00000156463	full	0.9973892814073808	gata4_direct
ENSG00000131016	full	0.9991258492404568	gata4_direct
ENSG00000088766	full	0.9986684881469124	gata4_direct
ENSG00000183044	full	0.9984956145846228	gata4_direct
ENSG00000173705	full	0.9997850432991982	gata4_direct
ENSG00000177119	full	0.9961412721705214	gata4_direct
ENSG00000020577	full	0.9947317396364516	gata4_direct
ENSG00000138411	full	0.996922	gata4_direct
ENSG00000100784	full	0.9959644022442046	gata4_direct
ENSG00000106443	full	0.9990032559349424	gata4_direct
ENSG00000204219	full	0.9954304905436564	gata4_direct
ENSG00000075420	full	0.998603	gata4_direct
ENSG00000198729	full	0.999339	gata4_direct
ENSG00000152422	full	0.9985786060615602	gata4_direct
ENSG00000157542	full	0.9836394637823104	gata4_direct
ENSG00000154188	full	0.9948635976991536	gata4_direct
ENSG00000168334	full	0.9875659091362784	gata4_direct
ENSG00000115232	full		gata4_direct
ENSG00000164649	full	0.9985441134331074	gata4_direct
ENSG00000114423	full	0.9985995912084392	gata4_direct
ENSG00000173210	full		gata4_direct
ENSG00000196083	full	0.996772	gata4_direct
ENSG00000116688	full	0.9985670878303996	gata4_direct
ENSG00000165124	full	0.991152	gata4_direct
ENSG00000197694	full	0.999265	gata4_direct
ENSG00000160752	full	0.999009	gata4_direct
ENSG00000121440	full	0.992904	gata4_direct
ENSG00000170558	full	0.9995401758608464	gata4_direct
ENSG00000135074	full	0.9977640189230442	gata4_direct
ENSG00000156162	full	0.9968223026151743	gata4_direct
ENSG00000132938	full	0.9971419773140892	gata4_direct
ENSG00000154556	full	0.999282	gata4_direct
ENSG00000130956	full	0.9933893602002752	gata4_direct
ENSG00000151414	full	0.9973272022448088	gata4_direct
ENSG00000087074	full	0.9968245064649056	gata4_direct
ENSG00000158966	full	0.9959059452468698	gata4_direct
ENSG00000128591	full	0.9986842374647816	gata4_direct
ENSG00000116667	full	0.9979672842430618	gata4_direct
ENSG00000115641	full	0.9991062864516546	gata4_direct
ENSG00000169851	full	0.9991348148176544	gata4_direct
ENSG00000176463	full	0.9973152063109658	gata4_direct
ENSG00000121879	full	0.9965902371149435	gata4_direct
ENSG00000174944	full	0.9868184924125672	gata4_direct
ENSG00000112936	full	0.9878958280269916	gata4_direct
ENSG00000117859	full	0.9991876712431924	gata4_direct
ENSG00000113657	full	0.9987957938471824	gata4_direct
ENSG00000115977	full	0.9973796111630304	gata4_direct
ENSG00000163818	full	0.9983873475214532	gata4_direct
ENSG00000124942	full	0.9990579981922832	gata4_direct
ENSG00000143847	full	0.9989306110066252	gata4_direct
ENSG00000033627	full	0.9968479491990326	gata4_direct
ENSG00000152894	full	0.9962854824960232	gata4_direct
ENSG00000049192	full	0.9963745505310768	gata4_direct
ENSG00000161381	full	0.9903010359177222	gata4_direct
ENSG00000073712	full	0.9975373070377735	gata4_direct
ENSG00000177354	full	0.9930126698393572	gata4_direct
ENSG00000154655	full	0.9951880046299526	gata4_direct
ENSG00000182168	full	0.9939526178728996	gata4_direct
ENSG00000186439	full	0.9958506617453192	gata4_direct
ENSG00000164176	full	0.997594	gata4_direct
ENSG00000165995	full	0.9967344768450294	gata4_direct
ENSG00000197565	full	0.9920359606499428	gata4_direct
ENSG00000145730	full	0.9970093698049924	gata4_direct
ENSG00000159251	full	0.999831	gata4_direct
ENSG00000082805	full	0.9972551787298832	gata4_direct
ENSG00000168143	full	0.9838568355355944	gata4_direct
ENSG00000152377	full	0.996375	gata4_direct
ENSG00000120675	full	0.9994791218516778	gata4_direct
ENSG00000172399	full	0.9926061442342856	gata4_direct
ENSG00000062716	full	0.9985160690614548	gata4_direct
ENSG00000135486	full	0.9998164012610355	gata4_direct
ENSG00000162599	full	0.9981705509126186	gata4_direct
ENSG00000116171	full	0.999176	gata4_direct
ENSG00000157064	full	0.9957172708077864	gata4_direct
ENSG00000196428	full	0.9969194880974146	gata4_direct
ENSG00000127863	full	0.99783	gata4_direct
ENSG00000106537	full	0.9993100480419966	gata4_direct
ENSG00000058091	full	0.996795	gata4_direct
ENSG00000132906	full	0.9953097217395658	gata4_direct
ENSG00000163297	full	0.994871	gata4_direct
ENSG00000122176	full	0.9938174337148666	gata4_direct
ENSG00000151090	full	0.9958478212356568	gata4_direct
ENSG00000197580	full	0.9976303964466244	gata4_direct
ENSG00000172348	full	0.9962693832732818	gata4_direct
ENSG00000150556	full	0.9963261271422764	gata4_direct
ENSG00000175155	full	0.9941122306834984	gata4_direct
ENSG00000106772	full	0.9941694529689088	gata4_direct
ENSG00000114784	full	0.9994780550191664	gata4_direct
ENSG00000089472	full	0.9965508080094974	gata4_direct
ENSG00000082293	full	0.9771331350008646	gata4_direct
ENSG00000137962	full	0.997255	gata4_direct
ENSG00000106415	full	0.9967696411269052	gata4_direct
ENSG00000001626	full	0.9936180174350738	gata4_direct
ENSG00000074590	full	0.9962607911654882	gata4_direct
ENSG00000154415	full	0.988223	gata4_direct
ENSG00000145808	full	0.9954222176308022	gata4_direct
ENSG00000127481	full	0.9960708078517708	gata4_direct
ENSG00000172572	full	0.9920209710315993	gata4_direct
ENSG00000137193	full	0.9946759556021008	gata4_direct
ENSG00000173163	full	0.9990868734453388	gata4_direct
ENSG00000137872	full	0.997461	gata4_direct
ENSG00000165973	full	0.9937907930682688	gata4_direct
ENSG00000169756	full	0.9981686140962704	gata4_direct
ENSG00000120057	full	0.9923589944839476	gata4_direct
ENSG00000162692	full	0.9964080477372194	gata4_direct
ENSG00000159200	full	0.996412	gata4_direct
ENSG00000115306	full	0.9996391177177428	gata4_direct
ENSG00000003147	full	0.9958654967605644	gata4_direct
ENSG00000198873	full	0.9906717590663744	gata4_direct
ENSG00000140600	full	0.9932968890856184	gata4_direct
ENSG00000070182	full	0.9981846266453808	gata4_direct
ENSG00000150867	full	0.9949865328228992	gata4_direct
ENSG00000100290	full	0.9965729433756608	gata4_direct
ENSG00000120658	full	0.9965524751207104	gata4_direct
ENSG00000121577	full	0.9939812664802258	gata4_direct
ENSG00000001630	full	0.9963348221175278	gata4_direct
ENSG00000221866	full	0.998571	gata4_direct
ENSG00000184349	full	0.9985327939192454	gata4_direct
ENSG00000099204	full	0.9973820601359452	gata4_direct
ENSG00000134243	full	0.9981144981724877	gata4_direct
ENSG00000173334	full	0.9941807101584144	gata4_direct
ENSG00000100994	full	0.9984224835557414	gata4_direct
ENSG00000041982	full	0.992603	gata4_direct
ENSG00000131018	full	0.9969905291895468	gata4_direct
ENSG00000044524	full	0.9924752253752488	gata4_direct
ENSG00000166317	full	0.9935848174387948	gata4_direct
ENSG00000137501	full	0.991478	gata4_direct
ENSG00000183287	full	0.9998298287391664	gata4_direct
ENSG00000175115	full	0.9963241055326642	gata4_direct
ENSG00000156804	full	0.997261	gata4_direct
ENSG00000140199	full	0.9974596053361892	gata4_direct
ENSG00000196482	full	0.9965324092409752	gata4_direct
ENSG00000169760	full	0.996613	gata4_direct
ENSG00000076641	full	0.9974163129277852	gata4_direct
ENSG00000081181	full	0.9977271097462352	gata4_direct
ENSG00000079308	full	0.9927015453577042	gata4_direct
ENSG00000127241	full	0.9969576571698058	gata4_direct
ENSG00000198812	full	0.9956452805420448	gata4_direct
ENSG00000114279	full		gata4_direct
ENSG00000137261	full	0.9931727988379342	gata4_direct
ENSG00000129595	full	0.9953825020127828	gata4_direct
ENSG00000173482	full	0.9939741100583758	gata4_direct
ENSG00000168702	full	0.9975386925463406	gata4_direct
ENSG00000139318	full	0.9980122776009468	gata4_direct
ENSG00000162849	full	0.9973189928492562	gata4_direct
ENSG00000178031	full	0.980352	gata4_direct
ENSG00000170421	full	0.9998286888706234	gata4_direct
ENSG00000166689	full	0.9924396449519742	gata4_direct
ENSG00000111885	full	0.996764	gata4_direct
ENSG00000164442	full	0.9986970373041966	gata4_direct
ENSG00000154822	full	0.9966996094890844	gata4_direct
ENSG00000162614	full	0.9994366182336772	gata4_direct
ENSG00000162390	full	0.9961532412505733	gata4_direct
ENSG00000076067	full	0.9955252977623336	gata4_direct
ENSG00000091656	full	0.9961864593181204	gata4_direct
ENSG00000057019	full	0.9983180313748498	gata4_direct
ENSG00000079215	full	0.9959231894373318	gata4_direct
ENSG00000163380	full	0.9804491066932678	gata4_direct
ENSG00000148677	full	0.9925606563687324	gata4_direct
ENSG00000099917	full	0.9982473596708098	gata4_direct
ENSG00000137198	full	0.9973107847300444	gata4_direct
ENSG00000083857	full	0.996513	gata4_direct
ENSG00000139233	full	0.9989117150043332	gata4_direct
ENSG00000147862	full	0.9986264543099836	gata4_direct
ENSG00000157680	full	0.9961736747092264	gata4_direct
ENSG00000114854	full	0.9995402492883004	gata4_direct
ENSG00000196323	full	0.998226	gata4_direct
ENSG00000175785	full	0.9856849114100138	gata4_direct
ENSG00000077522	full	0.9996727273039872	gata4_direct
ENSG00000080561	full	0.9996850258774228	gata4_direct
ENSG00000165029	full	0.997557	gata4_direct
ENSG00000265107	full	0.9728460311889648	gata4_direct
ENSG00000132561	full	0.9946255661300007	gata4_direct
ENSG00000167553	full	0.9986844243274796	gata4_direct
ENSG00000185008	full	0.9974900710171668	gata4_direct
ENSG00000068383	full	0.9960520254668368	gata4_direct
ENSG00000070882	full	0.9949656337026566	gata4_direct
ENSG00000078814	full	0.9939457376797994	gata4_direct
ENSG00000172340	full	0.9977726949795104	gata4_direct
ENSG00000157554	full		gata4_direct
ENSG00000038382	full	0.9972958415746688	gata4_direct
ENSG00000142627	full	0.9975956791156048	gata4_direct
ENSG00000132932	full	0.99556	gata4_direct
ENSG00000128573	full	0.9969366107668196	gata4_direct
ENSG00000122786	full	0.9993930908700128	gata4_direct
ENSG00000134954	full	0.9944859892129898	gata4_direct
ENSG00000109205	full	0.996295	gata4_direct
ENSG00000168575	full	0.9986162616851482	gata4_direct
ENSG00000159388	full	0.9977520717893328	gata4_direct
ENSG00000164692	full	0.9980539493141424	gata4_direct
ENSG00000008277	full	0.9914958251489177	gata4_direct
ENSG00000198707	full	0.9971916711357944	gata4_direct
ENSG00000090006	full	0.9967167196066484	gata4_direct
ENSG00000173157	full	0.9857201278209686	gata4_direct
ENSG00000069493	full	0.9937276672898676	gata4_direct
ENSG00000139289	full	0.996942	gata4_direct
ENSG00000163110	full	0.9996659450786558	gata4_direct
ENSG00000057294	full	0.9990915384661808	gata4_direct
ENSG00000124839	full	0.9939008998243432	gata4_direct
ENSG00000118680	full	0.9992409393132594	gata4_direct
ENSG00000135604	full	0.9879109382629394	gata4_direct
ENSG00000106631	full	0.9993955216036652	gata4_direct
ENSG00000084636	full	0.9973457663098751	gata4_direct
ENSG00000128594	full	0.9952236922348248	gata4_direct
ENSG00000133392	full	0.9952108945165362	gata4_direct
ENSG00000183454	full	0.9953277199356644	gata4_direct
ENSG00000166833	full	0.9979793667511456	gata4_direct
ENSG00000183273	full	0.995163	gata4_direct
ENSG00000148541	full	0.9972059726715088	gata4_direct
ENSG00000112769	full	0.9978761703900572	gata4_direct
ENSG00000196141	full	0.9989458612589172	gata4_direct
ENSG00000101605	full	0.9972004450751032	gata4_direct
ENSG00000073910	full	0.9951088255227998	gata4_direct
ENSG00000117298	full	0.9965815703753392	gata4_direct
ENSG00000100600	full	0.9993488933634322	gata4_direct
ENSG00000054654	full	0.9987093665097888	gata4_direct
ENSG00000112137	full	0.9979731951441084	gata4_direct
ENSG00000145349	full	0.9978531328114596	gata4_direct
ENSG00000117643	full	0.9951481852266524	gata4_direct
ENSG00000064692	full	0.9950996120021028	gata4_direct
ENSG00000008513	full	0.9961010781263554	gata4_direct
ENSG00000120729	full	0.9995076656341552	gata4_direct
ENSG00000064651	full	0.9973684524496396	gata4_direct
ENSG00000183814	full	0.9948761524613372	gata4_direct
ENSG00000213145	full	0.9980709753512343	gata4_direct
ENSG00000163453	full	0.9990881340844292	gata4_direct
ENSG00000188730	full	0.996864	gata4_direct
ENSG00000166974	full	0.996109	gata4_direct
ENSG00000159176	full	0.9982510130004127	gata4_direct
ENSG00000007237	full	0.9956471907723812	gata4_direct
ENSG00000115194	full	0.9990004196763038	gata4_direct
ENSG00000198626	full	0.997147	gata4_direct
ENSG00000198947	full	0.9968872407725328	gata4_direct
ENSG00000118298	full	0.9959232841080766	gata4_direct
ENSG00000087303	full	0.9984450934366392	gata4_direct
ENSG00000121743	full	0.9922571177594364	gata4_direct
ENSG00000116141	full	0.9937375707990804	gata4_direct
ENSG00000185774	full	0.9980278066646906	gata4_direct
ENSG00000182463	full	0.997252	gata4_direct
ENSG00000084710	full	0.9916338920593262	gata4_direct
ENSG00000137266	full	0.9964812301300668	gata4_direct
ENSG00000139734	full	0.9957780670896867	gata4_direct
ENSG00000170776	full	0.998148	gata4_direct
ENSG00000197632	full	0.9881322383880616	gata4_direct
ENSG00000138347	full	0.9829381741583348	gata4_direct
ENSG00000140545	full	0.9989214456138248	gata4_direct
ENSG00000116717	full	0.9978791606776856	gata4_direct
ENSG00000180999	full	0.9965828535861748	gata4_direct
ENSG00000138772	full	0.9954993449408432	gata4_direct
ENSG00000182871	full	0.9993891758369464	gata4_direct
ENSG00000132199	full	0.9972242824236552	gata4_direct
ENSG00000153531	full	0.9982019164067604	gata4_direct
ENSG00000129170	full	0.997725	gata4_direct
ENSG00000187840	full	0.9995400403718372	gata4_direct
ENSG00000171914	full	0.9982547331392096	gata4_direct
ENSG00000075391	full	0.9984243175079084	gata4_direct
ENSG00000198369	full	0.9895482324784802	gata4_direct
ENSG00000123191	full	0.9981082205114692	gata4_direct
ENSG00000100505	full	0.9937569953146436	gata4_direct
ENSG00000144644	full	0.9951878828661782	gata4_direct
ENSG00000072682	full	0.9969244261862528	gata4_direct
ENSG00000198739	full	0.9967862367630004	gata4_direct
ENSG00000145244	full	0.9944798354281496	gata4_direct
ENSG00000205678	full	0.9935623069604238	gata4_direct
ENSG00000136267	full	0.9960399667421976	gata4_direct
ENSG00000180801	full	0.9993428289890288	gata4_direct
ENSG00000169855	full	0.996618	gata4_direct
ENSG00000016082	full	0.9963620708432308	gata4_direct
ENSG00000139173	full	0.994294	gata4_direct
ENSG00000104763	full	0.999348	gata4_direct
ENSG00000140945	full	0.9955263000947456	gata4_direct
ENSG00000158321	full	0.9977694771585672	gata4_direct
ENSG00000187955	full	0.9948141624530156	gata4_direct
ENSG00000144681	full	0.9966568467605054	gata4_direct
ENSG00000144668	full	0.9958095550537108	gata4_direct
ENSG00000111785	full	0.998162	gata4_direct
ENSG00000157036	full	0.9985862132161856	gata4_direct
ENSG00000119866	full	0.996755	gata4_direct
ENSG00000070159	full	0.9914820767365968	gata4_direct
ENSG00000109452	full	0.9973320416782212	gata4_direct
ENSG00000107957	full	0.9988270459391854	gata4_direct
ENSG00000152128	full	0.9956967677825536	gata4_direct
ENSG00000165071	full	0.9848930239677428	gata4_direct
ENSG00000158417	full	0.999069	gata4_direct
ENSG00000153823	full	0.99634	gata4_direct
ENSG00000171877	full	0.9956981393079908	gata4_direct
ENSG00000115896	full	0.998079	gata4_direct
ENSG00000105877	full	0.984075	gata4_direct
ENSG00000048740	full	0.9974370782574018	gata4_direct
ENSG00000214814	full		gata4_direct
ENSG00000136383	full	0.9965461764085808	gata4_direct
ENSG00000073921	full	0.9974156597913322	gata4_direct
ENSG00000164756	full	0.9939411580562592	gata4_direct
ENSG00000144642	full	0.9976627377290574	gata4_direct
ENSG00000115993	full	0.9980059437129808	gata4_direct
ENSG00000104332	full	0.9985536807630904	gata4_direct
ENSG00000131711	full	0.999182	gata4_direct
ENSG00000111859	full	0.9958551030892592	gata4_direct
ENSG00000143198	full	0.9998077055167036	gata4_direct
ENSG00000165675	full	0.987642	gata4_direct
ENSG00000100316	full	0.9998056365647048	gata4_direct
ENSG00000197943	full	0.9968973335466886	gata4_direct
ENSG00000103742	full	0.9956784210421822	gata4_direct
ENSG00000091039	full	0.9994104157029096	gata4_direct
ENSG00000151617	full	0.9928824935138384	gata4_direct
ENSG00000163833	full	0.9955751063331724	gata4_direct
ENSG00000138162	full	0.9976474729137144	gata4_direct
ENSG00000169271	full	0.9977852532405728	gata4_direct
ENSG00000179104	full	0.9962707751929156	gata4_direct
ENSG00000169306	full	0.997462	gata4_direct
ENSG00000169047	full	0.9990788281412052	gata4_direct
ENSG00000144036	full	0.9964922079534242	gata4_direct
ENSG00000050438	full	0.993603	gata4_direct
ENSG00000091482	full	0.99941	gata4_direct
ENSG00000132383	full	0.9978696702362656	gata4_direct
ENSG00000159348	full	0.9952585061620224	gata4_direct
ENSG00000081189	full	0.9988880681664976	gata4_direct
ENSG00000184937	full	0.977096	gata4_direct
ENSG00000139914	full	0.9969864686917976	gata4_direct
ENSG00000171940	full	0.992764	gata4_direct
ENSG00000172986	full	0.9964839032718114	gata4_direct
ENSG00000129116	full	0.9994035665494676	gata4_direct
ENSG00000186628	full	0.9934950631561008	gata4_direct
ENSG00000113742	full	0.998202	gata4_direct
ENSG00000141161	full	0.9944011141872876	gata4_direct
ENSG00000074527	full	0.9936264842748642	gata4_direct
ENSG00000100311	full	0.9951915644310616	gata4_direct
ENSG00000076555	full	0.9952295397946594	gata4_direct
ENSG00000080493	full	0.9970097972991618	gata4_direct
ENSG00000137094	full	0.995271	gata4_direct
ENSG00000109756	full	0.997424	gata4_direct
ENSG00000012232	full	0.991582	gata4_direct
ENSG00000144824	full	0.9970180604192944	gata4_direct
ENSG00000184347	full	0.9986794665570974	gata4_direct
ENSG00000118965	full	0.997965	gata4_direct
ENSG00000148842	full	0.9940290088747062	gata4_direct
ENSG00000077063	full	0.9972012527878322	gata4_direct
ENSG00000068650	full	0.995953	gata4_direct
ENSG00000170153	full	0.9975825264902398	gata4_direct
ENSG00000197594	full	0.9961020251115164	gata4_direct
ENSG00000092820	full	0.999382	gata4_direct
ENSG00000112419	full	0.998679	gata4_direct
ENSG00000096696	full	0.999537	gata4_direct
ENSG00000166483	full	0.9982257312291288	gata4_direct
ENSG00000182050	full	0.996189	gata4_direct
ENSG00000102935	full	0.9955369666831134	gata4_direct
ENSG00000102547	full	0.99535	gata4_direct
ENSG00000170807	full	0.9825129588445028	gata4_direct
ENSG00000122884	full	0.999583	gata4_direct
ENSG00000152556	full	0.9991648982456124	gata4_direct
ENSG00000079931	full	0.9958374034399272	gata4_direct
ENSG00000131981	full	0.9985539594166716	gata4_direct
ENSG00000134716	full	0.9936329280888592	gata4_direct
ENSG00000140538	full	0.9808653295040132	gata4_direct
ENSG00000148841	full	0.9886948546537986	gata4_direct
ENSG00000106460	full	0.9988569926694444	gata4_direct
ENSG00000184544	full	0.9992751606873104	gata4_direct
ENSG00000135409	full	0.995558	gata4_direct
ENSG00000183873	full	0.9842533548672994	gata4_direct
ENSG00000151150	full	0.9981157747360896	gata4_direct
ENSG00000150672	full	0.9937350075495872	gata4_direct
ENSG00000115423	full	0.9954332283564976	gata4_direct
ENSG00000097021	full	0.9970340462107408	gata4_direct
ENSG00000156427	full	0.9986071740879732	gata4_direct
ENSG00000137841	full	0.9893132985933968	gata4_direct
ENSG00000138448	full	0.9986274079620472	gata4_direct
ENSG00000138835	full	0.994077	gata4_direct
ENSG00000067057	full	0.9998720234611026	gata4_direct
ENSG00000165899	full	0.9879460215568544	gata4_direct
ENSG00000107104	full	0.9975318345964324	gata4_direct
ENSG00000184226	full	0.9989574982060326	gata4_direct
ENSG00000164946	full	0.9971667992514234	gata4_direct
ENSG00000138622	full	0.998161	gata4_direct
ENSG00000128045	full	0.996452	gata4_direct
ENSG00000153904	full	0.998509	gata4_direct
ENSG00000185070	full	0.9933047003605786	gata4_direct
ENSG00000198795	full	0.997963	gata4_direct
ENSG00000173175	full	0.9983109948111744	gata4_direct
ENSG00000112541	full	0.994376	gata4_direct
ENSG00000185477	full	0.997281	gata4_direct
ENSG00000196569	full	0.9954065047204494	gata4_direct
ENSG00000131730	full	0.9976636910593356	gata4_direct
ENSG00000165323	full	0.99484	gata4_direct
ENSG00000164270	full	0.999669	gata4_direct
ENSG00000111640	full	0.9999115879986888	housekeeping_genes
ENSG00000130724	full	0.9991431718319654	housekeeping_genes
ENSG00000134153	full	0.9980914172231188	housekeeping_genes
ENSG00000105220	full	0.9997485256547411	housekeeping_genes
ENSG00000126067	full	0.9989700989197876	housekeeping_genes
ENSG00000159377	full	0.9986019469560332	housekeeping_genes
ENSG00000075785	full	0.9990475170428936	housekeeping_genes
ENSG00000129625	full	0.9993288534101488	housekeeping_genes
ENSG00000100028	full	0.9989606479049232	housekeeping_genes
ENSG00000111237	full	0.9991007116733568	housekeeping_genes
ENSG00000058866	quant	0.996582	gata4_indirect
ENSG00000184432	quant	0.9987282151442308	gata4_indirect
ENSG00000211445	quant	0.9953127697686464	gata4_indirect
ENSG00000183914	quant	0.998086	gata4_indirect
ENSG00000121075	quant	0.999023	gata4_indirect
ENSG00000113273	quant	0.9923594300176056	gata4_indirect
ENSG00000137076	quant	0.998697	gata4_indirect
ENSG00000135424	quant	0.9979076920268692	gata4_indirect
ENSG00000128052	quant	0.992756	gata4_indirect
ENSG00000142156	quant	0.9988304138183594	gata4_indirect
ENSG00000187068	quant	0.98056	gata4_indirect
ENSG00000204963	quant		gata4_indirect
ENSG00000087263	quant	0.9947302979849728	gata4_indirect
ENSG00000113389	quant	0.988281	gata4_indirect
ENSG00000167378	quant	0.9972807785560344	gata4_indirect
ENSG00000065308	quant	0.9939206301510988	gata4_indirect
ENSG00000071242	quant	0.9930038452148438	gata4_indirect
ENSG00000187123	quant	0.994388	gata4_indirect
ENSG00000113068	quant	0.9952357817734506	gata4_indirect
ENSG00000104885	quant	0.9940623157429244	gata4_indirect
ENSG00000171617	quant	0.9950269616168478	gata4_indirect
ENSG00000196586	quant	0.9985735078424328	gata4_indirect
ENSG00000159307	quant	0.9949079241071428	gata4_indirect
ENSG00000112837	quant	0.993469	gata4_indirect
ENSG00000196954	quant		gata4_indirect
ENSG00000104435	quant	0.985718	gata4_indirect
ENSG00000164924	quant	0.9989791027607362	gata4_indirect
ENSG00000049449	quant	0.998816	gata4_indirect
ENSG00000185924	quant	0.9973358689692984	gata4_indirect
ENSG00000022267	quant	0.9983698625972762	gata4_indirect
ENSG00000102755	quant	0.994257	gata4_indirect
ENSG00000134121	quant		gata4_indirect
ENSG00000089693	quant	0.99931	gata4_indirect
ENSG00000122012	quant	0.9839041573660714	gata4_indirect
ENSG00000162444	quant	0.9942921605603448	gata4_indirect
ENSG00000135678	quant	0.992285	gata4_indirect
ENSG00000138378	quant	0.986035	gata4_indirect
ENSG00000112232	quant		gata4_indirect
ENSG00000139364	quant	0.994507	gata4_indirect
ENSG00000176720	quant	0.9954715401785714	gata4_indirect
ENSG00000179431	quant	0.9963650173611112	gata4_indirect
ENSG00000145391	quant	0.9941508507853404	gata4_indirect
ENSG00000152977	quant	0.9996744791666666	gata4_indirect
ENSG00000167107	quant	0.9965176425137364	gata4_indirect
ENSG00000007402	quant	0.9981307983398438	gata4_indirect
ENSG00000139915	quant	0.9952799479166666	gata4_indirect
ENSG00000157168	quant	0.9964447021484376	gata4_indirect
ENSG00000266094	quant	0.9915798611111112	gata4_indirect
ENSG00000112715	quant	0.9993236552433472	gata4_indirect
ENSG00000165175	quant	0.9956344039351852	gata4_indirect
ENSG00000198105	quant		gata4_indirect
ENSG00000064309	quant	0.9901012073863636	gata4_indirect
ENSG00000130164	quant	0.9953814865252294	gata4_indirect
ENSG00000075407	quant	0.996826	gata4_indirect
ENSG00000123989	quant	0.998288	gata4_indirect
ENSG00000180071	quant	0.9899088541666666	gata4_indirect
ENSG00000116106	quant	0.996154	gata4_indirect
ENSG00000196396	quant	0.9976757248013006	gata4_indirect
ENSG00000118181	quant	0.999451	gata4_indirect
ENSG00000115652	quant	0.995617	gata4_indirect
ENSG00000149591	quant	0.997911	gata4_indirect
ENSG00000162434	quant	0.9988228143882176	gata4_indirect
ENSG00000168291	quant	0.9989303691275168	gata4_indirect
ENSG00000150630	quant	0.99408	gata4_indirect
ENSG00000008083	quant	0.9980665882181676	gata4_indirect
ENSG00000143702	quant	0.9985225616939484	gata4_indirect
ENSG00000066468	quant	0.9971279693265682	gata4_indirect
ENSG00000078804	quant	0.995579	gata4_indirect
ENSG00000069869	quant	0.9911295572916666	gata4_indirect
ENSG00000112562	quant	0.9916811342592592	gata4_indirect
ENSG00000138778	quant	0.9959698577425372	gata4_indirect
ENSG00000149257	quant	0.9993195984034504	gata4_indirect
ENSG00000129991	quant	0.995387	gata4_indirect
ENSG00000168906	quant	0.9982330322265623	gata4_indirect
ENSG00000153885	quant	0.9921248998397436	gata4_indirect
ENSG00000265491	quant	0.9987271300747864	gata4_indirect
ENSG00000138640	quant	0.9973814429306402	gata4_indirect
ENSG00000136158	quant	0.9964916087962964	gata4_indirect
ENSG00000127603	quant	0.9981583164990104	gata4_indirect
ENSG00000072657	quant	0.994873	gata4_indirect
ENSG00000180340	quant	0.9958319180253624	gata4_indirect
ENSG00000188783	quant	0.9918294270833332	gata4_indirect
ENSG00000079435	quant	0.9949289957682292	gata4_indirect
ENSG00000139514	quant	0.9951303842905406	gata4_indirect
ENSG00000071282	quant	0.9947431848404256	gata4_indirect
ENSG00000152137	quant	0.9974447838345863	gata4_indirect
ENSG00000184557	quant	0.9946863511029412	gata4_indirect
ENSG00000196981	quant	0.9933445142663044	gata4_indirect
ENSG00000168003	quant	0.9986603276558892	gata4_indirect
ENSG00000114023	quant	0.9997375631220726	gata4_indirect
ENSG00000113430	quant	0.9984216024709304	gata4_indirect
ENSG00000137726	quant	0.9982065600018168	gata4_indirect
ENSG00000150394	quant	0.9960065569196428	gata4_indirect
ENSG00000117395	quant	0.997656	gata4_indirect
ENSG00000129173	quant	0.9962625949182244	gata4_indirect
ENSG00000159164	quant	0.9966388081395348	gata4_indirect
ENSG00000168374	quant	0.9988246259161238	gata4_indirect
ENSG00000104313	quant	0.993164	gata4_indirect
ENSG00000142937	quant	0.9990006206191588	gata4_indirect
ENSG00000204291	quant	0.986328	gata4_indirect
ENSG00000164761	quant	0.9869559151785714	gata4_indirect
ENSG00000143575	quant	0.9985043423847088	gata4_indirect
ENSG00000139998	quant	0.9980631510416668	gata4_indirect
ENSG00000163754	quant	0.99879	gata4_indirect
ENSG00000178538	quant	0.9963916843220338	gata4_indirect
ENSG00000124772	quant	0.997873	gata4_indirect
ENSG00000166923	quant		gata4_indirect
ENSG00000091129	quant	0.996765	gata4_indirect
ENSG00000135363	quant	0.9974179365997944	gata4_indirect
ENSG00000116560	quant	0.9984312151918316	gata4_indirect
ENSG00000125868	quant	0.9996739080774854	gata4_indirect
ENSG00000149311	quant	0.9980965673396016	gata4_indirect
ENSG00000167785	quant	0.99707	gata4_indirect
ENSG00000105707	quant	0.992398	gata4_indirect
ENSG00000111674	quant	0.9986610203382084	gata4_indirect
ENSG00000166592	quant	0.9956168771904206	gata4_indirect
ENSG00000104765	quant	0.9995471634464956	gata4_indirect
ENSG00000165349	quant	0.9952799479166666	gata4_indirect
ENSG00000115738	quant	0.9995728266537544	gata4_indirect
ENSG00000114529	quant	0.9971604120163692	gata4_indirect
ENSG00000163093	quant	0.9981413810483872	gata4_indirect
ENSG00000108551	quant	0.9965277777777778	gata4_indirect
ENSG00000125810	quant	0.992188	gata4_indirect
ENSG00000188393	quant		gata4_indirect
ENSG00000116791	quant	0.9963294069739382	gata4_indirect
ENSG00000120915	quant	0.9946601121945488	gata4_indirect
ENSG00000197467	quant	0.9948068392478814	gata4_indirect
ENSG00000135269	quant	0.994848	gata4_indirect
ENSG00000154277	quant	0.9987571022727272	gata4_indirect
ENSG00000106333	quant	0.9946418694690266	gata4_indirect
ENSG00000008394	quant	0.998591	gata4_indirect
ENSG00000105281	quant	0.9945472235130112	gata4_indirect
ENSG00000188729	quant	0.98916	gata4_indirect
ENSG00000169432	quant	0.999365	gata4_indirect
ENSG00000196376	quant	0.9913504464285714	gata4_indirect
ENSG00000140285	quant	0.994354	gata4_indirect
ENSG00000145246	quant	0.9951472355769232	gata4_indirect
ENSG00000160097	quant	0.9961197916666666	gata4_indirect
ENSG00000147041	quant	0.9914279513888888	gata4_indirect
ENSG00000176658	quant	0.9953174503168204	gata4_indirect
ENSG00000176788	quant	0.9985272807459676	gata4_indirect
ENSG00000128165	quant	0.985156	gata4_indirect
ENSG00000102024	quant	0.9981278902746636	gata4_indirect
ENSG00000174059	quant	0.989258	gata4_indirect
ENSG00000152413	quant	0.9980027721774194	gata4_indirect
ENSG00000108821	quant	0.9973070797504194	gata4_indirect
ENSG00000151276	quant	0.9976082860896016	gata4_indirect
ENSG00000196262	quant	0.9996225100511696	gata4_indirect
ENSG00000105855	quant	0.999756	gata4_indirect
ENSG00000110395	quant	0.997855	gata4_indirect
ENSG00000147459	quant	0.991675	gata4_indirect
ENSG00000060656	quant	0.995398	gata4_indirect
ENSG00000173546	quant	0.9865559895833332	gata4_indirect
ENSG00000128595	quant	0.998169	gata4_indirect
ENSG00000072274	quant	0.9940719039351852	gata4_indirect
ENSG00000158186	quant	0.9974238006161972	gata4_indirect
ENSG00000144674	quant	0.9993387314087568	gata4_indirect
ENSG00000129824	quant	0.9996048659629404	gata4_indirect
ENSG00000030110	quant	0.9955014436141304	gata4_indirect
ENSG00000104368	quant	0.9953038832720588	gata4_indirect
ENSG00000130066	quant	0.9990487854337432	gata4_indirect
ENSG00000115380	quant	0.9981800426136364	gata4_indirect
ENSG00000160613	quant	0.9974301938657408	gata4_indirect
ENSG00000007062	quant	0.994482	gata4_indirect
ENSG00000142634	quant	0.9957445361946202	gata4_indirect
ENSG00000135919	quant	0.998138	gata4_indirect
ENSG00000198467	quant	0.9993116226105138	gata4_indirect
ENSG00000062038	quant	0.9986998225263466	gata4_indirect
ENSG00000180318	quant	0.9943971271756328	gata4_indirect
ENSG00000078328	quant	0.9982096354166666	gata4_indirect
ENSG00000102265	quant	0.9990849203468828	gata4_indirect
ENSG00000068366	quant	0.9954145617951128	gata4_indirect
ENSG00000102316	quant	0.999662	gata4_indirect
ENSG00000146674	quant	0.9951749411962364	gata4_indirect
ENSG00000102158	quant	0.9983023534249226	gata4_indirect
ENSG00000171365	quant	0.9939118806306306	gata4_indirect
ENSG00000055813	quant	0.9959120639534884	gata4_indirect
ENSG00000120708	quant	0.99707	gata4_indirect
ENSG00000137124	quant	0.997325	gata4_indirect
ENSG00000130303	quant	0.998023	gata4_indirect
ENSG00000171798	quant	0.9971426504629628	gata4_indirect
ENSG00000140526	quant	0.9956509459252452	gata4_indirect
ENSG00000003436	quant	0.9955041273584906	gata4_indirect
ENSG00000152778	quant	0.9950303819444444	gata4_indirect
ENSG00000117519	quant	0.9992041458175982	gata4_indirect
ENSG00000197747	quant	0.999108	gata4_indirect
ENSG00000116584	quant	0.997658	gata4_indirect
ENSG00000181458	quant	0.9938537075988249	gata4_indirect
ENSG00000140807	quant	0.983612	gata4_indirect
ENSG00000125124	quant	0.9972512381417412	gata4_indirect
ENSG00000168542	quant	0.9982829509196696	gata4_indirect
ENSG00000137077	quant	0.9893973214285714	gata4_indirect
ENSG00000148798	quant	0.995605	gata4_indirect
ENSG00000145147	quant	0.9974623129401408	gata4_indirect
ENSG00000175265	quant	0.995831	gata4_indirect
ENSG00000167972	quant	0.9943181818181818	gata4_indirect
ENSG00000147251	quant	0.9960114554073034	gata4_indirect
ENSG00000127329	quant		gata4_indirect
ENSG00000087258	quant	0.9938009510869564	gata4_indirect
ENSG00000131067	quant	0.9964679801551096	gata4_indirect
ENSG00000142621	quant	0.9994255514705882	gata4_indirect
ENSG00000070669	quant	0.9967936197916668	gata4_indirect
ENSG00000170561	quant	0.9974446614583332	gata4_indirect
ENSG00000085063	quant	0.9987511416370458	gata4_indirect
ENSG00000131473	quant	0.9975235974829352	gata4_indirect
ENSG00000156466	quant	0.9959038628472222	gata4_indirect
ENSG00000197081	quant	0.9961330837673612	gata4_indirect
ENSG00000088882	quant	0.9952232764623956	gata4_indirect
ENSG00000147044	quant	0.9969352559840424	gata4_indirect
ENSG00000092529	quant	0.9902693256578948	gata4_indirect
ENSG00000138792	quant	0.9925239376905488	gata4_indirect
ENSG00000082512	quant	0.9964326317630596	gata4_indirect
ENSG00000110697	quant	0.9923416940789472	gata4_indirect
ENSG00000183230	quant	0.994997	gata4_indirect
ENSG00000155511	quant	0.993395	gata4_indirect
ENSG00000105974	quant	0.997559	gata4_indirect
ENSG00000167552	quant	0.999627	gata4_indirect
ENSG00000181163	quant	0.9995162821261684	gata4_indirect
ENSG00000114019	quant	0.9960687681686048	gata4_indirect
ENSG00000184845	quant		gata4_indirect
ENSG00000176454	quant	0.9968588732798164	gata4_indirect
ENSG00000174469	quant	0.998147	gata4_indirect
ENSG00000196950	quant	0.9986317045684764	gata4_indirect
ENSG00000021826	quant	0.9928276909722222	gata4_indirect
ENSG00000166401	quant	0.987183	gata4_indirect
ENSG00000106153	quant		gata4_indirect
ENSG00000130962	quant	0.996588	gata4_indirect
ENSG00000005448	quant	0.998351	gata4_indirect
ENSG00000164111	quant	0.9990449385209516	gata4_indirect
ENSG00000104325	quant	0.998688	gata4_indirect
ENSG00000101670	quant	0.999023	gata4_indirect
ENSG00000175445	quant	0.993774	gata4_indirect
ENSG00000167797	quant	0.9971058238636364	gata4_indirect
ENSG00000157766	quant	0.98291	gata4_indirect
ENSG00000084674	quant	0.9886192908653846	gata4_indirect
ENSG00000134853	quant	0.9967313725897606	gata4_indirect
ENSG00000170500	quant	0.997314	gata4_indirect
ENSG00000104936	quant	0.9974210322810914	gata4_indirect
ENSG00000050767	quant	0.9911595394736842	gata4_indirect
ENSG00000177181	quant	0.9966556078767124	gata4_indirect
ENSG00000145864	quant	0.9928850446428572	gata4_indirect
ENSG00000163577	quant	0.997138	gata4_indirect
ENSG00000006747	quant	0.993652	gata4_indirect
ENSG00000070404	quant	0.9960991753472224	gata4_indirect
ENSG00000100219	quant	0.9987398783365884	gata4_indirect
ENSG00000130300	quant	0.986328	gata4_indirect
ENSG00000147883	quant	0.9854166666666668	gata4_indirect
ENSG00000172071	quant	0.9929448341836736	gata4_indirect
ENSG00000187678	quant	0.998145	gata4_indirect
ENSG00000067900	quant	0.9993299782847443	gata4_indirect
ENSG00000134250	quant	0.9964923469387756	gata4_indirect
ENSG00000078295	quant	0.992285	gata4_indirect
ENSG00000165474	quant	0.9798029119318182	gata4_indirect
ENSG00000237651	quant	0.991357	gata4_indirect
ENSG00000137571	quant	1	gata4_indirect
ENSG00000164778	quant		gata4_indirect
ENSG00000139354	quant	0.9979607077205882	gata4_indirect
ENSG00000139329	quant	0.9980579723011364	gata4_indirect
ENSG00000144802	quant	0.9959461300872092	gata4_indirect
ENSG00000188321	quant	0.9976322965801888	gata4_indirect
ENSG00000108691	quant	0.9954773949795082	gata4_indirect
ENSG00000120910	quant	0.99231	gata4_indirect
ENSG00000166173	quant	0.9966083773606116	gata4_indirect
ENSG00000109079	quant	0.9964059682992789	gata4_indirect
ENSG00000265681	quant	0.999225	gata4_indirect
ENSG00000174238	quant	0.9971342941810344	gata4_indirect
ENSG00000116016	quant	0.9962022569444444	gata4_indirect
ENSG00000158270	quant	0.9965292440878378	gata4_indirect
ENSG00000034510	quant	0.998788	gata4_indirect
ENSG00000102195	quant		gata4_indirect
ENSG00000124762	quant	0.9972723599137931	gata4_indirect
ENSG00000122966	quant	0.9907877604166668	gata4_indirect
ENSG00000130222	quant	0.995977	gata4_indirect
ENSG00000156587	quant	0.9981627506996268	gata4_indirect
ENSG00000146374	quant	0.9984421502976192	gata4_indirect
ENSG00000078401	quant	0.993896	gata4_indirect
ENSG00000065413	quant	0.9920099431818182	gata4_indirect
ENSG00000115514	quant	0.9983586347485424	gata4_indirect
ENSG00000163545	quant	0.9876239483173076	gata4_indirect
ENSG00000112078	quant	0.9981614437849162	gata4_indirect
ENSG00000139645	quant	0.9951292438271604	gata4_indirect
ENSG00000173991	quant	0.9949717223078748	gata4_indirect
ENSG00000152207	quant	0.9902531550480768	gata4_indirect
ENSG00000155366	quant	0.9994347205528846	gata4_indirect
ENSG00000147166	quant	0.993213	gata4_indirect
ENSG00000205542	quant	0.9992690898316564	gata4_indirect
ENSG00000101892	quant		gata4_indirect
ENSG00000116251	quant	0.9994164582724884	gata4_indirect
ENSG00000164251	quant	0.999268	gata4_indirect
ENSG00000117122	quant	0.99783	gata4_indirect
ENSG00000110092	quant	0.9970039606925089	gata4_indirect
ENSG00000181991	quant	0.9979209829650092	gata4_indirect
ENSG00000137868	quant	0.9952657063802084	gata4_indirect
ENSG00000105223	quant	0.9995379704301076	gata4_indirect
ENSG00000150893	quant	0.9886610243055556	gata4_indirect
ENSG00000169499	quant	0.9956208650056306	gata4_indirect
ENSG00000091542	quant	0.9986102234661496	gata4_indirect
ENSG00000149273	quant	0.9995733243282712	gata4_indirect
ENSG00000067798	quant	0.9983317057291666	gata4_indirect
ENSG00000039139	quant	0.999512	gata4_indirect
ENSG00000180730	quant	0.9953108162715516	gata4_indirect
ENSG00000144645	quant	0.994843	gata4_indirect
ENSG00000134709	quant	0.9981648763020832	gata4_indirect
ENSG00000161958	quant	0.9947610097388698	gata4_indirect
ENSG00000105409	quant	0.9959869384765624	gata4_indirect
ENSG00000108947	quant	0.9979601245241116	gata4_indirect
ENSG00000083067	quant	0.996777	gata4_indirect
ENSG00000205038	quant	0.9830496651785714	gata4_indirect
ENSG00000115461	quant	0.996943	gata4_indirect
ENSG00000064989	quant	0.9923062711148648	gata4_indirect
ENSG00000104388	quant	0.9996150326668766	gata4_indirect
ENSG00000130939	quant	0.9951245577830188	gata4_indirect
ENSG00000166342	quant	0.9988141741071428	gata4_indirect
ENSG00000065534	quant	0.996289	gata4_indirect
ENSG00000175175	quant		gata4_indirect
ENSG00000006283	quant	0.9987262228260868	gata4_indirect
ENSG00000073756	quant		gata4_indirect
ENSG00000126803	quant	0.9948567708333332	gata4_indirect
ENSG00000143195	quant	0.9930377090186404	gata4_indirect
ENSG00000169252	quant	0.9909342447916668	gata4_indirect
ENSG00000167549	quant	0.9966999495110545	gata4_indirect
ENSG00000140859	quant	0.9963600852272728	gata4_indirect
ENSG00000076043	quant	0.99827	gata4_indirect
ENSG00000108773	quant	0.9898260946327684	gata4_indirect
ENSG00000081803	quant	0.994629	gata4_indirect
ENSG00000103489	quant	0.9939852627840908	gata4_indirect
ENSG00000175084	quant	0.9964805547066016	gata4_indirect
ENSG00000102144	quant	0.9997587114851052	gata4_indirect
ENSG00000122863	quant	0.9864286534926472	gata4_indirect
ENSG00000101150	quant	0.9978404651988636	gata4_indirect
ENSG00000157093	quant	0.9991508152173914	gata4_indirect
ENSG00000019549	quant	0.9882314253826532	gata4_indirect
ENSG00000174021	quant	0.9995842470760234	gata4_indirect
ENSG00000105404	quant	0.9993992351112564	gata4_indirect
ENSG00000164327	quant	0.9971306181523903	gata4_indirect
ENSG00000172296	quant	0.986023	gata4_indirect
ENSG00000170745	quant	0.996094	gata4_indirect
ENSG00000092068	quant	0.9944180575284092	gata4_indirect
ENSG00000139304	quant		gata4_indirect
ENSG00000178209	quant	0.9983946730970672	gata4_indirect
ENSG00000111341	quant		gata4_indirect
ENSG00000167601	quant	0.9957119186907584	gata4_indirect
ENSG00000130119	quant	0.9947165464743588	gata4_indirect
ENSG00000170893	quant	0.995305	gata4_indirect
ENSG00000105866	quant	0.9961448492005814	gata4_indirect
ENSG00000146197	quant	0.9937004841549296	gata4_indirect
ENSG00000182718	quant	0.998917	gata4_indirect
ENSG00000101255	quant	0.991699	gata4_indirect
ENSG00000173114	quant	0.9986893503289472	gata4_indirect
ENSG00000139800	quant		gata4_indirect
ENSG00000126001	quant	0.996646	gata4_indirect
ENSG00000111348	quant	0.9974476207386364	gata4_indirect
ENSG00000143867	quant	0.9847005208333334	gata4_indirect
ENSG00000113209	quant	0.999268	gata4_indirect
ENSG00000111144	quant	0.9977678571428572	gata4_indirect
ENSG00000137642	quant	0.9963309809846698	gata4_indirect
ENSG00000167874	quant	0.9970121235427462	gata4_indirect
ENSG00000115361	quant	0.9928031589673914	gata4_indirect
ENSG00000103241	quant	0.999512	gata4_indirect
ENSG00000170290	quant	0.991696	gata4_indirect
ENSG00000189184	quant	0.9912553267045454	gata4_indirect
ENSG00000072832	quant	0.996582	gata4_indirect
ENSG00000130402	quant	0.9990712908348456	gata4_indirect
[truncated: 1,273 more rows]

## Sheet: Fig4e-f
quant	time	memory
full	1	1
full	1	1
full	1	1
quantized	0.327611	0.525253
quantized	0.327611	0.525253
quantized	0.327611	0.525253
