# Supplementary material for: Scaling and quantization of large-scale foundation model enables resource-efficient predictions in network biology
Source: Nat Comput Sci. 2026 Mar 27;6(5):450–63. doi: 10.1038/s43588-026-00972-4 (PMC13215881; doi:10.1038/s43588-026-00972-4)
Supplement: Supplementary file 8 — Statistical source data. [file 43588_2026_972_MOESM8_ESM.csv]

	Scaling factors	Gene type
0	1.816514597554962	Transcription_factor
1	1.1022249908929367	Transcription_factor
2	2.4949910151601276	Transcription_factor
3	1.7983074796538037	Transcription_factor
4	0.6969071195149932	Transcription_factor
5	1.3300584903148671	Transcription_factor
6	1.147209952653109	Transcription_factor
7	1.122099703183132	Transcription_factor
8	1.1956784827860718	Transcription_factor
9	1.2747793804241407	Transcription_factor
10	0.624828869647479	Transcription_factor
11	1.307487205730532	Transcription_factor
12	2.947877761178589	Transcription_factor
13	1.492499603641568	Transcription_factor
14	2.2776195377072894	Transcription_factor
15	2.140630395976747	Transcription_factor
16	2.0097647390592224	Transcription_factor
17	1.2528919253438142	Transcription_factor
18	0.5229498092550503	Transcription_factor
19	1.3105098426193276	Transcription_factor
20	1.583239295951484	Transcription_factor
21	3.6826191879582764	Transcription_factor
22	2.57456590968156	Transcription_factor
23	1.6048273502351849	Transcription_factor
24	1.6702679440051138	Transcription_factor
25	1.6470803500164721	Transcription_factor
26	1.2559395839369492	Transcription_factor
27	1.0454493394419098	Transcription_factor
28	2.4587630228826765	Transcription_factor
29	0.5002406674940163	Transcription_factor
30	1.6559684515453177	Transcription_factor
31	2.230139398756826	Transcription_factor
32	2.8375367392514392	Transcription_factor
33	1.3076570518933845	Transcription_factor
34	1.9201822800412884	Transcription_factor
35	1.3969179694211058	Transcription_factor
36	1.0858942632631954	Transcription_factor
37	2.756289112025553	Transcription_factor
38	1.1905793593551375	Transcription_factor
39	1.13737299162941	Transcription_factor
40	2.3517528254622433	Transcription_factor
41	2.138944132235827	Transcription_factor
42	2.9801706475335497	Transcription_factor
43	2.1113748790012443	Transcription_factor
44	1.9539972034655604	Transcription_factor
45	1.2283888723012617	Transcription_factor
46	0.39610926961662707	Transcription_factor
47	1.9499670939938318	Transcription_factor
48	1.3009240800675599	Transcription_factor
49	2.3400496187622974	Transcription_factor
50	1.6723025172205095	Transcription_factor
51	1.1132507702806886	Transcription_factor
52	3.4769265836577263	Transcription_factor
53	0.48578259705607385	Transcription_factor
54	1.2641874936165483	Transcription_factor
55	1.952302614116014	Transcription_factor
56	1.2189021010094112	Transcription_factor
57	1.0730199509848615	Transcription_factor
58	1.565031397337951	Transcription_factor
59	2.5289322840619586	Transcription_factor
60	1.9998796575164222	Transcription_factor
61	0.48464266198298855	Transcription_factor
62	1.4827620333746925	Transcription_factor
63	3.4293330318684614	Transcription_factor
64	4.367348306181783	Transcription_factor
65	1.737847080518504	Transcription_factor
66	1.342615837606346	Transcription_factor
67	1.1599797227526145	Transcription_factor
68	1.677899857566957	Transcription_factor
69	0.49298818491395724	Transcription_factor
70	1.6952659981387623	Transcription_factor
71	1.3460520976026948	Transcription_factor
72	1.4653819673963853	Transcription_factor
73	1.6862190801991077	Transcription_factor
74	2.19065027578047	Transcription_factor
75	1.186337526140412	Transcription_factor
76	3.125959975836436	Transcription_factor
77	1.2456995232999593	Transcription_factor
78	1.880259816174485	Transcription_factor
79	1.517702766268683	Transcription_factor
80	2.237819884526001	Transcription_factor
81	2.809862402752244	Transcription_factor
82	2.3499667085202836	Transcription_factor
83	0.9183455877971284	Transcription_factor
84	3.467651985950669	Transcription_factor
85	1.495489217279902	Transcription_factor
86	1.0454917652616509	Transcription_factor
87	2.6975768957676713	Transcription_factor
88	3.9345916319909597	Transcription_factor
89	2.546605614482281	Transcription_factor
90	0.865575444794933	Transcription_factor
91	1.3529680262706292	Transcription_factor
92	1.6945723357620268	Transcription_factor
93	1.3955304072018513	Transcription_factor
94	2.0180185407189817	Transcription_factor
95	1.2360702848746257	Transcription_factor
96	1.264229958999869	Transcription_factor
97	1.6851411109314076	Transcription_factor
98	0.8904288591511812	Transcription_factor
99	0.7462712990161416	Transcription_factor
100	1.9861755342625658	Transcription_factor
101	0.7795871818367069	Transcription_factor
102	1.1504367550460053	Transcription_factor
103	1.0978407856838464	Transcription_factor
104	1.3812940652211405	Transcription_factor
105	0.7831894169766329	Transcription_factor
106	0.9504968820130354	Transcription_factor
107	1.3162414620917187	Transcription_factor
108	2.0568044396239404	Transcription_factor
109	1.0742247519783634	Transcription_factor
110	1.7598534083103572	Transcription_factor
111	0.4486068208820018	Transcription_factor
112	0.4811644979681452	Transcription_factor
113	1.2930113439279602	Transcription_factor
114	0.7298080403529714	Transcription_factor
115	0.5542249616743979	Transcription_factor
116	0.9178606159949685	Transcription_factor
117	1.11827918834757	Transcription_factor
118	1.2596228199360633	Transcription_factor
119	1.317419594943075	Transcription_factor
120	0.9362518431526927	Transcription_factor
121	0.9151757561231947	Transcription_factor
122	0.8771169057736838	Transcription_factor
123	0.8690708384198526	Transcription_factor
124	1.0880574214246292	Transcription_factor
125	4.469335075540139	Transcription_factor
126	4.703954335380091	Transcription_factor
127	2.509742611299786	Transcription_factor
128	1.3624740294157274	Transcription_factor
129	4.771875263344926	Transcription_factor
130	2.0311990751439146	Transcription_factor
131	1.4503883211406026	Transcription_factor
132	0.759975481752345	Transcription_factor
133	2.2636542888494393	Transcription_factor
134	3.1203818552905926	Transcription_factor
135	2.3194978846304957	Transcription_factor
136	5.916555224205229	Transcription_factor
137	1.6611331006856156	Transcription_factor
138	1.4732354572810713	Transcription_factor
139	1.0354059837086196	Transcription_factor
140	1.894618389246639	Transcription_factor
141	1.3720699440996025	Transcription_factor
142	0.6644830030010005	Transcription_factor
143	2.2950585104220225	Transcription_factor
144	1.1884743055050473	Transcription_factor
145	1.6828533668969063	Transcription_factor
146	4.488736894696814	Transcription_factor
147	3.417215722346652	Transcription_factor
148	3.134588540696344	Transcription_factor
149	1.3924824128802729	Transcription_factor
150	1.1570175779367375	Transcription_factor
151	2.637204704387375	Transcription_factor
152	1.4437022744691344	Transcription_factor
153	1.3080194454092553	Transcription_factor
154	1.1002570172620167	Transcription_factor
155	1.7163510389677588	Transcription_factor
156	3.9409750859141393	Transcription_factor
157	1.5700407133962928	Transcription_factor
158	3.9453486080951157	Transcription_factor
159	2.1729753323339507	Transcription_factor
160	1.6578737772046972	Transcription_factor
161	1.2619227896983374	Transcription_factor
162	1.382230595643456	Transcription_factor
163	0.6457110654270567	Transcription_factor
164	0.8231483838551246	Transcription_factor
165	1.307242010289695	Transcription_factor
166	2.1558196811002848	Transcription_factor
167	1.4082580310865442	Transcription_factor
168	0.8194608149284259	Transcription_factor
169	1.4277304248660823	Transcription_factor
170	0.3973962220500777	Transcription_factor
171	5.133784744606409	Transcription_factor
172	1.0858421968875465	Transcription_factor
173	0.9202525991633614	Transcription_factor
174	0.9862020034668699	Transcription_factor
175	2.8598996444277205	Transcription_factor
176	13.882376347712286	Transcription_factor
177	5.7080100352965815	Transcription_factor
178	1.873756359936504	Transcription_factor
179	2.161945743329281	Transcription_factor
180	1.6906366819805227	Transcription_factor
181	1.5567362623005685	Transcription_factor
182	0.968846390215512	Transcription_factor
183	1.1744683179281643	Transcription_factor
184	26.396110721543312	Transcription_factor
185	1.8154378947309437	Transcription_factor
186	1.9297281365480206	Transcription_factor
187	1.3986224586662694	Transcription_factor
188	1.3709736162427093	Transcription_factor
189	0.7831043898024114	Transcription_factor
190	0.6103074615789146	Transcription_factor
191	0.6938194746608922	Transcription_factor
192	0.32134557052055057	Transcription_factor
193	0.5582413312894974	Transcription_factor
194	0.34404665317806826	Transcription_factor
195	0.3336399825175892	Transcription_factor
196	0.7440289844330102	Transcription_factor
197	0.6449233064081908	Transcription_factor
198	2.5935054689981154	Transcription_factor
199	1.5236430723364554	Transcription_factor
200	1.1258206584464467	Transcription_factor
201	1.0447894760163414	Transcription_factor
202	2.477877233935463	Transcription_factor
203	1.347448149049214	Transcription_factor
204	0.4986568503397524	Transcription_factor
205	2.234582284342334	Transcription_factor
206	1.1016304587370633	Transcription_factor
207	1.9323177625826504	Transcription_factor
208	1.4215067013624088	Transcription_factor
209	1.5249038259245418	Transcription_factor
210	1.4089597128378857	Transcription_factor
211	1.370549476770864	Transcription_factor
212	1.881571485268573	Transcription_factor
213	0.9273052757347728	Transcription_factor
214	0.9864072526702647	Transcription_factor
215	1.926961453268044	Transcription_factor
216	2.7094958280875168	Transcription_factor
217	1.1072383988846424	Transcription_factor
218	2.7785130342233244	Transcription_factor
219	2.3295296359552857	Transcription_factor
220	0.6246100818419692	Transcription_factor
221	1.2630426509923227	Transcription_factor
222	0.8644994920489835	Transcription_factor
223	3.909129052188466	Transcription_factor
224	4.101978092966388	Transcription_factor
225	3.349411596323362	Transcription_factor
226	1.0302520611127473	Transcription_factor
227	1.2616009308522023	Transcription_factor
228	0.8126973921519743	Transcription_factor
229	0.39407902271490236	Transcription_factor
230	2.0436873584271606	Transcription_factor
231	1.1846483681390194	Transcription_factor
232	2.2606255720450585	Transcription_factor
233	2.087907435896558	Transcription_factor
234	2.9947008701193227	Transcription_factor
235	3.2114141665464935	Transcription_factor
236	1.1906615221952999	Transcription_factor
237	1.8620878525461533	Transcription_factor
238	1.2176271668031404	Transcription_factor
239	0.867286910980222	Transcription_factor
240	1.511174406947223	Transcription_factor
241	0.40164180043910375	Transcription_factor
242	2.3842252274869185	Transcription_factor
243	1.5061236959854627	Transcription_factor
244	1.3960845533379647	Transcription_factor
245	1.6182822208175693	Transcription_factor
246	2.086356655387734	Transcription_factor
247	1.0325020381582177	Transcription_factor
248	1.0108037809739212	Transcription_factor
249	0.9789420456264205	Transcription_factor
250	3.247761024083159	Transcription_factor
251	1.2682838806032728	Transcription_factor
252	1.0499139249171332	Transcription_factor
253	0.7960345589405204	Transcription_factor
254	1.5187007804933472	Transcription_factor
255	1.1846755966234424	Transcription_factor
256	1.5051939912863497	Transcription_factor
257	0.7187290468076578	Transcription_factor
258	2.1448127610569307	Transcription_factor
259	1.5871905283154248	Transcription_factor
260	2.6912473549430778	Transcription_factor
261	1.5652751047012368	Transcription_factor
262	1.4258106150358307	Transcription_factor
263	1.587833308883875	Transcription_factor
264	1.079493282180703	Transcription_factor
265	2.713382947931099	Transcription_factor
266	1.7876894993535188	Transcription_factor
267	1.7179163522994576	Transcription_factor
268	1.1282671773702238	Transcription_factor
269	2.098919549312788	Transcription_factor
270	3.6498522026006635	Transcription_factor
271	1.0544105029833661	Transcription_factor
272	0.438492553467432	Transcription_factor
273	2.0910671618587484	Transcription_factor
274	2.7457492038090847	Transcription_factor
275	1.7613635573809543	Transcription_factor
276	0.7649808168929448	Transcription_factor
277	0.8461786765303171	Transcription_factor
278	1.388061741207624	Transcription_factor
279	1.586718204341897	Transcription_factor
280	2.5358911183065835	Transcription_factor
281	2.004114155894753	Transcription_factor
282	1.7928819079514917	Transcription_factor
283	1.0666704581399304	Transcription_factor
284	2.321180416791437	Transcription_factor
285	3.0858846979168097	Transcription_factor
286	0.9526173713174724	Transcription_factor
287	1.6001441485001615	Transcription_factor
288	2.8432404078215927	Transcription_factor
289	3.303937938933982	Transcription_factor
290	1.3620833823714533	Transcription_factor
291	1.6943866225463309	Transcription_factor
292	1.7705559570855085	Transcription_factor
293	0.711384084394634	Transcription_factor
294	0.6834328949191647	Transcription_factor
295	1.1775727158131228	Transcription_factor
296	1.6399264634610902	Transcription_factor
297	1.9283774092285997	Transcription_factor
298	1.7482385431767864	Transcription_factor
299	0.9691588639030152	Transcription_factor
300	1.3564589337959625	Transcription_factor
301	1.7518004497773625	Transcription_factor
302	1.2574519319398803	Transcription_factor
303	1.0353014224257022	Transcription_factor
304	1.5318681140762178	Transcription_factor
305	1.6689987560573647	Transcription_factor
306	1.3641209643942802	Transcription_factor
307	1.7118848720484254	Transcription_factor
308	1.597882057157452	Transcription_factor
309	1.61338508226801	Transcription_factor
310	1.7041566939290542	Transcription_factor
311	1.263685907443854	Transcription_factor
312	1.3142980480532775	Transcription_factor
313	1.98435897490675	Transcription_factor
314	1.8566779734568497	Transcription_factor
315	1.736206024912007	Transcription_factor
316	1.9139726910597297	Transcription_factor
317	1.6539800839699919	Transcription_factor
318	1.6296457295819453	Transcription_factor
319	1.9518901132892514	Transcription_factor
320	1.9814454914232906	Transcription_factor
321	1.7125811447182393	Transcription_factor
322	1.1515927806156547	Transcription_factor
323	1.9703435042616677	Transcription_factor
324	0.9365579542683113	Transcription_factor
325	1.5832192088767592	Transcription_factor
326	1.6220227139705767	Transcription_factor
327	1.6714852280802497	Transcription_factor
328	1.791054846207083	Transcription_factor
329	1.9520136372543575	Transcription_factor
330	1.3975690614711247	Transcription_factor
331	1.7603723777033613	Transcription_factor
332	1.2143120835104306	Transcription_factor
333	1.3872247174775116	Transcription_factor
334	0.9979675041707059	Transcription_factor
335	1.6841389515992025	Transcription_factor
336	1.2807726281995233	Transcription_factor
337	1.6259244675115028	Transcription_factor
338	1.6545244177740506	Transcription_factor
339	1.48389307333962	Transcription_factor
340	1.122140789343301	Transcription_factor
341	0.8096958890201221	Transcription_factor
342	0.6408814275688304	Transcription_factor
343	0.8116839171645645	Transcription_factor
344	1.9117549896372708	Transcription_factor
345	2.7910753612931347	Transcription_factor
346	0.3844802262233973	Transcription_factor
347	3.5376200257623664	Transcription_factor
348	1.8017673320882168	Transcription_factor
349	3.230435916991141	Transcription_factor
350	0.8496461102146682	Transcription_factor
351	1.2176755690972403	Transcription_factor
352	2.2894242405062615	Transcription_factor
353	0.5072589253087131	Transcription_factor
354	4.025074269720667	Transcription_factor
355	1.7887225978438095	Transcription_factor
356	1.733526007140993	Transcription_factor
357	2.5004764894333977	Transcription_factor
358	1.6623821691120588	Transcription_factor
359	1.5813158280873252	Transcription_factor
360	2.325292893231313	Transcription_factor
361	2.8279176160179427	Transcription_factor
362	1.9790802259475704	Transcription_factor
363	1.4154334441149357	Transcription_factor
364	1.5921141867580815	Transcription_factor
365	1.6483326559490263	Transcription_factor
366	1.040909971693266	Transcription_factor
367	1.2214673694845017	Transcription_factor
368	1.0964371840513056	Transcription_factor
369	1.9863070973642671	Transcription_factor
370	1.5340617986616425	Transcription_factor
371	1.1563775862669008	Transcription_factor
372	1.1848963448979226	Transcription_factor
373	2.1964476090105376	Transcription_factor
374	9.189707401652534	Transcription_factor
375	10.33360542458376	Transcription_factor
376	4.273834370203878	Transcription_factor
377	0.8218132875404506	Transcription_factor
378	3.274859310010539	Transcription_factor
379	2.2978362826188707	Transcription_factor
380	1.4204038488200297	Transcription_factor
381	3.119294649837796	Transcription_factor
382	1.853206607961699	Transcription_factor
383	1.0044510459824816	Transcription_factor
384	1.4922845132806704	Transcription_factor
385	1.0270647608048007	Transcription_factor
386	1.4181759615512621	Transcription_factor
387	0.8463547359021488	Transcription_factor
388	5.7479398934014485	Transcription_factor
389	2.2097857305452315	Transcription_factor
390	3.555280522722869	Transcription_factor
391	2.4810773573548204	Transcription_factor
392	5.90016004515556	Transcription_factor
393	1.8488412410497543	Transcription_factor
394	0.7451543857005335	Transcription_factor
395	1.9457033833334247	Transcription_factor
396	2.715567355192534	Transcription_factor
397	1.1884565373484222	Transcription_factor
398	3.6756224715731696	Transcription_factor
399	0.4339256185676322	Transcription_factor
400	2.59250752664422	Transcription_factor
401	1.1103882685017894	Transcription_factor
402	2.049396276567598	Transcription_factor
403	1.2215740934314443	Transcription_factor
404	1.6825191112343638	Transcription_factor
405	1.419884364764304	Transcription_factor
406	1.1123695165255687	Transcription_factor
407	1.9719886762436083	Transcription_factor
408	2.0451326796238125	Transcription_factor
409	1.4140792995996116	Transcription_factor
410	3.3903170379645307	Transcription_factor
411	2.005118067402655	Transcription_factor
412	2.4988560853876236	Transcription_factor
413	1.3354123832045188	Transcription_factor
414	3.4235295757831654	Transcription_factor
415	2.5367560711312747	Transcription_factor
416	1.1752466549609089	Transcription_factor
417	1.2123457367188468	Transcription_factor
418	1.815397370104141	Transcription_factor
419	1.726664672934278	Transcription_factor
420	3.405508800591315	Transcription_factor
421	2.808158966542869	Transcription_factor
422	1.292119520897924	Transcription_factor
423	5.257581915571931	Transcription_factor
424	1.3447726439686245	Transcription_factor
425	2.422993662574038	Transcription_factor
426	4.066176160887925	Transcription_factor
427	1.1779246368197134	Transcription_factor
428	1.8846058324223323	Transcription_factor
429	2.0369794691944434	Transcription_factor
430	0.9746238725622912	Transcription_factor
431	0.7149586563268072	Transcription_factor
432	1.6079495444559035	Transcription_factor
433	2.4347731567426565	Transcription_factor
434	1.5465931356635663	Transcription_factor
435	0.890843339304435	Transcription_factor
436	1.503901499929367	Transcription_factor
437	1.5086889902967666	Transcription_factor
438	1.0188705594463965	Transcription_factor
439	1.0756936368677847	Transcription_factor
440	1.2729747614231746	Transcription_factor
441	1.869554141431751	Transcription_factor
442	0.5143573644176939	Transcription_factor
443	1.6746272314988793	Transcription_factor
444	1.2510806242695198	Transcription_factor
445	1.0997707513719726	Transcription_factor
446	1.5999600802381395	Transcription_factor
447	1.1521888808196332	Transcription_factor
448	1.5731482227194664	Transcription_factor
449	1.906414340716662	Transcription_factor
450	1.3448169350690855	Transcription_factor
451	2.6151039263757605	Transcription_factor
452	1.2623052893140883	Transcription_factor
453	2.8372821095813867	Transcription_factor
454	1.2552576746423514	Transcription_factor
455	0.9938644548755454	Transcription_factor
456	5.742510580324951	Transcription_factor
457	3.3646800503915655	Transcription_factor
458	1.2118269365172851	Transcription_factor
459	2.316427542234253	Transcription_factor
460	2.932971416258896	Transcription_factor
461	0.8436668138628071	Transcription_factor
462	3.2230635154118756	Transcription_factor
463	0.8322896295062845	Transcription_factor
464	1.1760422168289633	Transcription_factor
465	7.339883077843449	Transcription_factor
466	1.1590388170397001	Transcription_factor
467	0.8652168080932714	Transcription_factor
468	1.538581495377123	Transcription_factor
469	1.0616230412590668	Transcription_factor
470	1.1600177525901036	Transcription_factor
471	0.3664271671005081	Transcription_factor
472	3.4002473745315345	Transcription_factor
473	1.1412421888526363	Transcription_factor
474	3.0770515932298514	Transcription_factor
475	1.453034715785836	Transcription_factor
476	2.9812748093370245	Transcription_factor
477	3.4227381922246685	Transcription_factor
478	2.2309335771474106	Transcription_factor
479	2.9079251680198417	Transcription_factor
480	1.974671554370178	Transcription_factor
481	2.5287249468952058	Transcription_factor
482	1.7952498145945417	Transcription_factor
483	1.432332244379986	Transcription_factor
484	2.3834093061221013	Transcription_factor
485	1.3478402063986015	Transcription_factor
486	2.4971349305248127	Transcription_factor
487	1.1692797730341349	Transcription_factor
488	4.5278316246181936	Transcription_factor
489	4.440817336024135	Transcription_factor
490	1.9735075349887414	Transcription_factor
491	1.66736763553442	Transcription_factor
492	0.4307510886883154	Transcription_factor
493	2.2989132163722275	Transcription_factor
494	1.8888045321839881	Transcription_factor
495	2.059626557548721	Transcription_factor
496	1.6011940311402968	Transcription_factor
497	1.001258331523832	Transcription_factor
498	1.2254785484321937	Transcription_factor
499	1.3052183384512865	Transcription_factor
500	1.4419839954932276	Transcription_factor
501	2.2179985198656973	Transcription_factor
502	1.3184262939922304	Transcription_factor
503	0.856291281805266	Transcription_factor
504	0.5423110625354797	Transcription_factor
505	0.5063587106803156	Transcription_factor
506	2.6870589538900505	Transcription_factor
507	2.1473917811404726	Transcription_factor
508	2.8947382139968676	Transcription_factor
509	0.9146837756572106	Transcription_factor
510	1.6933239003377494	Transcription_factor
511	1.0256359883623563	Transcription_factor
512	0.8355455588370158	Transcription_factor
513	1.4206076502573195	Transcription_factor
514	1.6303165341244648	Transcription_factor
515	2.178571963519062	Transcription_factor
516	3.833048892920853	Transcription_factor
517	0.9981305381304868	Transcription_factor
518	0.6258302131008407	Transcription_factor
519	1.0273316067787648	Transcription_factor
520	0.7886319447873539	Transcription_factor
521	1.992077595063837	Transcription_factor
522	8.833798469979357	Transcription_factor
523	1.599113692541967	Transcription_factor
524	1.2966401919805235	Transcription_factor
525	1.5928254294269615	Transcription_factor
526	1.6229894453382097	Transcription_factor
527	0.9687892872841126	Transcription_factor
528	2.5319299384627176	Transcription_factor
529	1.2068364017046689	Transcription_factor
530	1.5898792553060763	Transcription_factor
531	1.3553764431310722	Transcription_factor
532	1.4752524598539956	Transcription_factor
533	1.3591816514631216	Transcription_factor
534	4.784562398775419	Transcription_factor
535	2.005514723163967	Transcription_factor
536	2.6052486179734737	Transcription_factor
537	1.1964916900521279	Transcription_factor
538	2.6962358588030035	Transcription_factor
539	3.3591905514367046	Transcription_factor
540	3.385695403370666	Transcription_factor
541	3.9193035543882857	Transcription_factor
542	2.3433288230003986	Transcription_factor
543	1.3901693154575556	Transcription_factor
544	1.754330326452064	Transcription_factor
545	1.988856386925727	Transcription_factor
546	1.9390493058769867	Transcription_factor
547	2.0424023139906358	Transcription_factor
548	3.228997943678412	Transcription_factor
549	2.645887189755535	Transcription_factor
550	1.7247676922417874	Transcription_factor
551	1.6133585737580884	Transcription_factor
552	1.450835248414505	Transcription_factor
553	1.849836007745566	Transcription_factor
554	1.8178915471173709	Transcription_factor
555	2.5760771462163756	Transcription_factor
556	2.1050904813762004	Transcription_factor
557	1.2679425278793763	Transcription_factor
558	2.399062676586733	Transcription_factor
559	1.3158220174920123	Transcription_factor
560	0.8536663192783628	Transcription_factor
561	0.7637394556692474	Transcription_factor
562	1.2807672382558997	Transcription_factor
563	1.7664838934525784	Transcription_factor
564	2.4658823995181325	Transcription_factor
565	2.327077474848037	Transcription_factor
566	4.522634638287019	Transcription_factor
567	2.739392470720677	Transcription_factor
568	2.8068052080281904	Transcription_factor
569	0.8681765105334439	Transcription_factor
570	2.0327508178935103	Transcription_factor
571	1.2705823083756964	Transcription_factor
572	4.4416810737372545	Transcription_factor
573	1.2614608329154535	Transcription_factor
574	2.4369596072364956	Transcription_factor
575	1.3395298486722238	Transcription_factor
576	2.350322463577237	Transcription_factor
577	1.9021626973356276	Transcription_factor
578	0.8001097115972198	Transcription_factor
579	1.8833467443068705	Transcription_factor
580	1.8353427302065597	Transcription_factor
581	2.916283212802109	Transcription_factor
582	2.301622257306016	Transcription_factor
583	1.886382440932535	Transcription_factor
584	0.9068010932969862	Transcription_factor
585	1.2571782869184307	Transcription_factor
586	2.0859822300789577	Transcription_factor
587	1.2063055517650967	Transcription_factor
588	1.5824771365807726	Transcription_factor
589	1.0138419861264667	Transcription_factor
590	2.2288546712159722	Transcription_factor
591	2.1093657596430124	Transcription_factor
592	2.526592179254043	Transcription_factor
593	2.22874222709185	Transcription_factor
594	1.027530727078218	Transcription_factor
595	1.0638208804360763	Transcription_factor
596	1.5974907549719908	Transcription_factor
597	1.8318699044649074	Transcription_factor
598	1.351734325224075	Transcription_factor
599	2.7603875016913233	Transcription_factor
600	1.2757206322541412	Transcription_factor
601	1.3077677276796917	Transcription_factor
602	3.9966486670822157	Transcription_factor
603	0.8151099768190802	Transcription_factor
604	1.1642611453533012	Transcription_factor
605	0.9323432064918368	Transcription_factor
606	3.8042726803529745	Transcription_factor
607	1.811241252041027	Transcription_factor
608	1.2721048867701608	Transcription_factor
609	1.6749503855696914	Transcription_factor
610	2.9114687339647576	Transcription_factor
611	0.4989652441313183	Transcription_factor
612	0.5730753358721277	Transcription_factor
613	0.8800489956063712	Transcription_factor
614	2.7383132141043527	Transcription_factor
615	2.0283619511884936	Transcription_factor
616	1.0271035617666902	Transcription_factor
617	1.1279012625064353	Transcription_factor
618	0.4486857612142567	Transcription_factor
619	2.296997330251936	Transcription_factor
620	0.7402074338796455	Transcription_factor
621	2.7980581722066846	Transcription_factor
622	1.4338985144763914	Transcription_factor
623	0.6901174971521162	Transcription_factor
624	1.6805905157324157	Transcription_factor
625	1.260924768527249	Transcription_factor
626	1.1357989024232853	Transcription_factor
627	1.5786748479365773	Transcription_factor
628	1.76611049637341	Transcription_factor
629	1.2649105479625007	Transcription_factor
630	2.6227942948304435	Transcription_factor
631	3.548910821759439	Transcription_factor
632	0.8049785703602539	Transcription_factor
633	2.3772542294382735	Transcription_factor
634	0.7542731968700914	Transcription_factor
635	2.798591310567988	Transcription_factor
636	1.6068543532418715	Transcription_factor
637	2.089897199216036	Transcription_factor
638	1.9366350124848057	Transcription_factor
639	1.0781543908587883	Transcription_factor
640	1.5037025071963503	Transcription_factor
641	3.358053191904044	Transcription_factor
642	1.7332895111452298	Transcription_factor
643	1.3456154093163466	Transcription_factor
644	1.3870408236328646	Transcription_factor
645	2.1725259968774293	Transcription_factor
646	0.6012308022656626	Transcription_factor
647	0.5628673252608952	Transcription_factor
648	1.2024105701786099	Transcription_factor
649	1.708037401829311	Transcription_factor
650	1.7514302050638442	Transcription_factor
651	6.95665237230521	Transcription_factor
652	3.889222507230257	Transcription_factor
653	1.549533791180789	Transcription_factor
654	2.048782341054611	Transcription_factor
655	2.3109027760221124	Transcription_factor
656	1.7659722414900685	Transcription_factor
657	3.365576881859648	Transcription_factor
658	1.4712268647352622	Transcription_factor
659	1.1741969841635866	Transcription_factor
660	1.3203109030366873	Transcription_factor
661	1.5556052043171285	Transcription_factor
662	0.9319883470314702	Transcription_factor
663	1.6026365845912098	Transcription_factor
664	0.9597507401334756	Transcription_factor
665	2.076325058899872	Transcription_factor
666	3.6335199435085	Transcription_factor
667	0.5880678068677812	Transcription_factor
668	1.698302508494738	Transcription_factor
669	0.6631786976907353	Transcription_factor
670	0.6352135120605691	Transcription_factor
671	1.4784280150297202	Transcription_factor
672	1.4022506268159864	Transcription_factor
673	2.077808535856796	Transcription_factor
674	1.4889748194373915	Transcription_factor
675	1.661404885972235	Transcription_factor
676	1.0505126817101231	Transcription_factor
677	1.9213256362965279	Transcription_factor
678	0.6920821169564504	Transcription_factor
679	1.0772010007008974	Transcription_factor
680	2.5861729447430637	Transcription_factor
681	1.4252722947514957	Transcription_factor
682	0.8766395403328667	Transcription_factor
683	1.8511680268386714	Transcription_factor
684	0.8111352008107809	Transcription_factor
685	2.8443517402279106	Transcription_factor
686	1.4875626681422685	Transcription_factor
687	1.2733626468613366	Transcription_factor
688	1.777514846708158	Transcription_factor
689	1.8092534743939392	Transcription_factor
690	1.2888029982885523	Transcription_factor
691	1.431945457165983	Transcription_factor
692	1.3718961687816817	Transcription_factor
693	1.5936668305730364	Transcription_factor
694	2.040616002288997	Transcription_factor
695	1.079703418689338	Transcription_factor
696	0.4664053353685737	Transcription_factor
697	0.47366152528127053	Transcription_factor
698	1.7829559795726804	Transcription_factor
699	2.321668512521574	Transcription_factor
700	3.779738361414168	Transcription_factor
701	0.9979530505545551	Transcription_factor
702	1.5612283216827114	Transcription_factor
703	0.8479843778877312	Transcription_factor
704	0.9703853297194315	Transcription_factor
705	3.3075976276450842	Transcription_factor
706	4.307509462450948	Transcription_factor
707	3.4519166131018078	Transcription_factor
708	1.4160655394593291	Transcription_factor
709	1.8926889608902215	Transcription_factor
710	0.7069897232226108	Transcription_factor
711	4.7389114449320795	Transcription_factor
712	6.5659476042287315	Transcription_factor
713	4.811891262588611	Transcription_factor
714	1.3577218954901915	Transcription_factor
715	1.679263937337275	Transcription_factor
716	1.8664252894570585	Transcription_factor
717	1.3325817854825934	Transcription_factor
718	3.019747913469912	Transcription_factor
719	2.709590241156687	Transcription_factor
720	2.4104635476454592	Transcription_factor
721	2.0599550261451554	Transcription_factor
722	1.2777839423416821	Transcription_factor
723	1.622800062775407	Transcription_factor
724	1.3085886924487244	Transcription_factor
725	1.0803535196240308	Transcription_factor
726	0.8651028843763356	Transcription_factor
727	0.80005460857735	Transcription_factor
728	0.9406117815019238	Transcription_factor
729	1.0023902127224409	Transcription_factor
730	1.1664833860155814	Transcription_factor
731	4.510858250717812	Transcription_factor
732	2.965769255236886	Transcription_factor
733	1.0781473531534491	Transcription_factor
734	4.102368479106152	Transcription_factor
735	1.3720145066471443	Transcription_factor
736	1.9331111997406416	Transcription_factor
737	1.0816212571563497	Transcription_factor
738	1.1782434091132121	Transcription_factor
739	18.552268684282094	Transcription_factor
740	2.206574193700203	Transcription_factor
741	1.560332828050773	Transcription_factor
742	2.5609406013163576	Transcription_factor
743	2.187808735602417	Transcription_factor
744	1.8491834013742667	Transcription_factor
745	1.6855263776919935	Transcription_factor
746	1.832371707996834	Transcription_factor
747	1.6525629462453701	Transcription_factor
748	1.6025741551409909	Transcription_factor
749	0.685799381363354	Transcription_factor
750	1.1652405370722678	Transcription_factor
751	1.215014941357257	Transcription_factor
752	1.6951619973428236	Transcription_factor
753	2.2111586736614397	Transcription_factor
754	1.3064411218063947	Transcription_factor
755	2.3520480669491937	Transcription_factor
756	3.4065660215345366	Transcription_factor
757	3.754342386116698	Transcription_factor
758	1.9344818524527712	Transcription_factor
759	2.0963569710106267	Transcription_factor
760	1.5253599569528302	Transcription_factor
761	1.9591966979213906	Transcription_factor
762	1.2886405730986996	Transcription_factor
763	0.8815414051349207	Transcription_factor
764	3.7778560008892708	Transcription_factor
765	1.5082587734615183	Transcription_factor
766	4.964643129207504	Transcription_factor
767	1.3252300731495223	Transcription_factor
768	0.8873788795310409	Transcription_factor
769	1.2880330064114367	Transcription_factor
770	5.986029931512805	Transcription_factor
771	3.4073294024782372	Transcription_factor
772	1.911908438805283	Transcription_factor
773	2.193200117862918	Transcription_factor
774	0.8434641196736969	Transcription_factor
775	2.223331027635308	Transcription_factor
776	1.4134706772706571	Transcription_factor
777	1.359496520330042	Transcription_factor
778	1.0649624169580214	Transcription_factor
779	0.9465867725251017	Transcription_factor
780	1.7845124370832708	Transcription_factor
781	2.872267888607447	Transcription_factor
782	1.2999213730070738	Transcription_factor
783	0.8702523532544902	Transcription_factor
784	0.7334630789238494	Transcription_factor
785	1.1559377413390957	Transcription_factor
786	1.7038923552191938	Transcription_factor
787	2.1404287756184766	Transcription_factor
788	1.2210028052005242	Transcription_factor
789	2.4426048201013653	Transcription_factor
790	1.1237777789385945	Transcription_factor
791	1.8351943183328199	Transcription_factor
792	2.003778976875946	Transcription_factor
793	2.048616644008603	Transcription_factor
794	1.5381872439135327	Transcription_factor
795	0.924996968117602	Transcription_factor
796	0.7173829955783988	Transcription_factor
797	1.35372759735164	Transcription_factor
798	1.42103265038892	Transcription_factor
799	1.4294722406116551	Transcription_factor
800	4.944875473425063	Transcription_factor
801	1.1958909299467075	Transcription_factor
802	0.9526935887617031	Transcription_factor
803	2.2936459045342885	Transcription_factor
804	1.4020337900034758	Transcription_factor
805	1.7613640768269565	Transcription_factor
806	1.2674577906519378	Transcription_factor
807	1.2051369358657036	Transcription_factor
808	2.7774679063937855	Transcription_factor
809	1.4242055549439872	Transcription_factor
810	3.5628782203514975	Transcription_factor
811	1.506894111178074	Transcription_factor
812	1.78831044813138	Transcription_factor
813	2.0520325081111026	Transcription_factor
814	1.227360478544848	Transcription_factor
815	1.532953272123857	Transcription_factor
816	1.3348003532110635	Transcription_factor
817	1.4902701960256914	Transcription_factor
818	1.2490622827083482	Transcription_factor
819	0.8972258700033706	Transcription_factor
820	1.3305691415097436	Transcription_factor
821	1.4190112598169142	Transcription_factor
822	1.4910842256369718	Transcription_factor
823	1.6572700774390432	Transcription_factor
824	1.904493848093539	Transcription_factor
825	2.764825869464293	Transcription_factor
826	0.9395841132594995	Transcription_factor
827	2.4095939882538193	Transcription_factor
828	2.959010873418087	Transcription_factor
829	1.9636967649393398	Transcription_factor
830	0.9319374499397894	Transcription_factor
831	1.353683827160256	Transcription_factor
832	1.9297353048511274	Transcription_factor
833	1.035947001255673	Transcription_factor
834	1.0336452777360445	Transcription_factor
835	1.4587208585667764	Transcription_factor
836	1.4517471943840312	Transcription_factor
837	1.6732387185743438	Transcription_factor
838	1.4635079769832016	Transcription_factor
839	1.2536240128174956	Transcription_factor
840	0.9700761141801155	Transcription_factor
841	1.172257092785763	Transcription_factor
842	3.720850422290449	Transcription_factor
843	1.1887617177801661	Transcription_factor
844	1.377670768890783	Transcription_factor
845	1.276641949837283	Transcription_factor
846	6.3281550332116	Transcription_factor
847	1.1429279904905403	Transcription_factor
848	1.0728656594863668	Transcription_factor
849	1.3616942179000873	Transcription_factor
850	1.373299794167576	Transcription_factor
851	0.7620719786373695	Transcription_factor
852	0.9499375957491039	Transcription_factor
853	1.0183186659198629	Transcription_factor
854	1.062848554322208	Transcription_factor
855	0.8825793465422849	Transcription_factor
856	1.335533062573143	Transcription_factor
857	2.0014526933804597	Transcription_factor
858	1.001758533001728	Transcription_factor
859	1.327197576387545	Transcription_factor
860	1.1904601045072511	Transcription_factor
861	1.0178750866475021	Transcription_factor
862	0.9838054395118518	Transcription_factor
863	1.3562489174564054	Transcription_factor
864	1.014239453638877	Transcription_factor
865	1.2213920347948037	Transcription_factor
866	0.6957594461155366	Transcription_factor
867	1.0619365834850916	Transcription_factor
868	0.8186773220017988	Transcription_factor
869	0.9276005703264956	Transcription_factor
870	0.9246928999859142	Transcription_factor
871	1.7101711579731549	Transcription_factor
872	1.4329240497138074	Transcription_factor
873	1.5509757247078702	Transcription_factor
874	1.0337616738983788	Transcription_factor
875	1.0258032066415383	Transcription_factor
876	0.7863690978440467	Transcription_factor
877	3.3148661650866664	Transcription_factor
878	4.729289159170323	Transcription_factor
879	1.0121230367127685	Transcription_factor
880	1.0029819752307074	Transcription_factor
881	2.460008794192203	Transcription_factor
882	2.6108987361790863	Transcription_factor
883	0.9265479378648331	Transcription_factor
884	1.3416179264174326	Transcription_factor
885	0.7461532426343072	Transcription_factor
886	0.7520599731643841	Transcription_factor
887	0.7963341172326236	Transcription_factor
888	0.9894840709627626	Transcription_factor
889	0.9597470513043133	Transcription_factor
890	0.6300390808174998	Transcription_factor
891	0.964298082735244	Transcription_factor
892	1.3656793843620374	Transcription_factor
893	0.9966822121183188	Transcription_factor
894	0.8816274714118026	Transcription_factor
895	0.5721379017472051	Transcription_factor
896	0.9805160826340332	Transcription_factor
897	1.3006358976886059	Transcription_factor
898	0.5517666960050102	Transcription_factor
899	1.481847763639703	Transcription_factor
900	1.150362177257204	Transcription_factor
901	0.6764960310265263	Transcription_factor
902	1.3582892562536486	Transcription_factor
903	1.3721844436127522	Transcription_factor
904	2.893177520495292	Transcription_factor
905	2.0325406077243797	Transcription_factor
906	2.7541256247300754	Transcription_factor
907	1.8410108144866473	Transcription_factor
908	1.044925211864952	Transcription_factor
909	1.9908907980924264	Transcription_factor
910	1.2276986177544977	Transcription_factor
911	0.883498024973805	Transcription_factor
912	0.704321579118549	Transcription_factor
913	0.8354415269306668	Transcription_factor
914	1.9182018809650276	Transcription_factor
915	0.8346276256588196	Transcription_factor
916	0.6934223158745876	Transcription_factor
917	0.7178121029463929	Transcription_factor
918	0.8596819354617806	Transcription_factor
919	0.8341774824312262	Transcription_factor
920	0.986098037275153	Transcription_factor
921	1.242446702083945	Transcription_factor
922	1.082496510793416	Transcription_factor
923	1.764397929160429	Transcription_factor
924	1.465675903144635	Transcription_factor
925	0.5986622268937714	Transcription_factor
926	1.1046345746338577	Transcription_factor
927	1.0653055949452443	Transcription_factor
928	1.0722719230844875	Transcription_factor
929	1.1389659976709774	Transcription_factor
930	1.2315305790880158	Transcription_factor
931	1.7618472128857152	Transcription_factor
932	0.6943007571338	Transcription_factor
933	1.0247533552439867	Transcription_factor
934	0.99596897809825	Transcription_factor
935	0.960118059619956	Transcription_factor
936	1.2913285077398098	Transcription_factor
937	1.226654535620415	Transcription_factor
938	1.0209454348880658	Transcription_factor
939	0.9892013753624468	Transcription_factor
940	1.2600024748124719	Transcription_factor
941	0.9064574266425165	Transcription_factor
942	1.3479801984211277	Transcription_factor
943	1.4098302492384598	Transcription_factor
944	2.2601657223625526	Transcription_factor
945	0.8329092864125736	Transcription_factor
946	0.8462460920356228	Transcription_factor
947	0.5694413966737468	Transcription_factor
948	0.9282951685440006	Transcription_factor
949	1.358461383398611	Transcription_factor
950	1.2394192503152177	Transcription_factor
951	0.8952095035073019	Transcription_factor
952	1.0223894457891527	Transcription_factor
953	1.1676055283954494	Transcription_factor
954	0.7454890035432966	Transcription_factor
955	0.4803277736768058	Transcription_factor
956	0.8679329507904952	Transcription_factor
957	0.9702752665000576	Transcription_factor
958	1.0411727222424427	Transcription_factor
959	0.8870622254875248	Transcription_factor
960	0.8693930072273591	Transcription_factor
961	1.0782607006113496	Transcription_factor
962	0.8087335371833906	Transcription_factor
963	1.1177751509800709	Transcription_factor
964	1.051812766052721	Transcription_factor
965	0.7061590539311677	Transcription_factor
966	0.8355120053684975	Transcription_factor
967	0.7652267045927216	Transcription_factor
968	0.885494133134698	Transcription_factor
969	1.9034622343169485	Transcription_factor
970	0.9955941530066983	Transcription_factor
971	0.918367247195351	Transcription_factor
972	0.9185038341232167	Transcription_factor
973	0.57429727539084	Transcription_factor
974	0.5611050742885298	Transcription_factor
975	1.7802969986610364	Transcription_factor
976	1.0354630909033578	Transcription_factor
977	1.8694932133459634	Transcription_factor
978	0.5912694721984474	Transcription_factor
979	0.8481842129754096	Transcription_factor
980	0.5652227573602048	Transcription_factor
981	1.1984994261420587	Transcription_factor
982	0.8075947617509645	Transcription_factor
983	1.1449170971130735	Transcription_factor
984	0.9678997301575839	Transcription_factor
985	0.698669139930621	Transcription_factor
986	0.6201494727620014	Transcription_factor
987	1.105335904633529	Transcription_factor
988	1.0025069424567186	Transcription_factor
989	0.5695727925088925	Transcription_factor
990	1.001725496658409	Transcription_factor
991	1.2138395683700212	Transcription_factor
992	1.264098709558348	Transcription_factor
993	0.6032536702764992	Transcription_factor
994	1.6388849955427554	Transcription_factor
995	1.8571468464482723	Transcription_factor
996	1.0644648725022319	Transcription_factor
997	0.9778833601150791	Transcription_factor
998	1.1929757688947609	Transcription_factor
999	1.0547184435814065	Transcription_factor
1000	1.5087369841305351	Transcription_factor
1001	1.0320619355903087	Transcription_factor
1002	1.0619835393714687	Transcription_factor
1003	1.0340580610461312	Transcription_factor
1004	1.0197739394900858	Transcription_factor
1005	1.1375312909556785	Transcription_factor
1006	1.100186593121704	Transcription_factor
1007	1.25648477004154	Transcription_factor
1008	1.7163268375435772	Transcription_factor
1009	1.04995641812996	Transcription_factor
1010	1.0761132402059947	Transcription_factor
1011	1.6133743710994712	Transcription_factor
1012	1.0241936907868017	Transcription_factor
1013	1.0407071879960428	Transcription_factor
1014	0.6348771585060125	Transcription_factor
1015	0.6953612927014446	Transcription_factor
1016	0.8379095576852135	Transcription_factor
1017	2.009542518873647	Transcription_factor
1018	1.471133087520243	Transcription_factor
1019	0.88787185137081	Transcription_factor
1020	0.7821072804382777	Transcription_factor
1021	0.7221015302341286	Transcription_factor
1022	0.5303572142683862	Transcription_factor
1023	1.003152856860783	Transcription_factor
1024	0.7750311284079254	Transcription_factor
1025	2.7774355746901462	Transcription_factor
1026	1.5659935244879502	Transcription_factor
1027	1.270064737474205	Transcription_factor
1028	0.757206024692727	Transcription_factor
1029	1.469031508618594	Transcription_factor
1030	1.5871580053558725	Transcription_factor
1031	0.6422928392065113	Transcription_factor
1032	0.9966551063937581	Transcription_factor
1033	0.9994516857863559	Transcription_factor
1034	1.1197426227326084	Transcription_factor
1035	1.1509310111354136	Transcription_factor
1036	1.4223905736276625	Transcription_factor
1037	0.7867612274423347	Transcription_factor
1038	1.0895617147985888	Transcription_factor
1039	1.081959741798986	Transcription_factor
1040	0.7632875918291928	Transcription_factor
1041	0.8388627421141831	Transcription_factor
1042	2.2049176559188486	Transcription_factor
1043	1.1499590601758012	Transcription_factor
1044	0.8058657182541313	Transcription_factor
1045	1.0577512236114068	Transcription_factor
1046	1.6087443862025406	Transcription_factor
1047	1.247717693178179	Transcription_factor
1048	0.9873999633188042	Transcription_factor
1049	0.781877140498023	Transcription_factor
1050	0.5947273949586143	Transcription_factor
1051	1.1393335017468567	Transcription_factor
1052	0.9751723121835748	Transcription_factor
1053	0.7959291300776469	Transcription_factor
1054	1.4669101028379583	Transcription_factor
1055	0.9824915970623802	Transcription_factor
1056	0.971128040021323	Transcription_factor
1057	1.1338290806890305	Transcription_factor
1058	1.0706205622661145	Transcription_factor
1059	1.0877157602895566	Transcription_factor
1060	0.9210291664377134	Transcription_factor
1061	1.5554555996165265	Transcription_factor
1062	0.8666066160214362	Transcription_factor
1063	0.9986391016062098	Transcription_factor
1064	1.1730372990598392	Transcription_factor
1065	0.5571235740292234	Transcription_factor
1066	1.6228177760289877	Transcription_factor
1067	1.1691854897507532	Transcription_factor
1068	0.8767827808258561	Transcription_factor
1069	1.4416420521146105	Transcription_factor
1070	1.0157910987585494	Transcription_factor
1071	0.7246115198269854	Transcription_factor
1072	1.1678747615085452	Transcription_factor
1073	0.8947123766003452	Transcription_factor
1074	1.2578378877054175	Transcription_factor
1075	0.82640006802454	Transcription_factor
1076	0.879509640538032	Transcription_factor
1077	0.8278574131084737	Transcription_factor
1078	0.7309335528945609	Transcription_factor
1079	1.110695088973674	Transcription_factor
1080	1.113543820988266	Transcription_factor
1081	1.5142341770326375	Transcription_factor
1082	0.7155526340126985	Transcription_factor
1083	1.185950275566918	Transcription_factor
1084	1.1394790275976177	Transcription_factor
1085	1.2725352854933003	Transcription_factor
1086	1.4329739130224828	Transcription_factor
1087	1.4978583907600935	Transcription_factor
1088	0.9692731098080895	Transcription_factor
1089	0.8717874859010949	Transcription_factor
1090	0.8735470661383093	Transcription_factor
1091	1.7246401369722082	Transcription_factor
1092	1.1430957388242897	Transcription_factor
1093	1.3548585408577674	Transcription_factor
1094	0.8563398595669924	Transcription_factor
1095	0.837476794789473	Transcription_factor
1096	1.1260341818523107	Transcription_factor
1097	0.7638203312554589	Transcription_factor
1098	1.0638583869762221	Transcription_factor
1099	1.1045534392676464	Transcription_factor
1100	0.9617844007530161	Transcription_factor
1101	0.691267979402837	Transcription_factor
1102	0.9223550677644691	Transcription_factor
1103	0.7039323103008704	Transcription_factor
1104	1.1563569808307237	Transcription_factor
1105	0.8411538998666666	Transcription_factor
1106	1.5575436533054368	Transcription_factor
1107	1.2943305193204784	Transcription_factor
1108	0.7472984916474312	Transcription_factor
1109	0.7290983061824471	Transcription_factor
1110	0.9176593936205487	Transcription_factor
1111	0.8968974979240871	Transcription_factor
1112	0.943669545433111	Transcription_factor
1113	0.863310746018345	Transcription_factor
1114	1.4019381003177176	Transcription_factor
1115	2.091517944688961	Transcription_factor
1116	0.9405408316215079	Transcription_factor
1117	0.8447821014183067	Transcription_factor
1118	1.0919863725449852	Transcription_factor
1119	1.0397390952088559	Transcription_factor
1120	1.0159594527434839	Transcription_factor
1121	0.7291998751385281	Transcription_factor
1122	0.9551875845893462	Transcription_factor
1123	1.3335450822851125	Transcription_factor
1124	0.898442257689985	Transcription_factor
1125	0.636905171984609	Transcription_factor
1126	0.9559900271903258	Transcription_factor
1127	1.0534803514596165	Transcription_factor
1128	0.8764720757981123	Transcription_factor
1129	1.5062013204105018	Transcription_factor
1130	0.7869005726406563	Transcription_factor
1131	1.5095147175833463	Transcription_factor
1132	1.3554231506928118	Transcription_factor
1133	0.9048011716528997	Transcription_factor
1134	0.8841585774397788	Transcription_factor
1135	1.4513915316199766	Transcription_factor
1136	0.7613483594437654	Transcription_factor
1137	1.818522069282156	Transcription_factor
1138	0.9734387038685054	Transcription_factor
1139	1.1803146037448031	Transcription_factor
1140	2.0620560617838595	Transcription_factor
1141	1.5497372092717583	Transcription_factor
1142	1.0132234353742542	Transcription_factor
1143	1.4541689048721398	Transcription_factor
1144	0.9013735484728219	Transcription_factor
1145	0.9009322943784915	Transcription_factor
1146	1.2041261759145183	Transcription_factor
1147	0.9146449348605005	Transcription_factor
1148	1.9873317407033928	Transcription_factor
1149	0.5193038118106457	Transcription_factor
1150	6.488738598930138	Transcription_factor
1151	1.0985016607136036	Transcription_factor
1152	0.7539759368721286	Transcription_factor
1153	1.2572426866427655	Transcription_factor
1154	0.8408885218389318	Transcription_factor
1155	0.6604104609025979	Transcription_factor
1156	1.3031633642062121	Transcription_factor
1157	0.872100814364339	Transcription_factor
1158	0.9711686484497057	Transcription_factor
1159	1.0523025237122048	Transcription_factor
1160	0.9437032054267591	Transcription_factor
1161	0.8124293970579259	Transcription_factor
1162	0.8209337916046474	Transcription_factor
1163	1.4392626871036793	Transcription_factor
1164	1.007621888058492	Transcription_factor
1165	1.003524341712662	Transcription_factor
1166	1.0485595228999807	Transcription_factor
1167	0.9044017169267478	Transcription_factor
1168	1.030937872471379	Transcription_factor
1169	1.1339824528589089	Transcription_factor
1170	1.0130962899099603	Transcription_factor
1171	1.2553089155483648	Transcription_factor
1172	1.3875785127194626	Transcription_factor
1173	1.0179128492598164	Transcription_factor
1174	1.0241103127384787	Transcription_factor
1175	1.0678197018336355	Transcription_factor
1176	1.015395769259196	Transcription_factor
1177	0.776745610477122	Transcription_factor
1178	0.9162474220102641	Transcription_factor
1179	0.9738417567211242	Transcription_factor
1180	1.0458449416046105	Transcription_factor
1181	0.9714188566819931	Transcription_factor
1182	1.1830249811660223	Transcription_factor
1183	1.0828592004556934	Transcription_factor
1184	1.0836167959144414	Transcription_factor
1185	1.0558541633610545	Transcription_factor
1186	0.9049201942856564	Transcription_factor
1187	0.929181342109833	Transcription_factor
1188	1.5783248217209738	Transcription_factor
1189	1.5791407406878133	Transcription_factor
1190	0.8682916475041564	Transcription_factor
1191	0.9227461476643222	Transcription_factor
1192	0.8696603740210133	Transcription_factor
1193	1.279490473687217	Transcription_factor
1194	1.021954602784821	Transcription_factor
1195	1.3817344618140595	Transcription_factor
1196	0.9176846603752378	Transcription_factor
1197	0.8734281551170824	Transcription_factor
1198	0.9682053298104855	Transcription_factor
1199	1.1754171209154272	Transcription_factor
1200	0.7948808801119362	Transcription_factor
1201	0.9510968220550235	Transcription_factor
1202	0.8229533870115043	Transcription_factor
1203	0.8795712953764258	Transcription_factor
1204	1.1085219130525361	Transcription_factor
1205	1.982502165394232	Transcription_factor
1206	1.269020951723622	Transcription_factor
1207	1.0287133687459367	Transcription_factor
1208	0.6944418724145099	Transcription_factor
1209	0.7457699538986741	Transcription_factor
1210	1.2083086132483474	Transcription_factor
1211	0.7898895925373767	Transcription_factor
1212	0.8875951796235467	Transcription_factor
1213	0.8213362202565956	Transcription_factor
1214	0.9540347697405216	Transcription_factor
1215	1.226370356105098	Transcription_factor
1216	1.3160703132176503	Transcription_factor
1217	0.9764311225040428	Transcription_factor
1218	1.2625289574310021	Transcription_factor
1219	0.8120476582828133	Transcription_factor
1220	0.9354616296447269	Transcription_factor
1221	0.6281328870790465	Transcription_factor
1222	1.1429829330895716	Transcription_factor
1223	1.1243700487873503	Transcription_factor
1224	1.1659576842272261	Transcription_factor
1225	0.9063185511629175	Transcription_factor
1226	0.7945987150330711	Transcription_factor
1227	1.250153284885077	Transcription_factor
1228	1.062008490935678	Transcription_factor
1229	2.0549773074112174	Transcription_factor
1230	1.030925658087841	Transcription_factor
1231	0.6714424247403112	Transcription_factor
1232	1.0597969220953039	Transcription_factor
1233	1.7678164399813925	Transcription_factor
1234	1.3915343075897004	Transcription_factor
1235	1.6912301682983495	Transcription_factor
1236	0.7904315370271304	Transcription_factor
1237	1.0914648388156667	Transcription_factor
1238	1.0125727297605023	Transcription_factor
1239	1.0331421909664533	Transcription_factor
1240	1.350068625117365	Transcription_factor
1241	1.186540443886902	Transcription_factor
1242	0.9015464324946085	Transcription_factor
1243	0.8949790722773137	Transcription_factor
1244	1.4172821954169368	Transcription_factor
1245	0.8359772438912391	Transcription_factor
1246	1.0636961180604207	Transcription_factor
1247	1.237146038984722	Transcription_factor
1248	0.7201512909531477	Transcription_factor
1249	1.21569213148427	Transcription_factor
1250	1.3953326250320603	Transcription_factor
1251	1.317046500858934	Transcription_factor
1252	1.174787712859584	Transcription_factor
1253	0.5160959085895783	Transcription_factor
1254	1.3190344782869416	Transcription_factor
1255	0.7582630728727117	Transcription_factor
1256	0.9623858040201682	Transcription_factor
1257	4.852895050750841	Transcription_factor
1258	0.9847686995931342	Transcription_factor
1259	1.1171488281413022	Transcription_factor
1260	1.6966619126672156	Transcription_factor
1261	1.1273123502618634	Transcription_factor
1262	0.9457273762793903	Transcription_factor
1263	1.0201147963329125	Transcription_factor
1264	1.034566473906698	Transcription_factor
1265	0.5554316163373186	Transcription_factor
1266	0.7260340471915245	Transcription_factor
1267	0.6757803587675478	Transcription_factor
1268	1.2512969464216754	Transcription_factor
1269	1.1562839837243093	Transcription_factor
1270	0.991951913670299	Transcription_factor
1271	1.0928262335333394	Transcription_factor
1272	1.0758790771805513	Transcription_factor
1273	2.565186540898867	Transcription_factor
1274	1.3967239781683853	Transcription_factor
1275	0.20653222500400936	Transcription_factor
1276	0.19766897149550228	Transcription_factor
1277	1.9060162980241686	Transcription_factor
1278	0.9198321187889329	Transcription_factor
1279	1.601693183677838	Transcription_factor
1280	0.7707138810691595	Transcription_factor
1281	1.010067990654786	Transcription_factor
1282	1.3125015380571026	Transcription_factor
1283	1.0075363324087248	Transcription_factor
1284	0.766223918535136	Transcription_factor
1285	1.061533959534734	Transcription_factor
1286	0.7892337010457888	Transcription_factor
1287	1.0831408714531392	Transcription_factor
1288	1.2572888024602467	Transcription_factor
1289	1.8829595210547363	Transcription_factor
1290	0.5026929748655998	Transcription_factor
1291	0.7970557860445783	Transcription_factor
1292	0.8730916219361146	Transcription_factor
1293	0.8970330161509598	Transcription_factor
1294	1.0793440674667507	Transcription_factor
1295	0.5718033429906109	Transcription_factor
1296	0.9982278279343554	Transcription_factor
1297	0.49216801214562345	Transcription_factor
1298	0.5018554787671312	Transcription_factor
1299	1.1070864740994784	Transcription_factor
1300	0.9817065517889771	Transcription_factor
1301	0.746677031580276	Transcription_factor
1302	1.0121587159802796	Transcription_factor
1303	0.8600191792607322	Transcription_factor
1304	0.8475070723595406	Transcription_factor
1305	1.0549375121401605	Transcription_factor
1306	1.3691169699651171	Transcription_factor
1307	1.0920935042353401	Transcription_factor
1308	1.1756822327546081	Transcription_factor
1309	1.1912378953632132	Transcription_factor
1310	0.7776010972835818	Transcription_factor
1311	1.0225848869122254	Transcription_factor
1312	1.1550754867417556	Transcription_factor
1313	1.245818595312452	Transcription_factor
1314	0.9495318175931866	Transcription_factor
1315	0.8725861241869002	Transcription_factor
1316	1.2751023400677615	Transcription_factor
1317	0.8565482145336727	Transcription_factor
1318	0.715543178218731	Transcription_factor
1319	0.7732172273580675	Transcription_factor
1320	0.5735278360115645	Transcription_factor
1321	1.084686818041759	Transcription_factor
1322	0.8882536875088176	Transcription_factor
1323	0.681405068174145	Transcription_factor
1324	0.8440536385881408	Transcription_factor
1325	1.0258801919524314	Transcription_factor
1326	1.393114029449833	Transcription_factor
1327	1.1929339189625405	Transcription_factor
1328	0.9548755218704035	Transcription_factor
1329	1.1725767254126782	Transcription_factor
1330	0.9086481018780379	Transcription_factor
1331	0.7918218055098244	Transcription_factor
1332	1.0854903929595436	Transcription_factor
1333	1.038500859360278	Transcription_factor
1334	0.8420067883514205	Transcription_factor
1335	1.0367859650355662	Transcription_factor
1336	1.422325325645115	Transcription_factor
1337	1.4542840513626711	Transcription_factor
1338	0.9753807531654575	Transcription_factor
1339	1.1095779340391663	Transcription_factor
1340	0.7418576798723306	Transcription_factor
1341	3.058409879696432	Transcription_factor
1342	1.6065454978866016	Transcription_factor
1343	0.8572732809372554	Transcription_factor
1344	1.1953700494096133	Transcription_factor
1345	0.9810229203184355	Transcription_factor
1346	1.145303325812929	Transcription_factor
1347	1.1688124653727168	Transcription_factor
1348	1.2578217729337295	Transcription_factor
1349	1.22838520358628	Transcription_factor
1350	0.8845122045165426	Transcription_factor
1351	0.879954575981456	Transcription_factor
1352	1.6987828025724134	Transcription_factor
1353	0.7167065487238478	Transcription_factor
1354	1.473235009280393	Transcription_factor
1355	0.8385741476905412	Transcription_factor
1356	1.1502075986625868	Transcription_factor
1357	1.4876047792241647	Transcription_factor
1358	1.2921836393750414	Transcription_factor
1359	1.120131102350137	Transcription_factor
1360	1.0434471714828346	Transcription_factor
1361	0.9424619019017557	Transcription_factor
1362	0.9469041177348564	Transcription_factor
1363	0.7521791754287503	Transcription_factor
1364	0.9718430369178689	Transcription_factor
1365	0.6240804609105733	Transcription_factor
1366	1.2329889343807758	Transcription_factor
1367	1.000640001734228	Transcription_factor
1368	1.1976486108220266	Transcription_factor
1369	2.1357303860839942	Transcription_factor
1370	1.088719840575346	Transcription_factor
1371	1.3547965024484976	Transcription_factor
1372	0.9752197566174327	Transcription_factor
1373	0.880129877841937	Transcription_factor
1374	0.9983692718934815	Transcription_factor
1375	1.7931307974613464	Transcription_factor
1376	2.109057710852474	Transcription_factor
1377	1.3181652397373558	Transcription_factor
1378	0.9213041084691026	Transcription_factor
1379	1.4555178711429761	Transcription_factor
1380	0.7615349469900622	Transcription_factor
1381	0.6574575772532162	Transcription_factor
1382	0.9149454357663329	Transcription_factor
1383	0.783518971557744	Transcription_factor
1384	1.2877521608795224	Transcription_factor
1385	1.3610405317650587	Transcription_factor
1386	0.9718162937687053	Transcription_factor
1387	0.653389075649677	Transcription_factor
1388	0.9600890996917473	Transcription_factor
1389	0.6671166271852806	Transcription_factor
1390	0.6204261963166752	Transcription_factor
1391	0.8921014335882255	Transcription_factor
1392	1.073039292224368	Transcription_factor
1393	0.9498263449165748	Transcription_factor
1394	1.0320487182642522	Transcription_factor
1395	0.9109946448390176	Transcription_factor
1396	0.9759785531650208	Transcription_factor
1397	0.7069256116017822	Transcription_factor
1398	1.1719610631439044	Transcription_factor
1399	0.9307154393904495	Transcription_factor
1400	0.9754358353163751	Transcription_factor
1401	1.0857780024475001	Transcription_factor
1402	1.7932334546706394	Transcription_factor
1403	1.9613652906105727	Transcription_factor
1404	1.7125690121340136	Transcription_factor
1405	2.2367450665920696	Transcription_factor
1406	12.981120906304065	Housekeeping
1407	2.3632145286998036	Housekeeping
1408	1.733149858890527	Housekeeping
1409	2.0358659293869525	Housekeeping
1410	2.154909580018953	Housekeeping
1411	1.941735069853394	Housekeeping
1412	2.432990646497365	Housekeeping
1413	2.2847315198982887	Housekeeping
1414	2.4268025536835065	Housekeeping
1415	2.1392604892415026	Housekeeping
1416	2.148984073495006	Housekeeping
