# Supplementary material for: Scaling and quantization of large-scale foundation model enables resource-efficient predictions in network biology
Source: Nat Comput Sci. 2026 Mar 27;6(5):450–63. doi: 10.1038/s43588-026-00972-4 (PMC13215881; doi:10.1038/s43588-026-00972-4)
Supplement: Supplementary file 9 — Statistical source data. [file 43588_2026_972_MOESM9_ESM.zip]

Archive with 16 entries (16 files):
- FigS2d_CellEmbCosSim_SequencingMethod_ZeroShot.csv
- __MACOSX/._FigS2d_CellEmbCosSim_SequencingMethod_ZeroShot.csv
- FigS2d_CellEmbCosSim_SequencingMethod_PCAAll.csv
- __MACOSX/._FigS2d_CellEmbCosSim_SequencingMethod_PCAAll.csv
- FigS2d_CellEmbCosSim_SequencingMethod_FineTuned.csv
- __MACOSX/._FigS2d_CellEmbCosSim_SequencingMethod_FineTuned.csv
- FigS2b_CellEmbCosSim_GenomeReference_SameCells.csv
- __MACOSX/._FigS2b_CellEmbCosSim_GenomeReference_SameCells.csv
- FigS2b_CellEmbCosSim_CellrangerVersion_SameCells.csv
- __MACOSX/._FigS2b_CellEmbCosSim_CellrangerVersion_SameCells.csv
- FigS2a_CellEmbCosSim_PreservationMethod.csv
- __MACOSX/._FigS2a_CellEmbCosSim_PreservationMethod.csv
- FigS2a_CellEmbCosSim_GenomeReference.csv
- __MACOSX/._FigS2a_CellEmbCosSim_GenomeReference.csv
- FigS2a_CellEmbCosSim_CellRanger.csv
- __MACOSX/._FigS2a_CellEmbCosSim_CellRanger.csv
