# Supplementary material for: Scaling and quantization of large-scale foundation model enables resource-efficient predictions in network biology
Source: Nat Comput Sci. 2026 Mar 27;6(5):450–63. doi: 10.1038/s43588-026-00972-4 (PMC13215881; doi:10.1038/s43588-026-00972-4)
Supplement: Supplementary file 9 — Statistical source data. [file 43588_2026_972_MOESM9_ESM.zip › FigS2d_CellEmbCosSim_SequencingMethod_ZeroShot.csv]

	group1	group2	celltype1	celltype2	cellid1	cellid2	cos_sim
0	DRONC	DROP	Alt. Lineage 1	Cardiomyocyte 2	hca_GSE129096_DRONC_TTATGCTGGCAC_7_Rep2	hca_GSE129096_DROP_ATCTCACAAACG_15_Rep2	0.9924008284728393
1	DRONC	DROP	Alt. Lineage 1	Cardiomyocyte 2	hca_GSE129096_DRONC_TTATGCTGGCAC_7_Rep2	hca_GSE129096_DROP_ATTTACACCGCC_15_Rep2	0.9923462042555947
2	DRONC	DROP	Alt. Lineage 1	Cardiomyocyte 2	hca_GSE129096_DRONC_TTATGCTGGCAC_7_Rep2	hca_GSE129096_DROP_CGCTAGGGAGTA_15_Rep2	0.990234951286027
3	DRONC	DRONC	Cardiac Progenitor	Alt. Lineage 1	hca_GSE129096_DRONC_GGGAATACCTGC_3_Rep1	hca_GSE129096_DRONC_TTATGCTGGCAC_7_Rep2	0.9972538592119884
4	DRONC	DROP	Alt. Lineage 1	Alt. Lineage 2	hca_GSE129096_DRONC_TTATGCTGGCAC_7_Rep2	hca_GSE129096_DROP_GAGAACCCTGGC_7_Rep2	0.9921015418726021
5	DRONC	DROP	Alt. Lineage 1	Alt. Lineage 1	hca_GSE129096_DRONC_TTATGCTGGCAC_7_Rep2	hca_GSE129096_DROP_TATGCGCCTGCA_7_Rep2	0.9933973088071613
6	DRONC	DROP	Alt. Lineage 1	Cardiomyocyte 2	hca_GSE129096_DRONC_TTATGCTGGCAC_7_Rep2	hca_GSE129096_DROP_CACCGCGCCGTA_15_Rep2	0.9924291544352206
7	DRONC	DROP	Alt. Lineage 1	Cardiomyocyte 2	hca_GSE129096_DRONC_TTATGCTGGCAC_7_Rep2	hca_GSE129096_DROP_GCTTTTGTTTAG_15_Rep2	0.9931514449849604
8	DRONC	DROP	Alt. Lineage 1	Cardiomyocyte 1	hca_GSE129096_DRONC_TTATGCTGGCAC_7_Rep2	hca_GSE129096_DROP_TGATAAGGGGAC_7_Rep2	0.9926579884003977
9	DRONC	DROP	Alt. Lineage 1	Alt. Lineage 1	hca_GSE129096_DRONC_TTATGCTGGCAC_7_Rep2	hca_GSE129096_DROP_CTCATAGCACCA_7_Rep1	0.9914643629112389
10	DRONC	DROP	Alt. Lineage 1	Alt. Lineage 1	hca_GSE129096_DRONC_TTATGCTGGCAC_7_Rep2	hca_GSE129096_DROP_GCGGCCTCAAAG_7_Rep1	0.9936735083680799
11	DRONC	DROP	Alt. Lineage 1	Cardiomyocyte 2	hca_GSE129096_DRONC_TTATGCTGGCAC_7_Rep2	hca_GSE129096_DROP_CGCTGCTGACAA_15_Rep2	0.9920055836213599
12	DRONC	DROP	Alt. Lineage 1	Alt. Lineage 1	hca_GSE129096_DRONC_TTATGCTGGCAC_7_Rep2	hca_GSE129096_DROP_TTGCTCCAGCTG_7_Rep2	0.9919913958814105
13	DRONC	DROP	Alt. Lineage 1	Alt. Lineage 1	hca_GSE129096_DRONC_TTATGCTGGCAC_7_Rep2	hca_GSE129096_DROP_CAAGCCATATGT_7_Rep2	0.9935004184065577
14	DRONC	DROP	Alt. Lineage 1	iPSC	hca_GSE129096_DRONC_TTATGCTGGCAC_7_Rep2	hca_GSE129096_DROP_GAGCGCAGCAAG_1_Rep1	0.9904351045007235
15	DRONC	DROP	Alt. Lineage 1	Alt. Lineage 1	hca_GSE129096_DRONC_TTATGCTGGCAC_7_Rep2	hca_GSE129096_DROP_TAGAAGCTATCA_7_Rep2	0.9951676492311325
16	DRONC	DROP	Alt. Lineage 1	Cardiomyocyte 2	hca_GSE129096_DRONC_TTATGCTGGCAC_7_Rep2	hca_GSE129096_DROP_CGGATGTTAAGC_15_Rep2	0.9925664402506927
17	DRONC	DROP	Alt. Lineage 1	Alt. Lineage 1	hca_GSE129096_DRONC_TTATGCTGGCAC_7_Rep2	hca_GSE129096_DROP_TTATGCTGCAAG_7_Rep2	0.9940587137431307
18	DRONC	DROP	Alt. Lineage 1	Cardiac Progenitor	hca_GSE129096_DRONC_TTATGCTGGCAC_7_Rep2	hca_GSE129096_DROP_TTAAACCTGGCG_3_Rep1	0.9927893800372739
19	DRONC	DRONC	Cardiomyocyte 1	Alt. Lineage 1	hca_GSE129096_DRONC_GCTAACCAAGCC_7_Rep1	hca_GSE129096_DRONC_TTATGCTGGCAC_7_Rep2	0.9963383371123624
20	DRONC	DROP	Alt. Lineage 1	Cardiomyocyte 2	hca_GSE129096_DRONC_TTATGCTGGCAC_7_Rep2	hca_GSE129096_DROP_TTACTACGCATG_15_Rep2	0.9910304899804676
21	DRONC	DROP	Alt. Lineage 1	iPSC	hca_GSE129096_DRONC_TTATGCTGGCAC_7_Rep2	hca_GSE129096_DROP_TAGAAGCCTTCT_1_Rep1	0.9912466656716458
22	DRONC	DRONC	Alt. Lineage 1	Alt. Lineage 1	hca_GSE129096_DRONC_GGACCATGATTC_7_Rep2	hca_GSE129096_DRONC_TTATGCTGGCAC_7_Rep2	0.9972368465739692
23	DRONC	DROP	Alt. Lineage 1	iPSC	hca_GSE129096_DRONC_TTATGCTGGCAC_7_Rep2	hca_GSE129096_DROP_AGGGGTCGTCTG_1_Rep1	0.9908200609371897
24	DRONC	DROP	Alt. Lineage 1	Cardiac Progenitor	hca_GSE129096_DRONC_TTATGCTGGCAC_7_Rep2	hca_GSE129096_DROP_AACTACTGACGG_3_Rep1	0.9916296357732474
25	DRONC	DROP	Alt. Lineage 1	Cardiomyocyte 1	hca_GSE129096_DRONC_TTATGCTGGCAC_7_Rep2	hca_GSE129096_DROP_TGCGATTACCGC_15_Rep2	0.990056488954325
26	DRONC	DROP	Alt. Lineage 1	Alt. Lineage 2	hca_GSE129096_DRONC_TTATGCTGGCAC_7_Rep2	hca_GSE129096_DROP_GATTAGTACAGC_7_Rep2	0.9930706994264533
27	DRONC	DROP	Alt. Lineage 1	Alt. Lineage 2	hca_GSE129096_DRONC_TTATGCTGGCAC_7_Rep2	hca_GSE129096_DROP_AGAGTGCAAGAA_7_Rep2	0.9931052177118627
28	DRONC	DROP	Alt. Lineage 1	iPSC	hca_GSE129096_DRONC_TTATGCTGGCAC_7_Rep2	hca_GSE129096_DROP_AGCGTACTAGCA_1_Rep1	0.990477406293843
29	DRONC	DROP	Alt. Lineage 1	Cardiomyocyte 1	hca_GSE129096_DRONC_TTATGCTGGCAC_7_Rep2	hca_GSE129096_DROP_AAAGGAAGCACC_15_Rep2	0.9915524189714285
30	DRONC	DROP	Alt. Lineage 1	Cardiomyocyte 2	hca_GSE129096_DRONC_TTATGCTGGCAC_7_Rep2	hca_GSE129096_DROP_GTTGAGATAATG_15_Rep2	0.9915518822367028
31	DRONC	DRONC	iPSC	Alt. Lineage 1	hca_GSE129096_DRONC_ATTAACCCTCGC_1_Rep2	hca_GSE129096_DRONC_TTATGCTGGCAC_7_Rep2	0.9951882883397323
32	DRONC	DROP	Alt. Lineage 1	Alt. Lineage 2	hca_GSE129096_DRONC_TTATGCTGGCAC_7_Rep2	hca_GSE129096_DROP_GTTTCACTTCCC_7_Rep2	0.9933429551464752
33	DRONC	DROP	Alt. Lineage 1	Cardiomyocyte 1	hca_GSE129096_DRONC_TTATGCTGGCAC_7_Rep2	hca_GSE129096_DROP_TCGGATTTAAGA_15_Rep2	0.992070564958026
34	DRONC	DROP	Alt. Lineage 1	iPSC	hca_GSE129096_DRONC_TTATGCTGGCAC_7_Rep2	hca_GSE129096_DROP_ATCCGCGACTTG_0_Rep2	0.9906989603295311
35	DRONC	DROP	Alt. Lineage 1	Alt. Lineage 2	hca_GSE129096_DRONC_TTATGCTGGCAC_7_Rep2	hca_GSE129096_DROP_TGGGCGGATACC_7_Rep2	0.9920101530264207
36	DRONC	DRONC	iPSC	Alt. Lineage 1	hca_GSE129096_DRONC_ACATCAACCTGC_0_Rep2	hca_GSE129096_DRONC_TTATGCTGGCAC_7_Rep2	0.9950649681193675
37	DRONC	DROP	Alt. Lineage 1	Cardiomyocyte 1	hca_GSE129096_DRONC_TTATGCTGGCAC_7_Rep2	hca_GSE129096_DROP_TGGCAAGGGGCA_7_Rep1	0.991695675698465
38	DRONC	DROP	Alt. Lineage 1	Alt. Lineage 2	hca_GSE129096_DRONC_TTATGCTGGCAC_7_Rep2	hca_GSE129096_DROP_AAAGACGGCATA_7_Rep2	0.9927489619454269
39	DRONC	DROP	Alt. Lineage 1	Cardiomyocyte 2	hca_GSE129096_DRONC_TTATGCTGGCAC_7_Rep2	hca_GSE129096_DROP_AACCCCAGGCGC_15_Rep2	0.9925495199557136
40	DRONC	DROP	Alt. Lineage 1	Cardiomyocyte 1	hca_GSE129096_DRONC_TTATGCTGGCAC_7_Rep2	hca_GSE129096_DROP_CTTGGACGGCCT_15_Rep2	0.9915700553451453
41	DRONC	DROP	Alt. Lineage 1	Alt. Lineage 2	hca_GSE129096_DRONC_TTATGCTGGCAC_7_Rep2	hca_GSE129096_DROP_GCACCACCATAC_7_Rep2	0.9912971964508388
42	DRONC	DROP	Alt. Lineage 1	Cardiomyocyte 1	hca_GSE129096_DRONC_TTATGCTGGCAC_7_Rep2	hca_GSE129096_DROP_ATTAGGCTTTAA_7_Rep1	0.9935012412202653
43	DRONC	DROP	Alt. Lineage 1	Cardiomyocyte 1	hca_GSE129096_DRONC_TTATGCTGGCAC_7_Rep2	hca_GSE129096_DROP_GCGATGAAGCAG_7_Rep1	0.9911547822115969
44	DRONC	DROP	Alt. Lineage 1	Cardiac Progenitor	hca_GSE129096_DRONC_TTATGCTGGCAC_7_Rep2	hca_GSE129096_DROP_ACGAACCATGTT_3_Rep1	0.9930320732646121
45	DRONC	DROP	Alt. Lineage 1	Cardiac Progenitor	hca_GSE129096_DRONC_TTATGCTGGCAC_7_Rep2	hca_GSE129096_DROP_GCACTCTTATCC_3_Rep2	0.9926204793328346
46	DRONC	DROP	Alt. Lineage 1	Alt. Lineage 2	hca_GSE129096_DRONC_TTATGCTGGCAC_7_Rep2	hca_GSE129096_DROP_CCACTCAAGAGG_7_Rep2	0.9935228680101408
47	DRONC	DRONC	Cardiac Progenitor	Alt. Lineage 1	hca_GSE129096_DRONC_AGTGCGCTACTG_3_Rep1	hca_GSE129096_DRONC_TTATGCTGGCAC_7_Rep2	0.9965255021880207
48	DRONC	DROP	Alt. Lineage 1	Alt. Lineage 1	hca_GSE129096_DRONC_TTATGCTGGCAC_7_Rep2	hca_GSE129096_DROP_CTTGTCGCCACT_15_Rep2	0.9916965968414457
49	DRONC	DRONC	Cardiac Progenitor	Alt. Lineage 1	hca_GSE129096_DRONC_ACATTCTTGCCG_3_Rep1	hca_GSE129096_DRONC_TTATGCTGGCAC_7_Rep2	0.9963900193926362
50	DRONC	DRONC	iPSC	Alt. Lineage 1	hca_GSE129096_DRONC_ACGAACAAGAGA_1_Rep2	hca_GSE129096_DRONC_TTATGCTGGCAC_7_Rep2	0.9950395252159286
51	DRONC	DROP	Alt. Lineage 1	Cardiac Progenitor	hca_GSE129096_DRONC_TTATGCTGGCAC_7_Rep2	hca_GSE129096_DROP_GTCCCTTGTAAC_3_Rep1	0.9932911315283568
52	DRONC	DROP	Alt. Lineage 1	Cardiac Progenitor	hca_GSE129096_DRONC_TTATGCTGGCAC_7_Rep2	hca_GSE129096_DROP_GCACGTTATCCC_3_Rep1	0.9922612448902445
53	DRONC	DROP	Alt. Lineage 1	Cardiomyocyte 2	hca_GSE129096_DRONC_TTATGCTGGCAC_7_Rep2	hca_GSE129096_DROP_TCATACGTGCAT_15_Rep2	0.9915961119665084
54	DRONC	DROP	Alt. Lineage 1	Alt. Lineage 1	hca_GSE129096_DRONC_TTATGCTGGCAC_7_Rep2	hca_GSE129096_DROP_CACAATACGCGC_7_Rep2	0.992868040077723
55	DRONC	DROP	Alt. Lineage 1	Alt. Lineage 1	hca_GSE129096_DRONC_TTATGCTGGCAC_7_Rep2	hca_GSE129096_DROP_GCATTCAGGGCC_7_Rep2	0.991594760114202
56	DRONC	DRONC	Cardiomyocyte 1	Alt. Lineage 1	hca_GSE129096_DRONC_GTGGACCTCCCG_7_Rep1	hca_GSE129096_DRONC_TTATGCTGGCAC_7_Rep2	0.9956575383305682
57	DRONC	DROP	Alt. Lineage 1	Alt. Lineage 2	hca_GSE129096_DRONC_TTATGCTGGCAC_7_Rep2	hca_GSE129096_DROP_TAGGCCCCCAAT_7_Rep2	0.9928229798409395
58	DRONC	DROP	Alt. Lineage 1	Cardiac Progenitor	hca_GSE129096_DRONC_TTATGCTGGCAC_7_Rep2	hca_GSE129096_DROP_ATTACGTCACCC_3_Rep2	0.9920099566041393
59	DRONC	DROP	Alt. Lineage 1	Alt. Lineage 1	hca_GSE129096_DRONC_TTATGCTGGCAC_7_Rep2	hca_GSE129096_DROP_CATTCTCCTGCA_7_Rep2	0.992874962365223
60	DRONC	DRONC	Alt. Lineage 1	Alt. Lineage 1	hca_GSE129096_DRONC_ATTATTGCTAAA_7_Rep2	hca_GSE129096_DRONC_TTATGCTGGCAC_7_Rep2	0.9973194410413928
61	DRONC	DRONC	Alt. Lineage 1	Alt. Lineage 1	hca_GSE129096_DRONC_TCGGTATTCCTT_7_Rep2	hca_GSE129096_DRONC_TTATGCTGGCAC_7_Rep2	0.9971424628185123
62	DRONC	DROP	Alt. Lineage 1	iPSC	hca_GSE129096_DRONC_TTATGCTGGCAC_7_Rep2	hca_GSE129096_DROP_CTGGGACCACTG_1_Rep1	0.9906625845046493
63	DRONC	DRONC	Cardiac Progenitor	Alt. Lineage 1	hca_GSE129096_DRONC_CTAATTCTTAAA_3_Rep1	hca_GSE129096_DRONC_TTATGCTGGCAC_7_Rep2	0.9969444230864029
64	DRONC	DRONC	Cardiomyocyte 1	Alt. Lineage 1	hca_GSE129096_DRONC_AAATATCGTGTT_7_Rep1	hca_GSE129096_DRONC_TTATGCTGGCAC_7_Rep2	0.9954198790266764
65	DRONC	DROP	Alt. Lineage 1	Alt. Lineage 2	hca_GSE129096_DRONC_TTATGCTGGCAC_7_Rep2	hca_GSE129096_DROP_TCCACCTATATT_7_Rep2	0.9924769770227246
66	DRONC	DRONC	Cardiomyocyte 1	Alt. Lineage 1	hca_GSE129096_DRONC_CGGGTAGCCTCG_7_Rep1	hca_GSE129096_DRONC_TTATGCTGGCAC_7_Rep2	0.9956874153149358
67	DRONC	DROP	Alt. Lineage 1	Cardiac Progenitor	hca_GSE129096_DRONC_TTATGCTGGCAC_7_Rep2	hca_GSE129096_DROP_TCGATCAGACGC_3_Rep1	0.9917590870847874
68	DRONC	DROP	Alt. Lineage 1	Cardiomyocyte 2	hca_GSE129096_DRONC_TTATGCTGGCAC_7_Rep2	hca_GSE129096_DROP_TACATTGAGGAC_15_Rep2	0.9918934557649312
69	DRONC	DROP	Alt. Lineage 1	Cardiomyocyte 1	hca_GSE129096_DRONC_TTATGCTGGCAC_7_Rep2	hca_GSE129096_DROP_AACAATATAGAA_7_Rep2	0.993223974185848
70	DRONC	DRONC	Cardiomyocyte 1	Alt. Lineage 1	hca_GSE129096_DRONC_AGATGTTGGAAG_7_Rep1	hca_GSE129096_DRONC_TTATGCTGGCAC_7_Rep2	0.9948014497875256
71	DRONC	DROP	Alt. Lineage 1	Alt. Lineage 2	hca_GSE129096_DRONC_TTATGCTGGCAC_7_Rep2	hca_GSE129096_DROP_AGCTGTAGACAA_7_Rep2	0.9929035037547563
72	DRONC	DRONC	Cardiomyocyte 1	Alt. Lineage 1	hca_GSE129096_DRONC_TAATTCTCCCAG_7_Rep1	hca_GSE129096_DRONC_TTATGCTGGCAC_7_Rep2	0.9949579456461157
73	DRONC	DRONC	Cardiomyocyte 1	Alt. Lineage 1	hca_GSE129096_DRONC_CATAAAAATCGT_7_Rep1	hca_GSE129096_DRONC_TTATGCTGGCAC_7_Rep2	0.9947601131159816
74	DRONC	DROP	Alt. Lineage 1	Cardiomyocyte 1	hca_GSE129096_DRONC_TTATGCTGGCAC_7_Rep2	hca_GSE129096_DROP_TCGTCTTCTTTC_7_Rep2	0.9919681010506517
75	DRONC	DROP	Alt. Lineage 1	Cardiac Progenitor	hca_GSE129096_DRONC_TTATGCTGGCAC_7_Rep2	hca_GSE129096_DROP_ATCTGAGAGCTC_3_Rep1	0.9920404509183627
76	DRONC	DRONC	Cardiomyocyte 1	Alt. Lineage 1	hca_GSE129096_DRONC_AGCGCCCCGACC_7_Rep1	hca_GSE129096_DRONC_TTATGCTGGCAC_7_Rep2	0.9959741509301486
77	DRONC	DROP	Alt. Lineage 1	Cardiomyocyte 1	hca_GSE129096_DRONC_TTATGCTGGCAC_7_Rep2	hca_GSE129096_DROP_CTAAGTAGCCAG_15_Rep2	0.9924107434619076
78	DRONC	DROP	Alt. Lineage 1	Alt. Lineage 1	hca_GSE129096_DRONC_TTATGCTGGCAC_7_Rep2	hca_GSE129096_DROP_TGCAACCAAAGG_7_Rep2	0.9941181989552149
79	DRONC	DROP	Alt. Lineage 1	Cardiac Progenitor	hca_GSE129096_DRONC_TTATGCTGGCAC_7_Rep2	hca_GSE129096_DROP_TACACATGTTCC_3_Rep2	0.9921074490789191
80	DRONC	DROP	Alt. Lineage 1	Cardiomyocyte 1	hca_GSE129096_DRONC_TTATGCTGGCAC_7_Rep2	hca_GSE129096_DROP_CAATAGAGTCCT_7_Rep2	0.9939010560884096
81	DRONC	DROP	Alt. Lineage 1	Alt. Lineage 2	hca_GSE129096_DRONC_TTATGCTGGCAC_7_Rep2	hca_GSE129096_DROP_GAGCCCTGAAGC_7_Rep2	0.9925282024273324
82	DRONC	DROP	Alt. Lineage 1	iPSC	hca_GSE129096_DRONC_TTATGCTGGCAC_7_Rep2	hca_GSE129096_DROP_AGAATGGTAGCG_1_Rep1	0.9901878148796339
83	DRONC	DROP	Alt. Lineage 1	Alt. Lineage 2	hca_GSE129096_DRONC_TTATGCTGGCAC_7_Rep2	hca_GSE129096_DROP_ATGGCACACATA_7_Rep2	0.9915407522403663
84	DRONC	DROP	Alt. Lineage 1	Cardiomyocyte 2	hca_GSE129096_DRONC_TTATGCTGGCAC_7_Rep2	hca_GSE129096_DROP_TGGTCACAGCGC_15_Rep2	0.9909491962371976
85	DRONC	DRONC	Cardiac Progenitor	Alt. Lineage 1	hca_GSE129096_DRONC_GAGTAGTATCGC_3_Rep1	hca_GSE129096_DRONC_TTATGCTGGCAC_7_Rep2	0.9959353630103279
86	DRONC	DROP	Alt. Lineage 1	Cardiac Progenitor	hca_GSE129096_DRONC_TTATGCTGGCAC_7_Rep2	hca_GSE129096_DROP_GAATCGTCGCCT_3_Rep2	0.9921802442434746
87	DRONC	DROP	Alt. Lineage 1	Cardiomyocyte 2	hca_GSE129096_DRONC_TTATGCTGGCAC_7_Rep2	hca_GSE129096_DROP_AACATAGCCGTC_15_Rep2	0.9913642528439923
88	DRONC	DROP	Alt. Lineage 1	Alt. Lineage 2	hca_GSE129096_DRONC_TTATGCTGGCAC_7_Rep2	hca_GSE129096_DROP_TCCTAATCTCGT_7_Rep2	0.9915187939452489
89	DRONC	DROP	Alt. Lineage 1	iPSC	hca_GSE129096_DRONC_TTATGCTGGCAC_7_Rep2	hca_GSE129096_DROP_AACCCGCTCCAT_0_Rep2	0.9896431371095309
90	DRONC	DROP	Alt. Lineage 1	Alt. Lineage 2	hca_GSE129096_DRONC_TTATGCTGGCAC_7_Rep2	hca_GSE129096_DROP_CACCGGTTCAAC_7_Rep2	0.9926518237842217
91	DRONC	DROP	Alt. Lineage 1	Cardiac Progenitor	hca_GSE129096_DRONC_TTATGCTGGCAC_7_Rep2	hca_GSE129096_DROP_CAATATGCCTTA_3_Rep2	0.9905431611198684
92	DRONC	DRONC	Cardiomyocyte 2	Alt. Lineage 1	hca_GSE129096_DRONC_GTATCATAAGGA_15_Rep2	hca_GSE129096_DRONC_TTATGCTGGCAC_7_Rep2	0.9955270962974012
93	DRONC	DROP	Alt. Lineage 1	Cardiomyocyte 1	hca_GSE129096_DRONC_TTATGCTGGCAC_7_Rep2	hca_GSE129096_DROP_CGAATCGGTCAA_7_Rep1	0.992063544956242
94	DRONC	DRONC	iPSC	Alt. Lineage 1	hca_GSE129096_DRONC_TCCAAGCCCCGC_1_Rep2	hca_GSE129096_DRONC_TTATGCTGGCAC_7_Rep2	0.9947868461283556
95	DRONC	DROP	Alt. Lineage 1	Alt. Lineage 1	hca_GSE129096_DRONC_TTATGCTGGCAC_7_Rep2	hca_GSE129096_DROP_ATCATCCTCGCG_7_Rep2	0.9921759701770358
96	DRONC	DRONC	Cardiomyocyte 1	Alt. Lineage 1	hca_GSE129096_DRONC_TGTATTAGCTAT_7_Rep1	hca_GSE129096_DRONC_TTATGCTGGCAC_7_Rep2	0.9952911612724362
97	DRONC	DROP	Alt. Lineage 1	Alt. Lineage 1	hca_GSE129096_DRONC_TTATGCTGGCAC_7_Rep2	hca_GSE129096_DROP_TCCCGATGAATG_15_Rep2	0.9916352517822365
98	DRONC	DROP	Alt. Lineage 1	Cardiac Progenitor	hca_GSE129096_DRONC_TTATGCTGGCAC_7_Rep2	hca_GSE129096_DROP_TTTTTGGTTTTA_3_Rep2	0.9919728454032757
99	DRONC	DROP	Alt. Lineage 1	Cardiac Progenitor	hca_GSE129096_DRONC_TTATGCTGGCAC_7_Rep2	hca_GSE129096_DROP_CCAAGATGTCAT_3_Rep1	0.9946616907276862
100	DRONC	DROP	Alt. Lineage 1	Cardiomyocyte 1	hca_GSE129096_DRONC_TTATGCTGGCAC_7_Rep2	hca_GSE129096_DROP_CCGGGAATAGGA_7_Rep1	0.9899445478799619
101	DRONC	DROP	Alt. Lineage 1	iPSC	hca_GSE129096_DRONC_TTATGCTGGCAC_7_Rep2	hca_GSE129096_DROP_TATTTGTCTTAG_0_Rep2	0.9919499208609359
102	DRONC	DROP	Alt. Lineage 1	Cardiac Progenitor	hca_GSE129096_DRONC_TTATGCTGGCAC_7_Rep2	hca_GSE129096_DROP_GAAAAGGAGAAC_3_Rep1	0.992625936349849
103	DRONC	DROP	Alt. Lineage 1	Cardiomyocyte 1	hca_GSE129096_DRONC_TTATGCTGGCAC_7_Rep2	hca_GSE129096_DROP_GCACCTGACACA_7_Rep2	0.9934205407885399
104	DRONC	DROP	Alt. Lineage 1	Alt. Lineage 2	hca_GSE129096_DRONC_TTATGCTGGCAC_7_Rep2	hca_GSE129096_DROP_TTCACCTGAGAA_7_Rep2	0.9926236287356999
105	DRONC	DROP	Alt. Lineage 1	iPSC	hca_GSE129096_DRONC_TTATGCTGGCAC_7_Rep2	hca_GSE129096_DROP_ATGTGTCCCAAA_3_Rep1	0.9905094792052686
106	DRONC	DROP	Alt. Lineage 1	Cardiomyocyte 1	hca_GSE129096_DRONC_TTATGCTGGCAC_7_Rep2	hca_GSE129096_DROP_CAAACTGCCTAG_15_Rep2	0.9927118580907558
107	DRONC	DROP	Alt. Lineage 1	Alt. Lineage 1	hca_GSE129096_DRONC_TTATGCTGGCAC_7_Rep2	hca_GSE129096_DROP_CCGTGCCTATCA_15_Rep2	0.9915818771935223
108	DRONC	DRONC	Cardiac Progenitor	Alt. Lineage 1	hca_GSE129096_DRONC_GAACGACACCTT_3_Rep1	hca_GSE129096_DRONC_TTATGCTGGCAC_7_Rep2	0.9961777470069831
109	DRONC	DROP	Alt. Lineage 1	Cardiomyocyte 1	hca_GSE129096_DRONC_TTATGCTGGCAC_7_Rep2	hca_GSE129096_DROP_CAACAGCCTCAA_7_Rep1	0.9925610765057904
110	DRONC	DROP	Alt. Lineage 1	iPSC	hca_GSE129096_DRONC_TTATGCTGGCAC_7_Rep2	hca_GSE129096_DROP_CCATATTGTAGT_1_Rep1	0.9900002983713027
111	DRONC	DROP	Alt. Lineage 1	Alt. Lineage 1	hca_GSE129096_DRONC_TTATGCTGGCAC_7_Rep2	hca_GSE129096_DROP_CCCAATGGATGC_7_Rep2	0.9929309308183922
112	DRONC	DRONC	Cardiomyocyte 2	Alt. Lineage 1	hca_GSE129096_DRONC_GCCGGTCACACC_15_Rep2	hca_GSE129096_DRONC_TTATGCTGGCAC_7_Rep2	0.9962701451734962
113	DRONC	DROP	Alt. Lineage 1	Alt. Lineage 1	hca_GSE129096_DRONC_TTATGCTGGCAC_7_Rep2	hca_GSE129096_DROP_CCCGCCCGTGCC_7_Rep2	0.9945157562943083
114	DRONC	DROP	Alt. Lineage 1	Cardiomyocyte 2	hca_GSE129096_DRONC_TTATGCTGGCAC_7_Rep2	hca_GSE129096_DROP_TAGGACTCCGCG_15_Rep2	0.9920228524166634
115	DRONC	DROP	Alt. Lineage 1	Cardiomyocyte 1	hca_GSE129096_DRONC_TTATGCTGGCAC_7_Rep2	hca_GSE129096_DROP_AGGCAGGATTAG_7_Rep2	0.9925106682605097
116	DRONC	DRONC	iPSC	Alt. Lineage 1	hca_GSE129096_DRONC_TGGCCCTATTAC_1_Rep2	hca_GSE129096_DRONC_TTATGCTGGCAC_7_Rep2	0.9950816830408757
117	DRONC	DROP	Alt. Lineage 1	Cardiomyocyte 1	hca_GSE129096_DRONC_TTATGCTGGCAC_7_Rep2	hca_GSE129096_DROP_CGCCACGCTGAT_15_Rep2	0.9891577891708736
118	DRONC	DROP	Alt. Lineage 1	Alt. Lineage 2	hca_GSE129096_DRONC_TTATGCTGGCAC_7_Rep2	hca_GSE129096_DROP_TTGGGCTGGTAC_7_Rep2	0.9930349957962215
119	DRONC	DROP	Alt. Lineage 1	Alt. Lineage 2	hca_GSE129096_DRONC_TTATGCTGGCAC_7_Rep2	hca_GSE129096_DROP_TAGGCCCCCAAA_7_Rep2	0.9925485632940262
120	DRONC	DRONC	Alt. Lineage 1	Alt. Lineage 1	hca_GSE129096_DRONC_TGCCATCCGTCG_7_Rep2	hca_GSE129096_DRONC_TTATGCTGGCAC_7_Rep2	0.9966287847276807
121	DRONC	DROP	Alt. Lineage 1	Alt. Lineage 2	hca_GSE129096_DRONC_TTATGCTGGCAC_7_Rep2	hca_GSE129096_DROP_TCGTTAGCGCGT_7_Rep2	0.9921838491796147
122	DRONC	DROP	Alt. Lineage 1	Alt. Lineage 1	hca_GSE129096_DRONC_TTATGCTGGCAC_7_Rep2	hca_GSE129096_DROP_CATCCGCCTGAT_7_Rep2	0.9911053704357754
123	DRONC	DROP	Alt. Lineage 1	Alt. Lineage 2	hca_GSE129096_DRONC_TTATGCTGGCAC_7_Rep2	hca_GSE129096_DROP_AACTTCAAGCCT_7_Rep1	0.9936302006497738
124	DRONC	DROP	Alt. Lineage 1	iPSC	hca_GSE129096_DRONC_TTATGCTGGCAC_7_Rep2	hca_GSE129096_DROP_ATAAATCTTAGG_0_Rep2	0.991528261372033
125	DRONC	DROP	Alt. Lineage 1	iPSC	hca_GSE129096_DRONC_TTATGCTGGCAC_7_Rep2	hca_GSE129096_DROP_CTCGGTTGCCAA_0_Rep2	0.9909408735939486
126	DRONC	DROP	Alt. Lineage 1	iPSC	hca_GSE129096_DRONC_TTATGCTGGCAC_7_Rep2	hca_GSE129096_DROP_ATTGCTACCGAG_0_Rep1	0.9910149069652979
127	DRONC	DROP	Alt. Lineage 1	Alt. Lineage 1	hca_GSE129096_DRONC_TTATGCTGGCAC_7_Rep2	hca_GSE129096_DROP_GACTATTGCTCG_7_Rep1	0.9923283104381596
128	DRONC	DROP	Alt. Lineage 1	Cardiac Progenitor	hca_GSE129096_DRONC_TTATGCTGGCAC_7_Rep2	hca_GSE129096_DROP_TCGCCCGAATGG_3_Rep1	0.9910462989656088
129	DRONC	DROP	Alt. Lineage 1	iPSC	hca_GSE129096_DRONC_TTATGCTGGCAC_7_Rep2	hca_GSE129096_DROP_GCCTAGAAGAAA_1_Rep2	0.9910808933374057
130	DRONC	DROP	Alt. Lineage 1	Cardiomyocyte 1	hca_GSE129096_DRONC_TTATGCTGGCAC_7_Rep2	hca_GSE129096_DROP_CTTCCGAGCTTT_15_Rep2	0.9919636699601466
131	DRONC	DROP	Alt. Lineage 1	Alt. Lineage 1	hca_GSE129096_DRONC_TTATGCTGGCAC_7_Rep2	hca_GSE129096_DROP_CTCGATCGCCGA_7_Rep2	0.9921785374346578
132	DRONC	DROP	Alt. Lineage 1	Alt. Lineage 1	hca_GSE129096_DRONC_TTATGCTGGCAC_7_Rep2	hca_GSE129096_DROP_AGCTCACTGCTC_7_Rep2	0.9935810563345009
133	DRONC	DRONC	Cardiomyocyte 2	Alt. Lineage 1	hca_GSE129096_DRONC_GTCATGTTATGA_15_Rep2	hca_GSE129096_DRONC_TTATGCTGGCAC_7_Rep2	0.9953898048983466
134	DRONC	DRONC	Cardiac Progenitor	Alt. Lineage 1	hca_GSE129096_DRONC_CCCTTCGCAGAC_3_Rep1	hca_GSE129096_DRONC_TTATGCTGGCAC_7_Rep2	0.9961628542029939
135	DRONC	DROP	Alt. Lineage 1	Alt. Lineage 1	hca_GSE129096_DRONC_TTATGCTGGCAC_7_Rep2	hca_GSE129096_DROP_ACAGCCCCCTAA_15_Rep2	0.9920846807521126
136	DRONC	DROP	Alt. Lineage 1	Cardiomyocyte 2	hca_GSE129096_DRONC_TTATGCTGGCAC_7_Rep2	hca_GSE129096_DROP_CGCGCTTGCTGT_15_Rep2	0.9895200027420799
137	DRONC	DROP	Alt. Lineage 1	Alt. Lineage 2	hca_GSE129096_DRONC_TTATGCTGGCAC_7_Rep2	hca_GSE129096_DROP_TACGCTTGGCTT_7_Rep2	0.991429888308888
138	DRONC	DROP	Alt. Lineage 1	iPSC	hca_GSE129096_DRONC_TTATGCTGGCAC_7_Rep2	hca_GSE129096_DROP_AACCAGTGGATG_1_Rep1	0.9903523008411986
139	DRONC	DRONC	Cardiomyocyte 1	Alt. Lineage 1	hca_GSE129096_DRONC_ATTATAACACAG_7_Rep1	hca_GSE129096_DRONC_TTATGCTGGCAC_7_Rep2	0.9954092252171735
140	DRONC	DROP	Alt. Lineage 1	Alt. Lineage 2	hca_GSE129096_DRONC_TTATGCTGGCAC_7_Rep2	hca_GSE129096_DROP_AATGCGAAGATT_7_Rep2	0.9934943724467387
141	DRONC	DROP	Alt. Lineage 1	Cardiomyocyte 1	hca_GSE129096_DRONC_TTATGCTGGCAC_7_Rep2	hca_GSE129096_DROP_AGCACAGCATCC_7_Rep1	0.9919814570096779
142	DRONC	DRONC	Cardiomyocyte 1	Alt. Lineage 1	hca_GSE129096_DRONC_GGAGTTTATGGC_7_Rep1	hca_GSE129096_DRONC_TTATGCTGGCAC_7_Rep2	0.9967177696436508
143	DRONC	DROP	Alt. Lineage 1	Cardiomyocyte 1	hca_GSE129096_DRONC_TTATGCTGGCAC_7_Rep2	hca_GSE129096_DROP_GAGAGCTAAACC_15_Rep2	0.9897030581270735
144	DRONC	DROP	Alt. Lineage 1	iPSC	hca_GSE129096_DRONC_TTATGCTGGCAC_7_Rep2	hca_GSE129096_DROP_CGCCACAAAGCT_3_Rep2	0.991593821489343
145	DRONC	DROP	Alt. Lineage 1	iPSC	hca_GSE129096_DRONC_TTATGCTGGCAC_7_Rep2	hca_GSE129096_DROP_CAGCTACCACTT_0_Rep1	0.9903653569231934
146	DRONC	DROP	Alt. Lineage 1	Alt. Lineage 1	hca_GSE129096_DRONC_TTATGCTGGCAC_7_Rep2	hca_GSE129096_DROP_CAATCCATAGAA_15_Rep2	0.9927870196400069
147	DRONC	DRONC	Alt. Lineage 1	Alt. Lineage 1	hca_GSE129096_DRONC_AAGGTGACCTGA_7_Rep1	hca_GSE129096_DRONC_TTATGCTGGCAC_7_Rep2	0.9952015724071734
148	DRONC	DRONC	Cardiomyocyte 1	Alt. Lineage 1	hca_GSE129096_DRONC_CTTACCACATAG_7_Rep1	hca_GSE129096_DRONC_TTATGCTGGCAC_7_Rep2	0.9949088612913339
149	DRONC	DRONC	Cardiac Progenitor	Alt. Lineage 1	hca_GSE129096_DRONC_TAGGCCCGCGGC_3_Rep1	hca_GSE129096_DRONC_TTATGCTGGCAC_7_Rep2	0.9963785366653213
150	DRONC	DROP	Alt. Lineage 1	Cardiomyocyte 2	hca_GSE129096_DRONC_TTATGCTGGCAC_7_Rep2	hca_GSE129096_DROP_GTTCAGAGTAGC_15_Rep2	0.9922393059332629
151	DRONC	DROP	Alt. Lineage 1	Cardiomyocyte 1	hca_GSE129096_DRONC_TTATGCTGGCAC_7_Rep2	hca_GSE129096_DROP_GCCCCATCCTCA_15_Rep2	0.9907556467309487
152	DRONC	DRONC	Cardiac Progenitor	Alt. Lineage 1	hca_GSE129096_DRONC_TGTAGTAGTTGA_3_Rep1	hca_GSE129096_DRONC_TTATGCTGGCAC_7_Rep2	0.9952518643199922
153	DRONC	DROP	Alt. Lineage 1	Cardiac Progenitor	hca_GSE129096_DRONC_TTATGCTGGCAC_7_Rep2	hca_GSE129096_DROP_ACGACATGCGCG_3_Rep1	0.9917582288434841
154	DRONC	DROP	Alt. Lineage 1	Cardiac Progenitor	hca_GSE129096_DRONC_TTATGCTGGCAC_7_Rep2	hca_GSE129096_DROP_TGAAGTTAGTTA_3_Rep1	0.9925869361017907
155	DRONC	DRONC	Cardiac Progenitor	Alt. Lineage 1	hca_GSE129096_DRONC_GTTTCATCACCA_3_Rep1	hca_GSE129096_DRONC_TTATGCTGGCAC_7_Rep2	0.9960660330670104
156	DRONC	DROP	Alt. Lineage 1	Cardiomyocyte 1	hca_GSE129096_DRONC_TTATGCTGGCAC_7_Rep2	hca_GSE129096_DROP_GGTCTAACTAAT_15_Rep2	0.991756189487012
157	DRONC	DROP	Alt. Lineage 1	Alt. Lineage 1	hca_GSE129096_DRONC_TTATGCTGGCAC_7_Rep2	hca_GSE129096_DROP_CAGTCTTACTTC_7_Rep1	0.9917224807872754
158	DRONC	DROP	Alt. Lineage 1	Cardiac Progenitor	hca_GSE129096_DRONC_TTATGCTGGCAC_7_Rep2	hca_GSE129096_DROP_TCCTCGGTTTGT_3_Rep1	0.9925034891752756
159	DRONC	DROP	Alt. Lineage 1	Cardiomyocyte 1	hca_GSE129096_DRONC_TTATGCTGGCAC_7_Rep2	hca_GSE129096_DROP_CTTGTAGATACG_7_Rep2	0.9910630383466557
160	DRONC	DROP	Alt. Lineage 1	iPSC	hca_GSE129096_DRONC_TTATGCTGGCAC_7_Rep2	hca_GSE129096_DROP_TTTTACGGGAGA_1_Rep1	0.9902794897573888
161	DRONC	DROP	Alt. Lineage 1	iPSC	hca_GSE129096_DRONC_TTATGCTGGCAC_7_Rep2	hca_GSE129096_DROP_GCAGGTTTAGAG_1_Rep1	0.9889807458227394
162	DRONC	DROP	Alt. Lineage 1	Alt. Lineage 1	hca_GSE129096_DRONC_TTATGCTGGCAC_7_Rep2	hca_GSE129096_DROP_ATCCCTAGTCAT_7_Rep2	0.9924529269990934
163	DRONC	DROP	Alt. Lineage 1	Alt. Lineage 2	hca_GSE129096_DRONC_TTATGCTGGCAC_7_Rep2	hca_GSE129096_DROP_GACTGATTAAAG_7_Rep2	0.9940692368159874
164	DRONC	DROP	Alt. Lineage 1	iPSC	hca_GSE129096_DRONC_TTATGCTGGCAC_7_Rep2	hca_GSE129096_DROP_TCCCATCCTGAG_1_Rep1	0.9909975647897539
165	DRONC	DROP	Alt. Lineage 1	Cardiac Progenitor	hca_GSE129096_DRONC_TTATGCTGGCAC_7_Rep2	hca_GSE129096_DROP_CCAATTTGACCA_3_Rep2	0.9905843734768626
166	DRONC	DROP	Alt. Lineage 1	Cardiomyocyte 1	hca_GSE129096_DRONC_TTATGCTGGCAC_7_Rep2	hca_GSE129096_DROP_TTGTCGCCGTTG_15_Rep2	0.9905087997590867
167	DRONC	DROP	Alt. Lineage 1	iPSC	hca_GSE129096_DRONC_TTATGCTGGCAC_7_Rep2	hca_GSE129096_DROP_CCTCGGAGCCAA_0_Rep2	0.9896229662069991
168	DRONC	DROP	Alt. Lineage 1	Cardiomyocyte 2	hca_GSE129096_DRONC_TTATGCTGGCAC_7_Rep2	hca_GSE129096_DROP_AATTTCCGTACA_15_Rep2	0.9921924006374208
169	DRONC	DROP	Alt. Lineage 1	Alt. Lineage 2	hca_GSE129096_DRONC_TTATGCTGGCAC_7_Rep2	hca_GSE129096_DROP_TGGTGGAGACAT_7_Rep2	0.9936919819270399
170	DRONC	DROP	Alt. Lineage 1	iPSC	hca_GSE129096_DRONC_TTATGCTGGCAC_7_Rep2	hca_GSE129096_DROP_TTCCAACTTCAC_0_Rep2	0.9922549310933307
171	DRONC	DRONC	Alt. Lineage 1	Cardiomyocyte 1	hca_GSE129096_DRONC_TTATGCTGGCAC_7_Rep2	hca_GSE129096_DRONC_TTGTCGGCTGTG_7_Rep1	0.9961928424780281
172	DRONC	DROP	Alt. Lineage 1	Cardiomyocyte 1	hca_GSE129096_DRONC_TTATGCTGGCAC_7_Rep2	hca_GSE129096_DROP_CGTCTCTGGCAA_15_Rep2	0.9913462494681913
173	DRONC	DROP	Alt. Lineage 1	iPSC	hca_GSE129096_DRONC_TTATGCTGGCAC_7_Rep2	hca_GSE129096_DROP_GGTTCCCTCAAA_1_Rep1	0.9899856674499762
174	DRONC	DROP	Alt. Lineage 1	Cardiomyocyte 2	hca_GSE129096_DRONC_TTATGCTGGCAC_7_Rep2	hca_GSE129096_DROP_GATGTGTGTGTT_15_Rep2	0.9903736900253203
175	DRONC	DROP	Alt. Lineage 1	Alt. Lineage 1	hca_GSE129096_DRONC_TTATGCTGGCAC_7_Rep2	hca_GSE129096_DROP_TCAGAGCCTCTG_15_Rep2	0.9931374531879441
176	DRONC	DROP	Alt. Lineage 1	Alt. Lineage 2	hca_GSE129096_DRONC_TTATGCTGGCAC_7_Rep2	hca_GSE129096_DROP_TAGCCGGCTCCC_7_Rep2	0.9916798258782225
177	DRONC	DROP	Alt. Lineage 1	Cardiomyocyte 1	hca_GSE129096_DRONC_TTATGCTGGCAC_7_Rep2	hca_GSE129096_DROP_CACTGGTACCCT_7_Rep1	0.991535961478313
178	DRONC	DROP	Alt. Lineage 1	iPSC	hca_GSE129096_DRONC_TTATGCTGGCAC_7_Rep2	hca_GSE129096_DROP_CATAGGCCTCTA_0_Rep2	0.9889581852409516
179	DRONC	DRONC	Cardiomyocyte 1	Alt. Lineage 1	hca_GSE129096_DRONC_CATTAAGTGCAT_7_Rep1	hca_GSE129096_DRONC_TTATGCTGGCAC_7_Rep2	0.9949220467908718
180	DRONC	DROP	Alt. Lineage 1	Cardiomyocyte 2	hca_GSE129096_DRONC_TTATGCTGGCAC_7_Rep2	hca_GSE129096_DROP_CCTAAGTTAGGA_15_Rep2	0.9928755542222446
181	DRONC	DROP	Alt. Lineage 1	Cardiac Progenitor	hca_GSE129096_DRONC_TTATGCTGGCAC_7_Rep2	hca_GSE129096_DROP_TAGAAATGTCCC_3_Rep1	0.991736169827034
182	DRONC	DRONC	Cardiomyocyte 2	Alt. Lineage 1	hca_GSE129096_DRONC_GTAGGAATCAGA_15_Rep2	hca_GSE129096_DRONC_TTATGCTGGCAC_7_Rep2	0.9958024206102492
183	DRONC	DROP	Alt. Lineage 1	Cardiomyocyte 1	hca_GSE129096_DRONC_TTATGCTGGCAC_7_Rep2	hca_GSE129096_DROP_CGGTCCCCTACG_7_Rep1	0.9901797607871138
184	DRONC	DROP	Alt. Lineage 1	Cardiomyocyte 2	hca_GSE129096_DRONC_TTATGCTGGCAC_7_Rep2	hca_GSE129096_DROP_CCTGCAGGCGGA_15_Rep2	0.9919545574926536
185	DRONC	DRONC	Cardiac Progenitor	Alt. Lineage 1	hca_GSE129096_DRONC_ACGTACCAACGG_3_Rep1	hca_GSE129096_DRONC_TTATGCTGGCAC_7_Rep2	0.996142449609783
186	DRONC	DROP	Alt. Lineage 1	Cardiomyocyte 1	hca_GSE129096_DRONC_TTATGCTGGCAC_7_Rep2	hca_GSE129096_DROP_CTCTACTCCTTC_15_Rep2	0.991610816684172
187	DRONC	DRONC	Cardiomyocyte 1	Alt. Lineage 1	hca_GSE129096_DRONC_CCCAAACGCTCC_7_Rep2	hca_GSE129096_DRONC_TTATGCTGGCAC_7_Rep2	0.9959326170807001
188	DRONC	DROP	Alt. Lineage 1	Alt. Lineage 1	hca_GSE129096_DRONC_TTATGCTGGCAC_7_Rep2	hca_GSE129096_DROP_AACGCTGGGACT_7_Rep2	0.9912366480306611
189	DRONC	DROP	Alt. Lineage 1	Cardiomyocyte 2	hca_GSE129096_DRONC_TTATGCTGGCAC_7_Rep2	hca_GSE129096_DROP_CGCAGTCTGGGG_15_Rep2	0.9900154957242812
190	DRONC	DROP	Alt. Lineage 1	iPSC	hca_GSE129096_DRONC_TTATGCTGGCAC_7_Rep2	hca_GSE129096_DROP_CCCCATATTGTT_1_Rep1	0.9900246950609857
191	DRONC	DROP	Alt. Lineage 1	Cardiac Progenitor	hca_GSE129096_DRONC_TTATGCTGGCAC_7_Rep2	hca_GSE129096_DROP_GTTACTGGAACG_3_Rep1	0.9916981689829965
192	DRONC	DROP	Alt. Lineage 1	Alt. Lineage 1	hca_GSE129096_DRONC_TTATGCTGGCAC_7_Rep2	hca_GSE129096_DROP_CGGAACGTACAA_7_Rep1	0.9936278938943768
193	DRONC	DROP	Alt. Lineage 1	Alt. Lineage 2	hca_GSE129096_DRONC_TTATGCTGGCAC_7_Rep2	hca_GSE129096_DROP_ATTTGCCTGGGC_7_Rep2	0.9913393388285713
194	DRONC	DRONC	Cardiomyocyte 1	Alt. Lineage 1	hca_GSE129096_DRONC_TCTTAGTTCTCG_7_Rep1	hca_GSE129096_DRONC_TTATGCTGGCAC_7_Rep2	0.994520500457023
195	DRONC	DROP	Alt. Lineage 1	iPSC	hca_GSE129096_DRONC_TTATGCTGGCAC_7_Rep2	hca_GSE129096_DROP_CTTTTGACATGG_1_Rep1	0.9913140481100731
196	DRONC	DROP	Alt. Lineage 1	Alt. Lineage 1	hca_GSE129096_DRONC_TTATGCTGGCAC_7_Rep2	hca_GSE129096_DROP_TTTCAATCCAAA_7_Rep2	0.9930832523361194
197	DRONC	DROP	Alt. Lineage 1	Alt. Lineage 2	hca_GSE129096_DRONC_TTATGCTGGCAC_7_Rep2	hca_GSE129096_DROP_CTATCGACCTAA_7_Rep2	0.9967426734108666
198	DRONC	DROP	Alt. Lineage 1	Alt. Lineage 1	hca_GSE129096_DRONC_TTATGCTGGCAC_7_Rep2	hca_GSE129096_DROP_AAGAATCCTATG_7_Rep2	0.9930545731770721
199	DRONC	DROP	Alt. Lineage 1	Alt. Lineage 1	hca_GSE129096_DRONC_TTATGCTGGCAC_7_Rep2	hca_GSE129096_DROP_CTAGTGCAGCGA_15_Rep2	0.9915460891478314
200	DRONC	DROP	Alt. Lineage 1	Cardiac Progenitor	hca_GSE129096_DRONC_TTATGCTGGCAC_7_Rep2	hca_GSE129096_DROP_CGGGGGGCGCTA_3_Rep2	0.9912349879740078
201	DRONC	DROP	Alt. Lineage 1	Alt. Lineage 1	hca_GSE129096_DRONC_TTATGCTGGCAC_7_Rep2	hca_GSE129096_DROP_GATAGAATGGTA_7_Rep2	0.9934726813954518
202	DRONC	DROP	Alt. Lineage 1	Cardiomyocyte 2	hca_GSE129096_DRONC_TTATGCTGGCAC_7_Rep2	hca_GSE129096_DROP_AGCTTAGATGAA_15_Rep2	0.9924678175883175
203	DRONC	DROP	Alt. Lineage 1	Cardiomyocyte 1	hca_GSE129096_DRONC_TTATGCTGGCAC_7_Rep2	hca_GSE129096_DROP_AACTGTGAGTGG_15_Rep2	0.9927072500798949
204	DRONC	DROP	Alt. Lineage 1	Cardiac Progenitor	hca_GSE129096_DRONC_TTATGCTGGCAC_7_Rep2	hca_GSE129096_DROP_ACCTACACCAAG_7_Rep1	0.991582812655063
205	DRONC	DROP	Alt. Lineage 1	Cardiac Progenitor	hca_GSE129096_DRONC_TTATGCTGGCAC_7_Rep2	hca_GSE129096_DROP_TCTTTATGCTGT_3_Rep2	0.9905223377085282
206	DRONC	DROP	Alt. Lineage 1	Cardiomyocyte 1	hca_GSE129096_DRONC_TTATGCTGGCAC_7_Rep2	hca_GSE129096_DROP_TCGCGTGTAGGC_7_Rep2	0.9918363881623632
207	DRONC	DRONC	iPSC	Alt. Lineage 1	hca_GSE129096_DRONC_ATTAGAATTGGC_0_Rep2	hca_GSE129096_DRONC_TTATGCTGGCAC_7_Rep2	0.9948106352256539
208	DRONC	DROP	Alt. Lineage 1	Alt. Lineage 1	hca_GSE129096_DRONC_TTATGCTGGCAC_7_Rep2	hca_GSE129096_DROP_AGTTCGACCGCA_15_Rep2	0.9908580585205408
209	DRONC	DRONC	Cardiac Progenitor	Alt. Lineage 1	hca_GSE129096_DRONC_TGTTGTAGTGCT_3_Rep1	hca_GSE129096_DRONC_TTATGCTGGCAC_7_Rep2	0.9957694522843032
210	DRONC	DROP	Alt. Lineage 1	Cardiac Progenitor	hca_GSE129096_DRONC_TTATGCTGGCAC_7_Rep2	hca_GSE129096_DROP_CTTCAATCTCCT_3_Rep1	0.992886869615357
211	DRONC	DROP	Alt. Lineage 1	Alt. Lineage 2	hca_GSE129096_DRONC_TTATGCTGGCAC_7_Rep2	hca_GSE129096_DROP_TTAGACTTGCAG_7_Rep2	0.9924861150462935
212	DRONC	DROP	Alt. Lineage 1	Cardiac Progenitor	hca_GSE129096_DRONC_TTATGCTGGCAC_7_Rep2	hca_GSE129096_DROP_TTTGGGTCAGTC_3_Rep1	0.9908474274964567
213	DRONC	DRONC	Alt. Lineage 1	Alt. Lineage 1	hca_GSE129096_DRONC_AGGCTTATCACG_7_Rep2	hca_GSE129096_DRONC_TTATGCTGGCAC_7_Rep2	0.9963009572692015
214	DRONC	DRONC	Cardiomyocyte 1	Alt. Lineage 1	hca_GSE129096_DRONC_GTCTCGAGTAAA_7_Rep1	hca_GSE129096_DRONC_TTATGCTGGCAC_7_Rep2	0.9946820135717007
215	DRONC	DROP	Alt. Lineage 1	Cardiac Progenitor	hca_GSE129096_DRONC_TTATGCTGGCAC_7_Rep2	hca_GSE129096_DROP_AATGGTACTGCC_3_Rep1	0.9915741200368747
216	DRONC	DROP	Alt. Lineage 1	Alt. Lineage 1	hca_GSE129096_DRONC_TTATGCTGGCAC_7_Rep2	hca_GSE129096_DROP_CCCACTCAGTTG_7_Rep2	0.9909601507596452
217	DRONC	DROP	Alt. Lineage 1	iPSC	hca_GSE129096_DRONC_TTATGCTGGCAC_7_Rep2	hca_GSE129096_DROP_ACTATTCGACAA_1_Rep1	0.9921789850060361
218	DRONC	DRONC	Cardiomyocyte 2	Alt. Lineage 1	hca_GSE129096_DRONC_ATCAGGCTTCGA_15_Rep2	hca_GSE129096_DRONC_TTATGCTGGCAC_7_Rep2	0.9953571235412292
219	DRONC	DRONC	iPSC	Alt. Lineage 1	hca_GSE129096_DRONC_AAAATCCTGCTC_0_Rep2	hca_GSE129096_DRONC_TTATGCTGGCAC_7_Rep2	0.9932909280951308
220	DRONC	DROP	Alt. Lineage 1	Alt. Lineage 1	hca_GSE129096_DRONC_TTATGCTGGCAC_7_Rep2	hca_GSE129096_DROP_GCTTCAGCACCG_7_Rep1	0.9912059317536009
221	DRONC	DRONC	Alt. Lineage 1	Alt. Lineage 1	hca_GSE129096_DRONC_GCCCCTTGTCAA_7_Rep2	hca_GSE129096_DRONC_TTATGCTGGCAC_7_Rep2	0.9956935705036062
222	DRONC	DRONC	Cardiomyocyte 1	Alt. Lineage 1	hca_GSE129096_DRONC_CGTGGACTGCGT_7_Rep1	hca_GSE129096_DRONC_TTATGCTGGCAC_7_Rep2	0.9960289454524857
223	DRONC	DROP	Alt. Lineage 1	Cardiac Progenitor	hca_GSE129096_DRONC_TTATGCTGGCAC_7_Rep2	hca_GSE129096_DROP_TACAGCGTAATC_3_Rep1	0.9914783062168828
224	DRONC	DROP	Alt. Lineage 1	Alt. Lineage 1	hca_GSE129096_DRONC_TTATGCTGGCAC_7_Rep2	hca_GSE129096_DROP_CGCCGCAGGTGG_15_Rep2	0.9919210953159616
225	DRONC	DROP	Alt. Lineage 1	Alt. Lineage 2	hca_GSE129096_DRONC_TTATGCTGGCAC_7_Rep2	hca_GSE129096_DROP_TGTTTACCACAT_7_Rep2	0.9924859942124665
226	DRONC	DRONC	Cardiac Progenitor	Alt. Lineage 1	hca_GSE129096_DRONC_AACTAATACGTA_3_Rep1	hca_GSE129096_DRONC_TTATGCTGGCAC_7_Rep2	0.9956644528996016
227	DRONC	DROP	Alt. Lineage 1	Cardiomyocyte 2	hca_GSE129096_DRONC_TTATGCTGGCAC_7_Rep2	hca_GSE129096_DROP_ACCGTCGACCGT_15_Rep2	0.9905900215344973
228	DRONC	DROP	Alt. Lineage 1	Alt. Lineage 1	hca_GSE129096_DRONC_TTATGCTGGCAC_7_Rep2	hca_GSE129096_DROP_GGCTGTACTCGT_15_Rep2	0.9907915078864229
229	DRONC	DROP	Alt. Lineage 1	Alt. Lineage 1	hca_GSE129096_DRONC_TTATGCTGGCAC_7_Rep2	hca_GSE129096_DROP_CGCTCCTCTGTA_15_Rep2	0.99109138814853
230	DRONC	DROP	Alt. Lineage 1	Cardiomyocyte 1	hca_GSE129096_DRONC_TTATGCTGGCAC_7_Rep2	hca_GSE129096_DROP_CTGCGCATGGTC_15_Rep2	0.9901972466457831
231	DRONC	DROP	Alt. Lineage 1	Alt. Lineage 1	hca_GSE129096_DRONC_TTATGCTGGCAC_7_Rep2	hca_GSE129096_DROP_CACATCTTTTTG_7_Rep2	0.993311238427744
232	DRONC	DRONC	Cardiac Progenitor	Alt. Lineage 1	hca_GSE129096_DRONC_ACACCGATACAG_3_Rep1	hca_GSE129096_DRONC_TTATGCTGGCAC_7_Rep2	0.9954631637879536
233	DRONC	DROP	Alt. Lineage 1	iPSC	hca_GSE129096_DRONC_TTATGCTGGCAC_7_Rep2	hca_GSE129096_DROP_TACAAACCGCTA_1_Rep1	0.9902207796187427
234	DRONC	DROP	Alt. Lineage 1	Alt. Lineage 1	hca_GSE129096_DRONC_TTATGCTGGCAC_7_Rep2	hca_GSE129096_DROP_CGCAAATCTCAC_15_Rep2	0.9911881133270086
235	DRONC	DROP	Alt. Lineage 1	Alt. Lineage 2	hca_GSE129096_DRONC_TTATGCTGGCAC_7_Rep2	hca_GSE129096_DROP_ACATGCAAGGTT_7_Rep2	0.9917239619045093
236	DRONC	DROP	Alt. Lineage 1	Cardiomyocyte 1	hca_GSE129096_DRONC_TTATGCTGGCAC_7_Rep2	hca_GSE129096_DROP_GTCCCCACGACA_15_Rep2	0.988527905614098
237	DRONC	DROP	Alt. Lineage 1	Alt. Lineage 1	hca_GSE129096_DRONC_TTATGCTGGCAC_7_Rep2	hca_GSE129096_DROP_CACTCCTAGCTC_7_Rep1	0.990556518702409
238	DRONC	DROP	Alt. Lineage 1	Cardiac Progenitor	hca_GSE129096_DRONC_TTATGCTGGCAC_7_Rep2	hca_GSE129096_DROP_ACACTCTTGAGA_3_Rep1	0.9922427197146539
239	DRONC	DROP	Alt. Lineage 1	Cardiomyocyte 2	hca_GSE129096_DRONC_TTATGCTGGCAC_7_Rep2	hca_GSE129096_DROP_CCTAAGGATGTG_15_Rep2	0.990301932491549
240	DRONC	DROP	Alt. Lineage 1	Cardiomyocyte 2	hca_GSE129096_DRONC_TTATGCTGGCAC_7_Rep2	hca_GSE129096_DROP_GTGGGGGTGTGG_15_Rep2	0.9913866128004475
241	DRONC	DROP	Alt. Lineage 1	Alt. Lineage 1	hca_GSE129096_DRONC_TTATGCTGGCAC_7_Rep2	hca_GSE129096_DROP_CTCGAGACCGGG_7_Rep1	0.9919660303771388
242	DRONC	DROP	Alt. Lineage 1	Alt. Lineage 1	hca_GSE129096_DRONC_TTATGCTGGCAC_7_Rep2	hca_GSE129096_DROP_ATCGATACTTCA_7_Rep2	0.9926335682617958
243	DRONC	DROP	Alt. Lineage 1	Cardiac Progenitor	hca_GSE129096_DRONC_TTATGCTGGCAC_7_Rep2	hca_GSE129096_DROP_GCCCCGCGTCAC_3_Rep2	0.9917255752256473
244	DRONC	DROP	Alt. Lineage 1	iPSC	hca_GSE129096_DRONC_TTATGCTGGCAC_7_Rep2	hca_GSE129096_DROP_TGGCGTAAATCT_1_Rep1	0.9896319193394408
245	DRONC	DROP	Alt. Lineage 1	Alt. Lineage 2	hca_GSE129096_DRONC_TTATGCTGGCAC_7_Rep2	hca_GSE129096_DROP_ATGCGTTCTTTA_7_Rep2	0.993202712382547
246	DRONC	DROP	Alt. Lineage 1	Alt. Lineage 1	hca_GSE129096_DRONC_TTATGCTGGCAC_7_Rep2	hca_GSE129096_DROP_GGATAACCGTAC_15_Rep2	0.9921857422095293
247	DRONC	DROP	Alt. Lineage 1	iPSC	hca_GSE129096_DRONC_TTATGCTGGCAC_7_Rep2	hca_GSE129096_DROP_CTATACCATATG_1_Rep2	0.9893286764321434
248	DRONC	DROP	Alt. Lineage 1	iPSC	hca_GSE129096_DRONC_TTATGCTGGCAC_7_Rep2	hca_GSE129096_DROP_AAACGAAAATTC_0_Rep2	0.9892955904998761
249	DRONC	DRONC	Alt. Lineage 1	Alt. Lineage 1	hca_GSE129096_DRONC_GCCCAGCTTCTC_7_Rep2	hca_GSE129096_DRONC_TTATGCTGGCAC_7_Rep2	0.9964440095284628
250	DRONC	DROP	Alt. Lineage 1	Alt. Lineage 1	hca_GSE129096_DRONC_TTATGCTGGCAC_7_Rep2	hca_GSE129096_DROP_ATATCTGATCAC_7_Rep2	0.9926987014090292
251	DRONC	DROP	Alt. Lineage 1	Cardiac Progenitor	hca_GSE129096_DRONC_TTATGCTGGCAC_7_Rep2	hca_GSE129096_DROP_CTGTTCAAATCG_3_Rep2	0.9912335414611892
252	DRONC	DROP	Alt. Lineage 1	Cardiac Progenitor	hca_GSE129096_DRONC_TTATGCTGGCAC_7_Rep2	hca_GSE129096_DROP_TAATCCCGCTGT_3_Rep1	0.992889605726713
253	DRONC	DROP	Alt. Lineage 1	Cardiomyocyte 1	hca_GSE129096_DRONC_TTATGCTGGCAC_7_Rep2	hca_GSE129096_DROP_TATGTAGACGGA_7_Rep2	0.9930577154386065
254	DRONC	DRONC	Cardiomyocyte 1	Alt. Lineage 1	hca_GSE129096_DRONC_GTAGGAGAACTT_7_Rep1	hca_GSE129096_DRONC_TTATGCTGGCAC_7_Rep2	0.9947089916874506
255	DRONC	DRONC	Cardiomyocyte 1	Alt. Lineage 1	hca_GSE129096_DRONC_TGCTTCATTTTG_7_Rep1	hca_GSE129096_DRONC_TTATGCTGGCAC_7_Rep2	0.9945937450943457
256	DRONC	DROP	Alt. Lineage 1	Cardiomyocyte 2	hca_GSE129096_DRONC_TTATGCTGGCAC_7_Rep2	hca_GSE129096_DROP_GAGTGACGAGTT_15_Rep2	0.9910788311683694
257	DRONC	DRONC	Cardiac Progenitor	Alt. Lineage 1	hca_GSE129096_DRONC_CCGATTTCTTTG_3_Rep1	hca_GSE129096_DRONC_TTATGCTGGCAC_7_Rep2	0.9956562614777917
258	DRONC	DROP	Alt. Lineage 1	Cardiac Progenitor	hca_GSE129096_DRONC_TTATGCTGGCAC_7_Rep2	hca_GSE129096_DROP_CGGTGATTCTAC_3_Rep2	0.9906577421283537
259	DRONC	DROP	Alt. Lineage 1	Cardiomyocyte 2	hca_GSE129096_DRONC_TTATGCTGGCAC_7_Rep2	hca_GSE129096_DROP_TTTGGGCCTGTA_15_Rep2	0.9892172666571122
260	DRONC	DROP	Alt. Lineage 1	Cardiomyocyte 2	hca_GSE129096_DRONC_TTATGCTGGCAC_7_Rep2	hca_GSE129096_DROP_GTTATATATCAT_15_Rep2	0.9906151738237877
261	DRONC	DRONC	Cardiomyocyte 1	Alt. Lineage 1	hca_GSE129096_DRONC_ACGCCCTCATTA_7_Rep1	hca_GSE129096_DRONC_TTATGCTGGCAC_7_Rep2	0.9950804287239384
262	DRONC	DROP	Alt. Lineage 1	Alt. Lineage 2	hca_GSE129096_DRONC_TTATGCTGGCAC_7_Rep2	hca_GSE129096_DROP_CACACATCTTAA_7_Rep2	0.9916167299769154
263	DRONC	DROP	Alt. Lineage 1	iPSC	hca_GSE129096_DRONC_TTATGCTGGCAC_7_Rep2	hca_GSE129096_DROP_CGGGTGTCTTTA_1_Rep1	0.9888895992941458
264	DRONC	DRONC	Alt. Lineage 1	Alt. Lineage 1	hca_GSE129096_DRONC_TAATGTACCGAT_7_Rep2	hca_GSE129096_DRONC_TTATGCTGGCAC_7_Rep2	0.9952321112591076
265	DRONC	DRONC	Cardiomyocyte 1	Alt. Lineage 1	hca_GSE129096_DRONC_GCAAGACTATAC_7_Rep1	hca_GSE129096_DRONC_TTATGCTGGCAC_7_Rep2	0.99385154125805
266	DRONC	DROP	Alt. Lineage 1	Alt. Lineage 1	hca_GSE129096_DRONC_TTATGCTGGCAC_7_Rep2	hca_GSE129096_DROP_AACAAAACGGAG_7_Rep1	0.9930784677804502
267	DRONC	DROP	Alt. Lineage 1	iPSC	hca_GSE129096_DRONC_TTATGCTGGCAC_7_Rep2	hca_GSE129096_DROP_TAGAGATTAGCG_1_Rep1	0.9892098864959933
268	DRONC	DRONC	Cardiomyocyte 1	Alt. Lineage 1	hca_GSE129096_DRONC_ACGATGTACTTG_7_Rep1	hca_GSE129096_DRONC_TTATGCTGGCAC_7_Rep2	0.9943611621895626
269	DRONC	DROP	Alt. Lineage 1	Cardiac Progenitor	hca_GSE129096_DRONC_TTATGCTGGCAC_7_Rep2	hca_GSE129096_DROP_ACAGGGTATAGT_3_Rep1	0.9916789747592111
270	DRONC	DROP	Alt. Lineage 1	Cardiomyocyte 2	hca_GSE129096_DRONC_TTATGCTGGCAC_7_Rep2	hca_GSE129096_DROP_ACGACAGACTCT_15_Rep2	0.991999761814065
271	DRONC	DROP	Alt. Lineage 1	Alt. Lineage 1	hca_GSE129096_DRONC_TTATGCTGGCAC_7_Rep2	hca_GSE129096_DROP_CGCGAAACAATA_7_Rep1	0.993059732615119
272	DRONC	DROP	Alt. Lineage 1	Cardiomyocyte 2	hca_GSE129096_DRONC_TTATGCTGGCAC_7_Rep2	hca_GSE129096_DROP_GTTCAGAGTAGT_15_Rep2	0.990573402925058
273	DRONC	DROP	Alt. Lineage 1	iPSC	hca_GSE129096_DRONC_TTATGCTGGCAC_7_Rep2	hca_GSE129096_DROP_TAACGTCATAAG_1_Rep2	0.9900361955317379
274	DRONC	DRONC	Alt. Lineage 1	Alt. Lineage 1	hca_GSE129096_DRONC_CGGCAATGACAT_7_Rep2	hca_GSE129096_DRONC_TTATGCTGGCAC_7_Rep2	0.9950061071625396
275	DRONC	DROP	Alt. Lineage 1	iPSC	hca_GSE129096_DRONC_TTATGCTGGCAC_7_Rep2	hca_GSE129096_DROP_GCCATCATCATG_0_Rep2	0.9907962549926278
276	DRONC	DROP	Alt. Lineage 1	Cardiomyocyte 1	hca_GSE129096_DRONC_TTATGCTGGCAC_7_Rep2	hca_GSE129096_DROP_TGAGATCCCAGC_15_Rep2	0.9885669075102431
277	DRONC	DROP	Alt. Lineage 1	Cardiomyocyte 2	hca_GSE129096_DRONC_TTATGCTGGCAC_7_Rep2	hca_GSE129096_DROP_TCGGTCAACTGA_15_Rep2	0.9911168606415766
278	DRONC	DROP	Alt. Lineage 1	Cardiomyocyte 2	hca_GSE129096_DRONC_TTATGCTGGCAC_7_Rep2	hca_GSE129096_DROP_GTCTGTGATAGA_15_Rep2	0.991316341848318
279	DRONC	DROP	Alt. Lineage 1	iPSC	hca_GSE129096_DRONC_TTATGCTGGCAC_7_Rep2	hca_GSE129096_DROP_TAAATTTCGGGT_0_Rep2	0.9893085854044873
280	DRONC	DRONC	Alt. Lineage 1	Cardiomyocyte 1	hca_GSE129096_DRONC_TTATGCTGGCAC_7_Rep2	hca_GSE129096_DRONC_TTCCTAATGAAC_7_Rep1	0.9949425148913466
281	DRONC	DROP	Alt. Lineage 1	Cardiac Progenitor	hca_GSE129096_DRONC_TTATGCTGGCAC_7_Rep2	hca_GSE129096_DROP_GCACAAGTATTT_3_Rep1	0.990293062355018
282	DRONC	DRONC	Cardiomyocyte 1	Alt. Lineage 1	hca_GSE129096_DRONC_CGGCAATCCTAA_7_Rep1	hca_GSE129096_DRONC_TTATGCTGGCAC_7_Rep2	0.9950878808907034
283	DRONC	DROP	Alt. Lineage 1	Alt. Lineage 2	hca_GSE129096_DRONC_TTATGCTGGCAC_7_Rep2	hca_GSE129096_DROP_CCTGCCTTCCGG_7_Rep2	0.9948173977162471
284	DRONC	DRONC	Alt. Lineage 1	Alt. Lineage 1	hca_GSE129096_DRONC_ATAATGCCGGAG_7_Rep2	hca_GSE129096_DRONC_TTATGCTGGCAC_7_Rep2	0.9958777650216016
285	DRONC	DROP	Alt. Lineage 1	Alt. Lineage 2	hca_GSE129096_DRONC_TTATGCTGGCAC_7_Rep2	hca_GSE129096_DROP_CCTGTTGAATCG_7_Rep2	0.9906462662328511
286	DRONC	DROP	Alt. Lineage 1	Alt. Lineage 2	hca_GSE129096_DRONC_TTATGCTGGCAC_7_Rep2	hca_GSE129096_DROP_TGGTGGAGACAC_7_Rep2	0.9927401710237114
287	DRONC	DRONC	Cardiomyocyte 2	Alt. Lineage 1	hca_GSE129096_DRONC_AATCACCTCCAC_15_Rep2	hca_GSE129096_DRONC_TTATGCTGGCAC_7_Rep2	0.9949579575337598
288	DRONC	DROP	Alt. Lineage 1	Cardiac Progenitor	hca_GSE129096_DRONC_TTATGCTGGCAC_7_Rep2	hca_GSE129096_DROP_GGGAGCGCATCC_3_Rep2	0.9903756430867962
289	DRONC	DROP	Alt. Lineage 1	iPSC	hca_GSE129096_DRONC_TTATGCTGGCAC_7_Rep2	hca_GSE129096_DROP_GCGAGATGTTCC_0_Rep2	0.9886903117693121
290	DRONC	DRONC	Cardiomyocyte 1	Alt. Lineage 1	hca_GSE129096_DRONC_AAGGTTCGATAA_7_Rep1	hca_GSE129096_DRONC_TTATGCTGGCAC_7_Rep2	0.9916290297894933
291	DRONC	DROP	Alt. Lineage 1	Alt. Lineage 1	hca_GSE129096_DRONC_TTATGCTGGCAC_7_Rep2	hca_GSE129096_DROP_TGCAGGTGTTGA_7_Rep2	0.9933807133345127
292	DRONC	DROP	Alt. Lineage 1	Alt. Lineage 2	hca_GSE129096_DRONC_TTATGCTGGCAC_7_Rep2	hca_GSE129096_DROP_TGAAGTGCTGTT_7_Rep2	0.9920396279744347
293	DRONC	DROP	Alt. Lineage 1	Cardiac Progenitor	hca_GSE129096_DRONC_TTATGCTGGCAC_7_Rep2	hca_GSE129096_DROP_GTTGTGCAATTT_3_Rep1	0.9900994322676866
294	DRONC	DRONC	iPSC	Alt. Lineage 1	hca_GSE129096_DRONC_GGAACCAGATTG_0_Rep2	hca_GSE129096_DRONC_TTATGCTGGCAC_7_Rep2	0.9935148621715748
295	DRONC	DROP	Alt. Lineage 1	Cardiac Progenitor	hca_GSE129096_DRONC_TTATGCTGGCAC_7_Rep2	hca_GSE129096_DROP_GCCAAAGCGTTT_3_Rep2	0.9896638937555919
296	DRONC	DROP	Alt. Lineage 1	Cardiomyocyte 2	hca_GSE129096_DRONC_TTATGCTGGCAC_7_Rep2	hca_GSE129096_DROP_CTATACACTTAA_15_Rep2	0.9923237218169435
297	DRONC	DROP	Alt. Lineage 1	Cardiomyocyte 2	hca_GSE129096_DRONC_TTATGCTGGCAC_7_Rep2	hca_GSE129096_DROP_CTTCTCCCGAGA_15_Rep2	0.991926266524297
298	DRONC	DROP	Alt. Lineage 1	Alt. Lineage 1	hca_GSE129096_DRONC_TTATGCTGGCAC_7_Rep2	hca_GSE129096_DROP_CCCCCCCTGGAG_15_Rep2	0.9909376436085867
299	DRONC	DRONC	Cardiomyocyte 1	Alt. Lineage 1	hca_GSE129096_DRONC_TCGAACTAGCGC_7_Rep1	hca_GSE129096_DRONC_TTATGCTGGCAC_7_Rep2	0.9951243253082731
300	DRONC	DRONC	Cardiomyocyte 1	Alt. Lineage 1	hca_GSE129096_DRONC_GGACCTCCCGGC_7_Rep1	hca_GSE129096_DRONC_TTATGCTGGCAC_7_Rep2	0.9943839861973283
301	DRONC	DROP	Alt. Lineage 1	Alt. Lineage 1	hca_GSE129096_DRONC_TTATGCTGGCAC_7_Rep2	hca_GSE129096_DROP_CAAACACCCACC_15_Rep2	0.9915662625140321
302	DRONC	DROP	Alt. Lineage 1	Cardiomyocyte 2	hca_GSE129096_DRONC_TTATGCTGGCAC_7_Rep2	hca_GSE129096_DROP_TCGCGGGTTTAG_15_Rep2	0.991504628292786
303	DRONC	DROP	Alt. Lineage 1	Cardiomyocyte 1	hca_GSE129096_DRONC_TTATGCTGGCAC_7_Rep2	hca_GSE129096_DROP_ACCTCAGTGAGC_7_Rep2	0.991339479507311
304	DRONC	DROP	Alt. Lineage 1	Alt. Lineage 1	hca_GSE129096_DRONC_TTATGCTGGCAC_7_Rep2	hca_GSE129096_DROP_TATCCACTTGCC_15_Rep2	0.9920375887638183
305	DRONC	DROP	Alt. Lineage 1	Alt. Lineage 1	hca_GSE129096_DRONC_TTATGCTGGCAC_7_Rep2	hca_GSE129096_DROP_TCGTTCAAGGGC_7_Rep2	0.9913190750970562
306	DRONC	DROP	Alt. Lineage 1	Cardiomyocyte 1	hca_GSE129096_DRONC_TTATGCTGGCAC_7_Rep2	hca_GSE129096_DROP_CCGCATCCGGAA_7_Rep2	0.9900500667455722
307	DRONC	DROP	Alt. Lineage 1	Cardiomyocyte 1	hca_GSE129096_DRONC_TTATGCTGGCAC_7_Rep2	hca_GSE129096_DROP_CCGCGACGCCTA_15_Rep2	0.9883202532006877
308	DRONC	DRONC	Cardiomyocyte 1	Alt. Lineage 1	hca_GSE129096_DRONC_CGGTCCAACAGA_7_Rep1	hca_GSE129096_DRONC_TTATGCTGGCAC_7_Rep2	0.9945841925245191
309	DRONC	DROP	Alt. Lineage 1	Alt. Lineage 1	hca_GSE129096_DRONC_TTATGCTGGCAC_7_Rep2	hca_GSE129096_DROP_GACAAGACGAGA_15_Rep2	0.992424881842031
310	DRONC	DRONC	Cardiac Progenitor	Alt. Lineage 1	hca_GSE129096_DRONC_AGGGTTGGTACG_3_Rep1	hca_GSE129096_DRONC_TTATGCTGGCAC_7_Rep2	0.9946736162796275
311	DRONC	DROP	Alt. Lineage 1	Cardiomyocyte 1	hca_GSE129096_DRONC_TTATGCTGGCAC_7_Rep2	hca_GSE129096_DROP_TAAGTGCTGATG_7_Rep2	0.9926993564473487
312	DRONC	DROP	Alt. Lineage 1	iPSC	hca_GSE129096_DRONC_TTATGCTGGCAC_7_Rep2	hca_GSE129096_DROP_CATACGTCTCTG_0_Rep2	0.9894794614963892
313	DRONC	DROP	Alt. Lineage 1	Cardiac Progenitor	hca_GSE129096_DRONC_TTATGCTGGCAC_7_Rep2	hca_GSE129096_DROP_GACCCCCTGTAA_7_Rep1	0.9894423218221734
314	DRONC	DROP	Alt. Lineage 1	Cardiac Progenitor	hca_GSE129096_DRONC_TTATGCTGGCAC_7_Rep2	hca_GSE129096_DROP_CTAATGCTGTTC_3_Rep2	0.9906088383269948
315	DRONC	DROP	Alt. Lineage 1	Cardiomyocyte 2	hca_GSE129096_DRONC_TTATGCTGGCAC_7_Rep2	hca_GSE129096_DROP_TAATGTGCCATC_15_Rep2	0.9920749805450754
316	DRONC	DRONC	Cardiomyocyte 1	Alt. Lineage 1	hca_GSE129096_DRONC_CTGAGGGCTTTG_7_Rep1	hca_GSE129096_DRONC_TTATGCTGGCAC_7_Rep2	0.9955268579627269
317	DRONC	DRONC	Cardiomyocyte 1	Alt. Lineage 1	hca_GSE129096_DRONC_GGCAGTTCTCGC_7_Rep1	hca_GSE129096_DRONC_TTATGCTGGCAC_7_Rep2	0.9952597013501857
318	DRONC	DRONC	Cardiomyocyte 1	Alt. Lineage 1	hca_GSE129096_DRONC_GATCGAGCGGTT_7_Rep1	hca_GSE129096_DRONC_TTATGCTGGCAC_7_Rep2	0.9954186756812221
319	DRONC	DRONC	Cardiomyocyte 1	Alt. Lineage 1	hca_GSE129096_DRONC_TAATACCCAGTC_7_Rep1	hca_GSE129096_DRONC_TTATGCTGGCAC_7_Rep2	0.9950904029913115
320	DRONC	DROP	Alt. Lineage 1	Cardiac Progenitor	hca_GSE129096_DRONC_TTATGCTGGCAC_7_Rep2	hca_GSE129096_DROP_ATGTAGTACTGA_3_Rep1	0.9910082819940138
321	DRONC	DRONC	Cardiac Progenitor	Alt. Lineage 1	hca_GSE129096_DRONC_ACGTACTGCTTA_3_Rep2	hca_GSE129096_DRONC_TTATGCTGGCAC_7_Rep2	0.994319693325453
322	DRONC	DRONC	Cardiomyocyte 1	Alt. Lineage 1	hca_GSE129096_DRONC_GTACATGGCTAT_7_Rep1	hca_GSE129096_DRONC_TTATGCTGGCAC_7_Rep2	0.9946696392475199
323	DRONC	DRONC	iPSC	Alt. Lineage 1	hca_GSE129096_DRONC_CCTTATCAGTCC_0_Rep2	hca_GSE129096_DRONC_TTATGCTGGCAC_7_Rep2	0.9919673258054542
324	DRONC	DROP	Alt. Lineage 1	Cardiac Progenitor	hca_GSE129096_DRONC_TTATGCTGGCAC_7_Rep2	hca_GSE129096_DROP_AGCCTCGTCATG_3_Rep2	0.9914444682139063
325	DRONC	DROP	Alt. Lineage 1	Alt. Lineage 2	hca_GSE129096_DRONC_TTATGCTGGCAC_7_Rep2	hca_GSE129096_DROP_CCTAGCGAGGCT_7_Rep2	0.9908547190191948
326	DRONC	DROP	Alt. Lineage 1	Cardiomyocyte 2	hca_GSE129096_DRONC_TTATGCTGGCAC_7_Rep2	hca_GSE129096_DROP_AAGGACTATCAT_15_Rep2	0.9911906618449815
327	DRONC	DROP	Alt. Lineage 1	Alt. Lineage 1	hca_GSE129096_DRONC_TTATGCTGGCAC_7_Rep2	hca_GSE129096_DROP_AATCTGGACAAT_15_Rep2	0.9914998185349491
328	DRONC	DROP	Alt. Lineage 1	Cardiomyocyte 2	hca_GSE129096_DRONC_TTATGCTGGCAC_7_Rep2	hca_GSE129096_DROP_GTGTATTCATAC_15_Rep2	0.9924571502958005
329	DRONC	DROP	Alt. Lineage 1	Alt. Lineage 2	hca_GSE129096_DRONC_TTATGCTGGCAC_7_Rep2	hca_GSE129096_DROP_TAAAGGCGAAGG_7_Rep1	0.9899390116797808
330	DRONC	DRONC	Cardiomyocyte 1	Alt. Lineage 1	hca_GSE129096_DRONC_AATCTTGGCATT_7_Rep1	hca_GSE129096_DRONC_TTATGCTGGCAC_7_Rep2	0.9942006882930592
331	DRONC	DROP	Alt. Lineage 1	Alt. Lineage 2	hca_GSE129096_DRONC_TTATGCTGGCAC_7_Rep2	hca_GSE129096_DROP_GCATCGCCGTGT_7_Rep2	0.9926112582071079
332	DRONC	DRONC	Cardiomyocyte 2	Alt. Lineage 1	hca_GSE129096_DRONC_TGAAGGAAAAAG_15_Rep2	hca_GSE129096_DRONC_TTATGCTGGCAC_7_Rep2	0.9932561059737148
333	DRONC	DROP	Alt. Lineage 1	Cardiac Progenitor	hca_GSE129096_DRONC_TTATGCTGGCAC_7_Rep2	hca_GSE129096_DROP_GCGACGAAAAGT_3_Rep1	0.9905201286669905
334	DRONC	DRONC	Cardiac Progenitor	Alt. Lineage 1	hca_GSE129096_DRONC_CCGGTGCTATCT_3_Rep1	hca_GSE129096_DRONC_TTATGCTGGCAC_7_Rep2	0.9941438299081303
335	DRONC	DROP	Alt. Lineage 1	Alt. Lineage 2	hca_GSE129096_DRONC_TTATGCTGGCAC_7_Rep2	hca_GSE129096_DROP_AAGTGCCCAGGA_7_Rep2	0.9915911900568888
336	DRONC	DRONC	Cardiomyocyte 2	Alt. Lineage 1	hca_GSE129096_DRONC_CAGTCAGATGTG_15_Rep2	hca_GSE129096_DRONC_TTATGCTGGCAC_7_Rep2	0.9947784539398697
337	DRONC	DRONC	iPSC	Alt. Lineage 1	hca_GSE129096_DRONC_ACTCGATCGCAA_1_Rep2	hca_GSE129096_DRONC_TTATGCTGGCAC_7_Rep2	0.9934018111490823
338	DRONC	DROP	Alt. Lineage 1	Alt. Lineage 1	hca_GSE129096_DRONC_TTATGCTGGCAC_7_Rep2	hca_GSE129096_DROP_TGAGCTACGCTG_15_Rep2	0.9911844899461523
339	DRONC	DROP	Alt. Lineage 1	iPSC	hca_GSE129096_DRONC_TTATGCTGGCAC_7_Rep2	hca_GSE129096_DROP_CTGACTACAGAT_1_Rep2	0.9924584366568143
340	DRONC	DRONC	iPSC	Alt. Lineage 1	hca_GSE129096_DRONC_TTAATGGTCATT_0_Rep2	hca_GSE129096_DRONC_TTATGCTGGCAC_7_Rep2	0.9902635011149443
341	DRONC	DROP	Alt. Lineage 1	iPSC	hca_GSE129096_DRONC_TTATGCTGGCAC_7_Rep2	hca_GSE129096_DROP_AACCCGTGTCAG_0_Rep2	0.9922941895199565
342	DRONC	DROP	Alt. Lineage 1	Alt. Lineage 1	hca_GSE129096_DRONC_TTATGCTGGCAC_7_Rep2	hca_GSE129096_DROP_CCTTCGATCCCG_7_Rep1	0.9915380904954153
343	DRONC	DROP	Alt. Lineage 1	Cardiac Progenitor	hca_GSE129096_DRONC_TTATGCTGGCAC_7_Rep2	hca_GSE129096_DROP_AAGCCCAATACG_3_Rep1	0.9913856779540974
344	DRONC	DROP	Alt. Lineage 1	Alt. Lineage 1	hca_GSE129096_DRONC_TTATGCTGGCAC_7_Rep2	hca_GSE129096_DROP_CTGATACCATGG_7_Rep2	0.9913295952636056
345	DRONC	DROP	Alt. Lineage 1	iPSC	hca_GSE129096_DRONC_TTATGCTGGCAC_7_Rep2	hca_GSE129096_DROP_TTCCGCATGAGG_1_Rep1	0.9895884046169771
346	DRONC	DROP	Alt. Lineage 1	Cardiac Progenitor	hca_GSE129096_DRONC_TTATGCTGGCAC_7_Rep2	hca_GSE129096_DROP_CTCGATCTCAAA_3_Rep2	0.9932578690106901
347	DRONC	DROP	Alt. Lineage 1	Cardiac Progenitor	hca_GSE129096_DRONC_TTATGCTGGCAC_7_Rep2	hca_GSE129096_DROP_ACGCTGATTGGG_3_Rep1	0.9913587328445196
348	DRONC	DROP	Alt. Lineage 1	Cardiomyocyte 2	hca_GSE129096_DRONC_TTATGCTGGCAC_7_Rep2	hca_GSE129096_DROP_TCTTCAGCATAT_15_Rep2	0.9915362320521554
349	DRONC	DRONC	Cardiac Progenitor	Alt. Lineage 1	hca_GSE129096_DRONC_TCTAGCGCCTTC_3_Rep1	hca_GSE129096_DRONC_TTATGCTGGCAC_7_Rep2	0.9941159712917046
350	DRONC	DROP	Alt. Lineage 1	Cardiomyocyte 2	hca_GSE129096_DRONC_TTATGCTGGCAC_7_Rep2	hca_GSE129096_DROP_TCTTCAGCATAA_15_Rep2	0.9911527283028522
351	DRONC	DROP	Alt. Lineage 1	Cardiomyocyte 2	hca_GSE129096_DRONC_TTATGCTGGCAC_7_Rep2	hca_GSE129096_DROP_TCGCGGGTTTAA_15_Rep2	0.9903824659996299
352	DRONC	DRONC	Cardiomyocyte 1	Alt. Lineage 1	hca_GSE129096_DRONC_GGTTGCATCATT_7_Rep1	hca_GSE129096_DRONC_TTATGCTGGCAC_7_Rep2	0.9943917623525561
353	DRONC	DROP	Alt. Lineage 1	Alt. Lineage 1	hca_GSE129096_DRONC_TTATGCTGGCAC_7_Rep2	hca_GSE129096_DROP_AGTAATAATGGA_7_Rep2	0.9914551811167479
354	DRONC	DROP	Alt. Lineage 1	Alt. Lineage 1	hca_GSE129096_DRONC_TTATGCTGGCAC_7_Rep2	hca_GSE129096_DROP_CCAACAGTTACC_7_Rep2	0.9906509140475095
355	DRONC	DROP	Alt. Lineage 1	Alt. Lineage 1	hca_GSE129096_DRONC_TTATGCTGGCAC_7_Rep2	hca_GSE129096_DROP_AGACCTACGGCA_7_Rep1	0.9925492330471667
356	DRONC	DROP	Alt. Lineage 1	Cardiomyocyte 1	hca_GSE129096_DRONC_TTATGCTGGCAC_7_Rep2	hca_GSE129096_DROP_GCGTATAAGATT_7_Rep1	0.9897964945507853
357	DRONC	DROP	Alt. Lineage 1	Cardiomyocyte 1	hca_GSE129096_DRONC_TTATGCTGGCAC_7_Rep2	hca_GSE129096_DROP_AACAAAATCGCA_15_Rep2	0.9918361553509883
358	DRONC	DROP	Alt. Lineage 1	Cardiomyocyte 2	hca_GSE129096_DRONC_TTATGCTGGCAC_7_Rep2	hca_GSE129096_DROP_AGTGGTGACTTA_15_Rep2	0.9909561278618123
359	DRONC	DROP	Alt. Lineage 1	Cardiac Progenitor	hca_GSE129096_DRONC_TTATGCTGGCAC_7_Rep2	hca_GSE129096_DROP_TGCTACTGACGC_3_Rep1	0.9915059982076848
360	DRONC	DROP	Alt. Lineage 1	Alt. Lineage 1	hca_GSE129096_DRONC_TTATGCTGGCAC_7_Rep2	hca_GSE129096_DROP_TCGAGGGAACTA_15_Rep2	0.9909599075675745
361	DRONC	DROP	Alt. Lineage 1	Cardiomyocyte 2	hca_GSE129096_DRONC_TTATGCTGGCAC_7_Rep2	hca_GSE129096_DROP_GGATTATCTAGG_15_Rep2	0.9935518543577333
362	DRONC	DROP	Alt. Lineage 1	iPSC	hca_GSE129096_DRONC_TTATGCTGGCAC_7_Rep2	hca_GSE129096_DROP_CCACCCCGGCAT_0_Rep1	0.9876498596777781
363	DRONC	DRONC	Cardiomyocyte 1	Alt. Lineage 1	hca_GSE129096_DRONC_TGCATATGGCAG_7_Rep1	hca_GSE129096_DRONC_TTATGCTGGCAC_7_Rep2	0.9939502553952744
364	DRONC	DRONC	Cardiomyocyte 2	Alt. Lineage 1	hca_GSE129096_DRONC_CCTTATGTCAGT_15_Rep2	hca_GSE129096_DRONC_TTATGCTGGCAC_7_Rep2	0.9938178677383255
365	DRONC	DRONC	iPSC	Alt. Lineage 1	hca_GSE129096_DRONC_AGATACTTGCAA_0_Rep2	hca_GSE129096_DRONC_TTATGCTGGCAC_7_Rep2	0.9930697847686849
366	DRONC	DRONC	Cardiomyocyte 1	Alt. Lineage 1	hca_GSE129096_DRONC_GTAAAGGTGAAT_7_Rep1	hca_GSE129096_DRONC_TTATGCTGGCAC_7_Rep2	0.9941163749285546
367	DRONC	DROP	Alt. Lineage 1	iPSC	hca_GSE129096_DRONC_TTATGCTGGCAC_7_Rep2	hca_GSE129096_DROP_ATTTCATTGCGC_1_Rep2	0.992034338091023
368	DRONC	DROP	Alt. Lineage 1	iPSC	hca_GSE129096_DRONC_TTATGCTGGCAC_7_Rep2	hca_GSE129096_DROP_ATGTTATCCAAC_1_Rep2	0.9878581544513166
369	DRONC	DROP	Alt. Lineage 1	iPSC	hca_GSE129096_DRONC_TTATGCTGGCAC_7_Rep2	hca_GSE129096_DROP_CGGGTGATTTCT_1_Rep1	0.9874685960589858
370	DRONC	DROP	Alt. Lineage 1	Alt. Lineage 2	hca_GSE129096_DRONC_TTATGCTGGCAC_7_Rep2	hca_GSE129096_DROP_ACCAAACATCCT_7_Rep2	0.9930925399609783
371	DRONC	DROP	Alt. Lineage 1	Cardiomyocyte 2	hca_GSE129096_DRONC_TTATGCTGGCAC_7_Rep2	hca_GSE129096_DROP_CATCACCCTTCG_15_Rep2	0.9898214305675497
372	DRONC	DROP	Alt. Lineage 1	Cardiac Progenitor	hca_GSE129096_DRONC_TTATGCTGGCAC_7_Rep2	hca_GSE129096_DROP_CAAGACGTTGCC_3_Rep1	0.9882571387767598
373	DRONC	DROP	Alt. Lineage 1	Cardiomyocyte 2	hca_GSE129096_DRONC_TTATGCTGGCAC_7_Rep2	hca_GSE129096_DROP_CGAGACAAAAGA_15_Rep2	0.991000445751238
374	DRONC	DROP	Alt. Lineage 1	Alt. Lineage 2	hca_GSE129096_DRONC_TTATGCTGGCAC_7_Rep2	hca_GSE129096_DROP_GGTATTGCGCGC_7_Rep2	0.9896985550909926
375	DRONC	DROP	Alt. Lineage 1	Cardiomyocyte 1	hca_GSE129096_DRONC_TTATGCTGGCAC_7_Rep2	hca_GSE129096_DROP_CAGAAAGACCCA_15_Rep2	0.9891543868344546
376	DRONC	DRONC	Cardiac Progenitor	Alt. Lineage 1	hca_GSE129096_DRONC_TGGTATCGATAC_3_Rep1	hca_GSE129096_DRONC_TTATGCTGGCAC_7_Rep2	0.9945843395413189
377	DRONC	DROP	Alt. Lineage 1	Cardiomyocyte 2	hca_GSE129096_DRONC_TTATGCTGGCAC_7_Rep2	hca_GSE129096_DROP_CAGACTACCACA_15_Rep2	0.9914607626688269
378	DRONC	DRONC	Cardiomyocyte 1	Alt. Lineage 1	hca_GSE129096_DRONC_CCCGCTCGCAGG_7_Rep1	hca_GSE129096_DRONC_TTATGCTGGCAC_7_Rep2	0.9937541246829763
379	DRONC	DROP	Alt. Lineage 1	iPSC	hca_GSE129096_DRONC_TTATGCTGGCAC_7_Rep2	hca_GSE129096_DROP_AGGCAATACCAA_1_Rep1	0.9883162986227909
380	DRONC	DROP	Alt. Lineage 1	Cardiomyocyte 1	hca_GSE129096_DRONC_TTATGCTGGCAC_7_Rep2	hca_GSE129096_DROP_AACATCACCGTG_15_Rep2	0.9906225661140671
381	DRONC	DRONC	Alt. Lineage 1	Alt. Lineage 1	hca_GSE129096_DRONC_AAGCAGTTGTCT_7_Rep2	hca_GSE129096_DRONC_TTATGCTGGCAC_7_Rep2	0.995288288759826
382	DRONC	DROP	Alt. Lineage 1	Cardiomyocyte 2	hca_GSE129096_DRONC_TTATGCTGGCAC_7_Rep2	hca_GSE129096_DROP_GTTATATATCAA_15_Rep2	0.9906659304087448
383	DRONC	DROP	Alt. Lineage 1	Cardiomyocyte 1	hca_GSE129096_DRONC_TTATGCTGGCAC_7_Rep2	hca_GSE129096_DROP_CTTCTAGGACTT_15_Rep2	0.9889850938113516
384	DRONC	DROP	Alt. Lineage 1	Alt. Lineage 1	hca_GSE129096_DRONC_TTATGCTGGCAC_7_Rep2	hca_GSE129096_DROP_CGGCGATCTCGG_7_Rep2	0.991467853269324
385	DRONC	DROP	Alt. Lineage 1	Cardiomyocyte 2	hca_GSE129096_DRONC_TTATGCTGGCAC_7_Rep2	hca_GSE129096_DROP_TGGTCAGTGACT_15_Rep2	0.9912359418213486
386	DRONC	DRONC	Cardiomyocyte 1	Alt. Lineage 1	hca_GSE129096_DRONC_ACAAGCAGGCAC_7_Rep1	hca_GSE129096_DRONC_TTATGCTGGCAC_7_Rep2	0.9942987455423041
387	DRONC	DROP	Alt. Lineage 1	iPSC	hca_GSE129096_DRONC_TTATGCTGGCAC_7_Rep2	hca_GSE129096_DROP_AGCAGTATTTCA_1_Rep1	0.9894178554019669
388	DRONC	DROP	Alt. Lineage 1	Cardiomyocyte 1	hca_GSE129096_DRONC_TTATGCTGGCAC_7_Rep2	hca_GSE129096_DROP_TTTGTTAGTGAC_7_Rep1	0.9894770911640051
389	DRONC	DROP	Alt. Lineage 1	Alt. Lineage 1	hca_GSE129096_DRONC_TTATGCTGGCAC_7_Rep2	hca_GSE129096_DROP_CCCGAAGGTGTA_7_Rep2	0.9910480585541342
390	DRONC	DROP	Alt. Lineage 1	Cardiomyocyte 1	hca_GSE129096_DRONC_TTATGCTGGCAC_7_Rep2	hca_GSE129096_DROP_CCACGTCATCAC_15_Rep2	0.9936480229092833
391	DRONC	DRONC	Cardiomyocyte 1	Alt. Lineage 1	hca_GSE129096_DRONC_ATATCAGATGGC_7_Rep1	hca_GSE129096_DRONC_TTATGCTGGCAC_7_Rep2	0.9934431534033361
392	DRONC	DROP	Alt. Lineage 1	Alt. Lineage 1	hca_GSE129096_DRONC_TTATGCTGGCAC_7_Rep2	hca_GSE129096_DROP_TCTGAAGCGCCT_7_Rep1	0.9911838664269365
393	DRONC	DROP	Alt. Lineage 1	Cardiomyocyte 2	hca_GSE129096_DRONC_TTATGCTGGCAC_7_Rep2	hca_GSE129096_DROP_ACACATGCGGAT_15_Rep2	0.9900778357771495
394	DRONC	DRONC	iPSC	Alt. Lineage 1	hca_GSE129096_DRONC_CCGAATTATATT_0_Rep2	hca_GSE129096_DRONC_TTATGCTGGCAC_7_Rep2	0.9926106046712656
395	DRONC	DROP	Alt. Lineage 1	Cardiomyocyte 1	hca_GSE129096_DRONC_TTATGCTGGCAC_7_Rep2	hca_GSE129096_DROP_TCCCCCTGCAAA_7_Rep1	0.9891208948605418
396	DRONC	DROP	Alt. Lineage 1	Cardiac Progenitor	hca_GSE129096_DRONC_TTATGCTGGCAC_7_Rep2	hca_GSE129096_DROP_AGTCACACCCTT_3_Rep1	0.990900236669943
397	DRONC	DRONC	Alt. Lineage 1	Alt. Lineage 1	hca_GSE129096_DRONC_TCTTCACAAAGC_7_Rep2	hca_GSE129096_DRONC_TTATGCTGGCAC_7_Rep2	0.9957594247078374
398	DRONC	DRONC	Cardiomyocyte 2	Alt. Lineage 1	hca_GSE129096_DRONC_CTGTTCTGCACC_15_Rep2	hca_GSE129096_DRONC_TTATGCTGGCAC_7_Rep2	0.9927675627115047
399	DRONC	DROP	Alt. Lineage 1	Alt. Lineage 2	hca_GSE129096_DRONC_TTATGCTGGCAC_7_Rep2	hca_GSE129096_DROP_GCCCTCCCTACT_7_Rep2	0.9903539261806719
400	DRONC	DROP	Alt. Lineage 1	Cardiomyocyte 2	hca_GSE129096_DRONC_TTATGCTGGCAC_7_Rep2	hca_GSE129096_DROP_GGACTGCGTCCT_15_Rep2	0.9891644935132291
401	DRONC	DRONC	Cardiac Progenitor	Alt. Lineage 1	hca_GSE129096_DRONC_CTTTGCCCACTC_3_Rep1	hca_GSE129096_DRONC_TTATGCTGGCAC_7_Rep2	0.9944615303054679
402	DRONC	DRONC	Cardiac Progenitor	Alt. Lineage 1	hca_GSE129096_DRONC_CTGAAGATAACT_3_Rep1	hca_GSE129096_DRONC_TTATGCTGGCAC_7_Rep2	0.9940512976180021
403	DRONC	DRONC	Cardiomyocyte 1	Alt. Lineage 1	hca_GSE129096_DRONC_GCAGACAGGAGT_7_Rep1	hca_GSE129096_DRONC_TTATGCTGGCAC_7_Rep2	0.9936397135457334
404	DRONC	DROP	Alt. Lineage 1	Alt. Lineage 1	hca_GSE129096_DRONC_TTATGCTGGCAC_7_Rep2	hca_GSE129096_DROP_AAAGGGACCGCC_7_Rep2	0.9917183253476113
405	DRONC	DRONC	Alt. Lineage 1	Alt. Lineage 1	hca_GSE129096_DRONC_AGTTAGTTCCTA_7_Rep2	hca_GSE129096_DRONC_TTATGCTGGCAC_7_Rep2	0.9944899403292704
406	DRONC	DROP	Alt. Lineage 1	Cardiomyocyte 1	hca_GSE129096_DRONC_TTATGCTGGCAC_7_Rep2	hca_GSE129096_DROP_GGTCCGGGCTGC_7_Rep2	0.9892405460658362
407	DRONC	DROP	Alt. Lineage 1	Cardiomyocyte 1	hca_GSE129096_DRONC_TTATGCTGGCAC_7_Rep2	hca_GSE129096_DROP_TTCCTGAGAATC_15_Rep2	0.9878275297578816
408	DRONC	DRONC	Cardiomyocyte 1	Alt. Lineage 1	hca_GSE129096_DRONC_GGTGCAACACGA_7_Rep1	hca_GSE129096_DRONC_TTATGCTGGCAC_7_Rep2	0.9947928861764671
409	DRONC	DRONC	Alt. Lineage 1	Cardiac Progenitor	hca_GSE129096_DRONC_TTATGCTGGCAC_7_Rep2	hca_GSE129096_DRONC_TTTGCTCCAAAG_3_Rep1	0.9942868807121792
410	DRONC	DROP	Alt. Lineage 1	Cardiomyocyte 1	hca_GSE129096_DRONC_TTATGCTGGCAC_7_Rep2	hca_GSE129096_DROP_CCAGTAGCTCGA_15_Rep2	0.9889742744704894
411	DRONC	DROP	Alt. Lineage 1	Alt. Lineage 2	hca_GSE129096_DRONC_TTATGCTGGCAC_7_Rep2	hca_GSE129096_DROP_CCGGGACTAGTA_7_Rep2	0.9889575820464873
412	DRONC	DRONC	Cardiac Progenitor	Alt. Lineage 1	hca_GSE129096_DRONC_GTTTTAGCTTTC_3_Rep1	hca_GSE129096_DRONC_TTATGCTGGCAC_7_Rep2	0.9935622377471931
413	DRONC	DRONC	iPSC	Alt. Lineage 1	hca_GSE129096_DRONC_CCTTGACGGAAC_1_Rep2	hca_GSE129096_DRONC_TTATGCTGGCAC_7_Rep2	0.9926357387682745
414	DRONC	DROP	Alt. Lineage 1	Alt. Lineage 2	hca_GSE129096_DRONC_TTATGCTGGCAC_7_Rep2	hca_GSE129096_DROP_GCTCTGGATTCC_3_Rep1	0.9909230953495842
415	DRONC	DROP	Alt. Lineage 1	Cardiomyocyte 1	hca_GSE129096_DRONC_TTATGCTGGCAC_7_Rep2	hca_GSE129096_DROP_TTGGAGCTTGAT_7_Rep2	0.9924733262318691
416	DRONC	DRONC	Cardiomyocyte 1	Alt. Lineage 1	hca_GSE129096_DRONC_TCGAAGATACCT_7_Rep1	hca_GSE129096_DRONC_TTATGCTGGCAC_7_Rep2	0.9934377050942125
417	DRONC	DRONC	iPSC	Alt. Lineage 1	hca_GSE129096_DRONC_CACCAACTTATC_1_Rep2	hca_GSE129096_DRONC_TTATGCTGGCAC_7_Rep2	0.9933950903748153
418	DRONC	DRONC	iPSC	Alt. Lineage 1	hca_GSE129096_DRONC_ATGGTAGCATCT_0_Rep1	hca_GSE129096_DRONC_TTATGCTGGCAC_7_Rep2	0.993900543309078
419	DRONC	DROP	Alt. Lineage 1	Cardiac Progenitor	hca_GSE129096_DRONC_TTATGCTGGCAC_7_Rep2	hca_GSE129096_DROP_CCTTAGTCCGGA_3_Rep1	0.9903774597213206
420	DRONC	DROP	Alt. Lineage 1	Alt. Lineage 2	hca_GSE129096_DRONC_TTATGCTGGCAC_7_Rep2	hca_GSE129096_DROP_GTGCGCTGAAAC_7_Rep2	0.990648921197037
421	DRONC	DRONC	Cardiac Progenitor	Alt. Lineage 1	hca_GSE129096_DRONC_TTAATGGCTACA_3_Rep1	hca_GSE129096_DRONC_TTATGCTGGCAC_7_Rep2	0.9942690270452681
422	DRONC	DROP	Alt. Lineage 1	Cardiomyocyte 2	hca_GSE129096_DRONC_TTATGCTGGCAC_7_Rep2	hca_GSE129096_DROP_GTTCACATTAAT_15_Rep2	0.9907505242687715
423	DRONC	DROP	Alt. Lineage 1	Cardiomyocyte 2	hca_GSE129096_DRONC_TTATGCTGGCAC_7_Rep2	hca_GSE129096_DROP_CTGTACCTCCGG_15_Rep2	0.9900474817428735
424	DRONC	DRONC	Alt. Lineage 1	iPSC	hca_GSE129096_DRONC_TTATGCTGGCAC_7_Rep2	hca_GSE129096_DRONC_TTGCATCTAGAC_1_Rep2	0.9925353638738509
425	DRONC	DROP	Alt. Lineage 1	Alt. Lineage 1	hca_GSE129096_DRONC_TTATGCTGGCAC_7_Rep2	hca_GSE129096_DROP_CGCAAAGCACAC_15_Rep2	0.9896313091691971
426	DRONC	DROP	Alt. Lineage 1	Alt. Lineage 1	hca_GSE129096_DRONC_TTATGCTGGCAC_7_Rep2	hca_GSE129096_DROP_ACATTTAATTGT_15_Rep2	0.9922090061481619
427	DRONC	DROP	Alt. Lineage 1	Cardiomyocyte 1	hca_GSE129096_DRONC_TTATGCTGGCAC_7_Rep2	hca_GSE129096_DROP_GGGGCGAGACCC_15_Rep2	0.98900857956869
428	DRONC	DROP	Alt. Lineage 1	Cardiomyocyte 1	hca_GSE129096_DRONC_TTATGCTGGCAC_7_Rep2	hca_GSE129096_DROP_TTGCTTCGTATT_15_Rep2	0.9883506644156701
429	DRONC	DROP	Alt. Lineage 1	Alt. Lineage 1	hca_GSE129096_DRONC_TTATGCTGGCAC_7_Rep2	hca_GSE129096_DROP_CGCCTACGATAA_7_Rep2	0.9922272728770657
430	DRONC	DROP	Alt. Lineage 1	Alt. Lineage 2	hca_GSE129096_DRONC_TTATGCTGGCAC_7_Rep2	hca_GSE129096_DROP_GGAGGTCATCAC_7_Rep2	0.9911031604364865
431	DRONC	DROP	Alt. Lineage 1	Cardiac Progenitor	hca_GSE129096_DRONC_TTATGCTGGCAC_7_Rep2	hca_GSE129096_DROP_ACAGACTTTTAA_3_Rep1	0.9908786551556574
432	DRONC	DROP	Alt. Lineage 1	Cardiomyocyte 1	hca_GSE129096_DRONC_TTATGCTGGCAC_7_Rep2	hca_GSE129096_DROP_AGACTTTCACAA_7_Rep2	0.9913957805824789
433	DRONC	DRONC	iPSC	Alt. Lineage 1	hca_GSE129096_DRONC_CATTCTAGATAC_0_Rep2	hca_GSE129096_DRONC_TTATGCTGGCAC_7_Rep2	0.9925725717601733
434	DRONC	DRONC	Cardiac Progenitor	Alt. Lineage 1	hca_GSE129096_DRONC_AGAGCTTCAAAT_3_Rep1	hca_GSE129096_DRONC_TTATGCTGGCAC_7_Rep2	0.9945158064539005
435	DRONC	DROP	Alt. Lineage 1	Cardiomyocyte 1	hca_GSE129096_DRONC_TTATGCTGGCAC_7_Rep2	hca_GSE129096_DROP_TCAATCCGCGGC_7_Rep2	0.9915319986161744
436	DRONC	DROP	Alt. Lineage 1	Alt. Lineage 1	hca_GSE129096_DRONC_TTATGCTGGCAC_7_Rep2	hca_GSE129096_DROP_ACCAGCAAATTA_15_Rep2	0.9925218822616373
437	DRONC	DROP	Alt. Lineage 1	Cardiac Progenitor	hca_GSE129096_DRONC_TTATGCTGGCAC_7_Rep2	hca_GSE129096_DROP_GAAGCTACACAT_3_Rep2	0.9927268754579515
438	DRONC	DRONC	Cardiomyocyte 2	Alt. Lineage 1	hca_GSE129096_DRONC_GGGTATCGTTAC_15_Rep2	hca_GSE129096_DRONC_TTATGCTGGCAC_7_Rep2	0.9928234555195176
439	DRONC	DRONC	iPSC	Alt. Lineage 1	hca_GSE129096_DRONC_CATGACAGATAG_0_Rep1	hca_GSE129096_DRONC_TTATGCTGGCAC_7_Rep2	0.9930439732813313
440	DRONC	DROP	Alt. Lineage 1	Cardiac Progenitor	hca_GSE129096_DRONC_TTATGCTGGCAC_7_Rep2	hca_GSE129096_DROP_TGCCGCTATTAC_3_Rep1	0.9890213081107524
441	DRONC	DROP	Alt. Lineage 1	Cardiac Progenitor	hca_GSE129096_DRONC_TTATGCTGGCAC_7_Rep2	hca_GSE129096_DROP_CTCTCGGTCTTT_3_Rep1	0.9934323818335717
442	DRONC	DROP	Alt. Lineage 1	iPSC	hca_GSE129096_DRONC_TTATGCTGGCAC_7_Rep2	hca_GSE129096_DROP_GATTAATTCGGC_1_Rep1	0.9895584260799556
443	DRONC	DROP	Alt. Lineage 1	Cardiac Progenitor	hca_GSE129096_DRONC_TTATGCTGGCAC_7_Rep2	hca_GSE129096_DROP_ATGCGACTGAAC_3_Rep2	0.9903411251099739
444	DRONC	DROP	Alt. Lineage 1	iPSC	hca_GSE129096_DRONC_TTATGCTGGCAC_7_Rep2	hca_GSE129096_DROP_TAGGCACCCGTC_1_Rep1	0.9876503627094203
445	DRONC	DROP	Alt. Lineage 1	iPSC	hca_GSE129096_DRONC_TTATGCTGGCAC_7_Rep2	hca_GSE129096_DROP_ACTTACTCCAAA_1_Rep2	0.9892372903240911
446	DRONC	DROP	Alt. Lineage 1	Alt. Lineage 2	hca_GSE129096_DRONC_TTATGCTGGCAC_7_Rep2	hca_GSE129096_DROP_AGTCAGAAACCC_7_Rep2	0.9908791264803744
447	DRONC	DROP	Alt. Lineage 1	Cardiac Progenitor	hca_GSE129096_DRONC_TTATGCTGGCAC_7_Rep2	hca_GSE129096_DROP_AGTGGTTGTCCT_3_Rep1	0.9934174574553315
448	DRONC	DRONC	Alt. Lineage 1	Alt. Lineage 1	hca_GSE129096_DRONC_GTTCATGAGTCT_7_Rep2	hca_GSE129096_DRONC_TTATGCTGGCAC_7_Rep2	0.993085536882437
449	DRONC	DRONC	Cardiomyocyte 2	Alt. Lineage 1	hca_GSE129096_DRONC_TAGCTCTTGCCA_15_Rep2	hca_GSE129096_DRONC_TTATGCTGGCAC_7_Rep2	0.993804491772819
450	DRONC	DRONC	iPSC	Alt. Lineage 1	hca_GSE129096_DRONC_AGCCTACCGTTG_0_Rep2	hca_GSE129096_DRONC_TTATGCTGGCAC_7_Rep2	0.9918252719287229
451	DRONC	DRONC	iPSC	Alt. Lineage 1	hca_GSE129096_DRONC_ACAGCTAGTATT_1_Rep2	hca_GSE129096_DRONC_TTATGCTGGCAC_7_Rep2	0.9908891233934918
452	DRONC	DROP	Alt. Lineage 1	Cardiac Progenitor	hca_GSE129096_DRONC_TTATGCTGGCAC_7_Rep2	hca_GSE129096_DROP_GAGTTGGCGGAC_3_Rep1	0.9901581250275675
453	DRONC	DROP	Alt. Lineage 1	Cardiac Progenitor	hca_GSE129096_DRONC_TTATGCTGGCAC_7_Rep2	hca_GSE129096_DROP_GACGATTCGAGT_3_Rep1	0.9909123417870014
454	DRONC	DROP	Alt. Lineage 1	Cardiomyocyte 2	hca_GSE129096_DRONC_TTATGCTGGCAC_7_Rep2	hca_GSE129096_DROP_GGCCACGGTATT_15_Rep2	0.9906217815058683
455	DRONC	DRONC	Cardiac Progenitor	Alt. Lineage 1	hca_GSE129096_DRONC_AAAGAGTTAAGC_3_Rep1	hca_GSE129096_DRONC_TTATGCTGGCAC_7_Rep2	0.9930194733162152
456	DRONC	DRONC	Alt. Lineage 1	Alt. Lineage 1	hca_GSE129096_DRONC_TCCTTACTCGGA_7_Rep2	hca_GSE129096_DRONC_TTATGCTGGCAC_7_Rep2	0.9948183890949804
457	DRONC	DROP	Alt. Lineage 1	Cardiac Progenitor	hca_GSE129096_DRONC_TTATGCTGGCAC_7_Rep2	hca_GSE129096_DROP_AGGCGACTAACG_3_Rep2	0.9907267820067218
458	DRONC	DROP	Alt. Lineage 1	iPSC	hca_GSE129096_DRONC_TTATGCTGGCAC_7_Rep2	hca_GSE129096_DROP_CAGGACTATGCT_1_Rep1	0.9879114481536205
459	DRONC	DRONC	Cardiomyocyte 1	Alt. Lineage 1	hca_GSE129096_DRONC_GAGTGCAACTTC_7_Rep1	hca_GSE129096_DRONC_TTATGCTGGCAC_7_Rep2	0.9932793217022436
460	DRONC	DRONC	iPSC	Alt. Lineage 1	hca_GSE129096_DRONC_GTATGCCCTCCA_1_Rep2	hca_GSE129096_DRONC_TTATGCTGGCAC_7_Rep2	0.991339229833856
461	DRONC	DROP	Alt. Lineage 1	iPSC	hca_GSE129096_DRONC_TTATGCTGGCAC_7_Rep2	hca_GSE129096_DROP_AAAATGTTTTAT_0_Rep2	0.9902344984541464
462	DRONC	DROP	Alt. Lineage 1	iPSC	hca_GSE129096_DRONC_TTATGCTGGCAC_7_Rep2	hca_GSE129096_DROP_CTCATTTTGGAC_1_Rep2	0.9887710891488647
463	DRONC	DRONC	Cardiac Progenitor	Alt. Lineage 1	hca_GSE129096_DRONC_TCCGCTTCGTTG_3_Rep1	hca_GSE129096_DRONC_TTATGCTGGCAC_7_Rep2	0.9935291849868397
464	DRONC	DROP	Alt. Lineage 1	Cardiomyocyte 1	hca_GSE129096_DRONC_TTATGCTGGCAC_7_Rep2	hca_GSE129096_DROP_GAACCCTGAGGT_15_Rep2	0.9898951413162338
465	DRONC	DRONC	iPSC	Alt. Lineage 1	hca_GSE129096_DRONC_AGTCTGTCTAAA_1_Rep2	hca_GSE129096_DRONC_TTATGCTGGCAC_7_Rep2	0.992515917954742
466	DRONC	DROP	Alt. Lineage 1	Cardiomyocyte 1	hca_GSE129096_DRONC_TTATGCTGGCAC_7_Rep2	hca_GSE129096_DROP_CTGTGCACTTAC_7_Rep2	0.9903615832926711
467	DRONC	DROP	Alt. Lineage 1	Cardiomyocyte 2	hca_GSE129096_DRONC_TTATGCTGGCAC_7_Rep2	hca_GSE129096_DROP_TAGCCCTCATTT_15_Rep2	0.9899929934058629
468	DRONC	DROP	Alt. Lineage 1	Cardiac Progenitor	hca_GSE129096_DRONC_TTATGCTGGCAC_7_Rep2	hca_GSE129096_DROP_TCGTCGGGTCGC_3_Rep1	0.9907325908025525
469	DRONC	DROP	Alt. Lineage 1	iPSC	hca_GSE129096_DRONC_TTATGCTGGCAC_7_Rep2	hca_GSE129096_DROP_TTAATGCGAATA_1_Rep1	0.9869888362388087
470	DRONC	DRONC	Cardiomyocyte 2	Alt. Lineage 1	hca_GSE129096_DRONC_CCGCATTAGCAC_15_Rep2	hca_GSE129096_DRONC_TTATGCTGGCAC_7_Rep2	0.993712772351809
471	DRONC	DRONC	Cardiomyocyte 2	Alt. Lineage 1	hca_GSE129096_DRONC_ATATCTGCATTT_15_Rep2	hca_GSE129096_DRONC_TTATGCTGGCAC_7_Rep2	0.9933134718509365
472	DRONC	DROP	Alt. Lineage 1	Alt. Lineage 1	hca_GSE129096_DRONC_TTATGCTGGCAC_7_Rep2	hca_GSE129096_DROP_AATGGCACTCGC_15_Rep2	0.9903117317057137
473	DRONC	DRONC	iPSC	Alt. Lineage 1	hca_GSE129096_DRONC_AGCGGTCTAGCA_1_Rep2	hca_GSE129096_DRONC_TTATGCTGGCAC_7_Rep2	0.9923399296486051
474	DRONC	DRONC	Alt. Lineage 1	Cardiomyocyte 2	hca_GSE129096_DRONC_TTATGCTGGCAC_7_Rep2	hca_GSE129096_DRONC_TTCTAGTTACCA_15_Rep2	0.9937724671115615
475	DRONC	DRONC	iPSC	Alt. Lineage 1	hca_GSE129096_DRONC_TACCGCGTATCC_0_Rep2	hca_GSE129096_DRONC_TTATGCTGGCAC_7_Rep2	0.9909816943761275
476	DRONC	DROP	Alt. Lineage 1	Alt. Lineage 1	hca_GSE129096_DRONC_TTATGCTGGCAC_7_Rep2	hca_GSE129096_DROP_CACCGAATCCCA_15_Rep2	0.9898665719129658
477	DRONC	DROP	Alt. Lineage 1	iPSC	hca_GSE129096_DRONC_TTATGCTGGCAC_7_Rep2	hca_GSE129096_DROP_TTGGACTGTTTT_1_Rep2	0.9888811872139782
478	DRONC	DRONC	Cardiac Progenitor	Alt. Lineage 1	hca_GSE129096_DRONC_GGTGCATGTTCC_3_Rep1	hca_GSE129096_DRONC_TTATGCTGGCAC_7_Rep2	0.9929988569626259
479	DRONC	DRONC	Alt. Lineage 1	Alt. Lineage 1	hca_GSE129096_DRONC_AATTCAGAATTT_7_Rep2	hca_GSE129096_DRONC_TTATGCTGGCAC_7_Rep2	0.9942688838478555
480	DRONC	DRONC	Cardiac Progenitor	Alt. Lineage 1	hca_GSE129096_DRONC_TTACGTCTAAGC_3_Rep2	hca_GSE129096_DRONC_TTATGCTGGCAC_7_Rep2	0.9925378919825601
481	DRONC	DROP	Alt. Lineage 1	Alt. Lineage 2	hca_GSE129096_DRONC_TTATGCTGGCAC_7_Rep2	hca_GSE129096_DROP_CATCATGGAATA_7_Rep2	0.9894315823798915
482	DRONC	DRONC	Cardiac Progenitor	Alt. Lineage 1	hca_GSE129096_DRONC_CTTGGACGTCAC_3_Rep1	hca_GSE129096_DRONC_TTATGCTGGCAC_7_Rep2	0.9930662789257231
483	DRONC	DRONC	Cardiomyocyte 2	Alt. Lineage 1	hca_GSE129096_DRONC_AAATGTTGGAGA_15_Rep2	hca_GSE129096_DRONC_TTATGCTGGCAC_7_Rep2	0.9934566773049531
484	DRONC	DRONC	Cardiomyocyte 2	Alt. Lineage 1	hca_GSE129096_DRONC_TCCATGCTCAGC_15_Rep2	hca_GSE129096_DRONC_TTATGCTGGCAC_7_Rep2	0.9917509897828513
485	DRONC	DRONC	iPSC	Alt. Lineage 1	hca_GSE129096_DRONC_TAGTCAAGCAAC_1_Rep2	hca_GSE129096_DRONC_TTATGCTGGCAC_7_Rep2	0.9927968143182522
486	DRONC	DROP	Alt. Lineage 1	iPSC	hca_GSE129096_DRONC_TTATGCTGGCAC_7_Rep2	hca_GSE129096_DROP_CCCATCTATGAA_0_Rep1	0.9898036558182166
487	DRONC	DRONC	Cardiomyocyte 1	Alt. Lineage 1	hca_GSE129096_DRONC_TCTCTTCGGGGC_7_Rep1	hca_GSE129096_DRONC_TTATGCTGGCAC_7_Rep2	0.9940642447051791
488	DRONC	DROP	Alt. Lineage 1	Cardiac Progenitor	hca_GSE129096_DRONC_TTATGCTGGCAC_7_Rep2	hca_GSE129096_DROP_TCGCTTGGACAC_3_Rep2	0.9893820005736779
489	DRONC	DROP	Alt. Lineage 1	Cardiac Progenitor	hca_GSE129096_DRONC_TTATGCTGGCAC_7_Rep2	hca_GSE129096_DROP_TGACGAACTTAT_3_Rep2	0.9898352940595044
490	DRONC	DROP	Alt. Lineage 1	Alt. Lineage 2	hca_GSE129096_DRONC_TTATGCTGGCAC_7_Rep2	hca_GSE129096_DROP_CTTGCAAATTGC_7_Rep2	0.991295413261221
491	DRONC	DRONC	Cardiomyocyte 1	Alt. Lineage 1	hca_GSE129096_DRONC_CCCGGCTATCTC_7_Rep1	hca_GSE129096_DRONC_TTATGCTGGCAC_7_Rep2	0.9936930656747727
492	DRONC	DRONC	Cardiac Progenitor	Alt. Lineage 1	hca_GSE129096_DRONC_TAAGATCTTCGA_3_Rep1	hca_GSE129096_DRONC_TTATGCTGGCAC_7_Rep2	0.9930470410861049
493	DRONC	DRONC	Cardiac Progenitor	Alt. Lineage 1	hca_GSE129096_DRONC_AGGATATTAGCT_3_Rep1	hca_GSE129096_DRONC_TTATGCTGGCAC_7_Rep2	0.9924575052760334
494	DRONC	DROP	Alt. Lineage 1	Cardiomyocyte 2	hca_GSE129096_DRONC_TTATGCTGGCAC_7_Rep2	hca_GSE129096_DROP_CGTATGTAATAT_15_Rep2	0.9902882893682247
495	DRONC	DROP	Alt. Lineage 1	iPSC	hca_GSE129096_DRONC_TTATGCTGGCAC_7_Rep2	hca_GSE129096_DROP_TAACAAGTCTGG_1_Rep1	0.9876197922264678
496	DRONC	DROP	Alt. Lineage 1	Alt. Lineage 2	hca_GSE129096_DRONC_TTATGCTGGCAC_7_Rep2	hca_GSE129096_DROP_TGTGAAGCTATT_7_Rep2	0.9912841284389429
497	DRONC	DROP	Alt. Lineage 1	Alt. Lineage 2	hca_GSE129096_DRONC_TTATGCTGGCAC_7_Rep2	hca_GSE129096_DROP_CTTGCAGTTGAA_7_Rep2	0.990254408490202
498	DRONC	DRONC	Cardiac Progenitor	Alt. Lineage 1	hca_GSE129096_DRONC_GGTAACCGCAAA_3_Rep1	hca_GSE129096_DRONC_TTATGCTGGCAC_7_Rep2	0.9947116560069854
499	DRONC	DRONC	iPSC	Alt. Lineage 1	hca_GSE129096_DRONC_AGGGACAGGCTG_0_Rep2	hca_GSE129096_DRONC_TTATGCTGGCAC_7_Rep2	0.991701989796614
500	DRONC	DRONC	Alt. Lineage 1	Alt. Lineage 1	hca_GSE129096_DRONC_AGCATATAGCAC_7_Rep2	hca_GSE129096_DRONC_TTATGCTGGCAC_7_Rep2	0.9944151704951819
501	DRONC	DRONC	Cardiac Progenitor	Alt. Lineage 1	hca_GSE129096_DRONC_GCTCCGGCGTCT_3_Rep1	hca_GSE129096_DRONC_TTATGCTGGCAC_7_Rep2	0.9938675037418214
502	DRONC	DRONC	Cardiomyocyte 1	Alt. Lineage 1	hca_GSE129096_DRONC_CCTTTCTGCGTA_7_Rep1	hca_GSE129096_DRONC_TTATGCTGGCAC_7_Rep2	0.9930653090704783
503	DRONC	DRONC	Cardiomyocyte 1	Alt. Lineage 1	hca_GSE129096_DRONC_CGATGATAACTC_7_Rep1	hca_GSE129096_DRONC_TTATGCTGGCAC_7_Rep2	0.9918640346169466
504	DRONC	DRONC	Alt. Lineage 1	Alt. Lineage 1	hca_GSE129096_DRONC_ACTCTGTGTAGC_7_Rep2	hca_GSE129096_DRONC_TTATGCTGGCAC_7_Rep2	0.9954338674651879
505	DRONC	DROP	Alt. Lineage 1	Cardiac Progenitor	hca_GSE129096_DRONC_TTATGCTGGCAC_7_Rep2	hca_GSE129096_DROP_ACACCGGAACAA_3_Rep1	0.989860479628434
506	DRONC	DRONC	iPSC	Alt. Lineage 1	hca_GSE129096_DRONC_TTAACGTCTTGA_1_Rep2	hca_GSE129096_DRONC_TTATGCTGGCAC_7_Rep2	0.992259979176868
507	DRONC	DROP	Alt. Lineage 1	Cardiomyocyte 1	hca_GSE129096_DRONC_TTATGCTGGCAC_7_Rep2	hca_GSE129096_DROP_CTTCCGCGAGGG_15_Rep2	0.9903880828038337
508	DRONC	DROP	Alt. Lineage 1	Cardiomyocyte 1	hca_GSE129096_DRONC_TTATGCTGGCAC_7_Rep2	hca_GSE129096_DROP_AATTTGATTGGT_15_Rep2	0.9932779624569568
509	DRONC	DRONC	Cardiac Progenitor	Alt. Lineage 1	hca_GSE129096_DRONC_ATTTTGGCCCAT_3_Rep1	hca_GSE129096_DRONC_TTATGCTGGCAC_7_Rep2	0.9921729495489717
510	DRONC	DRONC	iPSC	Alt. Lineage 1	hca_GSE129096_DRONC_GGCCTATTATTA_0_Rep2	hca_GSE129096_DRONC_TTATGCTGGCAC_7_Rep2	0.9895841071246951
511	DRONC	DRONC	Cardiomyocyte 1	Alt. Lineage 1	hca_GSE129096_DRONC_CGGAAGGGCCCC_7_Rep1	hca_GSE129096_DRONC_TTATGCTGGCAC_7_Rep2	0.9937729603679931
512	DRONC	DROP	Alt. Lineage 1	Cardiac Progenitor	hca_GSE129096_DRONC_TTATGCTGGCAC_7_Rep2	hca_GSE129096_DROP_CTCCCACCCTGC_3_Rep2	0.9903776186151867
513	DRONC	DROP	Alt. Lineage 1	Cardiomyocyte 2	hca_GSE129096_DRONC_TTATGCTGGCAC_7_Rep2	hca_GSE129096_DROP_CGGCTGTTAACA_15_Rep2	0.991617902011938
514	DRONC	DROP	Alt. Lineage 1	iPSC	hca_GSE129096_DRONC_TTATGCTGGCAC_7_Rep2	hca_GSE129096_DROP_CTTGGCAATAAA_1_Rep1	0.9863648645362549
515	DRONC	DRONC	Alt. Lineage 1	Alt. Lineage 1	hca_GSE129096_DRONC_GGGTTGGGAGGC_7_Rep2	hca_GSE129096_DRONC_TTATGCTGGCAC_7_Rep2	0.9942246314713183
516	DRONC	DROP	Alt. Lineage 1	Cardiac Progenitor	hca_GSE129096_DRONC_TTATGCTGGCAC_7_Rep2	hca_GSE129096_DROP_ATGATGCGTAAT_3_Rep1	0.9899377639905727
517	DRONC	DROP	Alt. Lineage 1	Alt. Lineage 1	hca_GSE129096_DRONC_TTATGCTGGCAC_7_Rep2	hca_GSE129096_DROP_AAGCTGCGGCAC_15_Rep2	0.9909633709569324
518	DRONC	DROP	Alt. Lineage 1	Cardiomyocyte 1	hca_GSE129096_DRONC_TTATGCTGGCAC_7_Rep2	hca_GSE129096_DROP_TCCTTACACGGC_15_Rep2	0.9900100169957453
519	DRONC	DROP	Alt. Lineage 1	Alt. Lineage 1	hca_GSE129096_DRONC_TTATGCTGGCAC_7_Rep2	hca_GSE129096_DROP_ATCCAACTCAAT_15_Rep2	0.9903822139695028
520	DRONC	DROP	Alt. Lineage 1	iPSC	hca_GSE129096_DRONC_TTATGCTGGCAC_7_Rep2	hca_GSE129096_DROP_TAAGATTCCGGT_1_Rep1	0.9850025289036584
521	DRONC	DROP	Alt. Lineage 1	Cardiac Progenitor	hca_GSE129096_DRONC_TTATGCTGGCAC_7_Rep2	hca_GSE129096_DROP_CCAGCGACGGGT_3_Rep1	0.9907549819516873
522	DRONC	DROP	Alt. Lineage 1	Cardiomyocyte 2	hca_GSE129096_DRONC_TTATGCTGGCAC_7_Rep2	hca_GSE129096_DROP_CGTATCTATGTC_15_Rep2	0.9905890638343596
523	DRONC	DROP	Alt. Lineage 1	iPSC	hca_GSE129096_DRONC_TTATGCTGGCAC_7_Rep2	hca_GSE129096_DROP_GACCAGATTCGT_0_Rep2	0.9878826424211292
524	DRONC	DROP	Alt. Lineage 1	iPSC	hca_GSE129096_DRONC_TTATGCTGGCAC_7_Rep2	hca_GSE129096_DROP_CTCGCCGTTCTT_1_Rep1	0.9845509571007239
525	DRONC	DRONC	iPSC	Alt. Lineage 1	hca_GSE129096_DRONC_TGTCACTTGAGG_0_Rep2	hca_GSE129096_DRONC_TTATGCTGGCAC_7_Rep2	0.9911508638013741
526	DRONC	DROP	Alt. Lineage 1	Alt. Lineage 2	hca_GSE129096_DRONC_TTATGCTGGCAC_7_Rep2	hca_GSE129096_DROP_AATCCAATTGAT_7_Rep2	0.9924715927879879
527	DRONC	DROP	Alt. Lineage 1	Alt. Lineage 1	hca_GSE129096_DRONC_TTATGCTGGCAC_7_Rep2	hca_GSE129096_DROP_CAGTTTTAACGA_7_Rep2	0.991678677031071
528	DRONC	DROP	Alt. Lineage 1	Alt. Lineage 2	hca_GSE129096_DRONC_TTATGCTGGCAC_7_Rep2	hca_GSE129096_DROP_ATTAATTGTGCG_15_Rep2	0.9889640163239382
529	DRONC	DROP	Alt. Lineage 1	Alt. Lineage 2	hca_GSE129096_DRONC_TTATGCTGGCAC_7_Rep2	hca_GSE129096_DROP_TACATAGGCTTA_7_Rep2	0.989955730542613
530	DRONC	DROP	Alt. Lineage 1	Alt. Lineage 1	hca_GSE129096_DRONC_TTATGCTGGCAC_7_Rep2	hca_GSE129096_DROP_CGGGTACAGGAA_7_Rep2	0.9897680699534238
531	DRONC	DRONC	iPSC	Alt. Lineage 1	hca_GSE129096_DRONC_CTTGTTTCGTAA_0_Rep2	hca_GSE129096_DRONC_TTATGCTGGCAC_7_Rep2	0.9905894246338113
532	DRONC	DRONC	Cardiomyocyte 1	Alt. Lineage 1	hca_GSE129096_DRONC_GGGCTCACCCCT_7_Rep1	hca_GSE129096_DRONC_TTATGCTGGCAC_7_Rep2	0.992930194899128
533	DRONC	DRONC	iPSC	Alt. Lineage 1	hca_GSE129096_DRONC_AAATTAGTCTGA_1_Rep2	hca_GSE129096_DRONC_TTATGCTGGCAC_7_Rep2	0.9922433594466258
534	DRONC	DROP	Alt. Lineage 1	Cardiomyocyte 1	hca_GSE129096_DRONC_TTATGCTGGCAC_7_Rep2	hca_GSE129096_DROP_GTAGTCAATGAC_15_Rep2	0.9926193401582075
535	DRONC	DRONC	Alt. Lineage 1	Alt. Lineage 1	hca_GSE129096_DRONC_CGCCTTCATCGC_7_Rep2	hca_GSE129096_DRONC_TTATGCTGGCAC_7_Rep2	0.9927941337053782
536	DRONC	DROP	Alt. Lineage 1	Cardiomyocyte 2	hca_GSE129096_DRONC_TTATGCTGGCAC_7_Rep2	hca_GSE129096_DROP_GCTACTTGTTCA_15_Rep2	0.9927014664814482
537	DRONC	DRONC	Alt. Lineage 1	Alt. Lineage 1	hca_GSE129096_DRONC_CGAGCCTTAGAA_7_Rep2	hca_GSE129096_DRONC_TTATGCTGGCAC_7_Rep2	0.9922629133180363
538	DRONC	DRONC	Cardiac Progenitor	Alt. Lineage 1	hca_GSE129096_DRONC_TGTCCCCCCCAA_3_Rep1	hca_GSE129096_DRONC_TTATGCTGGCAC_7_Rep2	0.9927346536831231
539	DRONC	DROP	Alt. Lineage 1	Cardiomyocyte 2	hca_GSE129096_DRONC_TTATGCTGGCAC_7_Rep2	hca_GSE129096_DROP_CTTATGTTTAAG_15_Rep2	0.9910095040674809
540	DRONC	DROP	Alt. Lineage 1	iPSC	hca_GSE129096_DRONC_TTATGCTGGCAC_7_Rep2	hca_GSE129096_DROP_CACCGTACACTC_1_Rep1	0.9864000971667914
541	DRONC	DROP	Alt. Lineage 1	Cardiac Progenitor	hca_GSE129096_DRONC_TTATGCTGGCAC_7_Rep2	hca_GSE129096_DROP_AGCAGGATAACA_3_Rep1	0.9909888754492528
542	DRONC	DROP	Alt. Lineage 1	Cardiac Progenitor	hca_GSE129096_DRONC_TTATGCTGGCAC_7_Rep2	hca_GSE129096_DROP_GGCTAACTTTTG_3_Rep2	0.9896790331624461
543	DRONC	DROP	Alt. Lineage 1	iPSC	hca_GSE129096_DRONC_TTATGCTGGCAC_7_Rep2	hca_GSE129096_DROP_GCCACAGTCACG_1_Rep2	0.9890850874502336
544	DRONC	DROP	Alt. Lineage 1	iPSC	hca_GSE129096_DRONC_TTATGCTGGCAC_7_Rep2	hca_GSE129096_DROP_CCCCTTTCCAGT_0_Rep1	0.9884004579605205
545	DRONC	DRONC	iPSC	Alt. Lineage 1	hca_GSE129096_DRONC_ATGGATCCTCCG_0_Rep2	hca_GSE129096_DRONC_TTATGCTGGCAC_7_Rep2	0.9917736407958523
546	DRONC	DROP	Alt. Lineage 1	Alt. Lineage 2	hca_GSE129096_DRONC_TTATGCTGGCAC_7_Rep2	hca_GSE129096_DROP_ACTCATGTGCGT_7_Rep2	0.9906692838876359
547	DRONC	DRONC	Alt. Lineage 1	Alt. Lineage 1	hca_GSE129096_DRONC_TATTAATAGTCG_7_Rep2	hca_GSE129096_DRONC_TTATGCTGGCAC_7_Rep2	0.994051568563573
548	DRONC	DRONC	iPSC	Alt. Lineage 1	hca_GSE129096_DRONC_ACCCGCCAGACA_1_Rep2	hca_GSE129096_DRONC_TTATGCTGGCAC_7_Rep2	0.991124494218793
549	DRONC	DROP	Alt. Lineage 1	Alt. Lineage 1	hca_GSE129096_DRONC_TTATGCTGGCAC_7_Rep2	hca_GSE129096_DROP_GCCGCCCAGCAA_15_Rep2	0.988031443815038
550	DRONC	DRONC	Cardiac Progenitor	Alt. Lineage 1	hca_GSE129096_DRONC_ACTCTCAACCCC_3_Rep2	hca_GSE129096_DRONC_TTATGCTGGCAC_7_Rep2	0.9922188094343113
551	DRONC	DRONC	Cardiac Progenitor	Alt. Lineage 1	hca_GSE129096_DRONC_AATTGCAAACGT_3_Rep1	hca_GSE129096_DRONC_TTATGCTGGCAC_7_Rep2	0.9922878636348689
552	DRONC	DRONC	Cardiomyocyte 1	Alt. Lineage 1	hca_GSE129096_DRONC_TCGTCGCTAAGT_7_Rep1	hca_GSE129096_DRONC_TTATGCTGGCAC_7_Rep2	0.9923168915022724
553	DRONC	DROP	Alt. Lineage 1	Cardiomyocyte 2	hca_GSE129096_DRONC_TTATGCTGGCAC_7_Rep2	hca_GSE129096_DROP_ACTTCTGCTGTC_15_Rep2	0.9886968211134186
554	DRONC	DROP	Alt. Lineage 1	iPSC	hca_GSE129096_DRONC_TTATGCTGGCAC_7_Rep2	hca_GSE129096_DROP_CTCGGCTCGAAC_1_Rep1	0.9862856878962958
555	DRONC	DRONC	Cardiomyocyte 1	Alt. Lineage 1	hca_GSE129096_DRONC_AGACGGAGGCTC_7_Rep1	hca_GSE129096_DRONC_TTATGCTGGCAC_7_Rep2	0.9926768262292808
556	DRONC	DRONC	Alt. Lineage 1	Alt. Lineage 1	hca_GSE129096_DRONC_AGGGGGGACTTC_7_Rep2	hca_GSE129096_DRONC_TTATGCTGGCAC_7_Rep2	0.9938528016907104
557	DRONC	DROP	Alt. Lineage 1	Alt. Lineage 2	hca_GSE129096_DRONC_TTATGCTGGCAC_7_Rep2	hca_GSE129096_DROP_TACATTGTGCAG_7_Rep2	0.9915484593909405
558	DRONC	DROP	Alt. Lineage 1	Cardiomyocyte 1	hca_GSE129096_DRONC_TTATGCTGGCAC_7_Rep2	hca_GSE129096_DROP_GTTGGTCCAGCG_15_Rep2	0.9876061226514221
559	DRONC	DROP	Alt. Lineage 1	Cardiomyocyte 2	hca_GSE129096_DRONC_TTATGCTGGCAC_7_Rep2	hca_GSE129096_DROP_AAGGTTTTTCTG_15_Rep2	0.9918702156652777
560	DRONC	DROP	Alt. Lineage 1	Alt. Lineage 2	hca_GSE129096_DRONC_TTATGCTGGCAC_7_Rep2	hca_GSE129096_DROP_CTGCATGTGTGC_7_Rep2	0.9885743936552837
561	DRONC	DROP	Alt. Lineage 1	Cardiomyocyte 2	hca_GSE129096_DRONC_TTATGCTGGCAC_7_Rep2	hca_GSE129096_DROP_AACCCGCAAGGT_15_Rep2	0.9906137478723757
562	DRONC	DROP	Alt. Lineage 1	Cardiac Progenitor	hca_GSE129096_DRONC_TTATGCTGGCAC_7_Rep2	hca_GSE129096_DROP_ATACATCTGACC_3_Rep2	0.9883884899373444
563	DRONC	DRONC	iPSC	Alt. Lineage 1	hca_GSE129096_DRONC_AGGGGTCTTTAA_1_Rep2	hca_GSE129096_DRONC_TTATGCTGGCAC_7_Rep2	0.9910975384586757
564	DRONC	DROP	Alt. Lineage 1	Cardiomyocyte 2	hca_GSE129096_DRONC_TTATGCTGGCAC_7_Rep2	hca_GSE129096_DROP_GACGTAATAAGT_15_Rep2	0.9881409699859559
565	DRONC	DROP	Alt. Lineage 1	iPSC	hca_GSE129096_DRONC_TTATGCTGGCAC_7_Rep2	hca_GSE129096_DROP_AACCCCAGAGTG_0_Rep1	0.9897357531297901
566	DRONC	DRONC	Cardiac Progenitor	Alt. Lineage 1	hca_GSE129096_DRONC_GGCACTAACTTT_3_Rep1	hca_GSE129096_DRONC_TTATGCTGGCAC_7_Rep2	0.9929861813602713
567	DRONC	DRONC	Cardiomyocyte 2	Alt. Lineage 1	hca_GSE129096_DRONC_GATATGTCTAAG_15_Rep2	hca_GSE129096_DRONC_TTATGCTGGCAC_7_Rep2	0.9917485867163905
568	DRONC	DRONC	iPSC	Alt. Lineage 1	hca_GSE129096_DRONC_CTCCATCAGGGA_1_Rep2	hca_GSE129096_DRONC_TTATGCTGGCAC_7_Rep2	0.9919118703058917
569	DRONC	DRONC	Cardiomyocyte 1	Alt. Lineage 1	hca_GSE129096_DRONC_ACGTCGGTTACG_7_Rep1	hca_GSE129096_DRONC_TTATGCTGGCAC_7_Rep2	0.9936942468546037
570	DRONC	DROP	Alt. Lineage 1	Cardiac Progenitor	hca_GSE129096_DRONC_TTATGCTGGCAC_7_Rep2	hca_GSE129096_DROP_CCAATCGAACGT_3_Rep1	0.9878577256275366
571	DRONC	DRONC	Cardiomyocyte 1	Alt. Lineage 1	hca_GSE129096_DRONC_TGCCCTCCGGGC_7_Rep1	hca_GSE129096_DRONC_TTATGCTGGCAC_7_Rep2	0.9925061438501024
572	DRONC	DROP	Alt. Lineage 1	Cardiomyocyte 2	hca_GSE129096_DRONC_TTATGCTGGCAC_7_Rep2	hca_GSE129096_DROP_CTCTCCGTACAG_15_Rep2	0.986724779287004
573	DRONC	DROP	Alt. Lineage 1	Cardiomyocyte 2	hca_GSE129096_DRONC_TTATGCTGGCAC_7_Rep2	hca_GSE129096_DROP_ATCGTATGTGCA_15_Rep2	0.9904343867997838
574	DRONC	DRONC	Alt. Lineage 1	Alt. Lineage 1	hca_GSE129096_DRONC_TCGTCAAGTTTA_7_Rep2	hca_GSE129096_DRONC_TTATGCTGGCAC_7_Rep2	0.9938961860346951
575	DRONC	DROP	Alt. Lineage 1	Alt. Lineage 1	hca_GSE129096_DRONC_TTATGCTGGCAC_7_Rep2	hca_GSE129096_DROP_TGTGTCTGAATT_7_Rep2	0.9908763643081526
576	DRONC	DRONC	iPSC	Alt. Lineage 1	hca_GSE129096_DRONC_TGGACTTGGGTG_1_Rep2	hca_GSE129096_DRONC_TTATGCTGGCAC_7_Rep2	0.9913968585561329
577	DRONC	DRONC	Alt. Lineage 1	Alt. Lineage 1	hca_GSE129096_DRONC_GCTTGCTGCATT_7_Rep2	hca_GSE129096_DRONC_TTATGCTGGCAC_7_Rep2	0.9903022850851759
578	DRONC	DRONC	iPSC	Alt. Lineage 1	hca_GSE129096_DRONC_CAGGCGGTGTCT_1_Rep2	hca_GSE129096_DRONC_TTATGCTGGCAC_7_Rep2	0.991107238598699
579	DRONC	DROP	Alt. Lineage 1	Cardiac Progenitor	hca_GSE129096_DRONC_TTATGCTGGCAC_7_Rep2	hca_GSE129096_DROP_GTTTTTCAATGT_3_Rep1	0.9898146755811957
580	DRONC	DRONC	Cardiac Progenitor	Alt. Lineage 1	hca_GSE129096_DRONC_CCCGCTAATGCA_3_Rep1	hca_GSE129096_DRONC_TTATGCTGGCAC_7_Rep2	0.9913985500881913
581	DRONC	DRONC	iPSC	Alt. Lineage 1	hca_GSE129096_DRONC_TAGTCTAGACAC_3_Rep1	hca_GSE129096_DRONC_TTATGCTGGCAC_7_Rep2	0.9912156676225969
582	DRONC	DRONC	iPSC	Alt. Lineage 1	hca_GSE129096_DRONC_ATTGCCGGCTAC_1_Rep2	hca_GSE129096_DRONC_TTATGCTGGCAC_7_Rep2	0.9911664398072668
583	DRONC	DRONC	Alt. Lineage 1	iPSC	hca_GSE129096_DRONC_TTATGCTGGCAC_7_Rep2	hca_GSE129096_DRONC_TTGGTAACGTCT_0_Rep2	0.9915753795751729
584	DRONC	DRONC	Alt. Lineage 1	Alt. Lineage 1	hca_GSE129096_DRONC_ACCCTGACATCA_7_Rep2	hca_GSE129096_DRONC_TTATGCTGGCAC_7_Rep2	0.9935228247423024
585	DRONC	DROP	Alt. Lineage 1	Cardiomyocyte 2	hca_GSE129096_DRONC_TTATGCTGGCAC_7_Rep2	hca_GSE129096_DROP_TGGCCTCGACTC_15_Rep2	0.9879084566017345
586	DRONC	DRONC	Cardiomyocyte 2	Alt. Lineage 1	hca_GSE129096_DRONC_GCCCATGGAATG_15_Rep2	hca_GSE129096_DRONC_TTATGCTGGCAC_7_Rep2	0.992253811750818
587	DRONC	DROP	Alt. Lineage 1	Cardiac Progenitor	hca_GSE129096_DRONC_TTATGCTGGCAC_7_Rep2	hca_GSE129096_DROP_TTACATTATATA_3_Rep1	0.9889241508372512
588	DRONC	DROP	Alt. Lineage 1	Cardiomyocyte 1	hca_GSE129096_DRONC_TTATGCTGGCAC_7_Rep2	hca_GSE129096_DROP_CAGGCCCACGTG_15_Rep2	0.9872438522567604
589	DRONC	DROP	Alt. Lineage 1	Cardiomyocyte 2	hca_GSE129096_DRONC_TTATGCTGGCAC_7_Rep2	hca_GSE129096_DROP_TCCGGACATGCT_15_Rep2	0.9869571540164844
590	DRONC	DROP	Alt. Lineage 1	iPSC	hca_GSE129096_DRONC_TTATGCTGGCAC_7_Rep2	hca_GSE129096_DROP_TACTGATGCCAT_0_Rep2	0.9867534964116357
591	DRONC	DROP	Alt. Lineage 1	iPSC	hca_GSE129096_DRONC_TTATGCTGGCAC_7_Rep2	hca_GSE129096_DROP_GGCTGGTCGACT_3_Rep1	0.9872773060473929
592	DRONC	DRONC	iPSC	Alt. Lineage 1	hca_GSE129096_DRONC_AACTAAGATCCG_0_Rep2	hca_GSE129096_DRONC_TTATGCTGGCAC_7_Rep2	0.9909636026776107
593	DRONC	DROP	Alt. Lineage 1	Alt. Lineage 2	hca_GSE129096_DRONC_TTATGCTGGCAC_7_Rep2	hca_GSE129096_DROP_GGATCCGCTCGC_7_Rep2	0.9895664776787556
594	DRONC	DRONC	iPSC	Alt. Lineage 1	hca_GSE129096_DRONC_GTGGTATGTCAA_0_Rep2	hca_GSE129096_DRONC_TTATGCTGGCAC_7_Rep2	0.9926955154772616
595	DRONC	DROP	Alt. Lineage 1	Cardiomyocyte 2	hca_GSE129096_DRONC_TTATGCTGGCAC_7_Rep2	hca_GSE129096_DROP_AATTGCATAGTG_15_Rep2	0.9896405743782486
596	DRONC	DROP	Alt. Lineage 1	iPSC	hca_GSE129096_DRONC_TTATGCTGGCAC_7_Rep2	hca_GSE129096_DROP_ACCCTCCGGTTG_0_Rep2	0.9868719681265816
597	DRONC	DROP	Alt. Lineage 1	Cardiac Progenitor	hca_GSE129096_DRONC_TTATGCTGGCAC_7_Rep2	hca_GSE129096_DROP_TTCGTCACGCGA_3_Rep2	0.9870428927221255
598	DRONC	DROP	Alt. Lineage 1	iPSC	hca_GSE129096_DRONC_TTATGCTGGCAC_7_Rep2	hca_GSE129096_DROP_TCTGTAACGCAA_1_Rep1	0.987241714860285
599	DRONC	DRONC	Alt. Lineage 1	Alt. Lineage 1	hca_GSE129096_DRONC_ATAGAACCGGTT_7_Rep2	hca_GSE129096_DRONC_TTATGCTGGCAC_7_Rep2	0.992319002749756
600	DRONC	DROP	Alt. Lineage 1	Alt. Lineage 2	hca_GSE129096_DRONC_TTATGCTGGCAC_7_Rep2	hca_GSE129096_DROP_AAGATGCTTATA_7_Rep2	0.9899456721657313
601	DRONC	DROP	Alt. Lineage 1	Alt. Lineage 1	hca_GSE129096_DRONC_TTATGCTGGCAC_7_Rep2	hca_GSE129096_DROP_GATGGGACTATC_15_Rep2	0.988816574748002
602	DRONC	DRONC	Cardiomyocyte 1	Alt. Lineage 1	hca_GSE129096_DRONC_CCTAAAAGCGGG_7_Rep1	hca_GSE129096_DRONC_TTATGCTGGCAC_7_Rep2	0.9932490463239528
603	DRONC	DROP	Alt. Lineage 1	Alt. Lineage 2	hca_GSE129096_DRONC_TTATGCTGGCAC_7_Rep2	hca_GSE129096_DROP_CAAACTACCGGA_7_Rep2	0.989905271081194
604	DRONC	DRONC	Cardiomyocyte 2	Alt. Lineage 1	hca_GSE129096_DRONC_CACTTTCTCCAT_15_Rep2	hca_GSE129096_DRONC_TTATGCTGGCAC_7_Rep2	0.9918307776392199
605	DRONC	DRONC	Cardiac Progenitor	Alt. Lineage 1	hca_GSE129096_DRONC_TGCCTCTGACAA_3_Rep1	hca_GSE129096_DRONC_TTATGCTGGCAC_7_Rep2	0.9923015399453781
606	DRONC	DROP	Alt. Lineage 1	Cardiomyocyte 1	hca_GSE129096_DRONC_TTATGCTGGCAC_7_Rep2	hca_GSE129096_DROP_TCGAACCAGTTA_15_Rep2	0.9901976939434455
607	DRONC	DRONC	Cardiac Progenitor	Alt. Lineage 1	hca_GSE129096_DRONC_CCCTTTCTTGAC_3_Rep1	hca_GSE129096_DRONC_TTATGCTGGCAC_7_Rep2	0.9914502223473664
608	DRONC	DRONC	Cardiomyocyte 1	Alt. Lineage 1	hca_GSE129096_DRONC_AGCGGGGGGCGT_7_Rep1	hca_GSE129096_DRONC_TTATGCTGGCAC_7_Rep2	0.992902678475438
609	DRONC	DROP	Alt. Lineage 1	Alt. Lineage 1	hca_GSE129096_DRONC_TTATGCTGGCAC_7_Rep2	hca_GSE129096_DROP_TCTACTCGGCGA_7_Rep2	0.9900742105176399
610	DRONC	DROP	Alt. Lineage 1	Cardiac Progenitor	hca_GSE129096_DRONC_TTATGCTGGCAC_7_Rep2	hca_GSE129096_DROP_CTCGATCTAGAC_3_Rep1	0.9875140685756454
611	DRONC	DROP	Alt. Lineage 1	iPSC	hca_GSE129096_DRONC_TTATGCTGGCAC_7_Rep2	hca_GSE129096_DROP_GGTAACTAATGT_1_Rep2	0.9900104484214743
612	DRONC	DRONC	Cardiomyocyte 2	Alt. Lineage 1	hca_GSE129096_DRONC_AGCGCCCCGTGC_15_Rep2	hca_GSE129096_DRONC_TTATGCTGGCAC_7_Rep2	0.9919694542767559
613	DRONC	DROP	Alt. Lineage 1	Cardiac Progenitor	hca_GSE129096_DRONC_TTATGCTGGCAC_7_Rep2	hca_GSE129096_DROP_CACGCCCCGCTG_3_Rep2	0.9872485616610028
614	DRONC	DRONC	Cardiomyocyte 1	Alt. Lineage 1	hca_GSE129096_DRONC_AAGCGTAGGTCA_7_Rep1	hca_GSE129096_DRONC_TTATGCTGGCAC_7_Rep2	0.9931803980735968
615	DRONC	DROP	Alt. Lineage 1	Cardiomyocyte 2	hca_GSE129096_DRONC_TTATGCTGGCAC_7_Rep2	hca_GSE129096_DROP_GACATTTCGAAA_15_Rep2	0.9902817887037787
616	DRONC	DRONC	Cardiac Progenitor	Alt. Lineage 1	hca_GSE129096_DRONC_GCGATTTACGTT_3_Rep1	hca_GSE129096_DRONC_TTATGCTGGCAC_7_Rep2	0.9914602522871044
617	DRONC	DROP	Alt. Lineage 1	Cardiomyocyte 1	hca_GSE129096_DRONC_TTATGCTGGCAC_7_Rep2	hca_GSE129096_DROP_GGTCGGAGGCGA_15_Rep2	0.98669346304309
618	DRONC	DRONC	iPSC	Alt. Lineage 1	hca_GSE129096_DRONC_GTAGCTAATTTA_1_Rep2	hca_GSE129096_DRONC_TTATGCTGGCAC_7_Rep2	0.9891550719469386
619	DRONC	DROP	Alt. Lineage 1	Cardiomyocyte 1	hca_GSE129096_DRONC_TTATGCTGGCAC_7_Rep2	hca_GSE129096_DROP_GACCGGGTGTGC_15_Rep2	0.9856614738210941
620	DRONC	DROP	Alt. Lineage 1	iPSC	hca_GSE129096_DRONC_TTATGCTGGCAC_7_Rep2	hca_GSE129096_DROP_AGTCCTCGGGTT_0_Rep2	0.9883761675644461
621	DRONC	DROP	Alt. Lineage 1	Alt. Lineage 2	hca_GSE129096_DRONC_TTATGCTGGCAC_7_Rep2	hca_GSE129096_DROP_CGGAAATAGTCC_7_Rep2	0.9921498107555923
622	DRONC	DROP	Alt. Lineage 1	Cardiac Progenitor	hca_GSE129096_DRONC_TTATGCTGGCAC_7_Rep2	hca_GSE129096_DROP_AGCTTTAACGAG_3_Rep1	0.989237553814608
623	DRONC	DRONC	Cardiac Progenitor	Alt. Lineage 1	hca_GSE129096_DRONC_GCTATCGAGAGA_3_Rep1	hca_GSE129096_DRONC_TTATGCTGGCAC_7_Rep2	0.9911604490773476
624	DRONC	DRONC	Cardiomyocyte 1	Alt. Lineage 1	hca_GSE129096_DRONC_GTACGCACCCCT_7_Rep1	hca_GSE129096_DRONC_TTATGCTGGCAC_7_Rep2	0.9919404880228458
625	DRONC	DROP	Alt. Lineage 1	Alt. Lineage 2	hca_GSE129096_DRONC_TTATGCTGGCAC_7_Rep2	hca_GSE129096_DROP_AACGTCCATGAT_7_Rep2	0.9910173334352856
626	DRONC	DRONC	Cardiomyocyte 1	Alt. Lineage 1	hca_GSE129096_DRONC_TACCAGTGTACT_7_Rep1	hca_GSE129096_DRONC_TTATGCTGGCAC_7_Rep2	0.9912347429630005
627	DRONC	DROP	Alt. Lineage 1	Alt. Lineage 2	hca_GSE129096_DRONC_TTATGCTGGCAC_7_Rep2	hca_GSE129096_DROP_AGGGGTTCCCTT_7_Rep2	0.9886399127310493
628	DRONC	DROP	Alt. Lineage 1	Alt. Lineage 1	hca_GSE129096_DRONC_TTATGCTGGCAC_7_Rep2	hca_GSE129096_DROP_ACCCGTAGGAGC_15_Rep2	0.9885882366198573
629	DRONC	DRONC	Alt. Lineage 1	Alt. Lineage 1	hca_GSE129096_DRONC_CGTCGTTCTTTC_7_Rep2	hca_GSE129096_DRONC_TTATGCTGGCAC_7_Rep2	0.9921364837686437
630	DRONC	DRONC	Alt. Lineage 1	Alt. Lineage 1	hca_GSE129096_DRONC_ACCACATAAGTC_7_Rep2	hca_GSE129096_DRONC_TTATGCTGGCAC_7_Rep2	0.9928677504809851
631	DRONC	DRONC	Cardiomyocyte 2	Alt. Lineage 1	hca_GSE129096_DRONC_TCCAACGTTGCC_15_Rep2	hca_GSE129096_DRONC_TTATGCTGGCAC_7_Rep2	0.9923513344245105
632	DRONC	DROP	Alt. Lineage 1	Alt. Lineage 1	hca_GSE129096_DRONC_TTATGCTGGCAC_7_Rep2	hca_GSE129096_DROP_CCATCATGCGCG_15_Rep2	0.9888164210519582
633	DRONC	DROP	Alt. Lineage 1	Cardiac Progenitor	hca_GSE129096_DRONC_TTATGCTGGCAC_7_Rep2	hca_GSE129096_DROP_GCGAACGCGCAG_3_Rep1	0.9876080219953578
634	DRONC	DRONC	Cardiac Progenitor	Alt. Lineage 1	hca_GSE129096_DRONC_GACTTACCAACC_3_Rep1	hca_GSE129096_DRONC_TTATGCTGGCAC_7_Rep2	0.9913573448610719
635	DRONC	DRONC	iPSC	Alt. Lineage 1	hca_GSE129096_DRONC_GACTGAGCATGG_1_Rep2	hca_GSE129096_DRONC_TTATGCTGGCAC_7_Rep2	0.9910023311083613
636	DRONC	DROP	Alt. Lineage 1	Alt. Lineage 2	hca_GSE129096_DRONC_TTATGCTGGCAC_7_Rep2	hca_GSE129096_DROP_TTACGTACATCC_7_Rep2	0.9897712522013316
637	DRONC	DRONC	Cardiomyocyte 2	Alt. Lineage 1	hca_GSE129096_DRONC_TAAGGGACGAGG_15_Rep2	hca_GSE129096_DRONC_TTATGCTGGCAC_7_Rep2	0.9920033780658482
638	DRONC	DRONC	Cardiac Progenitor	Alt. Lineage 1	hca_GSE129096_DRONC_TTATCGTTTAAC_3_Rep1	hca_GSE129096_DRONC_TTATGCTGGCAC_7_Rep2	0.9915564531399473
639	DRONC	DRONC	Cardiomyocyte 2	Alt. Lineage 1	hca_GSE129096_DRONC_GTTTCAAGTTAC_15_Rep2	hca_GSE129096_DRONC_TTATGCTGGCAC_7_Rep2	0.9926064732107327
640	DRONC	DROP	Alt. Lineage 1	Alt. Lineage 1	hca_GSE129096_DRONC_TTATGCTGGCAC_7_Rep2	hca_GSE129096_DROP_TTGCGCAGGGCC_7_Rep2	0.9907436566143527
641	DRONC	DRONC	Cardiac Progenitor	Alt. Lineage 1	hca_GSE129096_DRONC_CGCAGCTCTTTA_3_Rep1	hca_GSE129096_DRONC_TTATGCTGGCAC_7_Rep2	0.9916362278987745
642	DRONC	DRONC	iPSC	Alt. Lineage 1	hca_GSE129096_DRONC_CTCGACTTTACT_0_Rep2	hca_GSE129096_DRONC_TTATGCTGGCAC_7_Rep2	0.9864301247951213
643	DRONC	DRONC	iPSC	Alt. Lineage 1	hca_GSE129096_DRONC_ACCCCACAATCC_0_Rep2	hca_GSE129096_DRONC_TTATGCTGGCAC_7_Rep2	0.9900382443877983
644	DRONC	DROP	Alt. Lineage 1	Cardiomyocyte 1	hca_GSE129096_DRONC_TTATGCTGGCAC_7_Rep2	hca_GSE129096_DROP_TTACCACCGGAT_15_Rep2	0.988970258194319
645	DRONC	DRONC	Alt. Lineage 1	Cardiac Progenitor	hca_GSE129096_DRONC_TTATGCTGGCAC_7_Rep2	hca_GSE129096_DRONC_TTTTTTGTTGCG_3_Rep1	0.9917888769417275
646	DRONC	DRONC	Cardiac Progenitor	Alt. Lineage 1	hca_GSE129096_DRONC_TATTCGATCTAT_3_Rep1	hca_GSE129096_DRONC_TTATGCTGGCAC_7_Rep2	0.991008811876629
647	DRONC	DROP	Alt. Lineage 1	Cardiac Progenitor	hca_GSE129096_DRONC_TTATGCTGGCAC_7_Rep2	hca_GSE129096_DROP_CCCGAGCCCAAA_3_Rep2	0.9883063861242196
648	DRONC	DROP	Alt. Lineage 1	Cardiomyocyte 1	hca_GSE129096_DRONC_TTATGCTGGCAC_7_Rep2	hca_GSE129096_DROP_GGCCGCCCATAT_15_Rep2	0.9883011499538026
649	DRONC	DROP	Alt. Lineage 1	Cardiomyocyte 2	hca_GSE129096_DRONC_TTATGCTGGCAC_7_Rep2	hca_GSE129096_DROP_TGGAGGCCCTAT_15_Rep2	0.988381280078563
650	DRONC	DRONC	Cardiac Progenitor	Alt. Lineage 1	hca_GSE129096_DRONC_TGTTGGCATTGG_3_Rep1	hca_GSE129096_DRONC_TTATGCTGGCAC_7_Rep2	0.990879587976783
651	DRONC	DROP	Alt. Lineage 1	Cardiomyocyte 2	hca_GSE129096_DRONC_TTATGCTGGCAC_7_Rep2	hca_GSE129096_DROP_ATATACTTTAAG_15_Rep2	0.9890819093541298
652	DRONC	DROP	Alt. Lineage 1	Alt. Lineage 1	hca_GSE129096_DRONC_TTATGCTGGCAC_7_Rep2	hca_GSE129096_DROP_TTACCAAGTAGG_15_Rep2	0.988884729369325
653	DRONC	DRONC	Cardiomyocyte 1	Alt. Lineage 1	hca_GSE129096_DRONC_GGGTTGTACTGC_7_Rep1	hca_GSE129096_DRONC_TTATGCTGGCAC_7_Rep2	0.9925387869114097
654	DRONC	DRONC	Cardiomyocyte 2	Alt. Lineage 1	hca_GSE129096_DRONC_TGGGCGCTTCAT_15_Rep2	hca_GSE129096_DRONC_TTATGCTGGCAC_7_Rep2	0.9920608762911883
655	DRONC	DROP	Alt. Lineage 1	Cardiomyocyte 2	hca_GSE129096_DRONC_TTATGCTGGCAC_7_Rep2	hca_GSE129096_DROP_CTGTACCCGTCG_15_Rep2	0.9885470887399072
656	DRONC	DROP	Alt. Lineage 1	Cardiac Progenitor	hca_GSE129096_DRONC_TTATGCTGGCAC_7_Rep2	hca_GSE129096_DROP_ACGGTTCGGCGG_3_Rep1	0.9879671423036521
657	DRONC	DROP	Alt. Lineage 1	Cardiac Progenitor	hca_GSE129096_DRONC_TTATGCTGGCAC_7_Rep2	hca_GSE129096_DROP_TAACCACCGAGC_3_Rep2	0.9898532220858818
658	DRONC	DRONC	Alt. Lineage 1	Alt. Lineage 1	hca_GSE129096_DRONC_GCATCATGAGTC_7_Rep2	hca_GSE129096_DRONC_TTATGCTGGCAC_7_Rep2	0.9918924800259058
659	DRONC	DRONC	Cardiac Progenitor	Alt. Lineage 1	hca_GSE129096_DRONC_CAGAACACATCA_3_Rep1	hca_GSE129096_DRONC_TTATGCTGGCAC_7_Rep2	0.9910910941393081
660	DRONC	DROP	Alt. Lineage 1	Cardiac Progenitor	hca_GSE129096_DRONC_TTATGCTGGCAC_7_Rep2	hca_GSE129096_DROP_CGGTTGTGGCCT_3_Rep1	0.989240723362746
661	DRONC	DRONC	iPSC	Alt. Lineage 1	hca_GSE129096_DRONC_GTGTTCTCCTCC_0_Rep2	hca_GSE129096_DRONC_TTATGCTGGCAC_7_Rep2	0.989369766643362
662	DRONC	DROP	Alt. Lineage 1	Alt. Lineage 1	hca_GSE129096_DRONC_TTATGCTGGCAC_7_Rep2	hca_GSE129096_DROP_TCCTGTACAATG_15_Rep2	0.9880672240236194
663	DRONC	DROP	Alt. Lineage 1	Cardiac Progenitor	hca_GSE129096_DRONC_TTATGCTGGCAC_7_Rep2	hca_GSE129096_DROP_CCACAGGCTGCA_3_Rep2	0.9883356827621919
664	DRONC	DROP	Alt. Lineage 1	iPSC	hca_GSE129096_DRONC_TTATGCTGGCAC_7_Rep2	hca_GSE129096_DROP_AGAGTTTTTTGC_0_Rep2	0.9866401255496453
665	DRONC	DRONC	iPSC	Alt. Lineage 1	hca_GSE129096_DRONC_TAGTCCGTGCTC_1_Rep2	hca_GSE129096_DRONC_TTATGCTGGCAC_7_Rep2	0.9899352527379721
666	DRONC	DRONC	Cardiac Progenitor	Alt. Lineage 1	hca_GSE129096_DRONC_GTCTCGCTTTCC_3_Rep1	hca_GSE129096_DRONC_TTATGCTGGCAC_7_Rep2	0.9909079768158539
667	DRONC	DROP	Alt. Lineage 1	Cardiomyocyte 2	hca_GSE129096_DRONC_TTATGCTGGCAC_7_Rep2	hca_GSE129096_DROP_TTGCATAGTCGC_15_Rep2	0.9881202461745507
668	DRONC	DRONC	Cardiac Progenitor	Alt. Lineage 1	hca_GSE129096_DRONC_GTTATACAGAGG_3_Rep1	hca_GSE129096_DRONC_TTATGCTGGCAC_7_Rep2	0.9911958972261702
669	DRONC	DROP	Alt. Lineage 1	iPSC	hca_GSE129096_DRONC_TTATGCTGGCAC_7_Rep2	hca_GSE129096_DROP_CGATTTTAGCCT_1_Rep1	0.9860453432955086
670	DRONC	DROP	Alt. Lineage 1	Cardiomyocyte 2	hca_GSE129096_DRONC_TTATGCTGGCAC_7_Rep2	hca_GSE129096_DROP_TTCACCCTGGTC_15_Rep2	0.9875329966619626
671	DRONC	DRONC	Cardiomyocyte 2	Alt. Lineage 1	hca_GSE129096_DRONC_CCCTCCATCGTC_15_Rep2	hca_GSE129096_DRONC_TTATGCTGGCAC_7_Rep2	0.9909172428599993
672	DRONC	DRONC	iPSC	Alt. Lineage 1	hca_GSE129096_DRONC_GACTATTCAGCT_1_Rep2	hca_GSE129096_DRONC_TTATGCTGGCAC_7_Rep2	0.9907683018293196
673	DRONC	DRONC	Alt. Lineage 1	Alt. Lineage 1	hca_GSE129096_DRONC_ATTTTAGACTTA_7_Rep2	hca_GSE129096_DRONC_TTATGCTGGCAC_7_Rep2	0.9922528272479954
674	DRONC	DRONC	Cardiomyocyte 1	Alt. Lineage 1	hca_GSE129096_DRONC_GTTTGAACCGAC_7_Rep1	hca_GSE129096_DRONC_TTATGCTGGCAC_7_Rep2	0.9912869762488287
675	DRONC	DRONC	Cardiomyocyte 2	Alt. Lineage 1	hca_GSE129096_DRONC_AATCGTAGCTTA_15_Rep2	hca_GSE129096_DRONC_TTATGCTGGCAC_7_Rep2	0.9920080057588003
676	DRONC	DROP	Alt. Lineage 1	iPSC	hca_GSE129096_DRONC_TTATGCTGGCAC_7_Rep2	hca_GSE129096_DROP_ACGTGGGCAAGG_1_Rep2	0.9864278615260496
677	DRONC	DRONC	iPSC	Alt. Lineage 1	hca_GSE129096_DRONC_ACTATCCCGTAA_0_Rep2	hca_GSE129096_DRONC_TTATGCTGGCAC_7_Rep2	0.9884637650998839
678	DRONC	DROP	Alt. Lineage 1	iPSC	hca_GSE129096_DRONC_TTATGCTGGCAC_7_Rep2	hca_GSE129096_DROP_ACAGTCTGCCTC_0_Rep1	0.9863036522821684
679	DRONC	DRONC	Cardiomyocyte 1	Alt. Lineage 1	hca_GSE129096_DRONC_AGCGCGCGGAGA_7_Rep1	hca_GSE129096_DRONC_TTATGCTGGCAC_7_Rep2	0.9912736828131877
680	DRONC	DROP	Alt. Lineage 1	Cardiomyocyte 2	hca_GSE129096_DRONC_TTATGCTGGCAC_7_Rep2	hca_GSE129096_DROP_ACCGAGGTAGGG_15_Rep2	0.991456330829629
681	DRONC	DRONC	Cardiomyocyte 1	Alt. Lineage 1	hca_GSE129096_DRONC_AGGGTATAACGG_7_Rep1	hca_GSE129096_DRONC_TTATGCTGGCAC_7_Rep2	0.9916293985753852
682	DRONC	DROP	Alt. Lineage 1	Alt. Lineage 2	hca_GSE129096_DRONC_TTATGCTGGCAC_7_Rep2	hca_GSE129096_DROP_TCTTCGCCCGGC_7_Rep2	0.9879301584817294
683	DRONC	DRONC	Cardiac Progenitor	Alt. Lineage 1	hca_GSE129096_DRONC_AACTCTCTCCTT_3_Rep1	hca_GSE129096_DRONC_TTATGCTGGCAC_7_Rep2	0.9916386579724064
684	DRONC	DRONC	Cardiomyocyte 1	Alt. Lineage 1	hca_GSE129096_DRONC_AGCGCCTAACCT_7_Rep1	hca_GSE129096_DRONC_TTATGCTGGCAC_7_Rep2	0.9924714994165013
685	DRONC	DROP	Alt. Lineage 1	Cardiomyocyte 1	hca_GSE129096_DRONC_TTATGCTGGCAC_7_Rep2	hca_GSE129096_DROP_CCACCCGTATAG_15_Rep2	0.9851505721052026
686	DRONC	DRONC	iPSC	Alt. Lineage 1	hca_GSE129096_DRONC_CCCCCACAATGC_1_Rep2	hca_GSE129096_DRONC_TTATGCTGGCAC_7_Rep2	0.9917730813078349
687	DRONC	DROP	Alt. Lineage 1	Alt. Lineage 1	hca_GSE129096_DRONC_TTATGCTGGCAC_7_Rep2	hca_GSE129096_DROP_TCCGATTATGTC_15_Rep2	0.9899045681298215
688	DRONC	DROP	Alt. Lineage 1	Cardiomyocyte 1	hca_GSE129096_DRONC_TTATGCTGGCAC_7_Rep2	hca_GSE129096_DROP_CTCACCGCAATT_15_Rep2	0.9900717908762801
689	DRONC	DROP	Alt. Lineage 1	Cardiac Progenitor	hca_GSE129096_DRONC_TTATGCTGGCAC_7_Rep2	hca_GSE129096_DROP_ACCCCAACTAAT_3_Rep1	0.9890476375861934
690	DRONC	DROP	Alt. Lineage 1	Cardiomyocyte 2	hca_GSE129096_DRONC_TTATGCTGGCAC_7_Rep2	hca_GSE129096_DROP_CTCTCGCCGCTA_15_Rep2	0.9881495804209958
691	DRONC	DROP	Alt. Lineage 1	Cardiac Progenitor	hca_GSE129096_DRONC_TTATGCTGGCAC_7_Rep2	hca_GSE129096_DROP_GGCATATGAAGC_3_Rep1	0.9896658638091307
692	DRONC	DROP	Alt. Lineage 1	Cardiomyocyte 2	hca_GSE129096_DRONC_TTATGCTGGCAC_7_Rep2	hca_GSE129096_DROP_TCCCTGATCTTT_15_Rep2	0.9897885399150324
693	DRONC	DROP	Alt. Lineage 1	Cardiac Progenitor	hca_GSE129096_DRONC_TTATGCTGGCAC_7_Rep2	hca_GSE129096_DROP_AGGAACTATCGC_3_Rep2	0.9877142884227711
694	DRONC	DRONC	Cardiac Progenitor	Alt. Lineage 1	hca_GSE129096_DRONC_AGCTAATCACAG_3_Rep1	hca_GSE129096_DRONC_TTATGCTGGCAC_7_Rep2	0.9910657861367385
695	DRONC	DROP	Alt. Lineage 1	Alt. Lineage 1	hca_GSE129096_DRONC_TTATGCTGGCAC_7_Rep2	hca_GSE129096_DROP_TAGTCACAGATA_7_Rep2	0.9898436995519665
696	DRONC	DRONC	Cardiac Progenitor	Alt. Lineage 1	hca_GSE129096_DRONC_AGTGCTAGTCTC_3_Rep1	hca_GSE129096_DRONC_TTATGCTGGCAC_7_Rep2	0.9904936190923618
697	DRONC	DROP	Alt. Lineage 1	Alt. Lineage 1	hca_GSE129096_DRONC_TTATGCTGGCAC_7_Rep2	hca_GSE129096_DROP_ACGCGGCAGTTT_7_Rep2	0.9890602158129643
698	DRONC	DROP	Alt. Lineage 1	Cardiomyocyte 1	hca_GSE129096_DRONC_TTATGCTGGCAC_7_Rep2	hca_GSE129096_DROP_GCGACGGAGCCA_7_Rep2	0.9865731984137422
699	DRONC	DROP	Alt. Lineage 1	Cardiomyocyte 2	hca_GSE129096_DRONC_TTATGCTGGCAC_7_Rep2	hca_GSE129096_DROP_GCCTCATAGACC_15_Rep2	0.9898209394216907
700	DRONC	DRONC	Cardiac Progenitor	Alt. Lineage 1	hca_GSE129096_DRONC_CCCAATAGACTG_3_Rep2	hca_GSE129096_DRONC_TTATGCTGGCAC_7_Rep2	0.9902865222692177
701	DRONC	DRONC	Cardiac Progenitor	Alt. Lineage 1	hca_GSE129096_DRONC_TCAATTCTCCTC_3_Rep1	hca_GSE129096_DRONC_TTATGCTGGCAC_7_Rep2	0.9912302502230842
702	DRONC	DRONC	iPSC	Alt. Lineage 1	hca_GSE129096_DRONC_CGTCCGGAAGTG_1_Rep2	hca_GSE129096_DRONC_TTATGCTGGCAC_7_Rep2	0.9895211072978859
703	DRONC	DROP	Alt. Lineage 1	Cardiomyocyte 2	hca_GSE129096_DRONC_TTATGCTGGCAC_7_Rep2	hca_GSE129096_DROP_TCCGCCCTGCCC_15_Rep2	0.9868976916815707
704	DRONC	DRONC	iPSC	Alt. Lineage 1	hca_GSE129096_DRONC_AGTACCAAGAGC_0_Rep1	hca_GSE129096_DRONC_TTATGCTGGCAC_7_Rep2	0.9909936990950773
705	DRONC	DROP	Alt. Lineage 1	iPSC	hca_GSE129096_DRONC_TTATGCTGGCAC_7_Rep2	hca_GSE129096_DROP_TCACTTACTGGC_1_Rep1	0.9859524554704167
706	DRONC	DRONC	Cardiac Progenitor	Alt. Lineage 1	hca_GSE129096_DRONC_CGCCCCTTCAGA_3_Rep1	hca_GSE129096_DRONC_TTATGCTGGCAC_7_Rep2	0.9915462157817387
707	DRONC	DRONC	Alt. Lineage 1	Cardiac Progenitor	hca_GSE129096_DRONC_TTATGCTGGCAC_7_Rep2	hca_GSE129096_DRONC_TTCCAAAGACCT_3_Rep1	0.9903405932295134
708	DRONC	DRONC	Cardiac Progenitor	Alt. Lineage 1	hca_GSE129096_DRONC_GTTATGGGTTTG_3_Rep1	hca_GSE129096_DRONC_TTATGCTGGCAC_7_Rep2	0.9908316949272922
709	DRONC	DRONC	Cardiomyocyte 2	Alt. Lineage 1	hca_GSE129096_DRONC_GATTGTAGACAC_15_Rep2	hca_GSE129096_DRONC_TTATGCTGGCAC_7_Rep2	0.9907944149980946
710	DRONC	DROP	Alt. Lineage 1	Alt. Lineage 2	hca_GSE129096_DRONC_TTATGCTGGCAC_7_Rep2	hca_GSE129096_DROP_GTCAGTAGGTAA_7_Rep2	0.9870096676902417
711	DRONC	DROP	Alt. Lineage 1	Alt. Lineage 2	hca_GSE129096_DRONC_TTATGCTGGCAC_7_Rep2	hca_GSE129096_DROP_TACACTTACGAG_7_Rep2	0.9915723033814664
712	DRONC	DROP	Alt. Lineage 1	Cardiomyocyte 2	hca_GSE129096_DRONC_TTATGCTGGCAC_7_Rep2	hca_GSE129096_DROP_TTGATACGCGGA_15_Rep2	0.9861723419165453
713	DRONC	DRONC	Cardiac Progenitor	Alt. Lineage 1	hca_GSE129096_DRONC_AAGTTTACTGGT_3_Rep1	hca_GSE129096_DRONC_TTATGCTGGCAC_7_Rep2	0.9910050791225801
714	DRONC	DROP	Alt. Lineage 1	Cardiomyocyte 1	hca_GSE129096_DRONC_TTATGCTGGCAC_7_Rep2	hca_GSE129096_DROP_ACGGCTGCGGAT_15_Rep2	0.9920043555909895
715	DRONC	DRONC	iPSC	Alt. Lineage 1	hca_GSE129096_DRONC_GGTAATACGCCC_1_Rep2	hca_GSE129096_DRONC_TTATGCTGGCAC_7_Rep2	0.9896084771203616
716	DRONC	DRONC	Alt. Lineage 1	Alt. Lineage 1	hca_GSE129096_DRONC_TCAATTAGAACT_7_Rep2	hca_GSE129096_DRONC_TTATGCTGGCAC_7_Rep2	0.9912803730696517
717	DRONC	DRONC	iPSC	Alt. Lineage 1	hca_GSE129096_DRONC_GTGGTATGTGTC_1_Rep2	hca_GSE129096_DRONC_TTATGCTGGCAC_7_Rep2	0.9909987532553697
718	DRONC	DROP	Alt. Lineage 1	Alt. Lineage 1	hca_GSE129096_DRONC_TTATGCTGGCAC_7_Rep2	hca_GSE129096_DROP_TACCCTTTATCG_7_Rep2	0.9888009783671216
719	DRONC	DRONC	Cardiac Progenitor	Alt. Lineage 1	hca_GSE129096_DRONC_CAAGCTCCGTTC_3_Rep1	hca_GSE129096_DRONC_TTATGCTGGCAC_7_Rep2	0.9909992247463288
720	DRONC	DROP	Alt. Lineage 1	Alt. Lineage 1	hca_GSE129096_DRONC_TTATGCTGGCAC_7_Rep2	hca_GSE129096_DROP_CCATTCGAAAAT_7_Rep2	0.9887841575126629
721	DRONC	DROP	Alt. Lineage 1	Cardiac Progenitor	hca_GSE129096_DRONC_TTATGCTGGCAC_7_Rep2	hca_GSE129096_DROP_TAAGGTCACTAC_3_Rep2	0.9908657797919802
722	DRONC	DRONC	Cardiac Progenitor	Alt. Lineage 1	hca_GSE129096_DRONC_TATTAATTTCTT_3_Rep1	hca_GSE129096_DRONC_TTATGCTGGCAC_7_Rep2	0.9904308226742653
723	DRONC	DRONC	Cardiomyocyte 2	Alt. Lineage 1	hca_GSE129096_DRONC_CACATGCTCGTA_15_Rep2	hca_GSE129096_DRONC_TTATGCTGGCAC_7_Rep2	0.9914049095850592
724	DRONC	DROP	Alt. Lineage 1	Cardiomyocyte 1	hca_GSE129096_DRONC_TTATGCTGGCAC_7_Rep2	hca_GSE129096_DROP_CCATCATTGCCG_15_Rep2	0.9875144179765188
725	DRONC	DROP	Alt. Lineage 1	iPSC	hca_GSE129096_DRONC_TTATGCTGGCAC_7_Rep2	hca_GSE129096_DROP_TTCGGAGACCGG_1_Rep1	0.983903120524553
726	DRONC	DRONC	Cardiomyocyte 2	Alt. Lineage 1	hca_GSE129096_DRONC_TGTACAAGGCGA_15_Rep2	hca_GSE129096_DRONC_TTATGCTGGCAC_7_Rep2	0.9913497562962806
727	DRONC	DROP	Alt. Lineage 1	Cardiac Progenitor	hca_GSE129096_DRONC_TTATGCTGGCAC_7_Rep2	hca_GSE129096_DROP_GTGCATCACTAT_3_Rep1	0.9890334838976554
728	DRONC	DRONC	iPSC	Alt. Lineage 1	hca_GSE129096_DRONC_TCTCTCTAGTTC_0_Rep2	hca_GSE129096_DRONC_TTATGCTGGCAC_7_Rep2	0.9893638044753686
729	DRONC	DROP	Alt. Lineage 1	iPSC	hca_GSE129096_DRONC_TTATGCTGGCAC_7_Rep2	hca_GSE129096_DROP_TTCCTTACCCAA_0_Rep2	0.9887436870643158
730	DRONC	DRONC	Cardiac Progenitor	Alt. Lineage 1	hca_GSE129096_DRONC_GCGTCTTATCCC_3_Rep1	hca_GSE129096_DRONC_TTATGCTGGCAC_7_Rep2	0.9904895775511917
731	DRONC	DROP	Alt. Lineage 1	Cardiomyocyte 1	hca_GSE129096_DRONC_TTATGCTGGCAC_7_Rep2	hca_GSE129096_DROP_GGCTCGAAAATG_15_Rep2	0.9870687172297006
732	DRONC	DRONC	Alt. Lineage 1	Alt. Lineage 1	hca_GSE129096_DRONC_TACGGTCTCGAC_7_Rep2	hca_GSE129096_DRONC_TTATGCTGGCAC_7_Rep2	0.9919052399821034
733	DRONC	DRONC	iPSC	Alt. Lineage 1	hca_GSE129096_DRONC_AGATGTCTCATT_0_Rep2	hca_GSE129096_DRONC_TTATGCTGGCAC_7_Rep2	0.9857319470158826
734	DRONC	DRONC	iPSC	Alt. Lineage 1	hca_GSE129096_DRONC_GCCCTGGTCGGG_1_Rep2	hca_GSE129096_DRONC_TTATGCTGGCAC_7_Rep2	0.9888521618685712
735	DRONC	DRONC	Alt. Lineage 1	iPSC	hca_GSE129096_DRONC_TTATGCTGGCAC_7_Rep2	hca_GSE129096_DRONC_TTTAATACATAT_0_Rep1	0.9914383255578109
736	DRONC	DROP	Alt. Lineage 1	Cardiac Progenitor	hca_GSE129096_DRONC_TTATGCTGGCAC_7_Rep2	hca_GSE129096_DROP_GCTGGAACCTGC_3_Rep1	0.9874441198322929
737	DRONC	DROP	Alt. Lineage 1	Cardiomyocyte 1	hca_GSE129096_DRONC_TTATGCTGGCAC_7_Rep2	hca_GSE129096_DROP_GAAAGTCCCTAT_15_Rep2	0.9915404215006507
738	DRONC	DROP	Alt. Lineage 1	Alt. Lineage 1	hca_GSE129096_DRONC_TTATGCTGGCAC_7_Rep2	hca_GSE129096_DROP_AGGAGGTGGCGT_7_Rep2	0.9878054329523882
739	DRONC	DROP	Alt. Lineage 1	Alt. Lineage 2	hca_GSE129096_DRONC_TTATGCTGGCAC_7_Rep2	hca_GSE129096_DROP_AGTTGACTATCA_7_Rep2	0.990095711220729
740	DRONC	DROP	Alt. Lineage 1	Cardiomyocyte 1	hca_GSE129096_DRONC_TTATGCTGGCAC_7_Rep2	hca_GSE129096_DROP_CGCACAGATGCT_15_Rep2	0.9890111697275566
741	DRONC	DROP	Alt. Lineage 1	Cardiac Progenitor	hca_GSE129096_DRONC_TTATGCTGGCAC_7_Rep2	hca_GSE129096_DROP_CGAACAGCGAGA_3_Rep1	0.9873293633659147
742	DRONC	DRONC	Alt. Lineage 1	Alt. Lineage 1	hca_GSE129096_DRONC_AGTTCCAGGAGC_7_Rep2	hca_GSE129096_DRONC_TTATGCTGGCAC_7_Rep2	0.9925828192233364
743	DRONC	DROP	Alt. Lineage 1	Cardiomyocyte 1	hca_GSE129096_DRONC_TTATGCTGGCAC_7_Rep2	hca_GSE129096_DROP_CGTATTCCTGTA_15_Rep2	0.9911044085295982
744	DRONC	DROP	Alt. Lineage 1	Cardiomyocyte 2	hca_GSE129096_DRONC_TTATGCTGGCAC_7_Rep2	hca_GSE129096_DROP_CGTACAAGTCAC_15_Rep2	0.9900298608524895
745	DRONC	DRONC	Alt. Lineage 1	Alt. Lineage 1	hca_GSE129096_DRONC_CACACTCCCCGC_7_Rep2	hca_GSE129096_DRONC_TTATGCTGGCAC_7_Rep2	0.9916143610018275
746	DRONC	DRONC	Cardiomyocyte 1	Alt. Lineage 1	hca_GSE129096_DRONC_GACTGCAGTAAA_7_Rep1	hca_GSE129096_DRONC_TTATGCTGGCAC_7_Rep2	0.9915738953071089
747	DRONC	DRONC	Alt. Lineage 1	iPSC	hca_GSE129096_DRONC_TTATGCTGGCAC_7_Rep2	hca_GSE129096_DRONC_TTTCACGCACCG_1_Rep2	0.9875789381925832
748	DRONC	DROP	Alt. Lineage 1	Cardiac Progenitor	hca_GSE129096_DRONC_TTATGCTGGCAC_7_Rep2	hca_GSE129096_DROP_TAGCTACTAACT_3_Rep2	0.9891577112085284
749	DRONC	DROP	Alt. Lineage 1	iPSC	hca_GSE129096_DRONC_TTATGCTGGCAC_7_Rep2	hca_GSE129096_DROP_AAGTCAGATTCT_1_Rep1	0.9857318569042458
750	DRONC	DROP	Alt. Lineage 1	Cardiomyocyte 2	hca_GSE129096_DRONC_TTATGCTGGCAC_7_Rep2	hca_GSE129096_DROP_AATTATTTAAGG_15_Rep2	0.9879484449331883
751	DRONC	DRONC	iPSC	Alt. Lineage 1	hca_GSE129096_DRONC_CCTTGCCCGCAC_0_Rep2	hca_GSE129096_DRONC_TTATGCTGGCAC_7_Rep2	0.9818576435879695
752	DRONC	DROP	Alt. Lineage 1	Alt. Lineage 2	hca_GSE129096_DRONC_TTATGCTGGCAC_7_Rep2	hca_GSE129096_DROP_TCCGCCACCGCA_7_Rep2	0.9868532314228936
753	DRONC	DRONC	Cardiomyocyte 2	Alt. Lineage 1	hca_GSE129096_DRONC_CCTCATTGGTAC_15_Rep2	hca_GSE129096_DRONC_TTATGCTGGCAC_7_Rep2	0.988932943663608
754	DRONC	DROP	Alt. Lineage 1	Alt. Lineage 1	hca_GSE129096_DRONC_TTATGCTGGCAC_7_Rep2	hca_GSE129096_DROP_AATACGACATGC_15_Rep2	0.9888733356911279
755	DRONC	DROP	Alt. Lineage 1	Alt. Lineage 2	hca_GSE129096_DRONC_TTATGCTGGCAC_7_Rep2	hca_GSE129096_DROP_AGAGCCTCGTTC_7_Rep2	0.9895237916423872
756	DRONC	DRONC	Alt. Lineage 1	Cardiomyocyte 2	hca_GSE129096_DRONC_TTATGCTGGCAC_7_Rep2	hca_GSE129096_DRONC_TTCCGGTTCACA_15_Rep2	0.9891383177333359
757	DRONC	DROP	Alt. Lineage 1	iPSC	hca_GSE129096_DRONC_TTATGCTGGCAC_7_Rep2	hca_GSE129096_DROP_GGCGCGCCCTGA_1_Rep1	0.9853185092953405
758	DRONC	DROP	Alt. Lineage 1	iPSC	hca_GSE129096_DRONC_TTATGCTGGCAC_7_Rep2	hca_GSE129096_DROP_TCGCTGGATTTA_1_Rep1	0.9861418753447011
759	DRONC	DRONC	Alt. Lineage 1	Alt. Lineage 1	hca_GSE129096_DRONC_TTATGCTGGCAC_7_Rep2	hca_GSE129096_DRONC_TTGAATCTTGGC_7_Rep2	0.9925015405264194
760	DRONC	DROP	Alt. Lineage 1	iPSC	hca_GSE129096_DRONC_TTATGCTGGCAC_7_Rep2	hca_GSE129096_DROP_CTGTAAACCCCT_1_Rep2	0.9870358957537924
761	DRONC	DRONC	Alt. Lineage 1	Alt. Lineage 1	hca_GSE129096_DRONC_AGGGTTACGTCT_7_Rep2	hca_GSE129096_DRONC_TTATGCTGGCAC_7_Rep2	0.9915763767750233
762	DRONC	DROP	Alt. Lineage 1	Cardiomyocyte 1	hca_GSE129096_DRONC_TTATGCTGGCAC_7_Rep2	hca_GSE129096_DROP_AATAAGCCCATT_15_Rep2	0.9912411246820492
763	DRONC	DROP	Alt. Lineage 1	Alt. Lineage 2	hca_GSE129096_DRONC_TTATGCTGGCAC_7_Rep2	hca_GSE129096_DROP_GAAATGTCATGA_7_Rep2	0.9902578221972855
764	DRONC	DROP	Alt. Lineage 1	Cardiomyocyte 2	hca_GSE129096_DRONC_TTATGCTGGCAC_7_Rep2	hca_GSE129096_DROP_AAGGAGGTGCAC_15_Rep2	0.989047096475535
765	DRONC	DRONC	Cardiac Progenitor	Alt. Lineage 1	hca_GSE129096_DRONC_GGATTCACTTTG_3_Rep1	hca_GSE129096_DRONC_TTATGCTGGCAC_7_Rep2	0.9909852980320556
766	DRONC	DRONC	Cardiomyocyte 2	Alt. Lineage 1	hca_GSE129096_DRONC_TCTGAACTTCCG_15_Rep2	hca_GSE129096_DRONC_TTATGCTGGCAC_7_Rep2	0.9908003970708162
767	DRONC	DROP	Alt. Lineage 1	Alt. Lineage 2	hca_GSE129096_DRONC_TTATGCTGGCAC_7_Rep2	hca_GSE129096_DROP_TACCGGCAAGCA_7_Rep2	0.989420080436993
768	DRONC	DRONC	Alt. Lineage 1	Alt. Lineage 1	hca_GSE129096_DRONC_GCATGATTAAAC_7_Rep2	hca_GSE129096_DRONC_TTATGCTGGCAC_7_Rep2	0.9912235212589912
769	DRONC	DRONC	Alt. Lineage 1	Alt. Lineage 1	hca_GSE129096_DRONC_GTAGGCAGGCAC_7_Rep2	hca_GSE129096_DRONC_TTATGCTGGCAC_7_Rep2	0.9910789781654681
770	DRONC	DROP	Alt. Lineage 1	Alt. Lineage 2	hca_GSE129096_DRONC_TTATGCTGGCAC_7_Rep2	hca_GSE129096_DROP_TCTCTCTGTTTT_7_Rep2	0.9910541083632881
771	DRONC	DROP	Alt. Lineage 1	Cardiomyocyte 1	hca_GSE129096_DRONC_TTATGCTGGCAC_7_Rep2	hca_GSE129096_DROP_GCGTTCAAATAG_15_Rep2	0.989223300055715
772	DRONC	DROP	Alt. Lineage 1	Cardiomyocyte 1	hca_GSE129096_DRONC_TTATGCTGGCAC_7_Rep2	hca_GSE129096_DROP_TACAATCTATGC_7_Rep2	0.991192317651261
773	DRONC	DRONC	Cardiac Progenitor	Alt. Lineage 1	hca_GSE129096_DRONC_GCTCGTTCTTCT_3_Rep1	hca_GSE129096_DRONC_TTATGCTGGCAC_7_Rep2	0.989964706942754
774	DRONC	DROP	Alt. Lineage 1	Cardiomyocyte 1	hca_GSE129096_DRONC_TTATGCTGGCAC_7_Rep2	hca_GSE129096_DROP_GTCGGGCAGATG_15_Rep2	0.9841902657133588
775	DRONC	DRONC	Alt. Lineage 1	Alt. Lineage 1	hca_GSE129096_DRONC_GTCCCTACCTAG_7_Rep2	hca_GSE129096_DRONC_TTATGCTGGCAC_7_Rep2	0.9910706695100598
776	DRONC	DRONC	Cardiomyocyte 1	Alt. Lineage 1	hca_GSE129096_DRONC_TCCTTTGCTGGG_7_Rep1	hca_GSE129096_DRONC_TTATGCTGGCAC_7_Rep2	0.9909435283040505
777	DRONC	DRONC	Cardiomyocyte 1	Alt. Lineage 1	hca_GSE129096_DRONC_TGGAACGGGACT_7_Rep1	hca_GSE129096_DRONC_TTATGCTGGCAC_7_Rep2	0.9894635985799625
778	DRONC	DRONC	Alt. Lineage 1	Alt. Lineage 1	hca_GSE129096_DRONC_GTATATATTGCT_7_Rep2	hca_GSE129096_DRONC_TTATGCTGGCAC_7_Rep2	0.9908029631748246
779	DRONC	DRONC	Alt. Lineage 1	Alt. Lineage 1	hca_GSE129096_DRONC_CAGGAGAATACA_7_Rep2	hca_GSE129096_DRONC_TTATGCTGGCAC_7_Rep2	0.9909920333732938
780	DRONC	DROP	Alt. Lineage 1	Alt. Lineage 2	hca_GSE129096_DRONC_TTATGCTGGCAC_7_Rep2	hca_GSE129096_DROP_AGTTGACTATCG_7_Rep2	0.9885511516418601
781	DRONC	DROP	Alt. Lineage 1	iPSC	hca_GSE129096_DRONC_TTATGCTGGCAC_7_Rep2	hca_GSE129096_DROP_ATCGTGCCGACC_1_Rep2	0.9872965502077006
782	DRONC	DRONC	Cardiomyocyte 2	Alt. Lineage 1	hca_GSE129096_DRONC_TATATCTCGAGC_15_Rep2	hca_GSE129096_DRONC_TTATGCTGGCAC_7_Rep2	0.9896394991490468
783	DRONC	DRONC	Cardiomyocyte 2	Alt. Lineage 1	hca_GSE129096_DRONC_GCCTCCATTCCA_15_Rep2	hca_GSE129096_DRONC_TTATGCTGGCAC_7_Rep2	0.9898765922585603
784	DRONC	DRONC	iPSC	Alt. Lineage 1	hca_GSE129096_DRONC_GCCTTACGCCAT_0_Rep2	hca_GSE129096_DRONC_TTATGCTGGCAC_7_Rep2	0.9854775545482536
785	DRONC	DRONC	Cardiac Progenitor	Alt. Lineage 1	hca_GSE129096_DRONC_GGCTTTTCTGAC_3_Rep1	hca_GSE129096_DRONC_TTATGCTGGCAC_7_Rep2	0.9901163803929318
786	DRONC	DRONC	Cardiac Progenitor	Alt. Lineage 1	hca_GSE129096_DRONC_CTTTGCCTTGGT_3_Rep1	hca_GSE129096_DRONC_TTATGCTGGCAC_7_Rep2	0.9899326639234028
787	DRONC	DRONC	Cardiac Progenitor	Alt. Lineage 1	hca_GSE129096_DRONC_TGCCAGACTTAT_3_Rep2	hca_GSE129096_DRONC_TTATGCTGGCAC_7_Rep2	0.9892127689044593
788	DRONC	DRONC	iPSC	Alt. Lineage 1	hca_GSE129096_DRONC_GGTACCAACTGG_1_Rep2	hca_GSE129096_DRONC_TTATGCTGGCAC_7_Rep2	0.9879884754873488
789	DRONC	DRONC	Cardiac Progenitor	Alt. Lineage 1	hca_GSE129096_DRONC_GGTCACTGGTCC_3_Rep1	hca_GSE129096_DRONC_TTATGCTGGCAC_7_Rep2	0.9898624911721189
790	DRONC	DRONC	iPSC	Alt. Lineage 1	hca_GSE129096_DRONC_TCTTACCCTTCA_0_Rep2	hca_GSE129096_DRONC_TTATGCTGGCAC_7_Rep2	0.9880471259567831
791	DRONC	DROP	Alt. Lineage 1	iPSC	hca_GSE129096_DRONC_TTATGCTGGCAC_7_Rep2	hca_GSE129096_DROP_GCGGCGCTTTTG_3_Rep2	0.9872816102417741
792	DRONC	DRONC	Alt. Lineage 1	Alt. Lineage 1	hca_GSE129096_DRONC_TAGCTCACTTCC_7_Rep2	hca_GSE129096_DRONC_TTATGCTGGCAC_7_Rep2	0.991341777670743
793	DRONC	DROP	Alt. Lineage 1	Cardiomyocyte 1	hca_GSE129096_DRONC_TTATGCTGGCAC_7_Rep2	hca_GSE129096_DROP_GTCTAAGTCGGC_15_Rep2	0.9842604301531153
794	DRONC	DROP	Alt. Lineage 1	iPSC	hca_GSE129096_DRONC_TTATGCTGGCAC_7_Rep2	hca_GSE129096_DROP_ATTCATCTACAT_1_Rep2	0.9843665777265875
795	DRONC	DROP	Alt. Lineage 1	Alt. Lineage 2	hca_GSE129096_DRONC_TTATGCTGGCAC_7_Rep2	hca_GSE129096_DROP_CAGGACGTTACC_7_Rep2	0.9900491883042729
796	DRONC	DRONC	Cardiomyocyte 1	Alt. Lineage 1	hca_GSE129096_DRONC_TCGTCTCAAGCC_7_Rep1	hca_GSE129096_DRONC_TTATGCTGGCAC_7_Rep2	0.9907599485092218
797	DRONC	DRONC	iPSC	Alt. Lineage 1	hca_GSE129096_DRONC_CGTTTGTATTAT_0_Rep2	hca_GSE129096_DRONC_TTATGCTGGCAC_7_Rep2	0.9878674517873481
798	DRONC	DRONC	Alt. Lineage 1	Alt. Lineage 1	hca_GSE129096_DRONC_CTCATTACCTCT_7_Rep2	hca_GSE129096_DRONC_TTATGCTGGCAC_7_Rep2	0.9912319767708946
799	DRONC	DRONC	Cardiomyocyte 1	Alt. Lineage 1	hca_GSE129096_DRONC_ACCGGAGAGTAG_7_Rep1	hca_GSE129096_DRONC_TTATGCTGGCAC_7_Rep2	0.990903178241676
800	DRONC	DRONC	iPSC	Alt. Lineage 1	hca_GSE129096_DRONC_ACCGTTTATGTT_1_Rep2	hca_GSE129096_DRONC_TTATGCTGGCAC_7_Rep2	0.9902687058253987
801	DRONC	DROP	Alt. Lineage 1	Alt. Lineage 1	hca_GSE129096_DRONC_TTATGCTGGCAC_7_Rep2	hca_GSE129096_DROP_TGTGTCTGAATA_7_Rep2	0.9886966234411143
802	DRONC	DROP	Alt. Lineage 1	Cardiomyocyte 2	hca_GSE129096_DRONC_TTATGCTGGCAC_7_Rep2	hca_GSE129096_DROP_ATAGCCAGAACT_15_Rep2	0.9879827943046758
803	DRONC	DRONC	Alt. Lineage 1	Alt. Lineage 1	hca_GSE129096_DRONC_TTATGCTGGCAC_7_Rep2	hca_GSE129096_DRONC_TTCACCGCACGT_7_Rep2	0.9906999341680413
804	DRONC	DRONC	Alt. Lineage 1	Alt. Lineage 1	hca_GSE129096_DRONC_TGTAAGAGATTG_7_Rep2	hca_GSE129096_DRONC_TTATGCTGGCAC_7_Rep2	0.991812787588337
805	DRONC	DROP	Alt. Lineage 1	Alt. Lineage 2	hca_GSE129096_DRONC_TTATGCTGGCAC_7_Rep2	hca_GSE129096_DROP_ATTCTCCTCGGG_7_Rep2	0.9871231550968719
806	DRONC	DROP	Alt. Lineage 1	Alt. Lineage 2	hca_GSE129096_DRONC_TTATGCTGGCAC_7_Rep2	hca_GSE129096_DROP_GGATCCGCTCGT_7_Rep2	0.9868115827140022
807	DRONC	DROP	Alt. Lineage 1	Cardiac Progenitor	hca_GSE129096_DRONC_TTATGCTGGCAC_7_Rep2	hca_GSE129096_DROP_ACGATTGGGTGT_3_Rep1	0.9884572406379666
808	DRONC	DROP	Alt. Lineage 1	Alt. Lineage 1	hca_GSE129096_DRONC_TTATGCTGGCAC_7_Rep2	hca_GSE129096_DROP_AGTAATTTTTGT_7_Rep2	0.9894925546078892
809	DRONC	DROP	Alt. Lineage 1	Alt. Lineage 1	hca_GSE129096_DRONC_TTATGCTGGCAC_7_Rep2	hca_GSE129096_DROP_ATCGGATATCCA_7_Rep2	0.9886197142942027
810	DRONC	DROP	Alt. Lineage 1	Alt. Lineage 2	hca_GSE129096_DRONC_TTATGCTGGCAC_7_Rep2	hca_GSE129096_DROP_ACGAAAACTCAA_7_Rep2	0.9877431393935913
811	DRONC	DRONC	iPSC	Alt. Lineage 1	hca_GSE129096_DRONC_GGGAGACTCGAT_1_Rep2	hca_GSE129096_DRONC_TTATGCTGGCAC_7_Rep2	0.9900828280074777
812	DRONC	DROP	Alt. Lineage 1	Alt. Lineage 1	hca_GSE129096_DRONC_TTATGCTGGCAC_7_Rep2	hca_GSE129096_DROP_ATACCCAAAGGA_7_Rep2	0.9909777185425771
813	DRONC	DRONC	Cardiac Progenitor	Alt. Lineage 1	hca_GSE129096_DRONC_GCTTTTGGTAGG_3_Rep1	hca_GSE129096_DRONC_TTATGCTGGCAC_7_Rep2	0.9895774581458323
814	DRONC	DRONC	Cardiac Progenitor	Alt. Lineage 1	hca_GSE129096_DRONC_TCGCAATTTCAA_3_Rep1	hca_GSE129096_DRONC_TTATGCTGGCAC_7_Rep2	0.9903430939733951
815	DRONC	DROP	Alt. Lineage 1	Alt. Lineage 2	hca_GSE129096_DRONC_TTATGCTGGCAC_7_Rep2	hca_GSE129096_DROP_CAAGGCCCGAGC_7_Rep2	0.9889616711149769
816	DRONC	DROP	Alt. Lineage 1	Alt. Lineage 2	hca_GSE129096_DRONC_TTATGCTGGCAC_7_Rep2	hca_GSE129096_DROP_TCACGCAATCTC_7_Rep2	0.9857148131201472
817	DRONC	DROP	Alt. Lineage 1	Cardiomyocyte 1	hca_GSE129096_DRONC_TTATGCTGGCAC_7_Rep2	hca_GSE129096_DROP_AGAAGTTGGCCG_15_Rep2	0.9856047720295881
818	DRONC	DROP	Alt. Lineage 1	Cardiomyocyte 1	hca_GSE129096_DRONC_TTATGCTGGCAC_7_Rep2	hca_GSE129096_DROP_AGCGCCACCCTC_15_Rep2	0.9841378631117172
819	DRONC	DRONC	Alt. Lineage 1	iPSC	hca_GSE129096_DRONC_TTATGCTGGCAC_7_Rep2	hca_GSE129096_DRONC_TTGTGTCTCATG_1_Rep2	0.9907245800462188
820	DRONC	DRONC	Cardiomyocyte 1	Alt. Lineage 1	hca_GSE129096_DRONC_CCCCTTCCATCG_7_Rep1	hca_GSE129096_DRONC_TTATGCTGGCAC_7_Rep2	0.9913411614578754
821	DRONC	DROP	Alt. Lineage 1	Cardiomyocyte 1	hca_GSE129096_DRONC_TTATGCTGGCAC_7_Rep2	hca_GSE129096_DROP_TAAGCGAATGGG_15_Rep2	0.9862058563966358
822	DRONC	DROP	Alt. Lineage 1	Alt. Lineage 1	hca_GSE129096_DRONC_TTATGCTGGCAC_7_Rep2	hca_GSE129096_DROP_ATTCGGCGAACC_15_Rep2	0.9885447124097366
823	DRONC	DRONC	Cardiac Progenitor	Alt. Lineage 1	hca_GSE129096_DRONC_CCTTAGATTCTC_3_Rep1	hca_GSE129096_DRONC_TTATGCTGGCAC_7_Rep2	0.9888437137591786
824	DRONC	DRONC	Cardiac Progenitor	Alt. Lineage 1	hca_GSE129096_DRONC_AACTCATCGAGT_3_Rep1	hca_GSE129096_DRONC_TTATGCTGGCAC_7_Rep2	0.9896418818102636
825	DRONC	DROP	Alt. Lineage 1	iPSC	hca_GSE129096_DRONC_TTATGCTGGCAC_7_Rep2	hca_GSE129096_DROP_AGGCTTTGGAGT_1_Rep2	0.9868318954988693
826	DRONC	DROP	Alt. Lineage 1	Alt. Lineage 2	hca_GSE129096_DRONC_TTATGCTGGCAC_7_Rep2	hca_GSE129096_DROP_GTCTTGAAATTC_7_Rep2	0.9883041083572528
827	DRONC	DRONC	Cardiomyocyte 1	Alt. Lineage 1	hca_GSE129096_DRONC_CCTCTTTAGTGG_7_Rep1	hca_GSE129096_DRONC_TTATGCTGGCAC_7_Rep2	0.990496653430227
828	DRONC	DROP	Alt. Lineage 1	Alt. Lineage 2	hca_GSE129096_DRONC_TTATGCTGGCAC_7_Rep2	hca_GSE129096_DROP_CTCTGCAACTCC_7_Rep2	0.9837301904332232
829	DRONC	DROP	Alt. Lineage 1	Cardiomyocyte 2	hca_GSE129096_DRONC_TTATGCTGGCAC_7_Rep2	hca_GSE129096_DROP_GACGTAATAAGG_15_Rep2	0.9871739556628328
830	DRONC	DRONC	Cardiac Progenitor	Alt. Lineage 1	hca_GSE129096_DRONC_CCAACGTTTGTC_3_Rep1	hca_GSE129096_DRONC_TTATGCTGGCAC_7_Rep2	0.9894601476415719
831	DRONC	DRONC	Cardiac Progenitor	Alt. Lineage 1	hca_GSE129096_DRONC_TATCTATTAAGC_3_Rep1	hca_GSE129096_DRONC_TTATGCTGGCAC_7_Rep2	0.9909749892540091
832	DRONC	DRONC	Cardiomyocyte 2	Alt. Lineage 1	hca_GSE129096_DRONC_GAAACTAGGATT_15_Rep2	hca_GSE129096_DRONC_TTATGCTGGCAC_7_Rep2	0.9882546951667013
833	DRONC	DROP	Alt. Lineage 1	iPSC	hca_GSE129096_DRONC_TTATGCTGGCAC_7_Rep2	hca_GSE129096_DROP_GCGGAACCGTTA_0_Rep2	0.9856982397755264
834	DRONC	DROP	Alt. Lineage 1	iPSC	hca_GSE129096_DRONC_TTATGCTGGCAC_7_Rep2	hca_GSE129096_DROP_CCGCTTCGCGCT_0_Rep2	0.9859012848187416
835	DRONC	DRONC	Cardiac Progenitor	Alt. Lineage 1	hca_GSE129096_DRONC_CCGGCACCACTC_3_Rep1	hca_GSE129096_DRONC_TTATGCTGGCAC_7_Rep2	0.9890806826770155
836	DRONC	DRONC	Cardiomyocyte 1	Alt. Lineage 1	hca_GSE129096_DRONC_CGATTGATCAGC_7_Rep2	hca_GSE129096_DRONC_TTATGCTGGCAC_7_Rep2	0.9917029410643705
837	DRONC	DRONC	Cardiomyocyte 2	Alt. Lineage 1	hca_GSE129096_DRONC_GGTCCGCCTTTC_15_Rep2	hca_GSE129096_DRONC_TTATGCTGGCAC_7_Rep2	0.9888985871120435
838	DRONC	DRONC	Cardiomyocyte 2	Alt. Lineage 1	hca_GSE129096_DRONC_TTACCAATATTG_15_Rep2	hca_GSE129096_DRONC_TTATGCTGGCAC_7_Rep2	0.9905670609633284
839	DRONC	DROP	Alt. Lineage 1	Alt. Lineage 2	hca_GSE129096_DRONC_TTATGCTGGCAC_7_Rep2	hca_GSE129096_DROP_CGTCACATTTTC_7_Rep2	0.9883145116289329
840	DRONC	DRONC	Cardiac Progenitor	Alt. Lineage 1	hca_GSE129096_DRONC_ATCGAGAGTTTA_3_Rep1	hca_GSE129096_DRONC_TTATGCTGGCAC_7_Rep2	0.9897498367863277
841	DRONC	DRONC	iPSC	Alt. Lineage 1	hca_GSE129096_DRONC_AAGGACATAGTC_1_Rep2	hca_GSE129096_DRONC_TTATGCTGGCAC_7_Rep2	0.9902734679997859
842	DRONC	DROP	Alt. Lineage 1	Alt. Lineage 2	hca_GSE129096_DRONC_TTATGCTGGCAC_7_Rep2	hca_GSE129096_DROP_AGGATTCGTTCA_7_Rep2	0.9890004257457397
843	DRONC	DRONC	Cardiac Progenitor	Alt. Lineage 1	hca_GSE129096_DRONC_CACCTCCATTCT_3_Rep1	hca_GSE129096_DRONC_TTATGCTGGCAC_7_Rep2	0.9901315048158346
844	DRONC	DRONC	Cardiac Progenitor	Alt. Lineage 1	hca_GSE129096_DRONC_GACGCATCGACT_3_Rep2	hca_GSE129096_DRONC_TTATGCTGGCAC_7_Rep2	0.9893562089010863
845	DRONC	DROP	Alt. Lineage 1	iPSC	hca_GSE129096_DRONC_TTATGCTGGCAC_7_Rep2	hca_GSE129096_DROP_GGCCATGAGATT_1_Rep1	0.9838814524791683
846	DRONC	DROP	Alt. Lineage 1	Cardiomyocyte 1	hca_GSE129096_DRONC_TTATGCTGGCAC_7_Rep2	hca_GSE129096_DROP_TATCATTCCCGT_15_Rep2	0.990006885577475
847	DRONC	DROP	Alt. Lineage 1	Cardiomyocyte 1	hca_GSE129096_DRONC_TTATGCTGGCAC_7_Rep2	hca_GSE129096_DROP_TTACCACCGGAC_15_Rep2	0.9854850809442283
848	DRONC	DROP	Alt. Lineage 1	Alt. Lineage 1	hca_GSE129096_DRONC_TTATGCTGGCAC_7_Rep2	hca_GSE129096_DROP_TGTAACGGTGGA_15_Rep2	0.9877895567330716
849	DRONC	DRONC	Cardiac Progenitor	Alt. Lineage 1	hca_GSE129096_DRONC_GGCTTCTCCCCT_3_Rep1	hca_GSE129096_DRONC_TTATGCTGGCAC_7_Rep2	0.9900188605195833
850	DRONC	DROP	Alt. Lineage 1	Alt. Lineage 1	hca_GSE129096_DRONC_TTATGCTGGCAC_7_Rep2	hca_GSE129096_DROP_ATCCACTTTTAA_15_Rep2	0.987053342227964
851	DRONC	DRONC	Cardiac Progenitor	Alt. Lineage 1	hca_GSE129096_DRONC_CCGTGATAATTA_3_Rep1	hca_GSE129096_DRONC_TTATGCTGGCAC_7_Rep2	0.9902667394347422
852	DRONC	DRONC	Cardiomyocyte 2	Alt. Lineage 1	hca_GSE129096_DRONC_AATTCCTCCCCG_15_Rep2	hca_GSE129096_DRONC_TTATGCTGGCAC_7_Rep2	0.9897332806935324
853	DRONC	DROP	Alt. Lineage 1	Cardiomyocyte 1	hca_GSE129096_DRONC_TTATGCTGGCAC_7_Rep2	hca_GSE129096_DROP_TCCGTTGGAAAG_7_Rep2	0.9859990459308665
854	DRONC	DROP	Alt. Lineage 1	iPSC	hca_GSE129096_DRONC_TTATGCTGGCAC_7_Rep2	hca_GSE129096_DROP_TTCCGTGCGTAT_0_Rep1	0.9850560156253998
855	DRONC	DRONC	Cardiomyocyte 1	Alt. Lineage 1	hca_GSE129096_DRONC_CCACCTCGACAG_7_Rep1	hca_GSE129096_DRONC_TTATGCTGGCAC_7_Rep2	0.9899279588945616
856	DRONC	DROP	Alt. Lineage 1	Cardiac Progenitor	hca_GSE129096_DRONC_TTATGCTGGCAC_7_Rep2	hca_GSE129096_DROP_GATGCCGTAATC_3_Rep1	0.9871418866129248
857	DRONC	DRONC	Alt. Lineage 1	Alt. Lineage 1	hca_GSE129096_DRONC_TGAGGCTGGTCG_7_Rep2	hca_GSE129096_DRONC_TTATGCTGGCAC_7_Rep2	0.9912740698090344
858	DRONC	DRONC	Cardiomyocyte 1	Alt. Lineage 1	hca_GSE129096_DRONC_CCTCCGCTCCGG_7_Rep1	hca_GSE129096_DRONC_TTATGCTGGCAC_7_Rep2	0.990621394222231
859	DRONC	DROP	Alt. Lineage 1	Cardiac Progenitor	hca_GSE129096_DRONC_TTATGCTGGCAC_7_Rep2	hca_GSE129096_DROP_CGGAGGAGATTT_7_Rep2	0.9868054186714403
860	DRONC	DRONC	Cardiomyocyte 2	Alt. Lineage 1	hca_GSE129096_DRONC_CAATTATGCTAC_15_Rep2	hca_GSE129096_DRONC_TTATGCTGGCAC_7_Rep2	0.9895861146669855
861	DRONC	DRONC	iPSC	Alt. Lineage 1	hca_GSE129096_DRONC_AGGAATGGGATA_0_Rep1	hca_GSE129096_DRONC_TTATGCTGGCAC_7_Rep2	0.9901992711792146
862	DRONC	DROP	Alt. Lineage 1	Cardiac Progenitor	hca_GSE129096_DRONC_TTATGCTGGCAC_7_Rep2	hca_GSE129096_DROP_CTGGCCAAAATT_3_Rep1	0.9858340562301658
863	DRONC	DROP	Alt. Lineage 1	iPSC	hca_GSE129096_DRONC_TTATGCTGGCAC_7_Rep2	hca_GSE129096_DROP_TTAGCTTCGTTG_1_Rep2	0.9871668765414384
864	DRONC	DRONC	Cardiomyocyte 2	Alt. Lineage 1	hca_GSE129096_DRONC_TACGCAGAGGTA_15_Rep2	hca_GSE129096_DRONC_TTATGCTGGCAC_7_Rep2	0.9903336363036531
865	DRONC	DROP	Alt. Lineage 1	Alt. Lineage 1	hca_GSE129096_DRONC_TTATGCTGGCAC_7_Rep2	hca_GSE129096_DROP_CACAGCGACAGG_7_Rep2	0.9862637488144085
866	DRONC	DRONC	Cardiomyocyte 2	Alt. Lineage 1	hca_GSE129096_DRONC_GTCGTCCCACCA_15_Rep2	hca_GSE129096_DRONC_TTATGCTGGCAC_7_Rep2	0.9884650463490846
867	DRONC	DRONC	Cardiomyocyte 1	Alt. Lineage 1	hca_GSE129096_DRONC_CCGTAGTTTAGG_7_Rep1	hca_GSE129096_DRONC_TTATGCTGGCAC_7_Rep2	0.9894235891500345
868	DRONC	DRONC	iPSC	Alt. Lineage 1	hca_GSE129096_DRONC_TACTCCGGTACG_0_Rep2	hca_GSE129096_DRONC_TTATGCTGGCAC_7_Rep2	0.9884023138058027
869	DRONC	DRONC	iPSC	Alt. Lineage 1	hca_GSE129096_DRONC_ATTCTTATACCA_0_Rep1	hca_GSE129096_DRONC_TTATGCTGGCAC_7_Rep2	0.9900213804068073
870	DRONC	DROP	Alt. Lineage 1	Cardiomyocyte 1	hca_GSE129096_DRONC_TTATGCTGGCAC_7_Rep2	hca_GSE129096_DROP_GATTACCGTAAA_15_Rep2	0.9896033426283177
871	DRONC	DRONC	Cardiomyocyte 1	Alt. Lineage 1	hca_GSE129096_DRONC_TGTTACTTATTT_7_Rep1	hca_GSE129096_DRONC_TTATGCTGGCAC_7_Rep2	0.9894627069583184
872	DRONC	DRONC	Cardiomyocyte 2	Alt. Lineage 1	hca_GSE129096_DRONC_ATCTAAACTTGC_15_Rep2	hca_GSE129096_DRONC_TTATGCTGGCAC_7_Rep2	0.9874136293829866
873	DRONC	DROP	Alt. Lineage 1	Cardiomyocyte 1	hca_GSE129096_DRONC_TTATGCTGGCAC_7_Rep2	hca_GSE129096_DROP_CTGCATGTCAGG_15_Rep2	0.9845486857884463
874	DRONC	DROP	Alt. Lineage 1	Cardiomyocyte 2	hca_GSE129096_DRONC_TTATGCTGGCAC_7_Rep2	hca_GSE129096_DROP_ATATCCCAATGA_15_Rep2	0.9871537543848876
875	DRONC	DRONC	Cardiac Progenitor	Alt. Lineage 1	hca_GSE129096_DRONC_GGCTTACTGTTT_3_Rep1	hca_GSE129096_DRONC_TTATGCTGGCAC_7_Rep2	0.9887212462554152
876	DRONC	DRONC	iPSC	Alt. Lineage 1	hca_GSE129096_DRONC_GGGCCTTTGAAA_3_Rep2	hca_GSE129096_DRONC_TTATGCTGGCAC_7_Rep2	0.9883484529125053
877	DRONC	DROP	Alt. Lineage 1	Cardiac Progenitor	hca_GSE129096_DRONC_TTATGCTGGCAC_7_Rep2	hca_GSE129096_DROP_GGTACCTACTTG_3_Rep2	0.9882555859489789
878	DRONC	DROP	Alt. Lineage 1	Cardiomyocyte 1	hca_GSE129096_DRONC_TTATGCTGGCAC_7_Rep2	hca_GSE129096_DROP_ATGACATTTCTG_15_Rep2	0.9869412475550389
879	DRONC	DRONC	iPSC	Alt. Lineage 1	hca_GSE129096_DRONC_CTCAAGCCATTT_0_Rep1	hca_GSE129096_DRONC_TTATGCTGGCAC_7_Rep2	0.9903450159936423
880	DRONC	DROP	Alt. Lineage 1	Cardiomyocyte 2	hca_GSE129096_DRONC_TTATGCTGGCAC_7_Rep2	hca_GSE129096_DROP_ATTCGTATCAAC_15_Rep2	0.9876518863437284
881	DRONC	DRONC	Cardiac Progenitor	Alt. Lineage 1	hca_GSE129096_DRONC_GGTTTGAAGGCT_3_Rep1	hca_GSE129096_DRONC_TTATGCTGGCAC_7_Rep2	0.9889951619043144
882	DRONC	DRONC	Alt. Lineage 1	Cardiomyocyte 1	hca_GSE129096_DRONC_TTATGCTGGCAC_7_Rep2	hca_GSE129096_DRONC_TTTATGTCGCGC_7_Rep1	0.991181745880126
883	DRONC	DROP	Alt. Lineage 1	Alt. Lineage 2	hca_GSE129096_DRONC_TTATGCTGGCAC_7_Rep2	hca_GSE129096_DROP_CTGTCAGGTTAG_7_Rep2	0.987823145531224
884	DRONC	DROP	Alt. Lineage 1	Cardiomyocyte 2	hca_GSE129096_DRONC_TTATGCTGGCAC_7_Rep2	hca_GSE129096_DROP_TTCGGCTATCAT_15_Rep2	0.9875361324066483
885	DRONC	DROP	Alt. Lineage 1	Cardiomyocyte 2	hca_GSE129096_DRONC_TTATGCTGGCAC_7_Rep2	hca_GSE129096_DROP_GCCGCGCTCTTG_15_Rep2	0.985321687053252
886	DRONC	DROP	Alt. Lineage 1	Alt. Lineage 2	hca_GSE129096_DRONC_TTATGCTGGCAC_7_Rep2	hca_GSE129096_DROP_CCTTAAGCTACC_7_Rep2	0.9892475430465293
887	DRONC	DRONC	Alt. Lineage 1	Alt. Lineage 1	hca_GSE129096_DRONC_TGCCCGAGAGAG_7_Rep2	hca_GSE129096_DRONC_TTATGCTGGCAC_7_Rep2	0.9907493424788304
888	DRONC	DROP	Alt. Lineage 1	Alt. Lineage 1	hca_GSE129096_DRONC_TTATGCTGGCAC_7_Rep2	hca_GSE129096_DROP_GCCATGTGTCGC_15_Rep2	0.9866951149262341
889	DRONC	DROP	Alt. Lineage 1	Cardiomyocyte 1	hca_GSE129096_DRONC_TTATGCTGGCAC_7_Rep2	hca_GSE129096_DROP_TTCGTAAGAGTC_7_Rep2	0.9873581208077417
890	DRONC	DROP	Alt. Lineage 1	Cardiomyocyte 1	hca_GSE129096_DRONC_TTATGCTGGCAC_7_Rep2	hca_GSE129096_DROP_TCCATAACAAAA_15_Rep2	0.9859630056962139
891	DRONC	DROP	Alt. Lineage 1	Alt. Lineage 2	hca_GSE129096_DRONC_TTATGCTGGCAC_7_Rep2	hca_GSE129096_DROP_GGCCACGCGCTT_7_Rep2	0.9886030959858871
892	DRONC	DRONC	Alt. Lineage 1	Alt. Lineage 1	hca_GSE129096_DRONC_GTTTGTGATATG_7_Rep2	hca_GSE129096_DRONC_TTATGCTGGCAC_7_Rep2	0.9893254071184571
893	DRONC	DRONC	Cardiomyocyte 2	Alt. Lineage 1	hca_GSE129096_DRONC_TATCGCGGCGAG_15_Rep2	hca_GSE129096_DRONC_TTATGCTGGCAC_7_Rep2	0.9893671167009127
894	DRONC	DRONC	iPSC	Alt. Lineage 1	hca_GSE129096_DRONC_CCAGAAGGCGCT_0_Rep1	hca_GSE129096_DRONC_TTATGCTGGCAC_7_Rep2	0.989580186811325
895	DRONC	DROP	Alt. Lineage 1	Cardiac Progenitor	hca_GSE129096_DRONC_TTATGCTGGCAC_7_Rep2	hca_GSE129096_DROP_TTCTTAGAATTC_3_Rep2	0.9862781970152821
896	DRONC	DROP	Alt. Lineage 1	Cardiomyocyte 2	hca_GSE129096_DRONC_TTATGCTGGCAC_7_Rep2	hca_GSE129096_DROP_CTTGCTGTCGAT_15_Rep2	0.9868652807985397
897	DRONC	DRONC	Alt. Lineage 1	Alt. Lineage 1	hca_GSE129096_DRONC_TATAGTGTACCC_7_Rep2	hca_GSE129096_DRONC_TTATGCTGGCAC_7_Rep2	0.9904271095695963
898	DRONC	DRONC	Cardiomyocyte 2	Alt. Lineage 1	hca_GSE129096_DRONC_TTAGGTTCGCGA_15_Rep2	hca_GSE129096_DRONC_TTATGCTGGCAC_7_Rep2	0.9894509430980986
899	DRONC	DRONC	iPSC	Alt. Lineage 1	hca_GSE129096_DRONC_CTGGTAGACTGA_1_Rep2	hca_GSE129096_DRONC_TTATGCTGGCAC_7_Rep2	0.9887553956288176
900	DRONC	DROP	Alt. Lineage 1	Cardiomyocyte 1	hca_GSE129096_DRONC_TTATGCTGGCAC_7_Rep2	hca_GSE129096_DROP_GCAGTTATATCA_15_Rep2	0.9897873511488612
901	DRONC	DROP	Alt. Lineage 1	Cardiomyocyte 2	hca_GSE129096_DRONC_TTATGCTGGCAC_7_Rep2	hca_GSE129096_DROP_CATACAGGAAGT_15_Rep2	0.9860531225273569
902	DRONC	DROP	Alt. Lineage 1	iPSC	hca_GSE129096_DRONC_TTATGCTGGCAC_7_Rep2	hca_GSE129096_DROP_AGGTCAAGGATA_0_Rep2	0.9882078126935809
903	DRONC	DROP	Alt. Lineage 1	iPSC	hca_GSE129096_DRONC_TTATGCTGGCAC_7_Rep2	hca_GSE129096_DROP_CAGGCAACCGAT_3_Rep2	0.9864724016234852
904	DRONC	DRONC	Alt. Lineage 1	Alt. Lineage 1	hca_GSE129096_DRONC_TTACAGATCCGT_7_Rep2	hca_GSE129096_DRONC_TTATGCTGGCAC_7_Rep2	0.9910564267334205
905	DRONC	DROP	Alt. Lineage 1	Alt. Lineage 2	hca_GSE129096_DRONC_TTATGCTGGCAC_7_Rep2	hca_GSE129096_DROP_TTAGATTAGCTT_7_Rep2	0.9862789889366479
906	DRONC	DRONC	Alt. Lineage 1	Alt. Lineage 1	hca_GSE129096_DRONC_TTAACAGTCACC_7_Rep2	hca_GSE129096_DRONC_TTATGCTGGCAC_7_Rep2	0.9907906791384377
907	DRONC	DRONC	Cardiac Progenitor	Alt. Lineage 1	hca_GSE129096_DRONC_GATTTAACTTGA_3_Rep1	hca_GSE129096_DRONC_TTATGCTGGCAC_7_Rep2	0.9896579619770531
908	DRONC	DRONC	Cardiomyocyte 2	Alt. Lineage 1	hca_GSE129096_DRONC_AGTCGAATTGTA_15_Rep2	hca_GSE129096_DRONC_TTATGCTGGCAC_7_Rep2	0.9892473133292439
909	DRONC	DROP	Alt. Lineage 1	Cardiac Progenitor	hca_GSE129096_DRONC_TTATGCTGGCAC_7_Rep2	hca_GSE129096_DROP_ATCGTCCCTCGG_3_Rep1	0.9902332775219556
910	DRONC	DRONC	Alt. Lineage 1	Alt. Lineage 1	hca_GSE129096_DRONC_ACGTTCATTTCG_7_Rep2	hca_GSE129096_DRONC_TTATGCTGGCAC_7_Rep2	0.9900013991408937
911	DRONC	DROP	Alt. Lineage 1	Cardiac Progenitor	hca_GSE129096_DRONC_TTATGCTGGCAC_7_Rep2	hca_GSE129096_DROP_TAGGAAAACCAC_3_Rep2	0.9906181470260261
912	DRONC	DRONC	Alt. Lineage 1	Cardiomyocyte 1	hca_GSE129096_DRONC_TTATGCTGGCAC_7_Rep2	hca_GSE129096_DRONC_TTCTCTTGATGT_7_Rep1	0.9885136304656814
913	DRONC	DROP	Alt. Lineage 1	iPSC	hca_GSE129096_DRONC_TTATGCTGGCAC_7_Rep2	hca_GSE129096_DROP_ATTCCTGCCGAG_1_Rep2	0.987239821818009
914	DRONC	DROP	Alt. Lineage 1	Cardiomyocyte 1	hca_GSE129096_DRONC_TTATGCTGGCAC_7_Rep2	hca_GSE129096_DROP_TTCCCTGGCATG_15_Rep2	0.9857670611702473
915	DRONC	DROP	Alt. Lineage 1	Cardiomyocyte 2	hca_GSE129096_DRONC_TTATGCTGGCAC_7_Rep2	hca_GSE129096_DROP_TTCCACCCAGAC_15_Rep2	0.9890080576272136
916	DRONC	DRONC	Alt. Lineage 1	Alt. Lineage 1	hca_GSE129096_DRONC_CATGCCCTCACC_7_Rep2	hca_GSE129096_DRONC_TTATGCTGGCAC_7_Rep2	0.9900284860951902
917	DRONC	DRONC	Alt. Lineage 1	Alt. Lineage 1	hca_GSE129096_DRONC_CCATTCGAAGAC_7_Rep2	hca_GSE129096_DRONC_TTATGCTGGCAC_7_Rep2	0.9908469645460166
918	DRONC	DRONC	Cardiomyocyte 2	Alt. Lineage 1	hca_GSE129096_DRONC_ACGATGAGTCTG_15_Rep2	hca_GSE129096_DRONC_TTATGCTGGCAC_7_Rep2	0.9896246556370868
919	DRONC	DRONC	Cardiomyocyte 2	Alt. Lineage 1	hca_GSE129096_DRONC_ACCAATATCGTC_15_Rep2	hca_GSE129096_DRONC_TTATGCTGGCAC_7_Rep2	0.9896798680929094
920	DRONC	DRONC	Alt. Lineage 1	Alt. Lineage 1	hca_GSE129096_DRONC_TTATGCTGGCAC_7_Rep2	hca_GSE129096_DRONC_TTCTTCACTAGA_7_Rep2	0.990429943065032
921	DRONC	DRONC	Cardiomyocyte 2	Alt. Lineage 1	hca_GSE129096_DRONC_AGTCTCGCCACA_15_Rep2	hca_GSE129096_DRONC_TTATGCTGGCAC_7_Rep2	0.9898039775201454
922	DRONC	DROP	Alt. Lineage 1	Alt. Lineage 2	hca_GSE129096_DRONC_TTATGCTGGCAC_7_Rep2	hca_GSE129096_DROP_CTGCACCCTCTG_7_Rep2	0.9889401983682169
923	DRONC	DROP	Alt. Lineage 1	Alt. Lineage 2	hca_GSE129096_DRONC_TTATGCTGGCAC_7_Rep2	hca_GSE129096_DROP_GTGGACGCCCAC_7_Rep2	0.9860268417098669
924	DRONC	DROP	Alt. Lineage 1	Alt. Lineage 2	hca_GSE129096_DRONC_TTATGCTGGCAC_7_Rep2	hca_GSE129096_DROP_TTCTCAGGCTAA_7_Rep2	0.9867060949621319
925	DRONC	DROP	Alt. Lineage 1	Cardiomyocyte 2	hca_GSE129096_DRONC_TTATGCTGGCAC_7_Rep2	hca_GSE129096_DROP_CGTGAAATAGCT_15_Rep2	0.9896976787429661
926	DRONC	DRONC	Alt. Lineage 1	Alt. Lineage 1	hca_GSE129096_DRONC_GTAAGAGAGGTG_7_Rep2	hca_GSE129096_DRONC_TTATGCTGGCAC_7_Rep2	0.99041664162149
927	DRONC	DRONC	iPSC	Alt. Lineage 1	hca_GSE129096_DRONC_GAACAACTGTCT_1_Rep2	hca_GSE129096_DRONC_TTATGCTGGCAC_7_Rep2	0.989812189290004
928	DRONC	DRONC	Alt. Lineage 1	Alt. Lineage 1	hca_GSE129096_DRONC_TCCCAGGCTAGA_7_Rep2	hca_GSE129096_DRONC_TTATGCTGGCAC_7_Rep2	0.9904770794437945
929	DRONC	DRONC	Cardiac Progenitor	Alt. Lineage 1	hca_GSE129096_DRONC_GTGAATTAGTCC_3_Rep1	hca_GSE129096_DRONC_TTATGCTGGCAC_7_Rep2	0.9884093112957606
930	DRONC	DRONC	Alt. Lineage 1	Alt. Lineage 1	hca_GSE129096_DRONC_TCTCAGACACGA_7_Rep2	hca_GSE129096_DRONC_TTATGCTGGCAC_7_Rep2	0.9893986308157545
931	DRONC	DRONC	Cardiomyocyte 1	Alt. Lineage 1	hca_GSE129096_DRONC_GAGAAAACAGAA_7_Rep1	hca_GSE129096_DRONC_TTATGCTGGCAC_7_Rep2	0.9888015925046505
932	DRONC	DRONC	Cardiomyocyte 2	Alt. Lineage 1	hca_GSE129096_DRONC_ACTACCTAAGGA_15_Rep2	hca_GSE129096_DRONC_TTATGCTGGCAC_7_Rep2	0.9907808555574676
933	DRONC	DROP	Alt. Lineage 1	Cardiomyocyte 2	hca_GSE129096_DRONC_TTATGCTGGCAC_7_Rep2	hca_GSE129096_DROP_TTAGAAATGACA_15_Rep2	0.9876800637365157
934	DRONC	DRONC	Alt. Lineage 1	Cardiomyocyte 2	hca_GSE129096_DRONC_TTATGCTGGCAC_7_Rep2	hca_GSE129096_DRONC_TTGGTATCTGCT_15_Rep2	0.9894282681108917
935	DRONC	DROP	Alt. Lineage 1	iPSC	hca_GSE129096_DRONC_TTATGCTGGCAC_7_Rep2	hca_GSE129096_DROP_GCCGTTCTGGCT_1_Rep2	0.9862535936496571
936	DRONC	DRONC	Alt. Lineage 1	Alt. Lineage 1	hca_GSE129096_DRONC_ACTAATCCAGGC_7_Rep2	hca_GSE129096_DRONC_TTATGCTGGCAC_7_Rep2	0.9911935702977493
937	DRONC	DRONC	Cardiac Progenitor	Alt. Lineage 1	hca_GSE129096_DRONC_TACTGCATCCCC_3_Rep1	hca_GSE129096_DRONC_TTATGCTGGCAC_7_Rep2	0.9886893590613348
938	DRONC	DROP	Alt. Lineage 1	iPSC	hca_GSE129096_DRONC_TTATGCTGGCAC_7_Rep2	hca_GSE129096_DROP_TCGCCGCTACAG_1_Rep2	0.9850926862346462
939	DRONC	DRONC	Alt. Lineage 1	Alt. Lineage 1	hca_GSE129096_DRONC_GACGGCTTTTCG_7_Rep2	hca_GSE129096_DRONC_TTATGCTGGCAC_7_Rep2	0.9892481458695528
940	DRONC	DRONC	Cardiomyocyte 2	Alt. Lineage 1	hca_GSE129096_DRONC_GCTGGCAATCTG_15_Rep2	hca_GSE129096_DRONC_TTATGCTGGCAC_7_Rep2	0.9884012439104982
941	DRONC	DRONC	iPSC	Alt. Lineage 1	hca_GSE129096_DRONC_ATTTAGCTGTCT_1_Rep2	hca_GSE129096_DRONC_TTATGCTGGCAC_7_Rep2	0.9857575555240089
942	DRONC	DRONC	Cardiomyocyte 2	Alt. Lineage 1	hca_GSE129096_DRONC_GAGCACTCGGAG_15_Rep2	hca_GSE129096_DRONC_TTATGCTGGCAC_7_Rep2	0.9910865503131937
943	DRONC	DRONC	iPSC	Alt. Lineage 1	hca_GSE129096_DRONC_CCCTCGTTAATT_0_Rep1	hca_GSE129096_DRONC_TTATGCTGGCAC_7_Rep2	0.9896457422860265
944	DRONC	DROP	Alt. Lineage 1	Cardiomyocyte 1	hca_GSE129096_DRONC_TTATGCTGGCAC_7_Rep2	hca_GSE129096_DROP_GCTTAACGTCCA_15_Rep2	0.9885079589398265
945	DRONC	DROP	Alt. Lineage 1	Cardiomyocyte 1	hca_GSE129096_DRONC_TTATGCTGGCAC_7_Rep2	hca_GSE129096_DROP_ACCCAAAGGTTG_15_Rep2	0.9884244172076885
946	DRONC	DRONC	Alt. Lineage 1	Alt. Lineage 1	hca_GSE129096_DRONC_GTATCCAACATA_7_Rep2	hca_GSE129096_DRONC_TTATGCTGGCAC_7_Rep2	0.9901760023250094
947	DRONC	DRONC	Cardiac Progenitor	Alt. Lineage 1	hca_GSE129096_DRONC_AAACGACAATTC_3_Rep2	hca_GSE129096_DRONC_TTATGCTGGCAC_7_Rep2	0.9899285214850472
948	DRONC	DRONC	Alt. Lineage 1	Cardiac Progenitor	hca_GSE129096_DRONC_TTATGCTGGCAC_7_Rep2	hca_GSE129096_DRONC_TTTAAATCATCC_3_Rep1	0.9887306537833073
949	DRONC	DRONC	iPSC	Alt. Lineage 1	hca_GSE129096_DRONC_CTATAGATTATT_1_Rep2	hca_GSE129096_DRONC_TTATGCTGGCAC_7_Rep2	0.9875749553863502
950	DRONC	DROP	Alt. Lineage 1	Alt. Lineage 2	hca_GSE129096_DRONC_TTATGCTGGCAC_7_Rep2	hca_GSE129096_DROP_GGCTCTGACCTT_7_Rep2	0.9853821292378663
951	DRONC	DROP	Alt. Lineage 1	Cardiomyocyte 2	hca_GSE129096_DRONC_TTATGCTGGCAC_7_Rep2	hca_GSE129096_DROP_TCCGCACAATCG_15_Rep2	0.9828657924667697
952	DRONC	DRONC	Alt. Lineage 1	Alt. Lineage 1	hca_GSE129096_DRONC_CGCAGATAATCT_7_Rep2	hca_GSE129096_DRONC_TTATGCTGGCAC_7_Rep2	0.9899594877527226
953	DRONC	DRONC	iPSC	Alt. Lineage 1	hca_GSE129096_DRONC_GCTTTATTATGA_0_Rep1	hca_GSE129096_DRONC_TTATGCTGGCAC_7_Rep2	0.9889236969572944
954	DRONC	DROP	Alt. Lineage 1	Alt. Lineage 2	hca_GSE129096_DRONC_TTATGCTGGCAC_7_Rep2	hca_GSE129096_DROP_TCATCTAGTCTT_7_Rep2	0.987546326649584
955	DRONC	DRONC	Cardiomyocyte 2	Alt. Lineage 1	hca_GSE129096_DRONC_ACATATTCGATC_15_Rep2	hca_GSE129096_DRONC_TTATGCTGGCAC_7_Rep2	0.9888002408417212
956	DRONC	DRONC	Cardiac Progenitor	Alt. Lineage 1	hca_GSE129096_DRONC_ACGTCCATCTGC_3_Rep1	hca_GSE129096_DRONC_TTATGCTGGCAC_7_Rep2	0.987226135689173
957	DRONC	DRONC	Cardiomyocyte 2	Alt. Lineage 1	hca_GSE129096_DRONC_ATACTGCATCGG_15_Rep2	hca_GSE129096_DRONC_TTATGCTGGCAC_7_Rep2	0.9896364251972019
958	DRONC	DROP	Alt. Lineage 1	Cardiomyocyte 1	hca_GSE129096_DRONC_TTATGCTGGCAC_7_Rep2	hca_GSE129096_DROP_CATTACTATCAC_15_Rep2	0.989340413015579
959	DRONC	DROP	Alt. Lineage 1	Cardiomyocyte 2	hca_GSE129096_DRONC_TTATGCTGGCAC_7_Rep2	hca_GSE129096_DROP_TCAGGAATCTGG_15_Rep2	0.9858321139561712
960	DRONC	DROP	Alt. Lineage 1	iPSC	hca_GSE129096_DRONC_TTATGCTGGCAC_7_Rep2	hca_GSE129096_DROP_CCGACATGTGTT_0_Rep2	0.9857349794320666
961	DRONC	DRONC	iPSC	Alt. Lineage 1	hca_GSE129096_DRONC_GCAACTCAAGTC_0_Rep2	hca_GSE129096_DRONC_TTATGCTGGCAC_7_Rep2	0.9849314279517557
962	DRONC	DRONC	Alt. Lineage 1	Alt. Lineage 1	hca_GSE129096_DRONC_TCAGTATTTGTA_7_Rep2	hca_GSE129096_DRONC_TTATGCTGGCAC_7_Rep2	0.9892277603196857
963	DRONC	DRONC	iPSC	Alt. Lineage 1	hca_GSE129096_DRONC_CATTAACCTCCC_0_Rep2	hca_GSE129096_DRONC_TTATGCTGGCAC_7_Rep2	0.9856527206271091
964	DRONC	DRONC	Cardiomyocyte 2	Alt. Lineage 1	hca_GSE129096_DRONC_GAGGCTCGCATA_15_Rep2	hca_GSE129096_DRONC_TTATGCTGGCAC_7_Rep2	0.9868454789153542
965	DRONC	DROP	Alt. Lineage 1	Alt. Lineage 2	hca_GSE129096_DRONC_TTATGCTGGCAC_7_Rep2	hca_GSE129096_DROP_CATTCGAACCTT_7_Rep2	0.986835950928611
966	DRONC	DRONC	iPSC	Alt. Lineage 1	hca_GSE129096_DRONC_AACTAACGCCAA_0_Rep2	hca_GSE129096_DRONC_TTATGCTGGCAC_7_Rep2	0.9861552862064501
967	DRONC	DRONC	Cardiomyocyte 2	Alt. Lineage 1	hca_GSE129096_DRONC_ATGTTCTGAAGC_15_Rep2	hca_GSE129096_DRONC_TTATGCTGGCAC_7_Rep2	0.9891488005589543
968	DRONC	DRONC	Alt. Lineage 1	iPSC	hca_GSE129096_DRONC_TTATGCTGGCAC_7_Rep2	hca_GSE129096_DRONC_TTTGGATGCTTT_3_Rep2	0.987121470114123
969	DRONC	DRONC	Alt. Lineage 1	Alt. Lineage 1	hca_GSE129096_DRONC_CCTTATTCGCCT_7_Rep2	hca_GSE129096_DRONC_TTATGCTGGCAC_7_Rep2	0.9903177842919044
970	DRONC	DROP	Alt. Lineage 1	Alt. Lineage 2	hca_GSE129096_DRONC_TTATGCTGGCAC_7_Rep2	hca_GSE129096_DROP_TTAGAGGGCACA_7_Rep2	0.9890564755121873
971	DRONC	DROP	Alt. Lineage 1	Cardiomyocyte 2	hca_GSE129096_DRONC_TTATGCTGGCAC_7_Rep2	hca_GSE129096_DROP_CCTCGCGTGGTT_15_Rep2	0.9846443838421585
972	DRONC	DROP	Alt. Lineage 1	Alt. Lineage 2	hca_GSE129096_DRONC_TTATGCTGGCAC_7_Rep2	hca_GSE129096_DROP_GAAGCAGCAGTC_7_Rep2	0.9880293800030584
973	DRONC	DRONC	Cardiac Progenitor	Alt. Lineage 1	hca_GSE129096_DRONC_AAAGTTTTTTTT_3_Rep2	hca_GSE129096_DRONC_TTATGCTGGCAC_7_Rep2	0.988596246983468
974	DRONC	DRONC	Cardiac Progenitor	Alt. Lineage 1	hca_GSE129096_DRONC_CGGAACTTAATT_3_Rep1	hca_GSE129096_DRONC_TTATGCTGGCAC_7_Rep2	0.9884181600573908
975	DRONC	DROP	Alt. Lineage 1	Alt. Lineage 2	hca_GSE129096_DRONC_TTATGCTGGCAC_7_Rep2	hca_GSE129096_DROP_TGGCACGCCGTG_7_Rep2	0.990109816109164
976	DRONC	DRONC	Cardiomyocyte 1	Alt. Lineage 1	hca_GSE129096_DRONC_GGGCAGGCGTAG_7_Rep1	hca_GSE129096_DRONC_TTATGCTGGCAC_7_Rep2	0.9879758033405518
977	DRONC	DROP	Alt. Lineage 1	Cardiomyocyte 2	hca_GSE129096_DRONC_TTATGCTGGCAC_7_Rep2	hca_GSE129096_DROP_AAATAAATCTAA_15_Rep2	0.9882308500959041
978	DRONC	DRONC	Alt. Lineage 1	Alt. Lineage 1	hca_GSE129096_DRONC_GTTTGTGATATA_7_Rep2	hca_GSE129096_DRONC_TTATGCTGGCAC_7_Rep2	0.9905669020954669
979	DRONC	DRONC	Cardiac Progenitor	Alt. Lineage 1	hca_GSE129096_DRONC_AGCTTGAGAACT_3_Rep1	hca_GSE129096_DRONC_TTATGCTGGCAC_7_Rep2	0.9879658500337206
980	DRONC	DROP	Alt. Lineage 1	Cardiomyocyte 2	hca_GSE129096_DRONC_TTATGCTGGCAC_7_Rep2	hca_GSE129096_DROP_CTTCGTCCGAAT_15_Rep2	0.9862797148035641
981	DRONC	DROP	Alt. Lineage 1	iPSC	hca_GSE129096_DRONC_TTATGCTGGCAC_7_Rep2	hca_GSE129096_DROP_CGTTCACGACAA_3_Rep2	0.9866736808924944
982	DRONC	DRONC	iPSC	Alt. Lineage 1	hca_GSE129096_DRONC_CGACGGTTCATA_3_Rep2	hca_GSE129096_DRONC_TTATGCTGGCAC_7_Rep2	0.9861720284204816
983	DRONC	DRONC	Cardiac Progenitor	Alt. Lineage 1	hca_GSE129096_DRONC_GCATTCTAACGC_3_Rep2	hca_GSE129096_DRONC_TTATGCTGGCAC_7_Rep2	0.9877983922307758
984	DRONC	DRONC	Cardiomyocyte 2	Alt. Lineage 1	hca_GSE129096_DRONC_TACTATAAGCGC_15_Rep2	hca_GSE129096_DRONC_TTATGCTGGCAC_7_Rep2	0.9886146392408344
985	DRONC	DRONC	Cardiomyocyte 2	Alt. Lineage 1	hca_GSE129096_DRONC_ATTTTGGATAAT_15_Rep2	hca_GSE129096_DRONC_TTATGCTGGCAC_7_Rep2	0.9890400668000008
986	DRONC	DRONC	iPSC	Alt. Lineage 1	hca_GSE129096_DRONC_CTTTTGCGAAAT_0_Rep2	hca_GSE129096_DRONC_TTATGCTGGCAC_7_Rep2	0.9842764413501824
987	DRONC	DROP	Alt. Lineage 1	Alt. Lineage 2	hca_GSE129096_DRONC_TTATGCTGGCAC_7_Rep2	hca_GSE129096_DROP_TTACGTTTTCTG_7_Rep2	0.9882137189930448
988	DRONC	DROP	Alt. Lineage 1	Alt. Lineage 2	hca_GSE129096_DRONC_TTATGCTGGCAC_7_Rep2	hca_GSE129096_DROP_ATATTTGCCAAC_7_Rep2	0.9883898346327583
989	DRONC	DROP	Alt. Lineage 1	Cardiac Progenitor	hca_GSE129096_DRONC_TTATGCTGGCAC_7_Rep2	hca_GSE129096_DROP_GTTCATCTGTCT_3_Rep2	0.9869559833228921
990	DRONC	DRONC	Alt. Lineage 1	Cardiac Progenitor	hca_GSE129096_DRONC_TTATGCTGGCAC_7_Rep2	hca_GSE129096_DRONC_TTTCATTAAGAT_3_Rep2	0.9871856632770668
991	DRONC	DRONC	Cardiomyocyte 2	Alt. Lineage 1	hca_GSE129096_DRONC_CCGGGACAAAAT_15_Rep2	hca_GSE129096_DRONC_TTATGCTGGCAC_7_Rep2	0.9898975686327323
992	DRONC	DROP	Alt. Lineage 1	Cardiomyocyte 1	hca_GSE129096_DRONC_TTATGCTGGCAC_7_Rep2	hca_GSE129096_DROP_GTGAAAGTAGCA_15_Rep2	0.9867218649049042
993	DRONC	DRONC	Cardiomyocyte 2	Alt. Lineage 1	hca_GSE129096_DRONC_TACTTTAAGAGC_15_Rep2	hca_GSE129096_DRONC_TTATGCTGGCAC_7_Rep2	0.9898730153939974
994	DRONC	DRONC	Alt. Lineage 1	Alt. Lineage 1	hca_GSE129096_DRONC_ACATTTACTCCC_7_Rep2	hca_GSE129096_DRONC_TTATGCTGGCAC_7_Rep2	0.9898973242551953
995	DRONC	DRONC	Alt. Lineage 1	Alt. Lineage 1	hca_GSE129096_DRONC_TTATGCTGGCAC_7_Rep2	hca_GSE129096_DRONC_TTTGCCCGTCGA_7_Rep2	0.9886925589878836
996	DRONC	DRONC	Alt. Lineage 1	Cardiomyocyte 2	hca_GSE129096_DRONC_TTATGCTGGCAC_7_Rep2	hca_GSE129096_DRONC_TTTTAGCTAACT_15_Rep2	0.9878302348029624
997	DRONC	DRONC	Alt. Lineage 1	Cardiomyocyte 2	hca_GSE129096_DRONC_TTATGCTGGCAC_7_Rep2	hca_GSE129096_DRONC_TTCCCCAGGTTC_15_Rep2	0.9884504305837551
998	DRONC	DRONC	iPSC	Alt. Lineage 1	hca_GSE129096_DRONC_AGCACGAATACT_0_Rep1	hca_GSE129096_DRONC_TTATGCTGGCAC_7_Rep2	0.9889644278303863
999	DRONC	DRONC	iPSC	Alt. Lineage 1	hca_GSE129096_DRONC_AACCGAAAGGGA_1_Rep2	hca_GSE129096_DRONC_TTATGCTGGCAC_7_Rep2	0.9881261041450887
1000	DRONC	DRONC	Alt. Lineage 1	Alt. Lineage 1	hca_GSE129096_DRONC_TCTCACTCGAGA_7_Rep2	hca_GSE129096_DRONC_TTATGCTGGCAC_7_Rep2	0.9884671517352605
1001	DRONC	DRONC	Cardiomyocyte 2	Alt. Lineage 1	hca_GSE129096_DRONC_CCGCACCACGAA_15_Rep2	hca_GSE129096_DRONC_TTATGCTGGCAC_7_Rep2	0.9886498973060244
1002	DRONC	DRONC	Alt. Lineage 1	Alt. Lineage 1	hca_GSE129096_DRONC_CCATCAGACTGT_7_Rep2	hca_GSE129096_DRONC_TTATGCTGGCAC_7_Rep2	0.989894946505641
1003	DRONC	DRONC	Alt. Lineage 1	Alt. Lineage 1	hca_GSE129096_DRONC_CTTAGTCGGCAG_7_Rep2	hca_GSE129096_DRONC_TTATGCTGGCAC_7_Rep2	0.9898841955729281
1004	DRONC	DRONC	Cardiomyocyte 2	Alt. Lineage 1	hca_GSE129096_DRONC_AATGCACTACCG_15_Rep2	hca_GSE129096_DRONC_TTATGCTGGCAC_7_Rep2	0.9891448636172145
1005	DRONC	DRONC	Cardiomyocyte 2	Alt. Lineage 1	hca_GSE129096_DRONC_GTGATTTTAGAA_15_Rep2	hca_GSE129096_DRONC_TTATGCTGGCAC_7_Rep2	0.9873253549865656
1006	DRONC	DRONC	Cardiomyocyte 2	Alt. Lineage 1	hca_GSE129096_DRONC_GCCATTGGATCT_15_Rep2	hca_GSE129096_DRONC_TTATGCTGGCAC_7_Rep2	0.9897179816177093
1007	DRONC	DRONC	Alt. Lineage 1	Alt. Lineage 1	hca_GSE129096_DRONC_TCAAAATTAGGC_7_Rep2	hca_GSE129096_DRONC_TTATGCTGGCAC_7_Rep2	0.9888390635057774
1008	DRONC	DRONC	Alt. Lineage 1	Alt. Lineage 1	hca_GSE129096_DRONC_GTGCGTGGTCAC_7_Rep2	hca_GSE129096_DRONC_TTATGCTGGCAC_7_Rep2	0.9888733034927576
1009	DRONC	DRONC	Alt. Lineage 1	Alt. Lineage 1	hca_GSE129096_DRONC_ACTCCGGTGAAG_7_Rep2	hca_GSE129096_DRONC_TTATGCTGGCAC_7_Rep2	0.9890873442521824
1010	DRONC	DRONC	Cardiomyocyte 2	Alt. Lineage 1	hca_GSE129096_DRONC_GTTTATAATCGC_15_Rep2	hca_GSE129096_DRONC_TTATGCTGGCAC_7_Rep2	0.9879661315854265
1011	DRONC	DRONC	iPSC	Alt. Lineage 1	hca_GSE129096_DRONC_TACATGAGTCAT_0_Rep1	hca_GSE129096_DRONC_TTATGCTGGCAC_7_Rep2	0.9873796792223296
1012	DRONC	DRONC	Alt. Lineage 1	Alt. Lineage 1	hca_GSE129096_DRONC_TCGTTGGCATTC_7_Rep2	hca_GSE129096_DRONC_TTATGCTGGCAC_7_Rep2	0.9897650337263727
1013	DRONC	DRONC	Alt. Lineage 1	Alt. Lineage 1	hca_GSE129096_DRONC_TTATGCTGGCAC_7_Rep2	hca_GSE129096_DRONC_TTTGTTGAGAAC_7_Rep2	0.9891866308230629
1014	DRONC	DRONC	Cardiomyocyte 1	Alt. Lineage 1	hca_GSE129096_DRONC_CCCCGCGTACTA_7_Rep1	hca_GSE129096_DRONC_TTATGCTGGCAC_7_Rep2	0.9888878753907399
1015	DRONC	DRONC	Cardiomyocyte 1	Alt. Lineage 1	hca_GSE129096_DRONC_ATTCATCTTGTA_7_Rep1	hca_GSE129096_DRONC_TTATGCTGGCAC_7_Rep2	0.9864356193658186
1016	DRONC	DRONC	Cardiomyocyte 1	Alt. Lineage 1	hca_GSE129096_DRONC_GACATCAGATAG_7_Rep1	hca_GSE129096_DRONC_TTATGCTGGCAC_7_Rep2	0.9867342552732389
1017	DRONC	DRONC	Cardiomyocyte 2	Alt. Lineage 1	hca_GSE129096_DRONC_CGGCATAGCTAT_15_Rep2	hca_GSE129096_DRONC_TTATGCTGGCAC_7_Rep2	0.9863663702532276
1018	DRONC	DRONC	Alt. Lineage 1	Alt. Lineage 1	hca_GSE129096_DRONC_ACTGTAATATTG_7_Rep2	hca_GSE129096_DRONC_TTATGCTGGCAC_7_Rep2	0.9898321950246102
1019	DRONC	DRONC	Cardiomyocyte 1	Alt. Lineage 1	hca_GSE129096_DRONC_GCCCAAATCTTT_7_Rep1	hca_GSE129096_DRONC_TTATGCTGGCAC_7_Rep2	0.9873767644081041
1020	DRONC	DRONC	Cardiomyocyte 2	Alt. Lineage 1	hca_GSE129096_DRONC_GTTTTGGGAGGC_15_Rep2	hca_GSE129096_DRONC_TTATGCTGGCAC_7_Rep2	0.9891642570465305
1021	DRONC	DRONC	Cardiomyocyte 2	Alt. Lineage 1	hca_GSE129096_DRONC_CTAGCCTCTTAA_15_Rep2	hca_GSE129096_DRONC_TTATGCTGGCAC_7_Rep2	0.9883403866775244
1022	DRONC	DRONC	iPSC	Alt. Lineage 1	hca_GSE129096_DRONC_CCCCAATCTTTC_3_Rep1	hca_GSE129096_DRONC_TTATGCTGGCAC_7_Rep2	0.9886248935991591
1023	DRONC	DRONC	Alt. Lineage 1	Alt. Lineage 1	hca_GSE129096_DRONC_AGCTCCGATCCT_7_Rep2	hca_GSE129096_DRONC_TTATGCTGGCAC_7_Rep2	0.9898037204798427
1024	DRONC	DRONC	Cardiomyocyte 2	Alt. Lineage 1	hca_GSE129096_DRONC_GCAGTAACTGTT_15_Rep2	hca_GSE129096_DRONC_TTATGCTGGCAC_7_Rep2	0.988093430067917
1025	DRONC	DRONC	Alt. Lineage 1	Alt. Lineage 1	hca_GSE129096_DRONC_GGTGATATGACG_7_Rep2	hca_GSE129096_DRONC_TTATGCTGGCAC_7_Rep2	0.9898069624665066
1026	DRONC	DRONC	Alt. Lineage 1	Alt. Lineage 1	hca_GSE129096_DRONC_TCACTAGGATAC_7_Rep2	hca_GSE129096_DRONC_TTATGCTGGCAC_7_Rep2	0.98942733754066
1027	DRONC	DRONC	iPSC	Alt. Lineage 1	hca_GSE129096_DRONC_ATTTTGTTTTGA_0_Rep2	hca_GSE129096_DRONC_TTATGCTGGCAC_7_Rep2	0.9835235978536191
1028	DRONC	DRONC	Cardiomyocyte 2	Alt. Lineage 1	hca_GSE129096_DRONC_TGTCAACGCTCT_15_Rep2	hca_GSE129096_DRONC_TTATGCTGGCAC_7_Rep2	0.9891041334983022
1029	DRONC	DRONC	Cardiomyocyte 2	Alt. Lineage 1	hca_GSE129096_DRONC_CTCATATCCCTT_15_Rep2	hca_GSE129096_DRONC_TTATGCTGGCAC_7_Rep2	0.9876699041766059
1030	DRONC	DRONC	iPSC	Alt. Lineage 1	hca_GSE129096_DRONC_CCCCGACCGAGG_0_Rep2	hca_GSE129096_DRONC_TTATGCTGGCAC_7_Rep2	0.9850570019105203
1031	DRONC	DRONC	Alt. Lineage 1	Alt. Lineage 1	hca_GSE129096_DRONC_AACACTGGAGAT_7_Rep2	hca_GSE129096_DRONC_TTATGCTGGCAC_7_Rep2	0.9903744208141697
1032	DRONC	DRONC	Alt. Lineage 1	Alt. Lineage 1	hca_GSE129096_DRONC_ACCCACTCAATA_7_Rep2	hca_GSE129096_DRONC_TTATGCTGGCAC_7_Rep2	0.9894029072859619
1033	DRONC	DRONC	Alt. Lineage 1	Cardiomyocyte 2	hca_GSE129096_DRONC_TTATGCTGGCAC_7_Rep2	hca_GSE129096_DRONC_TTGGCTCGCCGC_7_Rep2	0.9881822757282165
1034	DRONC	DRONC	Cardiomyocyte 2	Alt. Lineage 1	hca_GSE129096_DRONC_AAGAACTTAGGA_15_Rep2	hca_GSE129096_DRONC_TTATGCTGGCAC_7_Rep2	0.9868896996847186
1035	DRONC	DRONC	Cardiomyocyte 2	Alt. Lineage 1	hca_GSE129096_DRONC_CCCGCACCCGAG_15_Rep2	hca_GSE129096_DRONC_TTATGCTGGCAC_7_Rep2	0.9889827988171866
1036	DRONC	DRONC	iPSC	Alt. Lineage 1	hca_GSE129096_DRONC_TGCATTGTTTTA_0_Rep1	hca_GSE129096_DRONC_TTATGCTGGCAC_7_Rep2	0.9884122556712246
1037	DRONC	DRONC	Alt. Lineage 1	Alt. Lineage 1	hca_GSE129096_DRONC_GACCCACTTCTT_7_Rep2	hca_GSE129096_DRONC_TTATGCTGGCAC_7_Rep2	0.9879364432674931
1038	DRONC	DRONC	Cardiomyocyte 2	Alt. Lineage 1	hca_GSE129096_DRONC_CTCGATACATTG_15_Rep2	hca_GSE129096_DRONC_TTATGCTGGCAC_7_Rep2	0.9874874396626284
1039	DRONC	DRONC	iPSC	Alt. Lineage 1	hca_GSE129096_DRONC_ACTACCCCAAAT_0_Rep1	hca_GSE129096_DRONC_TTATGCTGGCAC_7_Rep2	0.986818114673522
1040	DRONC	DRONC	Alt. Lineage 1	Alt. Lineage 1	hca_GSE129096_DRONC_TTATGCTGGCAC_7_Rep2	hca_GSE129096_DRONC_TTCATTAGTCAG_7_Rep2	0.9884816657801886
1041	DRONC	DRONC	Alt. Lineage 1	Cardiomyocyte 2	hca_GSE129096_DRONC_TTATGCTGGCAC_7_Rep2	hca_GSE129096_DRONC_TTTCGCATTCAG_15_Rep2	0.9881430585328351
1042	DRONC	DRONC	Cardiomyocyte 2	Alt. Lineage 1	hca_GSE129096_DRONC_CTTCATCTCGCG_15_Rep2	hca_GSE129096_DRONC_TTATGCTGGCAC_7_Rep2	0.9883175212321921
1043	DRONC	DRONC	Alt. Lineage 1	Cardiomyocyte 2	hca_GSE129096_DRONC_TTATGCTGGCAC_7_Rep2	hca_GSE129096_DRONC_TTCTAGCTTAGT_15_Rep2	0.986077962330032
1044	DRONC	DRONC	Alt. Lineage 1	Alt. Lineage 1	hca_GSE129096_DRONC_GCGGTCGTGAGT_7_Rep2	hca_GSE129096_DRONC_TTATGCTGGCAC_7_Rep2	0.9878924601509629
1045	DRONC	DRONC	Alt. Lineage 1	Alt. Lineage 1	hca_GSE129096_DRONC_GTGGCTGCTCAC_7_Rep2	hca_GSE129096_DRONC_TTATGCTGGCAC_7_Rep2	0.9860885764471848
1046	DRONC	DRONC	Alt. Lineage 1	Alt. Lineage 1	hca_GSE129096_DRONC_CAGGTTGAGTGC_7_Rep2	hca_GSE129096_DRONC_TTATGCTGGCAC_7_Rep2	0.9880002302749741
1047	DRONC	DRONC	Cardiac Progenitor	Alt. Lineage 1	hca_GSE129096_DRONC_AACTTTCAGATT_3_Rep1	hca_GSE129096_DRONC_TTATGCTGGCAC_7_Rep2	0.9875094936568155
1048	DRONC	DRONC	Cardiomyocyte 2	Alt. Lineage 1	hca_GSE129096_DRONC_TATTGAAGCTCA_15_Rep2	hca_GSE129096_DRONC_TTATGCTGGCAC_7_Rep2	0.9870792644065214
1049	DRONC	DRONC	iPSC	Alt. Lineage 1	hca_GSE129096_DRONC_TCGAACTCTTTT_0_Rep1	hca_GSE129096_DRONC_TTATGCTGGCAC_7_Rep2	0.9880716771870277
1050	DRONC	DRONC	Cardiomyocyte 2	Alt. Lineage 1	hca_GSE129096_DRONC_ACCATTTTATTA_15_Rep2	hca_GSE129096_DRONC_TTATGCTGGCAC_7_Rep2	0.9877995250246221
1051	DRONC	DRONC	Cardiomyocyte 1	Alt. Lineage 1	hca_GSE129096_DRONC_GACAACCGAGCC_7_Rep1	hca_GSE129096_DRONC_TTATGCTGGCAC_7_Rep2	0.9890546105742408
1052	DRONC	DRONC	Cardiomyocyte 1	Alt. Lineage 1	hca_GSE129096_DRONC_GAATAACCTCTA_7_Rep1	hca_GSE129096_DRONC_TTATGCTGGCAC_7_Rep2	0.9868193572323573
1053	DRONC	DRONC	Alt. Lineage 1	Alt. Lineage 1	hca_GSE129096_DRONC_TGCTGCGATGTC_7_Rep2	hca_GSE129096_DRONC_TTATGCTGGCAC_7_Rep2	0.9889864065450534
1054	DRONC	DRONC	Cardiomyocyte 2	Alt. Lineage 1	hca_GSE129096_DRONC_CCCTATGGATGT_15_Rep2	hca_GSE129096_DRONC_TTATGCTGGCAC_7_Rep2	0.9860795775571367
1055	DRONC	DRONC	Alt. Lineage 1	Alt. Lineage 1	hca_GSE129096_DRONC_CTGGGTGTATCT_7_Rep2	hca_GSE129096_DRONC_TTATGCTGGCAC_7_Rep2	0.9883567764396314
1056	DRONC	DRONC	Alt. Lineage 1	Alt. Lineage 1	hca_GSE129096_DRONC_GCTGACCTACAA_7_Rep2	hca_GSE129096_DRONC_TTATGCTGGCAC_7_Rep2	0.9875231092385892
1057	DRONC	DRONC	Alt. Lineage 1	Cardiomyocyte 2	hca_GSE129096_DRONC_TTATGCTGGCAC_7_Rep2	hca_GSE129096_DRONC_TTCTAGGCTTCA_15_Rep2	0.9862376199062678
1058	DRONC	DRONC	Cardiomyocyte 2	Alt. Lineage 1	hca_GSE129096_DRONC_TTAACGGATGTT_15_Rep2	hca_GSE129096_DRONC_TTATGCTGGCAC_7_Rep2	0.9873459275813725
1059	DRONC	DRONC	Alt. Lineage 1	Cardiomyocyte 2	hca_GSE129096_DRONC_TTATGCTGGCAC_7_Rep2	hca_GSE129096_DRONC_TTCAGGTTTTTT_15_Rep2	0.9872480800703196
1060	DRONC	DRONC	Alt. Lineage 1	Alt. Lineage 1	hca_GSE129096_DRONC_GTCGAATATTGC_7_Rep2	hca_GSE129096_DRONC_TTATGCTGGCAC_7_Rep2	0.9872519692391336
1061	DRONC	DRONC	Alt. Lineage 1	Cardiomyocyte 2	hca_GSE129096_DRONC_TTATGCTGGCAC_7_Rep2	hca_GSE129096_DRONC_TTCCACTTCTGT_15_Rep2	0.9879997501812252
1062	DRONC	DRONC	Cardiomyocyte 1	Alt. Lineage 1	hca_GSE129096_DRONC_GTTTACAATCCC_7_Rep1	hca_GSE129096_DRONC_TTATGCTGGCAC_7_Rep2	0.9861792968118629
1063	DRONC	DRONC	Alt. Lineage 1	Alt. Lineage 1	hca_GSE129096_DRONC_TCCATATCGGTA_7_Rep2	hca_GSE129096_DRONC_TTATGCTGGCAC_7_Rep2	0.9853922424054313
1064	DRONC	DRONC	Alt. Lineage 1	Alt. Lineage 1	hca_GSE129096_DRONC_GAGAGTTAATCT_7_Rep2	hca_GSE129096_DRONC_TTATGCTGGCAC_7_Rep2	0.9874973261748275
1065	DRONC	DRONC	Alt. Lineage 1	Alt. Lineage 1	hca_GSE129096_DRONC_AATCAAAGACTC_7_Rep2	hca_GSE129096_DRONC_TTATGCTGGCAC_7_Rep2	0.9886453561978448
1066	DRONC	DRONC	Alt. Lineage 1	Cardiomyocyte 2	hca_GSE129096_DRONC_TTATGCTGGCAC_7_Rep2	hca_GSE129096_DRONC_TTTGAAATTGGT_15_Rep2	0.9881803393996674
1067	DRONC	DRONC	Cardiomyocyte 1	Alt. Lineage 1	hca_GSE129096_DRONC_CACCTCATAGTC_7_Rep1	hca_GSE129096_DRONC_TTATGCTGGCAC_7_Rep2	0.9863878437708
1068	DRONC	DRONC	Alt. Lineage 1	Cardiomyocyte 2	hca_GSE129096_DRONC_TTATGCTGGCAC_7_Rep2	hca_GSE129096_DRONC_TTCAACCCGTTC_15_Rep2	0.9858302238270908
1069	DRONC	DRONC	iPSC	Alt. Lineage 1	hca_GSE129096_DRONC_TGCCACCACTAT_0_Rep1	hca_GSE129096_DRONC_TTATGCTGGCAC_7_Rep2	0.988868651525298
1070	DRONC	DRONC	Cardiomyocyte 2	Alt. Lineage 1	hca_GSE129096_DRONC_TCCCCTCGTGCC_15_Rep2	hca_GSE129096_DRONC_TTATGCTGGCAC_7_Rep2	0.986368665252148
1071	DRONC	DRONC	Cardiomyocyte 2	Alt. Lineage 1	hca_GSE129096_DRONC_TCACCCTGGTTC_15_Rep2	hca_GSE129096_DRONC_TTATGCTGGCAC_7_Rep2	0.9859371023295381
1072	DRONC	DRONC	Cardiomyocyte 2	Alt. Lineage 1	hca_GSE129096_DRONC_TGCTCTCCTTAG_15_Rep2	hca_GSE129096_DRONC_TTATGCTGGCAC_7_Rep2	0.9871096284812313
1073	DRONC	DRONC	Cardiomyocyte 1	Alt. Lineage 1	hca_GSE129096_DRONC_AGTTCCTTGGTG_7_Rep1	hca_GSE129096_DRONC_TTATGCTGGCAC_7_Rep2	0.9865420136238964
1074	DRONC	DRONC	Alt. Lineage 1	Alt. Lineage 1	hca_GSE129096_DRONC_TCACGCATACGT_7_Rep2	hca_GSE129096_DRONC_TTATGCTGGCAC_7_Rep2	0.9876187170729496
1075	DRONC	DRONC	Alt. Lineage 1	Alt. Lineage 1	hca_GSE129096_DRONC_GCGCTCAATTGT_7_Rep2	hca_GSE129096_DRONC_TTATGCTGGCAC_7_Rep2	0.9848025709255787
1076	DRONC	DRONC	Cardiomyocyte 2	Alt. Lineage 1	hca_GSE129096_DRONC_GGCGACTCTGAA_15_Rep2	hca_GSE129096_DRONC_TTATGCTGGCAC_7_Rep2	0.9868843222945927
1077	DRONC	DRONC	Alt. Lineage 1	Alt. Lineage 1	hca_GSE129096_DRONC_GTAAGTGGCCCG_7_Rep2	hca_GSE129096_DRONC_TTATGCTGGCAC_7_Rep2	0.9880992445038544
1078	DRONC	DRONC	Alt. Lineage 1	Cardiomyocyte 2	hca_GSE129096_DRONC_TTATGCTGGCAC_7_Rep2	hca_GSE129096_DRONC_TTTTTCTATCCC_15_Rep2	0.9875925450839362
1079	DRONC	DRONC	Alt. Lineage 1	Alt. Lineage 1	hca_GSE129096_DRONC_CAATCCGTCTTA_7_Rep2	hca_GSE129096_DRONC_TTATGCTGGCAC_7_Rep2	0.9885463061867522
1080	DRONC	DRONC	Cardiomyocyte 2	Alt. Lineage 1	hca_GSE129096_DRONC_GGTCGCCCAACC_15_Rep2	hca_GSE129096_DRONC_TTATGCTGGCAC_7_Rep2	0.9858430225305598
1081	DRONC	DRONC	Cardiac Progenitor	Alt. Lineage 1	hca_GSE129096_DRONC_CTGGGTCCATTT_3_Rep2	hca_GSE129096_DRONC_TTATGCTGGCAC_7_Rep2	0.986240014703057
1082	DRONC	DRONC	Cardiac Progenitor	Alt. Lineage 1	hca_GSE129096_DRONC_GAGAAGGAAGAC_3_Rep2	hca_GSE129096_DRONC_TTATGCTGGCAC_7_Rep2	0.9852576185995788
1083	DRONC	DRONC	Cardiomyocyte 2	Alt. Lineage 1	hca_GSE129096_DRONC_CTACAGGCGAAG_15_Rep2	hca_GSE129096_DRONC_TTATGCTGGCAC_7_Rep2	0.9871323773399286
1084	DRONC	DRONC	Cardiomyocyte 1	Alt. Lineage 1	hca_GSE129096_DRONC_CACAATACCTTT_7_Rep1	hca_GSE129096_DRONC_TTATGCTGGCAC_7_Rep2	0.9856289070901898
1085	DRONC	DRONC	Cardiomyocyte 2	Alt. Lineage 1	hca_GSE129096_DRONC_TCCCGATACTTT_15_Rep2	hca_GSE129096_DRONC_TTATGCTGGCAC_7_Rep2	0.9876654971031024
1086	DRONC	DRONC	iPSC	Alt. Lineage 1	hca_GSE129096_DRONC_TCATGGAGGACG_0_Rep1	hca_GSE129096_DRONC_TTATGCTGGCAC_7_Rep2	0.9877389321328838
1087	DRONC	DRONC	Cardiomyocyte 1	Alt. Lineage 1	hca_GSE129096_DRONC_TCCTCTCTTGGT_7_Rep1	hca_GSE129096_DRONC_TTATGCTGGCAC_7_Rep2	0.9868411209277739
1088	DRONC	DRONC	Cardiomyocyte 2	Alt. Lineage 1	hca_GSE129096_DRONC_TCCGAGGTTTCT_15_Rep2	hca_GSE129096_DRONC_TTATGCTGGCAC_7_Rep2	0.9874168905026308
1089	DRONC	DRONC	Alt. Lineage 1	Cardiomyocyte 2	hca_GSE129096_DRONC_TTATGCTGGCAC_7_Rep2	hca_GSE129096_DRONC_TTGACGCGATCG_15_Rep2	0.9836233052509294
1090	DRONC	DRONC	iPSC	Alt. Lineage 1	hca_GSE129096_DRONC_GAATTTAACACT_0_Rep1	hca_GSE129096_DRONC_TTATGCTGGCAC_7_Rep2	0.9867038715926851
1091	DRONC	DRONC	Cardiomyocyte 1	Alt. Lineage 1	hca_GSE129096_DRONC_AGGATATTTCAG_7_Rep1	hca_GSE129096_DRONC_TTATGCTGGCAC_7_Rep2	0.9849563062871864
1092	DRONC	DRONC	Cardiomyocyte 1	Alt. Lineage 1	hca_GSE129096_DRONC_GACGCCAGCGAT_7_Rep1	hca_GSE129096_DRONC_TTATGCTGGCAC_7_Rep2	0.9873079684849766
1093	DRONC	DRONC	Cardiomyocyte 1	Alt. Lineage 1	hca_GSE129096_DRONC_ATTTAAACATTC_7_Rep1	hca_GSE129096_DRONC_TTATGCTGGCAC_7_Rep2	0.9857478562855652
1094	DRONC	DRONC	Alt. Lineage 1	Cardiomyocyte 1	hca_GSE129096_DRONC_TTATGCTGGCAC_7_Rep2	hca_GSE129096_DRONC_TTGTGATAGATG_7_Rep1	0.9866835842209899
1095	DRONC	DRONC	Cardiomyocyte 1	Alt. Lineage 1	hca_GSE129096_DRONC_GCCGAATCGCAT_7_Rep1	hca_GSE129096_DRONC_TTATGCTGGCAC_7_Rep2	0.9860360051224295
1096	DRONC	DRONC	Cardiomyocyte 1	Alt. Lineage 1	hca_GSE129096_DRONC_GAGTACAGCATC_7_Rep1	hca_GSE129096_DRONC_TTATGCTGGCAC_7_Rep2	0.9850205611509795
1097	DRONC	DRONC	Cardiomyocyte 1	Alt. Lineage 1	hca_GSE129096_DRONC_TGAACATGTCAA_7_Rep1	hca_GSE129096_DRONC_TTATGCTGGCAC_7_Rep2	0.9837019577773802
1098	DRONC	DRONC	Cardiomyocyte 1	Alt. Lineage 1	hca_GSE129096_DRONC_GCTTGATTTAAC_7_Rep1	hca_GSE129096_DRONC_TTATGCTGGCAC_7_Rep2	0.9845256483188688
1099	DROP	DROP	Cardiomyocyte 2	Cardiomyocyte 2	hca_GSE129096_DROP_ATCTCACAAACG_15_Rep2	hca_GSE129096_DROP_ATTTACACCGCC_15_Rep2	0.997854962850005
1100	DROP	DROP	Cardiomyocyte 2	Cardiomyocyte 2	hca_GSE129096_DROP_ATCTCACAAACG_15_Rep2	hca_GSE129096_DROP_CGCTAGGGAGTA_15_Rep2	0.99603990124825
1101	DRONC	DROP	Cardiac Progenitor	Cardiomyocyte 2	hca_GSE129096_DRONC_GGGAATACCTGC_3_Rep1	hca_GSE129096_DROP_ATCTCACAAACG_15_Rep2	0.9913455067873422
1102	DROP	DROP	Cardiomyocyte 2	Alt. Lineage 2	hca_GSE129096_DROP_ATCTCACAAACG_15_Rep2	hca_GSE129096_DROP_GAGAACCCTGGC_7_Rep2	0.9972544559806262
1103	DROP	DROP	Cardiomyocyte 2	Alt. Lineage 1	hca_GSE129096_DROP_ATCTCACAAACG_15_Rep2	hca_GSE129096_DROP_TATGCGCCTGCA_7_Rep2	0.9957583327339458
1104	DROP	DROP	Cardiomyocyte 2	Cardiomyocyte 2	hca_GSE129096_DROP_ATCTCACAAACG_15_Rep2	hca_GSE129096_DROP_CACCGCGCCGTA_15_Rep2	0.9974444461957347
1105	DROP	DROP	Cardiomyocyte 2	Cardiomyocyte 2	hca_GSE129096_DROP_ATCTCACAAACG_15_Rep2	hca_GSE129096_DROP_GCTTTTGTTTAG_15_Rep2	0.9968040652159518
1106	DROP	DROP	Cardiomyocyte 2	Cardiomyocyte 1	hca_GSE129096_DROP_ATCTCACAAACG_15_Rep2	hca_GSE129096_DROP_TGATAAGGGGAC_7_Rep2	0.9971899299335674
1107	DROP	DROP	Cardiomyocyte 2	Alt. Lineage 1	hca_GSE129096_DROP_ATCTCACAAACG_15_Rep2	hca_GSE129096_DROP_CTCATAGCACCA_7_Rep1	0.9962769921639288
1108	DROP	DROP	Cardiomyocyte 2	Alt. Lineage 1	hca_GSE129096_DROP_ATCTCACAAACG_15_Rep2	hca_GSE129096_DROP_GCGGCCTCAAAG_7_Rep1	0.9951642947671099
1109	DROP	DROP	Cardiomyocyte 2	Cardiomyocyte 2	hca_GSE129096_DROP_ATCTCACAAACG_15_Rep2	hca_GSE129096_DROP_CGCTGCTGACAA_15_Rep2	0.9976461691015323
1110	DROP	DROP	Cardiomyocyte 2	Alt. Lineage 1	hca_GSE129096_DROP_ATCTCACAAACG_15_Rep2	hca_GSE129096_DROP_TTGCTCCAGCTG_7_Rep2	0.9965297039481922
1111	DROP	DROP	Cardiomyocyte 2	Alt. Lineage 1	hca_GSE129096_DROP_ATCTCACAAACG_15_Rep2	hca_GSE129096_DROP_CAAGCCATATGT_7_Rep2	0.9962706423948189
1112	DROP	DROP	Cardiomyocyte 2	iPSC	hca_GSE129096_DROP_ATCTCACAAACG_15_Rep2	hca_GSE129096_DROP_GAGCGCAGCAAG_1_Rep1	0.9964556994480285
1113	DROP	DROP	Cardiomyocyte 2	Alt. Lineage 1	hca_GSE129096_DROP_ATCTCACAAACG_15_Rep2	hca_GSE129096_DROP_TAGAAGCTATCA_7_Rep2	0.9949814876280139
1114	DROP	DROP	Cardiomyocyte 2	Cardiomyocyte 2	hca_GSE129096_DROP_ATCTCACAAACG_15_Rep2	hca_GSE129096_DROP_CGGATGTTAAGC_15_Rep2	0.9972238385487376
1115	DROP	DROP	Cardiomyocyte 2	Alt. Lineage 1	hca_GSE129096_DROP_ATCTCACAAACG_15_Rep2	hca_GSE129096_DROP_TTATGCTGCAAG_7_Rep2	0.9957471255978948
1116	DROP	DROP	Cardiomyocyte 2	Cardiac Progenitor	hca_GSE129096_DROP_ATCTCACAAACG_15_Rep2	hca_GSE129096_DROP_TTAAACCTGGCG_3_Rep1	0.9959990680510901
1117	DRONC	DROP	Cardiomyocyte 1	Cardiomyocyte 2	hca_GSE129096_DRONC_GCTAACCAAGCC_7_Rep1	hca_GSE129096_DROP_ATCTCACAAACG_15_Rep2	0.9933811095668423
1118	DROP	DROP	Cardiomyocyte 2	Cardiomyocyte 2	hca_GSE129096_DROP_ATCTCACAAACG_15_Rep2	hca_GSE129096_DROP_TTACTACGCATG_15_Rep2	0.9972549355828803
1119	DROP	DROP	Cardiomyocyte 2	iPSC	hca_GSE129096_DROP_ATCTCACAAACG_15_Rep2	hca_GSE129096_DROP_TAGAAGCCTTCT_1_Rep1	0.9958647074060699
1120	DRONC	DROP	Alt. Lineage 1	Cardiomyocyte 2	hca_GSE129096_DRONC_GGACCATGATTC_7_Rep2	hca_GSE129096_DROP_ATCTCACAAACG_15_Rep2	0.9921554562178642
1121	DROP	DROP	iPSC	Cardiomyocyte 2	hca_GSE129096_DROP_AGGGGTCGTCTG_1_Rep1	hca_GSE129096_DROP_ATCTCACAAACG_15_Rep2	0.9964986091109465
1122	DROP	DROP	Cardiac Progenitor	Cardiomyocyte 2	hca_GSE129096_DROP_AACTACTGACGG_3_Rep1	hca_GSE129096_DROP_ATCTCACAAACG_15_Rep2	0.9955163936370264
1123	DROP	DROP	Cardiomyocyte 2	Cardiomyocyte 1	hca_GSE129096_DROP_ATCTCACAAACG_15_Rep2	hca_GSE129096_DROP_TGCGATTACCGC_15_Rep2	0.9959365731149465
1124	DROP	DROP	Cardiomyocyte 2	Alt. Lineage 2	hca_GSE129096_DROP_ATCTCACAAACG_15_Rep2	hca_GSE129096_DROP_GATTAGTACAGC_7_Rep2	0.9973971840389617
1125	DROP	DROP	Alt. Lineage 2	Cardiomyocyte 2	hca_GSE129096_DROP_AGAGTGCAAGAA_7_Rep2	hca_GSE129096_DROP_ATCTCACAAACG_15_Rep2	0.9972241994312578
1126	DROP	DROP	iPSC	Cardiomyocyte 2	hca_GSE129096_DROP_AGCGTACTAGCA_1_Rep1	hca_GSE129096_DROP_ATCTCACAAACG_15_Rep2	0.9966733070816796
1127	DROP	DROP	Cardiomyocyte 1	Cardiomyocyte 2	hca_GSE129096_DROP_AAAGGAAGCACC_15_Rep2	hca_GSE129096_DROP_ATCTCACAAACG_15_Rep2	0.9963975030174524
1128	DROP	DROP	Cardiomyocyte 2	Cardiomyocyte 2	hca_GSE129096_DROP_ATCTCACAAACG_15_Rep2	hca_GSE129096_DROP_GTTGAGATAATG_15_Rep2	0.9977620143313684
1129	DRONC	DROP	iPSC	Cardiomyocyte 2	hca_GSE129096_DRONC_ATTAACCCTCGC_1_Rep2	hca_GSE129096_DROP_ATCTCACAAACG_15_Rep2	0.9930638245265201
1130	DROP	DROP	Cardiomyocyte 2	Alt. Lineage 2	hca_GSE129096_DROP_ATCTCACAAACG_15_Rep2	hca_GSE129096_DROP_GTTTCACTTCCC_7_Rep2	0.9975165783403717
1131	DROP	DROP	Cardiomyocyte 2	Cardiomyocyte 1	hca_GSE129096_DROP_ATCTCACAAACG_15_Rep2	hca_GSE129096_DROP_TCGGATTTAAGA_15_Rep2	0.9959389829646706
1132	DROP	DROP	iPSC	Cardiomyocyte 2	hca_GSE129096_DROP_ATCCGCGACTTG_0_Rep2	hca_GSE129096_DROP_ATCTCACAAACG_15_Rep2	0.9957490206250269
1133	DROP	DROP	Cardiomyocyte 2	Alt. Lineage 2	hca_GSE129096_DROP_ATCTCACAAACG_15_Rep2	hca_GSE129096_DROP_TGGGCGGATACC_7_Rep2	0.9973464987267393
1134	DRONC	DROP	iPSC	Cardiomyocyte 2	hca_GSE129096_DRONC_ACATCAACCTGC_0_Rep2	hca_GSE129096_DROP_ATCTCACAAACG_15_Rep2	0.9933347177345873
1135	DROP	DROP	Cardiomyocyte 2	Cardiomyocyte 1	hca_GSE129096_DROP_ATCTCACAAACG_15_Rep2	hca_GSE129096_DROP_TGGCAAGGGGCA_7_Rep1	0.9959053700379621
1136	DROP	DROP	Alt. Lineage 2	Cardiomyocyte 2	hca_GSE129096_DROP_AAAGACGGCATA_7_Rep2	hca_GSE129096_DROP_ATCTCACAAACG_15_Rep2	0.9977414994531357
1137	DROP	DROP	Cardiomyocyte 2	Cardiomyocyte 2	hca_GSE129096_DROP_AACCCCAGGCGC_15_Rep2	hca_GSE129096_DROP_ATCTCACAAACG_15_Rep2	0.9968256666792497
1138	DROP	DROP	Cardiomyocyte 2	Cardiomyocyte 1	hca_GSE129096_DROP_ATCTCACAAACG_15_Rep2	hca_GSE129096_DROP_CTTGGACGGCCT_15_Rep2	0.9969789273674848
1139	DROP	DROP	Cardiomyocyte 2	Alt. Lineage 2	hca_GSE129096_DROP_ATCTCACAAACG_15_Rep2	hca_GSE129096_DROP_GCACCACCATAC_7_Rep2	0.9974292440246604
1140	DROP	DROP	Cardiomyocyte 2	Cardiomyocyte 1	hca_GSE129096_DROP_ATCTCACAAACG_15_Rep2	hca_GSE129096_DROP_ATTAGGCTTTAA_7_Rep1	0.9956334863096378
1141	DROP	DROP	Cardiomyocyte 2	Cardiomyocyte 1	hca_GSE129096_DROP_ATCTCACAAACG_15_Rep2	hca_GSE129096_DROP_GCGATGAAGCAG_7_Rep1	0.9967729832242739
1142	DROP	DROP	Cardiac Progenitor	Cardiomyocyte 2	hca_GSE129096_DROP_ACGAACCATGTT_3_Rep1	hca_GSE129096_DROP_ATCTCACAAACG_15_Rep2	0.9964584455187788
1143	DROP	DROP	Cardiomyocyte 2	Cardiac Progenitor	hca_GSE129096_DROP_ATCTCACAAACG_15_Rep2	hca_GSE129096_DROP_GCACTCTTATCC_3_Rep2	0.9966206303014301
1144	DROP	DROP	Cardiomyocyte 2	Alt. Lineage 2	hca_GSE129096_DROP_ATCTCACAAACG_15_Rep2	hca_GSE129096_DROP_CCACTCAAGAGG_7_Rep2	0.9971122216601775
1145	DRONC	DROP	Cardiac Progenitor	Cardiomyocyte 2	hca_GSE129096_DRONC_AGTGCGCTACTG_3_Rep1	hca_GSE129096_DROP_ATCTCACAAACG_15_Rep2	0.9919676841800613
1146	DROP	DROP	Cardiomyocyte 2	Alt. Lineage 1	hca_GSE129096_DROP_ATCTCACAAACG_15_Rep2	hca_GSE129096_DROP_CTTGTCGCCACT_15_Rep2	0.9955134269513743
1147	DRONC	DROP	Cardiac Progenitor	Cardiomyocyte 2	hca_GSE129096_DRONC_ACATTCTTGCCG_3_Rep1	hca_GSE129096_DROP_ATCTCACAAACG_15_Rep2	0.9912144878035533
1148	DRONC	DROP	iPSC	Cardiomyocyte 2	hca_GSE129096_DRONC_ACGAACAAGAGA_1_Rep2	hca_GSE129096_DROP_ATCTCACAAACG_15_Rep2	0.9930816034422658
1149	DROP	DROP	Cardiomyocyte 2	Cardiac Progenitor	hca_GSE129096_DROP_ATCTCACAAACG_15_Rep2	hca_GSE129096_DROP_GTCCCTTGTAAC_3_Rep1	0.9951072846650219
1150	DROP	DROP	Cardiomyocyte 2	Cardiac Progenitor	hca_GSE129096_DROP_ATCTCACAAACG_15_Rep2	hca_GSE129096_DROP_GCACGTTATCCC_3_Rep1	0.9966973148082343
1151	DROP	DROP	Cardiomyocyte 2	Cardiomyocyte 2	hca_GSE129096_DROP_ATCTCACAAACG_15_Rep2	hca_GSE129096_DROP_TCATACGTGCAT_15_Rep2	0.9952169510142018
1152	DROP	DROP	Cardiomyocyte 2	Alt. Lineage 1	hca_GSE129096_DROP_ATCTCACAAACG_15_Rep2	hca_GSE129096_DROP_CACAATACGCGC_7_Rep2	0.9963283318279809
1153	DROP	DROP	Cardiomyocyte 2	Alt. Lineage 1	hca_GSE129096_DROP_ATCTCACAAACG_15_Rep2	hca_GSE129096_DROP_GCATTCAGGGCC_7_Rep2	0.9968505015052054
1154	DRONC	DROP	Cardiomyocyte 1	Cardiomyocyte 2	hca_GSE129096_DRONC_GTGGACCTCCCG_7_Rep1	hca_GSE129096_DROP_ATCTCACAAACG_15_Rep2	0.991095386487391
1155	DROP	DROP	Cardiomyocyte 2	Alt. Lineage 2	hca_GSE129096_DROP_ATCTCACAAACG_15_Rep2	hca_GSE129096_DROP_TAGGCCCCCAAT_7_Rep2	0.9971269484331947
1156	DROP	DROP	Cardiomyocyte 2	Cardiac Progenitor	hca_GSE129096_DROP_ATCTCACAAACG_15_Rep2	hca_GSE129096_DROP_ATTACGTCACCC_3_Rep2	0.9955869969311651
1157	DROP	DROP	Cardiomyocyte 2	Alt. Lineage 1	hca_GSE129096_DROP_ATCTCACAAACG_15_Rep2	hca_GSE129096_DROP_CATTCTCCTGCA_7_Rep2	0.9968474298365309
1158	DRONC	DROP	Alt. Lineage 1	Cardiomyocyte 2	hca_GSE129096_DRONC_ATTATTGCTAAA_7_Rep2	hca_GSE129096_DROP_ATCTCACAAACG_15_Rep2	0.9914561667801045
1159	DRONC	DROP	Alt. Lineage 1	Cardiomyocyte 2	hca_GSE129096_DRONC_TCGGTATTCCTT_7_Rep2	hca_GSE129096_DROP_ATCTCACAAACG_15_Rep2	0.9912756456899648
1160	DROP	DROP	Cardiomyocyte 2	iPSC	hca_GSE129096_DROP_ATCTCACAAACG_15_Rep2	hca_GSE129096_DROP_CTGGGACCACTG_1_Rep1	0.9966547235906313
1161	DRONC	DROP	Cardiac Progenitor	Cardiomyocyte 2	hca_GSE129096_DRONC_CTAATTCTTAAA_3_Rep1	hca_GSE129096_DROP_ATCTCACAAACG_15_Rep2	0.9913902903736328
1162	DRONC	DROP	Cardiomyocyte 1	Cardiomyocyte 2	hca_GSE129096_DRONC_AAATATCGTGTT_7_Rep1	hca_GSE129096_DROP_ATCTCACAAACG_15_Rep2	0.9895533747754808
1163	DROP	DROP	Cardiomyocyte 2	Alt. Lineage 2	hca_GSE129096_DROP_ATCTCACAAACG_15_Rep2	hca_GSE129096_DROP_TCCACCTATATT_7_Rep2	0.9973418443957547
1164	DRONC	DROP	Cardiomyocyte 1	Cardiomyocyte 2	hca_GSE129096_DRONC_CGGGTAGCCTCG_7_Rep1	hca_GSE129096_DROP_ATCTCACAAACG_15_Rep2	0.9918337725871171
1165	DROP	DROP	Cardiomyocyte 2	Cardiac Progenitor	hca_GSE129096_DROP_ATCTCACAAACG_15_Rep2	hca_GSE129096_DROP_TCGATCAGACGC_3_Rep1	0.9961049705591594
1166	DROP	DROP	Cardiomyocyte 2	Cardiomyocyte 2	hca_GSE129096_DROP_ATCTCACAAACG_15_Rep2	hca_GSE129096_DROP_TACATTGAGGAC_15_Rep2	0.9973347603366187
1167	DROP	DROP	Cardiomyocyte 1	Cardiomyocyte 2	hca_GSE129096_DROP_AACAATATAGAA_7_Rep2	hca_GSE129096_DROP_ATCTCACAAACG_15_Rep2	0.9968214447011017
1168	DRONC	DROP	Cardiomyocyte 1	Cardiomyocyte 2	hca_GSE129096_DRONC_AGATGTTGGAAG_7_Rep1	hca_GSE129096_DROP_ATCTCACAAACG_15_Rep2	0.9902036842056894
1169	DROP	DROP	Alt. Lineage 2	Cardiomyocyte 2	hca_GSE129096_DROP_AGCTGTAGACAA_7_Rep2	hca_GSE129096_DROP_ATCTCACAAACG_15_Rep2	0.9971509377344926
1170	DRONC	DROP	Cardiomyocyte 1	Cardiomyocyte 2	hca_GSE129096_DRONC_TAATTCTCCCAG_7_Rep1	hca_GSE129096_DROP_ATCTCACAAACG_15_Rep2	0.9881871045792885
1171	DRONC	DROP	Cardiomyocyte 1	Cardiomyocyte 2	hca_GSE129096_DRONC_CATAAAAATCGT_7_Rep1	hca_GSE129096_DROP_ATCTCACAAACG_15_Rep2	0.9877862809285749
1172	DROP	DROP	Cardiomyocyte 2	Cardiomyocyte 1	hca_GSE129096_DROP_ATCTCACAAACG_15_Rep2	hca_GSE129096_DROP_TCGTCTTCTTTC_7_Rep2	0.9968079788160926
1173	DROP	DROP	Cardiomyocyte 2	Cardiac Progenitor	hca_GSE129096_DROP_ATCTCACAAACG_15_Rep2	hca_GSE129096_DROP_ATCTGAGAGCTC_3_Rep1	0.9961140365645976
1174	DRONC	DROP	Cardiomyocyte 1	Cardiomyocyte 2	hca_GSE129096_DRONC_AGCGCCCCGACC_7_Rep1	hca_GSE129096_DROP_ATCTCACAAACG_15_Rep2	0.9915608056095966
1175	DROP	DROP	Cardiomyocyte 2	Cardiomyocyte 1	hca_GSE129096_DROP_ATCTCACAAACG_15_Rep2	hca_GSE129096_DROP_CTAAGTAGCCAG_15_Rep2	0.9966013895286487
1176	DROP	DROP	Cardiomyocyte 2	Alt. Lineage 1	hca_GSE129096_DROP_ATCTCACAAACG_15_Rep2	hca_GSE129096_DROP_TGCAACCAAAGG_7_Rep2	0.9951244760529726
1177	DROP	DROP	Cardiomyocyte 2	Cardiac Progenitor	hca_GSE129096_DROP_ATCTCACAAACG_15_Rep2	hca_GSE129096_DROP_TACACATGTTCC_3_Rep2	0.9961292599705718
1178	DROP	DROP	Cardiomyocyte 2	Cardiomyocyte 1	hca_GSE129096_DROP_ATCTCACAAACG_15_Rep2	hca_GSE129096_DROP_CAATAGAGTCCT_7_Rep2	0.9961786334931185
1179	DROP	DROP	Cardiomyocyte 2	Alt. Lineage 2	hca_GSE129096_DROP_ATCTCACAAACG_15_Rep2	hca_GSE129096_DROP_GAGCCCTGAAGC_7_Rep2	0.9972913531012101
1180	DROP	DROP	iPSC	Cardiomyocyte 2	hca_GSE129096_DROP_AGAATGGTAGCG_1_Rep1	hca_GSE129096_DROP_ATCTCACAAACG_15_Rep2	0.9959493955730578
1181	DROP	DROP	Cardiomyocyte 2	Alt. Lineage 2	hca_GSE129096_DROP_ATCTCACAAACG_15_Rep2	hca_GSE129096_DROP_ATGGCACACATA_7_Rep2	0.9972997161675888
1182	DROP	DROP	Cardiomyocyte 2	Cardiomyocyte 2	hca_GSE129096_DROP_ATCTCACAAACG_15_Rep2	hca_GSE129096_DROP_TGGTCACAGCGC_15_Rep2	0.9967524367659928
1183	DRONC	DROP	Cardiac Progenitor	Cardiomyocyte 2	hca_GSE129096_DRONC_GAGTAGTATCGC_3_Rep1	hca_GSE129096_DROP_ATCTCACAAACG_15_Rep2	0.9915587853679217
1184	DROP	DROP	Cardiomyocyte 2	Cardiac Progenitor	hca_GSE129096_DROP_ATCTCACAAACG_15_Rep2	hca_GSE129096_DROP_GAATCGTCGCCT_3_Rep2	0.9957811742534707
1185	DROP	DROP	Cardiomyocyte 2	Cardiomyocyte 2	hca_GSE129096_DROP_AACATAGCCGTC_15_Rep2	hca_GSE129096_DROP_ATCTCACAAACG_15_Rep2	0.9970585398065194
1186	DROP	DROP	Cardiomyocyte 2	Alt. Lineage 2	hca_GSE129096_DROP_ATCTCACAAACG_15_Rep2	hca_GSE129096_DROP_TCCTAATCTCGT_7_Rep2	0.9971838340483139
1187	DROP	DROP	iPSC	Cardiomyocyte 2	hca_GSE129096_DROP_AACCCGCTCCAT_0_Rep2	hca_GSE129096_DROP_ATCTCACAAACG_15_Rep2	0.995417887200264
1188	DROP	DROP	Cardiomyocyte 2	Alt. Lineage 2	hca_GSE129096_DROP_ATCTCACAAACG_15_Rep2	hca_GSE129096_DROP_CACCGGTTCAAC_7_Rep2	0.99674602788667
1189	DROP	DROP	Cardiomyocyte 2	Cardiac Progenitor	hca_GSE129096_DROP_ATCTCACAAACG_15_Rep2	hca_GSE129096_DROP_CAATATGCCTTA_3_Rep2	0.9958600466643462
1190	DRONC	DROP	Cardiomyocyte 2	Cardiomyocyte 2	hca_GSE129096_DRONC_GTATCATAAGGA_15_Rep2	hca_GSE129096_DROP_ATCTCACAAACG_15_Rep2	0.9905527411048982
1191	DROP	DROP	Cardiomyocyte 2	Cardiomyocyte 1	hca_GSE129096_DROP_ATCTCACAAACG_15_Rep2	hca_GSE129096_DROP_CGAATCGGTCAA_7_Rep1	0.9963510664107762
1192	DRONC	DROP	iPSC	Cardiomyocyte 2	hca_GSE129096_DRONC_TCCAAGCCCCGC_1_Rep2	hca_GSE129096_DROP_ATCTCACAAACG_15_Rep2	0.9925552331298403
1193	DROP	DROP	Alt. Lineage 1	Cardiomyocyte 2	hca_GSE129096_DROP_ATCATCCTCGCG_7_Rep2	hca_GSE129096_DROP_ATCTCACAAACG_15_Rep2	0.9967846900844582
1194	DRONC	DROP	Cardiomyocyte 1	Cardiomyocyte 2	hca_GSE129096_DRONC_TGTATTAGCTAT_7_Rep1	hca_GSE129096_DROP_ATCTCACAAACG_15_Rep2	0.9902521045537281
1195	DROP	DROP	Cardiomyocyte 2	Alt. Lineage 1	hca_GSE129096_DROP_ATCTCACAAACG_15_Rep2	hca_GSE129096_DROP_TCCCGATGAATG_15_Rep2	0.9962128396280526
1196	DROP	DROP	Cardiomyocyte 2	Cardiac Progenitor	hca_GSE129096_DROP_ATCTCACAAACG_15_Rep2	hca_GSE129096_DROP_TTTTTGGTTTTA_3_Rep2	0.9953058140674358
1197	DROP	DROP	Cardiomyocyte 2	Cardiac Progenitor	hca_GSE129096_DROP_ATCTCACAAACG_15_Rep2	hca_GSE129096_DROP_CCAAGATGTCAT_3_Rep1	0.9940172724959354
1198	DROP	DROP	Cardiomyocyte 2	Cardiomyocyte 1	hca_GSE129096_DROP_ATCTCACAAACG_15_Rep2	hca_GSE129096_DROP_CCGGGAATAGGA_7_Rep1	0.9957439596796284
1199	DROP	DROP	Cardiomyocyte 2	iPSC	hca_GSE129096_DROP_ATCTCACAAACG_15_Rep2	hca_GSE129096_DROP_TATTTGTCTTAG_0_Rep2	0.9951626538847487
1200	DROP	DROP	Cardiomyocyte 2	Cardiac Progenitor	hca_GSE129096_DROP_ATCTCACAAACG_15_Rep2	hca_GSE129096_DROP_GAAAAGGAGAAC_3_Rep1	0.9959625262449701
1201	DROP	DROP	Cardiomyocyte 2	Cardiomyocyte 1	hca_GSE129096_DROP_ATCTCACAAACG_15_Rep2	hca_GSE129096_DROP_GCACCTGACACA_7_Rep2	0.9959779772711901
1202	DROP	DROP	Cardiomyocyte 2	Alt. Lineage 2	hca_GSE129096_DROP_ATCTCACAAACG_15_Rep2	hca_GSE129096_DROP_TTCACCTGAGAA_7_Rep2	0.997391016256691
1203	DROP	DROP	Cardiomyocyte 2	iPSC	hca_GSE129096_DROP_ATCTCACAAACG_15_Rep2	hca_GSE129096_DROP_ATGTGTCCCAAA_3_Rep1	0.9957467560699539
1204	DROP	DROP	Cardiomyocyte 2	Cardiomyocyte 1	hca_GSE129096_DROP_ATCTCACAAACG_15_Rep2	hca_GSE129096_DROP_CAAACTGCCTAG_15_Rep2	0.9954044792589567
1205	DROP	DROP	Cardiomyocyte 2	Alt. Lineage 1	hca_GSE129096_DROP_ATCTCACAAACG_15_Rep2	hca_GSE129096_DROP_CCGTGCCTATCA_15_Rep2	0.9959674567106722
1206	DRONC	DROP	Cardiac Progenitor	Cardiomyocyte 2	hca_GSE129096_DRONC_GAACGACACCTT_3_Rep1	hca_GSE129096_DROP_ATCTCACAAACG_15_Rep2	0.9915449462729796
1207	DROP	DROP	Cardiomyocyte 2	Cardiomyocyte 1	hca_GSE129096_DROP_ATCTCACAAACG_15_Rep2	hca_GSE129096_DROP_CAACAGCCTCAA_7_Rep1	0.9961075994040701
1208	DROP	DROP	Cardiomyocyte 2	iPSC	hca_GSE129096_DROP_ATCTCACAAACG_15_Rep2	hca_GSE129096_DROP_CCATATTGTAGT_1_Rep1	0.9959963401377254
1209	DROP	DROP	Cardiomyocyte 2	Alt. Lineage 1	hca_GSE129096_DROP_ATCTCACAAACG_15_Rep2	hca_GSE129096_DROP_CCCAATGGATGC_7_Rep2	0.9963434399653006
1210	DRONC	DROP	Cardiomyocyte 2	Cardiomyocyte 2	hca_GSE129096_DRONC_GCCGGTCACACC_15_Rep2	hca_GSE129096_DROP_ATCTCACAAACG_15_Rep2	0.9919160376466953
1211	DROP	DROP	Cardiomyocyte 2	Alt. Lineage 1	hca_GSE129096_DROP_ATCTCACAAACG_15_Rep2	hca_GSE129096_DROP_CCCGCCCGTGCC_7_Rep2	0.9936532305852908
1212	DROP	DROP	Cardiomyocyte 2	Cardiomyocyte 2	hca_GSE129096_DROP_ATCTCACAAACG_15_Rep2	hca_GSE129096_DROP_TAGGACTCCGCG_15_Rep2	0.996493365963693
1213	DROP	DROP	Cardiomyocyte 1	Cardiomyocyte 2	hca_GSE129096_DROP_AGGCAGGATTAG_7_Rep2	hca_GSE129096_DROP_ATCTCACAAACG_15_Rep2	0.9961227859396842
1214	DRONC	DROP	iPSC	Cardiomyocyte 2	hca_GSE129096_DRONC_TGGCCCTATTAC_1_Rep2	hca_GSE129096_DROP_ATCTCACAAACG_15_Rep2	0.9922660820091356
1215	DROP	DROP	Cardiomyocyte 2	Cardiomyocyte 1	hca_GSE129096_DROP_ATCTCACAAACG_15_Rep2	hca_GSE129096_DROP_CGCCACGCTGAT_15_Rep2	0.9946436655076839
1216	DROP	DROP	Cardiomyocyte 2	Alt. Lineage 2	hca_GSE129096_DROP_ATCTCACAAACG_15_Rep2	hca_GSE129096_DROP_TTGGGCTGGTAC_7_Rep2	0.9961661812793398
1217	DROP	DROP	Cardiomyocyte 2	Alt. Lineage 2	hca_GSE129096_DROP_ATCTCACAAACG_15_Rep2	hca_GSE129096_DROP_TAGGCCCCCAAA_7_Rep2	0.9963640525017327
1218	DRONC	DROP	Alt. Lineage 1	Cardiomyocyte 2	hca_GSE129096_DRONC_TGCCATCCGTCG_7_Rep2	hca_GSE129096_DROP_ATCTCACAAACG_15_Rep2	0.9922901549415937
1219	DROP	DROP	Cardiomyocyte 2	Alt. Lineage 2	hca_GSE129096_DROP_ATCTCACAAACG_15_Rep2	hca_GSE129096_DROP_TCGTTAGCGCGT_7_Rep2	0.9964068079567473
1220	DROP	DROP	Cardiomyocyte 2	Alt. Lineage 1	hca_GSE129096_DROP_ATCTCACAAACG_15_Rep2	hca_GSE129096_DROP_CATCCGCCTGAT_7_Rep2	0.9962760447306633
1221	DROP	DROP	Alt. Lineage 2	Cardiomyocyte 2	hca_GSE129096_DROP_AACTTCAAGCCT_7_Rep1	hca_GSE129096_DROP_ATCTCACAAACG_15_Rep2	0.9952157640905723
1222	DROP	DROP	iPSC	Cardiomyocyte 2	hca_GSE129096_DROP_ATAAATCTTAGG_0_Rep2	hca_GSE129096_DROP_ATCTCACAAACG_15_Rep2	0.9954643186550305
1223	DROP	DROP	Cardiomyocyte 2	iPSC	hca_GSE129096_DROP_ATCTCACAAACG_15_Rep2	hca_GSE129096_DROP_CTCGGTTGCCAA_0_Rep2	0.995648517765938
1224	DROP	DROP	Cardiomyocyte 2	iPSC	hca_GSE129096_DROP_ATCTCACAAACG_15_Rep2	hca_GSE129096_DROP_ATTGCTACCGAG_0_Rep1	0.9939082098357851
1225	DROP	DROP	Cardiomyocyte 2	Alt. Lineage 1	hca_GSE129096_DROP_ATCTCACAAACG_15_Rep2	hca_GSE129096_DROP_GACTATTGCTCG_7_Rep1	0.9955392825483651
1226	DROP	DROP	Cardiomyocyte 2	Cardiac Progenitor	hca_GSE129096_DROP_ATCTCACAAACG_15_Rep2	hca_GSE129096_DROP_TCGCCCGAATGG_3_Rep1	0.9950645164740465
1227	DROP	DROP	Cardiomyocyte 2	iPSC	hca_GSE129096_DROP_ATCTCACAAACG_15_Rep2	hca_GSE129096_DROP_GCCTAGAAGAAA_1_Rep2	0.9951631265659725
1228	DROP	DROP	Cardiomyocyte 2	Cardiomyocyte 1	hca_GSE129096_DROP_ATCTCACAAACG_15_Rep2	hca_GSE129096_DROP_CTTCCGAGCTTT_15_Rep2	0.996680884826441
1229	DROP	DROP	Cardiomyocyte 2	Alt. Lineage 1	hca_GSE129096_DROP_ATCTCACAAACG_15_Rep2	hca_GSE129096_DROP_CTCGATCGCCGA_7_Rep2	0.9959968630719614
1230	DROP	DROP	Alt. Lineage 1	Cardiomyocyte 2	hca_GSE129096_DROP_AGCTCACTGCTC_7_Rep2	hca_GSE129096_DROP_ATCTCACAAACG_15_Rep2	0.994909728097795
1231	DRONC	DROP	Cardiomyocyte 2	Cardiomyocyte 2	hca_GSE129096_DRONC_GTCATGTTATGA_15_Rep2	hca_GSE129096_DROP_ATCTCACAAACG_15_Rep2	0.9880045811853241
1232	DRONC	DROP	Cardiac Progenitor	Cardiomyocyte 2	hca_GSE129096_DRONC_CCCTTCGCAGAC_3_Rep1	hca_GSE129096_DROP_ATCTCACAAACG_15_Rep2	0.9905958992347603
1233	DROP	DROP	Alt. Lineage 1	Cardiomyocyte 2	hca_GSE129096_DROP_ACAGCCCCCTAA_15_Rep2	hca_GSE129096_DROP_ATCTCACAAACG_15_Rep2	0.9952853749964022
1234	DROP	DROP	Cardiomyocyte 2	Cardiomyocyte 2	hca_GSE129096_DROP_ATCTCACAAACG_15_Rep2	hca_GSE129096_DROP_CGCGCTTGCTGT_15_Rep2	0.9961607283304348
1235	DROP	DROP	Cardiomyocyte 2	Alt. Lineage 2	hca_GSE129096_DROP_ATCTCACAAACG_15_Rep2	hca_GSE129096_DROP_TACGCTTGGCTT_7_Rep2	0.9962789746604198
1236	DROP	DROP	iPSC	Cardiomyocyte 2	hca_GSE129096_DROP_AACCAGTGGATG_1_Rep1	hca_GSE129096_DROP_ATCTCACAAACG_15_Rep2	0.9954104811006395
1237	DRONC	DROP	Cardiomyocyte 1	Cardiomyocyte 2	hca_GSE129096_DRONC_ATTATAACACAG_7_Rep1	hca_GSE129096_DROP_ATCTCACAAACG_15_Rep2	0.9897131453460419
1238	DROP	DROP	Alt. Lineage 2	Cardiomyocyte 2	hca_GSE129096_DROP_AATGCGAAGATT_7_Rep2	hca_GSE129096_DROP_ATCTCACAAACG_15_Rep2	0.9959347709738124
1239	DROP	DROP	Cardiomyocyte 1	Cardiomyocyte 2	hca_GSE129096_DROP_AGCACAGCATCC_7_Rep1	hca_GSE129096_DROP_ATCTCACAAACG_15_Rep2	0.9959203889048407
1240	DRONC	DROP	Cardiomyocyte 1	Cardiomyocyte 2	hca_GSE129096_DRONC_GGAGTTTATGGC_7_Rep1	hca_GSE129096_DROP_ATCTCACAAACG_15_Rep2	0.9913368221969554
1241	DROP	DROP	Cardiomyocyte 2	Cardiomyocyte 1	hca_GSE129096_DROP_ATCTCACAAACG_15_Rep2	hca_GSE129096_DROP_GAGAGCTAAACC_15_Rep2	0.9954445062189555
1242	DROP	DROP	Cardiomyocyte 2	iPSC	hca_GSE129096_DROP_ATCTCACAAACG_15_Rep2	hca_GSE129096_DROP_CGCCACAAAGCT_3_Rep2	0.9953051599697695
1243	DROP	DROP	Cardiomyocyte 2	iPSC	hca_GSE129096_DROP_ATCTCACAAACG_15_Rep2	hca_GSE129096_DROP_CAGCTACCACTT_0_Rep1	0.994071805658125
1244	DROP	DROP	Cardiomyocyte 2	Alt. Lineage 1	hca_GSE129096_DROP_ATCTCACAAACG_15_Rep2	hca_GSE129096_DROP_CAATCCATAGAA_15_Rep2	0.9953802632812366
1245	DRONC	DROP	Alt. Lineage 1	Cardiomyocyte 2	hca_GSE129096_DRONC_AAGGTGACCTGA_7_Rep1	hca_GSE129096_DROP_ATCTCACAAACG_15_Rep2	0.989944632951244
1246	DRONC	DROP	Cardiomyocyte 1	Cardiomyocyte 2	hca_GSE129096_DRONC_CTTACCACATAG_7_Rep1	hca_GSE129096_DROP_ATCTCACAAACG_15_Rep2	0.9890287640955117
1247	DRONC	DROP	Cardiac Progenitor	Cardiomyocyte 2	hca_GSE129096_DRONC_TAGGCCCGCGGC_3_Rep1	hca_GSE129096_DROP_ATCTCACAAACG_15_Rep2	0.9896169708214462
1248	DROP	DROP	Cardiomyocyte 2	Cardiomyocyte 2	hca_GSE129096_DROP_ATCTCACAAACG_15_Rep2	hca_GSE129096_DROP_GTTCAGAGTAGC_15_Rep2	0.9955615999539693
1249	DROP	DROP	Cardiomyocyte 2	Cardiomyocyte 1	hca_GSE129096_DROP_ATCTCACAAACG_15_Rep2	hca_GSE129096_DROP_GCCCCATCCTCA_15_Rep2	0.99476243943036
1250	DRONC	DROP	Cardiac Progenitor	Cardiomyocyte 2	hca_GSE129096_DRONC_TGTAGTAGTTGA_3_Rep1	hca_GSE129096_DROP_ATCTCACAAACG_15_Rep2	0.9909253687045873
1251	DROP	DROP	Cardiac Progenitor	Cardiomyocyte 2	hca_GSE129096_DROP_ACGACATGCGCG_3_Rep1	hca_GSE129096_DROP_ATCTCACAAACG_15_Rep2	0.9951771864319484
1252	DROP	DROP	Cardiomyocyte 2	Cardiac Progenitor	hca_GSE129096_DROP_ATCTCACAAACG_15_Rep2	hca_GSE129096_DROP_TGAAGTTAGTTA_3_Rep1	0.9950794486293594
1253	DRONC	DROP	Cardiac Progenitor	Cardiomyocyte 2	hca_GSE129096_DRONC_GTTTCATCACCA_3_Rep1	hca_GSE129096_DROP_ATCTCACAAACG_15_Rep2	0.9921456020710693
1254	DROP	DROP	Cardiomyocyte 2	Cardiomyocyte 1	hca_GSE129096_DROP_ATCTCACAAACG_15_Rep2	hca_GSE129096_DROP_GGTCTAACTAAT_15_Rep2	0.9938341879534649
1255	DROP	DROP	Cardiomyocyte 2	Alt. Lineage 1	hca_GSE129096_DROP_ATCTCACAAACG_15_Rep2	hca_GSE129096_DROP_CAGTCTTACTTC_7_Rep1	0.9953479361820714
1256	DROP	DROP	Cardiomyocyte 2	Cardiac Progenitor	hca_GSE129096_DROP_ATCTCACAAACG_15_Rep2	hca_GSE129096_DROP_TCCTCGGTTTGT_3_Rep1	0.9953177266122144
1257	DROP	DROP	Cardiomyocyte 2	Cardiomyocyte 1	hca_GSE129096_DROP_ATCTCACAAACG_15_Rep2	hca_GSE129096_DROP_CTTGTAGATACG_7_Rep2	0.9957916529128126
1258	DROP	DROP	Cardiomyocyte 2	iPSC	hca_GSE129096_DROP_ATCTCACAAACG_15_Rep2	hca_GSE129096_DROP_TTTTACGGGAGA_1_Rep1	0.9953696710733545
1259	DROP	DROP	Cardiomyocyte 2	iPSC	hca_GSE129096_DROP_ATCTCACAAACG_15_Rep2	hca_GSE129096_DROP_GCAGGTTTAGAG_1_Rep1	0.9957030626823943
1260	DROP	DROP	Alt. Lineage 1	Cardiomyocyte 2	hca_GSE129096_DROP_ATCCCTAGTCAT_7_Rep2	hca_GSE129096_DROP_ATCTCACAAACG_15_Rep2	0.9964099424197839
1261	DROP	DROP	Cardiomyocyte 2	Alt. Lineage 2	hca_GSE129096_DROP_ATCTCACAAACG_15_Rep2	hca_GSE129096_DROP_GACTGATTAAAG_7_Rep2	0.9959058474008143
1262	DROP	DROP	Cardiomyocyte 2	iPSC	hca_GSE129096_DROP_ATCTCACAAACG_15_Rep2	hca_GSE129096_DROP_TCCCATCCTGAG_1_Rep1	0.9951865417007378
1263	DROP	DROP	Cardiomyocyte 2	Cardiac Progenitor	hca_GSE129096_DROP_ATCTCACAAACG_15_Rep2	hca_GSE129096_DROP_CCAATTTGACCA_3_Rep2	0.9949362893687232
1264	DROP	DROP	Cardiomyocyte 2	Cardiomyocyte 1	hca_GSE129096_DROP_ATCTCACAAACG_15_Rep2	hca_GSE129096_DROP_TTGTCGCCGTTG_15_Rep2	0.9964788048728884
1265	DROP	DROP	Cardiomyocyte 2	iPSC	hca_GSE129096_DROP_ATCTCACAAACG_15_Rep2	hca_GSE129096_DROP_CCTCGGAGCCAA_0_Rep2	0.9946972564804791
1266	DROP	DROP	Cardiomyocyte 2	Cardiomyocyte 2	hca_GSE129096_DROP_AATTTCCGTACA_15_Rep2	hca_GSE129096_DROP_ATCTCACAAACG_15_Rep2	0.9962211575913321
1267	DROP	DROP	Cardiomyocyte 2	Alt. Lineage 2	hca_GSE129096_DROP_ATCTCACAAACG_15_Rep2	hca_GSE129096_DROP_TGGTGGAGACAT_7_Rep2	0.995716452365785
1268	DROP	DROP	Cardiomyocyte 2	iPSC	hca_GSE129096_DROP_ATCTCACAAACG_15_Rep2	hca_GSE129096_DROP_TTCCAACTTCAC_0_Rep2	0.9936739437704668
1269	DRONC	DROP	Cardiomyocyte 1	Cardiomyocyte 2	hca_GSE129096_DRONC_TTGTCGGCTGTG_7_Rep1	hca_GSE129096_DROP_ATCTCACAAACG_15_Rep2	0.9905903398427386
1270	DROP	DROP	Cardiomyocyte 2	Cardiomyocyte 1	hca_GSE129096_DROP_ATCTCACAAACG_15_Rep2	hca_GSE129096_DROP_CGTCTCTGGCAA_15_Rep2	0.9959976977126491
1271	DROP	DROP	Cardiomyocyte 2	iPSC	hca_GSE129096_DROP_ATCTCACAAACG_15_Rep2	hca_GSE129096_DROP_GGTTCCCTCAAA_1_Rep1	0.9952355356147907
1272	DROP	DROP	Cardiomyocyte 2	Cardiomyocyte 2	hca_GSE129096_DROP_ATCTCACAAACG_15_Rep2	hca_GSE129096_DROP_GATGTGTGTGTT_15_Rep2	0.9938056963297524
1273	DROP	DROP	Cardiomyocyte 2	Alt. Lineage 1	hca_GSE129096_DROP_ATCTCACAAACG_15_Rep2	hca_GSE129096_DROP_TCAGAGCCTCTG_15_Rep2	0.9941941820353187
1274	DROP	DROP	Cardiomyocyte 2	Alt. Lineage 2	hca_GSE129096_DROP_ATCTCACAAACG_15_Rep2	hca_GSE129096_DROP_TAGCCGGCTCCC_7_Rep2	0.9962237001486667
1275	DROP	DROP	Cardiomyocyte 2	Cardiomyocyte 1	hca_GSE129096_DROP_ATCTCACAAACG_15_Rep2	hca_GSE129096_DROP_CACTGGTACCCT_7_Rep1	0.9956029109662832
1276	DROP	DROP	Cardiomyocyte 2	iPSC	hca_GSE129096_DROP_ATCTCACAAACG_15_Rep2	hca_GSE129096_DROP_CATAGGCCTCTA_0_Rep2	0.994671670802965
1277	DRONC	DROP	Cardiomyocyte 1	Cardiomyocyte 2	hca_GSE129096_DRONC_CATTAAGTGCAT_7_Rep1	hca_GSE129096_DROP_ATCTCACAAACG_15_Rep2	0.9885474697703972
1278	DROP	DROP	Cardiomyocyte 2	Cardiomyocyte 2	hca_GSE129096_DROP_ATCTCACAAACG_15_Rep2	hca_GSE129096_DROP_CCTAAGTTAGGA_15_Rep2	0.9963479518673547
1279	DROP	DROP	Cardiomyocyte 2	Cardiac Progenitor	hca_GSE129096_DROP_ATCTCACAAACG_15_Rep2	hca_GSE129096_DROP_TAGAAATGTCCC_3_Rep1	0.994476393416595
1280	DRONC	DROP	Cardiomyocyte 2	Cardiomyocyte 2	hca_GSE129096_DRONC_GTAGGAATCAGA_15_Rep2	hca_GSE129096_DROP_ATCTCACAAACG_15_Rep2	0.9910616633998003
1281	DROP	DROP	Cardiomyocyte 2	Cardiomyocyte 1	hca_GSE129096_DROP_ATCTCACAAACG_15_Rep2	hca_GSE129096_DROP_CGGTCCCCTACG_7_Rep1	0.9951193220842823
1282	DROP	DROP	Cardiomyocyte 2	Cardiomyocyte 2	hca_GSE129096_DROP_ATCTCACAAACG_15_Rep2	hca_GSE129096_DROP_CCTGCAGGCGGA_15_Rep2	0.9957641782681428
1283	DRONC	DROP	Cardiac Progenitor	Cardiomyocyte 2	hca_GSE129096_DRONC_ACGTACCAACGG_3_Rep1	hca_GSE129096_DROP_ATCTCACAAACG_15_Rep2	0.9902469269429858
1284	DROP	DROP	Cardiomyocyte 2	Cardiomyocyte 1	hca_GSE129096_DROP_ATCTCACAAACG_15_Rep2	hca_GSE129096_DROP_CTCTACTCCTTC_15_Rep2	0.9935417433044211
1285	DRONC	DROP	Cardiomyocyte 1	Cardiomyocyte 2	hca_GSE129096_DRONC_CCCAAACGCTCC_7_Rep2	hca_GSE129096_DROP_ATCTCACAAACG_15_Rep2	0.9913524702015457
1286	DROP	DROP	Alt. Lineage 1	Cardiomyocyte 2	hca_GSE129096_DROP_AACGCTGGGACT_7_Rep2	hca_GSE129096_DROP_ATCTCACAAACG_15_Rep2	0.9953990001265257
1287	DROP	DROP	Cardiomyocyte 2	Cardiomyocyte 2	hca_GSE129096_DROP_ATCTCACAAACG_15_Rep2	hca_GSE129096_DROP_CGCAGTCTGGGG_15_Rep2	0.9954332872356997
1288	DROP	DROP	Cardiomyocyte 2	iPSC	hca_GSE129096_DROP_ATCTCACAAACG_15_Rep2	hca_GSE129096_DROP_CCCCATATTGTT_1_Rep1	0.9952267294123573
1289	DROP	DROP	Cardiomyocyte 2	Cardiac Progenitor	hca_GSE129096_DROP_ATCTCACAAACG_15_Rep2	hca_GSE129096_DROP_GTTACTGGAACG_3_Rep1	0.9953334304056818
1290	DROP	DROP	Cardiomyocyte 2	Alt. Lineage 1	hca_GSE129096_DROP_ATCTCACAAACG_15_Rep2	hca_GSE129096_DROP_CGGAACGTACAA_7_Rep1	0.9931510539251658
1291	DROP	DROP	Cardiomyocyte 2	Alt. Lineage 2	hca_GSE129096_DROP_ATCTCACAAACG_15_Rep2	hca_GSE129096_DROP_ATTTGCCTGGGC_7_Rep2	0.9955622269954189
1292	DRONC	DROP	Cardiomyocyte 1	Cardiomyocyte 2	hca_GSE129096_DRONC_TCTTAGTTCTCG_7_Rep1	hca_GSE129096_DROP_ATCTCACAAACG_15_Rep2	0.9890023628780567
1293	DROP	DROP	Cardiomyocyte 2	iPSC	hca_GSE129096_DROP_ATCTCACAAACG_15_Rep2	hca_GSE129096_DROP_CTTTTGACATGG_1_Rep1	0.9949759178083968
1294	DROP	DROP	Cardiomyocyte 2	Alt. Lineage 1	hca_GSE129096_DROP_ATCTCACAAACG_15_Rep2	hca_GSE129096_DROP_TTTCAATCCAAA_7_Rep2	0.9957897408965811
1295	DROP	DROP	Cardiomyocyte 2	Alt. Lineage 2	hca_GSE129096_DROP_ATCTCACAAACG_15_Rep2	hca_GSE129096_DROP_CTATCGACCTAA_7_Rep2	0.9919959076394295
1296	DROP	DROP	Alt. Lineage 1	Cardiomyocyte 2	hca_GSE129096_DROP_AAGAATCCTATG_7_Rep2	hca_GSE129096_DROP_ATCTCACAAACG_15_Rep2	0.995076799542548
1297	DROP	DROP	Cardiomyocyte 2	Alt. Lineage 1	hca_GSE129096_DROP_ATCTCACAAACG_15_Rep2	hca_GSE129096_DROP_CTAGTGCAGCGA_15_Rep2	0.9950410302912436
1298	DROP	DROP	Cardiomyocyte 2	Cardiac Progenitor	hca_GSE129096_DROP_ATCTCACAAACG_15_Rep2	hca_GSE129096_DROP_CGGGGGGCGCTA_3_Rep2	0.9945969428720662
1299	DROP	DROP	Cardiomyocyte 2	Alt. Lineage 1	hca_GSE129096_DROP_ATCTCACAAACG_15_Rep2	hca_GSE129096_DROP_GATAGAATGGTA_7_Rep2	0.995535882516139
1300	DROP	DROP	Cardiomyocyte 2	Cardiomyocyte 2	hca_GSE129096_DROP_AGCTTAGATGAA_15_Rep2	hca_GSE129096_DROP_ATCTCACAAACG_15_Rep2	0.996109533621264
1301	DROP	DROP	Cardiomyocyte 1	Cardiomyocyte 2	hca_GSE129096_DROP_AACTGTGAGTGG_15_Rep2	hca_GSE129096_DROP_ATCTCACAAACG_15_Rep2	0.9960286641673359
1302	DROP	DROP	Cardiac Progenitor	Cardiomyocyte 2	hca_GSE129096_DROP_ACCTACACCAAG_7_Rep1	hca_GSE129096_DROP_ATCTCACAAACG_15_Rep2	0.9959278051283346
1303	DROP	DROP	Cardiomyocyte 2	Cardiac Progenitor	hca_GSE129096_DROP_ATCTCACAAACG_15_Rep2	hca_GSE129096_DROP_TCTTTATGCTGT_3_Rep2	0.9952978040526227
1304	DROP	DROP	Cardiomyocyte 2	Cardiomyocyte 1	hca_GSE129096_DROP_ATCTCACAAACG_15_Rep2	hca_GSE129096_DROP_TCGCGTGTAGGC_7_Rep2	0.9960708730542016
1305	DRONC	DROP	iPSC	Cardiomyocyte 2	hca_GSE129096_DRONC_ATTAGAATTGGC_0_Rep2	hca_GSE129096_DROP_ATCTCACAAACG_15_Rep2	0.99132494843384
1306	DROP	DROP	Alt. Lineage 1	Cardiomyocyte 2	hca_GSE129096_DROP_AGTTCGACCGCA_15_Rep2	hca_GSE129096_DROP_ATCTCACAAACG_15_Rep2	0.9958842703785795
1307	DRONC	DROP	Cardiac Progenitor	Cardiomyocyte 2	hca_GSE129096_DRONC_TGTTGTAGTGCT_3_Rep1	hca_GSE129096_DROP_ATCTCACAAACG_15_Rep2	0.9897246027337289
1308	DROP	DROP	Cardiomyocyte 2	Cardiac Progenitor	hca_GSE129096_DROP_ATCTCACAAACG_15_Rep2	hca_GSE129096_DROP_CTTCAATCTCCT_3_Rep1	0.9943453212955436
1309	DROP	DROP	Cardiomyocyte 2	Alt. Lineage 2	hca_GSE129096_DROP_ATCTCACAAACG_15_Rep2	hca_GSE129096_DROP_TTAGACTTGCAG_7_Rep2	0.9956159752403558
1310	DROP	DROP	Cardiomyocyte 2	Cardiac Progenitor	hca_GSE129096_DROP_ATCTCACAAACG_15_Rep2	hca_GSE129096_DROP_TTTGGGTCAGTC_3_Rep1	0.9940251790906293
1311	DRONC	DROP	Alt. Lineage 1	Cardiomyocyte 2	hca_GSE129096_DRONC_AGGCTTATCACG_7_Rep2	hca_GSE129096_DROP_ATCTCACAAACG_15_Rep2	0.9891803721220871
1312	DRONC	DROP	Cardiomyocyte 1	Cardiomyocyte 2	hca_GSE129096_DRONC_GTCTCGAGTAAA_7_Rep1	hca_GSE129096_DROP_ATCTCACAAACG_15_Rep2	0.9877417770843773
1313	DROP	DROP	Cardiac Progenitor	Cardiomyocyte 2	hca_GSE129096_DROP_AATGGTACTGCC_3_Rep1	hca_GSE129096_DROP_ATCTCACAAACG_15_Rep2	0.9950254378647684
1314	DROP	DROP	Cardiomyocyte 2	Alt. Lineage 1	hca_GSE129096_DROP_ATCTCACAAACG_15_Rep2	hca_GSE129096_DROP_CCCACTCAGTTG_7_Rep2	0.9958815702744441
1315	DROP	DROP	iPSC	Cardiomyocyte 2	hca_GSE129096_DROP_ACTATTCGACAA_1_Rep1	hca_GSE129096_DROP_ATCTCACAAACG_15_Rep2	0.9946700192467628
1316	DRONC	DROP	Cardiomyocyte 2	Cardiomyocyte 2	hca_GSE129096_DRONC_ATCAGGCTTCGA_15_Rep2	hca_GSE129096_DROP_ATCTCACAAACG_15_Rep2	0.9887932936866634
1317	DRONC	DROP	iPSC	Cardiomyocyte 2	hca_GSE129096_DRONC_AAAATCCTGCTC_0_Rep2	hca_GSE129096_DROP_ATCTCACAAACG_15_Rep2	0.9932104862261264
1318	DROP	DROP	Cardiomyocyte 2	Alt. Lineage 1	hca_GSE129096_DROP_ATCTCACAAACG_15_Rep2	hca_GSE129096_DROP_GCTTCAGCACCG_7_Rep1	0.995455267947561
1319	DRONC	DROP	Alt. Lineage 1	Cardiomyocyte 2	hca_GSE129096_DRONC_GCCCCTTGTCAA_7_Rep2	hca_GSE129096_DROP_ATCTCACAAACG_15_Rep2	0.9909568136573653
1320	DRONC	DROP	Cardiomyocyte 1	Cardiomyocyte 2	hca_GSE129096_DRONC_CGTGGACTGCGT_7_Rep1	hca_GSE129096_DROP_ATCTCACAAACG_15_Rep2	0.991480074739723
1321	DROP	DROP	Cardiomyocyte 2	Cardiac Progenitor	hca_GSE129096_DROP_ATCTCACAAACG_15_Rep2	hca_GSE129096_DROP_TACAGCGTAATC_3_Rep1	0.9947457549212164
1322	DROP	DROP	Cardiomyocyte 2	Alt. Lineage 1	hca_GSE129096_DROP_ATCTCACAAACG_15_Rep2	hca_GSE129096_DROP_CGCCGCAGGTGG_15_Rep2	0.9950591226575842
1323	DROP	DROP	Cardiomyocyte 2	Alt. Lineage 2	hca_GSE129096_DROP_ATCTCACAAACG_15_Rep2	hca_GSE129096_DROP_TGTTTACCACAT_7_Rep2	0.996575324720184
1324	DRONC	DROP	Cardiac Progenitor	Cardiomyocyte 2	hca_GSE129096_DRONC_AACTAATACGTA_3_Rep1	hca_GSE129096_DROP_ATCTCACAAACG_15_Rep2	0.9908329559053841
1325	DROP	DROP	Cardiomyocyte 2	Cardiomyocyte 2	hca_GSE129096_DROP_ACCGTCGACCGT_15_Rep2	hca_GSE129096_DROP_ATCTCACAAACG_15_Rep2	0.9952243753316377
1326	DROP	DROP	Cardiomyocyte 2	Alt. Lineage 1	hca_GSE129096_DROP_ATCTCACAAACG_15_Rep2	hca_GSE129096_DROP_GGCTGTACTCGT_15_Rep2	0.9945152670477267
1327	DROP	DROP	Cardiomyocyte 2	Alt. Lineage 1	hca_GSE129096_DROP_ATCTCACAAACG_15_Rep2	hca_GSE129096_DROP_CGCTCCTCTGTA_15_Rep2	0.9949182242029372
1328	DROP	DROP	Cardiomyocyte 2	Cardiomyocyte 1	hca_GSE129096_DROP_ATCTCACAAACG_15_Rep2	hca_GSE129096_DROP_CTGCGCATGGTC_15_Rep2	0.9939916012782967
1329	DROP	DROP	Cardiomyocyte 2	Alt. Lineage 1	hca_GSE129096_DROP_ATCTCACAAACG_15_Rep2	hca_GSE129096_DROP_CACATCTTTTTG_7_Rep2	0.9938328139933759
1330	DRONC	DROP	Cardiac Progenitor	Cardiomyocyte 2	hca_GSE129096_DRONC_ACACCGATACAG_3_Rep1	hca_GSE129096_DROP_ATCTCACAAACG_15_Rep2	0.9892021557287503
1331	DROP	DROP	Cardiomyocyte 2	iPSC	hca_GSE129096_DROP_ATCTCACAAACG_15_Rep2	hca_GSE129096_DROP_TACAAACCGCTA_1_Rep1	0.9954334199546515
1332	DROP	DROP	Cardiomyocyte 2	Alt. Lineage 1	hca_GSE129096_DROP_ATCTCACAAACG_15_Rep2	hca_GSE129096_DROP_CGCAAATCTCAC_15_Rep2	0.9943604688997869
1333	DROP	DROP	Alt. Lineage 2	Cardiomyocyte 2	hca_GSE129096_DROP_ACATGCAAGGTT_7_Rep2	hca_GSE129096_DROP_ATCTCACAAACG_15_Rep2	0.9954866353695131
1334	DROP	DROP	Cardiomyocyte 2	Cardiomyocyte 1	hca_GSE129096_DROP_ATCTCACAAACG_15_Rep2	hca_GSE129096_DROP_GTCCCCACGACA_15_Rep2	0.9936209034100542
1335	DROP	DROP	Cardiomyocyte 2	Alt. Lineage 1	hca_GSE129096_DROP_ATCTCACAAACG_15_Rep2	hca_GSE129096_DROP_CACTCCTAGCTC_7_Rep1	0.9953441401063812
1336	DROP	DROP	Cardiac Progenitor	Cardiomyocyte 2	hca_GSE129096_DROP_ACACTCTTGAGA_3_Rep1	hca_GSE129096_DROP_ATCTCACAAACG_15_Rep2	0.994622945387654
1337	DROP	DROP	Cardiomyocyte 2	Cardiomyocyte 2	hca_GSE129096_DROP_ATCTCACAAACG_15_Rep2	hca_GSE129096_DROP_CCTAAGGATGTG_15_Rep2	0.9951270705212005
1338	DROP	DROP	Cardiomyocyte 2	Cardiomyocyte 2	hca_GSE129096_DROP_ATCTCACAAACG_15_Rep2	hca_GSE129096_DROP_GTGGGGGTGTGG_15_Rep2	0.9944036383554863
1339	DROP	DROP	Cardiomyocyte 2	Alt. Lineage 1	hca_GSE129096_DROP_ATCTCACAAACG_15_Rep2	hca_GSE129096_DROP_CTCGAGACCGGG_7_Rep1	0.9942683450952361
1340	DROP	DROP	Alt. Lineage 1	Cardiomyocyte 2	hca_GSE129096_DROP_ATCGATACTTCA_7_Rep2	hca_GSE129096_DROP_ATCTCACAAACG_15_Rep2	0.9950143228587137
1341	DROP	DROP	Cardiomyocyte 2	Cardiac Progenitor	hca_GSE129096_DROP_ATCTCACAAACG_15_Rep2	hca_GSE129096_DROP_GCCCCGCGTCAC_3_Rep2	0.9940709966749848
1342	DROP	DROP	Cardiomyocyte 2	iPSC	hca_GSE129096_DROP_ATCTCACAAACG_15_Rep2	hca_GSE129096_DROP_TGGCGTAAATCT_1_Rep1	0.994175284245684
1343	DROP	DROP	Cardiomyocyte 2	Alt. Lineage 2	hca_GSE129096_DROP_ATCTCACAAACG_15_Rep2	hca_GSE129096_DROP_ATGCGTTCTTTA_7_Rep2	0.9938783389985238
1344	DROP	DROP	Cardiomyocyte 2	Alt. Lineage 1	hca_GSE129096_DROP_ATCTCACAAACG_15_Rep2	hca_GSE129096_DROP_GGATAACCGTAC_15_Rep2	0.9946157304921879
1345	DROP	DROP	Cardiomyocyte 2	iPSC	hca_GSE129096_DROP_ATCTCACAAACG_15_Rep2	hca_GSE129096_DROP_CTATACCATATG_1_Rep2	0.9934361538015669
1346	DROP	DROP	iPSC	Cardiomyocyte 2	hca_GSE129096_DROP_AAACGAAAATTC_0_Rep2	hca_GSE129096_DROP_ATCTCACAAACG_15_Rep2	0.9931874189875458
1347	DRONC	DROP	Alt. Lineage 1	Cardiomyocyte 2	hca_GSE129096_DRONC_GCCCAGCTTCTC_7_Rep2	hca_GSE129096_DROP_ATCTCACAAACG_15_Rep2	0.9906796253599811
1348	DROP	DROP	Alt. Lineage 1	Cardiomyocyte 2	hca_GSE129096_DROP_ATATCTGATCAC_7_Rep2	hca_GSE129096_DROP_ATCTCACAAACG_15_Rep2	0.9946961420933046
1349	DROP	DROP	Cardiomyocyte 2	Cardiac Progenitor	hca_GSE129096_DROP_ATCTCACAAACG_15_Rep2	hca_GSE129096_DROP_CTGTTCAAATCG_3_Rep2	0.9941107435448218
1350	DROP	DROP	Cardiomyocyte 2	Cardiac Progenitor	hca_GSE129096_DROP_ATCTCACAAACG_15_Rep2	hca_GSE129096_DROP_TAATCCCGCTGT_3_Rep1	0.9946574905435709
1351	DROP	DROP	Cardiomyocyte 2	Cardiomyocyte 1	hca_GSE129096_DROP_ATCTCACAAACG_15_Rep2	hca_GSE129096_DROP_TATGTAGACGGA_7_Rep2	0.9955244852402384
1352	DRONC	DROP	Cardiomyocyte 1	Cardiomyocyte 2	hca_GSE129096_DRONC_GTAGGAGAACTT_7_Rep1	hca_GSE129096_DROP_ATCTCACAAACG_15_Rep2	0.9871341494176661
1353	DRONC	DROP	Cardiomyocyte 1	Cardiomyocyte 2	hca_GSE129096_DRONC_TGCTTCATTTTG_7_Rep1	hca_GSE129096_DROP_ATCTCACAAACG_15_Rep2	0.9896323437641056
1354	DROP	DROP	Cardiomyocyte 2	Cardiomyocyte 2	hca_GSE129096_DROP_ATCTCACAAACG_15_Rep2	hca_GSE129096_DROP_GAGTGACGAGTT_15_Rep2	0.9957674413601854
1355	DRONC	DROP	Cardiac Progenitor	Cardiomyocyte 2	hca_GSE129096_DRONC_CCGATTTCTTTG_3_Rep1	hca_GSE129096_DROP_ATCTCACAAACG_15_Rep2	0.9913797947626454
1356	DROP	DROP	Cardiomyocyte 2	Cardiac Progenitor	hca_GSE129096_DROP_ATCTCACAAACG_15_Rep2	hca_GSE129096_DROP_CGGTGATTCTAC_3_Rep2	0.9950182537365179
1357	DROP	DROP	Cardiomyocyte 2	Cardiomyocyte 2	hca_GSE129096_DROP_ATCTCACAAACG_15_Rep2	hca_GSE129096_DROP_TTTGGGCCTGTA_15_Rep2	0.9947478582209267
1358	DROP	DROP	Cardiomyocyte 2	Cardiomyocyte 2	hca_GSE129096_DROP_ATCTCACAAACG_15_Rep2	hca_GSE129096_DROP_GTTATATATCAT_15_Rep2	0.9933498324459263
1359	DRONC	DROP	Cardiomyocyte 1	Cardiomyocyte 2	hca_GSE129096_DRONC_ACGCCCTCATTA_7_Rep1	hca_GSE129096_DROP_ATCTCACAAACG_15_Rep2	0.9886383689799502
1360	DROP	DROP	Cardiomyocyte 2	Alt. Lineage 2	hca_GSE129096_DROP_ATCTCACAAACG_15_Rep2	hca_GSE129096_DROP_CACACATCTTAA_7_Rep2	0.995097974746956
1361	DROP	DROP	Cardiomyocyte 2	iPSC	hca_GSE129096_DROP_ATCTCACAAACG_15_Rep2	hca_GSE129096_DROP_CGGGTGTCTTTA_1_Rep1	0.994428418043938
1362	DRONC	DROP	Alt. Lineage 1	Cardiomyocyte 2	hca_GSE129096_DRONC_TAATGTACCGAT_7_Rep2	hca_GSE129096_DROP_ATCTCACAAACG_15_Rep2	0.9873785580371274
1363	DRONC	DROP	Cardiomyocyte 1	Cardiomyocyte 2	hca_GSE129096_DRONC_GCAAGACTATAC_7_Rep1	hca_GSE129096_DROP_ATCTCACAAACG_15_Rep2	0.9876782756573013
1364	DROP	DROP	Alt. Lineage 1	Cardiomyocyte 2	hca_GSE129096_DROP_AACAAAACGGAG_7_Rep1	hca_GSE129096_DROP_ATCTCACAAACG_15_Rep2	0.9943956776929712
1365	DROP	DROP	Cardiomyocyte 2	iPSC	hca_GSE129096_DROP_ATCTCACAAACG_15_Rep2	hca_GSE129096_DROP_TAGAGATTAGCG_1_Rep1	0.9945284472933619
1366	DRONC	DROP	Cardiomyocyte 1	Cardiomyocyte 2	hca_GSE129096_DRONC_ACGATGTACTTG_7_Rep1	hca_GSE129096_DROP_ATCTCACAAACG_15_Rep2	0.9893697186899971
1367	DROP	DROP	Cardiac Progenitor	Cardiomyocyte 2	hca_GSE129096_DROP_ACAGGGTATAGT_3_Rep1	hca_GSE129096_DROP_ATCTCACAAACG_15_Rep2	0.9947105216592406
1368	DROP	DROP	Cardiomyocyte 2	Cardiomyocyte 2	hca_GSE129096_DROP_ACGACAGACTCT_15_Rep2	hca_GSE129096_DROP_ATCTCACAAACG_15_Rep2	0.9951984203907995
1369	DROP	DROP	Cardiomyocyte 2	Alt. Lineage 1	hca_GSE129096_DROP_ATCTCACAAACG_15_Rep2	hca_GSE129096_DROP_CGCGAAACAATA_7_Rep1	0.9941973599465921
1370	DROP	DROP	Cardiomyocyte 2	Cardiomyocyte 2	hca_GSE129096_DROP_ATCTCACAAACG_15_Rep2	hca_GSE129096_DROP_GTTCAGAGTAGT_15_Rep2	0.9956035321952937
1371	DROP	DROP	Cardiomyocyte 2	iPSC	hca_GSE129096_DROP_ATCTCACAAACG_15_Rep2	hca_GSE129096_DROP_TAACGTCATAAG_1_Rep2	0.9945004792985289
1372	DRONC	DROP	Alt. Lineage 1	Cardiomyocyte 2	hca_GSE129096_DRONC_CGGCAATGACAT_7_Rep2	hca_GSE129096_DROP_ATCTCACAAACG_15_Rep2	0.9900682862724853
1373	DROP	DROP	Cardiomyocyte 2	iPSC	hca_GSE129096_DROP_ATCTCACAAACG_15_Rep2	hca_GSE129096_DROP_GCCATCATCATG_0_Rep2	0.9937467214090371
1374	DROP	DROP	Cardiomyocyte 2	Cardiomyocyte 1	hca_GSE129096_DROP_ATCTCACAAACG_15_Rep2	hca_GSE129096_DROP_TGAGATCCCAGC_15_Rep2	0.9922509282182913
1375	DROP	DROP	Cardiomyocyte 2	Cardiomyocyte 2	hca_GSE129096_DROP_ATCTCACAAACG_15_Rep2	hca_GSE129096_DROP_TCGGTCAACTGA_15_Rep2	0.9946314029735128
1376	DROP	DROP	Cardiomyocyte 2	Cardiomyocyte 2	hca_GSE129096_DROP_ATCTCACAAACG_15_Rep2	hca_GSE129096_DROP_GTCTGTGATAGA_15_Rep2	0.9944631471350899
1377	DROP	DROP	Cardiomyocyte 2	iPSC	hca_GSE129096_DROP_ATCTCACAAACG_15_Rep2	hca_GSE129096_DROP_TAAATTTCGGGT_0_Rep2	0.994643690093638
1378	DRONC	DROP	Cardiomyocyte 1	Cardiomyocyte 2	hca_GSE129096_DRONC_TTCCTAATGAAC_7_Rep1	hca_GSE129096_DROP_ATCTCACAAACG_15_Rep2	0.9893606863702797
1379	DROP	DROP	Cardiomyocyte 2	Cardiac Progenitor	hca_GSE129096_DROP_ATCTCACAAACG_15_Rep2	hca_GSE129096_DROP_GCACAAGTATTT_3_Rep1	0.9939514321942412
1380	DRONC	DROP	Cardiomyocyte 1	Cardiomyocyte 2	hca_GSE129096_DRONC_CGGCAATCCTAA_7_Rep1	hca_GSE129096_DROP_ATCTCACAAACG_15_Rep2	0.9892139431843098
1381	DROP	DROP	Cardiomyocyte 2	Alt. Lineage 2	hca_GSE129096_DROP_ATCTCACAAACG_15_Rep2	hca_GSE129096_DROP_CCTGCCTTCCGG_7_Rep2	0.9925905576697985
1382	DRONC	DROP	Alt. Lineage 1	Cardiomyocyte 2	hca_GSE129096_DRONC_ATAATGCCGGAG_7_Rep2	hca_GSE129096_DROP_ATCTCACAAACG_15_Rep2	0.9896896810545314
1383	DROP	DROP	Cardiomyocyte 2	Alt. Lineage 2	hca_GSE129096_DROP_ATCTCACAAACG_15_Rep2	hca_GSE129096_DROP_CCTGTTGAATCG_7_Rep2	0.9948233541028153
1384	DROP	DROP	Cardiomyocyte 2	Alt. Lineage 2	hca_GSE129096_DROP_ATCTCACAAACG_15_Rep2	hca_GSE129096_DROP_TGGTGGAGACAC_7_Rep2	0.9948008295110925
1385	DRONC	DROP	Cardiomyocyte 2	Cardiomyocyte 2	hca_GSE129096_DRONC_AATCACCTCCAC_15_Rep2	hca_GSE129096_DROP_ATCTCACAAACG_15_Rep2	0.988067010580587
1386	DROP	DROP	Cardiomyocyte 2	Cardiac Progenitor	hca_GSE129096_DROP_ATCTCACAAACG_15_Rep2	hca_GSE129096_DROP_GGGAGCGCATCC_3_Rep2	0.9941386565863105
1387	DROP	DROP	Cardiomyocyte 2	iPSC	hca_GSE129096_DROP_ATCTCACAAACG_15_Rep2	hca_GSE129096_DROP_GCGAGATGTTCC_0_Rep2	0.9940231841005185
1388	DRONC	DROP	Cardiomyocyte 1	Cardiomyocyte 2	hca_GSE129096_DRONC_AAGGTTCGATAA_7_Rep1	hca_GSE129096_DROP_ATCTCACAAACG_15_Rep2	0.9840496359524055
1389	DROP	DROP	Cardiomyocyte 2	Alt. Lineage 1	hca_GSE129096_DROP_ATCTCACAAACG_15_Rep2	hca_GSE129096_DROP_TGCAGGTGTTGA_7_Rep2	0.9923295376362194
1390	DROP	DROP	Cardiomyocyte 2	Alt. Lineage 2	hca_GSE129096_DROP_ATCTCACAAACG_15_Rep2	hca_GSE129096_DROP_TGAAGTGCTGTT_7_Rep2	0.9954230266124506
1391	DROP	DROP	Cardiomyocyte 2	Cardiac Progenitor	hca_GSE129096_DROP_ATCTCACAAACG_15_Rep2	hca_GSE129096_DROP_GTTGTGCAATTT_3_Rep1	0.9944918706698574
1392	DRONC	DROP	iPSC	Cardiomyocyte 2	hca_GSE129096_DRONC_GGAACCAGATTG_0_Rep2	hca_GSE129096_DROP_ATCTCACAAACG_15_Rep2	0.9912342966932571
1393	DROP	DROP	Cardiomyocyte 2	Cardiac Progenitor	hca_GSE129096_DROP_ATCTCACAAACG_15_Rep2	hca_GSE129096_DROP_GCCAAAGCGTTT_3_Rep2	0.9943063783641523
1394	DROP	DROP	Cardiomyocyte 2	Cardiomyocyte 2	hca_GSE129096_DROP_ATCTCACAAACG_15_Rep2	hca_GSE129096_DROP_CTATACACTTAA_15_Rep2	0.9934751697688662
1395	DROP	DROP	Cardiomyocyte 2	Cardiomyocyte 2	hca_GSE129096_DROP_ATCTCACAAACG_15_Rep2	hca_GSE129096_DROP_CTTCTCCCGAGA_15_Rep2	0.9951152155108071
1396	DROP	DROP	Cardiomyocyte 2	Alt. Lineage 1	hca_GSE129096_DROP_ATCTCACAAACG_15_Rep2	hca_GSE129096_DROP_CCCCCCCTGGAG_15_Rep2	0.993824328643528
1397	DRONC	DROP	Cardiomyocyte 1	Cardiomyocyte 2	hca_GSE129096_DRONC_TCGAACTAGCGC_7_Rep1	hca_GSE129096_DROP_ATCTCACAAACG_15_Rep2	0.988871448789743
1398	DRONC	DROP	Cardiomyocyte 1	Cardiomyocyte 2	hca_GSE129096_DRONC_GGACCTCCCGGC_7_Rep1	hca_GSE129096_DROP_ATCTCACAAACG_15_Rep2	0.9902892013466281
1399	DROP	DROP	Cardiomyocyte 2	Alt. Lineage 1	hca_GSE129096_DROP_ATCTCACAAACG_15_Rep2	hca_GSE129096_DROP_CAAACACCCACC_15_Rep2	0.9944233379178752
1400	DROP	DROP	Cardiomyocyte 2	Cardiomyocyte 2	hca_GSE129096_DROP_ATCTCACAAACG_15_Rep2	hca_GSE129096_DROP_TCGCGGGTTTAG_15_Rep2	0.9936875470443943
1401	DROP	DROP	Cardiomyocyte 1	Cardiomyocyte 2	hca_GSE129096_DROP_ACCTCAGTGAGC_7_Rep2	hca_GSE129096_DROP_ATCTCACAAACG_15_Rep2	0.9954888274179408
1402	DROP	DROP	Cardiomyocyte 2	Alt. Lineage 1	hca_GSE129096_DROP_ATCTCACAAACG_15_Rep2	hca_GSE129096_DROP_TATCCACTTGCC_15_Rep2	0.9942202662728263
1403	DROP	DROP	Cardiomyocyte 2	Alt. Lineage 1	hca_GSE129096_DROP_ATCTCACAAACG_15_Rep2	hca_GSE129096_DROP_TCGTTCAAGGGC_7_Rep2	0.9945371687827773
1404	DROP	DROP	Cardiomyocyte 2	Cardiomyocyte 1	hca_GSE129096_DROP_ATCTCACAAACG_15_Rep2	hca_GSE129096_DROP_CCGCATCCGGAA_7_Rep2	0.9950110848988434
1405	DROP	DROP	Cardiomyocyte 2	Cardiomyocyte 1	hca_GSE129096_DROP_ATCTCACAAACG_15_Rep2	hca_GSE129096_DROP_CCGCGACGCCTA_15_Rep2	0.9934675482291715
1406	DRONC	DROP	Cardiomyocyte 1	Cardiomyocyte 2	hca_GSE129096_DRONC_CGGTCCAACAGA_7_Rep1	hca_GSE129096_DROP_ATCTCACAAACG_15_Rep2	0.9892844804409764
1407	DROP	DROP	Cardiomyocyte 2	Alt. Lineage 1	hca_GSE129096_DROP_ATCTCACAAACG_15_Rep2	hca_GSE129096_DROP_GACAAGACGAGA_15_Rep2	0.9925442438062768
1408	DRONC	DROP	Cardiac Progenitor	Cardiomyocyte 2	hca_GSE129096_DRONC_AGGGTTGGTACG_3_Rep1	hca_GSE129096_DROP_ATCTCACAAACG_15_Rep2	0.9924760646085373
1409	DROP	DROP	Cardiomyocyte 2	Cardiomyocyte 1	hca_GSE129096_DROP_ATCTCACAAACG_15_Rep2	hca_GSE129096_DROP_TAAGTGCTGATG_7_Rep2	0.9943113506554967
1410	DROP	DROP	Cardiomyocyte 2	iPSC	hca_GSE129096_DROP_ATCTCACAAACG_15_Rep2	hca_GSE129096_DROP_CATACGTCTCTG_0_Rep2	0.9918118967284947
1411	DROP	DROP	Cardiomyocyte 2	Cardiac Progenitor	hca_GSE129096_DROP_ATCTCACAAACG_15_Rep2	hca_GSE129096_DROP_GACCCCCTGTAA_7_Rep1	0.9942579982800834
1412	DROP	DROP	Cardiomyocyte 2	Cardiac Progenitor	hca_GSE129096_DROP_ATCTCACAAACG_15_Rep2	hca_GSE129096_DROP_CTAATGCTGTTC_3_Rep2	0.9943514071462921
1413	DROP	DROP	Cardiomyocyte 2	Cardiomyocyte 2	hca_GSE129096_DROP_ATCTCACAAACG_15_Rep2	hca_GSE129096_DROP_TAATGTGCCATC_15_Rep2	0.9934894229245809
1414	DRONC	DROP	Cardiomyocyte 1	Cardiomyocyte 2	hca_GSE129096_DRONC_CTGAGGGCTTTG_7_Rep1	hca_GSE129096_DROP_ATCTCACAAACG_15_Rep2	0.9895303043791275
1415	DRONC	DROP	Cardiomyocyte 1	Cardiomyocyte 2	hca_GSE129096_DRONC_GGCAGTTCTCGC_7_Rep1	hca_GSE129096_DROP_ATCTCACAAACG_15_Rep2	0.9894590157859846
1416	DRONC	DROP	Cardiomyocyte 1	Cardiomyocyte 2	hca_GSE129096_DRONC_GATCGAGCGGTT_7_Rep1	hca_GSE129096_DROP_ATCTCACAAACG_15_Rep2	0.9892836958673488
1417	DRONC	DROP	Cardiomyocyte 1	Cardiomyocyte 2	hca_GSE129096_DRONC_TAATACCCAGTC_7_Rep1	hca_GSE129096_DROP_ATCTCACAAACG_15_Rep2	0.9879074105453032
1418	DROP	DROP	Cardiomyocyte 2	Cardiac Progenitor	hca_GSE129096_DROP_ATCTCACAAACG_15_Rep2	hca_GSE129096_DROP_ATGTAGTACTGA_3_Rep1	0.9941637881964129
1419	DRONC	DROP	Cardiac Progenitor	Cardiomyocyte 2	hca_GSE129096_DRONC_ACGTACTGCTTA_3_Rep2	hca_GSE129096_DROP_ATCTCACAAACG_15_Rep2	0.9919467952847161
1420	DRONC	DROP	Cardiomyocyte 1	Cardiomyocyte 2	hca_GSE129096_DRONC_GTACATGGCTAT_7_Rep1	hca_GSE129096_DROP_ATCTCACAAACG_15_Rep2	0.9894239302634279
1421	DRONC	DROP	iPSC	Cardiomyocyte 2	hca_GSE129096_DRONC_CCTTATCAGTCC_0_Rep2	hca_GSE129096_DROP_ATCTCACAAACG_15_Rep2	0.9923761360451989
1422	DROP	DROP	Cardiac Progenitor	Cardiomyocyte 2	hca_GSE129096_DROP_AGCCTCGTCATG_3_Rep2	hca_GSE129096_DROP_ATCTCACAAACG_15_Rep2	0.9938287775284067
1423	DROP	DROP	Cardiomyocyte 2	Alt. Lineage 2	hca_GSE129096_DROP_ATCTCACAAACG_15_Rep2	hca_GSE129096_DROP_CCTAGCGAGGCT_7_Rep2	0.9956283621479688
1424	DROP	DROP	Cardiomyocyte 2	Cardiomyocyte 2	hca_GSE129096_DROP_AAGGACTATCAT_15_Rep2	hca_GSE129096_DROP_ATCTCACAAACG_15_Rep2	0.9952000279089417
1425	DROP	DROP	Alt. Lineage 1	Cardiomyocyte 2	hca_GSE129096_DROP_AATCTGGACAAT_15_Rep2	hca_GSE129096_DROP_ATCTCACAAACG_15_Rep2	0.9937502443097262
1426	DROP	DROP	Cardiomyocyte 2	Cardiomyocyte 2	hca_GSE129096_DROP_ATCTCACAAACG_15_Rep2	hca_GSE129096_DROP_GTGTATTCATAC_15_Rep2	0.9936497174460223
1427	DROP	DROP	Cardiomyocyte 2	Alt. Lineage 2	hca_GSE129096_DROP_ATCTCACAAACG_15_Rep2	hca_GSE129096_DROP_TAAAGGCGAAGG_7_Rep1	0.9944349304127713
1428	DRONC	DROP	Cardiomyocyte 1	Cardiomyocyte 2	hca_GSE129096_DRONC_AATCTTGGCATT_7_Rep1	hca_GSE129096_DROP_ATCTCACAAACG_15_Rep2	0.9881023361715605
1429	DROP	DROP	Cardiomyocyte 2	Alt. Lineage 2	hca_GSE129096_DROP_ATCTCACAAACG_15_Rep2	hca_GSE129096_DROP_GCATCGCCGTGT_7_Rep2	0.9950210080845022
1430	DRONC	DROP	Cardiomyocyte 2	Cardiomyocyte 2	hca_GSE129096_DRONC_TGAAGGAAAAAG_15_Rep2	hca_GSE129096_DROP_ATCTCACAAACG_15_Rep2	0.9908458330603566
1431	DROP	DROP	Cardiomyocyte 2	Cardiac Progenitor	hca_GSE129096_DROP_ATCTCACAAACG_15_Rep2	hca_GSE129096_DROP_GCGACGAAAAGT_3_Rep1	0.9939478575197455
1432	DRONC	DROP	Cardiac Progenitor	Cardiomyocyte 2	hca_GSE129096_DRONC_CCGGTGCTATCT_3_Rep1	hca_GSE129096_DROP_ATCTCACAAACG_15_Rep2	0.9921119350035491
1433	DROP	DROP	Alt. Lineage 2	Cardiomyocyte 2	hca_GSE129096_DROP_AAGTGCCCAGGA_7_Rep2	hca_GSE129096_DROP_ATCTCACAAACG_15_Rep2	0.9952193456857508
1434	DRONC	DROP	Cardiomyocyte 2	Cardiomyocyte 2	hca_GSE129096_DRONC_CAGTCAGATGTG_15_Rep2	hca_GSE129096_DROP_ATCTCACAAACG_15_Rep2	0.9893959327938323
1435	DRONC	DROP	iPSC	Cardiomyocyte 2	hca_GSE129096_DRONC_ACTCGATCGCAA_1_Rep2	hca_GSE129096_DROP_ATCTCACAAACG_15_Rep2	0.9909053538210757
1436	DROP	DROP	Cardiomyocyte 2	Alt. Lineage 1	hca_GSE129096_DROP_ATCTCACAAACG_15_Rep2	hca_GSE129096_DROP_TGAGCTACGCTG_15_Rep2	0.9940441532932532
1437	DROP	DROP	Cardiomyocyte 2	iPSC	hca_GSE129096_DROP_ATCTCACAAACG_15_Rep2	hca_GSE129096_DROP_CTGACTACAGAT_1_Rep2	0.9913311768269568
1438	DRONC	DROP	iPSC	Cardiomyocyte 2	hca_GSE129096_DRONC_TTAATGGTCATT_0_Rep2	hca_GSE129096_DROP_ATCTCACAAACG_15_Rep2	0.9930200971463509
1439	DROP	DROP	iPSC	Cardiomyocyte 2	hca_GSE129096_DROP_AACCCGTGTCAG_0_Rep2	hca_GSE129096_DROP_ATCTCACAAACG_15_Rep2	0.9907369665527468
1440	DROP	DROP	Cardiomyocyte 2	Alt. Lineage 1	hca_GSE129096_DROP_ATCTCACAAACG_15_Rep2	hca_GSE129096_DROP_CCTTCGATCCCG_7_Rep1	0.9932234600453769
1441	DROP	DROP	Cardiac Progenitor	Cardiomyocyte 2	hca_GSE129096_DROP_AAGCCCAATACG_3_Rep1	hca_GSE129096_DROP_ATCTCACAAACG_15_Rep2	0.993731055954745
1442	DROP	DROP	Cardiomyocyte 2	Alt. Lineage 1	hca_GSE129096_DROP_ATCTCACAAACG_15_Rep2	hca_GSE129096_DROP_CTGATACCATGG_7_Rep2	0.9928153789951526
1443	DROP	DROP	Cardiomyocyte 2	iPSC	hca_GSE129096_DROP_ATCTCACAAACG_15_Rep2	hca_GSE129096_DROP_TTCCGCATGAGG_1_Rep1	0.9940857273745334
1444	DROP	DROP	Cardiomyocyte 2	Cardiac Progenitor	hca_GSE129096_DROP_ATCTCACAAACG_15_Rep2	hca_GSE129096_DROP_CTCGATCTCAAA_3_Rep2	0.9916349880510978
1445	DROP	DROP	Cardiac Progenitor	Cardiomyocyte 2	hca_GSE129096_DROP_ACGCTGATTGGG_3_Rep1	hca_GSE129096_DROP_ATCTCACAAACG_15_Rep2	0.9945197804609961
1446	DROP	DROP	Cardiomyocyte 2	Cardiomyocyte 2	hca_GSE129096_DROP_ATCTCACAAACG_15_Rep2	hca_GSE129096_DROP_TCTTCAGCATAT_15_Rep2	0.9939525190510219
1447	DRONC	DROP	Cardiac Progenitor	Cardiomyocyte 2	hca_GSE129096_DRONC_TCTAGCGCCTTC_3_Rep1	hca_GSE129096_DROP_ATCTCACAAACG_15_Rep2	0.9893309301033232
1448	DROP	DROP	Cardiomyocyte 2	Cardiomyocyte 2	hca_GSE129096_DROP_ATCTCACAAACG_15_Rep2	hca_GSE129096_DROP_TCTTCAGCATAA_15_Rep2	0.9926785101865302
1449	DROP	DROP	Cardiomyocyte 2	Cardiomyocyte 2	hca_GSE129096_DROP_ATCTCACAAACG_15_Rep2	hca_GSE129096_DROP_TCGCGGGTTTAA_15_Rep2	0.9924937460527858
1450	DRONC	DROP	Cardiomyocyte 1	Cardiomyocyte 2	hca_GSE129096_DRONC_GGTTGCATCATT_7_Rep1	hca_GSE129096_DROP_ATCTCACAAACG_15_Rep2	0.9880609063707457
1451	DROP	DROP	Alt. Lineage 1	Cardiomyocyte 2	hca_GSE129096_DROP_AGTAATAATGGA_7_Rep2	hca_GSE129096_DROP_ATCTCACAAACG_15_Rep2	0.9944390608082523
1452	DROP	DROP	Cardiomyocyte 2	Alt. Lineage 1	hca_GSE129096_DROP_ATCTCACAAACG_15_Rep2	hca_GSE129096_DROP_CCAACAGTTACC_7_Rep2	0.9945259309610187
1453	DROP	DROP	Alt. Lineage 1	Cardiomyocyte 2	hca_GSE129096_DROP_AGACCTACGGCA_7_Rep1	hca_GSE129096_DROP_ATCTCACAAACG_15_Rep2	0.9940163033546966
1454	DROP	DROP	Cardiomyocyte 2	Cardiomyocyte 1	hca_GSE129096_DROP_ATCTCACAAACG_15_Rep2	hca_GSE129096_DROP_GCGTATAAGATT_7_Rep1	0.993445715081726
1455	DROP	DROP	Cardiomyocyte 1	Cardiomyocyte 2	hca_GSE129096_DROP_AACAAAATCGCA_15_Rep2	hca_GSE129096_DROP_ATCTCACAAACG_15_Rep2	0.9930261219716323
1456	DROP	DROP	Cardiomyocyte 2	Cardiomyocyte 2	hca_GSE129096_DROP_AGTGGTGACTTA_15_Rep2	hca_GSE129096_DROP_ATCTCACAAACG_15_Rep2	0.9944422965315104
1457	DROP	DROP	Cardiomyocyte 2	Cardiac Progenitor	hca_GSE129096_DROP_ATCTCACAAACG_15_Rep2	hca_GSE129096_DROP_TGCTACTGACGC_3_Rep1	0.9950076409039214
1458	DROP	DROP	Cardiomyocyte 2	Alt. Lineage 1	hca_GSE129096_DROP_ATCTCACAAACG_15_Rep2	hca_GSE129096_DROP_TCGAGGGAACTA_15_Rep2	0.9929492440375274
1459	DROP	DROP	Cardiomyocyte 2	Cardiomyocyte 2	hca_GSE129096_DROP_ATCTCACAAACG_15_Rep2	hca_GSE129096_DROP_GGATTATCTAGG_15_Rep2	0.9922355034572566
1460	DROP	DROP	Cardiomyocyte 2	iPSC	hca_GSE129096_DROP_ATCTCACAAACG_15_Rep2	hca_GSE129096_DROP_CCACCCCGGCAT_0_Rep1	0.9928635139656442
1461	DRONC	DROP	Cardiomyocyte 1	Cardiomyocyte 2	hca_GSE129096_DRONC_TGCATATGGCAG_7_Rep1	hca_GSE129096_DROP_ATCTCACAAACG_15_Rep2	0.9869008855156863
1462	DRONC	DROP	Cardiomyocyte 2	Cardiomyocyte 2	hca_GSE129096_DRONC_CCTTATGTCAGT_15_Rep2	hca_GSE129096_DROP_ATCTCACAAACG_15_Rep2	0.9860463448842699
1463	DRONC	DROP	iPSC	Cardiomyocyte 2	hca_GSE129096_DRONC_AGATACTTGCAA_0_Rep2	hca_GSE129096_DROP_ATCTCACAAACG_15_Rep2	0.9898704890715907
1464	DRONC	DROP	Cardiomyocyte 1	Cardiomyocyte 2	hca_GSE129096_DRONC_GTAAAGGTGAAT_7_Rep1	hca_GSE129096_DROP_ATCTCACAAACG_15_Rep2	0.9868674872508738
1465	DROP	DROP	Cardiomyocyte 2	iPSC	hca_GSE129096_DROP_ATCTCACAAACG_15_Rep2	hca_GSE129096_DROP_ATTTCATTGCGC_1_Rep2	0.9917126443530887
1466	DROP	DROP	Cardiomyocyte 2	iPSC	hca_GSE129096_DROP_ATCTCACAAACG_15_Rep2	hca_GSE129096_DROP_ATGTTATCCAAC_1_Rep2	0.9930466393989108
1467	DROP	DROP	Cardiomyocyte 2	iPSC	hca_GSE129096_DROP_ATCTCACAAACG_15_Rep2	hca_GSE129096_DROP_CGGGTGATTTCT_1_Rep1	0.9920095571651458
1468	DROP	DROP	Alt. Lineage 2	Cardiomyocyte 2	hca_GSE129096_DROP_ACCAAACATCCT_7_Rep2	hca_GSE129096_DROP_ATCTCACAAACG_15_Rep2	0.9938447813340591
1469	DROP	DROP	Cardiomyocyte 2	Cardiomyocyte 2	hca_GSE129096_DROP_ATCTCACAAACG_15_Rep2	hca_GSE129096_DROP_CATCACCCTTCG_15_Rep2	0.9926668265803004
1470	DROP	DROP	Cardiomyocyte 2	Cardiac Progenitor	hca_GSE129096_DROP_ATCTCACAAACG_15_Rep2	hca_GSE129096_DROP_CAAGACGTTGCC_3_Rep1	0.9932072425076097
1471	DROP	DROP	Cardiomyocyte 2	Cardiomyocyte 2	hca_GSE129096_DROP_ATCTCACAAACG_15_Rep2	hca_GSE129096_DROP_CGAGACAAAAGA_15_Rep2	0.9935619904155043
1472	DROP	DROP	Cardiomyocyte 2	Alt. Lineage 2	hca_GSE129096_DROP_ATCTCACAAACG_15_Rep2	hca_GSE129096_DROP_GGTATTGCGCGC_7_Rep2	0.9934263107983623
1473	DROP	DROP	Cardiomyocyte 2	Cardiomyocyte 1	hca_GSE129096_DROP_ATCTCACAAACG_15_Rep2	hca_GSE129096_DROP_CAGAAAGACCCA_15_Rep2	0.9943641829412089
1474	DRONC	DROP	Cardiac Progenitor	Cardiomyocyte 2	hca_GSE129096_DRONC_TGGTATCGATAC_3_Rep1	hca_GSE129096_DROP_ATCTCACAAACG_15_Rep2	0.9904034358817361
1475	DROP	DROP	Cardiomyocyte 2	Cardiomyocyte 2	hca_GSE129096_DROP_ATCTCACAAACG_15_Rep2	hca_GSE129096_DROP_CAGACTACCACA_15_Rep2	0.9948441327049663
1476	DRONC	DROP	Cardiomyocyte 1	Cardiomyocyte 2	hca_GSE129096_DRONC_CCCGCTCGCAGG_7_Rep1	hca_GSE129096_DROP_ATCTCACAAACG_15_Rep2	0.9877313139030228
1477	DROP	DROP	iPSC	Cardiomyocyte 2	hca_GSE129096_DROP_AGGCAATACCAA_1_Rep1	hca_GSE129096_DROP_ATCTCACAAACG_15_Rep2	0.9928885749506992
1478	DROP	DROP	Cardiomyocyte 1	Cardiomyocyte 2	hca_GSE129096_DROP_AACATCACCGTG_15_Rep2	hca_GSE129096_DROP_ATCTCACAAACG_15_Rep2	0.9934936371385604
1479	DRONC	DROP	Alt. Lineage 1	Cardiomyocyte 2	hca_GSE129096_DRONC_AAGCAGTTGTCT_7_Rep2	hca_GSE129096_DROP_ATCTCACAAACG_15_Rep2	0.9888900145175686
1480	DROP	DROP	Cardiomyocyte 2	Cardiomyocyte 2	hca_GSE129096_DROP_ATCTCACAAACG_15_Rep2	hca_GSE129096_DROP_GTTATATATCAA_15_Rep2	0.992388426527318
1481	DROP	DROP	Cardiomyocyte 2	Cardiomyocyte 1	hca_GSE129096_DROP_ATCTCACAAACG_15_Rep2	hca_GSE129096_DROP_CTTCTAGGACTT_15_Rep2	0.9911606958753663
1482	DROP	DROP	Cardiomyocyte 2	Alt. Lineage 1	hca_GSE129096_DROP_ATCTCACAAACG_15_Rep2	hca_GSE129096_DROP_CGGCGATCTCGG_7_Rep2	0.9921362337486673
1483	DROP	DROP	Cardiomyocyte 2	Cardiomyocyte 2	hca_GSE129096_DROP_ATCTCACAAACG_15_Rep2	hca_GSE129096_DROP_TGGTCAGTGACT_15_Rep2	0.9941264434489829
1484	DRONC	DROP	Cardiomyocyte 1	Cardiomyocyte 2	hca_GSE129096_DRONC_ACAAGCAGGCAC_7_Rep1	hca_GSE129096_DROP_ATCTCACAAACG_15_Rep2	0.9894175081373565
1485	DROP	DROP	iPSC	Cardiomyocyte 2	hca_GSE129096_DROP_AGCAGTATTTCA_1_Rep1	hca_GSE129096_DROP_ATCTCACAAACG_15_Rep2	0.992932912994463
1486	DROP	DROP	Cardiomyocyte 2	Cardiomyocyte 1	hca_GSE129096_DROP_ATCTCACAAACG_15_Rep2	hca_GSE129096_DROP_TTTGTTAGTGAC_7_Rep1	0.992970018519514
1487	DROP	DROP	Cardiomyocyte 2	Alt. Lineage 1	hca_GSE129096_DROP_ATCTCACAAACG_15_Rep2	hca_GSE129096_DROP_CCCGAAGGTGTA_7_Rep2	0.99356694214109
1488	DROP	DROP	Cardiomyocyte 2	Cardiomyocyte 1	hca_GSE129096_DROP_ATCTCACAAACG_15_Rep2	hca_GSE129096_DROP_CCACGTCATCAC_15_Rep2	0.9903197980136399
1489	DRONC	DROP	Cardiomyocyte 1	Cardiomyocyte 2	hca_GSE129096_DRONC_ATATCAGATGGC_7_Rep1	hca_GSE129096_DROP_ATCTCACAAACG_15_Rep2	0.9855548158596575
1490	DROP	DROP	Cardiomyocyte 2	Alt. Lineage 1	hca_GSE129096_DROP_ATCTCACAAACG_15_Rep2	hca_GSE129096_DROP_TCTGAAGCGCCT_7_Rep1	0.9929185135638801
1491	DROP	DROP	Cardiomyocyte 2	Cardiomyocyte 2	hca_GSE129096_DROP_ACACATGCGGAT_15_Rep2	hca_GSE129096_DROP_ATCTCACAAACG_15_Rep2	0.9937555097877219
1492	DRONC	DROP	iPSC	Cardiomyocyte 2	hca_GSE129096_DRONC_CCGAATTATATT_0_Rep2	hca_GSE129096_DROP_ATCTCACAAACG_15_Rep2	0.9904374501395489
1493	DROP	DROP	Cardiomyocyte 2	Cardiomyocyte 1	hca_GSE129096_DROP_ATCTCACAAACG_15_Rep2	hca_GSE129096_DROP_TCCCCCTGCAAA_7_Rep1	0.9933960645601402
1494	DROP	DROP	Cardiac Progenitor	Cardiomyocyte 2	hca_GSE129096_DROP_AGTCACACCCTT_3_Rep1	hca_GSE129096_DROP_ATCTCACAAACG_15_Rep2	0.993399645378557
1495	DRONC	DROP	Alt. Lineage 1	Cardiomyocyte 2	hca_GSE129096_DRONC_TCTTCACAAAGC_7_Rep2	hca_GSE129096_DROP_ATCTCACAAACG_15_Rep2	0.9890736109939101
1496	DRONC	DROP	Cardiomyocyte 2	Cardiomyocyte 2	hca_GSE129096_DRONC_CTGTTCTGCACC_15_Rep2	hca_GSE129096_DROP_ATCTCACAAACG_15_Rep2	0.9859522199891065
1497	DROP	DROP	Cardiomyocyte 2	Alt. Lineage 2	hca_GSE129096_DROP_ATCTCACAAACG_15_Rep2	hca_GSE129096_DROP_GCCCTCCCTACT_7_Rep2	0.9941868029806294
1498	DROP	DROP	Cardiomyocyte 2	Cardiomyocyte 2	hca_GSE129096_DROP_ATCTCACAAACG_15_Rep2	hca_GSE129096_DROP_GGACTGCGTCCT_15_Rep2	0.9933035645388819
1499	DRONC	DROP	Cardiac Progenitor	Cardiomyocyte 2	hca_GSE129096_DRONC_CTTTGCCCACTC_3_Rep1	hca_GSE129096_DROP_ATCTCACAAACG_15_Rep2	0.9911990258627014
1500	DRONC	DROP	Cardiac Progenitor	Cardiomyocyte 2	hca_GSE129096_DRONC_CTGAAGATAACT_3_Rep1	hca_GSE129096_DROP_ATCTCACAAACG_15_Rep2	0.9893033371992204
1501	DRONC	DROP	Cardiomyocyte 1	Cardiomyocyte 2	hca_GSE129096_DRONC_GCAGACAGGAGT_7_Rep1	hca_GSE129096_DROP_ATCTCACAAACG_15_Rep2	0.9869467318847412
1502	DROP	DROP	Alt. Lineage 1	Cardiomyocyte 2	hca_GSE129096_DROP_AAAGGGACCGCC_7_Rep2	hca_GSE129096_DROP_ATCTCACAAACG_15_Rep2	0.992613177889665
1503	DRONC	DROP	Alt. Lineage 1	Cardiomyocyte 2	hca_GSE129096_DRONC_AGTTAGTTCCTA_7_Rep2	hca_GSE129096_DROP_ATCTCACAAACG_15_Rep2	0.9872371855397247
1504	DROP	DROP	Cardiomyocyte 2	Cardiomyocyte 1	hca_GSE129096_DROP_ATCTCACAAACG_15_Rep2	hca_GSE129096_DROP_GGTCCGGGCTGC_7_Rep2	0.9944836043568058
1505	DROP	DROP	Cardiomyocyte 2	Cardiomyocyte 1	hca_GSE129096_DROP_ATCTCACAAACG_15_Rep2	hca_GSE129096_DROP_TTCCTGAGAATC_15_Rep2	0.9917966624939353
1506	DRONC	DROP	Cardiomyocyte 1	Cardiomyocyte 2	hca_GSE129096_DRONC_GGTGCAACACGA_7_Rep1	hca_GSE129096_DROP_ATCTCACAAACG_15_Rep2	0.9882587824721825
1507	DRONC	DROP	Cardiac Progenitor	Cardiomyocyte 2	hca_GSE129096_DRONC_TTTGCTCCAAAG_3_Rep1	hca_GSE129096_DROP_ATCTCACAAACG_15_Rep2	0.9894578789536039
1508	DROP	DROP	Cardiomyocyte 2	Cardiomyocyte 1	hca_GSE129096_DROP_ATCTCACAAACG_15_Rep2	hca_GSE129096_DROP_CCAGTAGCTCGA_15_Rep2	0.9909677610978153
1509	DROP	DROP	Cardiomyocyte 2	Alt. Lineage 2	hca_GSE129096_DROP_ATCTCACAAACG_15_Rep2	hca_GSE129096_DROP_CCGGGACTAGTA_7_Rep2	0.9936854321537727
1510	DRONC	DROP	Cardiac Progenitor	Cardiomyocyte 2	hca_GSE129096_DRONC_GTTTTAGCTTTC_3_Rep1	hca_GSE129096_DROP_ATCTCACAAACG_15_Rep2	0.9896121242641057
1511	DRONC	DROP	iPSC	Cardiomyocyte 2	hca_GSE129096_DRONC_CCTTGACGGAAC_1_Rep2	hca_GSE129096_DROP_ATCTCACAAACG_15_Rep2	0.9895612518165502
1512	DROP	DROP	Cardiomyocyte 2	Alt. Lineage 2	hca_GSE129096_DROP_ATCTCACAAACG_15_Rep2	hca_GSE129096_DROP_GCTCTGGATTCC_3_Rep1	0.9929877763807133
1513	DROP	DROP	Cardiomyocyte 2	Cardiomyocyte 1	hca_GSE129096_DROP_ATCTCACAAACG_15_Rep2	hca_GSE129096_DROP_TTGGAGCTTGAT_7_Rep2	0.9948562299208641
1514	DRONC	DROP	Cardiomyocyte 1	Cardiomyocyte 2	hca_GSE129096_DRONC_TCGAAGATACCT_7_Rep1	hca_GSE129096_DROP_ATCTCACAAACG_15_Rep2	0.9875547554045332
1515	DRONC	DROP	iPSC	Cardiomyocyte 2	hca_GSE129096_DRONC_CACCAACTTATC_1_Rep2	hca_GSE129096_DROP_ATCTCACAAACG_15_Rep2	0.9883924666370778
1516	DRONC	DROP	iPSC	Cardiomyocyte 2	hca_GSE129096_DRONC_ATGGTAGCATCT_0_Rep1	hca_GSE129096_DROP_ATCTCACAAACG_15_Rep2	0.988768592223395
1517	DROP	DROP	Cardiomyocyte 2	Cardiac Progenitor	hca_GSE129096_DROP_ATCTCACAAACG_15_Rep2	hca_GSE129096_DROP_CCTTAGTCCGGA_3_Rep1	0.9930504833028919
1518	DROP	DROP	Cardiomyocyte 2	Alt. Lineage 2	hca_GSE129096_DROP_ATCTCACAAACG_15_Rep2	hca_GSE129096_DROP_GTGCGCTGAAAC_7_Rep2	0.9937104916230984
1519	DRONC	DROP	Cardiac Progenitor	Cardiomyocyte 2	hca_GSE129096_DRONC_TTAATGGCTACA_3_Rep1	hca_GSE129096_DROP_ATCTCACAAACG_15_Rep2	0.9907111844487838
1520	DROP	DROP	Cardiomyocyte 2	Cardiomyocyte 2	hca_GSE129096_DROP_ATCTCACAAACG_15_Rep2	hca_GSE129096_DROP_GTTCACATTAAT_15_Rep2	0.9908396975809709
1521	DROP	DROP	Cardiomyocyte 2	Cardiomyocyte 2	hca_GSE129096_DROP_ATCTCACAAACG_15_Rep2	hca_GSE129096_DROP_CTGTACCTCCGG_15_Rep2	0.9940762299355234
1522	DRONC	DROP	iPSC	Cardiomyocyte 2	hca_GSE129096_DRONC_TTGCATCTAGAC_1_Rep2	hca_GSE129096_DROP_ATCTCACAAACG_15_Rep2	0.9880392618224978
1523	DROP	DROP	Cardiomyocyte 2	Alt. Lineage 1	hca_GSE129096_DROP_ATCTCACAAACG_15_Rep2	hca_GSE129096_DROP_CGCAAAGCACAC_15_Rep2	0.9935613245572824
1524	DROP	DROP	Alt. Lineage 1	Cardiomyocyte 2	hca_GSE129096_DROP_ACATTTAATTGT_15_Rep2	hca_GSE129096_DROP_ATCTCACAAACG_15_Rep2	0.9938430461749177
1525	DROP	DROP	Cardiomyocyte 2	Cardiomyocyte 1	hca_GSE129096_DROP_ATCTCACAAACG_15_Rep2	hca_GSE129096_DROP_GGGGCGAGACCC_15_Rep2	0.992524455337422
1526	DROP	DROP	Cardiomyocyte 2	Cardiomyocyte 1	hca_GSE129096_DROP_ATCTCACAAACG_15_Rep2	hca_GSE129096_DROP_TTGCTTCGTATT_15_Rep2	0.9918590413917954
1527	DROP	DROP	Cardiomyocyte 2	Alt. Lineage 1	hca_GSE129096_DROP_ATCTCACAAACG_15_Rep2	hca_GSE129096_DROP_CGCCTACGATAA_7_Rep2	0.9928704444274922
1528	DROP	DROP	Cardiomyocyte 2	Alt. Lineage 2	hca_GSE129096_DROP_ATCTCACAAACG_15_Rep2	hca_GSE129096_DROP_GGAGGTCATCAC_7_Rep2	0.994331049345769
1529	DROP	DROP	Cardiac Progenitor	Cardiomyocyte 2	hca_GSE129096_DROP_ACAGACTTTTAA_3_Rep1	hca_GSE129096_DROP_ATCTCACAAACG_15_Rep2	0.9941827313194835
1530	DROP	DROP	Cardiomyocyte 1	Cardiomyocyte 2	hca_GSE129096_DROP_AGACTTTCACAA_7_Rep2	hca_GSE129096_DROP_ATCTCACAAACG_15_Rep2	0.9936508286584974
1531	DRONC	DROP	iPSC	Cardiomyocyte 2	hca_GSE129096_DRONC_CATTCTAGATAC_0_Rep2	hca_GSE129096_DROP_ATCTCACAAACG_15_Rep2	0.9905642524555051
1532	DRONC	DROP	Cardiac Progenitor	Cardiomyocyte 2	hca_GSE129096_DRONC_AGAGCTTCAAAT_3_Rep1	hca_GSE129096_DROP_ATCTCACAAACG_15_Rep2	0.9881155352757307
1533	DROP	DROP	Cardiomyocyte 2	Cardiomyocyte 1	hca_GSE129096_DROP_ATCTCACAAACG_15_Rep2	hca_GSE129096_DROP_TCAATCCGCGGC_7_Rep2	0.9940690412104911
1534	DROP	DROP	Alt. Lineage 1	Cardiomyocyte 2	hca_GSE129096_DROP_ACCAGCAAATTA_15_Rep2	hca_GSE129096_DROP_ATCTCACAAACG_15_Rep2	0.9927255584800537
1535	DROP	DROP	Cardiomyocyte 2	Cardiac Progenitor	hca_GSE129096_DROP_ATCTCACAAACG_15_Rep2	hca_GSE129096_DROP_GAAGCTACACAT_3_Rep2	0.9918285422012689
1536	DRONC	DROP	Cardiomyocyte 2	Cardiomyocyte 2	hca_GSE129096_DRONC_GGGTATCGTTAC_15_Rep2	hca_GSE129096_DROP_ATCTCACAAACG_15_Rep2	0.9854275582303703
1537	DRONC	DROP	iPSC	Cardiomyocyte 2	hca_GSE129096_DRONC_CATGACAGATAG_0_Rep1	hca_GSE129096_DROP_ATCTCACAAACG_15_Rep2	0.9859356424369712
1538	DROP	DROP	Cardiomyocyte 2	Cardiac Progenitor	hca_GSE129096_DROP_ATCTCACAAACG_15_Rep2	hca_GSE129096_DROP_TGCCGCTATTAC_3_Rep1	0.9935221432087166
1539	DROP	DROP	Cardiomyocyte 2	Cardiac Progenitor	hca_GSE129096_DROP_ATCTCACAAACG_15_Rep2	hca_GSE129096_DROP_CTCTCGGTCTTT_3_Rep1	0.9885700607825242
1540	DROP	DROP	Cardiomyocyte 2	iPSC	hca_GSE129096_DROP_ATCTCACAAACG_15_Rep2	hca_GSE129096_DROP_GATTAATTCGGC_1_Rep1	0.992466320735181
1541	DROP	DROP	Cardiomyocyte 2	Cardiac Progenitor	hca_GSE129096_DROP_ATCTCACAAACG_15_Rep2	hca_GSE129096_DROP_ATGCGACTGAAC_3_Rep2	0.9928774990205994
1542	DROP	DROP	Cardiomyocyte 2	iPSC	hca_GSE129096_DROP_ATCTCACAAACG_15_Rep2	hca_GSE129096_DROP_TAGGCACCCGTC_1_Rep1	0.9920964610137114
1543	DROP	DROP	iPSC	Cardiomyocyte 2	hca_GSE129096_DROP_ACTTACTCCAAA_1_Rep2	hca_GSE129096_DROP_ATCTCACAAACG_15_Rep2	0.9917709221509494
1544	DROP	DROP	Alt. Lineage 2	Cardiomyocyte 2	hca_GSE129096_DROP_AGTCAGAAACCC_7_Rep2	hca_GSE129096_DROP_ATCTCACAAACG_15_Rep2	0.9937411603251751
1545	DROP	DROP	Cardiac Progenitor	Cardiomyocyte 2	hca_GSE129096_DROP_AGTGGTTGTCCT_3_Rep1	hca_GSE129096_DROP_ATCTCACAAACG_15_Rep2	0.9904569919306035
1546	DRONC	DROP	Alt. Lineage 1	Cardiomyocyte 2	hca_GSE129096_DRONC_GTTCATGAGTCT_7_Rep2	hca_GSE129096_DROP_ATCTCACAAACG_15_Rep2	0.9870707216762559
1547	DRONC	DROP	Cardiomyocyte 2	Cardiomyocyte 2	hca_GSE129096_DRONC_TAGCTCTTGCCA_15_Rep2	hca_GSE129096_DROP_ATCTCACAAACG_15_Rep2	0.9890477711630098
1548	DRONC	DROP	iPSC	Cardiomyocyte 2	hca_GSE129096_DRONC_AGCCTACCGTTG_0_Rep2	hca_GSE129096_DROP_ATCTCACAAACG_15_Rep2	0.9910786836269537
1549	DRONC	DROP	iPSC	Cardiomyocyte 2	hca_GSE129096_DRONC_ACAGCTAGTATT_1_Rep2	hca_GSE129096_DROP_ATCTCACAAACG_15_Rep2	0.9905417838324491
1550	DROP	DROP	Cardiomyocyte 2	Cardiac Progenitor	hca_GSE129096_DROP_ATCTCACAAACG_15_Rep2	hca_GSE129096_DROP_GAGTTGGCGGAC_3_Rep1	0.9934692295140283
1551	DROP	DROP	Cardiomyocyte 2	Cardiac Progenitor	hca_GSE129096_DROP_ATCTCACAAACG_15_Rep2	hca_GSE129096_DROP_GACGATTCGAGT_3_Rep1	0.9936220220555706
1552	DROP	DROP	Cardiomyocyte 2	Cardiomyocyte 2	hca_GSE129096_DROP_ATCTCACAAACG_15_Rep2	hca_GSE129096_DROP_GGCCACGGTATT_15_Rep2	0.9923356691765449
1553	DRONC	DROP	Cardiac Progenitor	Cardiomyocyte 2	hca_GSE129096_DRONC_AAAGAGTTAAGC_3_Rep1	hca_GSE129096_DROP_ATCTCACAAACG_15_Rep2	0.988902597375837
1554	DRONC	DROP	Alt. Lineage 1	Cardiomyocyte 2	hca_GSE129096_DRONC_TCCTTACTCGGA_7_Rep2	hca_GSE129096_DROP_ATCTCACAAACG_15_Rep2	0.9873367060560907
1555	DROP	DROP	Cardiac Progenitor	Cardiomyocyte 2	hca_GSE129096_DROP_AGGCGACTAACG_3_Rep2	hca_GSE129096_DROP_ATCTCACAAACG_15_Rep2	0.9934370983034932
1556	DROP	DROP	Cardiomyocyte 2	iPSC	hca_GSE129096_DROP_ATCTCACAAACG_15_Rep2	hca_GSE129096_DROP_CAGGACTATGCT_1_Rep1	0.9922852485423546
1557	DRONC	DROP	Cardiomyocyte 1	Cardiomyocyte 2	hca_GSE129096_DRONC_GAGTGCAACTTC_7_Rep1	hca_GSE129096_DROP_ATCTCACAAACG_15_Rep2	0.9857418091031873
1558	DRONC	DROP	iPSC	Cardiomyocyte 2	hca_GSE129096_DRONC_GTATGCCCTCCA_1_Rep2	hca_GSE129096_DROP_ATCTCACAAACG_15_Rep2	0.9886844325336104
1559	DROP	DROP	iPSC	Cardiomyocyte 2	hca_GSE129096_DROP_AAAATGTTTTAT_0_Rep2	hca_GSE129096_DROP_ATCTCACAAACG_15_Rep2	0.9912313558671697
1560	DROP	DROP	Cardiomyocyte 2	iPSC	hca_GSE129096_DROP_ATCTCACAAACG_15_Rep2	hca_GSE129096_DROP_CTCATTTTGGAC_1_Rep2	0.9917735811632137
1561	DRONC	DROP	Cardiac Progenitor	Cardiomyocyte 2	hca_GSE129096_DRONC_TCCGCTTCGTTG_3_Rep1	hca_GSE129096_DROP_ATCTCACAAACG_15_Rep2	0.9885076978344731
1562	DROP	DROP	Cardiomyocyte 2	Cardiomyocyte 1	hca_GSE129096_DROP_ATCTCACAAACG_15_Rep2	hca_GSE129096_DROP_GAACCCTGAGGT_15_Rep2	0.9922276094484371
1563	DRONC	DROP	iPSC	Cardiomyocyte 2	hca_GSE129096_DRONC_AGTCTGTCTAAA_1_Rep2	hca_GSE129096_DROP_ATCTCACAAACG_15_Rep2	0.9894335652648403
1564	DROP	DROP	Cardiomyocyte 2	Cardiomyocyte 1	hca_GSE129096_DROP_ATCTCACAAACG_15_Rep2	hca_GSE129096_DROP_CTGTGCACTTAC_7_Rep2	0.9935075356075329
1565	DROP	DROP	Cardiomyocyte 2	Cardiomyocyte 2	hca_GSE129096_DROP_ATCTCACAAACG_15_Rep2	hca_GSE129096_DROP_TAGCCCTCATTT_15_Rep2	0.9932713749342308
1566	DROP	DROP	Cardiomyocyte 2	Cardiac Progenitor	hca_GSE129096_DROP_ATCTCACAAACG_15_Rep2	hca_GSE129096_DROP_TCGTCGGGTCGC_3_Rep1	0.9934760679568313
1567	DROP	DROP	Cardiomyocyte 2	iPSC	hca_GSE129096_DROP_ATCTCACAAACG_15_Rep2	hca_GSE129096_DROP_TTAATGCGAATA_1_Rep1	0.9925590623826773
1568	DRONC	DROP	Cardiomyocyte 2	Cardiomyocyte 2	hca_GSE129096_DRONC_CCGCATTAGCAC_15_Rep2	hca_GSE129096_DROP_ATCTCACAAACG_15_Rep2	0.9888466849300036
1569	DRONC	DROP	Cardiomyocyte 2	Cardiomyocyte 2	hca_GSE129096_DRONC_ATATCTGCATTT_15_Rep2	hca_GSE129096_DROP_ATCTCACAAACG_15_Rep2	0.9862679331800724
1570	DROP	DROP	Alt. Lineage 1	Cardiomyocyte 2	hca_GSE129096_DROP_AATGGCACTCGC_15_Rep2	hca_GSE129096_DROP_ATCTCACAAACG_15_Rep2	0.9934480715366494
1571	DRONC	DROP	iPSC	Cardiomyocyte 2	hca_GSE129096_DRONC_AGCGGTCTAGCA_1_Rep2	hca_GSE129096_DROP_ATCTCACAAACG_15_Rep2	0.9910516311246333
1572	DRONC	DROP	Cardiomyocyte 2	Cardiomyocyte 2	hca_GSE129096_DRONC_TTCTAGTTACCA_15_Rep2	hca_GSE129096_DROP_ATCTCACAAACG_15_Rep2	0.9894941606226585
1573	DRONC	DROP	iPSC	Cardiomyocyte 2	hca_GSE129096_DRONC_TACCGCGTATCC_0_Rep2	hca_GSE129096_DROP_ATCTCACAAACG_15_Rep2	0.9891341018625979
1574	DROP	DROP	Cardiomyocyte 2	Alt. Lineage 1	hca_GSE129096_DROP_ATCTCACAAACG_15_Rep2	hca_GSE129096_DROP_CACCGAATCCCA_15_Rep2	0.9907321990624294
1575	DROP	DROP	Cardiomyocyte 2	iPSC	hca_GSE129096_DROP_ATCTCACAAACG_15_Rep2	hca_GSE129096_DROP_TTGGACTGTTTT_1_Rep2	0.9926099197997661
1576	DRONC	DROP	Cardiac Progenitor	Cardiomyocyte 2	hca_GSE129096_DRONC_GGTGCATGTTCC_3_Rep1	hca_GSE129096_DROP_ATCTCACAAACG_15_Rep2	0.9898136497388021
1577	DRONC	DROP	Alt. Lineage 1	Cardiomyocyte 2	hca_GSE129096_DRONC_AATTCAGAATTT_7_Rep2	hca_GSE129096_DROP_ATCTCACAAACG_15_Rep2	0.9867577702246871
1578	DRONC	DROP	Cardiac Progenitor	Cardiomyocyte 2	hca_GSE129096_DRONC_TTACGTCTAAGC_3_Rep2	hca_GSE129096_DROP_ATCTCACAAACG_15_Rep2	0.9894274245347436
1579	DROP	DROP	Cardiomyocyte 2	Alt. Lineage 2	hca_GSE129096_DROP_ATCTCACAAACG_15_Rep2	hca_GSE129096_DROP_CATCATGGAATA_7_Rep2	0.9922406013207565
1580	DRONC	DROP	Cardiac Progenitor	Cardiomyocyte 2	hca_GSE129096_DRONC_CTTGGACGTCAC_3_Rep1	hca_GSE129096_DROP_ATCTCACAAACG_15_Rep2	0.9883230478859133
1581	DRONC	DROP	Cardiomyocyte 2	Cardiomyocyte 2	hca_GSE129096_DRONC_AAATGTTGGAGA_15_Rep2	hca_GSE129096_DROP_ATCTCACAAACG_15_Rep2	0.9864254655614256
1582	DRONC	DROP	Cardiomyocyte 2	Cardiomyocyte 2	hca_GSE129096_DRONC_TCCATGCTCAGC_15_Rep2	hca_GSE129096_DROP_ATCTCACAAACG_15_Rep2	0.9856323422801028
1583	DRONC	DROP	iPSC	Cardiomyocyte 2	hca_GSE129096_DRONC_TAGTCAAGCAAC_1_Rep2	hca_GSE129096_DROP_ATCTCACAAACG_15_Rep2	0.9878060037522269
1584	DROP	DROP	Cardiomyocyte 2	iPSC	hca_GSE129096_DROP_ATCTCACAAACG_15_Rep2	hca_GSE129096_DROP_CCCATCTATGAA_0_Rep1	0.9922096235096665
1585	DRONC	DROP	Cardiomyocyte 1	Cardiomyocyte 2	hca_GSE129096_DRONC_TCTCTTCGGGGC_7_Rep1	hca_GSE129096_DROP_ATCTCACAAACG_15_Rep2	0.9902862338524314
1586	DROP	DROP	Cardiomyocyte 2	Cardiac Progenitor	hca_GSE129096_DROP_ATCTCACAAACG_15_Rep2	hca_GSE129096_DROP_TCGCTTGGACAC_3_Rep2	0.9929038629627349
1587	DROP	DROP	Cardiomyocyte 2	Cardiac Progenitor	hca_GSE129096_DROP_ATCTCACAAACG_15_Rep2	hca_GSE129096_DROP_TGACGAACTTAT_3_Rep2	0.9923310870771047
1588	DROP	DROP	Cardiomyocyte 2	Alt. Lineage 2	hca_GSE129096_DROP_ATCTCACAAACG_15_Rep2	hca_GSE129096_DROP_CTTGCAAATTGC_7_Rep2	0.9932043341169682
1589	DRONC	DROP	Cardiomyocyte 1	Cardiomyocyte 2	hca_GSE129096_DRONC_CCCGGCTATCTC_7_Rep1	hca_GSE129096_DROP_ATCTCACAAACG_15_Rep2	0.9883034706760482
1590	DRONC	DROP	Cardiac Progenitor	Cardiomyocyte 2	hca_GSE129096_DRONC_TAAGATCTTCGA_3_Rep1	hca_GSE129096_DROP_ATCTCACAAACG_15_Rep2	0.9886401856234285
1591	DRONC	DROP	Cardiac Progenitor	Cardiomyocyte 2	hca_GSE129096_DRONC_AGGATATTAGCT_3_Rep1	hca_GSE129096_DROP_ATCTCACAAACG_15_Rep2	0.9906878425965125
1592	DROP	DROP	Cardiomyocyte 2	Cardiomyocyte 2	hca_GSE129096_DROP_ATCTCACAAACG_15_Rep2	hca_GSE129096_DROP_CGTATGTAATAT_15_Rep2	0.9929908901722074
1593	DROP	DROP	Cardiomyocyte 2	iPSC	hca_GSE129096_DROP_ATCTCACAAACG_15_Rep2	hca_GSE129096_DROP_TAACAAGTCTGG_1_Rep1	0.9926139613488126
1594	DROP	DROP	Cardiomyocyte 2	Alt. Lineage 2	hca_GSE129096_DROP_ATCTCACAAACG_15_Rep2	hca_GSE129096_DROP_TGTGAAGCTATT_7_Rep2	0.99287371811369
1595	DROP	DROP	Cardiomyocyte 2	Alt. Lineage 2	hca_GSE129096_DROP_ATCTCACAAACG_15_Rep2	hca_GSE129096_DROP_CTTGCAGTTGAA_7_Rep2	0.9928963749751921
1596	DRONC	DROP	Cardiac Progenitor	Cardiomyocyte 2	hca_GSE129096_DRONC_GGTAACCGCAAA_3_Rep1	hca_GSE129096_DROP_ATCTCACAAACG_15_Rep2	0.9902056320802559
1597	DRONC	DROP	iPSC	Cardiomyocyte 2	hca_GSE129096_DRONC_AGGGACAGGCTG_0_Rep2	hca_GSE129096_DROP_ATCTCACAAACG_15_Rep2	0.9904197125406781
1598	DRONC	DROP	Alt. Lineage 1	Cardiomyocyte 2	hca_GSE129096_DRONC_AGCATATAGCAC_7_Rep2	hca_GSE129096_DROP_ATCTCACAAACG_15_Rep2	0.9868953098331661
1599	DRONC	DROP	Cardiac Progenitor	Cardiomyocyte 2	hca_GSE129096_DRONC_GCTCCGGCGTCT_3_Rep1	hca_GSE129096_DROP_ATCTCACAAACG_15_Rep2	0.9889928321512647
1600	DRONC	DROP	Cardiomyocyte 1	Cardiomyocyte 2	hca_GSE129096_DRONC_CCTTTCTGCGTA_7_Rep1	hca_GSE129096_DROP_ATCTCACAAACG_15_Rep2	0.9871745376158753
1601	DRONC	DROP	Cardiomyocyte 1	Cardiomyocyte 2	hca_GSE129096_DRONC_CGATGATAACTC_7_Rep1	hca_GSE129096_DROP_ATCTCACAAACG_15_Rep2	0.9854794565461429
1602	DRONC	DROP	Alt. Lineage 1	Cardiomyocyte 2	hca_GSE129096_DRONC_ACTCTGTGTAGC_7_Rep2	hca_GSE129096_DROP_ATCTCACAAACG_15_Rep2	0.9893267840076421
1603	DROP	DROP	Cardiac Progenitor	Cardiomyocyte 2	hca_GSE129096_DROP_ACACCGGAACAA_3_Rep1	hca_GSE129096_DROP_ATCTCACAAACG_15_Rep2	0.9933089288923449
1604	DRONC	DROP	iPSC	Cardiomyocyte 2	hca_GSE129096_DRONC_TTAACGTCTTGA_1_Rep2	hca_GSE129096_DROP_ATCTCACAAACG_15_Rep2	0.9882219141882883
1605	DROP	DROP	Cardiomyocyte 2	Cardiomyocyte 1	hca_GSE129096_DROP_ATCTCACAAACG_15_Rep2	hca_GSE129096_DROP_CTTCCGCGAGGG_15_Rep2	0.9943036544591586
1606	DROP	DROP	Cardiomyocyte 1	Cardiomyocyte 2	hca_GSE129096_DROP_AATTTGATTGGT_15_Rep2	hca_GSE129096_DROP_ATCTCACAAACG_15_Rep2	0.9886697549999474
1607	DRONC	DROP	Cardiac Progenitor	Cardiomyocyte 2	hca_GSE129096_DRONC_ATTTTGGCCCAT_3_Rep1	hca_GSE129096_DROP_ATCTCACAAACG_15_Rep2	0.9895461110614286
1608	DRONC	DROP	iPSC	Cardiomyocyte 2	hca_GSE129096_DRONC_GGCCTATTATTA_0_Rep2	hca_GSE129096_DROP_ATCTCACAAACG_15_Rep2	0.9905458499118064
1609	DRONC	DROP	Cardiomyocyte 1	Cardiomyocyte 2	hca_GSE129096_DRONC_CGGAAGGGCCCC_7_Rep1	hca_GSE129096_DROP_ATCTCACAAACG_15_Rep2	0.9881339717884826
1610	DROP	DROP	Cardiomyocyte 2	Cardiac Progenitor	hca_GSE129096_DROP_ATCTCACAAACG_15_Rep2	hca_GSE129096_DROP_CTCCCACCCTGC_3_Rep2	0.992738371362955
1611	DROP	DROP	Cardiomyocyte 2	Cardiomyocyte 2	hca_GSE129096_DROP_ATCTCACAAACG_15_Rep2	hca_GSE129096_DROP_CGGCTGTTAACA_15_Rep2	0.9899346945833359
1612	DROP	DROP	Cardiomyocyte 2	iPSC	hca_GSE129096_DROP_ATCTCACAAACG_15_Rep2	hca_GSE129096_DROP_CTTGGCAATAAA_1_Rep1	0.9919793387697381
1613	DRONC	DROP	Alt. Lineage 1	Cardiomyocyte 2	hca_GSE129096_DRONC_GGGTTGGGAGGC_7_Rep2	hca_GSE129096_DROP_ATCTCACAAACG_15_Rep2	0.9872934164941392
1614	DROP	DROP	Cardiomyocyte 2	Cardiac Progenitor	hca_GSE129096_DROP_ATCTCACAAACG_15_Rep2	hca_GSE129096_DROP_ATGATGCGTAAT_3_Rep1	0.9915747765328395
1615	DROP	DROP	Alt. Lineage 1	Cardiomyocyte 2	hca_GSE129096_DROP_AAGCTGCGGCAC_15_Rep2	hca_GSE129096_DROP_ATCTCACAAACG_15_Rep2	0.991177474539024
1616	DROP	DROP	Cardiomyocyte 2	Cardiomyocyte 1	hca_GSE129096_DROP_ATCTCACAAACG_15_Rep2	hca_GSE129096_DROP_TCCTTACACGGC_15_Rep2	0.9911864165463834
1617	DROP	DROP	Alt. Lineage 1	Cardiomyocyte 2	hca_GSE129096_DROP_ATCCAACTCAAT_15_Rep2	hca_GSE129096_DROP_ATCTCACAAACG_15_Rep2	0.9921294663148064
1618	DROP	DROP	Cardiomyocyte 2	iPSC	hca_GSE129096_DROP_ATCTCACAAACG_15_Rep2	hca_GSE129096_DROP_TAAGATTCCGGT_1_Rep1	0.990655379091086
1619	DROP	DROP	Cardiomyocyte 2	Cardiac Progenitor	hca_GSE129096_DROP_ATCTCACAAACG_15_Rep2	hca_GSE129096_DROP_CCAGCGACGGGT_3_Rep1	0.9909246654343982
1620	DROP	DROP	Cardiomyocyte 2	Cardiomyocyte 2	hca_GSE129096_DROP_ATCTCACAAACG_15_Rep2	hca_GSE129096_DROP_CGTATCTATGTC_15_Rep2	0.9917237521282969
1621	DROP	DROP	Cardiomyocyte 2	iPSC	hca_GSE129096_DROP_ATCTCACAAACG_15_Rep2	hca_GSE129096_DROP_GACCAGATTCGT_0_Rep2	0.9919576272707196
1622	DROP	DROP	Cardiomyocyte 2	iPSC	hca_GSE129096_DROP_ATCTCACAAACG_15_Rep2	hca_GSE129096_DROP_CTCGCCGTTCTT_1_Rep1	0.9899654995345012
1623	DRONC	DROP	iPSC	Cardiomyocyte 2	hca_GSE129096_DRONC_TGTCACTTGAGG_0_Rep2	hca_GSE129096_DROP_ATCTCACAAACG_15_Rep2	0.9897582589577011
1624	DROP	DROP	Alt. Lineage 2	Cardiomyocyte 2	hca_GSE129096_DROP_AATCCAATTGAT_7_Rep2	hca_GSE129096_DROP_ATCTCACAAACG_15_Rep2	0.991783708814517
1625	DROP	DROP	Cardiomyocyte 2	Alt. Lineage 1	hca_GSE129096_DROP_ATCTCACAAACG_15_Rep2	hca_GSE129096_DROP_CAGTTTTAACGA_7_Rep2	0.9899495665111799
1626	DROP	DROP	Cardiomyocyte 2	Alt. Lineage 2	hca_GSE129096_DROP_ATCTCACAAACG_15_Rep2	hca_GSE129096_DROP_ATTAATTGTGCG_15_Rep2	0.9919684455828741
1627	DROP	DROP	Cardiomyocyte 2	Alt. Lineage 2	hca_GSE129096_DROP_ATCTCACAAACG_15_Rep2	hca_GSE129096_DROP_TACATAGGCTTA_7_Rep2	0.9921852621640092
1628	DROP	DROP	Cardiomyocyte 2	Alt. Lineage 1	hca_GSE129096_DROP_ATCTCACAAACG_15_Rep2	hca_GSE129096_DROP_CGGGTACAGGAA_7_Rep2	0.9919221184685049
1629	DRONC	DROP	iPSC	Cardiomyocyte 2	hca_GSE129096_DRONC_CTTGTTTCGTAA_0_Rep2	hca_GSE129096_DROP_ATCTCACAAACG_15_Rep2	0.9921977729428605
1630	DRONC	DROP	Cardiomyocyte 1	Cardiomyocyte 2	hca_GSE129096_DRONC_GGGCTCACCCCT_7_Rep1	hca_GSE129096_DROP_ATCTCACAAACG_15_Rep2	0.989850468620123
1631	DRONC	DROP	iPSC	Cardiomyocyte 2	hca_GSE129096_DRONC_AAATTAGTCTGA_1_Rep2	hca_GSE129096_DROP_ATCTCACAAACG_15_Rep2	0.988659886412553
1632	DROP	DROP	Cardiomyocyte 2	Cardiomyocyte 1	hca_GSE129096_DROP_ATCTCACAAACG_15_Rep2	hca_GSE129096_DROP_GTAGTCAATGAC_15_Rep2	0.9865490974872306
1633	DRONC	DROP	Alt. Lineage 1	Cardiomyocyte 2	hca_GSE129096_DRONC_CGCCTTCATCGC_7_Rep2	hca_GSE129096_DROP_ATCTCACAAACG_15_Rep2	0.9880636687741831
1634	DROP	DROP	Cardiomyocyte 2	Cardiomyocyte 2	hca_GSE129096_DROP_ATCTCACAAACG_15_Rep2	hca_GSE129096_DROP_GCTACTTGTTCA_15_Rep2	0.9901317303297941
1635	DRONC	DROP	Alt. Lineage 1	Cardiomyocyte 2	hca_GSE129096_DRONC_CGAGCCTTAGAA_7_Rep2	hca_GSE129096_DROP_ATCTCACAAACG_15_Rep2	0.989837771310691
1636	DRONC	DROP	Cardiac Progenitor	Cardiomyocyte 2	hca_GSE129096_DRONC_TGTCCCCCCCAA_3_Rep1	hca_GSE129096_DROP_ATCTCACAAACG_15_Rep2	0.9893008488417251
1637	DROP	DROP	Cardiomyocyte 2	Cardiomyocyte 2	hca_GSE129096_DROP_ATCTCACAAACG_15_Rep2	hca_GSE129096_DROP_CTTATGTTTAAG_15_Rep2	0.9926403874761742
1638	DROP	DROP	Cardiomyocyte 2	iPSC	hca_GSE129096_DROP_ATCTCACAAACG_15_Rep2	hca_GSE129096_DROP_CACCGTACACTC_1_Rep1	0.9910474030050536
1639	DROP	DROP	Cardiac Progenitor	Cardiomyocyte 2	hca_GSE129096_DROP_AGCAGGATAACA_3_Rep1	hca_GSE129096_DROP_ATCTCACAAACG_15_Rep2	0.9927195643232949
1640	DROP	DROP	Cardiomyocyte 2	Cardiac Progenitor	hca_GSE129096_DROP_ATCTCACAAACG_15_Rep2	hca_GSE129096_DROP_GGCTAACTTTTG_3_Rep2	0.99184656992139
1641	DROP	DROP	Cardiomyocyte 2	iPSC	hca_GSE129096_DROP_ATCTCACAAACG_15_Rep2	hca_GSE129096_DROP_GCCACAGTCACG_1_Rep2	0.9915387045452609
1642	DROP	DROP	Cardiomyocyte 2	iPSC	hca_GSE129096_DROP_ATCTCACAAACG_15_Rep2	hca_GSE129096_DROP_CCCCTTTCCAGT_0_Rep1	0.9917223286830994
1643	DRONC	DROP	iPSC	Cardiomyocyte 2	hca_GSE129096_DRONC_ATGGATCCTCCG_0_Rep2	hca_GSE129096_DROP_ATCTCACAAACG_15_Rep2	0.9867141811703585
1644	DROP	DROP	Alt. Lineage 2	Cardiomyocyte 2	hca_GSE129096_DROP_ACTCATGTGCGT_7_Rep2	hca_GSE129096_DROP_ATCTCACAAACG_15_Rep2	0.9929609884337559
1645	DRONC	DROP	Alt. Lineage 1	Cardiomyocyte 2	hca_GSE129096_DRONC_TATTAATAGTCG_7_Rep2	hca_GSE129096_DROP_ATCTCACAAACG_15_Rep2	0.9867874694702836
1646	DRONC	DROP	iPSC	Cardiomyocyte 2	hca_GSE129096_DRONC_ACCCGCCAGACA_1_Rep2	hca_GSE129096_DROP_ATCTCACAAACG_15_Rep2	0.9890572330612053
1647	DROP	DROP	Cardiomyocyte 2	Alt. Lineage 1	hca_GSE129096_DROP_ATCTCACAAACG_15_Rep2	hca_GSE129096_DROP_GCCGCCCAGCAA_15_Rep2	0.9916946575728472
1648	DRONC	DROP	Cardiac Progenitor	Cardiomyocyte 2	hca_GSE129096_DRONC_ACTCTCAACCCC_3_Rep2	hca_GSE129096_DROP_ATCTCACAAACG_15_Rep2	0.9884803056043828
1649	DRONC	DROP	Cardiac Progenitor	Cardiomyocyte 2	hca_GSE129096_DRONC_AATTGCAAACGT_3_Rep1	hca_GSE129096_DROP_ATCTCACAAACG_15_Rep2	0.9895906857293523
1650	DRONC	DROP	Cardiomyocyte 1	Cardiomyocyte 2	hca_GSE129096_DRONC_TCGTCGCTAAGT_7_Rep1	hca_GSE129096_DROP_ATCTCACAAACG_15_Rep2	0.9886887568133459
1651	DROP	DROP	Cardiomyocyte 2	Cardiomyocyte 2	hca_GSE129096_DROP_ACTTCTGCTGTC_15_Rep2	hca_GSE129096_DROP_ATCTCACAAACG_15_Rep2	0.9905225324074808
1652	DROP	DROP	Cardiomyocyte 2	iPSC	hca_GSE129096_DROP_ATCTCACAAACG_15_Rep2	hca_GSE129096_DROP_CTCGGCTCGAAC_1_Rep1	0.9909033133478815
1653	DRONC	DROP	Cardiomyocyte 1	Cardiomyocyte 2	hca_GSE129096_DRONC_AGACGGAGGCTC_7_Rep1	hca_GSE129096_DROP_ATCTCACAAACG_15_Rep2	0.9877946290203659
1654	DRONC	DROP	Alt. Lineage 1	Cardiomyocyte 2	hca_GSE129096_DRONC_AGGGGGGACTTC_7_Rep2	hca_GSE129096_DROP_ATCTCACAAACG_15_Rep2	0.986459669836727
1655	DROP	DROP	Cardiomyocyte 2	Alt. Lineage 2	hca_GSE129096_DROP_ATCTCACAAACG_15_Rep2	hca_GSE129096_DROP_TACATTGTGCAG_7_Rep2	0.9926020938640345
1656	DROP	DROP	Cardiomyocyte 2	Cardiomyocyte 1	hca_GSE129096_DROP_ATCTCACAAACG_15_Rep2	hca_GSE129096_DROP_GTTGGTCCAGCG_15_Rep2	0.9920240250729283
1657	DROP	DROP	Cardiomyocyte 2	Cardiomyocyte 2	hca_GSE129096_DROP_AAGGTTTTTCTG_15_Rep2	hca_GSE129096_DROP_ATCTCACAAACG_15_Rep2	0.9901986577146028
1658	DROP	DROP	Cardiomyocyte 2	Alt. Lineage 2	hca_GSE129096_DROP_ATCTCACAAACG_15_Rep2	hca_GSE129096_DROP_CTGCATGTGTGC_7_Rep2	0.9922423688136761
1659	DROP	DROP	Cardiomyocyte 2	Cardiomyocyte 2	hca_GSE129096_DROP_AACCCGCAAGGT_15_Rep2	hca_GSE129096_DROP_ATCTCACAAACG_15_Rep2	0.9906934053875708
1660	DROP	DROP	Cardiac Progenitor	Cardiomyocyte 2	hca_GSE129096_DROP_ATACATCTGACC_3_Rep2	hca_GSE129096_DROP_ATCTCACAAACG_15_Rep2	0.991618298831041
1661	DRONC	DROP	iPSC	Cardiomyocyte 2	hca_GSE129096_DRONC_AGGGGTCTTTAA_1_Rep2	hca_GSE129096_DROP_ATCTCACAAACG_15_Rep2	0.987340413319476
1662	DROP	DROP	Cardiomyocyte 2	Cardiomyocyte 2	hca_GSE129096_DROP_ATCTCACAAACG_15_Rep2	hca_GSE129096_DROP_GACGTAATAAGT_15_Rep2	0.990653823705097
1663	DROP	DROP	iPSC	Cardiomyocyte 2	hca_GSE129096_DROP_AACCCCAGAGTG_0_Rep1	hca_GSE129096_DROP_ATCTCACAAACG_15_Rep2	0.9915212725085758
1664	DRONC	DROP	Cardiac Progenitor	Cardiomyocyte 2	hca_GSE129096_DRONC_GGCACTAACTTT_3_Rep1	hca_GSE129096_DROP_ATCTCACAAACG_15_Rep2	0.9877547472395223
1665	DRONC	DROP	Cardiomyocyte 2	Cardiomyocyte 2	hca_GSE129096_DRONC_GATATGTCTAAG_15_Rep2	hca_GSE129096_DROP_ATCTCACAAACG_15_Rep2	0.9865730571448086
1666	DRONC	DROP	iPSC	Cardiomyocyte 2	hca_GSE129096_DRONC_CTCCATCAGGGA_1_Rep2	hca_GSE129096_DROP_ATCTCACAAACG_15_Rep2	0.9856397775808716
1667	DRONC	DROP	Cardiomyocyte 1	Cardiomyocyte 2	hca_GSE129096_DRONC_ACGTCGGTTACG_7_Rep1	hca_GSE129096_DROP_ATCTCACAAACG_15_Rep2	0.9871144957742368
1668	DROP	DROP	Cardiomyocyte 2	Cardiac Progenitor	hca_GSE129096_DROP_ATCTCACAAACG_15_Rep2	hca_GSE129096_DROP_CCAATCGAACGT_3_Rep1	0.9912429073934272
1669	DRONC	DROP	Cardiomyocyte 1	Cardiomyocyte 2	hca_GSE129096_DRONC_TGCCCTCCGGGC_7_Rep1	hca_GSE129096_DROP_ATCTCACAAACG_15_Rep2	0.9892867065055383
1670	DROP	DROP	Cardiomyocyte 2	Cardiomyocyte 2	hca_GSE129096_DROP_ATCTCACAAACG_15_Rep2	hca_GSE129096_DROP_CTCTCCGTACAG_15_Rep2	0.9908706262710574
1671	DROP	DROP	Cardiomyocyte 2	Cardiomyocyte 2	hca_GSE129096_DROP_ATCGTATGTGCA_15_Rep2	hca_GSE129096_DROP_ATCTCACAAACG_15_Rep2	0.9911135650713452
1672	DRONC	DROP	Alt. Lineage 1	Cardiomyocyte 2	hca_GSE129096_DRONC_TCGTCAAGTTTA_7_Rep2	hca_GSE129096_DROP_ATCTCACAAACG_15_Rep2	0.987450441701512
1673	DROP	DROP	Cardiomyocyte 2	Alt. Lineage 1	hca_GSE129096_DROP_ATCTCACAAACG_15_Rep2	hca_GSE129096_DROP_TGTGTCTGAATT_7_Rep2	0.9899601822821225
1674	DRONC	DROP	iPSC	Cardiomyocyte 2	hca_GSE129096_DRONC_TGGACTTGGGTG_1_Rep2	hca_GSE129096_DROP_ATCTCACAAACG_15_Rep2	0.9886420009270788
1675	DRONC	DROP	Alt. Lineage 1	Cardiomyocyte 2	hca_GSE129096_DRONC_GCTTGCTGCATT_7_Rep2	hca_GSE129096_DROP_ATCTCACAAACG_15_Rep2	0.9893084045577997
1676	DRONC	DROP	iPSC	Cardiomyocyte 2	hca_GSE129096_DRONC_CAGGCGGTGTCT_1_Rep2	hca_GSE129096_DROP_ATCTCACAAACG_15_Rep2	0.9891524238042338
1677	DROP	DROP	Cardiomyocyte 2	Cardiac Progenitor	hca_GSE129096_DROP_ATCTCACAAACG_15_Rep2	hca_GSE129096_DROP_GTTTTTCAATGT_3_Rep1	0.9912545763991368
1678	DRONC	DROP	Cardiac Progenitor	Cardiomyocyte 2	hca_GSE129096_DRONC_CCCGCTAATGCA_3_Rep1	hca_GSE129096_DROP_ATCTCACAAACG_15_Rep2	0.9896724962366772
1679	DRONC	DROP	iPSC	Cardiomyocyte 2	hca_GSE129096_DRONC_TAGTCTAGACAC_3_Rep1	hca_GSE129096_DROP_ATCTCACAAACG_15_Rep2	0.9907575170189021
1680	DRONC	DROP	iPSC	Cardiomyocyte 2	hca_GSE129096_DRONC_ATTGCCGGCTAC_1_Rep2	hca_GSE129096_DROP_ATCTCACAAACG_15_Rep2	0.9882630556555325
1681	DRONC	DROP	iPSC	Cardiomyocyte 2	hca_GSE129096_DRONC_TTGGTAACGTCT_0_Rep2	hca_GSE129096_DROP_ATCTCACAAACG_15_Rep2	0.9889508341689177
1682	DRONC	DROP	Alt. Lineage 1	Cardiomyocyte 2	hca_GSE129096_DRONC_ACCCTGACATCA_7_Rep2	hca_GSE129096_DROP_ATCTCACAAACG_15_Rep2	0.9873469411521075
1683	DROP	DROP	Cardiomyocyte 2	Cardiomyocyte 2	hca_GSE129096_DROP_ATCTCACAAACG_15_Rep2	hca_GSE129096_DROP_TGGCCTCGACTC_15_Rep2	0.9899562575339708
1684	DRONC	DROP	Cardiomyocyte 2	Cardiomyocyte 2	hca_GSE129096_DRONC_GCCCATGGAATG_15_Rep2	hca_GSE129096_DROP_ATCTCACAAACG_15_Rep2	0.9876751183756358
1685	DROP	DROP	Cardiomyocyte 2	Cardiac Progenitor	hca_GSE129096_DROP_ATCTCACAAACG_15_Rep2	hca_GSE129096_DROP_TTACATTATATA_3_Rep1	0.9910531483045353
1686	DROP	DROP	Cardiomyocyte 2	Cardiomyocyte 1	hca_GSE129096_DROP_ATCTCACAAACG_15_Rep2	hca_GSE129096_DROP_CAGGCCCACGTG_15_Rep2	0.9891173805646148
1687	DROP	DROP	Cardiomyocyte 2	Cardiomyocyte 2	hca_GSE129096_DROP_ATCTCACAAACG_15_Rep2	hca_GSE129096_DROP_TCCGGACATGCT_15_Rep2	0.9889220888630412
1688	DROP	DROP	Cardiomyocyte 2	iPSC	hca_GSE129096_DROP_ATCTCACAAACG_15_Rep2	hca_GSE129096_DROP_TACTGATGCCAT_0_Rep2	0.9900064716200633
1689	DROP	DROP	Cardiomyocyte 2	iPSC	hca_GSE129096_DROP_ATCTCACAAACG_15_Rep2	hca_GSE129096_DROP_GGCTGGTCGACT_3_Rep1	0.9921522933197384
1690	DRONC	DROP	iPSC	Cardiomyocyte 2	hca_GSE129096_DRONC_AACTAAGATCCG_0_Rep2	hca_GSE129096_DROP_ATCTCACAAACG_15_Rep2	0.9890603484516725
1691	DROP	DROP	Cardiomyocyte 2	Alt. Lineage 2	hca_GSE129096_DROP_ATCTCACAAACG_15_Rep2	hca_GSE129096_DROP_GGATCCGCTCGC_7_Rep2	0.9926973687330545
1692	DRONC	DROP	iPSC	Cardiomyocyte 2	hca_GSE129096_DRONC_GTGGTATGTCAA_0_Rep2	hca_GSE129096_DROP_ATCTCACAAACG_15_Rep2	0.9880535497301852
1693	DROP	DROP	Cardiomyocyte 2	Cardiomyocyte 2	hca_GSE129096_DROP_AATTGCATAGTG_15_Rep2	hca_GSE129096_DROP_ATCTCACAAACG_15_Rep2	0.989771505376147
1694	DROP	DROP	iPSC	Cardiomyocyte 2	hca_GSE129096_DROP_ACCCTCCGGTTG_0_Rep2	hca_GSE129096_DROP_ATCTCACAAACG_15_Rep2	0.9902542479000948
1695	DROP	DROP	Cardiomyocyte 2	Cardiac Progenitor	hca_GSE129096_DROP_ATCTCACAAACG_15_Rep2	hca_GSE129096_DROP_TTCGTCACGCGA_3_Rep2	0.9902608128613621
1696	DROP	DROP	Cardiomyocyte 2	iPSC	hca_GSE129096_DROP_ATCTCACAAACG_15_Rep2	hca_GSE129096_DROP_TCTGTAACGCAA_1_Rep1	0.9913699067472027
1697	DRONC	DROP	Alt. Lineage 1	Cardiomyocyte 2	hca_GSE129096_DRONC_ATAGAACCGGTT_7_Rep2	hca_GSE129096_DROP_ATCTCACAAACG_15_Rep2	0.985517353727919
1698	DROP	DROP	Alt. Lineage 2	Cardiomyocyte 2	hca_GSE129096_DROP_AAGATGCTTATA_7_Rep2	hca_GSE129096_DROP_ATCTCACAAACG_15_Rep2	0.9910300529561391
1699	DROP	DROP	Cardiomyocyte 2	Alt. Lineage 1	hca_GSE129096_DROP_ATCTCACAAACG_15_Rep2	hca_GSE129096_DROP_GATGGGACTATC_15_Rep2	0.9911288725371952
1700	DRONC	DROP	Cardiomyocyte 1	Cardiomyocyte 2	hca_GSE129096_DRONC_CCTAAAAGCGGG_7_Rep1	hca_GSE129096_DROP_ATCTCACAAACG_15_Rep2	0.9870047466245042
1701	DROP	DROP	Cardiomyocyte 2	Alt. Lineage 2	hca_GSE129096_DROP_ATCTCACAAACG_15_Rep2	hca_GSE129096_DROP_CAAACTACCGGA_7_Rep2	0.9922403950532124
1702	DRONC	DROP	Cardiomyocyte 2	Cardiomyocyte 2	hca_GSE129096_DRONC_CACTTTCTCCAT_15_Rep2	hca_GSE129096_DROP_ATCTCACAAACG_15_Rep2	0.9894782208063345
1703	DRONC	DROP	Cardiac Progenitor	Cardiomyocyte 2	hca_GSE129096_DRONC_TGCCTCTGACAA_3_Rep1	hca_GSE129096_DROP_ATCTCACAAACG_15_Rep2	0.9889693924303754
1704	DROP	DROP	Cardiomyocyte 2	Cardiomyocyte 1	hca_GSE129096_DROP_ATCTCACAAACG_15_Rep2	hca_GSE129096_DROP_TCGAACCAGTTA_15_Rep2	0.9876777079772531
1705	DRONC	DROP	Cardiac Progenitor	Cardiomyocyte 2	hca_GSE129096_DRONC_CCCTTTCTTGAC_3_Rep1	hca_GSE129096_DROP_ATCTCACAAACG_15_Rep2	0.9898141864507167
1706	DRONC	DROP	Cardiomyocyte 1	Cardiomyocyte 2	hca_GSE129096_DRONC_AGCGGGGGGCGT_7_Rep1	hca_GSE129096_DROP_ATCTCACAAACG_15_Rep2	0.9851188555174321
1707	DROP	DROP	Cardiomyocyte 2	Alt. Lineage 1	hca_GSE129096_DROP_ATCTCACAAACG_15_Rep2	hca_GSE129096_DROP_TCTACTCGGCGA_7_Rep2	0.9911579771597667
1708	DROP	DROP	Cardiomyocyte 2	Cardiac Progenitor	hca_GSE129096_DROP_ATCTCACAAACG_15_Rep2	hca_GSE129096_DROP_CTCGATCTAGAC_3_Rep1	0.9892554682055472
1709	DROP	DROP	Cardiomyocyte 2	iPSC	hca_GSE129096_DROP_ATCTCACAAACG_15_Rep2	hca_GSE129096_DROP_GGTAACTAATGT_1_Rep2	0.9896586619241681
1710	DRONC	DROP	Cardiomyocyte 2	Cardiomyocyte 2	hca_GSE129096_DRONC_AGCGCCCCGTGC_15_Rep2	hca_GSE129096_DROP_ATCTCACAAACG_15_Rep2	0.9886499581935485
1711	DROP	DROP	Cardiomyocyte 2	Cardiac Progenitor	hca_GSE129096_DROP_ATCTCACAAACG_15_Rep2	hca_GSE129096_DROP_CACGCCCCGCTG_3_Rep2	0.9906011405274378
1712	DRONC	DROP	Cardiomyocyte 1	Cardiomyocyte 2	hca_GSE129096_DRONC_AAGCGTAGGTCA_7_Rep1	hca_GSE129096_DROP_ATCTCACAAACG_15_Rep2	0.9860159367511899
1713	DROP	DROP	Cardiomyocyte 2	Cardiomyocyte 2	hca_GSE129096_DROP_ATCTCACAAACG_15_Rep2	hca_GSE129096_DROP_GACATTTCGAAA_15_Rep2	0.9904369517579704
1714	DRONC	DROP	Cardiac Progenitor	Cardiomyocyte 2	hca_GSE129096_DRONC_GCGATTTACGTT_3_Rep1	hca_GSE129096_DROP_ATCTCACAAACG_15_Rep2	0.9883634535428322
1715	DROP	DROP	Cardiomyocyte 2	Cardiomyocyte 1	hca_GSE129096_DROP_ATCTCACAAACG_15_Rep2	hca_GSE129096_DROP_GGTCGGAGGCGA_15_Rep2	0.9897249805897818
1716	DRONC	DROP	iPSC	Cardiomyocyte 2	hca_GSE129096_DRONC_GTAGCTAATTTA_1_Rep2	hca_GSE129096_DROP_ATCTCACAAACG_15_Rep2	0.9882736992328097
1717	DROP	DROP	Cardiomyocyte 2	Cardiomyocyte 1	hca_GSE129096_DROP_ATCTCACAAACG_15_Rep2	hca_GSE129096_DROP_GACCGGGTGTGC_15_Rep2	0.98959786351342
1718	DROP	DROP	iPSC	Cardiomyocyte 2	hca_GSE129096_DROP_AGTCCTCGGGTT_0_Rep2	hca_GSE129096_DROP_ATCTCACAAACG_15_Rep2	0.9898518337668691
1719	DROP	DROP	Cardiomyocyte 2	Alt. Lineage 2	hca_GSE129096_DROP_ATCTCACAAACG_15_Rep2	hca_GSE129096_DROP_CGGAAATAGTCC_7_Rep2	0.9895871268181242
1720	DROP	DROP	Cardiac Progenitor	Cardiomyocyte 2	hca_GSE129096_DROP_AGCTTTAACGAG_3_Rep1	hca_GSE129096_DROP_ATCTCACAAACG_15_Rep2	0.9918182184363845
1721	DRONC	DROP	Cardiac Progenitor	Cardiomyocyte 2	hca_GSE129096_DRONC_GCTATCGAGAGA_3_Rep1	hca_GSE129096_DROP_ATCTCACAAACG_15_Rep2	0.9881727650511882
1722	DRONC	DROP	Cardiomyocyte 1	Cardiomyocyte 2	hca_GSE129096_DRONC_GTACGCACCCCT_7_Rep1	hca_GSE129096_DROP_ATCTCACAAACG_15_Rep2	0.9867592484825886
1723	DROP	DROP	Alt. Lineage 2	Cardiomyocyte 2	hca_GSE129096_DROP_AACGTCCATGAT_7_Rep2	hca_GSE129096_DROP_ATCTCACAAACG_15_Rep2	0.991415240816448
1724	DRONC	DROP	Cardiomyocyte 1	Cardiomyocyte 2	hca_GSE129096_DRONC_TACCAGTGTACT_7_Rep1	hca_GSE129096_DROP_ATCTCACAAACG_15_Rep2	0.9841826846405349
1725	DROP	DROP	Alt. Lineage 2	Cardiomyocyte 2	hca_GSE129096_DROP_AGGGGTTCCCTT_7_Rep2	hca_GSE129096_DROP_ATCTCACAAACG_15_Rep2	0.9914133738192893
1726	DROP	DROP	Alt. Lineage 1	Cardiomyocyte 2	hca_GSE129096_DROP_ACCCGTAGGAGC_15_Rep2	hca_GSE129096_DROP_ATCTCACAAACG_15_Rep2	0.9891861662764754
1727	DRONC	DROP	Alt. Lineage 1	Cardiomyocyte 2	hca_GSE129096_DRONC_CGTCGTTCTTTC_7_Rep2	hca_GSE129096_DROP_ATCTCACAAACG_15_Rep2	0.9848434465451968
1728	DRONC	DROP	Alt. Lineage 1	Cardiomyocyte 2	hca_GSE129096_DRONC_ACCACATAAGTC_7_Rep2	hca_GSE129096_DROP_ATCTCACAAACG_15_Rep2	0.9871070858079919
1729	DRONC	DROP	Cardiomyocyte 2	Cardiomyocyte 2	hca_GSE129096_DRONC_TCCAACGTTGCC_15_Rep2	hca_GSE129096_DROP_ATCTCACAAACG_15_Rep2	0.9880326706203335
1730	DROP	DROP	Cardiomyocyte 2	Alt. Lineage 1	hca_GSE129096_DROP_ATCTCACAAACG_15_Rep2	hca_GSE129096_DROP_CCATCATGCGCG_15_Rep2	0.9917286909906985
1731	DROP	DROP	Cardiomyocyte 2	Cardiac Progenitor	hca_GSE129096_DROP_ATCTCACAAACG_15_Rep2	hca_GSE129096_DROP_GCGAACGCGCAG_3_Rep1	0.9920667744774367
1732	DRONC	DROP	Cardiac Progenitor	Cardiomyocyte 2	hca_GSE129096_DRONC_GACTTACCAACC_3_Rep1	hca_GSE129096_DROP_ATCTCACAAACG_15_Rep2	0.9878566437922783
1733	DRONC	DROP	iPSC	Cardiomyocyte 2	hca_GSE129096_DRONC_GACTGAGCATGG_1_Rep2	hca_GSE129096_DROP_ATCTCACAAACG_15_Rep2	0.9861926305709406
1734	DROP	DROP	Cardiomyocyte 2	Alt. Lineage 2	hca_GSE129096_DROP_ATCTCACAAACG_15_Rep2	hca_GSE129096_DROP_TTACGTACATCC_7_Rep2	0.9919748337911952
1735	DRONC	DROP	Cardiomyocyte 2	Cardiomyocyte 2	hca_GSE129096_DRONC_TAAGGGACGAGG_15_Rep2	hca_GSE129096_DROP_ATCTCACAAACG_15_Rep2	0.9865696450586376
1736	DRONC	DROP	Cardiac Progenitor	Cardiomyocyte 2	hca_GSE129096_DRONC_TTATCGTTTAAC_3_Rep1	hca_GSE129096_DROP_ATCTCACAAACG_15_Rep2	0.9873462390411315
1737	DRONC	DROP	Cardiomyocyte 2	Cardiomyocyte 2	hca_GSE129096_DRONC_GTTTCAAGTTAC_15_Rep2	hca_GSE129096_DROP_ATCTCACAAACG_15_Rep2	0.9876190406808588
1738	DROP	DROP	Cardiomyocyte 2	Alt. Lineage 1	hca_GSE129096_DROP_ATCTCACAAACG_15_Rep2	hca_GSE129096_DROP_TTGCGCAGGGCC_7_Rep2	0.9909136075230266
1739	DRONC	DROP	Cardiac Progenitor	Cardiomyocyte 2	hca_GSE129096_DRONC_CGCAGCTCTTTA_3_Rep1	hca_GSE129096_DROP_ATCTCACAAACG_15_Rep2	0.9874172676286459
1740	DRONC	DROP	iPSC	Cardiomyocyte 2	hca_GSE129096_DRONC_CTCGACTTTACT_0_Rep2	hca_GSE129096_DROP_ATCTCACAAACG_15_Rep2	0.9886913426817303
1741	DRONC	DROP	iPSC	Cardiomyocyte 2	hca_GSE129096_DRONC_ACCCCACAATCC_0_Rep2	hca_GSE129096_DROP_ATCTCACAAACG_15_Rep2	0.9880065102264821
1742	DROP	DROP	Cardiomyocyte 2	Cardiomyocyte 1	hca_GSE129096_DROP_ATCTCACAAACG_15_Rep2	hca_GSE129096_DROP_TTACCACCGGAT_15_Rep2	0.9913583169397359
1743	DRONC	DROP	Cardiac Progenitor	Cardiomyocyte 2	hca_GSE129096_DRONC_TTTTTTGTTGCG_3_Rep1	hca_GSE129096_DROP_ATCTCACAAACG_15_Rep2	0.9902154079039414
1744	DRONC	DROP	Cardiac Progenitor	Cardiomyocyte 2	hca_GSE129096_DRONC_TATTCGATCTAT_3_Rep1	hca_GSE129096_DROP_ATCTCACAAACG_15_Rep2	0.9886822123108129
1745	DROP	DROP	Cardiomyocyte 2	Cardiac Progenitor	hca_GSE129096_DROP_ATCTCACAAACG_15_Rep2	hca_GSE129096_DROP_CCCGAGCCCAAA_3_Rep2	0.9909373812311137
1746	DROP	DROP	Cardiomyocyte 2	Cardiomyocyte 1	hca_GSE129096_DROP_ATCTCACAAACG_15_Rep2	hca_GSE129096_DROP_GGCCGCCCATAT_15_Rep2	0.9911161376735103
1747	DROP	DROP	Cardiomyocyte 2	Cardiomyocyte 2	hca_GSE129096_DROP_ATCTCACAAACG_15_Rep2	hca_GSE129096_DROP_TGGAGGCCCTAT_15_Rep2	0.9895595582481893
1748	DRONC	DROP	Cardiac Progenitor	Cardiomyocyte 2	hca_GSE129096_DRONC_TGTTGGCATTGG_3_Rep1	hca_GSE129096_DROP_ATCTCACAAACG_15_Rep2	0.9894420890176853
1749	DROP	DROP	Cardiomyocyte 2	Cardiomyocyte 2	hca_GSE129096_DROP_ATATACTTTAAG_15_Rep2	hca_GSE129096_DROP_ATCTCACAAACG_15_Rep2	0.9901984728640858
1750	DROP	DROP	Cardiomyocyte 2	Alt. Lineage 1	hca_GSE129096_DROP_ATCTCACAAACG_15_Rep2	hca_GSE129096_DROP_TTACCAAGTAGG_15_Rep2	0.9910540497189464
1751	DRONC	DROP	Cardiomyocyte 1	Cardiomyocyte 2	hca_GSE129096_DRONC_GGGTTGTACTGC_7_Rep1	hca_GSE129096_DROP_ATCTCACAAACG_15_Rep2	0.9853823796932856
1752	DRONC	DROP	Cardiomyocyte 2	Cardiomyocyte 2	hca_GSE129096_DRONC_TGGGCGCTTCAT_15_Rep2	hca_GSE129096_DROP_ATCTCACAAACG_15_Rep2	0.9867650073057198
1753	DROP	DROP	Cardiomyocyte 2	Cardiomyocyte 2	hca_GSE129096_DROP_ATCTCACAAACG_15_Rep2	hca_GSE129096_DROP_CTGTACCCGTCG_15_Rep2	0.9890702231310423
1754	DROP	DROP	Cardiac Progenitor	Cardiomyocyte 2	hca_GSE129096_DROP_ACGGTTCGGCGG_3_Rep1	hca_GSE129096_DROP_ATCTCACAAACG_15_Rep2	0.9903239305727344
1755	DROP	DROP	Cardiomyocyte 2	Cardiac Progenitor	hca_GSE129096_DROP_ATCTCACAAACG_15_Rep2	hca_GSE129096_DROP_TAACCACCGAGC_3_Rep2	0.9907070576887349
1756	DRONC	DROP	Alt. Lineage 1	Cardiomyocyte 2	hca_GSE129096_DRONC_GCATCATGAGTC_7_Rep2	hca_GSE129096_DROP_ATCTCACAAACG_15_Rep2	0.9854152602237565
1757	DRONC	DROP	Cardiac Progenitor	Cardiomyocyte 2	hca_GSE129096_DRONC_CAGAACACATCA_3_Rep1	hca_GSE129096_DROP_ATCTCACAAACG_15_Rep2	0.9880866389044781
1758	DROP	DROP	Cardiomyocyte 2	Cardiac Progenitor	hca_GSE129096_DROP_ATCTCACAAACG_15_Rep2	hca_GSE129096_DROP_CGGTTGTGGCCT_3_Rep1	0.9915869178411112
1759	DRONC	DROP	iPSC	Cardiomyocyte 2	hca_GSE129096_DRONC_GTGTTCTCCTCC_0_Rep2	hca_GSE129096_DROP_ATCTCACAAACG_15_Rep2	0.9903443552492841
1760	DROP	DROP	Cardiomyocyte 2	Alt. Lineage 1	hca_GSE129096_DROP_ATCTCACAAACG_15_Rep2	hca_GSE129096_DROP_TCCTGTACAATG_15_Rep2	0.98992837772564
1761	DROP	DROP	Cardiomyocyte 2	Cardiac Progenitor	hca_GSE129096_DROP_ATCTCACAAACG_15_Rep2	hca_GSE129096_DROP_CCACAGGCTGCA_3_Rep2	0.9907923299987577
1762	DROP	DROP	iPSC	Cardiomyocyte 2	hca_GSE129096_DROP_AGAGTTTTTTGC_0_Rep2	hca_GSE129096_DROP_ATCTCACAAACG_15_Rep2	0.9916646121249683
1763	DRONC	DROP	iPSC	Cardiomyocyte 2	hca_GSE129096_DRONC_TAGTCCGTGCTC_1_Rep2	hca_GSE129096_DROP_ATCTCACAAACG_15_Rep2	0.9862862286029577
1764	DRONC	DROP	Cardiac Progenitor	Cardiomyocyte 2	hca_GSE129096_DRONC_GTCTCGCTTTCC_3_Rep1	hca_GSE129096_DROP_ATCTCACAAACG_15_Rep2	0.9883106921704893
1765	DROP	DROP	Cardiomyocyte 2	Cardiomyocyte 2	hca_GSE129096_DROP_ATCTCACAAACG_15_Rep2	hca_GSE129096_DROP_TTGCATAGTCGC_15_Rep2	0.991555233369842
1766	DRONC	DROP	Cardiac Progenitor	Cardiomyocyte 2	hca_GSE129096_DRONC_GTTATACAGAGG_3_Rep1	hca_GSE129096_DROP_ATCTCACAAACG_15_Rep2	0.988559415190529
1767	DROP	DROP	Cardiomyocyte 2	iPSC	hca_GSE129096_DROP_ATCTCACAAACG_15_Rep2	hca_GSE129096_DROP_CGATTTTAGCCT_1_Rep1	0.9891527271573524
1768	DROP	DROP	Cardiomyocyte 2	Cardiomyocyte 2	hca_GSE129096_DROP_ATCTCACAAACG_15_Rep2	hca_GSE129096_DROP_TTCACCCTGGTC_15_Rep2	0.9885950292591678
1769	DRONC	DROP	Cardiomyocyte 2	Cardiomyocyte 2	hca_GSE129096_DRONC_CCCTCCATCGTC_15_Rep2	hca_GSE129096_DROP_ATCTCACAAACG_15_Rep2	0.989744511230961
1770	DRONC	DROP	iPSC	Cardiomyocyte 2	hca_GSE129096_DRONC_GACTATTCAGCT_1_Rep2	hca_GSE129096_DROP_ATCTCACAAACG_15_Rep2	0.9869283257910926
1771	DRONC	DROP	Alt. Lineage 1	Cardiomyocyte 2	hca_GSE129096_DRONC_ATTTTAGACTTA_7_Rep2	hca_GSE129096_DROP_ATCTCACAAACG_15_Rep2	0.9844534787690423
1772	DRONC	DROP	Cardiomyocyte 1	Cardiomyocyte 2	hca_GSE129096_DRONC_GTTTGAACCGAC_7_Rep1	hca_GSE129096_DROP_ATCTCACAAACG_15_Rep2	0.9877556190975791
1773	DRONC	DROP	Cardiomyocyte 2	Cardiomyocyte 2	hca_GSE129096_DRONC_AATCGTAGCTTA_15_Rep2	hca_GSE129096_DROP_ATCTCACAAACG_15_Rep2	0.9861239111437244
1774	DROP	DROP	iPSC	Cardiomyocyte 2	hca_GSE129096_DROP_ACGTGGGCAAGG_1_Rep2	hca_GSE129096_DROP_ATCTCACAAACG_15_Rep2	0.990564846576717
1775	DRONC	DROP	iPSC	Cardiomyocyte 2	hca_GSE129096_DRONC_ACTATCCCGTAA_0_Rep2	hca_GSE129096_DROP_ATCTCACAAACG_15_Rep2	0.9890426980992096
1776	DROP	DROP	iPSC	Cardiomyocyte 2	hca_GSE129096_DROP_ACAGTCTGCCTC_0_Rep1	hca_GSE129096_DROP_ATCTCACAAACG_15_Rep2	0.990142614352435
1777	DRONC	DROP	Cardiomyocyte 1	Cardiomyocyte 2	hca_GSE129096_DRONC_AGCGCGCGGAGA_7_Rep1	hca_GSE129096_DROP_ATCTCACAAACG_15_Rep2	0.9865053940899409
1778	DROP	DROP	Cardiomyocyte 2	Cardiomyocyte 2	hca_GSE129096_DROP_ACCGAGGTAGGG_15_Rep2	hca_GSE129096_DROP_ATCTCACAAACG_15_Rep2	0.9894796160019035
1779	DRONC	DROP	Cardiomyocyte 1	Cardiomyocyte 2	hca_GSE129096_DRONC_AGGGTATAACGG_7_Rep1	hca_GSE129096_DROP_ATCTCACAAACG_15_Rep2	0.9844729305414671
1780	DROP	DROP	Cardiomyocyte 2	Alt. Lineage 2	hca_GSE129096_DROP_ATCTCACAAACG_15_Rep2	hca_GSE129096_DROP_TCTTCGCCCGGC_7_Rep2	0.991332067091166
1781	DRONC	DROP	Cardiac Progenitor	Cardiomyocyte 2	hca_GSE129096_DRONC_AACTCTCTCCTT_3_Rep1	hca_GSE129096_DROP_ATCTCACAAACG_15_Rep2	0.9879739407739999
1782	DRONC	DROP	Cardiomyocyte 1	Cardiomyocyte 2	hca_GSE129096_DRONC_AGCGCCTAACCT_7_Rep1	hca_GSE129096_DROP_ATCTCACAAACG_15_Rep2	0.9865038052857374
1783	DROP	DROP	Cardiomyocyte 2	Cardiomyocyte 1	hca_GSE129096_DROP_ATCTCACAAACG_15_Rep2	hca_GSE129096_DROP_CCACCCGTATAG_15_Rep2	0.9882741968558819
1784	DRONC	DROP	iPSC	Cardiomyocyte 2	hca_GSE129096_DRONC_CCCCCACAATGC_1_Rep2	hca_GSE129096_DROP_ATCTCACAAACG_15_Rep2	0.9871507755043151
1785	DROP	DROP	Cardiomyocyte 2	Alt. Lineage 1	hca_GSE129096_DROP_ATCTCACAAACG_15_Rep2	hca_GSE129096_DROP_TCCGATTATGTC_15_Rep2	0.9890255172173292
1786	DROP	DROP	Cardiomyocyte 2	Cardiomyocyte 1	hca_GSE129096_DROP_ATCTCACAAACG_15_Rep2	hca_GSE129096_DROP_CTCACCGCAATT_15_Rep2	0.9886155626057093
1787	DROP	DROP	Cardiac Progenitor	Cardiomyocyte 2	hca_GSE129096_DROP_ACCCCAACTAAT_3_Rep1	hca_GSE129096_DROP_ATCTCACAAACG_15_Rep2	0.9907034798164104
1788	DROP	DROP	Cardiomyocyte 2	Cardiomyocyte 2	hca_GSE129096_DROP_ATCTCACAAACG_15_Rep2	hca_GSE129096_DROP_CTCTCGCCGCTA_15_Rep2	0.9894722776069858
1789	DROP	DROP	Cardiomyocyte 2	Cardiac Progenitor	hca_GSE129096_DROP_ATCTCACAAACG_15_Rep2	hca_GSE129096_DROP_GGCATATGAAGC_3_Rep1	0.9906746277613816
1790	DROP	DROP	Cardiomyocyte 2	Cardiomyocyte 2	hca_GSE129096_DROP_ATCTCACAAACG_15_Rep2	hca_GSE129096_DROP_TCCCTGATCTTT_15_Rep2	0.9883905459292648
1791	DROP	DROP	Cardiac Progenitor	Cardiomyocyte 2	hca_GSE129096_DROP_AGGAACTATCGC_3_Rep2	hca_GSE129096_DROP_ATCTCACAAACG_15_Rep2	0.9906470744839757
1792	DRONC	DROP	Cardiac Progenitor	Cardiomyocyte 2	hca_GSE129096_DRONC_AGCTAATCACAG_3_Rep1	hca_GSE129096_DROP_ATCTCACAAACG_15_Rep2	0.9892538259851876
1793	DROP	DROP	Cardiomyocyte 2	Alt. Lineage 1	hca_GSE129096_DROP_ATCTCACAAACG_15_Rep2	hca_GSE129096_DROP_TAGTCACAGATA_7_Rep2	0.9903263033813893
1794	DRONC	DROP	Cardiac Progenitor	Cardiomyocyte 2	hca_GSE129096_DRONC_AGTGCTAGTCTC_3_Rep1	hca_GSE129096_DROP_ATCTCACAAACG_15_Rep2	0.9867378534258398
1795	DROP	DROP	Alt. Lineage 1	Cardiomyocyte 2	hca_GSE129096_DROP_ACGCGGCAGTTT_7_Rep2	hca_GSE129096_DROP_ATCTCACAAACG_15_Rep2	0.9908419701838457
1796	DROP	DROP	Cardiomyocyte 2	Cardiomyocyte 1	hca_GSE129096_DROP_ATCTCACAAACG_15_Rep2	hca_GSE129096_DROP_GCGACGGAGCCA_7_Rep2	0.9907059625223641
1797	DROP	DROP	Cardiomyocyte 2	Cardiomyocyte 2	hca_GSE129096_DROP_ATCTCACAAACG_15_Rep2	hca_GSE129096_DROP_GCCTCATAGACC_15_Rep2	0.9886526013591611
1798	DRONC	DROP	Cardiac Progenitor	Cardiomyocyte 2	hca_GSE129096_DRONC_CCCAATAGACTG_3_Rep2	hca_GSE129096_DROP_ATCTCACAAACG_15_Rep2	0.9869444279507666
1799	DRONC	DROP	Cardiac Progenitor	Cardiomyocyte 2	hca_GSE129096_DRONC_TCAATTCTCCTC_3_Rep1	hca_GSE129096_DROP_ATCTCACAAACG_15_Rep2	0.9863534054541756
1800	DRONC	DROP	iPSC	Cardiomyocyte 2	hca_GSE129096_DRONC_CGTCCGGAAGTG_1_Rep2	hca_GSE129096_DROP_ATCTCACAAACG_15_Rep2	0.9873895214332457
1801	DROP	DROP	Cardiomyocyte 2	Cardiomyocyte 2	hca_GSE129096_DROP_ATCTCACAAACG_15_Rep2	hca_GSE129096_DROP_TCCGCCCTGCCC_15_Rep2	0.9894037399470941
1802	DRONC	DROP	iPSC	Cardiomyocyte 2	hca_GSE129096_DRONC_AGTACCAAGAGC_0_Rep1	hca_GSE129096_DROP_ATCTCACAAACG_15_Rep2	0.984174925350283
1803	DROP	DROP	Cardiomyocyte 2	iPSC	hca_GSE129096_DROP_ATCTCACAAACG_15_Rep2	hca_GSE129096_DROP_TCACTTACTGGC_1_Rep1	0.9897606362415261
1804	DRONC	DROP	Cardiac Progenitor	Cardiomyocyte 2	hca_GSE129096_DRONC_CGCCCCTTCAGA_3_Rep1	hca_GSE129096_DROP_ATCTCACAAACG_15_Rep2	0.9894462793640783
1805	DRONC	DROP	Cardiac Progenitor	Cardiomyocyte 2	hca_GSE129096_DRONC_TTCCAAAGACCT_3_Rep1	hca_GSE129096_DROP_ATCTCACAAACG_15_Rep2	0.9863103102304431
1806	DRONC	DROP	Cardiac Progenitor	Cardiomyocyte 2	hca_GSE129096_DRONC_GTTATGGGTTTG_3_Rep1	hca_GSE129096_DROP_ATCTCACAAACG_15_Rep2	0.9863437868833145
1807	DRONC	DROP	Cardiomyocyte 2	Cardiomyocyte 2	hca_GSE129096_DRONC_GATTGTAGACAC_15_Rep2	hca_GSE129096_DROP_ATCTCACAAACG_15_Rep2	0.9837473404700744
1808	DROP	DROP	Cardiomyocyte 2	Alt. Lineage 2	hca_GSE129096_DROP_ATCTCACAAACG_15_Rep2	hca_GSE129096_DROP_GTCAGTAGGTAA_7_Rep2	0.9905739895366849
1809	DROP	DROP	Cardiomyocyte 2	Alt. Lineage 2	hca_GSE129096_DROP_ATCTCACAAACG_15_Rep2	hca_GSE129096_DROP_TACACTTACGAG_7_Rep2	0.9897612988238997
1810	DROP	DROP	Cardiomyocyte 2	Cardiomyocyte 2	hca_GSE129096_DROP_ATCTCACAAACG_15_Rep2	hca_GSE129096_DROP_TTGATACGCGGA_15_Rep2	0.9896180849132594
1811	DRONC	DROP	Cardiac Progenitor	Cardiomyocyte 2	hca_GSE129096_DRONC_AAGTTTACTGGT_3_Rep1	hca_GSE129096_DROP_ATCTCACAAACG_15_Rep2	0.9869517080726858
1812	DROP	DROP	Cardiomyocyte 1	Cardiomyocyte 2	hca_GSE129096_DROP_ACGGCTGCGGAT_15_Rep2	hca_GSE129096_DROP_ATCTCACAAACG_15_Rep2	0.9877505570302888
1813	DRONC	DROP	iPSC	Cardiomyocyte 2	hca_GSE129096_DRONC_GGTAATACGCCC_1_Rep2	hca_GSE129096_DROP_ATCTCACAAACG_15_Rep2	0.9858776557649057
1814	DRONC	DROP	Alt. Lineage 1	Cardiomyocyte 2	hca_GSE129096_DRONC_TCAATTAGAACT_7_Rep2	hca_GSE129096_DROP_ATCTCACAAACG_15_Rep2	0.9840267331271296
1815	DRONC	DROP	iPSC	Cardiomyocyte 2	hca_GSE129096_DRONC_GTGGTATGTGTC_1_Rep2	hca_GSE129096_DROP_ATCTCACAAACG_15_Rep2	0.9858789425907111
1816	DROP	DROP	Cardiomyocyte 2	Alt. Lineage 1	hca_GSE129096_DROP_ATCTCACAAACG_15_Rep2	hca_GSE129096_DROP_TACCCTTTATCG_7_Rep2	0.9907223972955195
1817	DRONC	DROP	Cardiac Progenitor	Cardiomyocyte 2	hca_GSE129096_DRONC_CAAGCTCCGTTC_3_Rep1	hca_GSE129096_DROP_ATCTCACAAACG_15_Rep2	0.9879111138239128
1818	DROP	DROP	Cardiomyocyte 2	Alt. Lineage 1	hca_GSE129096_DROP_ATCTCACAAACG_15_Rep2	hca_GSE129096_DROP_CCATTCGAAAAT_7_Rep2	0.9909250298145184
1819	DROP	DROP	Cardiomyocyte 2	Cardiac Progenitor	hca_GSE129096_DROP_ATCTCACAAACG_15_Rep2	hca_GSE129096_DROP_TAAGGTCACTAC_3_Rep2	0.9872889421325587
1820	DRONC	DROP	Cardiac Progenitor	Cardiomyocyte 2	hca_GSE129096_DRONC_TATTAATTTCTT_3_Rep1	hca_GSE129096_DROP_ATCTCACAAACG_15_Rep2	0.9874111348763531
1821	DRONC	DROP	Cardiomyocyte 2	Cardiomyocyte 2	hca_GSE129096_DRONC_CACATGCTCGTA_15_Rep2	hca_GSE129096_DROP_ATCTCACAAACG_15_Rep2	0.985701109664436
1822	DROP	DROP	Cardiomyocyte 2	Cardiomyocyte 1	hca_GSE129096_DROP_ATCTCACAAACG_15_Rep2	hca_GSE129096_DROP_CCATCATTGCCG_15_Rep2	0.9889348889162745
1823	DROP	DROP	Cardiomyocyte 2	iPSC	hca_GSE129096_DROP_ATCTCACAAACG_15_Rep2	hca_GSE129096_DROP_TTCGGAGACCGG_1_Rep1	0.9893222211999595
1824	DRONC	DROP	Cardiomyocyte 2	Cardiomyocyte 2	hca_GSE129096_DRONC_TGTACAAGGCGA_15_Rep2	hca_GSE129096_DROP_ATCTCACAAACG_15_Rep2	0.9853100461003106
1825	DROP	DROP	Cardiomyocyte 2	Cardiac Progenitor	hca_GSE129096_DROP_ATCTCACAAACG_15_Rep2	hca_GSE129096_DROP_GTGCATCACTAT_3_Rep1	0.9903262109946211
1826	DRONC	DROP	iPSC	Cardiomyocyte 2	hca_GSE129096_DRONC_TCTCTCTAGTTC_0_Rep2	hca_GSE129096_DROP_ATCTCACAAACG_15_Rep2	0.9879158147834477
1827	DROP	DROP	Cardiomyocyte 2	iPSC	hca_GSE129096_DROP_ATCTCACAAACG_15_Rep2	hca_GSE129096_DROP_TTCCTTACCCAA_0_Rep2	0.9897345071276307
1828	DRONC	DROP	Cardiac Progenitor	Cardiomyocyte 2	hca_GSE129096_DRONC_GCGTCTTATCCC_3_Rep1	hca_GSE129096_DROP_ATCTCACAAACG_15_Rep2	0.986710696728731
1829	DROP	DROP	Cardiomyocyte 2	Cardiomyocyte 1	hca_GSE129096_DROP_ATCTCACAAACG_15_Rep2	hca_GSE129096_DROP_GGCTCGAAAATG_15_Rep2	0.9902811985684663
1830	DRONC	DROP	Alt. Lineage 1	Cardiomyocyte 2	hca_GSE129096_DRONC_TACGGTCTCGAC_7_Rep2	hca_GSE129096_DROP_ATCTCACAAACG_15_Rep2	0.9854672188249021
1831	DRONC	DROP	iPSC	Cardiomyocyte 2	hca_GSE129096_DRONC_AGATGTCTCATT_0_Rep2	hca_GSE129096_DROP_ATCTCACAAACG_15_Rep2	0.9871673221310953
1832	DRONC	DROP	iPSC	Cardiomyocyte 2	hca_GSE129096_DRONC_GCCCTGGTCGGG_1_Rep2	hca_GSE129096_DROP_ATCTCACAAACG_15_Rep2	0.9857806023709856
1833	DRONC	DROP	iPSC	Cardiomyocyte 2	hca_GSE129096_DRONC_TTTAATACATAT_0_Rep1	hca_GSE129096_DROP_ATCTCACAAACG_15_Rep2	0.9845521807388978
1834	DROP	DROP	Cardiomyocyte 2	Cardiac Progenitor	hca_GSE129096_DROP_ATCTCACAAACG_15_Rep2	hca_GSE129096_DROP_GCTGGAACCTGC_3_Rep1	0.9899458235987668
1835	DROP	DROP	Cardiomyocyte 2	Cardiomyocyte 1	hca_GSE129096_DROP_ATCTCACAAACG_15_Rep2	hca_GSE129096_DROP_GAAAGTCCCTAT_15_Rep2	0.9868285707451177
1836	DROP	DROP	Alt. Lineage 1	Cardiomyocyte 2	hca_GSE129096_DROP_AGGAGGTGGCGT_7_Rep2	hca_GSE129096_DROP_ATCTCACAAACG_15_Rep2	0.989238996762474
1837	DROP	DROP	Alt. Lineage 2	Cardiomyocyte 2	hca_GSE129096_DROP_AGTTGACTATCA_7_Rep2	hca_GSE129096_DROP_ATCTCACAAACG_15_Rep2	0.9901054331075583
1838	DROP	DROP	Cardiomyocyte 2	Cardiomyocyte 1	hca_GSE129096_DROP_ATCTCACAAACG_15_Rep2	hca_GSE129096_DROP_CGCACAGATGCT_15_Rep2	0.9888027007028579
1839	DROP	DROP	Cardiomyocyte 2	Cardiac Progenitor	hca_GSE129096_DROP_ATCTCACAAACG_15_Rep2	hca_GSE129096_DROP_CGAACAGCGAGA_3_Rep1	0.9902499650094422
1840	DRONC	DROP	Alt. Lineage 1	Cardiomyocyte 2	hca_GSE129096_DRONC_AGTTCCAGGAGC_7_Rep2	hca_GSE129096_DROP_ATCTCACAAACG_15_Rep2	0.9854507959412896
1841	DROP	DROP	Cardiomyocyte 2	Cardiomyocyte 1	hca_GSE129096_DROP_ATCTCACAAACG_15_Rep2	hca_GSE129096_DROP_CGTATTCCTGTA_15_Rep2	0.9864681023199979
1842	DROP	DROP	Cardiomyocyte 2	Cardiomyocyte 2	hca_GSE129096_DROP_ATCTCACAAACG_15_Rep2	hca_GSE129096_DROP_CGTACAAGTCAC_15_Rep2	0.988188123411577
1843	DRONC	DROP	Alt. Lineage 1	Cardiomyocyte 2	hca_GSE129096_DRONC_CACACTCCCCGC_7_Rep2	hca_GSE129096_DROP_ATCTCACAAACG_15_Rep2	0.9876036030370108
1844	DRONC	DROP	Cardiomyocyte 1	Cardiomyocyte 2	hca_GSE129096_DRONC_GACTGCAGTAAA_7_Rep1	hca_GSE129096_DROP_ATCTCACAAACG_15_Rep2	0.9854618979306686
1845	DRONC	DROP	iPSC	Cardiomyocyte 2	hca_GSE129096_DRONC_TTTCACGCACCG_1_Rep2	hca_GSE129096_DROP_ATCTCACAAACG_15_Rep2	0.9885845494409551
1846	DROP	DROP	Cardiomyocyte 2	Cardiac Progenitor	hca_GSE129096_DROP_ATCTCACAAACG_15_Rep2	hca_GSE129096_DROP_TAGCTACTAACT_3_Rep2	0.9886346869325007
1847	DROP	DROP	iPSC	Cardiomyocyte 2	hca_GSE129096_DROP_AAGTCAGATTCT_1_Rep1	hca_GSE129096_DROP_ATCTCACAAACG_15_Rep2	0.989082254094693
1848	DROP	DROP	Cardiomyocyte 2	Cardiomyocyte 2	hca_GSE129096_DROP_AATTATTTAAGG_15_Rep2	hca_GSE129096_DROP_ATCTCACAAACG_15_Rep2	0.9885524081682543
1849	DRONC	DROP	iPSC	Cardiomyocyte 2	hca_GSE129096_DRONC_CCTTGCCCGCAC_0_Rep2	hca_GSE129096_DROP_ATCTCACAAACG_15_Rep2	0.9857425764221236
1850	DROP	DROP	Cardiomyocyte 2	Alt. Lineage 2	hca_GSE129096_DROP_ATCTCACAAACG_15_Rep2	hca_GSE129096_DROP_TCCGCCACCGCA_7_Rep2	0.989748082357552
1851	DRONC	DROP	Cardiomyocyte 2	Cardiomyocyte 2	hca_GSE129096_DRONC_CCTCATTGGTAC_15_Rep2	hca_GSE129096_DROP_ATCTCACAAACG_15_Rep2	0.9826157500712759
1852	DROP	DROP	Alt. Lineage 1	Cardiomyocyte 2	hca_GSE129096_DROP_AATACGACATGC_15_Rep2	hca_GSE129096_DROP_ATCTCACAAACG_15_Rep2	0.9887658369860713
1853	DROP	DROP	Alt. Lineage 2	Cardiomyocyte 2	hca_GSE129096_DROP_AGAGCCTCGTTC_7_Rep2	hca_GSE129096_DROP_ATCTCACAAACG_15_Rep2	0.9899834943128674
1854	DRONC	DROP	Cardiomyocyte 2	Cardiomyocyte 2	hca_GSE129096_DRONC_TTCCGGTTCACA_15_Rep2	hca_GSE129096_DROP_ATCTCACAAACG_15_Rep2	0.9831629419747091
1855	DROP	DROP	Cardiomyocyte 2	iPSC	hca_GSE129096_DROP_ATCTCACAAACG_15_Rep2	hca_GSE129096_DROP_GGCGCGCCCTGA_1_Rep1	0.9882156911551128
1856	DROP	DROP	Cardiomyocyte 2	iPSC	hca_GSE129096_DROP_ATCTCACAAACG_15_Rep2	hca_GSE129096_DROP_TCGCTGGATTTA_1_Rep1	0.9895179892694139
1857	DRONC	DROP	Alt. Lineage 1	Cardiomyocyte 2	hca_GSE129096_DRONC_TTGAATCTTGGC_7_Rep2	hca_GSE129096_DROP_ATCTCACAAACG_15_Rep2	0.9855547239070285
1858	DROP	DROP	Cardiomyocyte 2	iPSC	hca_GSE129096_DROP_ATCTCACAAACG_15_Rep2	hca_GSE129096_DROP_CTGTAAACCCCT_1_Rep2	0.9878961024566727
1859	DRONC	DROP	Alt. Lineage 1	Cardiomyocyte 2	hca_GSE129096_DRONC_AGGGTTACGTCT_7_Rep2	hca_GSE129096_DROP_ATCTCACAAACG_15_Rep2	0.9855454210120713
1860	DROP	DROP	Cardiomyocyte 1	Cardiomyocyte 2	hca_GSE129096_DROP_AATAAGCCCATT_15_Rep2	hca_GSE129096_DROP_ATCTCACAAACG_15_Rep2	0.9871200671734228
1861	DROP	DROP	Cardiomyocyte 2	Alt. Lineage 2	hca_GSE129096_DROP_ATCTCACAAACG_15_Rep2	hca_GSE129096_DROP_GAAATGTCATGA_7_Rep2	0.9883565149534868
1862	DROP	DROP	Cardiomyocyte 2	Cardiomyocyte 2	hca_GSE129096_DROP_AAGGAGGTGCAC_15_Rep2	hca_GSE129096_DROP_ATCTCACAAACG_15_Rep2	0.9877908596225452
1863	DRONC	DROP	Cardiac Progenitor	Cardiomyocyte 2	hca_GSE129096_DRONC_GGATTCACTTTG_3_Rep1	hca_GSE129096_DROP_ATCTCACAAACG_15_Rep2	0.9876491796712975
1864	DRONC	DROP	Cardiomyocyte 2	Cardiomyocyte 2	hca_GSE129096_DRONC_TCTGAACTTCCG_15_Rep2	hca_GSE129096_DROP_ATCTCACAAACG_15_Rep2	0.9858266557361408
1865	DROP	DROP	Cardiomyocyte 2	Alt. Lineage 2	hca_GSE129096_DROP_ATCTCACAAACG_15_Rep2	hca_GSE129096_DROP_TACCGGCAAGCA_7_Rep2	0.9899977572372632
1866	DRONC	DROP	Alt. Lineage 1	Cardiomyocyte 2	hca_GSE129096_DRONC_GCATGATTAAAC_7_Rep2	hca_GSE129096_DROP_ATCTCACAAACG_15_Rep2	0.9891383681414432
1867	DRONC	DROP	Alt. Lineage 1	Cardiomyocyte 2	hca_GSE129096_DRONC_GTAGGCAGGCAC_7_Rep2	hca_GSE129096_DROP_ATCTCACAAACG_15_Rep2	0.9851320747727301
1868	DROP	DROP	Cardiomyocyte 2	Alt. Lineage 2	hca_GSE129096_DROP_ATCTCACAAACG_15_Rep2	hca_GSE129096_DROP_TCTCTCTGTTTT_7_Rep2	0.9893027605293481
1869	DROP	DROP	Cardiomyocyte 2	Cardiomyocyte 1	hca_GSE129096_DROP_ATCTCACAAACG_15_Rep2	hca_GSE129096_DROP_GCGTTCAAATAG_15_Rep2	0.9872609220591214
1870	DROP	DROP	Cardiomyocyte 2	Cardiomyocyte 1	hca_GSE129096_DROP_ATCTCACAAACG_15_Rep2	hca_GSE129096_DROP_TACAATCTATGC_7_Rep2	0.9846539952353891
1871	DRONC	DROP	Cardiac Progenitor	Cardiomyocyte 2	hca_GSE129096_DRONC_GCTCGTTCTTCT_3_Rep1	hca_GSE129096_DROP_ATCTCACAAACG_15_Rep2	0.987004503144979
1872	DROP	DROP	Cardiomyocyte 2	Cardiomyocyte 1	hca_GSE129096_DROP_ATCTCACAAACG_15_Rep2	hca_GSE129096_DROP_GTCGGGCAGATG_15_Rep2	0.9868941916797457
1873	DRONC	DROP	Alt. Lineage 1	Cardiomyocyte 2	hca_GSE129096_DRONC_GTCCCTACCTAG_7_Rep2	hca_GSE129096_DROP_ATCTCACAAACG_15_Rep2	0.9862405049794128
1874	DRONC	DROP	Cardiomyocyte 1	Cardiomyocyte 2	hca_GSE129096_DRONC_TCCTTTGCTGGG_7_Rep1	hca_GSE129096_DROP_ATCTCACAAACG_15_Rep2	0.9845643928692688
1875	DRONC	DROP	Cardiomyocyte 1	Cardiomyocyte 2	hca_GSE129096_DRONC_TGGAACGGGACT_7_Rep1	hca_GSE129096_DROP_ATCTCACAAACG_15_Rep2	0.9815677072580234
1876	DRONC	DROP	Alt. Lineage 1	Cardiomyocyte 2	hca_GSE129096_DRONC_GTATATATTGCT_7_Rep2	hca_GSE129096_DROP_ATCTCACAAACG_15_Rep2	0.9851798681141419
1877	DRONC	DROP	Alt. Lineage 1	Cardiomyocyte 2	hca_GSE129096_DRONC_CAGGAGAATACA_7_Rep2	hca_GSE129096_DROP_ATCTCACAAACG_15_Rep2	0.9832871553168763
1878	DROP	DROP	Alt. Lineage 2	Cardiomyocyte 2	hca_GSE129096_DROP_AGTTGACTATCG_7_Rep2	hca_GSE129096_DROP_ATCTCACAAACG_15_Rep2	0.988371673176164
1879	DROP	DROP	iPSC	Cardiomyocyte 2	hca_GSE129096_DROP_ATCGTGCCGACC_1_Rep2	hca_GSE129096_DROP_ATCTCACAAACG_15_Rep2	0.98881314333991
1880	DRONC	DROP	Cardiomyocyte 2	Cardiomyocyte 2	hca_GSE129096_DRONC_TATATCTCGAGC_15_Rep2	hca_GSE129096_DROP_ATCTCACAAACG_15_Rep2	0.9865848177430673
1881	DRONC	DROP	Cardiomyocyte 2	Cardiomyocyte 2	hca_GSE129096_DRONC_GCCTCCATTCCA_15_Rep2	hca_GSE129096_DROP_ATCTCACAAACG_15_Rep2	0.9877628750989007
1882	DRONC	DROP	iPSC	Cardiomyocyte 2	hca_GSE129096_DRONC_GCCTTACGCCAT_0_Rep2	hca_GSE129096_DROP_ATCTCACAAACG_15_Rep2	0.9880418449451229
1883	DRONC	DROP	Cardiac Progenitor	Cardiomyocyte 2	hca_GSE129096_DRONC_GGCTTTTCTGAC_3_Rep1	hca_GSE129096_DROP_ATCTCACAAACG_15_Rep2	0.986843264013445
1884	DRONC	DROP	Cardiac Progenitor	Cardiomyocyte 2	hca_GSE129096_DRONC_CTTTGCCTTGGT_3_Rep1	hca_GSE129096_DROP_ATCTCACAAACG_15_Rep2	0.9878500669218241
1885	DRONC	DROP	Cardiac Progenitor	Cardiomyocyte 2	hca_GSE129096_DRONC_TGCCAGACTTAT_3_Rep2	hca_GSE129096_DROP_ATCTCACAAACG_15_Rep2	0.985371367544776
1886	DRONC	DROP	iPSC	Cardiomyocyte 2	hca_GSE129096_DRONC_GGTACCAACTGG_1_Rep2	hca_GSE129096_DROP_ATCTCACAAACG_15_Rep2	0.9862314506895092
1887	DRONC	DROP	Cardiac Progenitor	Cardiomyocyte 2	hca_GSE129096_DRONC_GGTCACTGGTCC_3_Rep1	hca_GSE129096_DROP_ATCTCACAAACG_15_Rep2	0.9879881035129581
1888	DRONC	DROP	iPSC	Cardiomyocyte 2	hca_GSE129096_DRONC_TCTTACCCTTCA_0_Rep2	hca_GSE129096_DROP_ATCTCACAAACG_15_Rep2	0.987658562231335
1889	DROP	DROP	Cardiomyocyte 2	iPSC	hca_GSE129096_DROP_ATCTCACAAACG_15_Rep2	hca_GSE129096_DROP_GCGGCGCTTTTG_3_Rep2	0.9888223989178736
1890	DRONC	DROP	Alt. Lineage 1	Cardiomyocyte 2	hca_GSE129096_DRONC_TAGCTCACTTCC_7_Rep2	hca_GSE129096_DROP_ATCTCACAAACG_15_Rep2	0.9840403653390365
1891	DROP	DROP	Cardiomyocyte 2	Cardiomyocyte 1	hca_GSE129096_DROP_ATCTCACAAACG_15_Rep2	hca_GSE129096_DROP_GTCTAAGTCGGC_15_Rep2	0.9870618439618501
1892	DROP	DROP	Cardiomyocyte 2	iPSC	hca_GSE129096_DROP_ATCTCACAAACG_15_Rep2	hca_GSE129096_DROP_ATTCATCTACAT_1_Rep2	0.986974779782604
1893	DROP	DROP	Cardiomyocyte 2	Alt. Lineage 2	hca_GSE129096_DROP_ATCTCACAAACG_15_Rep2	hca_GSE129096_DROP_CAGGACGTTACC_7_Rep2	0.98973563695538
1894	DRONC	DROP	Cardiomyocyte 1	Cardiomyocyte 2	hca_GSE129096_DRONC_TCGTCTCAAGCC_7_Rep1	hca_GSE129096_DROP_ATCTCACAAACG_15_Rep2	0.9833232084498184
1895	DRONC	DROP	iPSC	Cardiomyocyte 2	hca_GSE129096_DRONC_CGTTTGTATTAT_0_Rep2	hca_GSE129096_DROP_ATCTCACAAACG_15_Rep2	0.988253978084169
1896	DRONC	DROP	Alt. Lineage 1	Cardiomyocyte 2	hca_GSE129096_DRONC_CTCATTACCTCT_7_Rep2	hca_GSE129096_DROP_ATCTCACAAACG_15_Rep2	0.9835183623582441
1897	DRONC	DROP	Cardiomyocyte 1	Cardiomyocyte 2	hca_GSE129096_DRONC_ACCGGAGAGTAG_7_Rep1	hca_GSE129096_DROP_ATCTCACAAACG_15_Rep2	0.9839482670427347
1898	DRONC	DROP	iPSC	Cardiomyocyte 2	hca_GSE129096_DRONC_ACCGTTTATGTT_1_Rep2	hca_GSE129096_DROP_ATCTCACAAACG_15_Rep2	0.9836537657847907
1899	DROP	DROP	Cardiomyocyte 2	Alt. Lineage 1	hca_GSE129096_DROP_ATCTCACAAACG_15_Rep2	hca_GSE129096_DROP_TGTGTCTGAATA_7_Rep2	0.9871321487892343
1900	DROP	DROP	Cardiomyocyte 2	Cardiomyocyte 2	hca_GSE129096_DROP_ATAGCCAGAACT_15_Rep2	hca_GSE129096_DROP_ATCTCACAAACG_15_Rep2	0.9882961468409233
1901	DRONC	DROP	Alt. Lineage 1	Cardiomyocyte 2	hca_GSE129096_DRONC_TTCACCGCACGT_7_Rep2	hca_GSE129096_DROP_ATCTCACAAACG_15_Rep2	0.9838688992659603
1902	DRONC	DROP	Alt. Lineage 1	Cardiomyocyte 2	hca_GSE129096_DRONC_TGTAAGAGATTG_7_Rep2	hca_GSE129096_DROP_ATCTCACAAACG_15_Rep2	0.9852152256444641
1903	DROP	DROP	Cardiomyocyte 2	Alt. Lineage 2	hca_GSE129096_DROP_ATCTCACAAACG_15_Rep2	hca_GSE129096_DROP_ATTCTCCTCGGG_7_Rep2	0.9897659446418844
1904	DROP	DROP	Cardiomyocyte 2	Alt. Lineage 2	hca_GSE129096_DROP_ATCTCACAAACG_15_Rep2	hca_GSE129096_DROP_GGATCCGCTCGT_7_Rep2	0.9902186276501183
1905	DROP	DROP	Cardiac Progenitor	Cardiomyocyte 2	hca_GSE129096_DROP_ACGATTGGGTGT_3_Rep1	hca_GSE129096_DROP_ATCTCACAAACG_15_Rep2	0.9894298013714508
1906	DROP	DROP	Alt. Lineage 1	Cardiomyocyte 2	hca_GSE129096_DROP_AGTAATTTTTGT_7_Rep2	hca_GSE129096_DROP_ATCTCACAAACG_15_Rep2	0.9865590982948367
1907	DROP	DROP	Alt. Lineage 1	Cardiomyocyte 2	hca_GSE129096_DROP_ATCGGATATCCA_7_Rep2	hca_GSE129096_DROP_ATCTCACAAACG_15_Rep2	0.9867631563841919
1908	DROP	DROP	Alt. Lineage 2	Cardiomyocyte 2	hca_GSE129096_DROP_ACGAAAACTCAA_7_Rep2	hca_GSE129096_DROP_ATCTCACAAACG_15_Rep2	0.9890592914728974
1909	DRONC	DROP	iPSC	Cardiomyocyte 2	hca_GSE129096_DRONC_GGGAGACTCGAT_1_Rep2	hca_GSE129096_DROP_ATCTCACAAACG_15_Rep2	0.9866025809054859
1910	DROP	DROP	Alt. Lineage 1	Cardiomyocyte 2	hca_GSE129096_DROP_ATACCCAAAGGA_7_Rep2	hca_GSE129096_DROP_ATCTCACAAACG_15_Rep2	0.9888426215666948
1911	DRONC	DROP	Cardiac Progenitor	Cardiomyocyte 2	hca_GSE129096_DRONC_GCTTTTGGTAGG_3_Rep1	hca_GSE129096_DROP_ATCTCACAAACG_15_Rep2	0.9869701036070162
1912	DRONC	DROP	Cardiac Progenitor	Cardiomyocyte 2	hca_GSE129096_DRONC_TCGCAATTTCAA_3_Rep1	hca_GSE129096_DROP_ATCTCACAAACG_15_Rep2	0.9855192625568372
1913	DROP	DROP	Cardiomyocyte 2	Alt. Lineage 2	hca_GSE129096_DROP_ATCTCACAAACG_15_Rep2	hca_GSE129096_DROP_CAAGGCCCGAGC_7_Rep2	0.9897694963637577
1914	DROP	DROP	Cardiomyocyte 2	Alt. Lineage 2	hca_GSE129096_DROP_ATCTCACAAACG_15_Rep2	hca_GSE129096_DROP_TCACGCAATCTC_7_Rep2	0.9879475518647067
1915	DROP	DROP	Cardiomyocyte 1	Cardiomyocyte 2	hca_GSE129096_DROP_AGAAGTTGGCCG_15_Rep2	hca_GSE129096_DROP_ATCTCACAAACG_15_Rep2	0.9878719599955607
1916	DROP	DROP	Cardiomyocyte 1	Cardiomyocyte 2	hca_GSE129096_DROP_AGCGCCACCCTC_15_Rep2	hca_GSE129096_DROP_ATCTCACAAACG_15_Rep2	0.986888820695545
1917	DRONC	DROP	iPSC	Cardiomyocyte 2	hca_GSE129096_DRONC_TTGTGTCTCATG_1_Rep2	hca_GSE129096_DROP_ATCTCACAAACG_15_Rep2	0.9869550285404345
1918	DRONC	DROP	Cardiomyocyte 1	Cardiomyocyte 2	hca_GSE129096_DRONC_CCCCTTCCATCG_7_Rep1	hca_GSE129096_DROP_ATCTCACAAACG_15_Rep2	0.9854563665265559
1919	DROP	DROP	Cardiomyocyte 2	Cardiomyocyte 1	hca_GSE129096_DROP_ATCTCACAAACG_15_Rep2	hca_GSE129096_DROP_TAAGCGAATGGG_15_Rep2	0.9895246321251114
1920	DROP	DROP	Cardiomyocyte 2	Alt. Lineage 1	hca_GSE129096_DROP_ATCTCACAAACG_15_Rep2	hca_GSE129096_DROP_ATTCGGCGAACC_15_Rep2	0.9885009807771884
1921	DRONC	DROP	Cardiac Progenitor	Cardiomyocyte 2	hca_GSE129096_DRONC_CCTTAGATTCTC_3_Rep1	hca_GSE129096_DROP_ATCTCACAAACG_15_Rep2	0.9877140419015041
1922	DRONC	DROP	Cardiac Progenitor	Cardiomyocyte 2	hca_GSE129096_DRONC_AACTCATCGAGT_3_Rep1	hca_GSE129096_DROP_ATCTCACAAACG_15_Rep2	0.9862211064009313
1923	DROP	DROP	iPSC	Cardiomyocyte 2	hca_GSE129096_DROP_AGGCTTTGGAGT_1_Rep2	hca_GSE129096_DROP_ATCTCACAAACG_15_Rep2	0.9883294881495731
1924	DROP	DROP	Cardiomyocyte 2	Alt. Lineage 2	hca_GSE129096_DROP_ATCTCACAAACG_15_Rep2	hca_GSE129096_DROP_GTCTTGAAATTC_7_Rep2	0.9889637476528778
1925	DRONC	DROP	Cardiomyocyte 1	Cardiomyocyte 2	hca_GSE129096_DRONC_CCTCTTTAGTGG_7_Rep1	hca_GSE129096_DROP_ATCTCACAAACG_15_Rep2	0.9845396739155065
1926	DROP	DROP	Cardiomyocyte 2	Alt. Lineage 2	hca_GSE129096_DROP_ATCTCACAAACG_15_Rep2	hca_GSE129096_DROP_CTCTGCAACTCC_7_Rep2	0.9873601070877515
1927	DROP	DROP	Cardiomyocyte 2	Cardiomyocyte 2	hca_GSE129096_DROP_ATCTCACAAACG_15_Rep2	hca_GSE129096_DROP_GACGTAATAAGG_15_Rep2	0.9883812313739012
1928	DRONC	DROP	Cardiac Progenitor	Cardiomyocyte 2	hca_GSE129096_DRONC_CCAACGTTTGTC_3_Rep1	hca_GSE129096_DROP_ATCTCACAAACG_15_Rep2	0.9858469463888353
1929	DRONC	DROP	Cardiac Progenitor	Cardiomyocyte 2	hca_GSE129096_DRONC_TATCTATTAAGC_3_Rep1	hca_GSE129096_DROP_ATCTCACAAACG_15_Rep2	0.9859276703921616
1930	DRONC	DROP	Cardiomyocyte 2	Cardiomyocyte 2	hca_GSE129096_DRONC_GAAACTAGGATT_15_Rep2	hca_GSE129096_DROP_ATCTCACAAACG_15_Rep2	0.9844615080306606
1931	DROP	DROP	Cardiomyocyte 2	iPSC	hca_GSE129096_DROP_ATCTCACAAACG_15_Rep2	hca_GSE129096_DROP_GCGGAACCGTTA_0_Rep2	0.9882347260407387
1932	DROP	DROP	Cardiomyocyte 2	iPSC	hca_GSE129096_DROP_ATCTCACAAACG_15_Rep2	hca_GSE129096_DROP_CCGCTTCGCGCT_0_Rep2	0.9879657192710013
1933	DRONC	DROP	Cardiac Progenitor	Cardiomyocyte 2	hca_GSE129096_DRONC_CCGGCACCACTC_3_Rep1	hca_GSE129096_DROP_ATCTCACAAACG_15_Rep2	0.9862817086462708
1934	DRONC	DROP	Cardiomyocyte 1	Cardiomyocyte 2	hca_GSE129096_DRONC_CGATTGATCAGC_7_Rep2	hca_GSE129096_DROP_ATCTCACAAACG_15_Rep2	0.9850759197190849
1935	DRONC	DROP	Cardiomyocyte 2	Cardiomyocyte 2	hca_GSE129096_DRONC_GGTCCGCCTTTC_15_Rep2	hca_GSE129096_DROP_ATCTCACAAACG_15_Rep2	0.9871447168255327
1936	DRONC	DROP	Cardiomyocyte 2	Cardiomyocyte 2	hca_GSE129096_DRONC_TTACCAATATTG_15_Rep2	hca_GSE129096_DROP_ATCTCACAAACG_15_Rep2	0.9862843902289715
1937	DROP	DROP	Cardiomyocyte 2	Alt. Lineage 2	hca_GSE129096_DROP_ATCTCACAAACG_15_Rep2	hca_GSE129096_DROP_CGTCACATTTTC_7_Rep2	0.9885224212838906
1938	DRONC	DROP	Cardiac Progenitor	Cardiomyocyte 2	hca_GSE129096_DRONC_ATCGAGAGTTTA_3_Rep1	hca_GSE129096_DROP_ATCTCACAAACG_15_Rep2	0.9860298079494617
1939	DRONC	DROP	iPSC	Cardiomyocyte 2	hca_GSE129096_DRONC_AAGGACATAGTC_1_Rep2	hca_GSE129096_DROP_ATCTCACAAACG_15_Rep2	0.9854633892313371
1940	DROP	DROP	Alt. Lineage 2	Cardiomyocyte 2	hca_GSE129096_DROP_AGGATTCGTTCA_7_Rep2	hca_GSE129096_DROP_ATCTCACAAACG_15_Rep2	0.9878927078063371
1941	DRONC	DROP	Cardiac Progenitor	Cardiomyocyte 2	hca_GSE129096_DRONC_CACCTCCATTCT_3_Rep1	hca_GSE129096_DROP_ATCTCACAAACG_15_Rep2	0.9877102423439773
1942	DRONC	DROP	Cardiac Progenitor	Cardiomyocyte 2	hca_GSE129096_DRONC_GACGCATCGACT_3_Rep2	hca_GSE129096_DROP_ATCTCACAAACG_15_Rep2	0.9869989625204237
1943	DROP	DROP	Cardiomyocyte 2	iPSC	hca_GSE129096_DROP_ATCTCACAAACG_15_Rep2	hca_GSE129096_DROP_GGCCATGAGATT_1_Rep1	0.9878294436826816
1944	DROP	DROP	Cardiomyocyte 2	Cardiomyocyte 1	hca_GSE129096_DROP_ATCTCACAAACG_15_Rep2	hca_GSE129096_DROP_TATCATTCCCGT_15_Rep2	0.9861663523778111
1945	DROP	DROP	Cardiomyocyte 2	Cardiomyocyte 1	hca_GSE129096_DROP_ATCTCACAAACG_15_Rep2	hca_GSE129096_DROP_TTACCACCGGAC_15_Rep2	0.9874874195505695
1946	DROP	DROP	Cardiomyocyte 2	Alt. Lineage 1	hca_GSE129096_DROP_ATCTCACAAACG_15_Rep2	hca_GSE129096_DROP_TGTAACGGTGGA_15_Rep2	0.9878701540912526
1947	DRONC	DROP	Cardiac Progenitor	Cardiomyocyte 2	hca_GSE129096_DRONC_GGCTTCTCCCCT_3_Rep1	hca_GSE129096_DROP_ATCTCACAAACG_15_Rep2	0.9868856050529655
1948	DROP	DROP	Alt. Lineage 1	Cardiomyocyte 2	hca_GSE129096_DROP_ATCCACTTTTAA_15_Rep2	hca_GSE129096_DROP_ATCTCACAAACG_15_Rep2	0.9859544961492068
1949	DRONC	DROP	Cardiac Progenitor	Cardiomyocyte 2	hca_GSE129096_DRONC_CCGTGATAATTA_3_Rep1	hca_GSE129096_DROP_ATCTCACAAACG_15_Rep2	0.9877113345154913
1950	DRONC	DROP	Cardiomyocyte 2	Cardiomyocyte 2	hca_GSE129096_DRONC_AATTCCTCCCCG_15_Rep2	hca_GSE129096_DROP_ATCTCACAAACG_15_Rep2	0.9849263531364804
1951	DROP	DROP	Cardiomyocyte 2	Cardiomyocyte 1	hca_GSE129096_DROP_ATCTCACAAACG_15_Rep2	hca_GSE129096_DROP_TCCGTTGGAAAG_7_Rep2	0.9886353819440981
1952	DROP	DROP	Cardiomyocyte 2	iPSC	hca_GSE129096_DROP_ATCTCACAAACG_15_Rep2	hca_GSE129096_DROP_TTCCGTGCGTAT_0_Rep1	0.9879608839627773
1953	DRONC	DROP	Cardiomyocyte 1	Cardiomyocyte 2	hca_GSE129096_DRONC_CCACCTCGACAG_7_Rep1	hca_GSE129096_DROP_ATCTCACAAACG_15_Rep2	0.9865464673719497
1954	DROP	DROP	Cardiomyocyte 2	Cardiac Progenitor	hca_GSE129096_DROP_ATCTCACAAACG_15_Rep2	hca_GSE129096_DROP_GATGCCGTAATC_3_Rep1	0.9884077302648603
1955	DRONC	DROP	Alt. Lineage 1	Cardiomyocyte 2	hca_GSE129096_DRONC_TGAGGCTGGTCG_7_Rep2	hca_GSE129096_DROP_ATCTCACAAACG_15_Rep2	0.9849037709767289
1956	DRONC	DROP	Cardiomyocyte 1	Cardiomyocyte 2	hca_GSE129096_DRONC_CCTCCGCTCCGG_7_Rep1	hca_GSE129096_DROP_ATCTCACAAACG_15_Rep2	0.9845215459209257
1957	DROP	DROP	Cardiomyocyte 2	Cardiac Progenitor	hca_GSE129096_DROP_ATCTCACAAACG_15_Rep2	hca_GSE129096_DROP_CGGAGGAGATTT_7_Rep2	0.9884189341485822
1958	DRONC	DROP	Cardiomyocyte 2	Cardiomyocyte 2	hca_GSE129096_DRONC_CAATTATGCTAC_15_Rep2	hca_GSE129096_DROP_ATCTCACAAACG_15_Rep2	0.9856189694776816
1959	DRONC	DROP	iPSC	Cardiomyocyte 2	hca_GSE129096_DRONC_AGGAATGGGATA_0_Rep1	hca_GSE129096_DROP_ATCTCACAAACG_15_Rep2	0.9822571396694629
1960	DROP	DROP	Cardiomyocyte 2	Cardiac Progenitor	hca_GSE129096_DROP_ATCTCACAAACG_15_Rep2	hca_GSE129096_DROP_CTGGCCAAAATT_3_Rep1	0.9867333344681797
1961	DROP	DROP	Cardiomyocyte 2	iPSC	hca_GSE129096_DROP_ATCTCACAAACG_15_Rep2	hca_GSE129096_DROP_TTAGCTTCGTTG_1_Rep2	0.9885023179576199
1962	DRONC	DROP	Cardiomyocyte 2	Cardiomyocyte 2	hca_GSE129096_DRONC_TACGCAGAGGTA_15_Rep2	hca_GSE129096_DROP_ATCTCACAAACG_15_Rep2	0.9853758896915702
1963	DROP	DROP	Cardiomyocyte 2	Alt. Lineage 1	hca_GSE129096_DROP_ATCTCACAAACG_15_Rep2	hca_GSE129096_DROP_CACAGCGACAGG_7_Rep2	0.9889701041997485
1964	DRONC	DROP	Cardiomyocyte 2	Cardiomyocyte 2	hca_GSE129096_DRONC_GTCGTCCCACCA_15_Rep2	hca_GSE129096_DROP_ATCTCACAAACG_15_Rep2	0.9859880803686762
1965	DRONC	DROP	Cardiomyocyte 1	Cardiomyocyte 2	hca_GSE129096_DRONC_CCGTAGTTTAGG_7_Rep1	hca_GSE129096_DROP_ATCTCACAAACG_15_Rep2	0.9833303617909986
1966	DRONC	DROP	iPSC	Cardiomyocyte 2	hca_GSE129096_DRONC_TACTCCGGTACG_0_Rep2	hca_GSE129096_DROP_ATCTCACAAACG_15_Rep2	0.9873778027601319
1967	DRONC	DROP	iPSC	Cardiomyocyte 2	hca_GSE129096_DRONC_ATTCTTATACCA_0_Rep1	hca_GSE129096_DROP_ATCTCACAAACG_15_Rep2	0.986013529090679
1968	DROP	DROP	Cardiomyocyte 2	Cardiomyocyte 1	hca_GSE129096_DROP_ATCTCACAAACG_15_Rep2	hca_GSE129096_DROP_GATTACCGTAAA_15_Rep2	0.9867029149817462
1969	DRONC	DROP	Cardiomyocyte 1	Cardiomyocyte 2	hca_GSE129096_DRONC_TGTTACTTATTT_7_Rep1	hca_GSE129096_DROP_ATCTCACAAACG_15_Rep2	0.9833177281901301
1970	DRONC	DROP	Cardiomyocyte 2	Cardiomyocyte 2	hca_GSE129096_DRONC_ATCTAAACTTGC_15_Rep2	hca_GSE129096_DROP_ATCTCACAAACG_15_Rep2	0.9812464439261347
1971	DROP	DROP	Cardiomyocyte 2	Cardiomyocyte 1	hca_GSE129096_DROP_ATCTCACAAACG_15_Rep2	hca_GSE129096_DROP_CTGCATGTCAGG_15_Rep2	0.986495860433342
1972	DROP	DROP	Cardiomyocyte 2	Cardiomyocyte 2	hca_GSE129096_DROP_ATATCCCAATGA_15_Rep2	hca_GSE129096_DROP_ATCTCACAAACG_15_Rep2	0.9879570565810285
1973	DRONC	DROP	Cardiac Progenitor	Cardiomyocyte 2	hca_GSE129096_DRONC_GGCTTACTGTTT_3_Rep1	hca_GSE129096_DROP_ATCTCACAAACG_15_Rep2	0.9873233858191539
1974	DRONC	DROP	iPSC	Cardiomyocyte 2	hca_GSE129096_DRONC_GGGCCTTTGAAA_3_Rep2	hca_GSE129096_DROP_ATCTCACAAACG_15_Rep2	0.9854021202614524
1975	DROP	DROP	Cardiomyocyte 2	Cardiac Progenitor	hca_GSE129096_DROP_ATCTCACAAACG_15_Rep2	hca_GSE129096_DROP_GGTACCTACTTG_3_Rep2	0.9858717051083306
1976	DROP	DROP	Cardiomyocyte 2	Cardiomyocyte 1	hca_GSE129096_DROP_ATCTCACAAACG_15_Rep2	hca_GSE129096_DROP_ATGACATTTCTG_15_Rep2	0.9871411757267705
1977	DRONC	DROP	iPSC	Cardiomyocyte 2	hca_GSE129096_DRONC_CTCAAGCCATTT_0_Rep1	hca_GSE129096_DROP_ATCTCACAAACG_15_Rep2	0.9865217409334786
1978	DROP	DROP	Cardiomyocyte 2	Cardiomyocyte 2	hca_GSE129096_DROP_ATCTCACAAACG_15_Rep2	hca_GSE129096_DROP_ATTCGTATCAAC_15_Rep2	0.9883623998419965
1979	DRONC	DROP	Cardiac Progenitor	Cardiomyocyte 2	hca_GSE129096_DRONC_GGTTTGAAGGCT_3_Rep1	hca_GSE129096_DROP_ATCTCACAAACG_15_Rep2	0.9850068368825924
1980	DRONC	DROP	Cardiomyocyte 1	Cardiomyocyte 2	hca_GSE129096_DRONC_TTTATGTCGCGC_7_Rep1	hca_GSE129096_DROP_ATCTCACAAACG_15_Rep2	0.9845961350753412
1981	DROP	DROP	Cardiomyocyte 2	Alt. Lineage 2	hca_GSE129096_DROP_ATCTCACAAACG_15_Rep2	hca_GSE129096_DROP_CTGTCAGGTTAG_7_Rep2	0.9897118305309385
1982	DROP	DROP	Cardiomyocyte 2	Cardiomyocyte 2	hca_GSE129096_DROP_ATCTCACAAACG_15_Rep2	hca_GSE129096_DROP_TTCGGCTATCAT_15_Rep2	0.9887738975649383
1983	DROP	DROP	Cardiomyocyte 2	Cardiomyocyte 2	hca_GSE129096_DROP_ATCTCACAAACG_15_Rep2	hca_GSE129096_DROP_GCCGCGCTCTTG_15_Rep2	0.985610937733013
1984	DROP	DROP	Cardiomyocyte 2	Alt. Lineage 2	hca_GSE129096_DROP_ATCTCACAAACG_15_Rep2	hca_GSE129096_DROP_CCTTAAGCTACC_7_Rep2	0.9879694545921571
1985	DRONC	DROP	Alt. Lineage 1	Cardiomyocyte 2	hca_GSE129096_DRONC_TGCCCGAGAGAG_7_Rep2	hca_GSE129096_DROP_ATCTCACAAACG_15_Rep2	0.9863792869943149
1986	DROP	DROP	Cardiomyocyte 2	Alt. Lineage 1	hca_GSE129096_DROP_ATCTCACAAACG_15_Rep2	hca_GSE129096_DROP_GCCATGTGTCGC_15_Rep2	0.986814381310289
1987	DROP	DROP	Cardiomyocyte 2	Cardiomyocyte 1	hca_GSE129096_DROP_ATCTCACAAACG_15_Rep2	hca_GSE129096_DROP_TTCGTAAGAGTC_7_Rep2	0.9884926030604962
1988	DROP	DROP	Cardiomyocyte 2	Cardiomyocyte 1	hca_GSE129096_DROP_ATCTCACAAACG_15_Rep2	hca_GSE129096_DROP_TCCATAACAAAA_15_Rep2	0.9866944047156784
1989	DROP	DROP	Cardiomyocyte 2	Alt. Lineage 2	hca_GSE129096_DROP_ATCTCACAAACG_15_Rep2	hca_GSE129096_DROP_GGCCACGCGCTT_7_Rep2	0.9895750200805397
1990	DRONC	DROP	Alt. Lineage 1	Cardiomyocyte 2	hca_GSE129096_DRONC_GTTTGTGATATG_7_Rep2	hca_GSE129096_DROP_ATCTCACAAACG_15_Rep2	0.9833699711509948
1991	DRONC	DROP	Cardiomyocyte 2	Cardiomyocyte 2	hca_GSE129096_DRONC_TATCGCGGCGAG_15_Rep2	hca_GSE129096_DROP_ATCTCACAAACG_15_Rep2	0.9858225701715012
1992	DRONC	DROP	iPSC	Cardiomyocyte 2	hca_GSE129096_DRONC_CCAGAAGGCGCT_0_Rep1	hca_GSE129096_DROP_ATCTCACAAACG_15_Rep2	0.9806953713471501
1993	DROP	DROP	Cardiomyocyte 2	Cardiac Progenitor	hca_GSE129096_DROP_ATCTCACAAACG_15_Rep2	hca_GSE129096_DROP_TTCTTAGAATTC_3_Rep2	0.987536151759121
1994	DROP	DROP	Cardiomyocyte 2	Cardiomyocyte 2	hca_GSE129096_DROP_ATCTCACAAACG_15_Rep2	hca_GSE129096_DROP_CTTGCTGTCGAT_15_Rep2	0.9885811265811734
1995	DRONC	DROP	Alt. Lineage 1	Cardiomyocyte 2	hca_GSE129096_DRONC_TATAGTGTACCC_7_Rep2	hca_GSE129096_DROP_ATCTCACAAACG_15_Rep2	0.9821842949871185
1996	DRONC	DROP	Cardiomyocyte 2	Cardiomyocyte 2	hca_GSE129096_DRONC_TTAGGTTCGCGA_15_Rep2	hca_GSE129096_DROP_ATCTCACAAACG_15_Rep2	0.9840292651088661
1997	DRONC	DROP	iPSC	Cardiomyocyte 2	hca_GSE129096_DRONC_CTGGTAGACTGA_1_Rep2	hca_GSE129096_DROP_ATCTCACAAACG_15_Rep2	0.985327414786068
1998	DROP	DROP	Cardiomyocyte 2	Cardiomyocyte 1	hca_GSE129096_DROP_ATCTCACAAACG_15_Rep2	hca_GSE129096_DROP_GCAGTTATATCA_15_Rep2	0.9858161954371333
[truncated: 602,451 more rows]
