# Supplementary material for: Scaling and quantization of large-scale foundation model enables resource-efficient predictions in network biology
Source: Nat Comput Sci. 2026 Mar 27;6(5):450–63. doi: 10.1038/s43588-026-00972-4 (PMC13215881; doi:10.1038/s43588-026-00972-4)
Supplement: Supplementary file 9 — Statistical source data. [file 43588_2026_972_MOESM9_ESM.zip › FigS2d_CellEmbCosSim_SequencingMethod_PCAAll.csv]

	group1	group2	celltype1	celltype2	cellid1	cellid2	cos_sim
0	GSE129096_DRONC	GSE129096_DROP	Alt. Lineage 1	Cardiomyocyte 2	hca_GSE129096_DRONC_TTATGCTGGCAC_7_Rep2	hca_GSE129096_DROP_ATCTCACAAACG_15_Rep2	0.10810322589733734
1	GSE129096_DRONC	GSE129096_DROP	Alt. Lineage 1	Cardiomyocyte 2	hca_GSE129096_DRONC_TTATGCTGGCAC_7_Rep2	hca_GSE129096_DROP_ATTTACACCGCC_15_Rep2	0.08352319610438763
2	GSE129096_DRONC	GSE129096_DROP	Alt. Lineage 1	Cardiomyocyte 2	hca_GSE129096_DRONC_TTATGCTGGCAC_7_Rep2	hca_GSE129096_DROP_CGCTAGGGAGTA_15_Rep2	0.028266353785846188
3	GSE129096_DRONC	GSE129096_DRONC	Cardiac Progenitor	Alt. Lineage 1	hca_GSE129096_DRONC_GGGAATACCTGC_3_Rep1	hca_GSE129096_DRONC_TTATGCTGGCAC_7_Rep2	0.3161107193076347
4	GSE129096_DRONC	GSE129096_DROP	Alt. Lineage 1	Alt. Lineage 2	hca_GSE129096_DRONC_TTATGCTGGCAC_7_Rep2	hca_GSE129096_DROP_GAGAACCCTGGC_7_Rep2	0.09005847493652841
5	GSE129096_DRONC	GSE129096_DROP	Alt. Lineage 1	Alt. Lineage 1	hca_GSE129096_DRONC_TTATGCTGGCAC_7_Rep2	hca_GSE129096_DROP_TATGCGCCTGCA_7_Rep2	0.10382406361628504
6	GSE129096_DRONC	GSE129096_DROP	Alt. Lineage 1	Cardiomyocyte 2	hca_GSE129096_DRONC_TTATGCTGGCAC_7_Rep2	hca_GSE129096_DROP_CACCGCGCCGTA_15_Rep2	0.08467406613928163
7	GSE129096_DRONC	GSE129096_DROP	Alt. Lineage 1	Cardiomyocyte 2	hca_GSE129096_DRONC_TTATGCTGGCAC_7_Rep2	hca_GSE129096_DROP_GCTTTTGTTTAG_15_Rep2	0.08417806500377456
8	GSE129096_DRONC	GSE129096_DROP	Alt. Lineage 1	Cardiomyocyte 1	hca_GSE129096_DRONC_TTATGCTGGCAC_7_Rep2	hca_GSE129096_DROP_TGATAAGGGGAC_7_Rep2	0.12836747709663754
9	GSE129096_DRONC	GSE129096_DROP	Alt. Lineage 1	Alt. Lineage 1	hca_GSE129096_DRONC_TTATGCTGGCAC_7_Rep2	hca_GSE129096_DROP_CTCATAGCACCA_7_Rep1	0.04414627333851939
10	GSE129096_DRONC	GSE129096_DROP	Alt. Lineage 1	Alt. Lineage 1	hca_GSE129096_DRONC_TTATGCTGGCAC_7_Rep2	hca_GSE129096_DROP_GCGGCCTCAAAG_7_Rep1	0.1273395917806316
11	GSE129096_DRONC	GSE129096_DROP	Alt. Lineage 1	Cardiomyocyte 2	hca_GSE129096_DRONC_TTATGCTGGCAC_7_Rep2	hca_GSE129096_DROP_CGCTGCTGACAA_15_Rep2	0.016836295962414094
12	GSE129096_DRONC	GSE129096_DROP	Alt. Lineage 1	Alt. Lineage 1	hca_GSE129096_DRONC_TTATGCTGGCAC_7_Rep2	hca_GSE129096_DROP_TTGCTCCAGCTG_7_Rep2	0.029361973918784368
13	GSE129096_DRONC	GSE129096_DROP	Alt. Lineage 1	Alt. Lineage 1	hca_GSE129096_DRONC_TTATGCTGGCAC_7_Rep2	hca_GSE129096_DROP_CAAGCCATATGT_7_Rep2	0.11002534179291001
14	GSE129096_DRONC	GSE129096_DROP	Alt. Lineage 1	iPSC	hca_GSE129096_DRONC_TTATGCTGGCAC_7_Rep2	hca_GSE129096_DROP_GAGCGCAGCAAG_1_Rep1	-0.042990434588170645
15	GSE129096_DRONC	GSE129096_DROP	Alt. Lineage 1	Alt. Lineage 1	hca_GSE129096_DRONC_TTATGCTGGCAC_7_Rep2	hca_GSE129096_DROP_TAGAAGCTATCA_7_Rep2	0.11560552656769973
16	GSE129096_DRONC	GSE129096_DROP	Alt. Lineage 1	Cardiomyocyte 2	hca_GSE129096_DRONC_TTATGCTGGCAC_7_Rep2	hca_GSE129096_DROP_CGGATGTTAAGC_15_Rep2	0.08255314580560158
17	GSE129096_DRONC	GSE129096_DROP	Alt. Lineage 1	Alt. Lineage 1	hca_GSE129096_DRONC_TTATGCTGGCAC_7_Rep2	hca_GSE129096_DROP_TTATGCTGCAAG_7_Rep2	0.12611601827765218
18	GSE129096_DRONC	GSE129096_DROP	Alt. Lineage 1	Cardiac Progenitor	hca_GSE129096_DRONC_TTATGCTGGCAC_7_Rep2	hca_GSE129096_DROP_TTAAACCTGGCG_3_Rep1	0.11333849641980698
19	GSE129096_DRONC	GSE129096_DRONC	Cardiomyocyte 1	Alt. Lineage 1	hca_GSE129096_DRONC_GCTAACCAAGCC_7_Rep1	hca_GSE129096_DRONC_TTATGCTGGCAC_7_Rep2	0.2090351241500431
20	GSE129096_DRONC	GSE129096_DROP	Alt. Lineage 1	Cardiomyocyte 2	hca_GSE129096_DRONC_TTATGCTGGCAC_7_Rep2	hca_GSE129096_DROP_TTACTACGCATG_15_Rep2	0.024173046936544096
21	GSE129096_DRONC	GSE129096_DROP	Alt. Lineage 1	iPSC	hca_GSE129096_DRONC_TTATGCTGGCAC_7_Rep2	hca_GSE129096_DROP_TAGAAGCCTTCT_1_Rep1	0.0701021177929897
22	GSE129096_DRONC	GSE129096_DRONC	Alt. Lineage 1	Alt. Lineage 1	hca_GSE129096_DRONC_GGACCATGATTC_7_Rep2	hca_GSE129096_DRONC_TTATGCTGGCAC_7_Rep2	0.44328422920601485
23	GSE129096_DRONC	GSE129096_DROP	Alt. Lineage 1	iPSC	hca_GSE129096_DRONC_TTATGCTGGCAC_7_Rep2	hca_GSE129096_DROP_AGGGGTCGTCTG_1_Rep1	0.02553276406627991
24	GSE129096_DRONC	GSE129096_DROP	Alt. Lineage 1	Cardiac Progenitor	hca_GSE129096_DRONC_TTATGCTGGCAC_7_Rep2	hca_GSE129096_DROP_AACTACTGACGG_3_Rep1	0.007878290651209041
25	GSE129096_DRONC	GSE129096_DROP	Alt. Lineage 1	Cardiomyocyte 1	hca_GSE129096_DRONC_TTATGCTGGCAC_7_Rep2	hca_GSE129096_DROP_TGCGATTACCGC_15_Rep2	0.047726932438534986
26	GSE129096_DRONC	GSE129096_DROP	Alt. Lineage 1	Alt. Lineage 2	hca_GSE129096_DRONC_TTATGCTGGCAC_7_Rep2	hca_GSE129096_DROP_GATTAGTACAGC_7_Rep2	0.19523166752543364
27	GSE129096_DRONC	GSE129096_DROP	Alt. Lineage 1	Alt. Lineage 2	hca_GSE129096_DRONC_TTATGCTGGCAC_7_Rep2	hca_GSE129096_DROP_AGAGTGCAAGAA_7_Rep2	0.19110586935976448
28	GSE129096_DRONC	GSE129096_DROP	Alt. Lineage 1	iPSC	hca_GSE129096_DRONC_TTATGCTGGCAC_7_Rep2	hca_GSE129096_DROP_AGCGTACTAGCA_1_Rep1	-0.015410982080843905
29	GSE129096_DRONC	GSE129096_DROP	Alt. Lineage 1	Cardiomyocyte 1	hca_GSE129096_DRONC_TTATGCTGGCAC_7_Rep2	hca_GSE129096_DROP_AAAGGAAGCACC_15_Rep2	0.05046344176314921
30	GSE129096_DRONC	GSE129096_DROP	Alt. Lineage 1	Cardiomyocyte 2	hca_GSE129096_DRONC_TTATGCTGGCAC_7_Rep2	hca_GSE129096_DROP_GTTGAGATAATG_15_Rep2	0.047210426881066914
31	GSE129096_DRONC	GSE129096_DRONC	iPSC	Alt. Lineage 1	hca_GSE129096_DRONC_ATTAACCCTCGC_1_Rep2	hca_GSE129096_DRONC_TTATGCTGGCAC_7_Rep2	0.18719978638996415
32	GSE129096_DRONC	GSE129096_DROP	Alt. Lineage 1	Alt. Lineage 2	hca_GSE129096_DRONC_TTATGCTGGCAC_7_Rep2	hca_GSE129096_DROP_GTTTCACTTCCC_7_Rep2	0.14012987325239612
33	GSE129096_DRONC	GSE129096_DROP	Alt. Lineage 1	Cardiomyocyte 1	hca_GSE129096_DRONC_TTATGCTGGCAC_7_Rep2	hca_GSE129096_DROP_TCGGATTTAAGA_15_Rep2	0.07720814453209734
34	GSE129096_DRONC	GSE129096_DROP	Alt. Lineage 1	iPSC	hca_GSE129096_DRONC_TTATGCTGGCAC_7_Rep2	hca_GSE129096_DROP_ATCCGCGACTTG_0_Rep2	0.0032226099437882016
35	GSE129096_DRONC	GSE129096_DROP	Alt. Lineage 1	Alt. Lineage 2	hca_GSE129096_DRONC_TTATGCTGGCAC_7_Rep2	hca_GSE129096_DROP_TGGGCGGATACC_7_Rep2	0.13640999772855078
36	GSE129096_DRONC	GSE129096_DRONC	iPSC	Alt. Lineage 1	hca_GSE129096_DRONC_ACATCAACCTGC_0_Rep2	hca_GSE129096_DRONC_TTATGCTGGCAC_7_Rep2	0.2005514509272175
37	GSE129096_DRONC	GSE129096_DROP	Alt. Lineage 1	Cardiomyocyte 1	hca_GSE129096_DRONC_TTATGCTGGCAC_7_Rep2	hca_GSE129096_DROP_TGGCAAGGGGCA_7_Rep1	0.05509357053255193
38	GSE129096_DRONC	GSE129096_DROP	Alt. Lineage 1	Alt. Lineage 2	hca_GSE129096_DRONC_TTATGCTGGCAC_7_Rep2	hca_GSE129096_DROP_AAAGACGGCATA_7_Rep2	0.11004019136914067
39	GSE129096_DRONC	GSE129096_DROP	Alt. Lineage 1	Cardiomyocyte 2	hca_GSE129096_DRONC_TTATGCTGGCAC_7_Rep2	hca_GSE129096_DROP_AACCCCAGGCGC_15_Rep2	0.04518284678977613
40	GSE129096_DRONC	GSE129096_DROP	Alt. Lineage 1	Cardiomyocyte 1	hca_GSE129096_DRONC_TTATGCTGGCAC_7_Rep2	hca_GSE129096_DROP_CTTGGACGGCCT_15_Rep2	0.0009701130422765658
41	GSE129096_DRONC	GSE129096_DROP	Alt. Lineage 1	Alt. Lineage 2	hca_GSE129096_DRONC_TTATGCTGGCAC_7_Rep2	hca_GSE129096_DROP_GCACCACCATAC_7_Rep2	0.18365316748029237
42	GSE129096_DRONC	GSE129096_DROP	Alt. Lineage 1	Cardiomyocyte 1	hca_GSE129096_DRONC_TTATGCTGGCAC_7_Rep2	hca_GSE129096_DROP_ATTAGGCTTTAA_7_Rep1	0.08344458558457724
43	GSE129096_DRONC	GSE129096_DROP	Alt. Lineage 1	Cardiomyocyte 1	hca_GSE129096_DRONC_TTATGCTGGCAC_7_Rep2	hca_GSE129096_DROP_GCGATGAAGCAG_7_Rep1	0.019680208771375884
44	GSE129096_DRONC	GSE129096_DROP	Alt. Lineage 1	Cardiac Progenitor	hca_GSE129096_DRONC_TTATGCTGGCAC_7_Rep2	hca_GSE129096_DROP_ACGAACCATGTT_3_Rep1	0.06253517286835564
45	GSE129096_DRONC	GSE129096_DROP	Alt. Lineage 1	Cardiac Progenitor	hca_GSE129096_DRONC_TTATGCTGGCAC_7_Rep2	hca_GSE129096_DROP_GCACTCTTATCC_3_Rep2	0.07711401499231985
46	GSE129096_DRONC	GSE129096_DROP	Alt. Lineage 1	Alt. Lineage 2	hca_GSE129096_DRONC_TTATGCTGGCAC_7_Rep2	hca_GSE129096_DROP_CCACTCAAGAGG_7_Rep2	0.20703014217314242
47	GSE129096_DRONC	GSE129096_DRONC	Cardiac Progenitor	Alt. Lineage 1	hca_GSE129096_DRONC_AGTGCGCTACTG_3_Rep1	hca_GSE129096_DRONC_TTATGCTGGCAC_7_Rep2	0.29316711051302735
48	GSE129096_DRONC	GSE129096_DROP	Alt. Lineage 1	Alt. Lineage 1	hca_GSE129096_DRONC_TTATGCTGGCAC_7_Rep2	hca_GSE129096_DROP_CTTGTCGCCACT_15_Rep2	0.026149248214486165
49	GSE129096_DRONC	GSE129096_DRONC	Cardiac Progenitor	Alt. Lineage 1	hca_GSE129096_DRONC_ACATTCTTGCCG_3_Rep1	hca_GSE129096_DRONC_TTATGCTGGCAC_7_Rep2	0.3041861285574743
50	GSE129096_DRONC	GSE129096_DRONC	iPSC	Alt. Lineage 1	hca_GSE129096_DRONC_ACGAACAAGAGA_1_Rep2	hca_GSE129096_DRONC_TTATGCTGGCAC_7_Rep2	0.16025253160164732
51	GSE129096_DRONC	GSE129096_DROP	Alt. Lineage 1	Cardiac Progenitor	hca_GSE129096_DRONC_TTATGCTGGCAC_7_Rep2	hca_GSE129096_DROP_GTCCCTTGTAAC_3_Rep1	0.11650549747342953
52	GSE129096_DRONC	GSE129096_DROP	Alt. Lineage 1	Cardiac Progenitor	hca_GSE129096_DRONC_TTATGCTGGCAC_7_Rep2	hca_GSE129096_DROP_GCACGTTATCCC_3_Rep1	0.10460370619271675
53	GSE129096_DRONC	GSE129096_DROP	Alt. Lineage 1	Cardiomyocyte 2	hca_GSE129096_DRONC_TTATGCTGGCAC_7_Rep2	hca_GSE129096_DROP_TCATACGTGCAT_15_Rep2	0.045563558958249484
54	GSE129096_DRONC	GSE129096_DROP	Alt. Lineage 1	Alt. Lineage 1	hca_GSE129096_DRONC_TTATGCTGGCAC_7_Rep2	hca_GSE129096_DROP_CACAATACGCGC_7_Rep2	0.06265106357630557
55	GSE129096_DRONC	GSE129096_DROP	Alt. Lineage 1	Alt. Lineage 1	hca_GSE129096_DRONC_TTATGCTGGCAC_7_Rep2	hca_GSE129096_DROP_GCATTCAGGGCC_7_Rep2	0.055912976617685906
56	GSE129096_DRONC	GSE129096_DRONC	Cardiomyocyte 1	Alt. Lineage 1	hca_GSE129096_DRONC_GTGGACCTCCCG_7_Rep1	hca_GSE129096_DRONC_TTATGCTGGCAC_7_Rep2	0.19848677769983336
57	GSE129096_DRONC	GSE129096_DROP	Alt. Lineage 1	Alt. Lineage 2	hca_GSE129096_DRONC_TTATGCTGGCAC_7_Rep2	hca_GSE129096_DROP_TAGGCCCCCAAT_7_Rep2	0.24417884547750968
58	GSE129096_DRONC	GSE129096_DROP	Alt. Lineage 1	Cardiac Progenitor	hca_GSE129096_DRONC_TTATGCTGGCAC_7_Rep2	hca_GSE129096_DROP_ATTACGTCACCC_3_Rep2	0.03071469247000702
59	GSE129096_DRONC	GSE129096_DROP	Alt. Lineage 1	Alt. Lineage 1	hca_GSE129096_DRONC_TTATGCTGGCAC_7_Rep2	hca_GSE129096_DROP_CATTCTCCTGCA_7_Rep2	0.06187348939719639
60	GSE129096_DRONC	GSE129096_DRONC	Alt. Lineage 1	Alt. Lineage 1	hca_GSE129096_DRONC_ATTATTGCTAAA_7_Rep2	hca_GSE129096_DRONC_TTATGCTGGCAC_7_Rep2	0.42501743496401057
61	GSE129096_DRONC	GSE129096_DRONC	Alt. Lineage 1	Alt. Lineage 1	hca_GSE129096_DRONC_TCGGTATTCCTT_7_Rep2	hca_GSE129096_DRONC_TTATGCTGGCAC_7_Rep2	0.4243613473034633
62	GSE129096_DRONC	GSE129096_DROP	Alt. Lineage 1	iPSC	hca_GSE129096_DRONC_TTATGCTGGCAC_7_Rep2	hca_GSE129096_DROP_CTGGGACCACTG_1_Rep1	-0.038233388886924846
63	GSE129096_DRONC	GSE129096_DRONC	Cardiac Progenitor	Alt. Lineage 1	hca_GSE129096_DRONC_CTAATTCTTAAA_3_Rep1	hca_GSE129096_DRONC_TTATGCTGGCAC_7_Rep2	0.2170592086794051
64	GSE129096_DRONC	GSE129096_DRONC	Cardiomyocyte 1	Alt. Lineage 1	hca_GSE129096_DRONC_AAATATCGTGTT_7_Rep1	hca_GSE129096_DRONC_TTATGCTGGCAC_7_Rep2	0.15688691914790587
65	GSE129096_DRONC	GSE129096_DROP	Alt. Lineage 1	Alt. Lineage 2	hca_GSE129096_DRONC_TTATGCTGGCAC_7_Rep2	hca_GSE129096_DROP_TCCACCTATATT_7_Rep2	0.19747503231507835
66	GSE129096_DRONC	GSE129096_DRONC	Cardiomyocyte 1	Alt. Lineage 1	hca_GSE129096_DRONC_CGGGTAGCCTCG_7_Rep1	hca_GSE129096_DRONC_TTATGCTGGCAC_7_Rep2	0.15674207852125688
67	GSE129096_DRONC	GSE129096_DROP	Alt. Lineage 1	Cardiac Progenitor	hca_GSE129096_DRONC_TTATGCTGGCAC_7_Rep2	hca_GSE129096_DROP_TCGATCAGACGC_3_Rep1	0.030328688320205854
68	GSE129096_DRONC	GSE129096_DROP	Alt. Lineage 1	Cardiomyocyte 2	hca_GSE129096_DRONC_TTATGCTGGCAC_7_Rep2	hca_GSE129096_DROP_TACATTGAGGAC_15_Rep2	0.04740852858924094
69	GSE129096_DRONC	GSE129096_DROP	Alt. Lineage 1	Cardiomyocyte 1	hca_GSE129096_DRONC_TTATGCTGGCAC_7_Rep2	hca_GSE129096_DROP_AACAATATAGAA_7_Rep2	0.08785775590083678
70	GSE129096_DRONC	GSE129096_DRONC	Cardiomyocyte 1	Alt. Lineage 1	hca_GSE129096_DRONC_AGATGTTGGAAG_7_Rep1	hca_GSE129096_DRONC_TTATGCTGGCAC_7_Rep2	0.20491927633313822
71	GSE129096_DRONC	GSE129096_DROP	Alt. Lineage 1	Alt. Lineage 2	hca_GSE129096_DRONC_TTATGCTGGCAC_7_Rep2	hca_GSE129096_DROP_AGCTGTAGACAA_7_Rep2	0.17679321513071877
72	GSE129096_DRONC	GSE129096_DRONC	Cardiomyocyte 1	Alt. Lineage 1	hca_GSE129096_DRONC_TAATTCTCCCAG_7_Rep1	hca_GSE129096_DRONC_TTATGCTGGCAC_7_Rep2	0.2767708077099842
73	GSE129096_DRONC	GSE129096_DRONC	Cardiomyocyte 1	Alt. Lineage 1	hca_GSE129096_DRONC_CATAAAAATCGT_7_Rep1	hca_GSE129096_DRONC_TTATGCTGGCAC_7_Rep2	0.19246369553094522
74	GSE129096_DRONC	GSE129096_DROP	Alt. Lineage 1	Cardiomyocyte 1	hca_GSE129096_DRONC_TTATGCTGGCAC_7_Rep2	hca_GSE129096_DROP_TCGTCTTCTTTC_7_Rep2	0.0674628814710948
75	GSE129096_DRONC	GSE129096_DROP	Alt. Lineage 1	Cardiac Progenitor	hca_GSE129096_DRONC_TTATGCTGGCAC_7_Rep2	hca_GSE129096_DROP_ATCTGAGAGCTC_3_Rep1	0.007325523469875694
76	GSE129096_DRONC	GSE129096_DRONC	Cardiomyocyte 1	Alt. Lineage 1	hca_GSE129096_DRONC_AGCGCCCCGACC_7_Rep1	hca_GSE129096_DRONC_TTATGCTGGCAC_7_Rep2	0.17751786795162272
77	GSE129096_DRONC	GSE129096_DROP	Alt. Lineage 1	Cardiomyocyte 1	hca_GSE129096_DRONC_TTATGCTGGCAC_7_Rep2	hca_GSE129096_DROP_CTAAGTAGCCAG_15_Rep2	0.062145144212696235
78	GSE129096_DRONC	GSE129096_DROP	Alt. Lineage 1	Alt. Lineage 1	hca_GSE129096_DRONC_TTATGCTGGCAC_7_Rep2	hca_GSE129096_DROP_TGCAACCAAAGG_7_Rep2	0.06775593084909382
79	GSE129096_DRONC	GSE129096_DROP	Alt. Lineage 1	Cardiac Progenitor	hca_GSE129096_DRONC_TTATGCTGGCAC_7_Rep2	hca_GSE129096_DROP_TACACATGTTCC_3_Rep2	-0.008454643391601069
80	GSE129096_DRONC	GSE129096_DROP	Alt. Lineage 1	Cardiomyocyte 1	hca_GSE129096_DRONC_TTATGCTGGCAC_7_Rep2	hca_GSE129096_DROP_CAATAGAGTCCT_7_Rep2	0.13750434450555293
81	GSE129096_DRONC	GSE129096_DROP	Alt. Lineage 1	Alt. Lineage 2	hca_GSE129096_DRONC_TTATGCTGGCAC_7_Rep2	hca_GSE129096_DROP_GAGCCCTGAAGC_7_Rep2	0.17709677479490304
82	GSE129096_DRONC	GSE129096_DROP	Alt. Lineage 1	iPSC	hca_GSE129096_DRONC_TTATGCTGGCAC_7_Rep2	hca_GSE129096_DROP_AGAATGGTAGCG_1_Rep1	-0.029357859700332556
83	GSE129096_DRONC	GSE129096_DROP	Alt. Lineage 1	Alt. Lineage 2	hca_GSE129096_DRONC_TTATGCTGGCAC_7_Rep2	hca_GSE129096_DROP_ATGGCACACATA_7_Rep2	0.1756721563202549
84	GSE129096_DRONC	GSE129096_DROP	Alt. Lineage 1	Cardiomyocyte 2	hca_GSE129096_DRONC_TTATGCTGGCAC_7_Rep2	hca_GSE129096_DROP_TGGTCACAGCGC_15_Rep2	0.03754824029990811
85	GSE129096_DRONC	GSE129096_DRONC	Cardiac Progenitor	Alt. Lineage 1	hca_GSE129096_DRONC_GAGTAGTATCGC_3_Rep1	hca_GSE129096_DRONC_TTATGCTGGCAC_7_Rep2	0.2416787329636635
86	GSE129096_DRONC	GSE129096_DROP	Alt. Lineage 1	Cardiac Progenitor	hca_GSE129096_DRONC_TTATGCTGGCAC_7_Rep2	hca_GSE129096_DROP_GAATCGTCGCCT_3_Rep2	0.04444074085885119
87	GSE129096_DRONC	GSE129096_DROP	Alt. Lineage 1	Cardiomyocyte 2	hca_GSE129096_DRONC_TTATGCTGGCAC_7_Rep2	hca_GSE129096_DROP_AACATAGCCGTC_15_Rep2	0.005726147357909661
88	GSE129096_DRONC	GSE129096_DROP	Alt. Lineage 1	Alt. Lineage 2	hca_GSE129096_DRONC_TTATGCTGGCAC_7_Rep2	hca_GSE129096_DROP_TCCTAATCTCGT_7_Rep2	0.11174239788278018
89	GSE129096_DRONC	GSE129096_DROP	Alt. Lineage 1	iPSC	hca_GSE129096_DRONC_TTATGCTGGCAC_7_Rep2	hca_GSE129096_DROP_AACCCGCTCCAT_0_Rep2	-0.03303286841697384
90	GSE129096_DRONC	GSE129096_DROP	Alt. Lineage 1	Alt. Lineage 2	hca_GSE129096_DRONC_TTATGCTGGCAC_7_Rep2	hca_GSE129096_DROP_CACCGGTTCAAC_7_Rep2	0.1102206719186326
91	GSE129096_DRONC	GSE129096_DROP	Alt. Lineage 1	Cardiac Progenitor	hca_GSE129096_DRONC_TTATGCTGGCAC_7_Rep2	hca_GSE129096_DROP_CAATATGCCTTA_3_Rep2	0.010518256513789237
92	GSE129096_DRONC	GSE129096_DRONC	Cardiomyocyte 2	Alt. Lineage 1	hca_GSE129096_DRONC_GTATCATAAGGA_15_Rep2	hca_GSE129096_DRONC_TTATGCTGGCAC_7_Rep2	0.2735660286224779
93	GSE129096_DRONC	GSE129096_DROP	Alt. Lineage 1	Cardiomyocyte 1	hca_GSE129096_DRONC_TTATGCTGGCAC_7_Rep2	hca_GSE129096_DROP_CGAATCGGTCAA_7_Rep1	-0.017270222451530648
94	GSE129096_DRONC	GSE129096_DRONC	iPSC	Alt. Lineage 1	hca_GSE129096_DRONC_TCCAAGCCCCGC_1_Rep2	hca_GSE129096_DRONC_TTATGCTGGCAC_7_Rep2	0.17640098173119578
95	GSE129096_DRONC	GSE129096_DROP	Alt. Lineage 1	Alt. Lineage 1	hca_GSE129096_DRONC_TTATGCTGGCAC_7_Rep2	hca_GSE129096_DROP_ATCATCCTCGCG_7_Rep2	0.04694181460096525
96	GSE129096_DRONC	GSE129096_DRONC	Cardiomyocyte 1	Alt. Lineage 1	hca_GSE129096_DRONC_TGTATTAGCTAT_7_Rep1	hca_GSE129096_DRONC_TTATGCTGGCAC_7_Rep2	0.22438930700067672
97	GSE129096_DRONC	GSE129096_DROP	Alt. Lineage 1	Alt. Lineage 1	hca_GSE129096_DRONC_TTATGCTGGCAC_7_Rep2	hca_GSE129096_DROP_TCCCGATGAATG_15_Rep2	-0.025323853149865183
98	GSE129096_DRONC	GSE129096_DROP	Alt. Lineage 1	Cardiac Progenitor	hca_GSE129096_DRONC_TTATGCTGGCAC_7_Rep2	hca_GSE129096_DROP_TTTTTGGTTTTA_3_Rep2	0.02149747104300148
99	GSE129096_DRONC	GSE129096_DROP	Alt. Lineage 1	Cardiac Progenitor	hca_GSE129096_DRONC_TTATGCTGGCAC_7_Rep2	hca_GSE129096_DROP_CCAAGATGTCAT_3_Rep1	0.1329406062484595
100	GSE129096_DRONC	GSE129096_DROP	Alt. Lineage 1	Cardiomyocyte 1	hca_GSE129096_DRONC_TTATGCTGGCAC_7_Rep2	hca_GSE129096_DROP_CCGGGAATAGGA_7_Rep1	-0.049824916781725515
101	GSE129096_DRONC	GSE129096_DROP	Alt. Lineage 1	iPSC	hca_GSE129096_DRONC_TTATGCTGGCAC_7_Rep2	hca_GSE129096_DROP_TATTTGTCTTAG_0_Rep2	0.061989734834752896
102	GSE129096_DRONC	GSE129096_DROP	Alt. Lineage 1	Cardiac Progenitor	hca_GSE129096_DRONC_TTATGCTGGCAC_7_Rep2	hca_GSE129096_DROP_GAAAAGGAGAAC_3_Rep1	0.0352885439942312
103	GSE129096_DRONC	GSE129096_DROP	Alt. Lineage 1	Cardiomyocyte 1	hca_GSE129096_DRONC_TTATGCTGGCAC_7_Rep2	hca_GSE129096_DROP_GCACCTGACACA_7_Rep2	0.05902728466056206
104	GSE129096_DRONC	GSE129096_DROP	Alt. Lineage 1	Alt. Lineage 2	hca_GSE129096_DRONC_TTATGCTGGCAC_7_Rep2	hca_GSE129096_DROP_TTCACCTGAGAA_7_Rep2	0.1645704985169376
105	GSE129096_DRONC	GSE129096_DROP	Alt. Lineage 1	iPSC	hca_GSE129096_DRONC_TTATGCTGGCAC_7_Rep2	hca_GSE129096_DROP_ATGTGTCCCAAA_3_Rep1	0.013243053448558473
106	GSE129096_DRONC	GSE129096_DROP	Alt. Lineage 1	Cardiomyocyte 1	hca_GSE129096_DRONC_TTATGCTGGCAC_7_Rep2	hca_GSE129096_DROP_CAAACTGCCTAG_15_Rep2	0.03476472244340434
107	GSE129096_DRONC	GSE129096_DROP	Alt. Lineage 1	Alt. Lineage 1	hca_GSE129096_DRONC_TTATGCTGGCAC_7_Rep2	hca_GSE129096_DROP_CCGTGCCTATCA_15_Rep2	-0.05069549800818507
108	GSE129096_DRONC	GSE129096_DRONC	Cardiac Progenitor	Alt. Lineage 1	hca_GSE129096_DRONC_GAACGACACCTT_3_Rep1	hca_GSE129096_DRONC_TTATGCTGGCAC_7_Rep2	0.16769386662157837
109	GSE129096_DRONC	GSE129096_DROP	Alt. Lineage 1	Cardiomyocyte 1	hca_GSE129096_DRONC_TTATGCTGGCAC_7_Rep2	hca_GSE129096_DROP_CAACAGCCTCAA_7_Rep1	0.05309669734308764
110	GSE129096_DRONC	GSE129096_DROP	Alt. Lineage 1	iPSC	hca_GSE129096_DRONC_TTATGCTGGCAC_7_Rep2	hca_GSE129096_DROP_CCATATTGTAGT_1_Rep1	-0.022676072370754197
111	GSE129096_DRONC	GSE129096_DROP	Alt. Lineage 1	Alt. Lineage 1	hca_GSE129096_DRONC_TTATGCTGGCAC_7_Rep2	hca_GSE129096_DROP_CCCAATGGATGC_7_Rep2	0.05790550940796613
112	GSE129096_DRONC	GSE129096_DRONC	Cardiomyocyte 2	Alt. Lineage 1	hca_GSE129096_DRONC_GCCGGTCACACC_15_Rep2	hca_GSE129096_DRONC_TTATGCTGGCAC_7_Rep2	0.23017565242881377
113	GSE129096_DRONC	GSE129096_DROP	Alt. Lineage 1	Alt. Lineage 1	hca_GSE129096_DRONC_TTATGCTGGCAC_7_Rep2	hca_GSE129096_DROP_CCCGCCCGTGCC_7_Rep2	0.10300108195288482
114	GSE129096_DRONC	GSE129096_DROP	Alt. Lineage 1	Cardiomyocyte 2	hca_GSE129096_DRONC_TTATGCTGGCAC_7_Rep2	hca_GSE129096_DROP_TAGGACTCCGCG_15_Rep2	0.031941831508435325
115	GSE129096_DRONC	GSE129096_DROP	Alt. Lineage 1	Cardiomyocyte 1	hca_GSE129096_DRONC_TTATGCTGGCAC_7_Rep2	hca_GSE129096_DROP_AGGCAGGATTAG_7_Rep2	0.07128799193054636
116	GSE129096_DRONC	GSE129096_DRONC	iPSC	Alt. Lineage 1	hca_GSE129096_DRONC_TGGCCCTATTAC_1_Rep2	hca_GSE129096_DRONC_TTATGCTGGCAC_7_Rep2	0.20346806369666703
117	GSE129096_DRONC	GSE129096_DROP	Alt. Lineage 1	Cardiomyocyte 1	hca_GSE129096_DRONC_TTATGCTGGCAC_7_Rep2	hca_GSE129096_DROP_CGCCACGCTGAT_15_Rep2	-0.036186050003039094
118	GSE129096_DRONC	GSE129096_DROP	Alt. Lineage 1	Alt. Lineage 2	hca_GSE129096_DRONC_TTATGCTGGCAC_7_Rep2	hca_GSE129096_DROP_TTGGGCTGGTAC_7_Rep2	0.11725501046728959
119	GSE129096_DRONC	GSE129096_DROP	Alt. Lineage 1	Alt. Lineage 2	hca_GSE129096_DRONC_TTATGCTGGCAC_7_Rep2	hca_GSE129096_DROP_TAGGCCCCCAAA_7_Rep2	0.2122692602799463
120	GSE129096_DRONC	GSE129096_DRONC	Alt. Lineage 1	Alt. Lineage 1	hca_GSE129096_DRONC_TGCCATCCGTCG_7_Rep2	hca_GSE129096_DRONC_TTATGCTGGCAC_7_Rep2	0.3623639028442539
121	GSE129096_DRONC	GSE129096_DROP	Alt. Lineage 1	Alt. Lineage 2	hca_GSE129096_DRONC_TTATGCTGGCAC_7_Rep2	hca_GSE129096_DROP_TCGTTAGCGCGT_7_Rep2	0.11016855764709865
122	GSE129096_DRONC	GSE129096_DROP	Alt. Lineage 1	Alt. Lineage 1	hca_GSE129096_DRONC_TTATGCTGGCAC_7_Rep2	hca_GSE129096_DROP_CATCCGCCTGAT_7_Rep2	0.014562205903129954
123	GSE129096_DRONC	GSE129096_DROP	Alt. Lineage 1	Alt. Lineage 2	hca_GSE129096_DRONC_TTATGCTGGCAC_7_Rep2	hca_GSE129096_DROP_AACTTCAAGCCT_7_Rep1	0.16439324284880907
124	GSE129096_DRONC	GSE129096_DROP	Alt. Lineage 1	iPSC	hca_GSE129096_DRONC_TTATGCTGGCAC_7_Rep2	hca_GSE129096_DROP_ATAAATCTTAGG_0_Rep2	-0.01872314898683447
125	GSE129096_DRONC	GSE129096_DROP	Alt. Lineage 1	iPSC	hca_GSE129096_DRONC_TTATGCTGGCAC_7_Rep2	hca_GSE129096_DROP_CTCGGTTGCCAA_0_Rep2	-0.028673576642926246
126	GSE129096_DRONC	GSE129096_DROP	Alt. Lineage 1	iPSC	hca_GSE129096_DRONC_TTATGCTGGCAC_7_Rep2	hca_GSE129096_DROP_ATTGCTACCGAG_0_Rep1	-0.03270651143039771
127	GSE129096_DRONC	GSE129096_DROP	Alt. Lineage 1	Alt. Lineage 1	hca_GSE129096_DRONC_TTATGCTGGCAC_7_Rep2	hca_GSE129096_DROP_GACTATTGCTCG_7_Rep1	0.03399325726644653
128	GSE129096_DRONC	GSE129096_DROP	Alt. Lineage 1	Cardiac Progenitor	hca_GSE129096_DRONC_TTATGCTGGCAC_7_Rep2	hca_GSE129096_DROP_TCGCCCGAATGG_3_Rep1	-0.0028849145189995262
129	GSE129096_DRONC	GSE129096_DROP	Alt. Lineage 1	iPSC	hca_GSE129096_DRONC_TTATGCTGGCAC_7_Rep2	hca_GSE129096_DROP_GCCTAGAAGAAA_1_Rep2	0.04198083024118271
130	GSE129096_DRONC	GSE129096_DROP	Alt. Lineage 1	Cardiomyocyte 1	hca_GSE129096_DRONC_TTATGCTGGCAC_7_Rep2	hca_GSE129096_DROP_CTTCCGAGCTTT_15_Rep2	-0.020247679247503036
131	GSE129096_DRONC	GSE129096_DROP	Alt. Lineage 1	Alt. Lineage 1	hca_GSE129096_DRONC_TTATGCTGGCAC_7_Rep2	hca_GSE129096_DROP_CTCGATCGCCGA_7_Rep2	0.06045714944158631
132	GSE129096_DRONC	GSE129096_DROP	Alt. Lineage 1	Alt. Lineage 1	hca_GSE129096_DRONC_TTATGCTGGCAC_7_Rep2	hca_GSE129096_DROP_AGCTCACTGCTC_7_Rep2	0.0351478590450105
133	GSE129096_DRONC	GSE129096_DRONC	Cardiomyocyte 2	Alt. Lineage 1	hca_GSE129096_DRONC_GTCATGTTATGA_15_Rep2	hca_GSE129096_DRONC_TTATGCTGGCAC_7_Rep2	0.1993199473427012
134	GSE129096_DRONC	GSE129096_DRONC	Cardiac Progenitor	Alt. Lineage 1	hca_GSE129096_DRONC_CCCTTCGCAGAC_3_Rep1	hca_GSE129096_DRONC_TTATGCTGGCAC_7_Rep2	0.25131730431405674
135	GSE129096_DRONC	GSE129096_DROP	Alt. Lineage 1	Alt. Lineage 1	hca_GSE129096_DRONC_TTATGCTGGCAC_7_Rep2	hca_GSE129096_DROP_ACAGCCCCCTAA_15_Rep2	0.03431988916174722
136	GSE129096_DRONC	GSE129096_DROP	Alt. Lineage 1	Cardiomyocyte 2	hca_GSE129096_DRONC_TTATGCTGGCAC_7_Rep2	hca_GSE129096_DROP_CGCGCTTGCTGT_15_Rep2	-0.011388640143165762
137	GSE129096_DRONC	GSE129096_DROP	Alt. Lineage 1	Alt. Lineage 2	hca_GSE129096_DRONC_TTATGCTGGCAC_7_Rep2	hca_GSE129096_DROP_TACGCTTGGCTT_7_Rep2	0.13710545666422036
138	GSE129096_DRONC	GSE129096_DROP	Alt. Lineage 1	iPSC	hca_GSE129096_DRONC_TTATGCTGGCAC_7_Rep2	hca_GSE129096_DROP_AACCAGTGGATG_1_Rep1	-0.02692627186460972
139	GSE129096_DRONC	GSE129096_DRONC	Cardiomyocyte 1	Alt. Lineage 1	hca_GSE129096_DRONC_ATTATAACACAG_7_Rep1	hca_GSE129096_DRONC_TTATGCTGGCAC_7_Rep2	0.2656795067066924
140	GSE129096_DRONC	GSE129096_DROP	Alt. Lineage 1	Alt. Lineage 2	hca_GSE129096_DRONC_TTATGCTGGCAC_7_Rep2	hca_GSE129096_DROP_AATGCGAAGATT_7_Rep2	0.1642468442958912
141	GSE129096_DRONC	GSE129096_DROP	Alt. Lineage 1	Cardiomyocyte 1	hca_GSE129096_DRONC_TTATGCTGGCAC_7_Rep2	hca_GSE129096_DROP_AGCACAGCATCC_7_Rep1	-0.002365468881907029
142	GSE129096_DRONC	GSE129096_DRONC	Cardiomyocyte 1	Alt. Lineage 1	hca_GSE129096_DRONC_GGAGTTTATGGC_7_Rep1	hca_GSE129096_DRONC_TTATGCTGGCAC_7_Rep2	0.20563434933122426
143	GSE129096_DRONC	GSE129096_DROP	Alt. Lineage 1	Cardiomyocyte 1	hca_GSE129096_DRONC_TTATGCTGGCAC_7_Rep2	hca_GSE129096_DROP_GAGAGCTAAACC_15_Rep2	-0.044240128579571936
144	GSE129096_DRONC	GSE129096_DROP	Alt. Lineage 1	iPSC	hca_GSE129096_DRONC_TTATGCTGGCAC_7_Rep2	hca_GSE129096_DROP_CGCCACAAAGCT_3_Rep2	0.03265252033523369
145	GSE129096_DRONC	GSE129096_DROP	Alt. Lineage 1	iPSC	hca_GSE129096_DRONC_TTATGCTGGCAC_7_Rep2	hca_GSE129096_DROP_CAGCTACCACTT_0_Rep1	-0.009445578208461924
146	GSE129096_DRONC	GSE129096_DROP	Alt. Lineage 1	Alt. Lineage 1	hca_GSE129096_DRONC_TTATGCTGGCAC_7_Rep2	hca_GSE129096_DROP_CAATCCATAGAA_15_Rep2	0.04620116733597579
147	GSE129096_DRONC	GSE129096_DRONC	Alt. Lineage 1	Alt. Lineage 1	hca_GSE129096_DRONC_AAGGTGACCTGA_7_Rep1	hca_GSE129096_DRONC_TTATGCTGGCAC_7_Rep2	0.1980596609973555
148	GSE129096_DRONC	GSE129096_DRONC	Cardiomyocyte 1	Alt. Lineage 1	hca_GSE129096_DRONC_CTTACCACATAG_7_Rep1	hca_GSE129096_DRONC_TTATGCTGGCAC_7_Rep2	0.2069390641869464
149	GSE129096_DRONC	GSE129096_DRONC	Cardiac Progenitor	Alt. Lineage 1	hca_GSE129096_DRONC_TAGGCCCGCGGC_3_Rep1	hca_GSE129096_DRONC_TTATGCTGGCAC_7_Rep2	0.2790016560291878
150	GSE129096_DRONC	GSE129096_DROP	Alt. Lineage 1	Cardiomyocyte 2	hca_GSE129096_DRONC_TTATGCTGGCAC_7_Rep2	hca_GSE129096_DROP_GTTCAGAGTAGC_15_Rep2	0.03499507022483761
151	GSE129096_DRONC	GSE129096_DROP	Alt. Lineage 1	Cardiomyocyte 1	hca_GSE129096_DRONC_TTATGCTGGCAC_7_Rep2	hca_GSE129096_DROP_GCCCCATCCTCA_15_Rep2	-0.006014975622659735
152	GSE129096_DRONC	GSE129096_DRONC	Cardiac Progenitor	Alt. Lineage 1	hca_GSE129096_DRONC_TGTAGTAGTTGA_3_Rep1	hca_GSE129096_DRONC_TTATGCTGGCAC_7_Rep2	0.2810727801573394
153	GSE129096_DRONC	GSE129096_DROP	Alt. Lineage 1	Cardiac Progenitor	hca_GSE129096_DRONC_TTATGCTGGCAC_7_Rep2	hca_GSE129096_DROP_ACGACATGCGCG_3_Rep1	-0.013614149061732972
154	GSE129096_DRONC	GSE129096_DROP	Alt. Lineage 1	Cardiac Progenitor	hca_GSE129096_DRONC_TTATGCTGGCAC_7_Rep2	hca_GSE129096_DROP_TGAAGTTAGTTA_3_Rep1	0.05645164241671552
155	GSE129096_DRONC	GSE129096_DRONC	Cardiac Progenitor	Alt. Lineage 1	hca_GSE129096_DRONC_GTTTCATCACCA_3_Rep1	hca_GSE129096_DRONC_TTATGCTGGCAC_7_Rep2	0.17995107315103998
156	GSE129096_DRONC	GSE129096_DROP	Alt. Lineage 1	Cardiomyocyte 1	hca_GSE129096_DRONC_TTATGCTGGCAC_7_Rep2	hca_GSE129096_DROP_GGTCTAACTAAT_15_Rep2	0.03930311198535663
157	GSE129096_DRONC	GSE129096_DROP	Alt. Lineage 1	Alt. Lineage 1	hca_GSE129096_DRONC_TTATGCTGGCAC_7_Rep2	hca_GSE129096_DROP_CAGTCTTACTTC_7_Rep1	0.03874825484334288
158	GSE129096_DRONC	GSE129096_DROP	Alt. Lineage 1	Cardiac Progenitor	hca_GSE129096_DRONC_TTATGCTGGCAC_7_Rep2	hca_GSE129096_DROP_TCCTCGGTTTGT_3_Rep1	-0.0051495044947345026
159	GSE129096_DRONC	GSE129096_DROP	Alt. Lineage 1	Cardiomyocyte 1	hca_GSE129096_DRONC_TTATGCTGGCAC_7_Rep2	hca_GSE129096_DROP_CTTGTAGATACG_7_Rep2	-0.00046743321352993306
160	GSE129096_DRONC	GSE129096_DROP	Alt. Lineage 1	iPSC	hca_GSE129096_DRONC_TTATGCTGGCAC_7_Rep2	hca_GSE129096_DROP_TTTTACGGGAGA_1_Rep1	-0.05540122893265753
161	GSE129096_DRONC	GSE129096_DROP	Alt. Lineage 1	iPSC	hca_GSE129096_DRONC_TTATGCTGGCAC_7_Rep2	hca_GSE129096_DROP_GCAGGTTTAGAG_1_Rep1	-0.1062291571446925
162	GSE129096_DRONC	GSE129096_DROP	Alt. Lineage 1	Alt. Lineage 1	hca_GSE129096_DRONC_TTATGCTGGCAC_7_Rep2	hca_GSE129096_DROP_ATCCCTAGTCAT_7_Rep2	0.021702340855922486
163	GSE129096_DRONC	GSE129096_DROP	Alt. Lineage 1	Alt. Lineage 2	hca_GSE129096_DRONC_TTATGCTGGCAC_7_Rep2	hca_GSE129096_DROP_GACTGATTAAAG_7_Rep2	0.15293111978126805
164	GSE129096_DRONC	GSE129096_DROP	Alt. Lineage 1	iPSC	hca_GSE129096_DRONC_TTATGCTGGCAC_7_Rep2	hca_GSE129096_DROP_TCCCATCCTGAG_1_Rep1	-0.04429706812565226
165	GSE129096_DRONC	GSE129096_DROP	Alt. Lineage 1	Cardiac Progenitor	hca_GSE129096_DRONC_TTATGCTGGCAC_7_Rep2	hca_GSE129096_DROP_CCAATTTGACCA_3_Rep2	0.018841625918430083
166	GSE129096_DRONC	GSE129096_DROP	Alt. Lineage 1	Cardiomyocyte 1	hca_GSE129096_DRONC_TTATGCTGGCAC_7_Rep2	hca_GSE129096_DROP_TTGTCGCCGTTG_15_Rep2	-0.04785409031067345
167	GSE129096_DRONC	GSE129096_DROP	Alt. Lineage 1	iPSC	hca_GSE129096_DRONC_TTATGCTGGCAC_7_Rep2	hca_GSE129096_DROP_CCTCGGAGCCAA_0_Rep2	-0.056742806768313336
168	GSE129096_DRONC	GSE129096_DROP	Alt. Lineage 1	Cardiomyocyte 2	hca_GSE129096_DRONC_TTATGCTGGCAC_7_Rep2	hca_GSE129096_DROP_AATTTCCGTACA_15_Rep2	0.035346590208923834
169	GSE129096_DRONC	GSE129096_DROP	Alt. Lineage 1	Alt. Lineage 2	hca_GSE129096_DRONC_TTATGCTGGCAC_7_Rep2	hca_GSE129096_DROP_TGGTGGAGACAT_7_Rep2	0.23401208172179788
170	GSE129096_DRONC	GSE129096_DROP	Alt. Lineage 1	iPSC	hca_GSE129096_DRONC_TTATGCTGGCAC_7_Rep2	hca_GSE129096_DROP_TTCCAACTTCAC_0_Rep2	0.06873342103682978
171	GSE129096_DRONC	GSE129096_DRONC	Alt. Lineage 1	Cardiomyocyte 1	hca_GSE129096_DRONC_TTATGCTGGCAC_7_Rep2	hca_GSE129096_DRONC_TTGTCGGCTGTG_7_Rep1	0.2381039118014141
172	GSE129096_DRONC	GSE129096_DROP	Alt. Lineage 1	Cardiomyocyte 1	hca_GSE129096_DRONC_TTATGCTGGCAC_7_Rep2	hca_GSE129096_DROP_CGTCTCTGGCAA_15_Rep2	-0.04820584337537648
173	GSE129096_DRONC	GSE129096_DROP	Alt. Lineage 1	iPSC	hca_GSE129096_DRONC_TTATGCTGGCAC_7_Rep2	hca_GSE129096_DROP_GGTTCCCTCAAA_1_Rep1	-0.047996475919598325
174	GSE129096_DRONC	GSE129096_DROP	Alt. Lineage 1	Cardiomyocyte 2	hca_GSE129096_DRONC_TTATGCTGGCAC_7_Rep2	hca_GSE129096_DROP_GATGTGTGTGTT_15_Rep2	0.005226185782192361
175	GSE129096_DRONC	GSE129096_DROP	Alt. Lineage 1	Alt. Lineage 1	hca_GSE129096_DRONC_TTATGCTGGCAC_7_Rep2	hca_GSE129096_DROP_TCAGAGCCTCTG_15_Rep2	0.025786101831706376
176	GSE129096_DRONC	GSE129096_DROP	Alt. Lineage 1	Alt. Lineage 2	hca_GSE129096_DRONC_TTATGCTGGCAC_7_Rep2	hca_GSE129096_DROP_TAGCCGGCTCCC_7_Rep2	0.02360448922789371
177	GSE129096_DRONC	GSE129096_DROP	Alt. Lineage 1	Cardiomyocyte 1	hca_GSE129096_DRONC_TTATGCTGGCAC_7_Rep2	hca_GSE129096_DROP_CACTGGTACCCT_7_Rep1	0.0013659580808147442
178	GSE129096_DRONC	GSE129096_DROP	Alt. Lineage 1	iPSC	hca_GSE129096_DRONC_TTATGCTGGCAC_7_Rep2	hca_GSE129096_DROP_CATAGGCCTCTA_0_Rep2	-0.07965029146827418
179	GSE129096_DRONC	GSE129096_DRONC	Cardiomyocyte 1	Alt. Lineage 1	hca_GSE129096_DRONC_CATTAAGTGCAT_7_Rep1	hca_GSE129096_DRONC_TTATGCTGGCAC_7_Rep2	0.21600841945167693
180	GSE129096_DRONC	GSE129096_DROP	Alt. Lineage 1	Cardiomyocyte 2	hca_GSE129096_DRONC_TTATGCTGGCAC_7_Rep2	hca_GSE129096_DROP_CCTAAGTTAGGA_15_Rep2	-0.016184951436634787
181	GSE129096_DRONC	GSE129096_DROP	Alt. Lineage 1	Cardiac Progenitor	hca_GSE129096_DRONC_TTATGCTGGCAC_7_Rep2	hca_GSE129096_DROP_TAGAAATGTCCC_3_Rep1	-0.044334728801831425
182	GSE129096_DRONC	GSE129096_DRONC	Cardiomyocyte 2	Alt. Lineage 1	hca_GSE129096_DRONC_GTAGGAATCAGA_15_Rep2	hca_GSE129096_DRONC_TTATGCTGGCAC_7_Rep2	0.2458093763034509
183	GSE129096_DRONC	GSE129096_DROP	Alt. Lineage 1	Cardiomyocyte 1	hca_GSE129096_DRONC_TTATGCTGGCAC_7_Rep2	hca_GSE129096_DROP_CGGTCCCCTACG_7_Rep1	-0.046196824659453295
184	GSE129096_DRONC	GSE129096_DROP	Alt. Lineage 1	Cardiomyocyte 2	hca_GSE129096_DRONC_TTATGCTGGCAC_7_Rep2	hca_GSE129096_DROP_CCTGCAGGCGGA_15_Rep2	0.032177291473365455
185	GSE129096_DRONC	GSE129096_DRONC	Cardiac Progenitor	Alt. Lineage 1	hca_GSE129096_DRONC_ACGTACCAACGG_3_Rep1	hca_GSE129096_DRONC_TTATGCTGGCAC_7_Rep2	0.26652127307864903
186	GSE129096_DRONC	GSE129096_DROP	Alt. Lineage 1	Cardiomyocyte 1	hca_GSE129096_DRONC_TTATGCTGGCAC_7_Rep2	hca_GSE129096_DROP_CTCTACTCCTTC_15_Rep2	0.124433877867131
187	GSE129096_DRONC	GSE129096_DRONC	Cardiomyocyte 1	Alt. Lineage 1	hca_GSE129096_DRONC_CCCAAACGCTCC_7_Rep2	hca_GSE129096_DRONC_TTATGCTGGCAC_7_Rep2	0.21948584321207676
188	GSE129096_DRONC	GSE129096_DROP	Alt. Lineage 1	Alt. Lineage 1	hca_GSE129096_DRONC_TTATGCTGGCAC_7_Rep2	hca_GSE129096_DROP_AACGCTGGGACT_7_Rep2	0.004278286901623796
189	GSE129096_DRONC	GSE129096_DROP	Alt. Lineage 1	Cardiomyocyte 2	hca_GSE129096_DRONC_TTATGCTGGCAC_7_Rep2	hca_GSE129096_DROP_CGCAGTCTGGGG_15_Rep2	-0.02340946852758452
190	GSE129096_DRONC	GSE129096_DROP	Alt. Lineage 1	iPSC	hca_GSE129096_DRONC_TTATGCTGGCAC_7_Rep2	hca_GSE129096_DROP_CCCCATATTGTT_1_Rep1	-0.0368400145156178
191	GSE129096_DRONC	GSE129096_DROP	Alt. Lineage 1	Cardiac Progenitor	hca_GSE129096_DRONC_TTATGCTGGCAC_7_Rep2	hca_GSE129096_DROP_GTTACTGGAACG_3_Rep1	-0.015303557395436762
192	GSE129096_DRONC	GSE129096_DROP	Alt. Lineage 1	Alt. Lineage 1	hca_GSE129096_DRONC_TTATGCTGGCAC_7_Rep2	hca_GSE129096_DROP_CGGAACGTACAA_7_Rep1	0.07398791661915238
193	GSE129096_DRONC	GSE129096_DROP	Alt. Lineage 1	Alt. Lineage 2	hca_GSE129096_DRONC_TTATGCTGGCAC_7_Rep2	hca_GSE129096_DROP_ATTTGCCTGGGC_7_Rep2	0.07796721285909891
194	GSE129096_DRONC	GSE129096_DRONC	Cardiomyocyte 1	Alt. Lineage 1	hca_GSE129096_DRONC_TCTTAGTTCTCG_7_Rep1	hca_GSE129096_DRONC_TTATGCTGGCAC_7_Rep2	0.1491220386657669
195	GSE129096_DRONC	GSE129096_DROP	Alt. Lineage 1	iPSC	hca_GSE129096_DRONC_TTATGCTGGCAC_7_Rep2	hca_GSE129096_DROP_CTTTTGACATGG_1_Rep1	-0.02220412528177418
196	GSE129096_DRONC	GSE129096_DROP	Alt. Lineage 1	Alt. Lineage 1	hca_GSE129096_DRONC_TTATGCTGGCAC_7_Rep2	hca_GSE129096_DROP_TTTCAATCCAAA_7_Rep2	0.0038423490827802498
197	GSE129096_DRONC	GSE129096_DROP	Alt. Lineage 1	Alt. Lineage 2	hca_GSE129096_DRONC_TTATGCTGGCAC_7_Rep2	hca_GSE129096_DROP_CTATCGACCTAA_7_Rep2	0.3588824284662726
198	GSE129096_DRONC	GSE129096_DROP	Alt. Lineage 1	Alt. Lineage 1	hca_GSE129096_DRONC_TTATGCTGGCAC_7_Rep2	hca_GSE129096_DROP_AAGAATCCTATG_7_Rep2	0.0538038879052134
199	GSE129096_DRONC	GSE129096_DROP	Alt. Lineage 1	Alt. Lineage 1	hca_GSE129096_DRONC_TTATGCTGGCAC_7_Rep2	hca_GSE129096_DROP_CTAGTGCAGCGA_15_Rep2	-0.031008847276092766
200	GSE129096_DRONC	GSE129096_DROP	Alt. Lineage 1	Cardiac Progenitor	hca_GSE129096_DRONC_TTATGCTGGCAC_7_Rep2	hca_GSE129096_DROP_CGGGGGGCGCTA_3_Rep2	0.008048346278179075
201	GSE129096_DRONC	GSE129096_DROP	Alt. Lineage 1	Alt. Lineage 1	hca_GSE129096_DRONC_TTATGCTGGCAC_7_Rep2	hca_GSE129096_DROP_GATAGAATGGTA_7_Rep2	0.013803414660167657
202	GSE129096_DRONC	GSE129096_DROP	Alt. Lineage 1	Cardiomyocyte 2	hca_GSE129096_DRONC_TTATGCTGGCAC_7_Rep2	hca_GSE129096_DROP_AGCTTAGATGAA_15_Rep2	0.06161402958663975
203	GSE129096_DRONC	GSE129096_DROP	Alt. Lineage 1	Cardiomyocyte 1	hca_GSE129096_DRONC_TTATGCTGGCAC_7_Rep2	hca_GSE129096_DROP_AACTGTGAGTGG_15_Rep2	0.01893657249031222
204	GSE129096_DRONC	GSE129096_DROP	Alt. Lineage 1	Cardiac Progenitor	hca_GSE129096_DRONC_TTATGCTGGCAC_7_Rep2	hca_GSE129096_DROP_ACCTACACCAAG_7_Rep1	-0.08764684202897377
205	GSE129096_DRONC	GSE129096_DROP	Alt. Lineage 1	Cardiac Progenitor	hca_GSE129096_DRONC_TTATGCTGGCAC_7_Rep2	hca_GSE129096_DROP_TCTTTATGCTGT_3_Rep2	-0.04722658905659283
206	GSE129096_DRONC	GSE129096_DROP	Alt. Lineage 1	Cardiomyocyte 1	hca_GSE129096_DRONC_TTATGCTGGCAC_7_Rep2	hca_GSE129096_DROP_TCGCGTGTAGGC_7_Rep2	0.03629983843353801
207	GSE129096_DRONC	GSE129096_DRONC	iPSC	Alt. Lineage 1	hca_GSE129096_DRONC_ATTAGAATTGGC_0_Rep2	hca_GSE129096_DRONC_TTATGCTGGCAC_7_Rep2	0.19507062370785677
208	GSE129096_DRONC	GSE129096_DROP	Alt. Lineage 1	Alt. Lineage 1	hca_GSE129096_DRONC_TTATGCTGGCAC_7_Rep2	hca_GSE129096_DROP_AGTTCGACCGCA_15_Rep2	-0.021838161883263263
209	GSE129096_DRONC	GSE129096_DRONC	Cardiac Progenitor	Alt. Lineage 1	hca_GSE129096_DRONC_TGTTGTAGTGCT_3_Rep1	hca_GSE129096_DRONC_TTATGCTGGCAC_7_Rep2	0.2624087512948765
210	GSE129096_DRONC	GSE129096_DROP	Alt. Lineage 1	Cardiac Progenitor	hca_GSE129096_DRONC_TTATGCTGGCAC_7_Rep2	hca_GSE129096_DROP_CTTCAATCTCCT_3_Rep1	0.036466912892860304
211	GSE129096_DRONC	GSE129096_DROP	Alt. Lineage 1	Alt. Lineage 2	hca_GSE129096_DRONC_TTATGCTGGCAC_7_Rep2	hca_GSE129096_DROP_TTAGACTTGCAG_7_Rep2	0.054977969730683474
212	GSE129096_DRONC	GSE129096_DROP	Alt. Lineage 1	Cardiac Progenitor	hca_GSE129096_DRONC_TTATGCTGGCAC_7_Rep2	hca_GSE129096_DROP_TTTGGGTCAGTC_3_Rep1	0.03499795777084902
213	GSE129096_DRONC	GSE129096_DRONC	Alt. Lineage 1	Alt. Lineage 1	hca_GSE129096_DRONC_AGGCTTATCACG_7_Rep2	hca_GSE129096_DRONC_TTATGCTGGCAC_7_Rep2	0.42742386256501663
214	GSE129096_DRONC	GSE129096_DRONC	Cardiomyocyte 1	Alt. Lineage 1	hca_GSE129096_DRONC_GTCTCGAGTAAA_7_Rep1	hca_GSE129096_DRONC_TTATGCTGGCAC_7_Rep2	0.29076909623871006
215	GSE129096_DRONC	GSE129096_DROP	Alt. Lineage 1	Cardiac Progenitor	hca_GSE129096_DRONC_TTATGCTGGCAC_7_Rep2	hca_GSE129096_DROP_AATGGTACTGCC_3_Rep1	0.007674240235978069
216	GSE129096_DRONC	GSE129096_DROP	Alt. Lineage 1	Alt. Lineage 1	hca_GSE129096_DRONC_TTATGCTGGCAC_7_Rep2	hca_GSE129096_DROP_CCCACTCAGTTG_7_Rep2	-0.017023858801821223
217	GSE129096_DRONC	GSE129096_DROP	Alt. Lineage 1	iPSC	hca_GSE129096_DRONC_TTATGCTGGCAC_7_Rep2	hca_GSE129096_DROP_ACTATTCGACAA_1_Rep1	-0.03453253950442381
218	GSE129096_DRONC	GSE129096_DRONC	Cardiomyocyte 2	Alt. Lineage 1	hca_GSE129096_DRONC_ATCAGGCTTCGA_15_Rep2	hca_GSE129096_DRONC_TTATGCTGGCAC_7_Rep2	0.267124397046388
219	GSE129096_DRONC	GSE129096_DRONC	iPSC	Alt. Lineage 1	hca_GSE129096_DRONC_AAAATCCTGCTC_0_Rep2	hca_GSE129096_DRONC_TTATGCTGGCAC_7_Rep2	0.09748363815527616
220	GSE129096_DRONC	GSE129096_DROP	Alt. Lineage 1	Alt. Lineage 1	hca_GSE129096_DRONC_TTATGCTGGCAC_7_Rep2	hca_GSE129096_DROP_GCTTCAGCACCG_7_Rep1	-0.020189627302489077
221	GSE129096_DRONC	GSE129096_DRONC	Alt. Lineage 1	Alt. Lineage 1	hca_GSE129096_DRONC_GCCCCTTGTCAA_7_Rep2	hca_GSE129096_DRONC_TTATGCTGGCAC_7_Rep2	0.3316467781390666
222	GSE129096_DRONC	GSE129096_DRONC	Cardiomyocyte 1	Alt. Lineage 1	hca_GSE129096_DRONC_CGTGGACTGCGT_7_Rep1	hca_GSE129096_DRONC_TTATGCTGGCAC_7_Rep2	0.17479868541919996
223	GSE129096_DRONC	GSE129096_DROP	Alt. Lineage 1	Cardiac Progenitor	hca_GSE129096_DRONC_TTATGCTGGCAC_7_Rep2	hca_GSE129096_DROP_TACAGCGTAATC_3_Rep1	0.03908053457778171
224	GSE129096_DRONC	GSE129096_DROP	Alt. Lineage 1	Alt. Lineage 1	hca_GSE129096_DRONC_TTATGCTGGCAC_7_Rep2	hca_GSE129096_DROP_CGCCGCAGGTGG_15_Rep2	-0.022068250406861445
225	GSE129096_DRONC	GSE129096_DROP	Alt. Lineage 1	Alt. Lineage 2	hca_GSE129096_DRONC_TTATGCTGGCAC_7_Rep2	hca_GSE129096_DROP_TGTTTACCACAT_7_Rep2	0.18847906698982075
226	GSE129096_DRONC	GSE129096_DRONC	Cardiac Progenitor	Alt. Lineage 1	hca_GSE129096_DRONC_AACTAATACGTA_3_Rep1	hca_GSE129096_DRONC_TTATGCTGGCAC_7_Rep2	0.1901769133815543
227	GSE129096_DRONC	GSE129096_DROP	Alt. Lineage 1	Cardiomyocyte 2	hca_GSE129096_DRONC_TTATGCTGGCAC_7_Rep2	hca_GSE129096_DROP_ACCGTCGACCGT_15_Rep2	-0.01287338152033124
228	GSE129096_DRONC	GSE129096_DROP	Alt. Lineage 1	Alt. Lineage 1	hca_GSE129096_DRONC_TTATGCTGGCAC_7_Rep2	hca_GSE129096_DROP_GGCTGTACTCGT_15_Rep2	-0.013497061002484267
229	GSE129096_DRONC	GSE129096_DROP	Alt. Lineage 1	Alt. Lineage 1	hca_GSE129096_DRONC_TTATGCTGGCAC_7_Rep2	hca_GSE129096_DROP_CGCTCCTCTGTA_15_Rep2	-0.002090467252688466
230	GSE129096_DRONC	GSE129096_DROP	Alt. Lineage 1	Cardiomyocyte 1	hca_GSE129096_DRONC_TTATGCTGGCAC_7_Rep2	hca_GSE129096_DROP_CTGCGCATGGTC_15_Rep2	-0.06878910406347316
231	GSE129096_DRONC	GSE129096_DROP	Alt. Lineage 1	Alt. Lineage 1	hca_GSE129096_DRONC_TTATGCTGGCAC_7_Rep2	hca_GSE129096_DROP_CACATCTTTTTG_7_Rep2	0.06928136884676861
232	GSE129096_DRONC	GSE129096_DRONC	Cardiac Progenitor	Alt. Lineage 1	hca_GSE129096_DRONC_ACACCGATACAG_3_Rep1	hca_GSE129096_DRONC_TTATGCTGGCAC_7_Rep2	0.18123086679026668
233	GSE129096_DRONC	GSE129096_DROP	Alt. Lineage 1	iPSC	hca_GSE129096_DRONC_TTATGCTGGCAC_7_Rep2	hca_GSE129096_DROP_TACAAACCGCTA_1_Rep1	-0.045143361039013064
234	GSE129096_DRONC	GSE129096_DROP	Alt. Lineage 1	Alt. Lineage 1	hca_GSE129096_DRONC_TTATGCTGGCAC_7_Rep2	hca_GSE129096_DROP_CGCAAATCTCAC_15_Rep2	-0.012702137807033553
235	GSE129096_DRONC	GSE129096_DROP	Alt. Lineage 1	Alt. Lineage 2	hca_GSE129096_DRONC_TTATGCTGGCAC_7_Rep2	hca_GSE129096_DROP_ACATGCAAGGTT_7_Rep2	0.13333429846474165
236	GSE129096_DRONC	GSE129096_DROP	Alt. Lineage 1	Cardiomyocyte 1	hca_GSE129096_DRONC_TTATGCTGGCAC_7_Rep2	hca_GSE129096_DROP_GTCCCCACGACA_15_Rep2	-0.035447691577570106
237	GSE129096_DRONC	GSE129096_DROP	Alt. Lineage 1	Alt. Lineage 1	hca_GSE129096_DRONC_TTATGCTGGCAC_7_Rep2	hca_GSE129096_DROP_CACTCCTAGCTC_7_Rep1	0.021302805495599042
238	GSE129096_DRONC	GSE129096_DROP	Alt. Lineage 1	Cardiac Progenitor	hca_GSE129096_DRONC_TTATGCTGGCAC_7_Rep2	hca_GSE129096_DROP_ACACTCTTGAGA_3_Rep1	0.0306038770020558
239	GSE129096_DRONC	GSE129096_DROP	Alt. Lineage 1	Cardiomyocyte 2	hca_GSE129096_DRONC_TTATGCTGGCAC_7_Rep2	hca_GSE129096_DROP_CCTAAGGATGTG_15_Rep2	0.030347344398058862
240	GSE129096_DRONC	GSE129096_DROP	Alt. Lineage 1	Cardiomyocyte 2	hca_GSE129096_DRONC_TTATGCTGGCAC_7_Rep2	hca_GSE129096_DROP_GTGGGGGTGTGG_15_Rep2	-0.014664291941159702
241	GSE129096_DRONC	GSE129096_DROP	Alt. Lineage 1	Alt. Lineage 1	hca_GSE129096_DRONC_TTATGCTGGCAC_7_Rep2	hca_GSE129096_DROP_CTCGAGACCGGG_7_Rep1	0.028310509942945483
242	GSE129096_DRONC	GSE129096_DROP	Alt. Lineage 1	Alt. Lineage 1	hca_GSE129096_DRONC_TTATGCTGGCAC_7_Rep2	hca_GSE129096_DROP_ATCGATACTTCA_7_Rep2	-0.01641972629793509
243	GSE129096_DRONC	GSE129096_DROP	Alt. Lineage 1	Cardiac Progenitor	hca_GSE129096_DRONC_TTATGCTGGCAC_7_Rep2	hca_GSE129096_DROP_GCCCCGCGTCAC_3_Rep2	0.048532498013224235
244	GSE129096_DRONC	GSE129096_DROP	Alt. Lineage 1	iPSC	hca_GSE129096_DRONC_TTATGCTGGCAC_7_Rep2	hca_GSE129096_DROP_TGGCGTAAATCT_1_Rep1	-0.042630958671727726
245	GSE129096_DRONC	GSE129096_DROP	Alt. Lineage 1	Alt. Lineage 2	hca_GSE129096_DRONC_TTATGCTGGCAC_7_Rep2	hca_GSE129096_DROP_ATGCGTTCTTTA_7_Rep2	0.11856818185425244
246	GSE129096_DRONC	GSE129096_DROP	Alt. Lineage 1	Alt. Lineage 1	hca_GSE129096_DRONC_TTATGCTGGCAC_7_Rep2	hca_GSE129096_DROP_GGATAACCGTAC_15_Rep2	0.11187438797898386
247	GSE129096_DRONC	GSE129096_DROP	Alt. Lineage 1	iPSC	hca_GSE129096_DRONC_TTATGCTGGCAC_7_Rep2	hca_GSE129096_DROP_CTATACCATATG_1_Rep2	-0.06287226021812176
248	GSE129096_DRONC	GSE129096_DROP	Alt. Lineage 1	iPSC	hca_GSE129096_DRONC_TTATGCTGGCAC_7_Rep2	hca_GSE129096_DROP_AAACGAAAATTC_0_Rep2	-0.01185570665267055
249	GSE129096_DRONC	GSE129096_DRONC	Alt. Lineage 1	Alt. Lineage 1	hca_GSE129096_DRONC_GCCCAGCTTCTC_7_Rep2	hca_GSE129096_DRONC_TTATGCTGGCAC_7_Rep2	0.39097410947084943
250	GSE129096_DRONC	GSE129096_DROP	Alt. Lineage 1	Alt. Lineage 1	hca_GSE129096_DRONC_TTATGCTGGCAC_7_Rep2	hca_GSE129096_DROP_ATATCTGATCAC_7_Rep2	0.060860959053061436
251	GSE129096_DRONC	GSE129096_DROP	Alt. Lineage 1	Cardiac Progenitor	hca_GSE129096_DRONC_TTATGCTGGCAC_7_Rep2	hca_GSE129096_DROP_CTGTTCAAATCG_3_Rep2	-0.011014379663777385
252	GSE129096_DRONC	GSE129096_DROP	Alt. Lineage 1	Cardiac Progenitor	hca_GSE129096_DRONC_TTATGCTGGCAC_7_Rep2	hca_GSE129096_DROP_TAATCCCGCTGT_3_Rep1	0.013432908138612643
253	GSE129096_DRONC	GSE129096_DROP	Alt. Lineage 1	Cardiomyocyte 1	hca_GSE129096_DRONC_TTATGCTGGCAC_7_Rep2	hca_GSE129096_DROP_TATGTAGACGGA_7_Rep2	0.060300472714782005
254	GSE129096_DRONC	GSE129096_DRONC	Cardiomyocyte 1	Alt. Lineage 1	hca_GSE129096_DRONC_GTAGGAGAACTT_7_Rep1	hca_GSE129096_DRONC_TTATGCTGGCAC_7_Rep2	0.13981352884092701
255	GSE129096_DRONC	GSE129096_DRONC	Cardiomyocyte 1	Alt. Lineage 1	hca_GSE129096_DRONC_TGCTTCATTTTG_7_Rep1	hca_GSE129096_DRONC_TTATGCTGGCAC_7_Rep2	0.1918059251924491
256	GSE129096_DRONC	GSE129096_DROP	Alt. Lineage 1	Cardiomyocyte 2	hca_GSE129096_DRONC_TTATGCTGGCAC_7_Rep2	hca_GSE129096_DROP_GAGTGACGAGTT_15_Rep2	-0.04556861239033916
257	GSE129096_DRONC	GSE129096_DRONC	Cardiac Progenitor	Alt. Lineage 1	hca_GSE129096_DRONC_CCGATTTCTTTG_3_Rep1	hca_GSE129096_DRONC_TTATGCTGGCAC_7_Rep2	0.20033605879615535
258	GSE129096_DRONC	GSE129096_DROP	Alt. Lineage 1	Cardiac Progenitor	hca_GSE129096_DRONC_TTATGCTGGCAC_7_Rep2	hca_GSE129096_DROP_CGGTGATTCTAC_3_Rep2	-0.0299537996278898
259	GSE129096_DRONC	GSE129096_DROP	Alt. Lineage 1	Cardiomyocyte 2	hca_GSE129096_DRONC_TTATGCTGGCAC_7_Rep2	hca_GSE129096_DROP_TTTGGGCCTGTA_15_Rep2	0.008508224032199418
260	GSE129096_DRONC	GSE129096_DROP	Alt. Lineage 1	Cardiomyocyte 2	hca_GSE129096_DRONC_TTATGCTGGCAC_7_Rep2	hca_GSE129096_DROP_GTTATATATCAT_15_Rep2	0.0021308600904990094
261	GSE129096_DRONC	GSE129096_DRONC	Cardiomyocyte 1	Alt. Lineage 1	hca_GSE129096_DRONC_ACGCCCTCATTA_7_Rep1	hca_GSE129096_DRONC_TTATGCTGGCAC_7_Rep2	0.1864788508144002
262	GSE129096_DRONC	GSE129096_DROP	Alt. Lineage 1	Alt. Lineage 2	hca_GSE129096_DRONC_TTATGCTGGCAC_7_Rep2	hca_GSE129096_DROP_CACACATCTTAA_7_Rep2	0.1804879958149488
263	GSE129096_DRONC	GSE129096_DROP	Alt. Lineage 1	iPSC	hca_GSE129096_DRONC_TTATGCTGGCAC_7_Rep2	hca_GSE129096_DROP_CGGGTGTCTTTA_1_Rep1	-0.017815514488955797
264	GSE129096_DRONC	GSE129096_DRONC	Alt. Lineage 1	Alt. Lineage 1	hca_GSE129096_DRONC_TAATGTACCGAT_7_Rep2	hca_GSE129096_DRONC_TTATGCTGGCAC_7_Rep2	0.3414156122625389
265	GSE129096_DRONC	GSE129096_DRONC	Cardiomyocyte 1	Alt. Lineage 1	hca_GSE129096_DRONC_GCAAGACTATAC_7_Rep1	hca_GSE129096_DRONC_TTATGCTGGCAC_7_Rep2	0.1803179051060675
266	GSE129096_DRONC	GSE129096_DROP	Alt. Lineage 1	Alt. Lineage 1	hca_GSE129096_DRONC_TTATGCTGGCAC_7_Rep2	hca_GSE129096_DROP_AACAAAACGGAG_7_Rep1	0.06612860547681854
267	GSE129096_DRONC	GSE129096_DROP	Alt. Lineage 1	iPSC	hca_GSE129096_DRONC_TTATGCTGGCAC_7_Rep2	hca_GSE129096_DROP_TAGAGATTAGCG_1_Rep1	-0.08778192132521356
268	GSE129096_DRONC	GSE129096_DRONC	Cardiomyocyte 1	Alt. Lineage 1	hca_GSE129096_DRONC_ACGATGTACTTG_7_Rep1	hca_GSE129096_DRONC_TTATGCTGGCAC_7_Rep2	0.20285362581773825
269	GSE129096_DRONC	GSE129096_DROP	Alt. Lineage 1	Cardiac Progenitor	hca_GSE129096_DRONC_TTATGCTGGCAC_7_Rep2	hca_GSE129096_DROP_ACAGGGTATAGT_3_Rep1	0.08564360873809118
270	GSE129096_DRONC	GSE129096_DROP	Alt. Lineage 1	Cardiomyocyte 2	hca_GSE129096_DRONC_TTATGCTGGCAC_7_Rep2	hca_GSE129096_DROP_ACGACAGACTCT_15_Rep2	-0.004890702645967249
271	GSE129096_DRONC	GSE129096_DROP	Alt. Lineage 1	Alt. Lineage 1	hca_GSE129096_DRONC_TTATGCTGGCAC_7_Rep2	hca_GSE129096_DROP_CGCGAAACAATA_7_Rep1	0.06887304912892844
272	GSE129096_DRONC	GSE129096_DROP	Alt. Lineage 1	Cardiomyocyte 2	hca_GSE129096_DRONC_TTATGCTGGCAC_7_Rep2	hca_GSE129096_DROP_GTTCAGAGTAGT_15_Rep2	0.07439901735720478
273	GSE129096_DRONC	GSE129096_DROP	Alt. Lineage 1	iPSC	hca_GSE129096_DRONC_TTATGCTGGCAC_7_Rep2	hca_GSE129096_DROP_TAACGTCATAAG_1_Rep2	-0.09672402953669601
274	GSE129096_DRONC	GSE129096_DRONC	Alt. Lineage 1	Alt. Lineage 1	hca_GSE129096_DRONC_CGGCAATGACAT_7_Rep2	hca_GSE129096_DRONC_TTATGCTGGCAC_7_Rep2	0.20144182607613914
275	GSE129096_DRONC	GSE129096_DROP	Alt. Lineage 1	iPSC	hca_GSE129096_DRONC_TTATGCTGGCAC_7_Rep2	hca_GSE129096_DROP_GCCATCATCATG_0_Rep2	0.02070663152734953
276	GSE129096_DRONC	GSE129096_DROP	Alt. Lineage 1	Cardiomyocyte 1	hca_GSE129096_DRONC_TTATGCTGGCAC_7_Rep2	hca_GSE129096_DROP_TGAGATCCCAGC_15_Rep2	-0.05277651708702691
277	GSE129096_DRONC	GSE129096_DROP	Alt. Lineage 1	Cardiomyocyte 2	hca_GSE129096_DRONC_TTATGCTGGCAC_7_Rep2	hca_GSE129096_DROP_TCGGTCAACTGA_15_Rep2	-0.05213858923489201
278	GSE129096_DRONC	GSE129096_DROP	Alt. Lineage 1	Cardiomyocyte 2	hca_GSE129096_DRONC_TTATGCTGGCAC_7_Rep2	hca_GSE129096_DROP_GTCTGTGATAGA_15_Rep2	0.012587515129240834
279	GSE129096_DRONC	GSE129096_DROP	Alt. Lineage 1	iPSC	hca_GSE129096_DRONC_TTATGCTGGCAC_7_Rep2	hca_GSE129096_DROP_TAAATTTCGGGT_0_Rep2	-0.1369458642617043
280	GSE129096_DRONC	GSE129096_DRONC	Alt. Lineage 1	Cardiomyocyte 1	hca_GSE129096_DRONC_TTATGCTGGCAC_7_Rep2	hca_GSE129096_DRONC_TTCCTAATGAAC_7_Rep1	0.17138275144254933
281	GSE129096_DRONC	GSE129096_DROP	Alt. Lineage 1	Cardiac Progenitor	hca_GSE129096_DRONC_TTATGCTGGCAC_7_Rep2	hca_GSE129096_DROP_GCACAAGTATTT_3_Rep1	-0.021498636850056707
282	GSE129096_DRONC	GSE129096_DRONC	Cardiomyocyte 1	Alt. Lineage 1	hca_GSE129096_DRONC_CGGCAATCCTAA_7_Rep1	hca_GSE129096_DRONC_TTATGCTGGCAC_7_Rep2	0.23130521490041756
283	GSE129096_DRONC	GSE129096_DROP	Alt. Lineage 1	Alt. Lineage 2	hca_GSE129096_DRONC_TTATGCTGGCAC_7_Rep2	hca_GSE129096_DROP_CCTGCCTTCCGG_7_Rep2	0.2916502769816045
284	GSE129096_DRONC	GSE129096_DRONC	Alt. Lineage 1	Alt. Lineage 1	hca_GSE129096_DRONC_ATAATGCCGGAG_7_Rep2	hca_GSE129096_DRONC_TTATGCTGGCAC_7_Rep2	0.3614543546045137
285	GSE129096_DRONC	GSE129096_DROP	Alt. Lineage 1	Alt. Lineage 2	hca_GSE129096_DRONC_TTATGCTGGCAC_7_Rep2	hca_GSE129096_DROP_CCTGTTGAATCG_7_Rep2	0.14081772841727858
286	GSE129096_DRONC	GSE129096_DROP	Alt. Lineage 1	Alt. Lineage 2	hca_GSE129096_DRONC_TTATGCTGGCAC_7_Rep2	hca_GSE129096_DROP_TGGTGGAGACAC_7_Rep2	0.19173164098726436
287	GSE129096_DRONC	GSE129096_DRONC	Cardiomyocyte 2	Alt. Lineage 1	hca_GSE129096_DRONC_AATCACCTCCAC_15_Rep2	hca_GSE129096_DRONC_TTATGCTGGCAC_7_Rep2	0.20298482175688315
288	GSE129096_DRONC	GSE129096_DROP	Alt. Lineage 1	Cardiac Progenitor	hca_GSE129096_DRONC_TTATGCTGGCAC_7_Rep2	hca_GSE129096_DROP_GGGAGCGCATCC_3_Rep2	-0.00961202089549773
289	GSE129096_DRONC	GSE129096_DROP	Alt. Lineage 1	iPSC	hca_GSE129096_DRONC_TTATGCTGGCAC_7_Rep2	hca_GSE129096_DROP_GCGAGATGTTCC_0_Rep2	-0.09216236588125826
290	GSE129096_DRONC	GSE129096_DRONC	Cardiomyocyte 1	Alt. Lineage 1	hca_GSE129096_DRONC_AAGGTTCGATAA_7_Rep1	hca_GSE129096_DRONC_TTATGCTGGCAC_7_Rep2	0.18996047204179822
291	GSE129096_DRONC	GSE129096_DROP	Alt. Lineage 1	Alt. Lineage 1	hca_GSE129096_DRONC_TTATGCTGGCAC_7_Rep2	hca_GSE129096_DROP_TGCAGGTGTTGA_7_Rep2	0.05022977385182137
292	GSE129096_DRONC	GSE129096_DROP	Alt. Lineage 1	Alt. Lineage 2	hca_GSE129096_DRONC_TTATGCTGGCAC_7_Rep2	hca_GSE129096_DROP_TGAAGTGCTGTT_7_Rep2	0.15826258666961346
293	GSE129096_DRONC	GSE129096_DROP	Alt. Lineage 1	Cardiac Progenitor	hca_GSE129096_DRONC_TTATGCTGGCAC_7_Rep2	hca_GSE129096_DROP_GTTGTGCAATTT_3_Rep1	-0.017255631973084773
294	GSE129096_DRONC	GSE129096_DRONC	iPSC	Alt. Lineage 1	hca_GSE129096_DRONC_GGAACCAGATTG_0_Rep2	hca_GSE129096_DRONC_TTATGCTGGCAC_7_Rep2	0.08295774366572195
295	GSE129096_DRONC	GSE129096_DROP	Alt. Lineage 1	Cardiac Progenitor	hca_GSE129096_DRONC_TTATGCTGGCAC_7_Rep2	hca_GSE129096_DROP_GCCAAAGCGTTT_3_Rep2	-0.09410284219126286
296	GSE129096_DRONC	GSE129096_DROP	Alt. Lineage 1	Cardiomyocyte 2	hca_GSE129096_DRONC_TTATGCTGGCAC_7_Rep2	hca_GSE129096_DROP_CTATACACTTAA_15_Rep2	0.0659060291057818
297	GSE129096_DRONC	GSE129096_DROP	Alt. Lineage 1	Cardiomyocyte 2	hca_GSE129096_DRONC_TTATGCTGGCAC_7_Rep2	hca_GSE129096_DROP_CTTCTCCCGAGA_15_Rep2	0.020184879180535464
298	GSE129096_DRONC	GSE129096_DROP	Alt. Lineage 1	Alt. Lineage 1	hca_GSE129096_DRONC_TTATGCTGGCAC_7_Rep2	hca_GSE129096_DROP_CCCCCCCTGGAG_15_Rep2	0.009813718028406915
299	GSE129096_DRONC	GSE129096_DRONC	Cardiomyocyte 1	Alt. Lineage 1	hca_GSE129096_DRONC_TCGAACTAGCGC_7_Rep1	hca_GSE129096_DRONC_TTATGCTGGCAC_7_Rep2	0.26779914180420483
300	GSE129096_DRONC	GSE129096_DRONC	Cardiomyocyte 1	Alt. Lineage 1	hca_GSE129096_DRONC_GGACCTCCCGGC_7_Rep1	hca_GSE129096_DRONC_TTATGCTGGCAC_7_Rep2	0.14060856108209407
301	GSE129096_DRONC	GSE129096_DROP	Alt. Lineage 1	Alt. Lineage 1	hca_GSE129096_DRONC_TTATGCTGGCAC_7_Rep2	hca_GSE129096_DROP_CAAACACCCACC_15_Rep2	0.025838351383667302
302	GSE129096_DRONC	GSE129096_DROP	Alt. Lineage 1	Cardiomyocyte 2	hca_GSE129096_DRONC_TTATGCTGGCAC_7_Rep2	hca_GSE129096_DROP_TCGCGGGTTTAG_15_Rep2	0.050432266457490216
303	GSE129096_DRONC	GSE129096_DROP	Alt. Lineage 1	Cardiomyocyte 1	hca_GSE129096_DRONC_TTATGCTGGCAC_7_Rep2	hca_GSE129096_DROP_ACCTCAGTGAGC_7_Rep2	0.005334285043578246
304	GSE129096_DRONC	GSE129096_DROP	Alt. Lineage 1	Alt. Lineage 1	hca_GSE129096_DRONC_TTATGCTGGCAC_7_Rep2	hca_GSE129096_DROP_TATCCACTTGCC_15_Rep2	-0.013309013573238992
305	GSE129096_DRONC	GSE129096_DROP	Alt. Lineage 1	Alt. Lineage 1	hca_GSE129096_DRONC_TTATGCTGGCAC_7_Rep2	hca_GSE129096_DROP_TCGTTCAAGGGC_7_Rep2	-0.0009782782313871863
306	GSE129096_DRONC	GSE129096_DROP	Alt. Lineage 1	Cardiomyocyte 1	hca_GSE129096_DRONC_TTATGCTGGCAC_7_Rep2	hca_GSE129096_DROP_CCGCATCCGGAA_7_Rep2	0.013362716022077059
307	GSE129096_DRONC	GSE129096_DROP	Alt. Lineage 1	Cardiomyocyte 1	hca_GSE129096_DRONC_TTATGCTGGCAC_7_Rep2	hca_GSE129096_DROP_CCGCGACGCCTA_15_Rep2	-0.09737108954182827
308	GSE129096_DRONC	GSE129096_DRONC	Cardiomyocyte 1	Alt. Lineage 1	hca_GSE129096_DRONC_CGGTCCAACAGA_7_Rep1	hca_GSE129096_DRONC_TTATGCTGGCAC_7_Rep2	0.10828424323024044
309	GSE129096_DRONC	GSE129096_DROP	Alt. Lineage 1	Alt. Lineage 1	hca_GSE129096_DRONC_TTATGCTGGCAC_7_Rep2	hca_GSE129096_DROP_GACAAGACGAGA_15_Rep2	0.0288197897349991
310	GSE129096_DRONC	GSE129096_DRONC	Cardiac Progenitor	Alt. Lineage 1	hca_GSE129096_DRONC_AGGGTTGGTACG_3_Rep1	hca_GSE129096_DRONC_TTATGCTGGCAC_7_Rep2	0.1540123450839732
311	GSE129096_DRONC	GSE129096_DROP	Alt. Lineage 1	Cardiomyocyte 1	hca_GSE129096_DRONC_TTATGCTGGCAC_7_Rep2	hca_GSE129096_DROP_TAAGTGCTGATG_7_Rep2	0.04846919334061761
312	GSE129096_DRONC	GSE129096_DROP	Alt. Lineage 1	iPSC	hca_GSE129096_DRONC_TTATGCTGGCAC_7_Rep2	hca_GSE129096_DROP_CATACGTCTCTG_0_Rep2	-0.006436747757371242
313	GSE129096_DRONC	GSE129096_DROP	Alt. Lineage 1	Cardiac Progenitor	hca_GSE129096_DRONC_TTATGCTGGCAC_7_Rep2	hca_GSE129096_DROP_GACCCCCTGTAA_7_Rep1	-0.05081833231232302
314	GSE129096_DRONC	GSE129096_DROP	Alt. Lineage 1	Cardiac Progenitor	hca_GSE129096_DRONC_TTATGCTGGCAC_7_Rep2	hca_GSE129096_DROP_CTAATGCTGTTC_3_Rep2	0.003264608056805951
315	GSE129096_DRONC	GSE129096_DROP	Alt. Lineage 1	Cardiomyocyte 2	hca_GSE129096_DRONC_TTATGCTGGCAC_7_Rep2	hca_GSE129096_DROP_TAATGTGCCATC_15_Rep2	0.020128003037074294
316	GSE129096_DRONC	GSE129096_DRONC	Cardiomyocyte 1	Alt. Lineage 1	hca_GSE129096_DRONC_CTGAGGGCTTTG_7_Rep1	hca_GSE129096_DRONC_TTATGCTGGCAC_7_Rep2	0.22014494825329722
317	GSE129096_DRONC	GSE129096_DRONC	Cardiomyocyte 1	Alt. Lineage 1	hca_GSE129096_DRONC_GGCAGTTCTCGC_7_Rep1	hca_GSE129096_DRONC_TTATGCTGGCAC_7_Rep2	0.2603406093365713
318	GSE129096_DRONC	GSE129096_DRONC	Cardiomyocyte 1	Alt. Lineage 1	hca_GSE129096_DRONC_GATCGAGCGGTT_7_Rep1	hca_GSE129096_DRONC_TTATGCTGGCAC_7_Rep2	0.16198690085051304
319	GSE129096_DRONC	GSE129096_DRONC	Cardiomyocyte 1	Alt. Lineage 1	hca_GSE129096_DRONC_TAATACCCAGTC_7_Rep1	hca_GSE129096_DRONC_TTATGCTGGCAC_7_Rep2	0.2288043759741054
320	GSE129096_DRONC	GSE129096_DROP	Alt. Lineage 1	Cardiac Progenitor	hca_GSE129096_DRONC_TTATGCTGGCAC_7_Rep2	hca_GSE129096_DROP_ATGTAGTACTGA_3_Rep1	-0.02071417700253586
321	GSE129096_DRONC	GSE129096_DRONC	Cardiac Progenitor	Alt. Lineage 1	hca_GSE129096_DRONC_ACGTACTGCTTA_3_Rep2	hca_GSE129096_DRONC_TTATGCTGGCAC_7_Rep2	0.15512414513570016
322	GSE129096_DRONC	GSE129096_DRONC	Cardiomyocyte 1	Alt. Lineage 1	hca_GSE129096_DRONC_GTACATGGCTAT_7_Rep1	hca_GSE129096_DRONC_TTATGCTGGCAC_7_Rep2	0.09216624358843806
323	GSE129096_DRONC	GSE129096_DRONC	iPSC	Alt. Lineage 1	hca_GSE129096_DRONC_CCTTATCAGTCC_0_Rep2	hca_GSE129096_DRONC_TTATGCTGGCAC_7_Rep2	0.05284198122099237
324	GSE129096_DRONC	GSE129096_DROP	Alt. Lineage 1	Cardiac Progenitor	hca_GSE129096_DRONC_TTATGCTGGCAC_7_Rep2	hca_GSE129096_DROP_AGCCTCGTCATG_3_Rep2	-0.021297302575989496
325	GSE129096_DRONC	GSE129096_DROP	Alt. Lineage 1	Alt. Lineage 2	hca_GSE129096_DRONC_TTATGCTGGCAC_7_Rep2	hca_GSE129096_DROP_CCTAGCGAGGCT_7_Rep2	0.011138706531908071
326	GSE129096_DRONC	GSE129096_DROP	Alt. Lineage 1	Cardiomyocyte 2	hca_GSE129096_DRONC_TTATGCTGGCAC_7_Rep2	hca_GSE129096_DROP_AAGGACTATCAT_15_Rep2	-0.005120223229965637
327	GSE129096_DRONC	GSE129096_DROP	Alt. Lineage 1	Alt. Lineage 1	hca_GSE129096_DRONC_TTATGCTGGCAC_7_Rep2	hca_GSE129096_DROP_AATCTGGACAAT_15_Rep2	-0.03485428400168811
328	GSE129096_DRONC	GSE129096_DROP	Alt. Lineage 1	Cardiomyocyte 2	hca_GSE129096_DRONC_TTATGCTGGCAC_7_Rep2	hca_GSE129096_DROP_GTGTATTCATAC_15_Rep2	0.0011610965747252955
329	GSE129096_DRONC	GSE129096_DROP	Alt. Lineage 1	Alt. Lineage 2	hca_GSE129096_DRONC_TTATGCTGGCAC_7_Rep2	hca_GSE129096_DROP_TAAAGGCGAAGG_7_Rep1	-0.00742505501668389
330	GSE129096_DRONC	GSE129096_DRONC	Cardiomyocyte 1	Alt. Lineage 1	hca_GSE129096_DRONC_AATCTTGGCATT_7_Rep1	hca_GSE129096_DRONC_TTATGCTGGCAC_7_Rep2	0.20656223965268428
331	GSE129096_DRONC	GSE129096_DROP	Alt. Lineage 1	Alt. Lineage 2	hca_GSE129096_DRONC_TTATGCTGGCAC_7_Rep2	hca_GSE129096_DROP_GCATCGCCGTGT_7_Rep2	0.0661522465135429
332	GSE129096_DRONC	GSE129096_DRONC	Cardiomyocyte 2	Alt. Lineage 1	hca_GSE129096_DRONC_TGAAGGAAAAAG_15_Rep2	hca_GSE129096_DRONC_TTATGCTGGCAC_7_Rep2	0.10387495677871939
333	GSE129096_DRONC	GSE129096_DROP	Alt. Lineage 1	Cardiac Progenitor	hca_GSE129096_DRONC_TTATGCTGGCAC_7_Rep2	hca_GSE129096_DROP_GCGACGAAAAGT_3_Rep1	-0.03719002398466564
334	GSE129096_DRONC	GSE129096_DRONC	Cardiac Progenitor	Alt. Lineage 1	hca_GSE129096_DRONC_CCGGTGCTATCT_3_Rep1	hca_GSE129096_DRONC_TTATGCTGGCAC_7_Rep2	0.11985650105102164
335	GSE129096_DRONC	GSE129096_DROP	Alt. Lineage 1	Alt. Lineage 2	hca_GSE129096_DRONC_TTATGCTGGCAC_7_Rep2	hca_GSE129096_DROP_AAGTGCCCAGGA_7_Rep2	0.04670074744544972
336	GSE129096_DRONC	GSE129096_DRONC	Cardiomyocyte 2	Alt. Lineage 1	hca_GSE129096_DRONC_CAGTCAGATGTG_15_Rep2	hca_GSE129096_DRONC_TTATGCTGGCAC_7_Rep2	0.22823243085680556
337	GSE129096_DRONC	GSE129096_DRONC	iPSC	Alt. Lineage 1	hca_GSE129096_DRONC_ACTCGATCGCAA_1_Rep2	hca_GSE129096_DRONC_TTATGCTGGCAC_7_Rep2	0.09433868454164374
338	GSE129096_DRONC	GSE129096_DROP	Alt. Lineage 1	Alt. Lineage 1	hca_GSE129096_DRONC_TTATGCTGGCAC_7_Rep2	hca_GSE129096_DROP_TGAGCTACGCTG_15_Rep2	-0.0514455325471852
339	GSE129096_DRONC	GSE129096_DROP	Alt. Lineage 1	iPSC	hca_GSE129096_DRONC_TTATGCTGGCAC_7_Rep2	hca_GSE129096_DROP_CTGACTACAGAT_1_Rep2	0.08855002223835251
340	GSE129096_DRONC	GSE129096_DRONC	iPSC	Alt. Lineage 1	hca_GSE129096_DRONC_TTAATGGTCATT_0_Rep2	hca_GSE129096_DRONC_TTATGCTGGCAC_7_Rep2	0.0006788530843698792
341	GSE129096_DRONC	GSE129096_DROP	Alt. Lineage 1	iPSC	hca_GSE129096_DRONC_TTATGCTGGCAC_7_Rep2	hca_GSE129096_DROP_AACCCGTGTCAG_0_Rep2	0.049274609360910215
342	GSE129096_DRONC	GSE129096_DROP	Alt. Lineage 1	Alt. Lineage 1	hca_GSE129096_DRONC_TTATGCTGGCAC_7_Rep2	hca_GSE129096_DROP_CCTTCGATCCCG_7_Rep1	-0.016415655008023444
343	GSE129096_DRONC	GSE129096_DROP	Alt. Lineage 1	Cardiac Progenitor	hca_GSE129096_DRONC_TTATGCTGGCAC_7_Rep2	hca_GSE129096_DROP_AAGCCCAATACG_3_Rep1	-0.03627820696743389
344	GSE129096_DRONC	GSE129096_DROP	Alt. Lineage 1	Alt. Lineage 1	hca_GSE129096_DRONC_TTATGCTGGCAC_7_Rep2	hca_GSE129096_DROP_CTGATACCATGG_7_Rep2	0.07244123897841726
345	GSE129096_DRONC	GSE129096_DROP	Alt. Lineage 1	iPSC	hca_GSE129096_DRONC_TTATGCTGGCAC_7_Rep2	hca_GSE129096_DROP_TTCCGCATGAGG_1_Rep1	-0.11605494919594794
346	GSE129096_DRONC	GSE129096_DROP	Alt. Lineage 1	Cardiac Progenitor	hca_GSE129096_DRONC_TTATGCTGGCAC_7_Rep2	hca_GSE129096_DROP_CTCGATCTCAAA_3_Rep2	-0.008599320949089995
347	GSE129096_DRONC	GSE129096_DROP	Alt. Lineage 1	Cardiac Progenitor	hca_GSE129096_DRONC_TTATGCTGGCAC_7_Rep2	hca_GSE129096_DROP_ACGCTGATTGGG_3_Rep1	-0.0314410376904235
348	GSE129096_DRONC	GSE129096_DROP	Alt. Lineage 1	Cardiomyocyte 2	hca_GSE129096_DRONC_TTATGCTGGCAC_7_Rep2	hca_GSE129096_DROP_TCTTCAGCATAT_15_Rep2	-0.009250924773388958
349	GSE129096_DRONC	GSE129096_DRONC	Cardiac Progenitor	Alt. Lineage 1	hca_GSE129096_DRONC_TCTAGCGCCTTC_3_Rep1	hca_GSE129096_DRONC_TTATGCTGGCAC_7_Rep2	0.13725684670738647
350	GSE129096_DRONC	GSE129096_DROP	Alt. Lineage 1	Cardiomyocyte 2	hca_GSE129096_DRONC_TTATGCTGGCAC_7_Rep2	hca_GSE129096_DROP_TCTTCAGCATAA_15_Rep2	-0.020833961063443818
351	GSE129096_DRONC	GSE129096_DROP	Alt. Lineage 1	Cardiomyocyte 2	hca_GSE129096_DRONC_TTATGCTGGCAC_7_Rep2	hca_GSE129096_DROP_TCGCGGGTTTAA_15_Rep2	-0.0015580810372168852
352	GSE129096_DRONC	GSE129096_DRONC	Cardiomyocyte 1	Alt. Lineage 1	hca_GSE129096_DRONC_GGTTGCATCATT_7_Rep1	hca_GSE129096_DRONC_TTATGCTGGCAC_7_Rep2	0.23536241626781218
353	GSE129096_DRONC	GSE129096_DROP	Alt. Lineage 1	Alt. Lineage 1	hca_GSE129096_DRONC_TTATGCTGGCAC_7_Rep2	hca_GSE129096_DROP_AGTAATAATGGA_7_Rep2	-0.05121956970351582
354	GSE129096_DRONC	GSE129096_DROP	Alt. Lineage 1	Alt. Lineage 1	hca_GSE129096_DRONC_TTATGCTGGCAC_7_Rep2	hca_GSE129096_DROP_CCAACAGTTACC_7_Rep2	0.005466987573672477
355	GSE129096_DRONC	GSE129096_DROP	Alt. Lineage 1	Alt. Lineage 1	hca_GSE129096_DRONC_TTATGCTGGCAC_7_Rep2	hca_GSE129096_DROP_AGACCTACGGCA_7_Rep1	-0.03619074378017362
356	GSE129096_DRONC	GSE129096_DROP	Alt. Lineage 1	Cardiomyocyte 1	hca_GSE129096_DRONC_TTATGCTGGCAC_7_Rep2	hca_GSE129096_DROP_GCGTATAAGATT_7_Rep1	-0.03715165652901864
357	GSE129096_DRONC	GSE129096_DROP	Alt. Lineage 1	Cardiomyocyte 1	hca_GSE129096_DRONC_TTATGCTGGCAC_7_Rep2	hca_GSE129096_DROP_AACAAAATCGCA_15_Rep2	0.024687473734009813
358	GSE129096_DRONC	GSE129096_DROP	Alt. Lineage 1	Cardiomyocyte 2	hca_GSE129096_DRONC_TTATGCTGGCAC_7_Rep2	hca_GSE129096_DROP_AGTGGTGACTTA_15_Rep2	-0.01601432914670875
359	GSE129096_DRONC	GSE129096_DROP	Alt. Lineage 1	Cardiac Progenitor	hca_GSE129096_DRONC_TTATGCTGGCAC_7_Rep2	hca_GSE129096_DROP_TGCTACTGACGC_3_Rep1	-0.028076145115387696
360	GSE129096_DRONC	GSE129096_DROP	Alt. Lineage 1	Alt. Lineage 1	hca_GSE129096_DRONC_TTATGCTGGCAC_7_Rep2	hca_GSE129096_DROP_TCGAGGGAACTA_15_Rep2	-0.02709783226046225
361	GSE129096_DRONC	GSE129096_DROP	Alt. Lineage 1	Cardiomyocyte 2	hca_GSE129096_DRONC_TTATGCTGGCAC_7_Rep2	hca_GSE129096_DROP_GGATTATCTAGG_15_Rep2	0.15034568230871126
362	GSE129096_DRONC	GSE129096_DROP	Alt. Lineage 1	iPSC	hca_GSE129096_DRONC_TTATGCTGGCAC_7_Rep2	hca_GSE129096_DROP_CCACCCCGGCAT_0_Rep1	-0.141498175185377
363	GSE129096_DRONC	GSE129096_DRONC	Cardiomyocyte 1	Alt. Lineage 1	hca_GSE129096_DRONC_TGCATATGGCAG_7_Rep1	hca_GSE129096_DRONC_TTATGCTGGCAC_7_Rep2	0.17201567105357085
364	GSE129096_DRONC	GSE129096_DRONC	Cardiomyocyte 2	Alt. Lineage 1	hca_GSE129096_DRONC_CCTTATGTCAGT_15_Rep2	hca_GSE129096_DRONC_TTATGCTGGCAC_7_Rep2	0.22277044289500791
365	GSE129096_DRONC	GSE129096_DRONC	iPSC	Alt. Lineage 1	hca_GSE129096_DRONC_AGATACTTGCAA_0_Rep2	hca_GSE129096_DRONC_TTATGCTGGCAC_7_Rep2	0.08080428399321116
366	GSE129096_DRONC	GSE129096_DRONC	Cardiomyocyte 1	Alt. Lineage 1	hca_GSE129096_DRONC_GTAAAGGTGAAT_7_Rep1	hca_GSE129096_DRONC_TTATGCTGGCAC_7_Rep2	0.16697665424577746
367	GSE129096_DRONC	GSE129096_DROP	Alt. Lineage 1	iPSC	hca_GSE129096_DRONC_TTATGCTGGCAC_7_Rep2	hca_GSE129096_DROP_ATTTCATTGCGC_1_Rep2	0.015128863964812056
368	GSE129096_DRONC	GSE129096_DROP	Alt. Lineage 1	iPSC	hca_GSE129096_DRONC_TTATGCTGGCAC_7_Rep2	hca_GSE129096_DROP_ATGTTATCCAAC_1_Rep2	-0.161856431165337
369	GSE129096_DRONC	GSE129096_DROP	Alt. Lineage 1	iPSC	hca_GSE129096_DRONC_TTATGCTGGCAC_7_Rep2	hca_GSE129096_DROP_CGGGTGATTTCT_1_Rep1	-0.03795155440181741
370	GSE129096_DRONC	GSE129096_DROP	Alt. Lineage 1	Alt. Lineage 2	hca_GSE129096_DRONC_TTATGCTGGCAC_7_Rep2	hca_GSE129096_DROP_ACCAAACATCCT_7_Rep2	0.10248338188506878
371	GSE129096_DRONC	GSE129096_DROP	Alt. Lineage 1	Cardiomyocyte 2	hca_GSE129096_DRONC_TTATGCTGGCAC_7_Rep2	hca_GSE129096_DROP_CATCACCCTTCG_15_Rep2	-0.038162997104155494
372	GSE129096_DRONC	GSE129096_DROP	Alt. Lineage 1	Cardiac Progenitor	hca_GSE129096_DRONC_TTATGCTGGCAC_7_Rep2	hca_GSE129096_DROP_CAAGACGTTGCC_3_Rep1	-0.07056192925344362
373	GSE129096_DRONC	GSE129096_DROP	Alt. Lineage 1	Cardiomyocyte 2	hca_GSE129096_DRONC_TTATGCTGGCAC_7_Rep2	hca_GSE129096_DROP_CGAGACAAAAGA_15_Rep2	-0.005682519904310013
374	GSE129096_DRONC	GSE129096_DROP	Alt. Lineage 1	Alt. Lineage 2	hca_GSE129096_DRONC_TTATGCTGGCAC_7_Rep2	hca_GSE129096_DROP_GGTATTGCGCGC_7_Rep2	0.09240422357116052
375	GSE129096_DRONC	GSE129096_DROP	Alt. Lineage 1	Cardiomyocyte 1	hca_GSE129096_DRONC_TTATGCTGGCAC_7_Rep2	hca_GSE129096_DROP_CAGAAAGACCCA_15_Rep2	-0.04983472094745922
376	GSE129096_DRONC	GSE129096_DRONC	Cardiac Progenitor	Alt. Lineage 1	hca_GSE129096_DRONC_TGGTATCGATAC_3_Rep1	hca_GSE129096_DRONC_TTATGCTGGCAC_7_Rep2	0.11937562787412392
377	GSE129096_DRONC	GSE129096_DROP	Alt. Lineage 1	Cardiomyocyte 2	hca_GSE129096_DRONC_TTATGCTGGCAC_7_Rep2	hca_GSE129096_DROP_CAGACTACCACA_15_Rep2	0.02981804913976771
378	GSE129096_DRONC	GSE129096_DRONC	Cardiomyocyte 1	Alt. Lineage 1	hca_GSE129096_DRONC_CCCGCTCGCAGG_7_Rep1	hca_GSE129096_DRONC_TTATGCTGGCAC_7_Rep2	0.10703974361449964
379	GSE129096_DRONC	GSE129096_DROP	Alt. Lineage 1	iPSC	hca_GSE129096_DRONC_TTATGCTGGCAC_7_Rep2	hca_GSE129096_DROP_AGGCAATACCAA_1_Rep1	-0.09227322194601228
380	GSE129096_DRONC	GSE129096_DROP	Alt. Lineage 1	Cardiomyocyte 1	hca_GSE129096_DRONC_TTATGCTGGCAC_7_Rep2	hca_GSE129096_DROP_AACATCACCGTG_15_Rep2	0.13406221968526266
381	GSE129096_DRONC	GSE129096_DRONC	Alt. Lineage 1	Alt. Lineage 1	hca_GSE129096_DRONC_AAGCAGTTGTCT_7_Rep2	hca_GSE129096_DRONC_TTATGCTGGCAC_7_Rep2	0.3058273120024646
382	GSE129096_DRONC	GSE129096_DROP	Alt. Lineage 1	Cardiomyocyte 2	hca_GSE129096_DRONC_TTATGCTGGCAC_7_Rep2	hca_GSE129096_DROP_GTTATATATCAA_15_Rep2	0.0035383121532653883
383	GSE129096_DRONC	GSE129096_DROP	Alt. Lineage 1	Cardiomyocyte 1	hca_GSE129096_DRONC_TTATGCTGGCAC_7_Rep2	hca_GSE129096_DROP_CTTCTAGGACTT_15_Rep2	-0.051989756030977
384	GSE129096_DRONC	GSE129096_DROP	Alt. Lineage 1	Alt. Lineage 1	hca_GSE129096_DRONC_TTATGCTGGCAC_7_Rep2	hca_GSE129096_DROP_CGGCGATCTCGG_7_Rep2	-0.018499059585194377
385	GSE129096_DRONC	GSE129096_DROP	Alt. Lineage 1	Cardiomyocyte 2	hca_GSE129096_DRONC_TTATGCTGGCAC_7_Rep2	hca_GSE129096_DROP_TGGTCAGTGACT_15_Rep2	0.015570774781234697
386	GSE129096_DRONC	GSE129096_DRONC	Cardiomyocyte 1	Alt. Lineage 1	hca_GSE129096_DRONC_ACAAGCAGGCAC_7_Rep1	hca_GSE129096_DRONC_TTATGCTGGCAC_7_Rep2	0.17296735810931607
387	GSE129096_DRONC	GSE129096_DROP	Alt. Lineage 1	iPSC	hca_GSE129096_DRONC_TTATGCTGGCAC_7_Rep2	hca_GSE129096_DROP_AGCAGTATTTCA_1_Rep1	-0.09084373128820356
388	GSE129096_DRONC	GSE129096_DROP	Alt. Lineage 1	Cardiomyocyte 1	hca_GSE129096_DRONC_TTATGCTGGCAC_7_Rep2	hca_GSE129096_DROP_TTTGTTAGTGAC_7_Rep1	-0.051117856676407225
389	GSE129096_DRONC	GSE129096_DROP	Alt. Lineage 1	Alt. Lineage 1	hca_GSE129096_DRONC_TTATGCTGGCAC_7_Rep2	hca_GSE129096_DROP_CCCGAAGGTGTA_7_Rep2	-0.026974057173995813
390	GSE129096_DRONC	GSE129096_DROP	Alt. Lineage 1	Cardiomyocyte 1	hca_GSE129096_DRONC_TTATGCTGGCAC_7_Rep2	hca_GSE129096_DROP_CCACGTCATCAC_15_Rep2	0.1336305255575938
391	GSE129096_DRONC	GSE129096_DRONC	Cardiomyocyte 1	Alt. Lineage 1	hca_GSE129096_DRONC_ATATCAGATGGC_7_Rep1	hca_GSE129096_DRONC_TTATGCTGGCAC_7_Rep2	0.09118715262039656
392	GSE129096_DRONC	GSE129096_DROP	Alt. Lineage 1	Alt. Lineage 1	hca_GSE129096_DRONC_TTATGCTGGCAC_7_Rep2	hca_GSE129096_DROP_TCTGAAGCGCCT_7_Rep1	-0.00487600992571724
393	GSE129096_DRONC	GSE129096_DROP	Alt. Lineage 1	Cardiomyocyte 2	hca_GSE129096_DRONC_TTATGCTGGCAC_7_Rep2	hca_GSE129096_DROP_ACACATGCGGAT_15_Rep2	-0.04097407082921367
394	GSE129096_DRONC	GSE129096_DRONC	iPSC	Alt. Lineage 1	hca_GSE129096_DRONC_CCGAATTATATT_0_Rep2	hca_GSE129096_DRONC_TTATGCTGGCAC_7_Rep2	0.08385747622184869
395	GSE129096_DRONC	GSE129096_DROP	Alt. Lineage 1	Cardiomyocyte 1	hca_GSE129096_DRONC_TTATGCTGGCAC_7_Rep2	hca_GSE129096_DROP_TCCCCCTGCAAA_7_Rep1	-0.05568709395554339
396	GSE129096_DRONC	GSE129096_DROP	Alt. Lineage 1	Cardiac Progenitor	hca_GSE129096_DRONC_TTATGCTGGCAC_7_Rep2	hca_GSE129096_DROP_AGTCACACCCTT_3_Rep1	-0.08376001415611345
397	GSE129096_DRONC	GSE129096_DRONC	Alt. Lineage 1	Alt. Lineage 1	hca_GSE129096_DRONC_TCTTCACAAAGC_7_Rep2	hca_GSE129096_DRONC_TTATGCTGGCAC_7_Rep2	0.35295072946571393
398	GSE129096_DRONC	GSE129096_DRONC	Cardiomyocyte 2	Alt. Lineage 1	hca_GSE129096_DRONC_CTGTTCTGCACC_15_Rep2	hca_GSE129096_DRONC_TTATGCTGGCAC_7_Rep2	0.17365983570806143
399	GSE129096_DRONC	GSE129096_DROP	Alt. Lineage 1	Alt. Lineage 2	hca_GSE129096_DRONC_TTATGCTGGCAC_7_Rep2	hca_GSE129096_DROP_GCCCTCCCTACT_7_Rep2	0.11303285730304935
400	GSE129096_DRONC	GSE129096_DROP	Alt. Lineage 1	Cardiomyocyte 2	hca_GSE129096_DRONC_TTATGCTGGCAC_7_Rep2	hca_GSE129096_DROP_GGACTGCGTCCT_15_Rep2	-0.06006764163175271
401	GSE129096_DRONC	GSE129096_DRONC	Cardiac Progenitor	Alt. Lineage 1	hca_GSE129096_DRONC_CTTTGCCCACTC_3_Rep1	hca_GSE129096_DRONC_TTATGCTGGCAC_7_Rep2	0.08267142309016418
402	GSE129096_DRONC	GSE129096_DRONC	Cardiac Progenitor	Alt. Lineage 1	hca_GSE129096_DRONC_CTGAAGATAACT_3_Rep1	hca_GSE129096_DRONC_TTATGCTGGCAC_7_Rep2	0.14496441069683286
403	GSE129096_DRONC	GSE129096_DRONC	Cardiomyocyte 1	Alt. Lineage 1	hca_GSE129096_DRONC_GCAGACAGGAGT_7_Rep1	hca_GSE129096_DRONC_TTATGCTGGCAC_7_Rep2	0.11769626971305114
404	GSE129096_DRONC	GSE129096_DROP	Alt. Lineage 1	Alt. Lineage 1	hca_GSE129096_DRONC_TTATGCTGGCAC_7_Rep2	hca_GSE129096_DROP_AAAGGGACCGCC_7_Rep2	0.002649533974561691
405	GSE129096_DRONC	GSE129096_DRONC	Alt. Lineage 1	Alt. Lineage 1	hca_GSE129096_DRONC_AGTTAGTTCCTA_7_Rep2	hca_GSE129096_DRONC_TTATGCTGGCAC_7_Rep2	0.30460819842091547
406	GSE129096_DRONC	GSE129096_DROP	Alt. Lineage 1	Cardiomyocyte 1	hca_GSE129096_DRONC_TTATGCTGGCAC_7_Rep2	hca_GSE129096_DROP_GGTCCGGGCTGC_7_Rep2	-0.07497080918404975
407	GSE129096_DRONC	GSE129096_DROP	Alt. Lineage 1	Cardiomyocyte 1	hca_GSE129096_DRONC_TTATGCTGGCAC_7_Rep2	hca_GSE129096_DROP_TTCCTGAGAATC_15_Rep2	-0.0415914932576662
408	GSE129096_DRONC	GSE129096_DRONC	Cardiomyocyte 1	Alt. Lineage 1	hca_GSE129096_DRONC_GGTGCAACACGA_7_Rep1	hca_GSE129096_DRONC_TTATGCTGGCAC_7_Rep2	0.1761098948308738
409	GSE129096_DRONC	GSE129096_DRONC	Alt. Lineage 1	Cardiac Progenitor	hca_GSE129096_DRONC_TTATGCTGGCAC_7_Rep2	hca_GSE129096_DRONC_TTTGCTCCAAAG_3_Rep1	0.15740719128526415
410	GSE129096_DRONC	GSE129096_DROP	Alt. Lineage 1	Cardiomyocyte 1	hca_GSE129096_DRONC_TTATGCTGGCAC_7_Rep2	hca_GSE129096_DROP_CCAGTAGCTCGA_15_Rep2	-0.03870504970130684
411	GSE129096_DRONC	GSE129096_DROP	Alt. Lineage 1	Alt. Lineage 2	hca_GSE129096_DRONC_TTATGCTGGCAC_7_Rep2	hca_GSE129096_DROP_CCGGGACTAGTA_7_Rep2	0.026076602861917486
412	GSE129096_DRONC	GSE129096_DRONC	Cardiac Progenitor	Alt. Lineage 1	hca_GSE129096_DRONC_GTTTTAGCTTTC_3_Rep1	hca_GSE129096_DRONC_TTATGCTGGCAC_7_Rep2	0.1726940564928957
413	GSE129096_DRONC	GSE129096_DRONC	iPSC	Alt. Lineage 1	hca_GSE129096_DRONC_CCTTGACGGAAC_1_Rep2	hca_GSE129096_DRONC_TTATGCTGGCAC_7_Rep2	0.10366960923869906
414	GSE129096_DRONC	GSE129096_DROP	Alt. Lineage 1	Alt. Lineage 2	hca_GSE129096_DRONC_TTATGCTGGCAC_7_Rep2	hca_GSE129096_DROP_GCTCTGGATTCC_3_Rep1	-0.09914457936235932
415	GSE129096_DRONC	GSE129096_DROP	Alt. Lineage 1	Cardiomyocyte 1	hca_GSE129096_DRONC_TTATGCTGGCAC_7_Rep2	hca_GSE129096_DROP_TTGGAGCTTGAT_7_Rep2	-0.011474932986833775
416	GSE129096_DRONC	GSE129096_DRONC	Cardiomyocyte 1	Alt. Lineage 1	hca_GSE129096_DRONC_TCGAAGATACCT_7_Rep1	hca_GSE129096_DRONC_TTATGCTGGCAC_7_Rep2	0.10174092824244785
417	GSE129096_DRONC	GSE129096_DRONC	iPSC	Alt. Lineage 1	hca_GSE129096_DRONC_CACCAACTTATC_1_Rep2	hca_GSE129096_DRONC_TTATGCTGGCAC_7_Rep2	0.12055588401137107
418	GSE129096_DRONC	GSE129096_DRONC	iPSC	Alt. Lineage 1	hca_GSE129096_DRONC_ATGGTAGCATCT_0_Rep1	hca_GSE129096_DRONC_TTATGCTGGCAC_7_Rep2	0.10579285156796925
419	GSE129096_DRONC	GSE129096_DROP	Alt. Lineage 1	Cardiac Progenitor	hca_GSE129096_DRONC_TTATGCTGGCAC_7_Rep2	hca_GSE129096_DROP_CCTTAGTCCGGA_3_Rep1	-0.07442512919714206
420	GSE129096_DRONC	GSE129096_DROP	Alt. Lineage 1	Alt. Lineage 2	hca_GSE129096_DRONC_TTATGCTGGCAC_7_Rep2	hca_GSE129096_DROP_GTGCGCTGAAAC_7_Rep2	0.026483626154353845
421	GSE129096_DRONC	GSE129096_DRONC	Cardiac Progenitor	Alt. Lineage 1	hca_GSE129096_DRONC_TTAATGGCTACA_3_Rep1	hca_GSE129096_DRONC_TTATGCTGGCAC_7_Rep2	0.11622049746966157
422	GSE129096_DRONC	GSE129096_DROP	Alt. Lineage 1	Cardiomyocyte 2	hca_GSE129096_DRONC_TTATGCTGGCAC_7_Rep2	hca_GSE129096_DROP_GTTCACATTAAT_15_Rep2	0.01889221243988448
423	GSE129096_DRONC	GSE129096_DROP	Alt. Lineage 1	Cardiomyocyte 2	hca_GSE129096_DRONC_TTATGCTGGCAC_7_Rep2	hca_GSE129096_DROP_CTGTACCTCCGG_15_Rep2	-0.024549032270507976
424	GSE129096_DRONC	GSE129096_DRONC	Alt. Lineage 1	iPSC	hca_GSE129096_DRONC_TTATGCTGGCAC_7_Rep2	hca_GSE129096_DRONC_TTGCATCTAGAC_1_Rep2	0.0983899162955485
425	GSE129096_DRONC	GSE129096_DROP	Alt. Lineage 1	Alt. Lineage 1	hca_GSE129096_DRONC_TTATGCTGGCAC_7_Rep2	hca_GSE129096_DROP_CGCAAAGCACAC_15_Rep2	-0.0330179157288093
426	GSE129096_DRONC	GSE129096_DROP	Alt. Lineage 1	Alt. Lineage 1	hca_GSE129096_DRONC_TTATGCTGGCAC_7_Rep2	hca_GSE129096_DROP_ACATTTAATTGT_15_Rep2	-0.035249532038653886
427	GSE129096_DRONC	GSE129096_DROP	Alt. Lineage 1	Cardiomyocyte 1	hca_GSE129096_DRONC_TTATGCTGGCAC_7_Rep2	hca_GSE129096_DROP_GGGGCGAGACCC_15_Rep2	-0.04662831069531692
428	GSE129096_DRONC	GSE129096_DROP	Alt. Lineage 1	Cardiomyocyte 1	hca_GSE129096_DRONC_TTATGCTGGCAC_7_Rep2	hca_GSE129096_DROP_TTGCTTCGTATT_15_Rep2	-0.05943822831756718
429	GSE129096_DRONC	GSE129096_DROP	Alt. Lineage 1	Alt. Lineage 1	hca_GSE129096_DRONC_TTATGCTGGCAC_7_Rep2	hca_GSE129096_DROP_CGCCTACGATAA_7_Rep2	0.01978768836805067
430	GSE129096_DRONC	GSE129096_DROP	Alt. Lineage 1	Alt. Lineage 2	hca_GSE129096_DRONC_TTATGCTGGCAC_7_Rep2	hca_GSE129096_DROP_GGAGGTCATCAC_7_Rep2	0.033837175299963995
431	GSE129096_DRONC	GSE129096_DROP	Alt. Lineage 1	Cardiac Progenitor	hca_GSE129096_DRONC_TTATGCTGGCAC_7_Rep2	hca_GSE129096_DROP_ACAGACTTTTAA_3_Rep1	-0.026848841277912427
432	GSE129096_DRONC	GSE129096_DROP	Alt. Lineage 1	Cardiomyocyte 1	hca_GSE129096_DRONC_TTATGCTGGCAC_7_Rep2	hca_GSE129096_DROP_AGACTTTCACAA_7_Rep2	0.016793807894403545
433	GSE129096_DRONC	GSE129096_DRONC	iPSC	Alt. Lineage 1	hca_GSE129096_DRONC_CATTCTAGATAC_0_Rep2	hca_GSE129096_DRONC_TTATGCTGGCAC_7_Rep2	0.09633894571278456
434	GSE129096_DRONC	GSE129096_DRONC	Cardiac Progenitor	Alt. Lineage 1	hca_GSE129096_DRONC_AGAGCTTCAAAT_3_Rep1	hca_GSE129096_DRONC_TTATGCTGGCAC_7_Rep2	0.18636873786538033
435	GSE129096_DRONC	GSE129096_DROP	Alt. Lineage 1	Cardiomyocyte 1	hca_GSE129096_DRONC_TTATGCTGGCAC_7_Rep2	hca_GSE129096_DROP_TCAATCCGCGGC_7_Rep2	-0.0067121764408883955
436	GSE129096_DRONC	GSE129096_DROP	Alt. Lineage 1	Alt. Lineage 1	hca_GSE129096_DRONC_TTATGCTGGCAC_7_Rep2	hca_GSE129096_DROP_ACCAGCAAATTA_15_Rep2	0.01556712046701092
437	GSE129096_DRONC	GSE129096_DROP	Alt. Lineage 1	Cardiac Progenitor	hca_GSE129096_DRONC_TTATGCTGGCAC_7_Rep2	hca_GSE129096_DROP_GAAGCTACACAT_3_Rep2	0.088848700661183
438	GSE129096_DRONC	GSE129096_DRONC	Cardiomyocyte 2	Alt. Lineage 1	hca_GSE129096_DRONC_GGGTATCGTTAC_15_Rep2	hca_GSE129096_DRONC_TTATGCTGGCAC_7_Rep2	0.18877366464281553
439	GSE129096_DRONC	GSE129096_DRONC	iPSC	Alt. Lineage 1	hca_GSE129096_DRONC_CATGACAGATAG_0_Rep1	hca_GSE129096_DRONC_TTATGCTGGCAC_7_Rep2	0.16505998041795256
440	GSE129096_DRONC	GSE129096_DROP	Alt. Lineage 1	Cardiac Progenitor	hca_GSE129096_DRONC_TTATGCTGGCAC_7_Rep2	hca_GSE129096_DROP_TGCCGCTATTAC_3_Rep1	-0.06667374606171306
441	GSE129096_DRONC	GSE129096_DROP	Alt. Lineage 1	Cardiac Progenitor	hca_GSE129096_DRONC_TTATGCTGGCAC_7_Rep2	hca_GSE129096_DROP_CTCTCGGTCTTT_3_Rep1	0.12215237080071406
442	GSE129096_DRONC	GSE129096_DROP	Alt. Lineage 1	iPSC	hca_GSE129096_DRONC_TTATGCTGGCAC_7_Rep2	hca_GSE129096_DROP_GATTAATTCGGC_1_Rep1	-0.13347488735701574
443	GSE129096_DRONC	GSE129096_DROP	Alt. Lineage 1	Cardiac Progenitor	hca_GSE129096_DRONC_TTATGCTGGCAC_7_Rep2	hca_GSE129096_DROP_ATGCGACTGAAC_3_Rep2	-0.052521517296004516
444	GSE129096_DRONC	GSE129096_DROP	Alt. Lineage 1	iPSC	hca_GSE129096_DRONC_TTATGCTGGCAC_7_Rep2	hca_GSE129096_DROP_TAGGCACCCGTC_1_Rep1	-0.0805604833801783
445	GSE129096_DRONC	GSE129096_DROP	Alt. Lineage 1	iPSC	hca_GSE129096_DRONC_TTATGCTGGCAC_7_Rep2	hca_GSE129096_DROP_ACTTACTCCAAA_1_Rep2	-0.06365115459533355
446	GSE129096_DRONC	GSE129096_DROP	Alt. Lineage 1	Alt. Lineage 2	hca_GSE129096_DRONC_TTATGCTGGCAC_7_Rep2	hca_GSE129096_DROP_AGTCAGAAACCC_7_Rep2	0.046776277825659296
447	GSE129096_DRONC	GSE129096_DROP	Alt. Lineage 1	Cardiac Progenitor	hca_GSE129096_DRONC_TTATGCTGGCAC_7_Rep2	hca_GSE129096_DROP_AGTGGTTGTCCT_3_Rep1	0.10594345126642646
448	GSE129096_DRONC	GSE129096_DRONC	Alt. Lineage 1	Alt. Lineage 1	hca_GSE129096_DRONC_GTTCATGAGTCT_7_Rep2	hca_GSE129096_DRONC_TTATGCTGGCAC_7_Rep2	0.23580776621681976
449	GSE129096_DRONC	GSE129096_DRONC	Cardiomyocyte 2	Alt. Lineage 1	hca_GSE129096_DRONC_TAGCTCTTGCCA_15_Rep2	hca_GSE129096_DRONC_TTATGCTGGCAC_7_Rep2	0.16194636199940982
450	GSE129096_DRONC	GSE129096_DRONC	iPSC	Alt. Lineage 1	hca_GSE129096_DRONC_AGCCTACCGTTG_0_Rep2	hca_GSE129096_DRONC_TTATGCTGGCAC_7_Rep2	0.027178307254413947
451	GSE129096_DRONC	GSE129096_DRONC	iPSC	Alt. Lineage 1	hca_GSE129096_DRONC_ACAGCTAGTATT_1_Rep2	hca_GSE129096_DRONC_TTATGCTGGCAC_7_Rep2	0.04463910829957918
452	GSE129096_DRONC	GSE129096_DROP	Alt. Lineage 1	Cardiac Progenitor	hca_GSE129096_DRONC_TTATGCTGGCAC_7_Rep2	hca_GSE129096_DROP_GAGTTGGCGGAC_3_Rep1	-0.062403092484193845
453	GSE129096_DRONC	GSE129096_DROP	Alt. Lineage 1	Cardiac Progenitor	hca_GSE129096_DRONC_TTATGCTGGCAC_7_Rep2	hca_GSE129096_DROP_GACGATTCGAGT_3_Rep1	-0.033747337342921346
454	GSE129096_DRONC	GSE129096_DROP	Alt. Lineage 1	Cardiomyocyte 2	hca_GSE129096_DRONC_TTATGCTGGCAC_7_Rep2	hca_GSE129096_DROP_GGCCACGGTATT_15_Rep2	-0.03608223301353641
455	GSE129096_DRONC	GSE129096_DRONC	Cardiac Progenitor	Alt. Lineage 1	hca_GSE129096_DRONC_AAAGAGTTAAGC_3_Rep1	hca_GSE129096_DRONC_TTATGCTGGCAC_7_Rep2	0.15193036697118456
456	GSE129096_DRONC	GSE129096_DRONC	Alt. Lineage 1	Alt. Lineage 1	hca_GSE129096_DRONC_TCCTTACTCGGA_7_Rep2	hca_GSE129096_DRONC_TTATGCTGGCAC_7_Rep2	0.3226336707049464
457	GSE129096_DRONC	GSE129096_DROP	Alt. Lineage 1	Cardiac Progenitor	hca_GSE129096_DRONC_TTATGCTGGCAC_7_Rep2	hca_GSE129096_DROP_AGGCGACTAACG_3_Rep2	-0.08194159261543632
458	GSE129096_DRONC	GSE129096_DROP	Alt. Lineage 1	iPSC	hca_GSE129096_DRONC_TTATGCTGGCAC_7_Rep2	hca_GSE129096_DROP_CAGGACTATGCT_1_Rep1	-0.10721848969615255
459	GSE129096_DRONC	GSE129096_DRONC	Cardiomyocyte 1	Alt. Lineage 1	hca_GSE129096_DRONC_GAGTGCAACTTC_7_Rep1	hca_GSE129096_DRONC_TTATGCTGGCAC_7_Rep2	0.14637563144962396
460	GSE129096_DRONC	GSE129096_DRONC	iPSC	Alt. Lineage 1	hca_GSE129096_DRONC_GTATGCCCTCCA_1_Rep2	hca_GSE129096_DRONC_TTATGCTGGCAC_7_Rep2	0.07209031628753282
461	GSE129096_DRONC	GSE129096_DROP	Alt. Lineage 1	iPSC	hca_GSE129096_DRONC_TTATGCTGGCAC_7_Rep2	hca_GSE129096_DROP_AAAATGTTTTAT_0_Rep2	-0.013358161586815687
462	GSE129096_DRONC	GSE129096_DROP	Alt. Lineage 1	iPSC	hca_GSE129096_DRONC_TTATGCTGGCAC_7_Rep2	hca_GSE129096_DROP_CTCATTTTGGAC_1_Rep2	-0.06028003782574509
463	GSE129096_DRONC	GSE129096_DRONC	Cardiac Progenitor	Alt. Lineage 1	hca_GSE129096_DRONC_TCCGCTTCGTTG_3_Rep1	hca_GSE129096_DRONC_TTATGCTGGCAC_7_Rep2	0.14208890550565623
464	GSE129096_DRONC	GSE129096_DROP	Alt. Lineage 1	Cardiomyocyte 1	hca_GSE129096_DRONC_TTATGCTGGCAC_7_Rep2	hca_GSE129096_DROP_GAACCCTGAGGT_15_Rep2	-0.03267415556072062
465	GSE129096_DRONC	GSE129096_DRONC	iPSC	Alt. Lineage 1	hca_GSE129096_DRONC_AGTCTGTCTAAA_1_Rep2	hca_GSE129096_DRONC_TTATGCTGGCAC_7_Rep2	0.10891419092777954
466	GSE129096_DRONC	GSE129096_DROP	Alt. Lineage 1	Cardiomyocyte 1	hca_GSE129096_DRONC_TTATGCTGGCAC_7_Rep2	hca_GSE129096_DROP_CTGTGCACTTAC_7_Rep2	0.02987275285334756
467	GSE129096_DRONC	GSE129096_DROP	Alt. Lineage 1	Cardiomyocyte 2	hca_GSE129096_DRONC_TTATGCTGGCAC_7_Rep2	hca_GSE129096_DROP_TAGCCCTCATTT_15_Rep2	-0.021941226231508404
468	GSE129096_DRONC	GSE129096_DROP	Alt. Lineage 1	Cardiac Progenitor	hca_GSE129096_DRONC_TTATGCTGGCAC_7_Rep2	hca_GSE129096_DROP_TCGTCGGGTCGC_3_Rep1	-0.08546980161559703
469	GSE129096_DRONC	GSE129096_DROP	Alt. Lineage 1	iPSC	hca_GSE129096_DRONC_TTATGCTGGCAC_7_Rep2	hca_GSE129096_DROP_TTAATGCGAATA_1_Rep1	-0.15263512684839897
470	GSE129096_DRONC	GSE129096_DRONC	Cardiomyocyte 2	Alt. Lineage 1	hca_GSE129096_DRONC_CCGCATTAGCAC_15_Rep2	hca_GSE129096_DRONC_TTATGCTGGCAC_7_Rep2	0.15673012375122486
471	GSE129096_DRONC	GSE129096_DRONC	Cardiomyocyte 2	Alt. Lineage 1	hca_GSE129096_DRONC_ATATCTGCATTT_15_Rep2	hca_GSE129096_DRONC_TTATGCTGGCAC_7_Rep2	0.15311317046408301
472	GSE129096_DRONC	GSE129096_DROP	Alt. Lineage 1	Alt. Lineage 1	hca_GSE129096_DRONC_TTATGCTGGCAC_7_Rep2	hca_GSE129096_DROP_AATGGCACTCGC_15_Rep2	-0.05238590100705043
473	GSE129096_DRONC	GSE129096_DRONC	iPSC	Alt. Lineage 1	hca_GSE129096_DRONC_AGCGGTCTAGCA_1_Rep2	hca_GSE129096_DRONC_TTATGCTGGCAC_7_Rep2	0.039152651212799316
474	GSE129096_DRONC	GSE129096_DRONC	Alt. Lineage 1	Cardiomyocyte 2	hca_GSE129096_DRONC_TTATGCTGGCAC_7_Rep2	hca_GSE129096_DRONC_TTCTAGTTACCA_15_Rep2	0.11609374723996368
475	GSE129096_DRONC	GSE129096_DRONC	iPSC	Alt. Lineage 1	hca_GSE129096_DRONC_TACCGCGTATCC_0_Rep2	hca_GSE129096_DRONC_TTATGCTGGCAC_7_Rep2	0.045455441690998244
476	GSE129096_DRONC	GSE129096_DROP	Alt. Lineage 1	Alt. Lineage 1	hca_GSE129096_DRONC_TTATGCTGGCAC_7_Rep2	hca_GSE129096_DROP_CACCGAATCCCA_15_Rep2	-0.03835615372068468
477	GSE129096_DRONC	GSE129096_DROP	Alt. Lineage 1	iPSC	hca_GSE129096_DRONC_TTATGCTGGCAC_7_Rep2	hca_GSE129096_DROP_TTGGACTGTTTT_1_Rep2	-0.15714939861471944
478	GSE129096_DRONC	GSE129096_DRONC	Cardiac Progenitor	Alt. Lineage 1	hca_GSE129096_DRONC_GGTGCATGTTCC_3_Rep1	hca_GSE129096_DRONC_TTATGCTGGCAC_7_Rep2	0.08504507641889447
479	GSE129096_DRONC	GSE129096_DRONC	Alt. Lineage 1	Alt. Lineage 1	hca_GSE129096_DRONC_AATTCAGAATTT_7_Rep2	hca_GSE129096_DRONC_TTATGCTGGCAC_7_Rep2	0.25702104907418155
480	GSE129096_DRONC	GSE129096_DRONC	Cardiac Progenitor	Alt. Lineage 1	hca_GSE129096_DRONC_TTACGTCTAAGC_3_Rep2	hca_GSE129096_DRONC_TTATGCTGGCAC_7_Rep2	0.14792250084116365
481	GSE129096_DRONC	GSE129096_DROP	Alt. Lineage 1	Alt. Lineage 2	hca_GSE129096_DRONC_TTATGCTGGCAC_7_Rep2	hca_GSE129096_DROP_CATCATGGAATA_7_Rep2	0.056794586537099234
482	GSE129096_DRONC	GSE129096_DRONC	Cardiac Progenitor	Alt. Lineage 1	hca_GSE129096_DRONC_CTTGGACGTCAC_3_Rep1	hca_GSE129096_DRONC_TTATGCTGGCAC_7_Rep2	0.13898807680176417
483	GSE129096_DRONC	GSE129096_DRONC	Cardiomyocyte 2	Alt. Lineage 1	hca_GSE129096_DRONC_AAATGTTGGAGA_15_Rep2	hca_GSE129096_DRONC_TTATGCTGGCAC_7_Rep2	0.13396581851445455
484	GSE129096_DRONC	GSE129096_DRONC	Cardiomyocyte 2	Alt. Lineage 1	hca_GSE129096_DRONC_TCCATGCTCAGC_15_Rep2	hca_GSE129096_DRONC_TTATGCTGGCAC_7_Rep2	0.25859512849627664
485	GSE129096_DRONC	GSE129096_DRONC	iPSC	Alt. Lineage 1	hca_GSE129096_DRONC_TAGTCAAGCAAC_1_Rep2	hca_GSE129096_DRONC_TTATGCTGGCAC_7_Rep2	0.10864862985243184
486	GSE129096_DRONC	GSE129096_DROP	Alt. Lineage 1	iPSC	hca_GSE129096_DRONC_TTATGCTGGCAC_7_Rep2	hca_GSE129096_DROP_CCCATCTATGAA_0_Rep1	-0.09918021276360034
487	GSE129096_DRONC	GSE129096_DRONC	Cardiomyocyte 1	Alt. Lineage 1	hca_GSE129096_DRONC_TCTCTTCGGGGC_7_Rep1	hca_GSE129096_DRONC_TTATGCTGGCAC_7_Rep2	0.12268224672820038
488	GSE129096_DRONC	GSE129096_DROP	Alt. Lineage 1	Cardiac Progenitor	hca_GSE129096_DRONC_TTATGCTGGCAC_7_Rep2	hca_GSE129096_DROP_TCGCTTGGACAC_3_Rep2	-0.08185877820051735
489	GSE129096_DRONC	GSE129096_DROP	Alt. Lineage 1	Cardiac Progenitor	hca_GSE129096_DRONC_TTATGCTGGCAC_7_Rep2	hca_GSE129096_DROP_TGACGAACTTAT_3_Rep2	-0.013667405301240443
490	GSE129096_DRONC	GSE129096_DROP	Alt. Lineage 1	Alt. Lineage 2	hca_GSE129096_DRONC_TTATGCTGGCAC_7_Rep2	hca_GSE129096_DROP_CTTGCAAATTGC_7_Rep2	0.0447862432521865
491	GSE129096_DRONC	GSE129096_DRONC	Cardiomyocyte 1	Alt. Lineage 1	hca_GSE129096_DRONC_CCCGGCTATCTC_7_Rep1	hca_GSE129096_DRONC_TTATGCTGGCAC_7_Rep2	0.05304606642964205
492	GSE129096_DRONC	GSE129096_DRONC	Cardiac Progenitor	Alt. Lineage 1	hca_GSE129096_DRONC_TAAGATCTTCGA_3_Rep1	hca_GSE129096_DRONC_TTATGCTGGCAC_7_Rep2	0.10540751001634396
493	GSE129096_DRONC	GSE129096_DRONC	Cardiac Progenitor	Alt. Lineage 1	hca_GSE129096_DRONC_AGGATATTAGCT_3_Rep1	hca_GSE129096_DRONC_TTATGCTGGCAC_7_Rep2	0.022928395517425204
494	GSE129096_DRONC	GSE129096_DROP	Alt. Lineage 1	Cardiomyocyte 2	hca_GSE129096_DRONC_TTATGCTGGCAC_7_Rep2	hca_GSE129096_DROP_CGTATGTAATAT_15_Rep2	-0.031333743609497366
495	GSE129096_DRONC	GSE129096_DROP	Alt. Lineage 1	iPSC	hca_GSE129096_DRONC_TTATGCTGGCAC_7_Rep2	hca_GSE129096_DROP_TAACAAGTCTGG_1_Rep1	-0.11740637846613078
496	GSE129096_DRONC	GSE129096_DROP	Alt. Lineage 1	Alt. Lineage 2	hca_GSE129096_DRONC_TTATGCTGGCAC_7_Rep2	hca_GSE129096_DROP_TGTGAAGCTATT_7_Rep2	0.044540888176216376
497	GSE129096_DRONC	GSE129096_DROP	Alt. Lineage 1	Alt. Lineage 2	hca_GSE129096_DRONC_TTATGCTGGCAC_7_Rep2	hca_GSE129096_DROP_CTTGCAGTTGAA_7_Rep2	0.012892161744960107
498	GSE129096_DRONC	GSE129096_DRONC	Cardiac Progenitor	Alt. Lineage 1	hca_GSE129096_DRONC_GGTAACCGCAAA_3_Rep1	hca_GSE129096_DRONC_TTATGCTGGCAC_7_Rep2	0.09746200877869649
499	GSE129096_DRONC	GSE129096_DRONC	iPSC	Alt. Lineage 1	hca_GSE129096_DRONC_AGGGACAGGCTG_0_Rep2	hca_GSE129096_DRONC_TTATGCTGGCAC_7_Rep2	0.11487808149160172
500	GSE129096_DRONC	GSE129096_DRONC	Alt. Lineage 1	Alt. Lineage 1	hca_GSE129096_DRONC_AGCATATAGCAC_7_Rep2	hca_GSE129096_DRONC_TTATGCTGGCAC_7_Rep2	0.3209263445677941
501	GSE129096_DRONC	GSE129096_DRONC	Cardiac Progenitor	Alt. Lineage 1	hca_GSE129096_DRONC_GCTCCGGCGTCT_3_Rep1	hca_GSE129096_DRONC_TTATGCTGGCAC_7_Rep2	0.12502040890906674
502	GSE129096_DRONC	GSE129096_DRONC	Cardiomyocyte 1	Alt. Lineage 1	hca_GSE129096_DRONC_CCTTTCTGCGTA_7_Rep1	hca_GSE129096_DRONC_TTATGCTGGCAC_7_Rep2	0.10906953577942047
503	GSE129096_DRONC	GSE129096_DRONC	Cardiomyocyte 1	Alt. Lineage 1	hca_GSE129096_DRONC_CGATGATAACTC_7_Rep1	hca_GSE129096_DRONC_TTATGCTGGCAC_7_Rep2	0.12614462264619541
504	GSE129096_DRONC	GSE129096_DRONC	Alt. Lineage 1	Alt. Lineage 1	hca_GSE129096_DRONC_ACTCTGTGTAGC_7_Rep2	hca_GSE129096_DRONC_TTATGCTGGCAC_7_Rep2	0.3275957452664836
505	GSE129096_DRONC	GSE129096_DROP	Alt. Lineage 1	Cardiac Progenitor	hca_GSE129096_DRONC_TTATGCTGGCAC_7_Rep2	hca_GSE129096_DROP_ACACCGGAACAA_3_Rep1	-0.06868485569562699
506	GSE129096_DRONC	GSE129096_DRONC	iPSC	Alt. Lineage 1	hca_GSE129096_DRONC_TTAACGTCTTGA_1_Rep2	hca_GSE129096_DRONC_TTATGCTGGCAC_7_Rep2	0.11654964981848692
507	GSE129096_DRONC	GSE129096_DROP	Alt. Lineage 1	Cardiomyocyte 1	hca_GSE129096_DRONC_TTATGCTGGCAC_7_Rep2	hca_GSE129096_DROP_CTTCCGCGAGGG_15_Rep2	-0.0569031015792294
508	GSE129096_DRONC	GSE129096_DROP	Alt. Lineage 1	Cardiomyocyte 1	hca_GSE129096_DRONC_TTATGCTGGCAC_7_Rep2	hca_GSE129096_DROP_AATTTGATTGGT_15_Rep2	0.1114577769022782
509	GSE129096_DRONC	GSE129096_DRONC	Cardiac Progenitor	Alt. Lineage 1	hca_GSE129096_DRONC_ATTTTGGCCCAT_3_Rep1	hca_GSE129096_DRONC_TTATGCTGGCAC_7_Rep2	0.07619085591424313
510	GSE129096_DRONC	GSE129096_DRONC	iPSC	Alt. Lineage 1	hca_GSE129096_DRONC_GGCCTATTATTA_0_Rep2	hca_GSE129096_DRONC_TTATGCTGGCAC_7_Rep2	0.0006287937713831404
511	GSE129096_DRONC	GSE129096_DRONC	Cardiomyocyte 1	Alt. Lineage 1	hca_GSE129096_DRONC_CGGAAGGGCCCC_7_Rep1	hca_GSE129096_DRONC_TTATGCTGGCAC_7_Rep2	0.08199217496151623
512	GSE129096_DRONC	GSE129096_DROP	Alt. Lineage 1	Cardiac Progenitor	hca_GSE129096_DRONC_TTATGCTGGCAC_7_Rep2	hca_GSE129096_DROP_CTCCCACCCTGC_3_Rep2	-0.049695279589642594
513	GSE129096_DRONC	GSE129096_DROP	Alt. Lineage 1	Cardiomyocyte 2	hca_GSE129096_DRONC_TTATGCTGGCAC_7_Rep2	hca_GSE129096_DROP_CGGCTGTTAACA_15_Rep2	0.09454094118492595
514	GSE129096_DRONC	GSE129096_DROP	Alt. Lineage 1	iPSC	hca_GSE129096_DRONC_TTATGCTGGCAC_7_Rep2	hca_GSE129096_DROP_CTTGGCAATAAA_1_Rep1	-0.12964886694528133
515	GSE129096_DRONC	GSE129096_DRONC	Alt. Lineage 1	Alt. Lineage 1	hca_GSE129096_DRONC_GGGTTGGGAGGC_7_Rep2	hca_GSE129096_DRONC_TTATGCTGGCAC_7_Rep2	0.25573462214251463
516	GSE129096_DRONC	GSE129096_DROP	Alt. Lineage 1	Cardiac Progenitor	hca_GSE129096_DRONC_TTATGCTGGCAC_7_Rep2	hca_GSE129096_DROP_ATGATGCGTAAT_3_Rep1	-0.006816808045697842
517	GSE129096_DRONC	GSE129096_DROP	Alt. Lineage 1	Alt. Lineage 1	hca_GSE129096_DRONC_TTATGCTGGCAC_7_Rep2	hca_GSE129096_DROP_AAGCTGCGGCAC_15_Rep2	-0.06855330869521681
518	GSE129096_DRONC	GSE129096_DROP	Alt. Lineage 1	Cardiomyocyte 1	hca_GSE129096_DRONC_TTATGCTGGCAC_7_Rep2	hca_GSE129096_DROP_TCCTTACACGGC_15_Rep2	-0.028622433287009086
519	GSE129096_DRONC	GSE129096_DROP	Alt. Lineage 1	Alt. Lineage 1	hca_GSE129096_DRONC_TTATGCTGGCAC_7_Rep2	hca_GSE129096_DROP_ATCCAACTCAAT_15_Rep2	-0.037886217830218616
520	GSE129096_DRONC	GSE129096_DROP	Alt. Lineage 1	iPSC	hca_GSE129096_DRONC_TTATGCTGGCAC_7_Rep2	hca_GSE129096_DROP_TAAGATTCCGGT_1_Rep1	-0.14360139049378562
521	GSE129096_DRONC	GSE129096_DROP	Alt. Lineage 1	Cardiac Progenitor	hca_GSE129096_DRONC_TTATGCTGGCAC_7_Rep2	hca_GSE129096_DROP_CCAGCGACGGGT_3_Rep1	-0.012018784757978018
522	GSE129096_DRONC	GSE129096_DROP	Alt. Lineage 1	Cardiomyocyte 2	hca_GSE129096_DRONC_TTATGCTGGCAC_7_Rep2	hca_GSE129096_DROP_CGTATCTATGTC_15_Rep2	-0.04470368289118487
523	GSE129096_DRONC	GSE129096_DROP	Alt. Lineage 1	iPSC	hca_GSE129096_DRONC_TTATGCTGGCAC_7_Rep2	hca_GSE129096_DROP_GACCAGATTCGT_0_Rep2	-0.13356624674235018
524	GSE129096_DRONC	GSE129096_DROP	Alt. Lineage 1	iPSC	hca_GSE129096_DRONC_TTATGCTGGCAC_7_Rep2	hca_GSE129096_DROP_CTCGCCGTTCTT_1_Rep1	-0.14255048439482287
525	GSE129096_DRONC	GSE129096_DRONC	iPSC	Alt. Lineage 1	hca_GSE129096_DRONC_TGTCACTTGAGG_0_Rep2	hca_GSE129096_DRONC_TTATGCTGGCAC_7_Rep2	0.05807590887155101
526	GSE129096_DRONC	GSE129096_DROP	Alt. Lineage 1	Alt. Lineage 2	hca_GSE129096_DRONC_TTATGCTGGCAC_7_Rep2	hca_GSE129096_DROP_AATCCAATTGAT_7_Rep2	0.09566417949416084
527	GSE129096_DRONC	GSE129096_DROP	Alt. Lineage 1	Alt. Lineage 1	hca_GSE129096_DRONC_TTATGCTGGCAC_7_Rep2	hca_GSE129096_DROP_CAGTTTTAACGA_7_Rep2	0.05930292171560292
528	GSE129096_DRONC	GSE129096_DROP	Alt. Lineage 1	Alt. Lineage 2	hca_GSE129096_DRONC_TTATGCTGGCAC_7_Rep2	hca_GSE129096_DROP_ATTAATTGTGCG_15_Rep2	0.016907941133021964
529	GSE129096_DRONC	GSE129096_DROP	Alt. Lineage 1	Alt. Lineage 2	hca_GSE129096_DRONC_TTATGCTGGCAC_7_Rep2	hca_GSE129096_DROP_TACATAGGCTTA_7_Rep2	0.05491159151069047
530	GSE129096_DRONC	GSE129096_DROP	Alt. Lineage 1	Alt. Lineage 1	hca_GSE129096_DRONC_TTATGCTGGCAC_7_Rep2	hca_GSE129096_DROP_CGGGTACAGGAA_7_Rep2	-0.0006792059051343724
531	GSE129096_DRONC	GSE129096_DRONC	iPSC	Alt. Lineage 1	hca_GSE129096_DRONC_CTTGTTTCGTAA_0_Rep2	hca_GSE129096_DRONC_TTATGCTGGCAC_7_Rep2	-0.08815451275056652
532	GSE129096_DRONC	GSE129096_DRONC	Cardiomyocyte 1	Alt. Lineage 1	hca_GSE129096_DRONC_GGGCTCACCCCT_7_Rep1	hca_GSE129096_DRONC_TTATGCTGGCAC_7_Rep2	0.09236094744069678
533	GSE129096_DRONC	GSE129096_DRONC	iPSC	Alt. Lineage 1	hca_GSE129096_DRONC_AAATTAGTCTGA_1_Rep2	hca_GSE129096_DRONC_TTATGCTGGCAC_7_Rep2	0.057465279022981375
534	GSE129096_DRONC	GSE129096_DROP	Alt. Lineage 1	Cardiomyocyte 1	hca_GSE129096_DRONC_TTATGCTGGCAC_7_Rep2	hca_GSE129096_DROP_GTAGTCAATGAC_15_Rep2	0.07772283958040327
535	GSE129096_DRONC	GSE129096_DRONC	Alt. Lineage 1	Alt. Lineage 1	hca_GSE129096_DRONC_CGCCTTCATCGC_7_Rep2	hca_GSE129096_DRONC_TTATGCTGGCAC_7_Rep2	0.20892290488881504
536	GSE129096_DRONC	GSE129096_DROP	Alt. Lineage 1	Cardiomyocyte 2	hca_GSE129096_DRONC_TTATGCTGGCAC_7_Rep2	hca_GSE129096_DROP_GCTACTTGTTCA_15_Rep2	0.07167153761228362
537	GSE129096_DRONC	GSE129096_DRONC	Alt. Lineage 1	Alt. Lineage 1	hca_GSE129096_DRONC_CGAGCCTTAGAA_7_Rep2	hca_GSE129096_DRONC_TTATGCTGGCAC_7_Rep2	0.190961218794773
538	GSE129096_DRONC	GSE129096_DRONC	Cardiac Progenitor	Alt. Lineage 1	hca_GSE129096_DRONC_TGTCCCCCCCAA_3_Rep1	hca_GSE129096_DRONC_TTATGCTGGCAC_7_Rep2	0.1158026345041615
539	GSE129096_DRONC	GSE129096_DROP	Alt. Lineage 1	Cardiomyocyte 2	hca_GSE129096_DRONC_TTATGCTGGCAC_7_Rep2	hca_GSE129096_DROP_CTTATGTTTAAG_15_Rep2	-0.012143198309258585
540	GSE129096_DRONC	GSE129096_DROP	Alt. Lineage 1	iPSC	hca_GSE129096_DRONC_TTATGCTGGCAC_7_Rep2	hca_GSE129096_DROP_CACCGTACACTC_1_Rep1	-0.14253325257411498
541	GSE129096_DRONC	GSE129096_DROP	Alt. Lineage 1	Cardiac Progenitor	hca_GSE129096_DRONC_TTATGCTGGCAC_7_Rep2	hca_GSE129096_DROP_AGCAGGATAACA_3_Rep1	-0.0878296916308543
542	GSE129096_DRONC	GSE129096_DROP	Alt. Lineage 1	Cardiac Progenitor	hca_GSE129096_DRONC_TTATGCTGGCAC_7_Rep2	hca_GSE129096_DROP_GGCTAACTTTTG_3_Rep2	-0.10715182019982561
543	GSE129096_DRONC	GSE129096_DROP	Alt. Lineage 1	iPSC	hca_GSE129096_DRONC_TTATGCTGGCAC_7_Rep2	hca_GSE129096_DROP_GCCACAGTCACG_1_Rep2	-0.09655848759579877
544	GSE129096_DRONC	GSE129096_DROP	Alt. Lineage 1	iPSC	hca_GSE129096_DRONC_TTATGCTGGCAC_7_Rep2	hca_GSE129096_DROP_CCCCTTTCCAGT_0_Rep1	-0.17680506142544483
545	GSE129096_DRONC	GSE129096_DRONC	iPSC	Alt. Lineage 1	hca_GSE129096_DRONC_ATGGATCCTCCG_0_Rep2	hca_GSE129096_DRONC_TTATGCTGGCAC_7_Rep2	0.07700070129328762
546	GSE129096_DRONC	GSE129096_DROP	Alt. Lineage 1	Alt. Lineage 2	hca_GSE129096_DRONC_TTATGCTGGCAC_7_Rep2	hca_GSE129096_DROP_ACTCATGTGCGT_7_Rep2	0.02926057105558255
547	GSE129096_DRONC	GSE129096_DRONC	Alt. Lineage 1	Alt. Lineage 1	hca_GSE129096_DRONC_TATTAATAGTCG_7_Rep2	hca_GSE129096_DRONC_TTATGCTGGCAC_7_Rep2	0.27875260342673414
548	GSE129096_DRONC	GSE129096_DRONC	iPSC	Alt. Lineage 1	hca_GSE129096_DRONC_ACCCGCCAGACA_1_Rep2	hca_GSE129096_DRONC_TTATGCTGGCAC_7_Rep2	0.025612157314706674
549	GSE129096_DRONC	GSE129096_DROP	Alt. Lineage 1	Alt. Lineage 1	hca_GSE129096_DRONC_TTATGCTGGCAC_7_Rep2	hca_GSE129096_DROP_GCCGCCCAGCAA_15_Rep2	-0.12969206707670522
550	GSE129096_DRONC	GSE129096_DRONC	Cardiac Progenitor	Alt. Lineage 1	hca_GSE129096_DRONC_ACTCTCAACCCC_3_Rep2	hca_GSE129096_DRONC_TTATGCTGGCAC_7_Rep2	0.15198741619263334
551	GSE129096_DRONC	GSE129096_DRONC	Cardiac Progenitor	Alt. Lineage 1	hca_GSE129096_DRONC_AATTGCAAACGT_3_Rep1	hca_GSE129096_DRONC_TTATGCTGGCAC_7_Rep2	0.12831405775593852
552	GSE129096_DRONC	GSE129096_DRONC	Cardiomyocyte 1	Alt. Lineage 1	hca_GSE129096_DRONC_TCGTCGCTAAGT_7_Rep1	hca_GSE129096_DRONC_TTATGCTGGCAC_7_Rep2	0.1197050746727415
553	GSE129096_DRONC	GSE129096_DROP	Alt. Lineage 1	Cardiomyocyte 2	hca_GSE129096_DRONC_TTATGCTGGCAC_7_Rep2	hca_GSE129096_DROP_ACTTCTGCTGTC_15_Rep2	-0.07032990221389834
554	GSE129096_DRONC	GSE129096_DROP	Alt. Lineage 1	iPSC	hca_GSE129096_DRONC_TTATGCTGGCAC_7_Rep2	hca_GSE129096_DROP_CTCGGCTCGAAC_1_Rep1	-0.13671477581104874
555	GSE129096_DRONC	GSE129096_DRONC	Cardiomyocyte 1	Alt. Lineage 1	hca_GSE129096_DRONC_AGACGGAGGCTC_7_Rep1	hca_GSE129096_DRONC_TTATGCTGGCAC_7_Rep2	0.004000834760636729
556	GSE129096_DRONC	GSE129096_DRONC	Alt. Lineage 1	Alt. Lineage 1	hca_GSE129096_DRONC_AGGGGGGACTTC_7_Rep2	hca_GSE129096_DRONC_TTATGCTGGCAC_7_Rep2	0.28471176326132375
557	GSE129096_DRONC	GSE129096_DROP	Alt. Lineage 1	Alt. Lineage 2	hca_GSE129096_DRONC_TTATGCTGGCAC_7_Rep2	hca_GSE129096_DROP_TACATTGTGCAG_7_Rep2	0.025432620824111574
558	GSE129096_DRONC	GSE129096_DROP	Alt. Lineage 1	Cardiomyocyte 1	hca_GSE129096_DRONC_TTATGCTGGCAC_7_Rep2	hca_GSE129096_DROP_GTTGGTCCAGCG_15_Rep2	-0.08788729242965809
559	GSE129096_DRONC	GSE129096_DROP	Alt. Lineage 1	Cardiomyocyte 2	hca_GSE129096_DRONC_TTATGCTGGCAC_7_Rep2	hca_GSE129096_DROP_AAGGTTTTTCTG_15_Rep2	0.020376319546624
560	GSE129096_DRONC	GSE129096_DROP	Alt. Lineage 1	Alt. Lineage 2	hca_GSE129096_DRONC_TTATGCTGGCAC_7_Rep2	hca_GSE129096_DROP_CTGCATGTGTGC_7_Rep2	-0.04140074587937037
561	GSE129096_DRONC	GSE129096_DROP	Alt. Lineage 1	Cardiomyocyte 2	hca_GSE129096_DRONC_TTATGCTGGCAC_7_Rep2	hca_GSE129096_DROP_AACCCGCAAGGT_15_Rep2	-0.04697781931105571
562	GSE129096_DRONC	GSE129096_DROP	Alt. Lineage 1	Cardiac Progenitor	hca_GSE129096_DRONC_TTATGCTGGCAC_7_Rep2	hca_GSE129096_DROP_ATACATCTGACC_3_Rep2	-0.09398657771070518
563	GSE129096_DRONC	GSE129096_DRONC	iPSC	Alt. Lineage 1	hca_GSE129096_DRONC_AGGGGTCTTTAA_1_Rep2	hca_GSE129096_DRONC_TTATGCTGGCAC_7_Rep2	0.08426864330670969
564	GSE129096_DRONC	GSE129096_DROP	Alt. Lineage 1	Cardiomyocyte 2	hca_GSE129096_DRONC_TTATGCTGGCAC_7_Rep2	hca_GSE129096_DROP_GACGTAATAAGT_15_Rep2	0.01146645862497142
565	GSE129096_DRONC	GSE129096_DROP	Alt. Lineage 1	iPSC	hca_GSE129096_DRONC_TTATGCTGGCAC_7_Rep2	hca_GSE129096_DROP_AACCCCAGAGTG_0_Rep1	-0.10618432459060534
566	GSE129096_DRONC	GSE129096_DRONC	Cardiac Progenitor	Alt. Lineage 1	hca_GSE129096_DRONC_GGCACTAACTTT_3_Rep1	hca_GSE129096_DRONC_TTATGCTGGCAC_7_Rep2	0.046803176569046645
567	GSE129096_DRONC	GSE129096_DRONC	Cardiomyocyte 2	Alt. Lineage 1	hca_GSE129096_DRONC_GATATGTCTAAG_15_Rep2	hca_GSE129096_DRONC_TTATGCTGGCAC_7_Rep2	0.09779817304101257
568	GSE129096_DRONC	GSE129096_DRONC	iPSC	Alt. Lineage 1	hca_GSE129096_DRONC_CTCCATCAGGGA_1_Rep2	hca_GSE129096_DRONC_TTATGCTGGCAC_7_Rep2	0.13050185751052867
569	GSE129096_DRONC	GSE129096_DRONC	Cardiomyocyte 1	Alt. Lineage 1	hca_GSE129096_DRONC_ACGTCGGTTACG_7_Rep1	hca_GSE129096_DRONC_TTATGCTGGCAC_7_Rep2	0.13996861058994603
570	GSE129096_DRONC	GSE129096_DROP	Alt. Lineage 1	Cardiac Progenitor	hca_GSE129096_DRONC_TTATGCTGGCAC_7_Rep2	hca_GSE129096_DROP_CCAATCGAACGT_3_Rep1	-0.1454748352608355
571	GSE129096_DRONC	GSE129096_DRONC	Cardiomyocyte 1	Alt. Lineage 1	hca_GSE129096_DRONC_TGCCCTCCGGGC_7_Rep1	hca_GSE129096_DRONC_TTATGCTGGCAC_7_Rep2	0.022839428500937564
572	GSE129096_DRONC	GSE129096_DROP	Alt. Lineage 1	Cardiomyocyte 2	hca_GSE129096_DRONC_TTATGCTGGCAC_7_Rep2	hca_GSE129096_DROP_CTCTCCGTACAG_15_Rep2	-0.08773223211294678
573	GSE129096_DRONC	GSE129096_DROP	Alt. Lineage 1	Cardiomyocyte 2	hca_GSE129096_DRONC_TTATGCTGGCAC_7_Rep2	hca_GSE129096_DROP_ATCGTATGTGCA_15_Rep2	-0.023090068218608595
574	GSE129096_DRONC	GSE129096_DRONC	Alt. Lineage 1	Alt. Lineage 1	hca_GSE129096_DRONC_TCGTCAAGTTTA_7_Rep2	hca_GSE129096_DRONC_TTATGCTGGCAC_7_Rep2	0.26810774235716206
575	GSE129096_DRONC	GSE129096_DROP	Alt. Lineage 1	Alt. Lineage 1	hca_GSE129096_DRONC_TTATGCTGGCAC_7_Rep2	hca_GSE129096_DROP_TGTGTCTGAATT_7_Rep2	-0.010813232977983755
576	GSE129096_DRONC	GSE129096_DRONC	iPSC	Alt. Lineage 1	hca_GSE129096_DRONC_TGGACTTGGGTG_1_Rep2	hca_GSE129096_DRONC_TTATGCTGGCAC_7_Rep2	0.05927003587463053
577	GSE129096_DRONC	GSE129096_DRONC	Alt. Lineage 1	Alt. Lineage 1	hca_GSE129096_DRONC_GCTTGCTGCATT_7_Rep2	hca_GSE129096_DRONC_TTATGCTGGCAC_7_Rep2	0.132592797826948
578	GSE129096_DRONC	GSE129096_DRONC	iPSC	Alt. Lineage 1	hca_GSE129096_DRONC_CAGGCGGTGTCT_1_Rep2	hca_GSE129096_DRONC_TTATGCTGGCAC_7_Rep2	0.07168213775484289
579	GSE129096_DRONC	GSE129096_DROP	Alt. Lineage 1	Cardiac Progenitor	hca_GSE129096_DRONC_TTATGCTGGCAC_7_Rep2	hca_GSE129096_DROP_GTTTTTCAATGT_3_Rep1	-0.0992609484679361
580	GSE129096_DRONC	GSE129096_DRONC	Cardiac Progenitor	Alt. Lineage 1	hca_GSE129096_DRONC_CCCGCTAATGCA_3_Rep1	hca_GSE129096_DRONC_TTATGCTGGCAC_7_Rep2	0.053599860001282584
581	GSE129096_DRONC	GSE129096_DRONC	iPSC	Alt. Lineage 1	hca_GSE129096_DRONC_TAGTCTAGACAC_3_Rep1	hca_GSE129096_DRONC_TTATGCTGGCAC_7_Rep2	0.02205585969647117
582	GSE129096_DRONC	GSE129096_DRONC	iPSC	Alt. Lineage 1	hca_GSE129096_DRONC_ATTGCCGGCTAC_1_Rep2	hca_GSE129096_DRONC_TTATGCTGGCAC_7_Rep2	0.04919244193291683
583	GSE129096_DRONC	GSE129096_DRONC	Alt. Lineage 1	iPSC	hca_GSE129096_DRONC_TTATGCTGGCAC_7_Rep2	hca_GSE129096_DRONC_TTGGTAACGTCT_0_Rep2	0.06540949610563473
584	GSE129096_DRONC	GSE129096_DRONC	Alt. Lineage 1	Alt. Lineage 1	hca_GSE129096_DRONC_ACCCTGACATCA_7_Rep2	hca_GSE129096_DRONC_TTATGCTGGCAC_7_Rep2	0.2893484263043442
585	GSE129096_DRONC	GSE129096_DROP	Alt. Lineage 1	Cardiomyocyte 2	hca_GSE129096_DRONC_TTATGCTGGCAC_7_Rep2	hca_GSE129096_DROP_TGGCCTCGACTC_15_Rep2	-0.08640182744837088
586	GSE129096_DRONC	GSE129096_DRONC	Cardiomyocyte 2	Alt. Lineage 1	hca_GSE129096_DRONC_GCCCATGGAATG_15_Rep2	hca_GSE129096_DRONC_TTATGCTGGCAC_7_Rep2	0.08007337239158874
587	GSE129096_DRONC	GSE129096_DROP	Alt. Lineage 1	Cardiac Progenitor	hca_GSE129096_DRONC_TTATGCTGGCAC_7_Rep2	hca_GSE129096_DROP_TTACATTATATA_3_Rep1	-0.10759778512318152
588	GSE129096_DRONC	GSE129096_DROP	Alt. Lineage 1	Cardiomyocyte 1	hca_GSE129096_DRONC_TTATGCTGGCAC_7_Rep2	hca_GSE129096_DROP_CAGGCCCACGTG_15_Rep2	-0.03257333816373942
589	GSE129096_DRONC	GSE129096_DROP	Alt. Lineage 1	Cardiomyocyte 2	hca_GSE129096_DRONC_TTATGCTGGCAC_7_Rep2	hca_GSE129096_DROP_TCCGGACATGCT_15_Rep2	-0.06710610954096019
590	GSE129096_DRONC	GSE129096_DROP	Alt. Lineage 1	iPSC	hca_GSE129096_DRONC_TTATGCTGGCAC_7_Rep2	hca_GSE129096_DROP_TACTGATGCCAT_0_Rep2	-0.09471460399367371
591	GSE129096_DRONC	GSE129096_DROP	Alt. Lineage 1	iPSC	hca_GSE129096_DRONC_TTATGCTGGCAC_7_Rep2	hca_GSE129096_DROP_GGCTGGTCGACT_3_Rep1	-0.11578682236809934
592	GSE129096_DRONC	GSE129096_DRONC	iPSC	Alt. Lineage 1	hca_GSE129096_DRONC_AACTAAGATCCG_0_Rep2	hca_GSE129096_DRONC_TTATGCTGGCAC_7_Rep2	0.031816465700515106
593	GSE129096_DRONC	GSE129096_DROP	Alt. Lineage 1	Alt. Lineage 2	hca_GSE129096_DRONC_TTATGCTGGCAC_7_Rep2	hca_GSE129096_DROP_GGATCCGCTCGC_7_Rep2	0.0011516001639724216
594	GSE129096_DRONC	GSE129096_DRONC	iPSC	Alt. Lineage 1	hca_GSE129096_DRONC_GTGGTATGTCAA_0_Rep2	hca_GSE129096_DRONC_TTATGCTGGCAC_7_Rep2	0.09143181079482565
595	GSE129096_DRONC	GSE129096_DROP	Alt. Lineage 1	Cardiomyocyte 2	hca_GSE129096_DRONC_TTATGCTGGCAC_7_Rep2	hca_GSE129096_DROP_AATTGCATAGTG_15_Rep2	0.00042571960239301543
596	GSE129096_DRONC	GSE129096_DROP	Alt. Lineage 1	iPSC	hca_GSE129096_DRONC_TTATGCTGGCAC_7_Rep2	hca_GSE129096_DROP_ACCCTCCGGTTG_0_Rep2	-0.08869135473984113
597	GSE129096_DRONC	GSE129096_DROP	Alt. Lineage 1	Cardiac Progenitor	hca_GSE129096_DRONC_TTATGCTGGCAC_7_Rep2	hca_GSE129096_DROP_TTCGTCACGCGA_3_Rep2	-0.09173655168304307
598	GSE129096_DRONC	GSE129096_DROP	Alt. Lineage 1	iPSC	hca_GSE129096_DRONC_TTATGCTGGCAC_7_Rep2	hca_GSE129096_DROP_TCTGTAACGCAA_1_Rep1	-0.16940256146563115
599	GSE129096_DRONC	GSE129096_DRONC	Alt. Lineage 1	Alt. Lineage 1	hca_GSE129096_DRONC_ATAGAACCGGTT_7_Rep2	hca_GSE129096_DRONC_TTATGCTGGCAC_7_Rep2	0.18131358647787454
600	GSE129096_DRONC	GSE129096_DROP	Alt. Lineage 1	Alt. Lineage 2	hca_GSE129096_DRONC_TTATGCTGGCAC_7_Rep2	hca_GSE129096_DROP_AAGATGCTTATA_7_Rep2	0.08745367495996115
601	GSE129096_DRONC	GSE129096_DROP	Alt. Lineage 1	Alt. Lineage 1	hca_GSE129096_DRONC_TTATGCTGGCAC_7_Rep2	hca_GSE129096_DROP_GATGGGACTATC_15_Rep2	-0.07134206848342628
602	GSE129096_DRONC	GSE129096_DRONC	Cardiomyocyte 1	Alt. Lineage 1	hca_GSE129096_DRONC_CCTAAAAGCGGG_7_Rep1	hca_GSE129096_DRONC_TTATGCTGGCAC_7_Rep2	0.16133696788064777
603	GSE129096_DRONC	GSE129096_DROP	Alt. Lineage 1	Alt. Lineage 2	hca_GSE129096_DRONC_TTATGCTGGCAC_7_Rep2	hca_GSE129096_DROP_CAAACTACCGGA_7_Rep2	0.023104777116276787
604	GSE129096_DRONC	GSE129096_DRONC	Cardiomyocyte 2	Alt. Lineage 1	hca_GSE129096_DRONC_CACTTTCTCCAT_15_Rep2	hca_GSE129096_DRONC_TTATGCTGGCAC_7_Rep2	0.09611470634216757
605	GSE129096_DRONC	GSE129096_DRONC	Cardiac Progenitor	Alt. Lineage 1	hca_GSE129096_DRONC_TGCCTCTGACAA_3_Rep1	hca_GSE129096_DRONC_TTATGCTGGCAC_7_Rep2	0.07717876123833789
606	GSE129096_DRONC	GSE129096_DROP	Alt. Lineage 1	Cardiomyocyte 1	hca_GSE129096_DRONC_TTATGCTGGCAC_7_Rep2	hca_GSE129096_DROP_TCGAACCAGTTA_15_Rep2	0.033839157522598806
607	GSE129096_DRONC	GSE129096_DRONC	Cardiac Progenitor	Alt. Lineage 1	hca_GSE129096_DRONC_CCCTTTCTTGAC_3_Rep1	hca_GSE129096_DRONC_TTATGCTGGCAC_7_Rep2	0.01017645066844075
608	GSE129096_DRONC	GSE129096_DRONC	Cardiomyocyte 1	Alt. Lineage 1	hca_GSE129096_DRONC_AGCGGGGGGCGT_7_Rep1	hca_GSE129096_DRONC_TTATGCTGGCAC_7_Rep2	0.13724186634228253
609	GSE129096_DRONC	GSE129096_DROP	Alt. Lineage 1	Alt. Lineage 1	hca_GSE129096_DRONC_TTATGCTGGCAC_7_Rep2	hca_GSE129096_DROP_TCTACTCGGCGA_7_Rep2	-0.047526437632507745
610	GSE129096_DRONC	GSE129096_DROP	Alt. Lineage 1	Cardiac Progenitor	hca_GSE129096_DRONC_TTATGCTGGCAC_7_Rep2	hca_GSE129096_DROP_CTCGATCTAGAC_3_Rep1	-0.08885480169856219
611	GSE129096_DRONC	GSE129096_DROP	Alt. Lineage 1	iPSC	hca_GSE129096_DRONC_TTATGCTGGCAC_7_Rep2	hca_GSE129096_DROP_GGTAACTAATGT_1_Rep2	-0.0024442238150197415
612	GSE129096_DRONC	GSE129096_DRONC	Cardiomyocyte 2	Alt. Lineage 1	hca_GSE129096_DRONC_AGCGCCCCGTGC_15_Rep2	hca_GSE129096_DRONC_TTATGCTGGCAC_7_Rep2	0.07954038985991174
613	GSE129096_DRONC	GSE129096_DROP	Alt. Lineage 1	Cardiac Progenitor	hca_GSE129096_DRONC_TTATGCTGGCAC_7_Rep2	hca_GSE129096_DROP_CACGCCCCGCTG_3_Rep2	-0.08120571283243061
614	GSE129096_DRONC	GSE129096_DRONC	Cardiomyocyte 1	Alt. Lineage 1	hca_GSE129096_DRONC_AAGCGTAGGTCA_7_Rep1	hca_GSE129096_DRONC_TTATGCTGGCAC_7_Rep2	0.12431216064484352
615	GSE129096_DRONC	GSE129096_DROP	Alt. Lineage 1	Cardiomyocyte 2	hca_GSE129096_DRONC_TTATGCTGGCAC_7_Rep2	hca_GSE129096_DROP_GACATTTCGAAA_15_Rep2	-0.022827262595123576
616	GSE129096_DRONC	GSE129096_DRONC	Cardiac Progenitor	Alt. Lineage 1	hca_GSE129096_DRONC_GCGATTTACGTT_3_Rep1	hca_GSE129096_DRONC_TTATGCTGGCAC_7_Rep2	0.07571173590251146
617	GSE129096_DRONC	GSE129096_DROP	Alt. Lineage 1	Cardiomyocyte 1	hca_GSE129096_DRONC_TTATGCTGGCAC_7_Rep2	hca_GSE129096_DROP_GGTCGGAGGCGA_15_Rep2	-0.08132354615737825
618	GSE129096_DRONC	GSE129096_DRONC	iPSC	Alt. Lineage 1	hca_GSE129096_DRONC_GTAGCTAATTTA_1_Rep2	hca_GSE129096_DRONC_TTATGCTGGCAC_7_Rep2	0.016690995153996524
619	GSE129096_DRONC	GSE129096_DROP	Alt. Lineage 1	Cardiomyocyte 1	hca_GSE129096_DRONC_TTATGCTGGCAC_7_Rep2	hca_GSE129096_DROP_GACCGGGTGTGC_15_Rep2	-0.13197897107261425
620	GSE129096_DRONC	GSE129096_DROP	Alt. Lineage 1	iPSC	hca_GSE129096_DRONC_TTATGCTGGCAC_7_Rep2	hca_GSE129096_DROP_AGTCCTCGGGTT_0_Rep2	-0.009748107631306624
621	GSE129096_DRONC	GSE129096_DROP	Alt. Lineage 1	Alt. Lineage 2	hca_GSE129096_DRONC_TTATGCTGGCAC_7_Rep2	hca_GSE129096_DROP_CGGAAATAGTCC_7_Rep2	0.12708157501123585
622	GSE129096_DRONC	GSE129096_DROP	Alt. Lineage 1	Cardiac Progenitor	hca_GSE129096_DRONC_TTATGCTGGCAC_7_Rep2	hca_GSE129096_DROP_AGCTTTAACGAG_3_Rep1	-0.11969155034125634
623	GSE129096_DRONC	GSE129096_DRONC	Cardiac Progenitor	Alt. Lineage 1	hca_GSE129096_DRONC_GCTATCGAGAGA_3_Rep1	hca_GSE129096_DRONC_TTATGCTGGCAC_7_Rep2	0.07242267869683527
624	GSE129096_DRONC	GSE129096_DRONC	Cardiomyocyte 1	Alt. Lineage 1	hca_GSE129096_DRONC_GTACGCACCCCT_7_Rep1	hca_GSE129096_DRONC_TTATGCTGGCAC_7_Rep2	0.05204691844656373
625	GSE129096_DRONC	GSE129096_DROP	Alt. Lineage 1	Alt. Lineage 2	hca_GSE129096_DRONC_TTATGCTGGCAC_7_Rep2	hca_GSE129096_DROP_AACGTCCATGAT_7_Rep2	0.06923864684719017
626	GSE129096_DRONC	GSE129096_DRONC	Cardiomyocyte 1	Alt. Lineage 1	hca_GSE129096_DRONC_TACCAGTGTACT_7_Rep1	hca_GSE129096_DRONC_TTATGCTGGCAC_7_Rep2	0.06364672659037451
627	GSE129096_DRONC	GSE129096_DROP	Alt. Lineage 1	Alt. Lineage 2	hca_GSE129096_DRONC_TTATGCTGGCAC_7_Rep2	hca_GSE129096_DROP_AGGGGTTCCCTT_7_Rep2	0.04743496973364392
628	GSE129096_DRONC	GSE129096_DROP	Alt. Lineage 1	Alt. Lineage 1	hca_GSE129096_DRONC_TTATGCTGGCAC_7_Rep2	hca_GSE129096_DROP_ACCCGTAGGAGC_15_Rep2	-0.05748791351142146
629	GSE129096_DRONC	GSE129096_DRONC	Alt. Lineage 1	Alt. Lineage 1	hca_GSE129096_DRONC_CGTCGTTCTTTC_7_Rep2	hca_GSE129096_DRONC_TTATGCTGGCAC_7_Rep2	0.2788270783236626
630	GSE129096_DRONC	GSE129096_DRONC	Alt. Lineage 1	Alt. Lineage 1	hca_GSE129096_DRONC_ACCACATAAGTC_7_Rep2	hca_GSE129096_DRONC_TTATGCTGGCAC_7_Rep2	0.23259254394993945
631	GSE129096_DRONC	GSE129096_DRONC	Cardiomyocyte 2	Alt. Lineage 1	hca_GSE129096_DRONC_TCCAACGTTGCC_15_Rep2	hca_GSE129096_DRONC_TTATGCTGGCAC_7_Rep2	0.09446018682173718
632	GSE129096_DRONC	GSE129096_DROP	Alt. Lineage 1	Alt. Lineage 1	hca_GSE129096_DRONC_TTATGCTGGCAC_7_Rep2	hca_GSE129096_DROP_CCATCATGCGCG_15_Rep2	-0.11126203830387871
633	GSE129096_DRONC	GSE129096_DROP	Alt. Lineage 1	Cardiac Progenitor	hca_GSE129096_DRONC_TTATGCTGGCAC_7_Rep2	hca_GSE129096_DROP_GCGAACGCGCAG_3_Rep1	-0.13092045410243291
634	GSE129096_DRONC	GSE129096_DRONC	Cardiac Progenitor	Alt. Lineage 1	hca_GSE129096_DRONC_GACTTACCAACC_3_Rep1	hca_GSE129096_DRONC_TTATGCTGGCAC_7_Rep2	0.08087446386254205
635	GSE129096_DRONC	GSE129096_DRONC	iPSC	Alt. Lineage 1	hca_GSE129096_DRONC_GACTGAGCATGG_1_Rep2	hca_GSE129096_DRONC_TTATGCTGGCAC_7_Rep2	0.030010570593884345
636	GSE129096_DRONC	GSE129096_DROP	Alt. Lineage 1	Alt. Lineage 2	hca_GSE129096_DRONC_TTATGCTGGCAC_7_Rep2	hca_GSE129096_DROP_TTACGTACATCC_7_Rep2	-0.012997294618134925
637	GSE129096_DRONC	GSE129096_DRONC	Cardiomyocyte 2	Alt. Lineage 1	hca_GSE129096_DRONC_TAAGGGACGAGG_15_Rep2	hca_GSE129096_DRONC_TTATGCTGGCAC_7_Rep2	0.14473924895307477
638	GSE129096_DRONC	GSE129096_DRONC	Cardiac Progenitor	Alt. Lineage 1	hca_GSE129096_DRONC_TTATCGTTTAAC_3_Rep1	hca_GSE129096_DRONC_TTATGCTGGCAC_7_Rep2	0.07431105446156117
639	GSE129096_DRONC	GSE129096_DRONC	Cardiomyocyte 2	Alt. Lineage 1	hca_GSE129096_DRONC_GTTTCAAGTTAC_15_Rep2	hca_GSE129096_DRONC_TTATGCTGGCAC_7_Rep2	0.060226378607959985
640	GSE129096_DRONC	GSE129096_DROP	Alt. Lineage 1	Alt. Lineage 1	hca_GSE129096_DRONC_TTATGCTGGCAC_7_Rep2	hca_GSE129096_DROP_TTGCGCAGGGCC_7_Rep2	-0.010530393081099154
641	GSE129096_DRONC	GSE129096_DRONC	Cardiac Progenitor	Alt. Lineage 1	hca_GSE129096_DRONC_CGCAGCTCTTTA_3_Rep1	hca_GSE129096_DRONC_TTATGCTGGCAC_7_Rep2	0.04672683398127242
642	GSE129096_DRONC	GSE129096_DRONC	iPSC	Alt. Lineage 1	hca_GSE129096_DRONC_CTCGACTTTACT_0_Rep2	hca_GSE129096_DRONC_TTATGCTGGCAC_7_Rep2	-0.043534300085441124
643	GSE129096_DRONC	GSE129096_DRONC	iPSC	Alt. Lineage 1	hca_GSE129096_DRONC_ACCCCACAATCC_0_Rep2	hca_GSE129096_DRONC_TTATGCTGGCAC_7_Rep2	0.06547092944510113
644	GSE129096_DRONC	GSE129096_DROP	Alt. Lineage 1	Cardiomyocyte 1	hca_GSE129096_DRONC_TTATGCTGGCAC_7_Rep2	hca_GSE129096_DROP_TTACCACCGGAT_15_Rep2	-0.057064262227512375
645	GSE129096_DRONC	GSE129096_DRONC	Alt. Lineage 1	Cardiac Progenitor	hca_GSE129096_DRONC_TTATGCTGGCAC_7_Rep2	hca_GSE129096_DRONC_TTTTTTGTTGCG_3_Rep1	0.016171003042002252
646	GSE129096_DRONC	GSE129096_DRONC	Cardiac Progenitor	Alt. Lineage 1	hca_GSE129096_DRONC_TATTCGATCTAT_3_Rep1	hca_GSE129096_DRONC_TTATGCTGGCAC_7_Rep2	0.06578343511399454
647	GSE129096_DRONC	GSE129096_DROP	Alt. Lineage 1	Cardiac Progenitor	hca_GSE129096_DRONC_TTATGCTGGCAC_7_Rep2	hca_GSE129096_DROP_CCCGAGCCCAAA_3_Rep2	-0.08766676581095112
648	GSE129096_DRONC	GSE129096_DROP	Alt. Lineage 1	Cardiomyocyte 1	hca_GSE129096_DRONC_TTATGCTGGCAC_7_Rep2	hca_GSE129096_DROP_GGCCGCCCATAT_15_Rep2	-0.10923058739757008
649	GSE129096_DRONC	GSE129096_DROP	Alt. Lineage 1	Cardiomyocyte 2	hca_GSE129096_DRONC_TTATGCTGGCAC_7_Rep2	hca_GSE129096_DROP_TGGAGGCCCTAT_15_Rep2	-0.043941769438732514
650	GSE129096_DRONC	GSE129096_DRONC	Cardiac Progenitor	Alt. Lineage 1	hca_GSE129096_DRONC_TGTTGGCATTGG_3_Rep1	hca_GSE129096_DRONC_TTATGCTGGCAC_7_Rep2	-0.07309379834135199
651	GSE129096_DRONC	GSE129096_DROP	Alt. Lineage 1	Cardiomyocyte 2	hca_GSE129096_DRONC_TTATGCTGGCAC_7_Rep2	hca_GSE129096_DROP_ATATACTTTAAG_15_Rep2	-0.0861148041685087
652	GSE129096_DRONC	GSE129096_DROP	Alt. Lineage 1	Alt. Lineage 1	hca_GSE129096_DRONC_TTATGCTGGCAC_7_Rep2	hca_GSE129096_DROP_TTACCAAGTAGG_15_Rep2	-0.08513211369495832
653	GSE129096_DRONC	GSE129096_DRONC	Cardiomyocyte 1	Alt. Lineage 1	hca_GSE129096_DRONC_GGGTTGTACTGC_7_Rep1	hca_GSE129096_DRONC_TTATGCTGGCAC_7_Rep2	0.14206986650073583
654	GSE129096_DRONC	GSE129096_DRONC	Cardiomyocyte 2	Alt. Lineage 1	hca_GSE129096_DRONC_TGGGCGCTTCAT_15_Rep2	hca_GSE129096_DRONC_TTATGCTGGCAC_7_Rep2	0.07591310007155883
655	GSE129096_DRONC	GSE129096_DROP	Alt. Lineage 1	Cardiomyocyte 2	hca_GSE129096_DRONC_TTATGCTGGCAC_7_Rep2	hca_GSE129096_DROP_CTGTACCCGTCG_15_Rep2	-0.08796780516946834
656	GSE129096_DRONC	GSE129096_DROP	Alt. Lineage 1	Cardiac Progenitor	hca_GSE129096_DRONC_TTATGCTGGCAC_7_Rep2	hca_GSE129096_DROP_ACGGTTCGGCGG_3_Rep1	-0.12753679095799786
657	GSE129096_DRONC	GSE129096_DROP	Alt. Lineage 1	Cardiac Progenitor	hca_GSE129096_DRONC_TTATGCTGGCAC_7_Rep2	hca_GSE129096_DROP_TAACCACCGAGC_3_Rep2	-0.1062819789176559
658	GSE129096_DRONC	GSE129096_DRONC	Alt. Lineage 1	Alt. Lineage 1	hca_GSE129096_DRONC_GCATCATGAGTC_7_Rep2	hca_GSE129096_DRONC_TTATGCTGGCAC_7_Rep2	0.2542383452905159
659	GSE129096_DRONC	GSE129096_DRONC	Cardiac Progenitor	Alt. Lineage 1	hca_GSE129096_DRONC_CAGAACACATCA_3_Rep1	hca_GSE129096_DRONC_TTATGCTGGCAC_7_Rep2	0.047996343719252765
660	GSE129096_DRONC	GSE129096_DROP	Alt. Lineage 1	Cardiac Progenitor	hca_GSE129096_DRONC_TTATGCTGGCAC_7_Rep2	hca_GSE129096_DROP_CGGTTGTGGCCT_3_Rep1	-0.1422105899391981
661	GSE129096_DRONC	GSE129096_DRONC	iPSC	Alt. Lineage 1	hca_GSE129096_DRONC_GTGTTCTCCTCC_0_Rep2	hca_GSE129096_DRONC_TTATGCTGGCAC_7_Rep2	-0.034360732897528834
662	GSE129096_DRONC	GSE129096_DROP	Alt. Lineage 1	Alt. Lineage 1	hca_GSE129096_DRONC_TTATGCTGGCAC_7_Rep2	hca_GSE129096_DROP_TCCTGTACAATG_15_Rep2	-0.08516574388555198
663	GSE129096_DRONC	GSE129096_DROP	Alt. Lineage 1	Cardiac Progenitor	hca_GSE129096_DRONC_TTATGCTGGCAC_7_Rep2	hca_GSE129096_DROP_CCACAGGCTGCA_3_Rep2	-0.12587098990909618
664	GSE129096_DRONC	GSE129096_DROP	Alt. Lineage 1	iPSC	hca_GSE129096_DRONC_TTATGCTGGCAC_7_Rep2	hca_GSE129096_DROP_AGAGTTTTTTGC_0_Rep2	-0.17667774551922233
665	GSE129096_DRONC	GSE129096_DRONC	iPSC	Alt. Lineage 1	hca_GSE129096_DRONC_TAGTCCGTGCTC_1_Rep2	hca_GSE129096_DRONC_TTATGCTGGCAC_7_Rep2	0.04732017045473558
666	GSE129096_DRONC	GSE129096_DRONC	Cardiac Progenitor	Alt. Lineage 1	hca_GSE129096_DRONC_GTCTCGCTTTCC_3_Rep1	hca_GSE129096_DRONC_TTATGCTGGCAC_7_Rep2	-0.012805069524269186
667	GSE129096_DRONC	GSE129096_DROP	Alt. Lineage 1	Cardiomyocyte 2	hca_GSE129096_DRONC_TTATGCTGGCAC_7_Rep2	hca_GSE129096_DROP_TTGCATAGTCGC_15_Rep2	-0.06709532556579556
668	GSE129096_DRONC	GSE129096_DRONC	Cardiac Progenitor	Alt. Lineage 1	hca_GSE129096_DRONC_GTTATACAGAGG_3_Rep1	hca_GSE129096_DRONC_TTATGCTGGCAC_7_Rep2	0.01675703675958684
669	GSE129096_DRONC	GSE129096_DROP	Alt. Lineage 1	iPSC	hca_GSE129096_DRONC_TTATGCTGGCAC_7_Rep2	hca_GSE129096_DROP_CGATTTTAGCCT_1_Rep1	-0.17429648538860865
670	GSE129096_DRONC	GSE129096_DROP	Alt. Lineage 1	Cardiomyocyte 2	hca_GSE129096_DRONC_TTATGCTGGCAC_7_Rep2	hca_GSE129096_DROP_TTCACCCTGGTC_15_Rep2	-0.01115475388095244
671	GSE129096_DRONC	GSE129096_DRONC	Cardiomyocyte 2	Alt. Lineage 1	hca_GSE129096_DRONC_CCCTCCATCGTC_15_Rep2	hca_GSE129096_DRONC_TTATGCTGGCAC_7_Rep2	0.03428172737573265
672	GSE129096_DRONC	GSE129096_DRONC	iPSC	Alt. Lineage 1	hca_GSE129096_DRONC_GACTATTCAGCT_1_Rep2	hca_GSE129096_DRONC_TTATGCTGGCAC_7_Rep2	0.06830454984639878
673	GSE129096_DRONC	GSE129096_DRONC	Alt. Lineage 1	Alt. Lineage 1	hca_GSE129096_DRONC_ATTTTAGACTTA_7_Rep2	hca_GSE129096_DRONC_TTATGCTGGCAC_7_Rep2	0.1803195364905047
674	GSE129096_DRONC	GSE129096_DRONC	Cardiomyocyte 1	Alt. Lineage 1	hca_GSE129096_DRONC_GTTTGAACCGAC_7_Rep1	hca_GSE129096_DRONC_TTATGCTGGCAC_7_Rep2	0.023639369587832748
675	GSE129096_DRONC	GSE129096_DRONC	Cardiomyocyte 2	Alt. Lineage 1	hca_GSE129096_DRONC_AATCGTAGCTTA_15_Rep2	hca_GSE129096_DRONC_TTATGCTGGCAC_7_Rep2	0.08188462632097282
676	GSE129096_DRONC	GSE129096_DROP	Alt. Lineage 1	iPSC	hca_GSE129096_DRONC_TTATGCTGGCAC_7_Rep2	hca_GSE129096_DROP_ACGTGGGCAAGG_1_Rep2	-0.16284626490822363
677	GSE129096_DRONC	GSE129096_DRONC	iPSC	Alt. Lineage 1	hca_GSE129096_DRONC_ACTATCCCGTAA_0_Rep2	hca_GSE129096_DRONC_TTATGCTGGCAC_7_Rep2	-0.059815835298740794
678	GSE129096_DRONC	GSE129096_DROP	Alt. Lineage 1	iPSC	hca_GSE129096_DRONC_TTATGCTGGCAC_7_Rep2	hca_GSE129096_DROP_ACAGTCTGCCTC_0_Rep1	-0.15163777119078992
679	GSE129096_DRONC	GSE129096_DRONC	Cardiomyocyte 1	Alt. Lineage 1	hca_GSE129096_DRONC_AGCGCGCGGAGA_7_Rep1	hca_GSE129096_DRONC_TTATGCTGGCAC_7_Rep2	0.08544953518968001
680	GSE129096_DRONC	GSE129096_DROP	Alt. Lineage 1	Cardiomyocyte 2	hca_GSE129096_DRONC_TTATGCTGGCAC_7_Rep2	hca_GSE129096_DROP_ACCGAGGTAGGG_15_Rep2	0.025726271177645477
681	GSE129096_DRONC	GSE129096_DRONC	Cardiomyocyte 1	Alt. Lineage 1	hca_GSE129096_DRONC_AGGGTATAACGG_7_Rep1	hca_GSE129096_DRONC_TTATGCTGGCAC_7_Rep2	0.049618963733784716
682	GSE129096_DRONC	GSE129096_DROP	Alt. Lineage 1	Alt. Lineage 2	hca_GSE129096_DRONC_TTATGCTGGCAC_7_Rep2	hca_GSE129096_DROP_TCTTCGCCCGGC_7_Rep2	-0.014000955620430577
683	GSE129096_DRONC	GSE129096_DRONC	Cardiac Progenitor	Alt. Lineage 1	hca_GSE129096_DRONC_AACTCTCTCCTT_3_Rep1	hca_GSE129096_DRONC_TTATGCTGGCAC_7_Rep2	0.03697977658667129
684	GSE129096_DRONC	GSE129096_DRONC	Cardiomyocyte 1	Alt. Lineage 1	hca_GSE129096_DRONC_AGCGCCTAACCT_7_Rep1	hca_GSE129096_DRONC_TTATGCTGGCAC_7_Rep2	0.08716059178196156
685	GSE129096_DRONC	GSE129096_DROP	Alt. Lineage 1	Cardiomyocyte 1	hca_GSE129096_DRONC_TTATGCTGGCAC_7_Rep2	hca_GSE129096_DROP_CCACCCGTATAG_15_Rep2	-0.12230623762443016
686	GSE129096_DRONC	GSE129096_DRONC	iPSC	Alt. Lineage 1	hca_GSE129096_DRONC_CCCCCACAATGC_1_Rep2	hca_GSE129096_DRONC_TTATGCTGGCAC_7_Rep2	0.0031616038702323435
687	GSE129096_DRONC	GSE129096_DROP	Alt. Lineage 1	Alt. Lineage 1	hca_GSE129096_DRONC_TTATGCTGGCAC_7_Rep2	hca_GSE129096_DROP_TCCGATTATGTC_15_Rep2	-0.0652771870440394
688	GSE129096_DRONC	GSE129096_DROP	Alt. Lineage 1	Cardiomyocyte 1	hca_GSE129096_DRONC_TTATGCTGGCAC_7_Rep2	hca_GSE129096_DROP_CTCACCGCAATT_15_Rep2	0.03741766561078308
689	GSE129096_DRONC	GSE129096_DROP	Alt. Lineage 1	Cardiac Progenitor	hca_GSE129096_DRONC_TTATGCTGGCAC_7_Rep2	hca_GSE129096_DROP_ACCCCAACTAAT_3_Rep1	-0.15096028210670132
690	GSE129096_DRONC	GSE129096_DROP	Alt. Lineage 1	Cardiomyocyte 2	hca_GSE129096_DRONC_TTATGCTGGCAC_7_Rep2	hca_GSE129096_DROP_CTCTCGCCGCTA_15_Rep2	-0.03335536612547463
691	GSE129096_DRONC	GSE129096_DROP	Alt. Lineage 1	Cardiac Progenitor	hca_GSE129096_DRONC_TTATGCTGGCAC_7_Rep2	hca_GSE129096_DROP_GGCATATGAAGC_3_Rep1	-0.07234815323113075
692	GSE129096_DRONC	GSE129096_DROP	Alt. Lineage 1	Cardiomyocyte 2	hca_GSE129096_DRONC_TTATGCTGGCAC_7_Rep2	hca_GSE129096_DROP_TCCCTGATCTTT_15_Rep2	0.02473114096571627
693	GSE129096_DRONC	GSE129096_DROP	Alt. Lineage 1	Cardiac Progenitor	hca_GSE129096_DRONC_TTATGCTGGCAC_7_Rep2	hca_GSE129096_DROP_AGGAACTATCGC_3_Rep2	-0.14409344764923615
694	GSE129096_DRONC	GSE129096_DRONC	Cardiac Progenitor	Alt. Lineage 1	hca_GSE129096_DRONC_AGCTAATCACAG_3_Rep1	hca_GSE129096_DRONC_TTATGCTGGCAC_7_Rep2	0.023310164214785267
695	GSE129096_DRONC	GSE129096_DROP	Alt. Lineage 1	Alt. Lineage 1	hca_GSE129096_DRONC_TTATGCTGGCAC_7_Rep2	hca_GSE129096_DROP_TAGTCACAGATA_7_Rep2	-0.0388354233910857
696	GSE129096_DRONC	GSE129096_DRONC	Cardiac Progenitor	Alt. Lineage 1	hca_GSE129096_DRONC_AGTGCTAGTCTC_3_Rep1	hca_GSE129096_DRONC_TTATGCTGGCAC_7_Rep2	0.08011249692949318
697	GSE129096_DRONC	GSE129096_DROP	Alt. Lineage 1	Alt. Lineage 1	hca_GSE129096_DRONC_TTATGCTGGCAC_7_Rep2	hca_GSE129096_DROP_ACGCGGCAGTTT_7_Rep2	-0.017056509130165765
698	GSE129096_DRONC	GSE129096_DROP	Alt. Lineage 1	Cardiomyocyte 1	hca_GSE129096_DRONC_TTATGCTGGCAC_7_Rep2	hca_GSE129096_DROP_GCGACGGAGCCA_7_Rep2	-0.07857065832313848
699	GSE129096_DRONC	GSE129096_DROP	Alt. Lineage 1	Cardiomyocyte 2	hca_GSE129096_DRONC_TTATGCTGGCAC_7_Rep2	hca_GSE129096_DROP_GCCTCATAGACC_15_Rep2	0.016040554257015116
700	GSE129096_DRONC	GSE129096_DRONC	Cardiac Progenitor	Alt. Lineage 1	hca_GSE129096_DRONC_CCCAATAGACTG_3_Rep2	hca_GSE129096_DRONC_TTATGCTGGCAC_7_Rep2	0.07038223983660852
701	GSE129096_DRONC	GSE129096_DRONC	Cardiac Progenitor	Alt. Lineage 1	hca_GSE129096_DRONC_TCAATTCTCCTC_3_Rep1	hca_GSE129096_DRONC_TTATGCTGGCAC_7_Rep2	0.031044349108112934
702	GSE129096_DRONC	GSE129096_DRONC	iPSC	Alt. Lineage 1	hca_GSE129096_DRONC_CGTCCGGAAGTG_1_Rep2	hca_GSE129096_DRONC_TTATGCTGGCAC_7_Rep2	-0.07643806858186686
703	GSE129096_DRONC	GSE129096_DROP	Alt. Lineage 1	Cardiomyocyte 2	hca_GSE129096_DRONC_TTATGCTGGCAC_7_Rep2	hca_GSE129096_DROP_TCCGCCCTGCCC_15_Rep2	-0.14847968770202313
704	GSE129096_DRONC	GSE129096_DRONC	iPSC	Alt. Lineage 1	hca_GSE129096_DRONC_AGTACCAAGAGC_0_Rep1	hca_GSE129096_DRONC_TTATGCTGGCAC_7_Rep2	0.03369612346466966
705	GSE129096_DRONC	GSE129096_DROP	Alt. Lineage 1	iPSC	hca_GSE129096_DRONC_TTATGCTGGCAC_7_Rep2	hca_GSE129096_DROP_TCACTTACTGGC_1_Rep1	-0.14912660242726905
706	GSE129096_DRONC	GSE129096_DRONC	Cardiac Progenitor	Alt. Lineage 1	hca_GSE129096_DRONC_CGCCCCTTCAGA_3_Rep1	hca_GSE129096_DRONC_TTATGCTGGCAC_7_Rep2	0.029025898486759072
707	GSE129096_DRONC	GSE129096_DRONC	Alt. Lineage 1	Cardiac Progenitor	hca_GSE129096_DRONC_TTATGCTGGCAC_7_Rep2	hca_GSE129096_DRONC_TTCCAAAGACCT_3_Rep1	0.030124261107247308
708	GSE129096_DRONC	GSE129096_DRONC	Cardiac Progenitor	Alt. Lineage 1	hca_GSE129096_DRONC_GTTATGGGTTTG_3_Rep1	hca_GSE129096_DRONC_TTATGCTGGCAC_7_Rep2	0.024852210093933458
709	GSE129096_DRONC	GSE129096_DRONC	Cardiomyocyte 2	Alt. Lineage 1	hca_GSE129096_DRONC_GATTGTAGACAC_15_Rep2	hca_GSE129096_DRONC_TTATGCTGGCAC_7_Rep2	0.0875359283059951
710	GSE129096_DRONC	GSE129096_DROP	Alt. Lineage 1	Alt. Lineage 2	hca_GSE129096_DRONC_TTATGCTGGCAC_7_Rep2	hca_GSE129096_DROP_GTCAGTAGGTAA_7_Rep2	-0.013617180908326088
711	GSE129096_DRONC	GSE129096_DROP	Alt. Lineage 1	Alt. Lineage 2	hca_GSE129096_DRONC_TTATGCTGGCAC_7_Rep2	hca_GSE129096_DROP_TACACTTACGAG_7_Rep2	0.05116717366217971
712	GSE129096_DRONC	GSE129096_DROP	Alt. Lineage 1	Cardiomyocyte 2	hca_GSE129096_DRONC_TTATGCTGGCAC_7_Rep2	hca_GSE129096_DROP_TTGATACGCGGA_15_Rep2	-0.08573016571581116
713	GSE129096_DRONC	GSE129096_DRONC	Cardiac Progenitor	Alt. Lineage 1	hca_GSE129096_DRONC_AAGTTTACTGGT_3_Rep1	hca_GSE129096_DRONC_TTATGCTGGCAC_7_Rep2	0.02595750944162678
714	GSE129096_DRONC	GSE129096_DROP	Alt. Lineage 1	Cardiomyocyte 1	hca_GSE129096_DRONC_TTATGCTGGCAC_7_Rep2	hca_GSE129096_DROP_ACGGCTGCGGAT_15_Rep2	0.028185190831597096
715	GSE129096_DRONC	GSE129096_DRONC	iPSC	Alt. Lineage 1	hca_GSE129096_DRONC_GGTAATACGCCC_1_Rep2	hca_GSE129096_DRONC_TTATGCTGGCAC_7_Rep2	0.0460709157015311
716	GSE129096_DRONC	GSE129096_DRONC	Alt. Lineage 1	Alt. Lineage 1	hca_GSE129096_DRONC_TCAATTAGAACT_7_Rep2	hca_GSE129096_DRONC_TTATGCTGGCAC_7_Rep2	0.25323428188209673
717	GSE129096_DRONC	GSE129096_DRONC	iPSC	Alt. Lineage 1	hca_GSE129096_DRONC_GTGGTATGTGTC_1_Rep2	hca_GSE129096_DRONC_TTATGCTGGCAC_7_Rep2	0.04617958562622548
718	GSE129096_DRONC	GSE129096_DROP	Alt. Lineage 1	Alt. Lineage 1	hca_GSE129096_DRONC_TTATGCTGGCAC_7_Rep2	hca_GSE129096_DROP_TACCCTTTATCG_7_Rep2	-0.059478372450444406
719	GSE129096_DRONC	GSE129096_DRONC	Cardiac Progenitor	Alt. Lineage 1	hca_GSE129096_DRONC_CAAGCTCCGTTC_3_Rep1	hca_GSE129096_DRONC_TTATGCTGGCAC_7_Rep2	-0.00635780301729949
720	GSE129096_DRONC	GSE129096_DROP	Alt. Lineage 1	Alt. Lineage 1	hca_GSE129096_DRONC_TTATGCTGGCAC_7_Rep2	hca_GSE129096_DROP_CCATTCGAAAAT_7_Rep2	-0.10451715852009791
721	GSE129096_DRONC	GSE129096_DROP	Alt. Lineage 1	Cardiac Progenitor	hca_GSE129096_DRONC_TTATGCTGGCAC_7_Rep2	hca_GSE129096_DROP_TAAGGTCACTAC_3_Rep2	-0.0035241466047479797
722	GSE129096_DRONC	GSE129096_DRONC	Cardiac Progenitor	Alt. Lineage 1	hca_GSE129096_DRONC_TATTAATTTCTT_3_Rep1	hca_GSE129096_DRONC_TTATGCTGGCAC_7_Rep2	-0.008825100276007802
723	GSE129096_DRONC	GSE129096_DRONC	Cardiomyocyte 2	Alt. Lineage 1	hca_GSE129096_DRONC_CACATGCTCGTA_15_Rep2	hca_GSE129096_DRONC_TTATGCTGGCAC_7_Rep2	0.10225514299879856
724	GSE129096_DRONC	GSE129096_DROP	Alt. Lineage 1	Cardiomyocyte 1	hca_GSE129096_DRONC_TTATGCTGGCAC_7_Rep2	hca_GSE129096_DROP_CCATCATTGCCG_15_Rep2	-0.13443948353505064
725	GSE129096_DRONC	GSE129096_DROP	Alt. Lineage 1	iPSC	hca_GSE129096_DRONC_TTATGCTGGCAC_7_Rep2	hca_GSE129096_DROP_TTCGGAGACCGG_1_Rep1	-0.17606166633622133
726	GSE129096_DRONC	GSE129096_DRONC	Cardiomyocyte 2	Alt. Lineage 1	hca_GSE129096_DRONC_TGTACAAGGCGA_15_Rep2	hca_GSE129096_DRONC_TTATGCTGGCAC_7_Rep2	0.09492396327821506
727	GSE129096_DRONC	GSE129096_DROP	Alt. Lineage 1	Cardiac Progenitor	hca_GSE129096_DRONC_TTATGCTGGCAC_7_Rep2	hca_GSE129096_DROP_GTGCATCACTAT_3_Rep1	-0.15206113827362056
728	GSE129096_DRONC	GSE129096_DRONC	iPSC	Alt. Lineage 1	hca_GSE129096_DRONC_TCTCTCTAGTTC_0_Rep2	hca_GSE129096_DRONC_TTATGCTGGCAC_7_Rep2	-0.03357321465909835
729	GSE129096_DRONC	GSE129096_DROP	Alt. Lineage 1	iPSC	hca_GSE129096_DRONC_TTATGCTGGCAC_7_Rep2	hca_GSE129096_DROP_TTCCTTACCCAA_0_Rep2	-0.09575542610250709
730	GSE129096_DRONC	GSE129096_DRONC	Cardiac Progenitor	Alt. Lineage 1	hca_GSE129096_DRONC_GCGTCTTATCCC_3_Rep1	hca_GSE129096_DRONC_TTATGCTGGCAC_7_Rep2	0.07979241280417915
731	GSE129096_DRONC	GSE129096_DROP	Alt. Lineage 1	Cardiomyocyte 1	hca_GSE129096_DRONC_TTATGCTGGCAC_7_Rep2	hca_GSE129096_DROP_GGCTCGAAAATG_15_Rep2	-0.09711943865428996
732	GSE129096_DRONC	GSE129096_DRONC	Alt. Lineage 1	Alt. Lineage 1	hca_GSE129096_DRONC_TACGGTCTCGAC_7_Rep2	hca_GSE129096_DRONC_TTATGCTGGCAC_7_Rep2	0.10444785577332627
733	GSE129096_DRONC	GSE129096_DRONC	iPSC	Alt. Lineage 1	hca_GSE129096_DRONC_AGATGTCTCATT_0_Rep2	hca_GSE129096_DRONC_TTATGCTGGCAC_7_Rep2	-0.0785109296701263
734	GSE129096_DRONC	GSE129096_DRONC	iPSC	Alt. Lineage 1	hca_GSE129096_DRONC_GCCCTGGTCGGG_1_Rep2	hca_GSE129096_DRONC_TTATGCTGGCAC_7_Rep2	-0.01125491347407026
735	GSE129096_DRONC	GSE129096_DRONC	Alt. Lineage 1	iPSC	hca_GSE129096_DRONC_TTATGCTGGCAC_7_Rep2	hca_GSE129096_DRONC_TTTAATACATAT_0_Rep1	0.07040869954127837
736	GSE129096_DRONC	GSE129096_DROP	Alt. Lineage 1	Cardiac Progenitor	hca_GSE129096_DRONC_TTATGCTGGCAC_7_Rep2	hca_GSE129096_DROP_GCTGGAACCTGC_3_Rep1	-0.08081148244861502
737	GSE129096_DRONC	GSE129096_DROP	Alt. Lineage 1	Cardiomyocyte 1	hca_GSE129096_DRONC_TTATGCTGGCAC_7_Rep2	hca_GSE129096_DROP_GAAAGTCCCTAT_15_Rep2	0.11142494419244608
738	GSE129096_DRONC	GSE129096_DROP	Alt. Lineage 1	Alt. Lineage 1	hca_GSE129096_DRONC_TTATGCTGGCAC_7_Rep2	hca_GSE129096_DROP_AGGAGGTGGCGT_7_Rep2	-0.0669481810861976
739	GSE129096_DRONC	GSE129096_DROP	Alt. Lineage 1	Alt. Lineage 2	hca_GSE129096_DRONC_TTATGCTGGCAC_7_Rep2	hca_GSE129096_DROP_AGTTGACTATCA_7_Rep2	-0.033775154548143504
740	GSE129096_DRONC	GSE129096_DROP	Alt. Lineage 1	Cardiomyocyte 1	hca_GSE129096_DRONC_TTATGCTGGCAC_7_Rep2	hca_GSE129096_DROP_CGCACAGATGCT_15_Rep2	-0.03982806058004229
741	GSE129096_DRONC	GSE129096_DROP	Alt. Lineage 1	Cardiac Progenitor	hca_GSE129096_DRONC_TTATGCTGGCAC_7_Rep2	hca_GSE129096_DROP_CGAACAGCGAGA_3_Rep1	-0.12289187325495621
742	GSE129096_DRONC	GSE129096_DRONC	Alt. Lineage 1	Alt. Lineage 1	hca_GSE129096_DRONC_AGTTCCAGGAGC_7_Rep2	hca_GSE129096_DRONC_TTATGCTGGCAC_7_Rep2	0.31766095008340345
743	GSE129096_DRONC	GSE129096_DROP	Alt. Lineage 1	Cardiomyocyte 1	hca_GSE129096_DRONC_TTATGCTGGCAC_7_Rep2	hca_GSE129096_DROP_CGTATTCCTGTA_15_Rep2	0.039236211689967826
744	GSE129096_DRONC	GSE129096_DROP	Alt. Lineage 1	Cardiomyocyte 2	hca_GSE129096_DRONC_TTATGCTGGCAC_7_Rep2	hca_GSE129096_DROP_CGTACAAGTCAC_15_Rep2	0.08178322510351066
745	GSE129096_DRONC	GSE129096_DRONC	Alt. Lineage 1	Alt. Lineage 1	hca_GSE129096_DRONC_CACACTCCCCGC_7_Rep2	hca_GSE129096_DRONC_TTATGCTGGCAC_7_Rep2	0.1437883575395199
746	GSE129096_DRONC	GSE129096_DRONC	Cardiomyocyte 1	Alt. Lineage 1	hca_GSE129096_DRONC_GACTGCAGTAAA_7_Rep1	hca_GSE129096_DRONC_TTATGCTGGCAC_7_Rep2	0.09295080934067357
747	GSE129096_DRONC	GSE129096_DRONC	Alt. Lineage 1	iPSC	hca_GSE129096_DRONC_TTATGCTGGCAC_7_Rep2	hca_GSE129096_DRONC_TTTCACGCACCG_1_Rep2	-0.04833248414186109
748	GSE129096_DRONC	GSE129096_DROP	Alt. Lineage 1	Cardiac Progenitor	hca_GSE129096_DRONC_TTATGCTGGCAC_7_Rep2	hca_GSE129096_DROP_TAGCTACTAACT_3_Rep2	-0.08555014256841575
749	GSE129096_DRONC	GSE129096_DROP	Alt. Lineage 1	iPSC	hca_GSE129096_DRONC_TTATGCTGGCAC_7_Rep2	hca_GSE129096_DROP_AAGTCAGATTCT_1_Rep1	-0.219119961513899
750	GSE129096_DRONC	GSE129096_DROP	Alt. Lineage 1	Cardiomyocyte 2	hca_GSE129096_DRONC_TTATGCTGGCAC_7_Rep2	hca_GSE129096_DROP_AATTATTTAAGG_15_Rep2	-0.07202859338205836
751	GSE129096_DRONC	GSE129096_DRONC	iPSC	Alt. Lineage 1	hca_GSE129096_DRONC_CCTTGCCCGCAC_0_Rep2	hca_GSE129096_DRONC_TTATGCTGGCAC_7_Rep2	-0.14128188857914092
752	GSE129096_DRONC	GSE129096_DROP	Alt. Lineage 1	Alt. Lineage 2	hca_GSE129096_DRONC_TTATGCTGGCAC_7_Rep2	hca_GSE129096_DROP_TCCGCCACCGCA_7_Rep2	0.007646119691235964
753	GSE129096_DRONC	GSE129096_DRONC	Cardiomyocyte 2	Alt. Lineage 1	hca_GSE129096_DRONC_CCTCATTGGTAC_15_Rep2	hca_GSE129096_DRONC_TTATGCTGGCAC_7_Rep2	0.04932683466131893
754	GSE129096_DRONC	GSE129096_DROP	Alt. Lineage 1	Alt. Lineage 1	hca_GSE129096_DRONC_TTATGCTGGCAC_7_Rep2	hca_GSE129096_DROP_AATACGACATGC_15_Rep2	-0.07605129506540509
755	GSE129096_DRONC	GSE129096_DROP	Alt. Lineage 1	Alt. Lineage 2	hca_GSE129096_DRONC_TTATGCTGGCAC_7_Rep2	hca_GSE129096_DROP_AGAGCCTCGTTC_7_Rep2	-0.02723518871554953
756	GSE129096_DRONC	GSE129096_DRONC	Alt. Lineage 1	Cardiomyocyte 2	hca_GSE129096_DRONC_TTATGCTGGCAC_7_Rep2	hca_GSE129096_DRONC_TTCCGGTTCACA_15_Rep2	0.055243448018584496
757	GSE129096_DRONC	GSE129096_DROP	Alt. Lineage 1	iPSC	hca_GSE129096_DRONC_TTATGCTGGCAC_7_Rep2	hca_GSE129096_DROP_GGCGCGCCCTGA_1_Rep1	-0.1809609789336628
758	GSE129096_DRONC	GSE129096_DROP	Alt. Lineage 1	iPSC	hca_GSE129096_DRONC_TTATGCTGGCAC_7_Rep2	hca_GSE129096_DROP_TCGCTGGATTTA_1_Rep1	-0.1599639460536746
759	GSE129096_DRONC	GSE129096_DRONC	Alt. Lineage 1	Alt. Lineage 1	hca_GSE129096_DRONC_TTATGCTGGCAC_7_Rep2	hca_GSE129096_DRONC_TTGAATCTTGGC_7_Rep2	0.23423059078788744
760	GSE129096_DRONC	GSE129096_DROP	Alt. Lineage 1	iPSC	hca_GSE129096_DRONC_TTATGCTGGCAC_7_Rep2	hca_GSE129096_DROP_CTGTAAACCCCT_1_Rep2	-0.09234471415502354
761	GSE129096_DRONC	GSE129096_DRONC	Alt. Lineage 1	Alt. Lineage 1	hca_GSE129096_DRONC_AGGGTTACGTCT_7_Rep2	hca_GSE129096_DRONC_TTATGCTGGCAC_7_Rep2	0.13306816541827793
762	GSE129096_DRONC	GSE129096_DROP	Alt. Lineage 1	Cardiomyocyte 1	hca_GSE129096_DRONC_TTATGCTGGCAC_7_Rep2	hca_GSE129096_DROP_AATAAGCCCATT_15_Rep2	0.0398390635300272
763	GSE129096_DRONC	GSE129096_DROP	Alt. Lineage 1	Alt. Lineage 2	hca_GSE129096_DRONC_TTATGCTGGCAC_7_Rep2	hca_GSE129096_DROP_GAAATGTCATGA_7_Rep2	0.024001957225663118
764	GSE129096_DRONC	GSE129096_DROP	Alt. Lineage 1	Cardiomyocyte 2	hca_GSE129096_DRONC_TTATGCTGGCAC_7_Rep2	hca_GSE129096_DROP_AAGGAGGTGCAC_15_Rep2	0.010748900600991873
765	GSE129096_DRONC	GSE129096_DRONC	Cardiac Progenitor	Alt. Lineage 1	hca_GSE129096_DRONC_GGATTCACTTTG_3_Rep1	hca_GSE129096_DRONC_TTATGCTGGCAC_7_Rep2	0.04392976113815994
766	GSE129096_DRONC	GSE129096_DRONC	Cardiomyocyte 2	Alt. Lineage 1	hca_GSE129096_DRONC_TCTGAACTTCCG_15_Rep2	hca_GSE129096_DRONC_TTATGCTGGCAC_7_Rep2	0.09322607415068129
767	GSE129096_DRONC	GSE129096_DROP	Alt. Lineage 1	Alt. Lineage 2	hca_GSE129096_DRONC_TTATGCTGGCAC_7_Rep2	hca_GSE129096_DROP_TACCGGCAAGCA_7_Rep2	-0.03206846296180621
768	GSE129096_DRONC	GSE129096_DRONC	Alt. Lineage 1	Alt. Lineage 1	hca_GSE129096_DRONC_GCATGATTAAAC_7_Rep2	hca_GSE129096_DRONC_TTATGCTGGCAC_7_Rep2	0.11153956575757507
769	GSE129096_DRONC	GSE129096_DRONC	Alt. Lineage 1	Alt. Lineage 1	hca_GSE129096_DRONC_GTAGGCAGGCAC_7_Rep2	hca_GSE129096_DRONC_TTATGCTGGCAC_7_Rep2	0.15542155646974554
770	GSE129096_DRONC	GSE129096_DROP	Alt. Lineage 1	Alt. Lineage 2	hca_GSE129096_DRONC_TTATGCTGGCAC_7_Rep2	hca_GSE129096_DROP_TCTCTCTGTTTT_7_Rep2	0.027259216014366205
771	GSE129096_DRONC	GSE129096_DROP	Alt. Lineage 1	Cardiomyocyte 1	hca_GSE129096_DRONC_TTATGCTGGCAC_7_Rep2	hca_GSE129096_DROP_GCGTTCAAATAG_15_Rep2	-0.033545176097024454
772	GSE129096_DRONC	GSE129096_DROP	Alt. Lineage 1	Cardiomyocyte 1	hca_GSE129096_DRONC_TTATGCTGGCAC_7_Rep2	hca_GSE129096_DROP_TACAATCTATGC_7_Rep2	0.046243126212924146
773	GSE129096_DRONC	GSE129096_DRONC	Cardiac Progenitor	Alt. Lineage 1	hca_GSE129096_DRONC_GCTCGTTCTTCT_3_Rep1	hca_GSE129096_DRONC_TTATGCTGGCAC_7_Rep2	-0.03447731851880409
774	GSE129096_DRONC	GSE129096_DROP	Alt. Lineage 1	Cardiomyocyte 1	hca_GSE129096_DRONC_TTATGCTGGCAC_7_Rep2	hca_GSE129096_DROP_GTCGGGCAGATG_15_Rep2	-0.10609442362262822
775	GSE129096_DRONC	GSE129096_DRONC	Alt. Lineage 1	Alt. Lineage 1	hca_GSE129096_DRONC_GTCCCTACCTAG_7_Rep2	hca_GSE129096_DRONC_TTATGCTGGCAC_7_Rep2	0.26687254929494975
776	GSE129096_DRONC	GSE129096_DRONC	Cardiomyocyte 1	Alt. Lineage 1	hca_GSE129096_DRONC_TCCTTTGCTGGG_7_Rep1	hca_GSE129096_DRONC_TTATGCTGGCAC_7_Rep2	0.08545330814906926
777	GSE129096_DRONC	GSE129096_DRONC	Cardiomyocyte 1	Alt. Lineage 1	hca_GSE129096_DRONC_TGGAACGGGACT_7_Rep1	hca_GSE129096_DRONC_TTATGCTGGCAC_7_Rep2	0.0038255790980178395
778	GSE129096_DRONC	GSE129096_DRONC	Alt. Lineage 1	Alt. Lineage 1	hca_GSE129096_DRONC_GTATATATTGCT_7_Rep2	hca_GSE129096_DRONC_TTATGCTGGCAC_7_Rep2	0.19065093191475324
779	GSE129096_DRONC	GSE129096_DRONC	Alt. Lineage 1	Alt. Lineage 1	hca_GSE129096_DRONC_CAGGAGAATACA_7_Rep2	hca_GSE129096_DRONC_TTATGCTGGCAC_7_Rep2	0.24880358834381777
780	GSE129096_DRONC	GSE129096_DROP	Alt. Lineage 1	Alt. Lineage 2	hca_GSE129096_DRONC_TTATGCTGGCAC_7_Rep2	hca_GSE129096_DROP_AGTTGACTATCG_7_Rep2	0.030682117662018005
781	GSE129096_DRONC	GSE129096_DROP	Alt. Lineage 1	iPSC	hca_GSE129096_DRONC_TTATGCTGGCAC_7_Rep2	hca_GSE129096_DROP_ATCGTGCCGACC_1_Rep2	-0.13755310340624738
782	GSE129096_DRONC	GSE129096_DRONC	Cardiomyocyte 2	Alt. Lineage 1	hca_GSE129096_DRONC_TATATCTCGAGC_15_Rep2	hca_GSE129096_DRONC_TTATGCTGGCAC_7_Rep2	-0.013923554017694961
783	GSE129096_DRONC	GSE129096_DRONC	Cardiomyocyte 2	Alt. Lineage 1	hca_GSE129096_DRONC_GCCTCCATTCCA_15_Rep2	hca_GSE129096_DRONC_TTATGCTGGCAC_7_Rep2	0.04810907547913157
784	GSE129096_DRONC	GSE129096_DRONC	iPSC	Alt. Lineage 1	hca_GSE129096_DRONC_GCCTTACGCCAT_0_Rep2	hca_GSE129096_DRONC_TTATGCTGGCAC_7_Rep2	-0.15322099275268974
785	GSE129096_DRONC	GSE129096_DRONC	Cardiac Progenitor	Alt. Lineage 1	hca_GSE129096_DRONC_GGCTTTTCTGAC_3_Rep1	hca_GSE129096_DRONC_TTATGCTGGCAC_7_Rep2	-0.02289357273048065
786	GSE129096_DRONC	GSE129096_DRONC	Cardiac Progenitor	Alt. Lineage 1	hca_GSE129096_DRONC_CTTTGCCTTGGT_3_Rep1	hca_GSE129096_DRONC_TTATGCTGGCAC_7_Rep2	0.02163238360755282
787	GSE129096_DRONC	GSE129096_DRONC	Cardiac Progenitor	Alt. Lineage 1	hca_GSE129096_DRONC_TGCCAGACTTAT_3_Rep2	hca_GSE129096_DRONC_TTATGCTGGCAC_7_Rep2	0.03743947296634709
788	GSE129096_DRONC	GSE129096_DRONC	iPSC	Alt. Lineage 1	hca_GSE129096_DRONC_GGTACCAACTGG_1_Rep2	hca_GSE129096_DRONC_TTATGCTGGCAC_7_Rep2	-0.040722564933245886
789	GSE129096_DRONC	GSE129096_DRONC	Cardiac Progenitor	Alt. Lineage 1	hca_GSE129096_DRONC_GGTCACTGGTCC_3_Rep1	hca_GSE129096_DRONC_TTATGCTGGCAC_7_Rep2	-0.060059552059932964
790	GSE129096_DRONC	GSE129096_DRONC	iPSC	Alt. Lineage 1	hca_GSE129096_DRONC_TCTTACCCTTCA_0_Rep2	hca_GSE129096_DRONC_TTATGCTGGCAC_7_Rep2	-0.1195295339677378
791	GSE129096_DRONC	GSE129096_DROP	Alt. Lineage 1	iPSC	hca_GSE129096_DRONC_TTATGCTGGCAC_7_Rep2	hca_GSE129096_DROP_GCGGCGCTTTTG_3_Rep2	-0.061906651126381274
792	GSE129096_DRONC	GSE129096_DRONC	Alt. Lineage 1	Alt. Lineage 1	hca_GSE129096_DRONC_TAGCTCACTTCC_7_Rep2	hca_GSE129096_DRONC_TTATGCTGGCAC_7_Rep2	0.22841087654249703
793	GSE129096_DRONC	GSE129096_DROP	Alt. Lineage 1	Cardiomyocyte 1	hca_GSE129096_DRONC_TTATGCTGGCAC_7_Rep2	hca_GSE129096_DROP_GTCTAAGTCGGC_15_Rep2	-0.1297845454412343
794	GSE129096_DRONC	GSE129096_DROP	Alt. Lineage 1	iPSC	hca_GSE129096_DRONC_TTATGCTGGCAC_7_Rep2	hca_GSE129096_DROP_ATTCATCTACAT_1_Rep2	-0.1860647686722896
795	GSE129096_DRONC	GSE129096_DROP	Alt. Lineage 1	Alt. Lineage 2	hca_GSE129096_DRONC_TTATGCTGGCAC_7_Rep2	hca_GSE129096_DROP_CAGGACGTTACC_7_Rep2	-0.021827818159573242
796	GSE129096_DRONC	GSE129096_DRONC	Cardiomyocyte 1	Alt. Lineage 1	hca_GSE129096_DRONC_TCGTCTCAAGCC_7_Rep1	hca_GSE129096_DRONC_TTATGCTGGCAC_7_Rep2	0.09428914739802541
797	GSE129096_DRONC	GSE129096_DRONC	iPSC	Alt. Lineage 1	hca_GSE129096_DRONC_CGTTTGTATTAT_0_Rep2	hca_GSE129096_DRONC_TTATGCTGGCAC_7_Rep2	-0.12109138537722708
798	GSE129096_DRONC	GSE129096_DRONC	Alt. Lineage 1	Alt. Lineage 1	hca_GSE129096_DRONC_CTCATTACCTCT_7_Rep2	hca_GSE129096_DRONC_TTATGCTGGCAC_7_Rep2	0.2531079994424901
799	GSE129096_DRONC	GSE129096_DRONC	Cardiomyocyte 1	Alt. Lineage 1	hca_GSE129096_DRONC_ACCGGAGAGTAG_7_Rep1	hca_GSE129096_DRONC_TTATGCTGGCAC_7_Rep2	0.09798085018854719
800	GSE129096_DRONC	GSE129096_DRONC	iPSC	Alt. Lineage 1	hca_GSE129096_DRONC_ACCGTTTATGTT_1_Rep2	hca_GSE129096_DRONC_TTATGCTGGCAC_7_Rep2	0.017310305708378437
801	GSE129096_DRONC	GSE129096_DROP	Alt. Lineage 1	Alt. Lineage 1	hca_GSE129096_DRONC_TTATGCTGGCAC_7_Rep2	hca_GSE129096_DROP_TGTGTCTGAATA_7_Rep2	-0.005776436763635262
802	GSE129096_DRONC	GSE129096_DROP	Alt. Lineage 1	Cardiomyocyte 2	hca_GSE129096_DRONC_TTATGCTGGCAC_7_Rep2	hca_GSE129096_DROP_ATAGCCAGAACT_15_Rep2	-0.07853446706633926
803	GSE129096_DRONC	GSE129096_DRONC	Alt. Lineage 1	Alt. Lineage 1	hca_GSE129096_DRONC_TTATGCTGGCAC_7_Rep2	hca_GSE129096_DRONC_TTCACCGCACGT_7_Rep2	0.18039560189280568
804	GSE129096_DRONC	GSE129096_DRONC	Alt. Lineage 1	Alt. Lineage 1	hca_GSE129096_DRONC_TGTAAGAGATTG_7_Rep2	hca_GSE129096_DRONC_TTATGCTGGCAC_7_Rep2	0.1458180008744565
805	GSE129096_DRONC	GSE129096_DROP	Alt. Lineage 1	Alt. Lineage 2	hca_GSE129096_DRONC_TTATGCTGGCAC_7_Rep2	hca_GSE129096_DROP_ATTCTCCTCGGG_7_Rep2	-0.042884919538627164
806	GSE129096_DRONC	GSE129096_DROP	Alt. Lineage 1	Alt. Lineage 2	hca_GSE129096_DRONC_TTATGCTGGCAC_7_Rep2	hca_GSE129096_DROP_GGATCCGCTCGT_7_Rep2	-0.018067190302277103
807	GSE129096_DRONC	GSE129096_DROP	Alt. Lineage 1	Cardiac Progenitor	hca_GSE129096_DRONC_TTATGCTGGCAC_7_Rep2	hca_GSE129096_DROP_ACGATTGGGTGT_3_Rep1	-0.11384996865081076
808	GSE129096_DRONC	GSE129096_DROP	Alt. Lineage 1	Alt. Lineage 1	hca_GSE129096_DRONC_TTATGCTGGCAC_7_Rep2	hca_GSE129096_DROP_AGTAATTTTTGT_7_Rep2	0.021433747210371945
809	GSE129096_DRONC	GSE129096_DROP	Alt. Lineage 1	Alt. Lineage 1	hca_GSE129096_DRONC_TTATGCTGGCAC_7_Rep2	hca_GSE129096_DROP_ATCGGATATCCA_7_Rep2	-0.04649288952488062
810	GSE129096_DRONC	GSE129096_DROP	Alt. Lineage 1	Alt. Lineage 2	hca_GSE129096_DRONC_TTATGCTGGCAC_7_Rep2	hca_GSE129096_DROP_ACGAAAACTCAA_7_Rep2	-0.0894039773036408
811	GSE129096_DRONC	GSE129096_DRONC	iPSC	Alt. Lineage 1	hca_GSE129096_DRONC_GGGAGACTCGAT_1_Rep2	hca_GSE129096_DRONC_TTATGCTGGCAC_7_Rep2	0.06684125462234491
812	GSE129096_DRONC	GSE129096_DROP	Alt. Lineage 1	Alt. Lineage 1	hca_GSE129096_DRONC_TTATGCTGGCAC_7_Rep2	hca_GSE129096_DROP_ATACCCAAAGGA_7_Rep2	-0.03274485941798155
813	GSE129096_DRONC	GSE129096_DRONC	Cardiac Progenitor	Alt. Lineage 1	hca_GSE129096_DRONC_GCTTTTGGTAGG_3_Rep1	hca_GSE129096_DRONC_TTATGCTGGCAC_7_Rep2	-0.06189081835951682
814	GSE129096_DRONC	GSE129096_DRONC	Cardiac Progenitor	Alt. Lineage 1	hca_GSE129096_DRONC_TCGCAATTTCAA_3_Rep1	hca_GSE129096_DRONC_TTATGCTGGCAC_7_Rep2	0.05420060063938048
815	GSE129096_DRONC	GSE129096_DROP	Alt. Lineage 1	Alt. Lineage 2	hca_GSE129096_DRONC_TTATGCTGGCAC_7_Rep2	hca_GSE129096_DROP_CAAGGCCCGAGC_7_Rep2	-0.03436823548019019
816	GSE129096_DRONC	GSE129096_DROP	Alt. Lineage 1	Alt. Lineage 2	hca_GSE129096_DRONC_TTATGCTGGCAC_7_Rep2	hca_GSE129096_DROP_TCACGCAATCTC_7_Rep2	-0.04595550972862683
817	GSE129096_DRONC	GSE129096_DROP	Alt. Lineage 1	Cardiomyocyte 1	hca_GSE129096_DRONC_TTATGCTGGCAC_7_Rep2	hca_GSE129096_DROP_AGAAGTTGGCCG_15_Rep2	-0.12973656273948442
818	GSE129096_DRONC	GSE129096_DROP	Alt. Lineage 1	Cardiomyocyte 1	hca_GSE129096_DRONC_TTATGCTGGCAC_7_Rep2	hca_GSE129096_DROP_AGCGCCACCCTC_15_Rep2	-0.15553709110222913
819	GSE129096_DRONC	GSE129096_DRONC	Alt. Lineage 1	iPSC	hca_GSE129096_DRONC_TTATGCTGGCAC_7_Rep2	hca_GSE129096_DRONC_TTGTGTCTCATG_1_Rep2	0.054077411760144245
820	GSE129096_DRONC	GSE129096_DRONC	Cardiomyocyte 1	Alt. Lineage 1	hca_GSE129096_DRONC_CCCCTTCCATCG_7_Rep1	hca_GSE129096_DRONC_TTATGCTGGCAC_7_Rep2	0.05661711566682659
821	GSE129096_DRONC	GSE129096_DROP	Alt. Lineage 1	Cardiomyocyte 1	hca_GSE129096_DRONC_TTATGCTGGCAC_7_Rep2	hca_GSE129096_DROP_TAAGCGAATGGG_15_Rep2	-0.09442534178805051
822	GSE129096_DRONC	GSE129096_DROP	Alt. Lineage 1	Alt. Lineage 1	hca_GSE129096_DRONC_TTATGCTGGCAC_7_Rep2	hca_GSE129096_DROP_ATTCGGCGAACC_15_Rep2	-0.06094577337241924
823	GSE129096_DRONC	GSE129096_DRONC	Cardiac Progenitor	Alt. Lineage 1	hca_GSE129096_DRONC_CCTTAGATTCTC_3_Rep1	hca_GSE129096_DRONC_TTATGCTGGCAC_7_Rep2	-0.018648788909125802
824	GSE129096_DRONC	GSE129096_DRONC	Cardiac Progenitor	Alt. Lineage 1	hca_GSE129096_DRONC_AACTCATCGAGT_3_Rep1	hca_GSE129096_DRONC_TTATGCTGGCAC_7_Rep2	-0.04609606911515218
825	GSE129096_DRONC	GSE129096_DROP	Alt. Lineage 1	iPSC	hca_GSE129096_DRONC_TTATGCTGGCAC_7_Rep2	hca_GSE129096_DROP_AGGCTTTGGAGT_1_Rep2	-0.1583371772367892
826	GSE129096_DRONC	GSE129096_DROP	Alt. Lineage 1	Alt. Lineage 2	hca_GSE129096_DRONC_TTATGCTGGCAC_7_Rep2	hca_GSE129096_DROP_GTCTTGAAATTC_7_Rep2	-0.01637141053943303
827	GSE129096_DRONC	GSE129096_DRONC	Cardiomyocyte 1	Alt. Lineage 1	hca_GSE129096_DRONC_CCTCTTTAGTGG_7_Rep1	hca_GSE129096_DRONC_TTATGCTGGCAC_7_Rep2	0.011339470727026346
828	GSE129096_DRONC	GSE129096_DROP	Alt. Lineage 1	Alt. Lineage 2	hca_GSE129096_DRONC_TTATGCTGGCAC_7_Rep2	hca_GSE129096_DROP_CTCTGCAACTCC_7_Rep2	-0.10926992743716268
829	GSE129096_DRONC	GSE129096_DROP	Alt. Lineage 1	Cardiomyocyte 2	hca_GSE129096_DRONC_TTATGCTGGCAC_7_Rep2	hca_GSE129096_DROP_GACGTAATAAGG_15_Rep2	-0.02208900422344362
830	GSE129096_DRONC	GSE129096_DRONC	Cardiac Progenitor	Alt. Lineage 1	hca_GSE129096_DRONC_CCAACGTTTGTC_3_Rep1	hca_GSE129096_DRONC_TTATGCTGGCAC_7_Rep2	-0.0030419094243936406
831	GSE129096_DRONC	GSE129096_DRONC	Cardiac Progenitor	Alt. Lineage 1	hca_GSE129096_DRONC_TATCTATTAAGC_3_Rep1	hca_GSE129096_DRONC_TTATGCTGGCAC_7_Rep2	0.02256426821218538
832	GSE129096_DRONC	GSE129096_DRONC	Cardiomyocyte 2	Alt. Lineage 1	hca_GSE129096_DRONC_GAAACTAGGATT_15_Rep2	hca_GSE129096_DRONC_TTATGCTGGCAC_7_Rep2	0.0025777751560872586
833	GSE129096_DRONC	GSE129096_DROP	Alt. Lineage 1	iPSC	hca_GSE129096_DRONC_TTATGCTGGCAC_7_Rep2	hca_GSE129096_DROP_GCGGAACCGTTA_0_Rep2	-0.20079803356623405
834	GSE129096_DRONC	GSE129096_DROP	Alt. Lineage 1	iPSC	hca_GSE129096_DRONC_TTATGCTGGCAC_7_Rep2	hca_GSE129096_DROP_CCGCTTCGCGCT_0_Rep2	-0.1479051956382873
835	GSE129096_DRONC	GSE129096_DRONC	Cardiac Progenitor	Alt. Lineage 1	hca_GSE129096_DRONC_CCGGCACCACTC_3_Rep1	hca_GSE129096_DRONC_TTATGCTGGCAC_7_Rep2	0.07568800369706119
836	GSE129096_DRONC	GSE129096_DRONC	Cardiomyocyte 1	Alt. Lineage 1	hca_GSE129096_DRONC_CGATTGATCAGC_7_Rep2	hca_GSE129096_DRONC_TTATGCTGGCAC_7_Rep2	0.12062955140204279
837	GSE129096_DRONC	GSE129096_DRONC	Cardiomyocyte 2	Alt. Lineage 1	hca_GSE129096_DRONC_GGTCCGCCTTTC_15_Rep2	hca_GSE129096_DRONC_TTATGCTGGCAC_7_Rep2	-0.044014064060202696
838	GSE129096_DRONC	GSE129096_DRONC	Cardiomyocyte 2	Alt. Lineage 1	hca_GSE129096_DRONC_TTACCAATATTG_15_Rep2	hca_GSE129096_DRONC_TTATGCTGGCAC_7_Rep2	0.04158752416248834
839	GSE129096_DRONC	GSE129096_DROP	Alt. Lineage 1	Alt. Lineage 2	hca_GSE129096_DRONC_TTATGCTGGCAC_7_Rep2	hca_GSE129096_DROP_CGTCACATTTTC_7_Rep2	-0.045667641701050865
840	GSE129096_DRONC	GSE129096_DRONC	Cardiac Progenitor	Alt. Lineage 1	hca_GSE129096_DRONC_ATCGAGAGTTTA_3_Rep1	hca_GSE129096_DRONC_TTATGCTGGCAC_7_Rep2	-0.013313280929518667
841	GSE129096_DRONC	GSE129096_DRONC	iPSC	Alt. Lineage 1	hca_GSE129096_DRONC_AAGGACATAGTC_1_Rep2	hca_GSE129096_DRONC_TTATGCTGGCAC_7_Rep2	0.014300881238976881
842	GSE129096_DRONC	GSE129096_DROP	Alt. Lineage 1	Alt. Lineage 2	hca_GSE129096_DRONC_TTATGCTGGCAC_7_Rep2	hca_GSE129096_DROP_AGGATTCGTTCA_7_Rep2	0.00377163197635777
843	GSE129096_DRONC	GSE129096_DRONC	Cardiac Progenitor	Alt. Lineage 1	hca_GSE129096_DRONC_CACCTCCATTCT_3_Rep1	hca_GSE129096_DRONC_TTATGCTGGCAC_7_Rep2	0.0029153179102433535
844	GSE129096_DRONC	GSE129096_DRONC	Cardiac Progenitor	Alt. Lineage 1	hca_GSE129096_DRONC_GACGCATCGACT_3_Rep2	hca_GSE129096_DRONC_TTATGCTGGCAC_7_Rep2	-0.06703440205594191
845	GSE129096_DRONC	GSE129096_DROP	Alt. Lineage 1	iPSC	hca_GSE129096_DRONC_TTATGCTGGCAC_7_Rep2	hca_GSE129096_DROP_GGCCATGAGATT_1_Rep1	-0.1841647317358861
846	GSE129096_DRONC	GSE129096_DROP	Alt. Lineage 1	Cardiomyocyte 1	hca_GSE129096_DRONC_TTATGCTGGCAC_7_Rep2	hca_GSE129096_DROP_TATCATTCCCGT_15_Rep2	-0.03279081263120864
847	GSE129096_DRONC	GSE129096_DROP	Alt. Lineage 1	Cardiomyocyte 1	hca_GSE129096_DRONC_TTATGCTGGCAC_7_Rep2	hca_GSE129096_DROP_TTACCACCGGAC_15_Rep2	-0.11201094789512034
848	GSE129096_DRONC	GSE129096_DROP	Alt. Lineage 1	Alt. Lineage 1	hca_GSE129096_DRONC_TTATGCTGGCAC_7_Rep2	hca_GSE129096_DROP_TGTAACGGTGGA_15_Rep2	-0.15349907725147482
849	GSE129096_DRONC	GSE129096_DRONC	Cardiac Progenitor	Alt. Lineage 1	hca_GSE129096_DRONC_GGCTTCTCCCCT_3_Rep1	hca_GSE129096_DRONC_TTATGCTGGCAC_7_Rep2	-0.0373368188552794
850	GSE129096_DRONC	GSE129096_DROP	Alt. Lineage 1	Alt. Lineage 1	hca_GSE129096_DRONC_TTATGCTGGCAC_7_Rep2	hca_GSE129096_DROP_ATCCACTTTTAA_15_Rep2	-0.109156635362333
851	GSE129096_DRONC	GSE129096_DRONC	Cardiac Progenitor	Alt. Lineage 1	hca_GSE129096_DRONC_CCGTGATAATTA_3_Rep1	hca_GSE129096_DRONC_TTATGCTGGCAC_7_Rep2	-0.0005150889221461341
852	GSE129096_DRONC	GSE129096_DRONC	Cardiomyocyte 2	Alt. Lineage 1	hca_GSE129096_DRONC_AATTCCTCCCCG_15_Rep2	hca_GSE129096_DRONC_TTATGCTGGCAC_7_Rep2	0.024284526209347734
853	GSE129096_DRONC	GSE129096_DROP	Alt. Lineage 1	Cardiomyocyte 1	hca_GSE129096_DRONC_TTATGCTGGCAC_7_Rep2	hca_GSE129096_DROP_TCCGTTGGAAAG_7_Rep2	-0.14087071551710117
854	GSE129096_DRONC	GSE129096_DROP	Alt. Lineage 1	iPSC	hca_GSE129096_DRONC_TTATGCTGGCAC_7_Rep2	hca_GSE129096_DROP_TTCCGTGCGTAT_0_Rep1	-0.21145966112578307
855	GSE129096_DRONC	GSE129096_DRONC	Cardiomyocyte 1	Alt. Lineage 1	hca_GSE129096_DRONC_CCACCTCGACAG_7_Rep1	hca_GSE129096_DRONC_TTATGCTGGCAC_7_Rep2	0.0393119074595667
856	GSE129096_DRONC	GSE129096_DROP	Alt. Lineage 1	Cardiac Progenitor	hca_GSE129096_DRONC_TTATGCTGGCAC_7_Rep2	hca_GSE129096_DROP_GATGCCGTAATC_3_Rep1	-0.09513854135374089
857	GSE129096_DRONC	GSE129096_DRONC	Alt. Lineage 1	Alt. Lineage 1	hca_GSE129096_DRONC_TGAGGCTGGTCG_7_Rep2	hca_GSE129096_DRONC_TTATGCTGGCAC_7_Rep2	0.1678332098358779
858	GSE129096_DRONC	GSE129096_DRONC	Cardiomyocyte 1	Alt. Lineage 1	hca_GSE129096_DRONC_CCTCCGCTCCGG_7_Rep1	hca_GSE129096_DRONC_TTATGCTGGCAC_7_Rep2	0.04762153178799544
859	GSE129096_DRONC	GSE129096_DROP	Alt. Lineage 1	Cardiac Progenitor	hca_GSE129096_DRONC_TTATGCTGGCAC_7_Rep2	hca_GSE129096_DROP_CGGAGGAGATTT_7_Rep2	-0.045625069045448274
860	GSE129096_DRONC	GSE129096_DRONC	Cardiomyocyte 2	Alt. Lineage 1	hca_GSE129096_DRONC_CAATTATGCTAC_15_Rep2	hca_GSE129096_DRONC_TTATGCTGGCAC_7_Rep2	0.042985951010308776
861	GSE129096_DRONC	GSE129096_DRONC	iPSC	Alt. Lineage 1	hca_GSE129096_DRONC_AGGAATGGGATA_0_Rep1	hca_GSE129096_DRONC_TTATGCTGGCAC_7_Rep2	0.10619597004964942
862	GSE129096_DRONC	GSE129096_DROP	Alt. Lineage 1	Cardiac Progenitor	hca_GSE129096_DRONC_TTATGCTGGCAC_7_Rep2	hca_GSE129096_DROP_CTGGCCAAAATT_3_Rep1	-0.11092791461177698
863	GSE129096_DRONC	GSE129096_DROP	Alt. Lineage 1	iPSC	hca_GSE129096_DRONC_TTATGCTGGCAC_7_Rep2	hca_GSE129096_DROP_TTAGCTTCGTTG_1_Rep2	-0.16097957164433252
864	GSE129096_DRONC	GSE129096_DRONC	Cardiomyocyte 2	Alt. Lineage 1	hca_GSE129096_DRONC_TACGCAGAGGTA_15_Rep2	hca_GSE129096_DRONC_TTATGCTGGCAC_7_Rep2	0.01809957245996041
865	GSE129096_DRONC	GSE129096_DROP	Alt. Lineage 1	Alt. Lineage 1	hca_GSE129096_DRONC_TTATGCTGGCAC_7_Rep2	hca_GSE129096_DROP_CACAGCGACAGG_7_Rep2	-0.08345723362579438
866	GSE129096_DRONC	GSE129096_DRONC	Cardiomyocyte 2	Alt. Lineage 1	hca_GSE129096_DRONC_GTCGTCCCACCA_15_Rep2	hca_GSE129096_DRONC_TTATGCTGGCAC_7_Rep2	-0.01807554105849718
867	GSE129096_DRONC	GSE129096_DRONC	Cardiomyocyte 1	Alt. Lineage 1	hca_GSE129096_DRONC_CCGTAGTTTAGG_7_Rep1	hca_GSE129096_DRONC_TTATGCTGGCAC_7_Rep2	0.03205558547206322
868	GSE129096_DRONC	GSE129096_DRONC	iPSC	Alt. Lineage 1	hca_GSE129096_DRONC_TACTCCGGTACG_0_Rep2	hca_GSE129096_DRONC_TTATGCTGGCAC_7_Rep2	-0.10042321154956868
869	GSE129096_DRONC	GSE129096_DRONC	iPSC	Alt. Lineage 1	hca_GSE129096_DRONC_ATTCTTATACCA_0_Rep1	hca_GSE129096_DRONC_TTATGCTGGCAC_7_Rep2	0.08015612246734016
870	GSE129096_DRONC	GSE129096_DROP	Alt. Lineage 1	Cardiomyocyte 1	hca_GSE129096_DRONC_TTATGCTGGCAC_7_Rep2	hca_GSE129096_DROP_GATTACCGTAAA_15_Rep2	0.02301660099966818
871	GSE129096_DRONC	GSE129096_DRONC	Cardiomyocyte 1	Alt. Lineage 1	hca_GSE129096_DRONC_TGTTACTTATTT_7_Rep1	hca_GSE129096_DRONC_TTATGCTGGCAC_7_Rep2	0.023998979315042912
872	GSE129096_DRONC	GSE129096_DRONC	Cardiomyocyte 2	Alt. Lineage 1	hca_GSE129096_DRONC_ATCTAAACTTGC_15_Rep2	hca_GSE129096_DRONC_TTATGCTGGCAC_7_Rep2	0.05870059764590674
873	GSE129096_DRONC	GSE129096_DROP	Alt. Lineage 1	Cardiomyocyte 1	hca_GSE129096_DRONC_TTATGCTGGCAC_7_Rep2	hca_GSE129096_DROP_CTGCATGTCAGG_15_Rep2	-0.11932731273808472
874	GSE129096_DRONC	GSE129096_DROP	Alt. Lineage 1	Cardiomyocyte 2	hca_GSE129096_DRONC_TTATGCTGGCAC_7_Rep2	hca_GSE129096_DROP_ATATCCCAATGA_15_Rep2	-0.08426260064539348
875	GSE129096_DRONC	GSE129096_DRONC	Cardiac Progenitor	Alt. Lineage 1	hca_GSE129096_DRONC_GGCTTACTGTTT_3_Rep1	hca_GSE129096_DRONC_TTATGCTGGCAC_7_Rep2	-0.022509152218795903
876	GSE129096_DRONC	GSE129096_DRONC	iPSC	Alt. Lineage 1	hca_GSE129096_DRONC_GGGCCTTTGAAA_3_Rep2	hca_GSE129096_DRONC_TTATGCTGGCAC_7_Rep2	-0.011841418840523144
877	GSE129096_DRONC	GSE129096_DROP	Alt. Lineage 1	Cardiac Progenitor	hca_GSE129096_DRONC_TTATGCTGGCAC_7_Rep2	hca_GSE129096_DROP_GGTACCTACTTG_3_Rep2	-0.03957104176534387
878	GSE129096_DRONC	GSE129096_DROP	Alt. Lineage 1	Cardiomyocyte 1	hca_GSE129096_DRONC_TTATGCTGGCAC_7_Rep2	hca_GSE129096_DROP_ATGACATTTCTG_15_Rep2	-0.06464368474435389
879	GSE129096_DRONC	GSE129096_DRONC	iPSC	Alt. Lineage 1	hca_GSE129096_DRONC_CTCAAGCCATTT_0_Rep1	hca_GSE129096_DRONC_TTATGCTGGCAC_7_Rep2	-0.04480629517863188
880	GSE129096_DRONC	GSE129096_DROP	Alt. Lineage 1	Cardiomyocyte 2	hca_GSE129096_DRONC_TTATGCTGGCAC_7_Rep2	hca_GSE129096_DROP_ATTCGTATCAAC_15_Rep2	-0.08116806109091823
881	GSE129096_DRONC	GSE129096_DRONC	Cardiac Progenitor	Alt. Lineage 1	hca_GSE129096_DRONC_GGTTTGAAGGCT_3_Rep1	hca_GSE129096_DRONC_TTATGCTGGCAC_7_Rep2	-0.03825824007329093
882	GSE129096_DRONC	GSE129096_DRONC	Alt. Lineage 1	Cardiomyocyte 1	hca_GSE129096_DRONC_TTATGCTGGCAC_7_Rep2	hca_GSE129096_DRONC_TTTATGTCGCGC_7_Rep1	0.05336490899875068
883	GSE129096_DRONC	GSE129096_DROP	Alt. Lineage 1	Alt. Lineage 2	hca_GSE129096_DRONC_TTATGCTGGCAC_7_Rep2	hca_GSE129096_DROP_CTGTCAGGTTAG_7_Rep2	-0.03817876860858771
884	GSE129096_DRONC	GSE129096_DROP	Alt. Lineage 1	Cardiomyocyte 2	hca_GSE129096_DRONC_TTATGCTGGCAC_7_Rep2	hca_GSE129096_DROP_TTCGGCTATCAT_15_Rep2	-0.1075415364407386
885	GSE129096_DRONC	GSE129096_DROP	Alt. Lineage 1	Cardiomyocyte 2	hca_GSE129096_DRONC_TTATGCTGGCAC_7_Rep2	hca_GSE129096_DROP_GCCGCGCTCTTG_15_Rep2	-0.10549303409900612
886	GSE129096_DRONC	GSE129096_DROP	Alt. Lineage 1	Alt. Lineage 2	hca_GSE129096_DRONC_TTATGCTGGCAC_7_Rep2	hca_GSE129096_DROP_CCTTAAGCTACC_7_Rep2	0.024243458079639346
887	GSE129096_DRONC	GSE129096_DRONC	Alt. Lineage 1	Alt. Lineage 1	hca_GSE129096_DRONC_TGCCCGAGAGAG_7_Rep2	hca_GSE129096_DRONC_TTATGCTGGCAC_7_Rep2	0.1466331464672841
888	GSE129096_DRONC	GSE129096_DROP	Alt. Lineage 1	Alt. Lineage 1	hca_GSE129096_DRONC_TTATGCTGGCAC_7_Rep2	hca_GSE129096_DROP_GCCATGTGTCGC_15_Rep2	-0.10339810909929859
889	GSE129096_DRONC	GSE129096_DROP	Alt. Lineage 1	Cardiomyocyte 1	hca_GSE129096_DRONC_TTATGCTGGCAC_7_Rep2	hca_GSE129096_DROP_TTCGTAAGAGTC_7_Rep2	-0.12032169656315861
890	GSE129096_DRONC	GSE129096_DROP	Alt. Lineage 1	Cardiomyocyte 1	hca_GSE129096_DRONC_TTATGCTGGCAC_7_Rep2	hca_GSE129096_DROP_TCCATAACAAAA_15_Rep2	-0.0938755265187401
891	GSE129096_DRONC	GSE129096_DROP	Alt. Lineage 1	Alt. Lineage 2	hca_GSE129096_DRONC_TTATGCTGGCAC_7_Rep2	hca_GSE129096_DROP_GGCCACGCGCTT_7_Rep2	-0.08785114551663642
892	GSE129096_DRONC	GSE129096_DRONC	Alt. Lineage 1	Alt. Lineage 1	hca_GSE129096_DRONC_GTTTGTGATATG_7_Rep2	hca_GSE129096_DRONC_TTATGCTGGCAC_7_Rep2	0.11230297606207285
893	GSE129096_DRONC	GSE129096_DRONC	Cardiomyocyte 2	Alt. Lineage 1	hca_GSE129096_DRONC_TATCGCGGCGAG_15_Rep2	hca_GSE129096_DRONC_TTATGCTGGCAC_7_Rep2	-0.003339053103894596
894	GSE129096_DRONC	GSE129096_DRONC	iPSC	Alt. Lineage 1	hca_GSE129096_DRONC_CCAGAAGGCGCT_0_Rep1	hca_GSE129096_DRONC_TTATGCTGGCAC_7_Rep2	0.07461867837031377
895	GSE129096_DRONC	GSE129096_DROP	Alt. Lineage 1	Cardiac Progenitor	hca_GSE129096_DRONC_TTATGCTGGCAC_7_Rep2	hca_GSE129096_DROP_TTCTTAGAATTC_3_Rep2	-0.12984411706131627
896	GSE129096_DRONC	GSE129096_DROP	Alt. Lineage 1	Cardiomyocyte 2	hca_GSE129096_DRONC_TTATGCTGGCAC_7_Rep2	hca_GSE129096_DROP_CTTGCTGTCGAT_15_Rep2	-0.1285287494529026
897	GSE129096_DRONC	GSE129096_DRONC	Alt. Lineage 1	Alt. Lineage 1	hca_GSE129096_DRONC_TATAGTGTACCC_7_Rep2	hca_GSE129096_DRONC_TTATGCTGGCAC_7_Rep2	0.21526752016064865
898	GSE129096_DRONC	GSE129096_DRONC	Cardiomyocyte 2	Alt. Lineage 1	hca_GSE129096_DRONC_TTAGGTTCGCGA_15_Rep2	hca_GSE129096_DRONC_TTATGCTGGCAC_7_Rep2	-0.03089062499066486
899	GSE129096_DRONC	GSE129096_DRONC	iPSC	Alt. Lineage 1	hca_GSE129096_DRONC_CTGGTAGACTGA_1_Rep2	hca_GSE129096_DRONC_TTATGCTGGCAC_7_Rep2	-0.0063103742061003665
900	GSE129096_DRONC	GSE129096_DROP	Alt. Lineage 1	Cardiomyocyte 1	hca_GSE129096_DRONC_TTATGCTGGCAC_7_Rep2	hca_GSE129096_DROP_GCAGTTATATCA_15_Rep2	0.0020719910548283593
901	GSE129096_DRONC	GSE129096_DROP	Alt. Lineage 1	Cardiomyocyte 2	hca_GSE129096_DRONC_TTATGCTGGCAC_7_Rep2	hca_GSE129096_DROP_CATACAGGAAGT_15_Rep2	-0.11886909271212565
902	GSE129096_DRONC	GSE129096_DROP	Alt. Lineage 1	iPSC	hca_GSE129096_DRONC_TTATGCTGGCAC_7_Rep2	hca_GSE129096_DROP_AGGTCAAGGATA_0_Rep2	-0.137899006241039
903	GSE129096_DRONC	GSE129096_DROP	Alt. Lineage 1	iPSC	hca_GSE129096_DRONC_TTATGCTGGCAC_7_Rep2	hca_GSE129096_DROP_CAGGCAACCGAT_3_Rep2	-0.08745427555656882
904	GSE129096_DRONC	GSE129096_DRONC	Alt. Lineage 1	Alt. Lineage 1	hca_GSE129096_DRONC_TTACAGATCCGT_7_Rep2	hca_GSE129096_DRONC_TTATGCTGGCAC_7_Rep2	0.22840967146717372
905	GSE129096_DRONC	GSE129096_DROP	Alt. Lineage 1	Alt. Lineage 2	hca_GSE129096_DRONC_TTATGCTGGCAC_7_Rep2	hca_GSE129096_DROP_TTAGATTAGCTT_7_Rep2	-0.04714674794894469
906	GSE129096_DRONC	GSE129096_DRONC	Alt. Lineage 1	Alt. Lineage 1	hca_GSE129096_DRONC_TTAACAGTCACC_7_Rep2	hca_GSE129096_DRONC_TTATGCTGGCAC_7_Rep2	0.18361075993765297
907	GSE129096_DRONC	GSE129096_DRONC	Cardiac Progenitor	Alt. Lineage 1	hca_GSE129096_DRONC_GATTTAACTTGA_3_Rep1	hca_GSE129096_DRONC_TTATGCTGGCAC_7_Rep2	0.05159645360770526
908	GSE129096_DRONC	GSE129096_DRONC	Cardiomyocyte 2	Alt. Lineage 1	hca_GSE129096_DRONC_AGTCGAATTGTA_15_Rep2	hca_GSE129096_DRONC_TTATGCTGGCAC_7_Rep2	0.015061428296419987
909	GSE129096_DRONC	GSE129096_DROP	Alt. Lineage 1	Cardiac Progenitor	hca_GSE129096_DRONC_TTATGCTGGCAC_7_Rep2	hca_GSE129096_DROP_ATCGTCCCTCGG_3_Rep1	0.023927594161399668
910	GSE129096_DRONC	GSE129096_DRONC	Alt. Lineage 1	Alt. Lineage 1	hca_GSE129096_DRONC_ACGTTCATTTCG_7_Rep2	hca_GSE129096_DRONC_TTATGCTGGCAC_7_Rep2	0.19042100052595556
911	GSE129096_DRONC	GSE129096_DROP	Alt. Lineage 1	Cardiac Progenitor	hca_GSE129096_DRONC_TTATGCTGGCAC_7_Rep2	hca_GSE129096_DROP_TAGGAAAACCAC_3_Rep2	0.02031495859453314
912	GSE129096_DRONC	GSE129096_DRONC	Alt. Lineage 1	Cardiomyocyte 1	hca_GSE129096_DRONC_TTATGCTGGCAC_7_Rep2	hca_GSE129096_DRONC_TTCTCTTGATGT_7_Rep1	0.06591832513722395
913	GSE129096_DRONC	GSE129096_DROP	Alt. Lineage 1	iPSC	hca_GSE129096_DRONC_TTATGCTGGCAC_7_Rep2	hca_GSE129096_DROP_ATTCCTGCCGAG_1_Rep2	-0.10643506964474891
914	GSE129096_DRONC	GSE129096_DROP	Alt. Lineage 1	Cardiomyocyte 1	hca_GSE129096_DRONC_TTATGCTGGCAC_7_Rep2	hca_GSE129096_DROP_TTCCCTGGCATG_15_Rep2	-0.10252347455649291
915	GSE129096_DRONC	GSE129096_DROP	Alt. Lineage 1	Cardiomyocyte 2	hca_GSE129096_DRONC_TTATGCTGGCAC_7_Rep2	hca_GSE129096_DROP_TTCCACCCAGAC_15_Rep2	-0.10514998252939134
916	GSE129096_DRONC	GSE129096_DRONC	Alt. Lineage 1	Alt. Lineage 1	hca_GSE129096_DRONC_CATGCCCTCACC_7_Rep2	hca_GSE129096_DRONC_TTATGCTGGCAC_7_Rep2	0.11694913267938789
917	GSE129096_DRONC	GSE129096_DRONC	Alt. Lineage 1	Alt. Lineage 1	hca_GSE129096_DRONC_CCATTCGAAGAC_7_Rep2	hca_GSE129096_DRONC_TTATGCTGGCAC_7_Rep2	0.25356298446387515
918	GSE129096_DRONC	GSE129096_DRONC	Cardiomyocyte 2	Alt. Lineage 1	hca_GSE129096_DRONC_ACGATGAGTCTG_15_Rep2	hca_GSE129096_DRONC_TTATGCTGGCAC_7_Rep2	-0.0030487961331853164
919	GSE129096_DRONC	GSE129096_DRONC	Cardiomyocyte 2	Alt. Lineage 1	hca_GSE129096_DRONC_ACCAATATCGTC_15_Rep2	hca_GSE129096_DRONC_TTATGCTGGCAC_7_Rep2	0.04392682339042686
920	GSE129096_DRONC	GSE129096_DRONC	Alt. Lineage 1	Alt. Lineage 1	hca_GSE129096_DRONC_TTATGCTGGCAC_7_Rep2	hca_GSE129096_DRONC_TTCTTCACTAGA_7_Rep2	0.15874122747002806
921	GSE129096_DRONC	GSE129096_DRONC	Cardiomyocyte 2	Alt. Lineage 1	hca_GSE129096_DRONC_AGTCTCGCCACA_15_Rep2	hca_GSE129096_DRONC_TTATGCTGGCAC_7_Rep2	0.07608686692303901
922	GSE129096_DRONC	GSE129096_DROP	Alt. Lineage 1	Alt. Lineage 2	hca_GSE129096_DRONC_TTATGCTGGCAC_7_Rep2	hca_GSE129096_DROP_CTGCACCCTCTG_7_Rep2	0.08275371683248434
923	GSE129096_DRONC	GSE129096_DROP	Alt. Lineage 1	Alt. Lineage 2	hca_GSE129096_DRONC_TTATGCTGGCAC_7_Rep2	hca_GSE129096_DROP_GTGGACGCCCAC_7_Rep2	-0.09385162988839846
924	GSE129096_DRONC	GSE129096_DROP	Alt. Lineage 1	Alt. Lineage 2	hca_GSE129096_DRONC_TTATGCTGGCAC_7_Rep2	hca_GSE129096_DROP_TTCTCAGGCTAA_7_Rep2	-0.031290310627150486
925	GSE129096_DRONC	GSE129096_DROP	Alt. Lineage 1	Cardiomyocyte 2	hca_GSE129096_DRONC_TTATGCTGGCAC_7_Rep2	hca_GSE129096_DROP_CGTGAAATAGCT_15_Rep2	-0.04383577796588711
926	GSE129096_DRONC	GSE129096_DRONC	Alt. Lineage 1	Alt. Lineage 1	hca_GSE129096_DRONC_GTAAGAGAGGTG_7_Rep2	hca_GSE129096_DRONC_TTATGCTGGCAC_7_Rep2	0.22981444664015205
927	GSE129096_DRONC	GSE129096_DRONC	iPSC	Alt. Lineage 1	hca_GSE129096_DRONC_GAACAACTGTCT_1_Rep2	hca_GSE129096_DRONC_TTATGCTGGCAC_7_Rep2	-0.019713621732618813
928	GSE129096_DRONC	GSE129096_DRONC	Alt. Lineage 1	Alt. Lineage 1	hca_GSE129096_DRONC_TCCCAGGCTAGA_7_Rep2	hca_GSE129096_DRONC_TTATGCTGGCAC_7_Rep2	0.1921570957868135
929	GSE129096_DRONC	GSE129096_DRONC	Cardiac Progenitor	Alt. Lineage 1	hca_GSE129096_DRONC_GTGAATTAGTCC_3_Rep1	hca_GSE129096_DRONC_TTATGCTGGCAC_7_Rep2	0.005388099571150273
930	GSE129096_DRONC	GSE129096_DRONC	Alt. Lineage 1	Alt. Lineage 1	hca_GSE129096_DRONC_TCTCAGACACGA_7_Rep2	hca_GSE129096_DRONC_TTATGCTGGCAC_7_Rep2	0.13464668031482308
931	GSE129096_DRONC	GSE129096_DRONC	Cardiomyocyte 1	Alt. Lineage 1	hca_GSE129096_DRONC_GAGAAAACAGAA_7_Rep1	hca_GSE129096_DRONC_TTATGCTGGCAC_7_Rep2	0.015185370350637273
932	GSE129096_DRONC	GSE129096_DRONC	Cardiomyocyte 2	Alt. Lineage 1	hca_GSE129096_DRONC_ACTACCTAAGGA_15_Rep2	hca_GSE129096_DRONC_TTATGCTGGCAC_7_Rep2	0.13996799465458398
933	GSE129096_DRONC	GSE129096_DROP	Alt. Lineage 1	Cardiomyocyte 2	hca_GSE129096_DRONC_TTATGCTGGCAC_7_Rep2	hca_GSE129096_DROP_TTAGAAATGACA_15_Rep2	-0.02761681656534276
934	GSE129096_DRONC	GSE129096_DRONC	Alt. Lineage 1	Cardiomyocyte 2	hca_GSE129096_DRONC_TTATGCTGGCAC_7_Rep2	hca_GSE129096_DRONC_TTGGTATCTGCT_15_Rep2	-0.0016900503180803383
935	GSE129096_DRONC	GSE129096_DROP	Alt. Lineage 1	iPSC	hca_GSE129096_DRONC_TTATGCTGGCAC_7_Rep2	hca_GSE129096_DROP_GCCGTTCTGGCT_1_Rep2	-0.18215921135576485
936	GSE129096_DRONC	GSE129096_DRONC	Alt. Lineage 1	Alt. Lineage 1	hca_GSE129096_DRONC_ACTAATCCAGGC_7_Rep2	hca_GSE129096_DRONC_TTATGCTGGCAC_7_Rep2	0.14794699511524345
937	GSE129096_DRONC	GSE129096_DRONC	Cardiac Progenitor	Alt. Lineage 1	hca_GSE129096_DRONC_TACTGCATCCCC_3_Rep1	hca_GSE129096_DRONC_TTATGCTGGCAC_7_Rep2	-0.033928514674839594
938	GSE129096_DRONC	GSE129096_DROP	Alt. Lineage 1	iPSC	hca_GSE129096_DRONC_TTATGCTGGCAC_7_Rep2	hca_GSE129096_DROP_TCGCCGCTACAG_1_Rep2	-0.11371679533051005
939	GSE129096_DRONC	GSE129096_DRONC	Alt. Lineage 1	Alt. Lineage 1	hca_GSE129096_DRONC_GACGGCTTTTCG_7_Rep2	hca_GSE129096_DRONC_TTATGCTGGCAC_7_Rep2	0.07025519567850402
940	GSE129096_DRONC	GSE129096_DRONC	Cardiomyocyte 2	Alt. Lineage 1	hca_GSE129096_DRONC_GCTGGCAATCTG_15_Rep2	hca_GSE129096_DRONC_TTATGCTGGCAC_7_Rep2	0.003486562460144782
941	GSE129096_DRONC	GSE129096_DRONC	iPSC	Alt. Lineage 1	hca_GSE129096_DRONC_ATTTAGCTGTCT_1_Rep2	hca_GSE129096_DRONC_TTATGCTGGCAC_7_Rep2	-0.013842191394079828
942	GSE129096_DRONC	GSE129096_DRONC	Cardiomyocyte 2	Alt. Lineage 1	hca_GSE129096_DRONC_GAGCACTCGGAG_15_Rep2	hca_GSE129096_DRONC_TTATGCTGGCAC_7_Rep2	0.054414154935350845
943	GSE129096_DRONC	GSE129096_DRONC	iPSC	Alt. Lineage 1	hca_GSE129096_DRONC_CCCTCGTTAATT_0_Rep1	hca_GSE129096_DRONC_TTATGCTGGCAC_7_Rep2	0.015556313711616476
944	GSE129096_DRONC	GSE129096_DROP	Alt. Lineage 1	Cardiomyocyte 1	hca_GSE129096_DRONC_TTATGCTGGCAC_7_Rep2	hca_GSE129096_DROP_GCTTAACGTCCA_15_Rep2	-0.005097287597590983
945	GSE129096_DRONC	GSE129096_DROP	Alt. Lineage 1	Cardiomyocyte 1	hca_GSE129096_DRONC_TTATGCTGGCAC_7_Rep2	hca_GSE129096_DROP_ACCCAAAGGTTG_15_Rep2	-0.006106268258891934
946	GSE129096_DRONC	GSE129096_DRONC	Alt. Lineage 1	Alt. Lineage 1	hca_GSE129096_DRONC_GTATCCAACATA_7_Rep2	hca_GSE129096_DRONC_TTATGCTGGCAC_7_Rep2	0.17662578872613188
947	GSE129096_DRONC	GSE129096_DRONC	Cardiac Progenitor	Alt. Lineage 1	hca_GSE129096_DRONC_AAACGACAATTC_3_Rep2	hca_GSE129096_DRONC_TTATGCTGGCAC_7_Rep2	0.0018532727361263435
948	GSE129096_DRONC	GSE129096_DRONC	Alt. Lineage 1	Cardiac Progenitor	hca_GSE129096_DRONC_TTATGCTGGCAC_7_Rep2	hca_GSE129096_DRONC_TTTAAATCATCC_3_Rep1	-0.06896180051383927
949	GSE129096_DRONC	GSE129096_DRONC	iPSC	Alt. Lineage 1	hca_GSE129096_DRONC_CTATAGATTATT_1_Rep2	hca_GSE129096_DRONC_TTATGCTGGCAC_7_Rep2	-0.023055588123647386
950	GSE129096_DRONC	GSE129096_DROP	Alt. Lineage 1	Alt. Lineage 2	hca_GSE129096_DRONC_TTATGCTGGCAC_7_Rep2	hca_GSE129096_DROP_GGCTCTGACCTT_7_Rep2	-0.019528254275061885
951	GSE129096_DRONC	GSE129096_DROP	Alt. Lineage 1	Cardiomyocyte 2	hca_GSE129096_DRONC_TTATGCTGGCAC_7_Rep2	hca_GSE129096_DROP_TCCGCACAATCG_15_Rep2	-0.07747832066102278
952	GSE129096_DRONC	GSE129096_DRONC	Alt. Lineage 1	Alt. Lineage 1	hca_GSE129096_DRONC_CGCAGATAATCT_7_Rep2	hca_GSE129096_DRONC_TTATGCTGGCAC_7_Rep2	0.1800642712411209
953	GSE129096_DRONC	GSE129096_DRONC	iPSC	Alt. Lineage 1	hca_GSE129096_DRONC_GCTTTATTATGA_0_Rep1	hca_GSE129096_DRONC_TTATGCTGGCAC_7_Rep2	0.07348824199651471
954	GSE129096_DRONC	GSE129096_DROP	Alt. Lineage 1	Alt. Lineage 2	hca_GSE129096_DRONC_TTATGCTGGCAC_7_Rep2	hca_GSE129096_DROP_TCATCTAGTCTT_7_Rep2	-0.03608730188591447
955	GSE129096_DRONC	GSE129096_DRONC	Cardiomyocyte 2	Alt. Lineage 1	hca_GSE129096_DRONC_ACATATTCGATC_15_Rep2	hca_GSE129096_DRONC_TTATGCTGGCAC_7_Rep2	-0.031456421084182784
956	GSE129096_DRONC	GSE129096_DRONC	Cardiac Progenitor	Alt. Lineage 1	hca_GSE129096_DRONC_ACGTCCATCTGC_3_Rep1	hca_GSE129096_DRONC_TTATGCTGGCAC_7_Rep2	-0.059075288662948644
957	GSE129096_DRONC	GSE129096_DRONC	Cardiomyocyte 2	Alt. Lineage 1	hca_GSE129096_DRONC_ATACTGCATCGG_15_Rep2	hca_GSE129096_DRONC_TTATGCTGGCAC_7_Rep2	0.04329108385931568
958	GSE129096_DRONC	GSE129096_DROP	Alt. Lineage 1	Cardiomyocyte 1	hca_GSE129096_DRONC_TTATGCTGGCAC_7_Rep2	hca_GSE129096_DROP_CATTACTATCAC_15_Rep2	-0.009252029247759808
959	GSE129096_DRONC	GSE129096_DROP	Alt. Lineage 1	Cardiomyocyte 2	hca_GSE129096_DRONC_TTATGCTGGCAC_7_Rep2	hca_GSE129096_DROP_TCAGGAATCTGG_15_Rep2	-0.13329222168595956
960	GSE129096_DRONC	GSE129096_DROP	Alt. Lineage 1	iPSC	hca_GSE129096_DRONC_TTATGCTGGCAC_7_Rep2	hca_GSE129096_DROP_CCGACATGTGTT_0_Rep2	-0.12169836382983057
961	GSE129096_DRONC	GSE129096_DRONC	iPSC	Alt. Lineage 1	hca_GSE129096_DRONC_GCAACTCAAGTC_0_Rep2	hca_GSE129096_DRONC_TTATGCTGGCAC_7_Rep2	-0.11672405894368731
962	GSE129096_DRONC	GSE129096_DRONC	Alt. Lineage 1	Alt. Lineage 1	hca_GSE129096_DRONC_TCAGTATTTGTA_7_Rep2	hca_GSE129096_DRONC_TTATGCTGGCAC_7_Rep2	0.12556877614365514
963	GSE129096_DRONC	GSE129096_DRONC	iPSC	Alt. Lineage 1	hca_GSE129096_DRONC_CATTAACCTCCC_0_Rep2	hca_GSE129096_DRONC_TTATGCTGGCAC_7_Rep2	-0.11542279265650235
964	GSE129096_DRONC	GSE129096_DRONC	Cardiomyocyte 2	Alt. Lineage 1	hca_GSE129096_DRONC_GAGGCTCGCATA_15_Rep2	hca_GSE129096_DRONC_TTATGCTGGCAC_7_Rep2	-0.1056852946067286
965	GSE129096_DRONC	GSE129096_DROP	Alt. Lineage 1	Alt. Lineage 2	hca_GSE129096_DRONC_TTATGCTGGCAC_7_Rep2	hca_GSE129096_DROP_CATTCGAACCTT_7_Rep2	-0.010202895155518199
966	GSE129096_DRONC	GSE129096_DRONC	iPSC	Alt. Lineage 1	hca_GSE129096_DRONC_AACTAACGCCAA_0_Rep2	hca_GSE129096_DRONC_TTATGCTGGCAC_7_Rep2	-0.13698441698783248
967	GSE129096_DRONC	GSE129096_DRONC	Cardiomyocyte 2	Alt. Lineage 1	hca_GSE129096_DRONC_ATGTTCTGAAGC_15_Rep2	hca_GSE129096_DRONC_TTATGCTGGCAC_7_Rep2	0.01515896540268391
968	GSE129096_DRONC	GSE129096_DRONC	Alt. Lineage 1	iPSC	hca_GSE129096_DRONC_TTATGCTGGCAC_7_Rep2	hca_GSE129096_DRONC_TTTGGATGCTTT_3_Rep2	-0.029022920942250563
969	GSE129096_DRONC	GSE129096_DRONC	Alt. Lineage 1	Alt. Lineage 1	hca_GSE129096_DRONC_CCTTATTCGCCT_7_Rep2	hca_GSE129096_DRONC_TTATGCTGGCAC_7_Rep2	0.1428100041786854
970	GSE129096_DRONC	GSE129096_DROP	Alt. Lineage 1	Alt. Lineage 2	hca_GSE129096_DRONC_TTATGCTGGCAC_7_Rep2	hca_GSE129096_DROP_TTAGAGGGCACA_7_Rep2	0.10764976361841794
971	GSE129096_DRONC	GSE129096_DROP	Alt. Lineage 1	Cardiomyocyte 2	hca_GSE129096_DRONC_TTATGCTGGCAC_7_Rep2	hca_GSE129096_DROP_CCTCGCGTGGTT_15_Rep2	-0.1267296487577978
972	GSE129096_DRONC	GSE129096_DROP	Alt. Lineage 1	Alt. Lineage 2	hca_GSE129096_DRONC_TTATGCTGGCAC_7_Rep2	hca_GSE129096_DROP_GAAGCAGCAGTC_7_Rep2	-0.017097600726561968
973	GSE129096_DRONC	GSE129096_DRONC	Cardiac Progenitor	Alt. Lineage 1	hca_GSE129096_DRONC_AAAGTTTTTTTT_3_Rep2	hca_GSE129096_DRONC_TTATGCTGGCAC_7_Rep2	-0.02155894422282123
974	GSE129096_DRONC	GSE129096_DRONC	Cardiac Progenitor	Alt. Lineage 1	hca_GSE129096_DRONC_CGGAACTTAATT_3_Rep1	hca_GSE129096_DRONC_TTATGCTGGCAC_7_Rep2	-0.04623840863122797
975	GSE129096_DRONC	GSE129096_DROP	Alt. Lineage 1	Alt. Lineage 2	hca_GSE129096_DRONC_TTATGCTGGCAC_7_Rep2	hca_GSE129096_DROP_TGGCACGCCGTG_7_Rep2	0.14704996228234357
976	GSE129096_DRONC	GSE129096_DRONC	Cardiomyocyte 1	Alt. Lineage 1	hca_GSE129096_DRONC_GGGCAGGCGTAG_7_Rep1	hca_GSE129096_DRONC_TTATGCTGGCAC_7_Rep2	0.0928389227367532
977	GSE129096_DRONC	GSE129096_DROP	Alt. Lineage 1	Cardiomyocyte 2	hca_GSE129096_DRONC_TTATGCTGGCAC_7_Rep2	hca_GSE129096_DROP_AAATAAATCTAA_15_Rep2	0.014825552625531091
978	GSE129096_DRONC	GSE129096_DRONC	Alt. Lineage 1	Alt. Lineage 1	hca_GSE129096_DRONC_GTTTGTGATATA_7_Rep2	hca_GSE129096_DRONC_TTATGCTGGCAC_7_Rep2	0.1616213745230577
979	GSE129096_DRONC	GSE129096_DRONC	Cardiac Progenitor	Alt. Lineage 1	hca_GSE129096_DRONC_AGCTTGAGAACT_3_Rep1	hca_GSE129096_DRONC_TTATGCTGGCAC_7_Rep2	-0.0561540109751808
980	GSE129096_DRONC	GSE129096_DROP	Alt. Lineage 1	Cardiomyocyte 2	hca_GSE129096_DRONC_TTATGCTGGCAC_7_Rep2	hca_GSE129096_DROP_CTTCGTCCGAAT_15_Rep2	-0.06582146327519212
981	GSE129096_DRONC	GSE129096_DROP	Alt. Lineage 1	iPSC	hca_GSE129096_DRONC_TTATGCTGGCAC_7_Rep2	hca_GSE129096_DROP_CGTTCACGACAA_3_Rep2	-0.16008014774928814
982	GSE129096_DRONC	GSE129096_DRONC	iPSC	Alt. Lineage 1	hca_GSE129096_DRONC_CGACGGTTCATA_3_Rep2	hca_GSE129096_DRONC_TTATGCTGGCAC_7_Rep2	-0.024563909970303666
983	GSE129096_DRONC	GSE129096_DRONC	Cardiac Progenitor	Alt. Lineage 1	hca_GSE129096_DRONC_GCATTCTAACGC_3_Rep2	hca_GSE129096_DRONC_TTATGCTGGCAC_7_Rep2	0.01700804852265514
984	GSE129096_DRONC	GSE129096_DRONC	Cardiomyocyte 2	Alt. Lineage 1	hca_GSE129096_DRONC_TACTATAAGCGC_15_Rep2	hca_GSE129096_DRONC_TTATGCTGGCAC_7_Rep2	-0.03037431619080544
985	GSE129096_DRONC	GSE129096_DRONC	Cardiomyocyte 2	Alt. Lineage 1	hca_GSE129096_DRONC_ATTTTGGATAAT_15_Rep2	hca_GSE129096_DRONC_TTATGCTGGCAC_7_Rep2	0.03415061525964458
986	GSE129096_DRONC	GSE129096_DRONC	iPSC	Alt. Lineage 1	hca_GSE129096_DRONC_CTTTTGCGAAAT_0_Rep2	hca_GSE129096_DRONC_TTATGCTGGCAC_7_Rep2	-0.10838335904777407
987	GSE129096_DRONC	GSE129096_DROP	Alt. Lineage 1	Alt. Lineage 2	hca_GSE129096_DRONC_TTATGCTGGCAC_7_Rep2	hca_GSE129096_DROP_TTACGTTTTCTG_7_Rep2	-0.04405502675294737
988	GSE129096_DRONC	GSE129096_DROP	Alt. Lineage 1	Alt. Lineage 2	hca_GSE129096_DRONC_TTATGCTGGCAC_7_Rep2	hca_GSE129096_DROP_ATATTTGCCAAC_7_Rep2	0.09280276997353509
989	GSE129096_DRONC	GSE129096_DROP	Alt. Lineage 1	Cardiac Progenitor	hca_GSE129096_DRONC_TTATGCTGGCAC_7_Rep2	hca_GSE129096_DROP_GTTCATCTGTCT_3_Rep2	-0.10885794999722664
990	GSE129096_DRONC	GSE129096_DRONC	Alt. Lineage 1	Cardiac Progenitor	hca_GSE129096_DRONC_TTATGCTGGCAC_7_Rep2	hca_GSE129096_DRONC_TTTCATTAAGAT_3_Rep2	-0.051997993747204596
991	GSE129096_DRONC	GSE129096_DRONC	Cardiomyocyte 2	Alt. Lineage 1	hca_GSE129096_DRONC_CCGGGACAAAAT_15_Rep2	hca_GSE129096_DRONC_TTATGCTGGCAC_7_Rep2	-0.01879884112919017
992	GSE129096_DRONC	GSE129096_DROP	Alt. Lineage 1	Cardiomyocyte 1	hca_GSE129096_DRONC_TTATGCTGGCAC_7_Rep2	hca_GSE129096_DROP_GTGAAAGTAGCA_15_Rep2	-0.019176984305562028
993	GSE129096_DRONC	GSE129096_DRONC	Cardiomyocyte 2	Alt. Lineage 1	hca_GSE129096_DRONC_TACTTTAAGAGC_15_Rep2	hca_GSE129096_DRONC_TTATGCTGGCAC_7_Rep2	0.09573388735441712
994	GSE129096_DRONC	GSE129096_DRONC	Alt. Lineage 1	Alt. Lineage 1	hca_GSE129096_DRONC_ACATTTACTCCC_7_Rep2	hca_GSE129096_DRONC_TTATGCTGGCAC_7_Rep2	0.2148012711861238
995	GSE129096_DRONC	GSE129096_DRONC	Alt. Lineage 1	Alt. Lineage 1	hca_GSE129096_DRONC_TTATGCTGGCAC_7_Rep2	hca_GSE129096_DRONC_TTTGCCCGTCGA_7_Rep2	0.09341874373644654
996	GSE129096_DRONC	GSE129096_DRONC	Alt. Lineage 1	Cardiomyocyte 2	hca_GSE129096_DRONC_TTATGCTGGCAC_7_Rep2	hca_GSE129096_DRONC_TTTTAGCTAACT_15_Rep2	-0.06132221228250101
997	GSE129096_DRONC	GSE129096_DRONC	Alt. Lineage 1	Cardiomyocyte 2	hca_GSE129096_DRONC_TTATGCTGGCAC_7_Rep2	hca_GSE129096_DRONC_TTCCCCAGGTTC_15_Rep2	-0.0030682701357978015
998	GSE129096_DRONC	GSE129096_DRONC	iPSC	Alt. Lineage 1	hca_GSE129096_DRONC_AGCACGAATACT_0_Rep1	hca_GSE129096_DRONC_TTATGCTGGCAC_7_Rep2	0.036572288023430155
999	GSE129096_DRONC	GSE129096_DRONC	iPSC	Alt. Lineage 1	hca_GSE129096_DRONC_AACCGAAAGGGA_1_Rep2	hca_GSE129096_DRONC_TTATGCTGGCAC_7_Rep2	-0.010179519394601488
1000	GSE129096_DRONC	GSE129096_DRONC	Alt. Lineage 1	Alt. Lineage 1	hca_GSE129096_DRONC_TCTCACTCGAGA_7_Rep2	hca_GSE129096_DRONC_TTATGCTGGCAC_7_Rep2	0.07379292473005206
1001	GSE129096_DRONC	GSE129096_DRONC	Cardiomyocyte 2	Alt. Lineage 1	hca_GSE129096_DRONC_CCGCACCACGAA_15_Rep2	hca_GSE129096_DRONC_TTATGCTGGCAC_7_Rep2	0.013050686338321515
1002	GSE129096_DRONC	GSE129096_DRONC	Alt. Lineage 1	Alt. Lineage 1	hca_GSE129096_DRONC_CCATCAGACTGT_7_Rep2	hca_GSE129096_DRONC_TTATGCTGGCAC_7_Rep2	0.16797916014815895
1003	GSE129096_DRONC	GSE129096_DRONC	Alt. Lineage 1	Alt. Lineage 1	hca_GSE129096_DRONC_CTTAGTCGGCAG_7_Rep2	hca_GSE129096_DRONC_TTATGCTGGCAC_7_Rep2	0.13349673119745353
1004	GSE129096_DRONC	GSE129096_DRONC	Cardiomyocyte 2	Alt. Lineage 1	hca_GSE129096_DRONC_AATGCACTACCG_15_Rep2	hca_GSE129096_DRONC_TTATGCTGGCAC_7_Rep2	-0.0027086549241386315
1005	GSE129096_DRONC	GSE129096_DRONC	Cardiomyocyte 2	Alt. Lineage 1	hca_GSE129096_DRONC_GTGATTTTAGAA_15_Rep2	hca_GSE129096_DRONC_TTATGCTGGCAC_7_Rep2	0.03591203675695409
1006	GSE129096_DRONC	GSE129096_DRONC	Cardiomyocyte 2	Alt. Lineage 1	hca_GSE129096_DRONC_GCCATTGGATCT_15_Rep2	hca_GSE129096_DRONC_TTATGCTGGCAC_7_Rep2	-0.003096222775320623
1007	GSE129096_DRONC	GSE129096_DRONC	Alt. Lineage 1	Alt. Lineage 1	hca_GSE129096_DRONC_TCAAAATTAGGC_7_Rep2	hca_GSE129096_DRONC_TTATGCTGGCAC_7_Rep2	-0.0003308213825627959
1008	GSE129096_DRONC	GSE129096_DRONC	Alt. Lineage 1	Alt. Lineage 1	hca_GSE129096_DRONC_GTGCGTGGTCAC_7_Rep2	hca_GSE129096_DRONC_TTATGCTGGCAC_7_Rep2	0.13164338008801968
1009	GSE129096_DRONC	GSE129096_DRONC	Alt. Lineage 1	Alt. Lineage 1	hca_GSE129096_DRONC_ACTCCGGTGAAG_7_Rep2	hca_GSE129096_DRONC_TTATGCTGGCAC_7_Rep2	0.10478792338969523
1010	GSE129096_DRONC	GSE129096_DRONC	Cardiomyocyte 2	Alt. Lineage 1	hca_GSE129096_DRONC_GTTTATAATCGC_15_Rep2	hca_GSE129096_DRONC_TTATGCTGGCAC_7_Rep2	-0.03519765962927357
1011	GSE129096_DRONC	GSE129096_DRONC	iPSC	Alt. Lineage 1	hca_GSE129096_DRONC_TACATGAGTCAT_0_Rep1	hca_GSE129096_DRONC_TTATGCTGGCAC_7_Rep2	-0.02575837392822855
1012	GSE129096_DRONC	GSE129096_DRONC	Alt. Lineage 1	Alt. Lineage 1	hca_GSE129096_DRONC_TCGTTGGCATTC_7_Rep2	hca_GSE129096_DRONC_TTATGCTGGCAC_7_Rep2	0.1392024052597307
1013	GSE129096_DRONC	GSE129096_DRONC	Alt. Lineage 1	Alt. Lineage 1	hca_GSE129096_DRONC_TTATGCTGGCAC_7_Rep2	hca_GSE129096_DRONC_TTTGTTGAGAAC_7_Rep2	0.14319349967578932
1014	GSE129096_DRONC	GSE129096_DRONC	Cardiomyocyte 1	Alt. Lineage 1	hca_GSE129096_DRONC_CCCCGCGTACTA_7_Rep1	hca_GSE129096_DRONC_TTATGCTGGCAC_7_Rep2	0.09512512814420726
1015	GSE129096_DRONC	GSE129096_DRONC	Cardiomyocyte 1	Alt. Lineage 1	hca_GSE129096_DRONC_ATTCATCTTGTA_7_Rep1	hca_GSE129096_DRONC_TTATGCTGGCAC_7_Rep2	-0.014928452839666928
1016	GSE129096_DRONC	GSE129096_DRONC	Cardiomyocyte 1	Alt. Lineage 1	hca_GSE129096_DRONC_GACATCAGATAG_7_Rep1	hca_GSE129096_DRONC_TTATGCTGGCAC_7_Rep2	0.05778983797810422
1017	GSE129096_DRONC	GSE129096_DRONC	Cardiomyocyte 2	Alt. Lineage 1	hca_GSE129096_DRONC_CGGCATAGCTAT_15_Rep2	hca_GSE129096_DRONC_TTATGCTGGCAC_7_Rep2	-0.009421083802465535
1018	GSE129096_DRONC	GSE129096_DRONC	Alt. Lineage 1	Alt. Lineage 1	hca_GSE129096_DRONC_ACTGTAATATTG_7_Rep2	hca_GSE129096_DRONC_TTATGCTGGCAC_7_Rep2	0.12090369397301648
1019	GSE129096_DRONC	GSE129096_DRONC	Cardiomyocyte 1	Alt. Lineage 1	hca_GSE129096_DRONC_GCCCAAATCTTT_7_Rep1	hca_GSE129096_DRONC_TTATGCTGGCAC_7_Rep2	-0.023366378670972354
1020	GSE129096_DRONC	GSE129096_DRONC	Cardiomyocyte 2	Alt. Lineage 1	hca_GSE129096_DRONC_GTTTTGGGAGGC_15_Rep2	hca_GSE129096_DRONC_TTATGCTGGCAC_7_Rep2	-0.009241235854898555
1021	GSE129096_DRONC	GSE129096_DRONC	Cardiomyocyte 2	Alt. Lineage 1	hca_GSE129096_DRONC_CTAGCCTCTTAA_15_Rep2	hca_GSE129096_DRONC_TTATGCTGGCAC_7_Rep2	-0.01450259445913149
1022	GSE129096_DRONC	GSE129096_DRONC	iPSC	Alt. Lineage 1	hca_GSE129096_DRONC_CCCCAATCTTTC_3_Rep1	hca_GSE129096_DRONC_TTATGCTGGCAC_7_Rep2	-0.10888338307652834
1023	GSE129096_DRONC	GSE129096_DRONC	Alt. Lineage 1	Alt. Lineage 1	hca_GSE129096_DRONC_AGCTCCGATCCT_7_Rep2	hca_GSE129096_DRONC_TTATGCTGGCAC_7_Rep2	0.1522823389893998
1024	GSE129096_DRONC	GSE129096_DRONC	Cardiomyocyte 2	Alt. Lineage 1	hca_GSE129096_DRONC_GCAGTAACTGTT_15_Rep2	hca_GSE129096_DRONC_TTATGCTGGCAC_7_Rep2	-0.07589938794294637
1025	GSE129096_DRONC	GSE129096_DRONC	Alt. Lineage 1	Alt. Lineage 1	hca_GSE129096_DRONC_GGTGATATGACG_7_Rep2	hca_GSE129096_DRONC_TTATGCTGGCAC_7_Rep2	0.16110001781011118
1026	GSE129096_DRONC	GSE129096_DRONC	Alt. Lineage 1	Alt. Lineage 1	hca_GSE129096_DRONC_TCACTAGGATAC_7_Rep2	hca_GSE129096_DRONC_TTATGCTGGCAC_7_Rep2	0.10158648551716865
1027	GSE129096_DRONC	GSE129096_DRONC	iPSC	Alt. Lineage 1	hca_GSE129096_DRONC_ATTTTGTTTTGA_0_Rep2	hca_GSE129096_DRONC_TTATGCTGGCAC_7_Rep2	-0.17896731456607995
1028	GSE129096_DRONC	GSE129096_DRONC	Cardiomyocyte 2	Alt. Lineage 1	hca_GSE129096_DRONC_TGTCAACGCTCT_15_Rep2	hca_GSE129096_DRONC_TTATGCTGGCAC_7_Rep2	0.020273361249872557
1029	GSE129096_DRONC	GSE129096_DRONC	Cardiomyocyte 2	Alt. Lineage 1	hca_GSE129096_DRONC_CTCATATCCCTT_15_Rep2	hca_GSE129096_DRONC_TTATGCTGGCAC_7_Rep2	-0.015077810744973386
1030	GSE129096_DRONC	GSE129096_DRONC	iPSC	Alt. Lineage 1	hca_GSE129096_DRONC_CCCCGACCGAGG_0_Rep2	hca_GSE129096_DRONC_TTATGCTGGCAC_7_Rep2	-0.08972663154848748
1031	GSE129096_DRONC	GSE129096_DRONC	Alt. Lineage 1	Alt. Lineage 1	hca_GSE129096_DRONC_AACACTGGAGAT_7_Rep2	hca_GSE129096_DRONC_TTATGCTGGCAC_7_Rep2	0.12647390175855866
1032	GSE129096_DRONC	GSE129096_DRONC	Alt. Lineage 1	Alt. Lineage 1	hca_GSE129096_DRONC_ACCCACTCAATA_7_Rep2	hca_GSE129096_DRONC_TTATGCTGGCAC_7_Rep2	0.14970626203032356
1033	GSE129096_DRONC	GSE129096_DRONC	Alt. Lineage 1	Cardiomyocyte 2	hca_GSE129096_DRONC_TTATGCTGGCAC_7_Rep2	hca_GSE129096_DRONC_TTGGCTCGCCGC_7_Rep2	0.049755769823786045
1034	GSE129096_DRONC	GSE129096_DRONC	Cardiomyocyte 2	Alt. Lineage 1	hca_GSE129096_DRONC_AAGAACTTAGGA_15_Rep2	hca_GSE129096_DRONC_TTATGCTGGCAC_7_Rep2	-0.057906262487882776
1035	GSE129096_DRONC	GSE129096_DRONC	Cardiomyocyte 2	Alt. Lineage 1	hca_GSE129096_DRONC_CCCGCACCCGAG_15_Rep2	hca_GSE129096_DRONC_TTATGCTGGCAC_7_Rep2	-0.0715166562468521
1036	GSE129096_DRONC	GSE129096_DRONC	iPSC	Alt. Lineage 1	hca_GSE129096_DRONC_TGCATTGTTTTA_0_Rep1	hca_GSE129096_DRONC_TTATGCTGGCAC_7_Rep2	0.02411581059042578
1037	GSE129096_DRONC	GSE129096_DRONC	Alt. Lineage 1	Alt. Lineage 1	hca_GSE129096_DRONC_GACCCACTTCTT_7_Rep2	hca_GSE129096_DRONC_TTATGCTGGCAC_7_Rep2	0.14282421820445923
1038	GSE129096_DRONC	GSE129096_DRONC	Cardiomyocyte 2	Alt. Lineage 1	hca_GSE129096_DRONC_CTCGATACATTG_15_Rep2	hca_GSE129096_DRONC_TTATGCTGGCAC_7_Rep2	-0.07206379666051554
1039	GSE129096_DRONC	GSE129096_DRONC	iPSC	Alt. Lineage 1	hca_GSE129096_DRONC_ACTACCCCAAAT_0_Rep1	hca_GSE129096_DRONC_TTATGCTGGCAC_7_Rep2	-0.027629317384031626
1040	GSE129096_DRONC	GSE129096_DRONC	Alt. Lineage 1	Alt. Lineage 1	hca_GSE129096_DRONC_TTATGCTGGCAC_7_Rep2	hca_GSE129096_DRONC_TTCATTAGTCAG_7_Rep2	0.03631612161870379
1041	GSE129096_DRONC	GSE129096_DRONC	Alt. Lineage 1	Cardiomyocyte 2	hca_GSE129096_DRONC_TTATGCTGGCAC_7_Rep2	hca_GSE129096_DRONC_TTTCGCATTCAG_15_Rep2	-0.046425899581087116
1042	GSE129096_DRONC	GSE129096_DRONC	Cardiomyocyte 2	Alt. Lineage 1	hca_GSE129096_DRONC_CTTCATCTCGCG_15_Rep2	hca_GSE129096_DRONC_TTATGCTGGCAC_7_Rep2	0.008587197560784188
1043	GSE129096_DRONC	GSE129096_DRONC	Alt. Lineage 1	Cardiomyocyte 2	hca_GSE129096_DRONC_TTATGCTGGCAC_7_Rep2	hca_GSE129096_DRONC_TTCTAGCTTAGT_15_Rep2	-0.07432444640312896
1044	GSE129096_DRONC	GSE129096_DRONC	Alt. Lineage 1	Alt. Lineage 1	hca_GSE129096_DRONC_GCGGTCGTGAGT_7_Rep2	hca_GSE129096_DRONC_TTATGCTGGCAC_7_Rep2	0.10047807924044327
1045	GSE129096_DRONC	GSE129096_DRONC	Alt. Lineage 1	Alt. Lineage 1	hca_GSE129096_DRONC_GTGGCTGCTCAC_7_Rep2	hca_GSE129096_DRONC_TTATGCTGGCAC_7_Rep2	0.054764876768747306
1046	GSE129096_DRONC	GSE129096_DRONC	Alt. Lineage 1	Alt. Lineage 1	hca_GSE129096_DRONC_CAGGTTGAGTGC_7_Rep2	hca_GSE129096_DRONC_TTATGCTGGCAC_7_Rep2	0.08690925822150997
1047	GSE129096_DRONC	GSE129096_DRONC	Cardiac Progenitor	Alt. Lineage 1	hca_GSE129096_DRONC_AACTTTCAGATT_3_Rep1	hca_GSE129096_DRONC_TTATGCTGGCAC_7_Rep2	-0.05643704486441914
1048	GSE129096_DRONC	GSE129096_DRONC	Cardiomyocyte 2	Alt. Lineage 1	hca_GSE129096_DRONC_TATTGAAGCTCA_15_Rep2	hca_GSE129096_DRONC_TTATGCTGGCAC_7_Rep2	0.029827524468735156
1049	GSE129096_DRONC	GSE129096_DRONC	iPSC	Alt. Lineage 1	hca_GSE129096_DRONC_TCGAACTCTTTT_0_Rep1	hca_GSE129096_DRONC_TTATGCTGGCAC_7_Rep2	0.0245779489591601
1050	GSE129096_DRONC	GSE129096_DRONC	Cardiomyocyte 2	Alt. Lineage 1	hca_GSE129096_DRONC_ACCATTTTATTA_15_Rep2	hca_GSE129096_DRONC_TTATGCTGGCAC_7_Rep2	-0.009394570287380999
1051	GSE129096_DRONC	GSE129096_DRONC	Cardiomyocyte 1	Alt. Lineage 1	hca_GSE129096_DRONC_GACAACCGAGCC_7_Rep1	hca_GSE129096_DRONC_TTATGCTGGCAC_7_Rep2	0.015973295844997848
1052	GSE129096_DRONC	GSE129096_DRONC	Cardiomyocyte 1	Alt. Lineage 1	hca_GSE129096_DRONC_GAATAACCTCTA_7_Rep1	hca_GSE129096_DRONC_TTATGCTGGCAC_7_Rep2	0.02426853150945152
1053	GSE129096_DRONC	GSE129096_DRONC	Alt. Lineage 1	Alt. Lineage 1	hca_GSE129096_DRONC_TGCTGCGATGTC_7_Rep2	hca_GSE129096_DRONC_TTATGCTGGCAC_7_Rep2	0.07024703615142114
1054	GSE129096_DRONC	GSE129096_DRONC	Cardiomyocyte 2	Alt. Lineage 1	hca_GSE129096_DRONC_CCCTATGGATGT_15_Rep2	hca_GSE129096_DRONC_TTATGCTGGCAC_7_Rep2	-0.002962275667219183
1055	GSE129096_DRONC	GSE129096_DRONC	Alt. Lineage 1	Alt. Lineage 1	hca_GSE129096_DRONC_CTGGGTGTATCT_7_Rep2	hca_GSE129096_DRONC_TTATGCTGGCAC_7_Rep2	0.13728579322535805
1056	GSE129096_DRONC	GSE129096_DRONC	Alt. Lineage 1	Alt. Lineage 1	hca_GSE129096_DRONC_GCTGACCTACAA_7_Rep2	hca_GSE129096_DRONC_TTATGCTGGCAC_7_Rep2	0.07103524144001638
1057	GSE129096_DRONC	GSE129096_DRONC	Alt. Lineage 1	Cardiomyocyte 2	hca_GSE129096_DRONC_TTATGCTGGCAC_7_Rep2	hca_GSE129096_DRONC_TTCTAGGCTTCA_15_Rep2	-0.01621512892216237
1058	GSE129096_DRONC	GSE129096_DRONC	Cardiomyocyte 2	Alt. Lineage 1	hca_GSE129096_DRONC_TTAACGGATGTT_15_Rep2	hca_GSE129096_DRONC_TTATGCTGGCAC_7_Rep2	-0.026824210004756432
1059	GSE129096_DRONC	GSE129096_DRONC	Alt. Lineage 1	Cardiomyocyte 2	hca_GSE129096_DRONC_TTATGCTGGCAC_7_Rep2	hca_GSE129096_DRONC_TTCAGGTTTTTT_15_Rep2	-0.0544376388293113
1060	GSE129096_DRONC	GSE129096_DRONC	Alt. Lineage 1	Alt. Lineage 1	hca_GSE129096_DRONC_GTCGAATATTGC_7_Rep2	hca_GSE129096_DRONC_TTATGCTGGCAC_7_Rep2	0.07316915602651008
1061	GSE129096_DRONC	GSE129096_DRONC	Alt. Lineage 1	Cardiomyocyte 2	hca_GSE129096_DRONC_TTATGCTGGCAC_7_Rep2	hca_GSE129096_DRONC_TTCCACTTCTGT_15_Rep2	-0.032933156765045046
1062	GSE129096_DRONC	GSE129096_DRONC	Cardiomyocyte 1	Alt. Lineage 1	hca_GSE129096_DRONC_GTTTACAATCCC_7_Rep1	hca_GSE129096_DRONC_TTATGCTGGCAC_7_Rep2	-0.013201305550892162
1063	GSE129096_DRONC	GSE129096_DRONC	Alt. Lineage 1	Alt. Lineage 1	hca_GSE129096_DRONC_TCCATATCGGTA_7_Rep2	hca_GSE129096_DRONC_TTATGCTGGCAC_7_Rep2	-0.038881893505930076
1064	GSE129096_DRONC	GSE129096_DRONC	Alt. Lineage 1	Alt. Lineage 1	hca_GSE129096_DRONC_GAGAGTTAATCT_7_Rep2	hca_GSE129096_DRONC_TTATGCTGGCAC_7_Rep2	0.05598260143563194
1065	GSE129096_DRONC	GSE129096_DRONC	Alt. Lineage 1	Alt. Lineage 1	hca_GSE129096_DRONC_AATCAAAGACTC_7_Rep2	hca_GSE129096_DRONC_TTATGCTGGCAC_7_Rep2	0.1071021220995807
1066	GSE129096_DRONC	GSE129096_DRONC	Alt. Lineage 1	Cardiomyocyte 2	hca_GSE129096_DRONC_TTATGCTGGCAC_7_Rep2	hca_GSE129096_DRONC_TTTGAAATTGGT_15_Rep2	-0.10764664999722329
1067	GSE129096_DRONC	GSE129096_DRONC	Cardiomyocyte 1	Alt. Lineage 1	hca_GSE129096_DRONC_CACCTCATAGTC_7_Rep1	hca_GSE129096_DRONC_TTATGCTGGCAC_7_Rep2	-0.04176654001959634
1068	GSE129096_DRONC	GSE129096_DRONC	Alt. Lineage 1	Cardiomyocyte 2	hca_GSE129096_DRONC_TTATGCTGGCAC_7_Rep2	hca_GSE129096_DRONC_TTCAACCCGTTC_15_Rep2	-0.10498122780749797
1069	GSE129096_DRONC	GSE129096_DRONC	iPSC	Alt. Lineage 1	hca_GSE129096_DRONC_TGCCACCACTAT_0_Rep1	hca_GSE129096_DRONC_TTATGCTGGCAC_7_Rep2	0.035930555621805804
1070	GSE129096_DRONC	GSE129096_DRONC	Cardiomyocyte 2	Alt. Lineage 1	hca_GSE129096_DRONC_TCCCCTCGTGCC_15_Rep2	hca_GSE129096_DRONC_TTATGCTGGCAC_7_Rep2	-0.04691451985502626
1071	GSE129096_DRONC	GSE129096_DRONC	Cardiomyocyte 2	Alt. Lineage 1	hca_GSE129096_DRONC_TCACCCTGGTTC_15_Rep2	hca_GSE129096_DRONC_TTATGCTGGCAC_7_Rep2	-0.08218394131722073
1072	GSE129096_DRONC	GSE129096_DRONC	Cardiomyocyte 2	Alt. Lineage 1	hca_GSE129096_DRONC_TGCTCTCCTTAG_15_Rep2	hca_GSE129096_DRONC_TTATGCTGGCAC_7_Rep2	0.0282985738258702
1073	GSE129096_DRONC	GSE129096_DRONC	Cardiomyocyte 1	Alt. Lineage 1	hca_GSE129096_DRONC_AGTTCCTTGGTG_7_Rep1	hca_GSE129096_DRONC_TTATGCTGGCAC_7_Rep2	-0.07177805069207821
1074	GSE129096_DRONC	GSE129096_DRONC	Alt. Lineage 1	Alt. Lineage 1	hca_GSE129096_DRONC_TCACGCATACGT_7_Rep2	hca_GSE129096_DRONC_TTATGCTGGCAC_7_Rep2	0.0920195362178069
1075	GSE129096_DRONC	GSE129096_DRONC	Alt. Lineage 1	Alt. Lineage 1	hca_GSE129096_DRONC_GCGCTCAATTGT_7_Rep2	hca_GSE129096_DRONC_TTATGCTGGCAC_7_Rep2	-0.05770143636489866
1076	GSE129096_DRONC	GSE129096_DRONC	Cardiomyocyte 2	Alt. Lineage 1	hca_GSE129096_DRONC_GGCGACTCTGAA_15_Rep2	hca_GSE129096_DRONC_TTATGCTGGCAC_7_Rep2	-0.06291772518452055
1077	GSE129096_DRONC	GSE129096_DRONC	Alt. Lineage 1	Alt. Lineage 1	hca_GSE129096_DRONC_GTAAGTGGCCCG_7_Rep2	hca_GSE129096_DRONC_TTATGCTGGCAC_7_Rep2	0.049224231154250564
1078	GSE129096_DRONC	GSE129096_DRONC	Alt. Lineage 1	Cardiomyocyte 2	hca_GSE129096_DRONC_TTATGCTGGCAC_7_Rep2	hca_GSE129096_DRONC_TTTTTCTATCCC_15_Rep2	-0.03316614532526385
1079	GSE129096_DRONC	GSE129096_DRONC	Alt. Lineage 1	Alt. Lineage 1	hca_GSE129096_DRONC_CAATCCGTCTTA_7_Rep2	hca_GSE129096_DRONC_TTATGCTGGCAC_7_Rep2	0.08829977986652748
1080	GSE129096_DRONC	GSE129096_DRONC	Cardiomyocyte 2	Alt. Lineage 1	hca_GSE129096_DRONC_GGTCGCCCAACC_15_Rep2	hca_GSE129096_DRONC_TTATGCTGGCAC_7_Rep2	-0.11635104786638961
1081	GSE129096_DRONC	GSE129096_DRONC	Cardiac Progenitor	Alt. Lineage 1	hca_GSE129096_DRONC_CTGGGTCCATTT_3_Rep2	hca_GSE129096_DRONC_TTATGCTGGCAC_7_Rep2	-0.09190043894090039
1082	GSE129096_DRONC	GSE129096_DRONC	Cardiac Progenitor	Alt. Lineage 1	hca_GSE129096_DRONC_GAGAAGGAAGAC_3_Rep2	hca_GSE129096_DRONC_TTATGCTGGCAC_7_Rep2	-0.04264007610193765
1083	GSE129096_DRONC	GSE129096_DRONC	Cardiomyocyte 2	Alt. Lineage 1	hca_GSE129096_DRONC_CTACAGGCGAAG_15_Rep2	hca_GSE129096_DRONC_TTATGCTGGCAC_7_Rep2	-0.04118442004177836
1084	GSE129096_DRONC	GSE129096_DRONC	Cardiomyocyte 1	Alt. Lineage 1	hca_GSE129096_DRONC_CACAATACCTTT_7_Rep1	hca_GSE129096_DRONC_TTATGCTGGCAC_7_Rep2	-0.03590269385561751
1085	GSE129096_DRONC	GSE129096_DRONC	Cardiomyocyte 2	Alt. Lineage 1	hca_GSE129096_DRONC_TCCCGATACTTT_15_Rep2	hca_GSE129096_DRONC_TTATGCTGGCAC_7_Rep2	-0.04552770945006568
1086	GSE129096_DRONC	GSE129096_DRONC	iPSC	Alt. Lineage 1	hca_GSE129096_DRONC_TCATGGAGGACG_0_Rep1	hca_GSE129096_DRONC_TTATGCTGGCAC_7_Rep2	-0.052818824779487406
1087	GSE129096_DRONC	GSE129096_DRONC	Cardiomyocyte 1	Alt. Lineage 1	hca_GSE129096_DRONC_TCCTCTCTTGGT_7_Rep1	hca_GSE129096_DRONC_TTATGCTGGCAC_7_Rep2	-0.019314909551232384
1088	GSE129096_DRONC	GSE129096_DRONC	Cardiomyocyte 2	Alt. Lineage 1	hca_GSE129096_DRONC_TCCGAGGTTTCT_15_Rep2	hca_GSE129096_DRONC_TTATGCTGGCAC_7_Rep2	-0.01995803143262842
1089	GSE129096_DRONC	GSE129096_DRONC	Alt. Lineage 1	Cardiomyocyte 2	hca_GSE129096_DRONC_TTATGCTGGCAC_7_Rep2	hca_GSE129096_DRONC_TTGACGCGATCG_15_Rep2	-0.0496860068358731
1090	GSE129096_DRONC	GSE129096_DRONC	iPSC	Alt. Lineage 1	hca_GSE129096_DRONC_GAATTTAACACT_0_Rep1	hca_GSE129096_DRONC_TTATGCTGGCAC_7_Rep2	-0.009224460300587545
1091	GSE129096_DRONC	GSE129096_DRONC	Cardiomyocyte 1	Alt. Lineage 1	hca_GSE129096_DRONC_AGGATATTTCAG_7_Rep1	hca_GSE129096_DRONC_TTATGCTGGCAC_7_Rep2	0.003634558003609345
1092	GSE129096_DRONC	GSE129096_DRONC	Cardiomyocyte 1	Alt. Lineage 1	hca_GSE129096_DRONC_GACGCCAGCGAT_7_Rep1	hca_GSE129096_DRONC_TTATGCTGGCAC_7_Rep2	-0.03741583994917996
1093	GSE129096_DRONC	GSE129096_DRONC	Cardiomyocyte 1	Alt. Lineage 1	hca_GSE129096_DRONC_ATTTAAACATTC_7_Rep1	hca_GSE129096_DRONC_TTATGCTGGCAC_7_Rep2	-0.01433678675596739
1094	GSE129096_DRONC	GSE129096_DRONC	Alt. Lineage 1	Cardiomyocyte 1	hca_GSE129096_DRONC_TTATGCTGGCAC_7_Rep2	hca_GSE129096_DRONC_TTGTGATAGATG_7_Rep1	-0.06861175096443706
1095	GSE129096_DRONC	GSE129096_DRONC	Cardiomyocyte 1	Alt. Lineage 1	hca_GSE129096_DRONC_GCCGAATCGCAT_7_Rep1	hca_GSE129096_DRONC_TTATGCTGGCAC_7_Rep2	-0.06635864375087142
1096	GSE129096_DRONC	GSE129096_DRONC	Cardiomyocyte 1	Alt. Lineage 1	hca_GSE129096_DRONC_GAGTACAGCATC_7_Rep1	hca_GSE129096_DRONC_TTATGCTGGCAC_7_Rep2	-0.0026424792322834456
1097	GSE129096_DRONC	GSE129096_DRONC	Cardiomyocyte 1	Alt. Lineage 1	hca_GSE129096_DRONC_TGAACATGTCAA_7_Rep1	hca_GSE129096_DRONC_TTATGCTGGCAC_7_Rep2	-0.10246245526358422
1098	GSE129096_DRONC	GSE129096_DRONC	Cardiomyocyte 1	Alt. Lineage 1	hca_GSE129096_DRONC_GCTTGATTTAAC_7_Rep1	hca_GSE129096_DRONC_TTATGCTGGCAC_7_Rep2	-0.22478509603832886
1099	GSE129096_DROP	GSE129096_DROP	Cardiomyocyte 2	Cardiomyocyte 2	hca_GSE129096_DROP_ATCTCACAAACG_15_Rep2	hca_GSE129096_DROP_ATTTACACCGCC_15_Rep2	0.5042508936620435
1100	GSE129096_DROP	GSE129096_DROP	Cardiomyocyte 2	Cardiomyocyte 2	hca_GSE129096_DROP_ATCTCACAAACG_15_Rep2	hca_GSE129096_DROP_CGCTAGGGAGTA_15_Rep2	0.28719100956203525
1101	GSE129096_DRONC	GSE129096_DROP	Cardiac Progenitor	Cardiomyocyte 2	hca_GSE129096_DRONC_GGGAATACCTGC_3_Rep1	hca_GSE129096_DROP_ATCTCACAAACG_15_Rep2	-0.057117871635112616
1102	GSE129096_DROP	GSE129096_DROP	Cardiomyocyte 2	Alt. Lineage 2	hca_GSE129096_DROP_ATCTCACAAACG_15_Rep2	hca_GSE129096_DROP_GAGAACCCTGGC_7_Rep2	0.2848883828651134
1103	GSE129096_DROP	GSE129096_DROP	Cardiomyocyte 2	Alt. Lineage 1	hca_GSE129096_DROP_ATCTCACAAACG_15_Rep2	hca_GSE129096_DROP_TATGCGCCTGCA_7_Rep2	0.16317371737591124
1104	GSE129096_DROP	GSE129096_DROP	Cardiomyocyte 2	Cardiomyocyte 2	hca_GSE129096_DROP_ATCTCACAAACG_15_Rep2	hca_GSE129096_DROP_CACCGCGCCGTA_15_Rep2	0.3765767919439582
1105	GSE129096_DROP	GSE129096_DROP	Cardiomyocyte 2	Cardiomyocyte 2	hca_GSE129096_DROP_ATCTCACAAACG_15_Rep2	hca_GSE129096_DROP_GCTTTTGTTTAG_15_Rep2	0.3566443626695617
1106	GSE129096_DROP	GSE129096_DROP	Cardiomyocyte 2	Cardiomyocyte 1	hca_GSE129096_DROP_ATCTCACAAACG_15_Rep2	hca_GSE129096_DROP_TGATAAGGGGAC_7_Rep2	0.2636451237527383
1107	GSE129096_DROP	GSE129096_DROP	Cardiomyocyte 2	Alt. Lineage 1	hca_GSE129096_DROP_ATCTCACAAACG_15_Rep2	hca_GSE129096_DROP_CTCATAGCACCA_7_Rep1	0.22412856945103632
1108	GSE129096_DROP	GSE129096_DROP	Cardiomyocyte 2	Alt. Lineage 1	hca_GSE129096_DROP_ATCTCACAAACG_15_Rep2	hca_GSE129096_DROP_GCGGCCTCAAAG_7_Rep1	0.07942216494593224
1109	GSE129096_DROP	GSE129096_DROP	Cardiomyocyte 2	Cardiomyocyte 2	hca_GSE129096_DROP_ATCTCACAAACG_15_Rep2	hca_GSE129096_DROP_CGCTGCTGACAA_15_Rep2	0.4488909388926654
1110	GSE129096_DROP	GSE129096_DROP	Cardiomyocyte 2	Alt. Lineage 1	hca_GSE129096_DROP_ATCTCACAAACG_15_Rep2	hca_GSE129096_DROP_TTGCTCCAGCTG_7_Rep2	0.24155104752454915
1111	GSE129096_DROP	GSE129096_DROP	Cardiomyocyte 2	Alt. Lineage 1	hca_GSE129096_DROP_ATCTCACAAACG_15_Rep2	hca_GSE129096_DROP_CAAGCCATATGT_7_Rep2	0.17373612041355524
1112	GSE129096_DROP	GSE129096_DROP	Cardiomyocyte 2	iPSC	hca_GSE129096_DROP_ATCTCACAAACG_15_Rep2	hca_GSE129096_DROP_GAGCGCAGCAAG_1_Rep1	0.3179958512871591
1113	GSE129096_DROP	GSE129096_DROP	Cardiomyocyte 2	Alt. Lineage 1	hca_GSE129096_DROP_ATCTCACAAACG_15_Rep2	hca_GSE129096_DROP_TAGAAGCTATCA_7_Rep2	0.11623408707736038
1114	GSE129096_DROP	GSE129096_DROP	Cardiomyocyte 2	Cardiomyocyte 2	hca_GSE129096_DROP_ATCTCACAAACG_15_Rep2	hca_GSE129096_DROP_CGGATGTTAAGC_15_Rep2	0.4401714128563161
1115	GSE129096_DROP	GSE129096_DROP	Cardiomyocyte 2	Alt. Lineage 1	hca_GSE129096_DROP_ATCTCACAAACG_15_Rep2	hca_GSE129096_DROP_TTATGCTGCAAG_7_Rep2	0.15548243166357945
1116	GSE129096_DROP	GSE129096_DROP	Cardiomyocyte 2	Cardiac Progenitor	hca_GSE129096_DROP_ATCTCACAAACG_15_Rep2	hca_GSE129096_DROP_TTAAACCTGGCG_3_Rep1	0.08557814314182888
1117	GSE129096_DRONC	GSE129096_DROP	Cardiomyocyte 1	Cardiomyocyte 2	hca_GSE129096_DRONC_GCTAACCAAGCC_7_Rep1	hca_GSE129096_DROP_ATCTCACAAACG_15_Rep2	0.020260257079873556
1118	GSE129096_DROP	GSE129096_DROP	Cardiomyocyte 2	Cardiomyocyte 2	hca_GSE129096_DROP_ATCTCACAAACG_15_Rep2	hca_GSE129096_DROP_TTACTACGCATG_15_Rep2	0.43289096660527826
1119	GSE129096_DROP	GSE129096_DROP	Cardiomyocyte 2	iPSC	hca_GSE129096_DROP_ATCTCACAAACG_15_Rep2	hca_GSE129096_DROP_TAGAAGCCTTCT_1_Rep1	0.19271729678000482
1120	GSE129096_DRONC	GSE129096_DROP	Alt. Lineage 1	Cardiomyocyte 2	hca_GSE129096_DRONC_GGACCATGATTC_7_Rep2	hca_GSE129096_DROP_ATCTCACAAACG_15_Rep2	0.04428307176374391
1121	GSE129096_DROP	GSE129096_DROP	iPSC	Cardiomyocyte 2	hca_GSE129096_DROP_AGGGGTCGTCTG_1_Rep1	hca_GSE129096_DROP_ATCTCACAAACG_15_Rep2	0.25790440272568005
1122	GSE129096_DROP	GSE129096_DROP	Cardiac Progenitor	Cardiomyocyte 2	hca_GSE129096_DROP_AACTACTGACGG_3_Rep1	hca_GSE129096_DROP_ATCTCACAAACG_15_Rep2	0.18406543137267284
1123	GSE129096_DROP	GSE129096_DROP	Cardiomyocyte 2	Cardiomyocyte 1	hca_GSE129096_DROP_ATCTCACAAACG_15_Rep2	hca_GSE129096_DROP_TGCGATTACCGC_15_Rep2	0.3470177541098798
1124	GSE129096_DROP	GSE129096_DROP	Cardiomyocyte 2	Alt. Lineage 2	hca_GSE129096_DROP_ATCTCACAAACG_15_Rep2	hca_GSE129096_DROP_GATTAGTACAGC_7_Rep2	0.27749489931711835
1125	GSE129096_DROP	GSE129096_DROP	Alt. Lineage 2	Cardiomyocyte 2	hca_GSE129096_DROP_AGAGTGCAAGAA_7_Rep2	hca_GSE129096_DROP_ATCTCACAAACG_15_Rep2	0.26732313149257814
1126	GSE129096_DROP	GSE129096_DROP	iPSC	Cardiomyocyte 2	hca_GSE129096_DROP_AGCGTACTAGCA_1_Rep1	hca_GSE129096_DROP_ATCTCACAAACG_15_Rep2	0.28087547465114826
1127	GSE129096_DROP	GSE129096_DROP	Cardiomyocyte 1	Cardiomyocyte 2	hca_GSE129096_DROP_AAAGGAAGCACC_15_Rep2	hca_GSE129096_DROP_ATCTCACAAACG_15_Rep2	0.3065236209046127
1128	GSE129096_DROP	GSE129096_DROP	Cardiomyocyte 2	Cardiomyocyte 2	hca_GSE129096_DROP_ATCTCACAAACG_15_Rep2	hca_GSE129096_DROP_GTTGAGATAATG_15_Rep2	0.4880730485925817
1129	GSE129096_DRONC	GSE129096_DROP	iPSC	Cardiomyocyte 2	hca_GSE129096_DRONC_ATTAACCCTCGC_1_Rep2	hca_GSE129096_DROP_ATCTCACAAACG_15_Rep2	-0.01022090705503409
1130	GSE129096_DROP	GSE129096_DROP	Cardiomyocyte 2	Alt. Lineage 2	hca_GSE129096_DROP_ATCTCACAAACG_15_Rep2	hca_GSE129096_DROP_GTTTCACTTCCC_7_Rep2	0.29552747077364006
1131	GSE129096_DROP	GSE129096_DROP	Cardiomyocyte 2	Cardiomyocyte 1	hca_GSE129096_DROP_ATCTCACAAACG_15_Rep2	hca_GSE129096_DROP_TCGGATTTAAGA_15_Rep2	0.27419624735226333
1132	GSE129096_DROP	GSE129096_DROP	iPSC	Cardiomyocyte 2	hca_GSE129096_DROP_ATCCGCGACTTG_0_Rep2	hca_GSE129096_DROP_ATCTCACAAACG_15_Rep2	0.2439400838864202
1133	GSE129096_DROP	GSE129096_DROP	Cardiomyocyte 2	Alt. Lineage 2	hca_GSE129096_DROP_ATCTCACAAACG_15_Rep2	hca_GSE129096_DROP_TGGGCGGATACC_7_Rep2	0.3370093471176958
1134	GSE129096_DRONC	GSE129096_DROP	iPSC	Cardiomyocyte 2	hca_GSE129096_DRONC_ACATCAACCTGC_0_Rep2	hca_GSE129096_DROP_ATCTCACAAACG_15_Rep2	0.0005078112013933156
1135	GSE129096_DROP	GSE129096_DROP	Cardiomyocyte 2	Cardiomyocyte 1	hca_GSE129096_DROP_ATCTCACAAACG_15_Rep2	hca_GSE129096_DROP_TGGCAAGGGGCA_7_Rep1	0.23274010070096074
1136	GSE129096_DROP	GSE129096_DROP	Alt. Lineage 2	Cardiomyocyte 2	hca_GSE129096_DROP_AAAGACGGCATA_7_Rep2	hca_GSE129096_DROP_ATCTCACAAACG_15_Rep2	0.3270134230160625
1137	GSE129096_DROP	GSE129096_DROP	Cardiomyocyte 2	Cardiomyocyte 2	hca_GSE129096_DROP_AACCCCAGGCGC_15_Rep2	hca_GSE129096_DROP_ATCTCACAAACG_15_Rep2	0.3599273840061816
1138	GSE129096_DROP	GSE129096_DROP	Cardiomyocyte 2	Cardiomyocyte 1	hca_GSE129096_DROP_ATCTCACAAACG_15_Rep2	hca_GSE129096_DROP_CTTGGACGGCCT_15_Rep2	0.3939895702585763
1139	GSE129096_DROP	GSE129096_DROP	Cardiomyocyte 2	Alt. Lineage 2	hca_GSE129096_DROP_ATCTCACAAACG_15_Rep2	hca_GSE129096_DROP_GCACCACCATAC_7_Rep2	0.3672422919046021
1140	GSE129096_DROP	GSE129096_DROP	Cardiomyocyte 2	Cardiomyocyte 1	hca_GSE129096_DROP_ATCTCACAAACG_15_Rep2	hca_GSE129096_DROP_ATTAGGCTTTAA_7_Rep1	0.10381860369612272
1141	GSE129096_DROP	GSE129096_DROP	Cardiomyocyte 2	Cardiomyocyte 1	hca_GSE129096_DROP_ATCTCACAAACG_15_Rep2	hca_GSE129096_DROP_GCGATGAAGCAG_7_Rep1	0.2507463059093331
1142	GSE129096_DROP	GSE129096_DROP	Cardiac Progenitor	Cardiomyocyte 2	hca_GSE129096_DROP_ACGAACCATGTT_3_Rep1	hca_GSE129096_DROP_ATCTCACAAACG_15_Rep2	0.15498977968373895
1143	GSE129096_DROP	GSE129096_DROP	Cardiomyocyte 2	Cardiac Progenitor	hca_GSE129096_DROP_ATCTCACAAACG_15_Rep2	hca_GSE129096_DROP_GCACTCTTATCC_3_Rep2	0.15342281280178172
1144	GSE129096_DROP	GSE129096_DROP	Cardiomyocyte 2	Alt. Lineage 2	hca_GSE129096_DROP_ATCTCACAAACG_15_Rep2	hca_GSE129096_DROP_CCACTCAAGAGG_7_Rep2	0.2580307468339399
1145	GSE129096_DRONC	GSE129096_DROP	Cardiac Progenitor	Cardiomyocyte 2	hca_GSE129096_DRONC_AGTGCGCTACTG_3_Rep1	hca_GSE129096_DROP_ATCTCACAAACG_15_Rep2	-0.009297945252431328
1146	GSE129096_DROP	GSE129096_DROP	Cardiomyocyte 2	Alt. Lineage 1	hca_GSE129096_DROP_ATCTCACAAACG_15_Rep2	hca_GSE129096_DROP_CTTGTCGCCACT_15_Rep2	0.24656016367907196
1147	GSE129096_DRONC	GSE129096_DROP	Cardiac Progenitor	Cardiomyocyte 2	hca_GSE129096_DRONC_ACATTCTTGCCG_3_Rep1	hca_GSE129096_DROP_ATCTCACAAACG_15_Rep2	-0.06899450141558772
1148	GSE129096_DRONC	GSE129096_DROP	iPSC	Cardiomyocyte 2	hca_GSE129096_DRONC_ACGAACAAGAGA_1_Rep2	hca_GSE129096_DROP_ATCTCACAAACG_15_Rep2	-0.006280532858561116
1149	GSE129096_DROP	GSE129096_DROP	Cardiomyocyte 2	Cardiac Progenitor	hca_GSE129096_DROP_ATCTCACAAACG_15_Rep2	hca_GSE129096_DROP_GTCCCTTGTAAC_3_Rep1	0.06659388610455397
1150	GSE129096_DROP	GSE129096_DROP	Cardiomyocyte 2	Cardiac Progenitor	hca_GSE129096_DROP_ATCTCACAAACG_15_Rep2	hca_GSE129096_DROP_GCACGTTATCCC_3_Rep1	0.19955376011501857
1151	GSE129096_DROP	GSE129096_DROP	Cardiomyocyte 2	Cardiomyocyte 2	hca_GSE129096_DROP_ATCTCACAAACG_15_Rep2	hca_GSE129096_DROP_TCATACGTGCAT_15_Rep2	0.2437096457497533
1152	GSE129096_DROP	GSE129096_DROP	Cardiomyocyte 2	Alt. Lineage 1	hca_GSE129096_DROP_ATCTCACAAACG_15_Rep2	hca_GSE129096_DROP_CACAATACGCGC_7_Rep2	0.18653334551669465
1153	GSE129096_DROP	GSE129096_DROP	Cardiomyocyte 2	Alt. Lineage 1	hca_GSE129096_DROP_ATCTCACAAACG_15_Rep2	hca_GSE129096_DROP_GCATTCAGGGCC_7_Rep2	0.24348223353951104
1154	GSE129096_DRONC	GSE129096_DROP	Cardiomyocyte 1	Cardiomyocyte 2	hca_GSE129096_DRONC_GTGGACCTCCCG_7_Rep1	hca_GSE129096_DROP_ATCTCACAAACG_15_Rep2	0.010372528110366375
1155	GSE129096_DROP	GSE129096_DROP	Cardiomyocyte 2	Alt. Lineage 2	hca_GSE129096_DROP_ATCTCACAAACG_15_Rep2	hca_GSE129096_DROP_TAGGCCCCCAAT_7_Rep2	0.23785174270771114
1156	GSE129096_DROP	GSE129096_DROP	Cardiomyocyte 2	Cardiac Progenitor	hca_GSE129096_DROP_ATCTCACAAACG_15_Rep2	hca_GSE129096_DROP_ATTACGTCACCC_3_Rep2	0.09973960140751437
1157	GSE129096_DROP	GSE129096_DROP	Cardiomyocyte 2	Alt. Lineage 1	hca_GSE129096_DROP_ATCTCACAAACG_15_Rep2	hca_GSE129096_DROP_CATTCTCCTGCA_7_Rep2	0.20283383131718602
1158	GSE129096_DRONC	GSE129096_DROP	Alt. Lineage 1	Cardiomyocyte 2	hca_GSE129096_DRONC_ATTATTGCTAAA_7_Rep2	hca_GSE129096_DROP_ATCTCACAAACG_15_Rep2	0.024813014744836215
1159	GSE129096_DRONC	GSE129096_DROP	Alt. Lineage 1	Cardiomyocyte 2	hca_GSE129096_DRONC_TCGGTATTCCTT_7_Rep2	hca_GSE129096_DROP_ATCTCACAAACG_15_Rep2	0.015532430592493762
1160	GSE129096_DROP	GSE129096_DROP	Cardiomyocyte 2	iPSC	hca_GSE129096_DROP_ATCTCACAAACG_15_Rep2	hca_GSE129096_DROP_CTGGGACCACTG_1_Rep1	0.2855761683093079
1161	GSE129096_DRONC	GSE129096_DROP	Cardiac Progenitor	Cardiomyocyte 2	hca_GSE129096_DRONC_CTAATTCTTAAA_3_Rep1	hca_GSE129096_DROP_ATCTCACAAACG_15_Rep2	-0.03477191008081926
1162	GSE129096_DRONC	GSE129096_DROP	Cardiomyocyte 1	Cardiomyocyte 2	hca_GSE129096_DRONC_AAATATCGTGTT_7_Rep1	hca_GSE129096_DROP_ATCTCACAAACG_15_Rep2	-0.0029280029169957977
1163	GSE129096_DROP	GSE129096_DROP	Cardiomyocyte 2	Alt. Lineage 2	hca_GSE129096_DROP_ATCTCACAAACG_15_Rep2	hca_GSE129096_DROP_TCCACCTATATT_7_Rep2	0.25310061881213963
1164	GSE129096_DRONC	GSE129096_DROP	Cardiomyocyte 1	Cardiomyocyte 2	hca_GSE129096_DRONC_CGGGTAGCCTCG_7_Rep1	hca_GSE129096_DROP_ATCTCACAAACG_15_Rep2	0.026502909197846147
1165	GSE129096_DROP	GSE129096_DROP	Cardiomyocyte 2	Cardiac Progenitor	hca_GSE129096_DROP_ATCTCACAAACG_15_Rep2	hca_GSE129096_DROP_TCGATCAGACGC_3_Rep1	0.14027548458068184
1166	GSE129096_DROP	GSE129096_DROP	Cardiomyocyte 2	Cardiomyocyte 2	hca_GSE129096_DROP_ATCTCACAAACG_15_Rep2	hca_GSE129096_DROP_TACATTGAGGAC_15_Rep2	0.40700131476916335
1167	GSE129096_DROP	GSE129096_DROP	Cardiomyocyte 1	Cardiomyocyte 2	hca_GSE129096_DROP_AACAATATAGAA_7_Rep2	hca_GSE129096_DROP_ATCTCACAAACG_15_Rep2	0.27685753950932857
1168	GSE129096_DRONC	GSE129096_DROP	Cardiomyocyte 1	Cardiomyocyte 2	hca_GSE129096_DRONC_AGATGTTGGAAG_7_Rep1	hca_GSE129096_DROP_ATCTCACAAACG_15_Rep2	-0.014864807112445977
1169	GSE129096_DROP	GSE129096_DROP	Alt. Lineage 2	Cardiomyocyte 2	hca_GSE129096_DROP_AGCTGTAGACAA_7_Rep2	hca_GSE129096_DROP_ATCTCACAAACG_15_Rep2	0.19806677342817247
1170	GSE129096_DRONC	GSE129096_DROP	Cardiomyocyte 1	Cardiomyocyte 2	hca_GSE129096_DRONC_TAATTCTCCCAG_7_Rep1	hca_GSE129096_DROP_ATCTCACAAACG_15_Rep2	-0.07386321763372372
1171	GSE129096_DRONC	GSE129096_DROP	Cardiomyocyte 1	Cardiomyocyte 2	hca_GSE129096_DRONC_CATAAAAATCGT_7_Rep1	hca_GSE129096_DROP_ATCTCACAAACG_15_Rep2	-0.0543146161897492
1172	GSE129096_DROP	GSE129096_DROP	Cardiomyocyte 2	Cardiomyocyte 1	hca_GSE129096_DROP_ATCTCACAAACG_15_Rep2	hca_GSE129096_DROP_TCGTCTTCTTTC_7_Rep2	0.23994593813411835
1173	GSE129096_DROP	GSE129096_DROP	Cardiomyocyte 2	Cardiac Progenitor	hca_GSE129096_DROP_ATCTCACAAACG_15_Rep2	hca_GSE129096_DROP_ATCTGAGAGCTC_3_Rep1	0.11914792856332512
1174	GSE129096_DRONC	GSE129096_DROP	Cardiomyocyte 1	Cardiomyocyte 2	hca_GSE129096_DRONC_AGCGCCCCGACC_7_Rep1	hca_GSE129096_DROP_ATCTCACAAACG_15_Rep2	0.014414683875922152
1175	GSE129096_DROP	GSE129096_DROP	Cardiomyocyte 2	Cardiomyocyte 1	hca_GSE129096_DROP_ATCTCACAAACG_15_Rep2	hca_GSE129096_DROP_CTAAGTAGCCAG_15_Rep2	0.24017903258127338
1176	GSE129096_DROP	GSE129096_DROP	Cardiomyocyte 2	Alt. Lineage 1	hca_GSE129096_DROP_ATCTCACAAACG_15_Rep2	hca_GSE129096_DROP_TGCAACCAAAGG_7_Rep2	0.1236526369097628
1177	GSE129096_DROP	GSE129096_DROP	Cardiomyocyte 2	Cardiac Progenitor	hca_GSE129096_DROP_ATCTCACAAACG_15_Rep2	hca_GSE129096_DROP_TACACATGTTCC_3_Rep2	0.1556582146225094
1178	GSE129096_DROP	GSE129096_DROP	Cardiomyocyte 2	Cardiomyocyte 1	hca_GSE129096_DROP_ATCTCACAAACG_15_Rep2	hca_GSE129096_DROP_CAATAGAGTCCT_7_Rep2	0.17844621337878297
1179	GSE129096_DROP	GSE129096_DROP	Cardiomyocyte 2	Alt. Lineage 2	hca_GSE129096_DROP_ATCTCACAAACG_15_Rep2	hca_GSE129096_DROP_GAGCCCTGAAGC_7_Rep2	0.336781424253335
1180	GSE129096_DROP	GSE129096_DROP	iPSC	Cardiomyocyte 2	hca_GSE129096_DROP_AGAATGGTAGCG_1_Rep1	hca_GSE129096_DROP_ATCTCACAAACG_15_Rep2	0.2228065234531169
1181	GSE129096_DROP	GSE129096_DROP	Cardiomyocyte 2	Alt. Lineage 2	hca_GSE129096_DROP_ATCTCACAAACG_15_Rep2	hca_GSE129096_DROP_ATGGCACACATA_7_Rep2	0.33917795155041874
1182	GSE129096_DROP	GSE129096_DROP	Cardiomyocyte 2	Cardiomyocyte 2	hca_GSE129096_DROP_ATCTCACAAACG_15_Rep2	hca_GSE129096_DROP_TGGTCACAGCGC_15_Rep2	0.33549120603261473
1183	GSE129096_DRONC	GSE129096_DROP	Cardiac Progenitor	Cardiomyocyte 2	hca_GSE129096_DRONC_GAGTAGTATCGC_3_Rep1	hca_GSE129096_DROP_ATCTCACAAACG_15_Rep2	0.004564404147837098
1184	GSE129096_DROP	GSE129096_DROP	Cardiomyocyte 2	Cardiac Progenitor	hca_GSE129096_DROP_ATCTCACAAACG_15_Rep2	hca_GSE129096_DROP_GAATCGTCGCCT_3_Rep2	0.1518825487369394
1185	GSE129096_DROP	GSE129096_DROP	Cardiomyocyte 2	Cardiomyocyte 2	hca_GSE129096_DROP_AACATAGCCGTC_15_Rep2	hca_GSE129096_DROP_ATCTCACAAACG_15_Rep2	0.3586924478526017
1186	GSE129096_DROP	GSE129096_DROP	Cardiomyocyte 2	Alt. Lineage 2	hca_GSE129096_DROP_ATCTCACAAACG_15_Rep2	hca_GSE129096_DROP_TCCTAATCTCGT_7_Rep2	0.2387745549996565
1187	GSE129096_DROP	GSE129096_DROP	iPSC	Cardiomyocyte 2	hca_GSE129096_DROP_AACCCGCTCCAT_0_Rep2	hca_GSE129096_DROP_ATCTCACAAACG_15_Rep2	0.2388375861792259
1188	GSE129096_DROP	GSE129096_DROP	Cardiomyocyte 2	Alt. Lineage 2	hca_GSE129096_DROP_ATCTCACAAACG_15_Rep2	hca_GSE129096_DROP_CACCGGTTCAAC_7_Rep2	0.21232994366042413
1189	GSE129096_DROP	GSE129096_DROP	Cardiomyocyte 2	Cardiac Progenitor	hca_GSE129096_DROP_ATCTCACAAACG_15_Rep2	hca_GSE129096_DROP_CAATATGCCTTA_3_Rep2	0.19049436430985434
1190	GSE129096_DRONC	GSE129096_DROP	Cardiomyocyte 2	Cardiomyocyte 2	hca_GSE129096_DRONC_GTATCATAAGGA_15_Rep2	hca_GSE129096_DROP_ATCTCACAAACG_15_Rep2	-0.000200556586668732
1191	GSE129096_DROP	GSE129096_DROP	Cardiomyocyte 2	Cardiomyocyte 1	hca_GSE129096_DROP_ATCTCACAAACG_15_Rep2	hca_GSE129096_DROP_CGAATCGGTCAA_7_Rep1	0.24833756698063225
1192	GSE129096_DRONC	GSE129096_DROP	iPSC	Cardiomyocyte 2	hca_GSE129096_DRONC_TCCAAGCCCCGC_1_Rep2	hca_GSE129096_DROP_ATCTCACAAACG_15_Rep2	-0.0038495648955378936
1193	GSE129096_DROP	GSE129096_DROP	Alt. Lineage 1	Cardiomyocyte 2	hca_GSE129096_DROP_ATCATCCTCGCG_7_Rep2	hca_GSE129096_DROP_ATCTCACAAACG_15_Rep2	0.22706513899946923
1194	GSE129096_DRONC	GSE129096_DROP	Cardiomyocyte 1	Cardiomyocyte 2	hca_GSE129096_DRONC_TGTATTAGCTAT_7_Rep1	hca_GSE129096_DROP_ATCTCACAAACG_15_Rep2	-0.051182175659272966
1195	GSE129096_DROP	GSE129096_DROP	Cardiomyocyte 2	Alt. Lineage 1	hca_GSE129096_DROP_ATCTCACAAACG_15_Rep2	hca_GSE129096_DROP_TCCCGATGAATG_15_Rep2	0.23082284394380537
1196	GSE129096_DROP	GSE129096_DROP	Cardiomyocyte 2	Cardiac Progenitor	hca_GSE129096_DROP_ATCTCACAAACG_15_Rep2	hca_GSE129096_DROP_TTTTTGGTTTTA_3_Rep2	0.11620214656572969
1197	GSE129096_DROP	GSE129096_DROP	Cardiomyocyte 2	Cardiac Progenitor	hca_GSE129096_DROP_ATCTCACAAACG_15_Rep2	hca_GSE129096_DROP_CCAAGATGTCAT_3_Rep1	0.03743073690250465
1198	GSE129096_DROP	GSE129096_DROP	Cardiomyocyte 2	Cardiomyocyte 1	hca_GSE129096_DROP_ATCTCACAAACG_15_Rep2	hca_GSE129096_DROP_CCGGGAATAGGA_7_Rep1	0.2211129470123836
1199	GSE129096_DROP	GSE129096_DROP	Cardiomyocyte 2	iPSC	hca_GSE129096_DROP_ATCTCACAAACG_15_Rep2	hca_GSE129096_DROP_TATTTGTCTTAG_0_Rep2	0.12974081471029586
1200	GSE129096_DROP	GSE129096_DROP	Cardiomyocyte 2	Cardiac Progenitor	hca_GSE129096_DROP_ATCTCACAAACG_15_Rep2	hca_GSE129096_DROP_GAAAAGGAGAAC_3_Rep1	0.14216223480599277
1201	GSE129096_DROP	GSE129096_DROP	Cardiomyocyte 2	Cardiomyocyte 1	hca_GSE129096_DROP_ATCTCACAAACG_15_Rep2	hca_GSE129096_DROP_GCACCTGACACA_7_Rep2	0.1970206694362291
1202	GSE129096_DROP	GSE129096_DROP	Cardiomyocyte 2	Alt. Lineage 2	hca_GSE129096_DROP_ATCTCACAAACG_15_Rep2	hca_GSE129096_DROP_TTCACCTGAGAA_7_Rep2	0.24796743168405544
1203	GSE129096_DROP	GSE129096_DROP	Cardiomyocyte 2	iPSC	hca_GSE129096_DROP_ATCTCACAAACG_15_Rep2	hca_GSE129096_DROP_ATGTGTCCCAAA_3_Rep1	0.18556248030461564
1204	GSE129096_DROP	GSE129096_DROP	Cardiomyocyte 2	Cardiomyocyte 1	hca_GSE129096_DROP_ATCTCACAAACG_15_Rep2	hca_GSE129096_DROP_CAAACTGCCTAG_15_Rep2	0.289373179639305
1205	GSE129096_DROP	GSE129096_DROP	Cardiomyocyte 2	Alt. Lineage 1	hca_GSE129096_DROP_ATCTCACAAACG_15_Rep2	hca_GSE129096_DROP_CCGTGCCTATCA_15_Rep2	0.2769764623619597
1206	GSE129096_DRONC	GSE129096_DROP	Cardiac Progenitor	Cardiomyocyte 2	hca_GSE129096_DRONC_GAACGACACCTT_3_Rep1	hca_GSE129096_DROP_ATCTCACAAACG_15_Rep2	-0.05303236420201696
1207	GSE129096_DROP	GSE129096_DROP	Cardiomyocyte 2	Cardiomyocyte 1	hca_GSE129096_DROP_ATCTCACAAACG_15_Rep2	hca_GSE129096_DROP_CAACAGCCTCAA_7_Rep1	0.1706284597109331
1208	GSE129096_DROP	GSE129096_DROP	Cardiomyocyte 2	iPSC	hca_GSE129096_DROP_ATCTCACAAACG_15_Rep2	hca_GSE129096_DROP_CCATATTGTAGT_1_Rep1	0.24661032418624862
1209	GSE129096_DROP	GSE129096_DROP	Cardiomyocyte 2	Alt. Lineage 1	hca_GSE129096_DROP_ATCTCACAAACG_15_Rep2	hca_GSE129096_DROP_CCCAATGGATGC_7_Rep2	0.207625343643564
1210	GSE129096_DRONC	GSE129096_DROP	Cardiomyocyte 2	Cardiomyocyte 2	hca_GSE129096_DRONC_GCCGGTCACACC_15_Rep2	hca_GSE129096_DROP_ATCTCACAAACG_15_Rep2	0.11323488592814901
1211	GSE129096_DROP	GSE129096_DROP	Cardiomyocyte 2	Alt. Lineage 1	hca_GSE129096_DROP_ATCTCACAAACG_15_Rep2	hca_GSE129096_DROP_CCCGCCCGTGCC_7_Rep2	0.13640933104506914
1212	GSE129096_DROP	GSE129096_DROP	Cardiomyocyte 2	Cardiomyocyte 2	hca_GSE129096_DROP_ATCTCACAAACG_15_Rep2	hca_GSE129096_DROP_TAGGACTCCGCG_15_Rep2	0.37238449443527366
1213	GSE129096_DROP	GSE129096_DROP	Cardiomyocyte 1	Cardiomyocyte 2	hca_GSE129096_DROP_AGGCAGGATTAG_7_Rep2	hca_GSE129096_DROP_ATCTCACAAACG_15_Rep2	0.28891303998646034
1214	GSE129096_DRONC	GSE129096_DROP	iPSC	Cardiomyocyte 2	hca_GSE129096_DRONC_TGGCCCTATTAC_1_Rep2	hca_GSE129096_DROP_ATCTCACAAACG_15_Rep2	-0.046977339467451085
1215	GSE129096_DROP	GSE129096_DROP	Cardiomyocyte 2	Cardiomyocyte 1	hca_GSE129096_DROP_ATCTCACAAACG_15_Rep2	hca_GSE129096_DROP_CGCCACGCTGAT_15_Rep2	0.37346833740660657
1216	GSE129096_DROP	GSE129096_DROP	Cardiomyocyte 2	Alt. Lineage 2	hca_GSE129096_DROP_ATCTCACAAACG_15_Rep2	hca_GSE129096_DROP_TTGGGCTGGTAC_7_Rep2	0.1545892107485034
1217	GSE129096_DROP	GSE129096_DROP	Cardiomyocyte 2	Alt. Lineage 2	hca_GSE129096_DROP_ATCTCACAAACG_15_Rep2	hca_GSE129096_DROP_TAGGCCCCCAAA_7_Rep2	0.25115299832739657
1218	GSE129096_DRONC	GSE129096_DROP	Alt. Lineage 1	Cardiomyocyte 2	hca_GSE129096_DRONC_TGCCATCCGTCG_7_Rep2	hca_GSE129096_DROP_ATCTCACAAACG_15_Rep2	0.06852378366456002
1219	GSE129096_DROP	GSE129096_DROP	Cardiomyocyte 2	Alt. Lineage 2	hca_GSE129096_DROP_ATCTCACAAACG_15_Rep2	hca_GSE129096_DROP_TCGTTAGCGCGT_7_Rep2	0.2156389313426481
1220	GSE129096_DROP	GSE129096_DROP	Cardiomyocyte 2	Alt. Lineage 1	hca_GSE129096_DROP_ATCTCACAAACG_15_Rep2	hca_GSE129096_DROP_CATCCGCCTGAT_7_Rep2	0.1923667787467096
1221	GSE129096_DROP	GSE129096_DROP	Alt. Lineage 2	Cardiomyocyte 2	hca_GSE129096_DROP_AACTTCAAGCCT_7_Rep1	hca_GSE129096_DROP_ATCTCACAAACG_15_Rep2	0.15751144025520913
1222	GSE129096_DROP	GSE129096_DROP	iPSC	Cardiomyocyte 2	hca_GSE129096_DROP_ATAAATCTTAGG_0_Rep2	hca_GSE129096_DROP_ATCTCACAAACG_15_Rep2	0.19825615120738116
1223	GSE129096_DROP	GSE129096_DROP	Cardiomyocyte 2	iPSC	hca_GSE129096_DROP_ATCTCACAAACG_15_Rep2	hca_GSE129096_DROP_CTCGGTTGCCAA_0_Rep2	0.24128407390491213
1224	GSE129096_DROP	GSE129096_DROP	Cardiomyocyte 2	iPSC	hca_GSE129096_DROP_ATCTCACAAACG_15_Rep2	hca_GSE129096_DROP_ATTGCTACCGAG_0_Rep1	0.11774298266665251
1225	GSE129096_DROP	GSE129096_DROP	Cardiomyocyte 2	Alt. Lineage 1	hca_GSE129096_DROP_ATCTCACAAACG_15_Rep2	hca_GSE129096_DROP_GACTATTGCTCG_7_Rep1	0.22310368979407313
1226	GSE129096_DROP	GSE129096_DROP	Cardiomyocyte 2	Cardiac Progenitor	hca_GSE129096_DROP_ATCTCACAAACG_15_Rep2	hca_GSE129096_DROP_TCGCCCGAATGG_3_Rep1	0.09799421836170175
1227	GSE129096_DROP	GSE129096_DROP	Cardiomyocyte 2	iPSC	hca_GSE129096_DROP_ATCTCACAAACG_15_Rep2	hca_GSE129096_DROP_GCCTAGAAGAAA_1_Rep2	0.17026932519101168
1228	GSE129096_DROP	GSE129096_DROP	Cardiomyocyte 2	Cardiomyocyte 1	hca_GSE129096_DROP_ATCTCACAAACG_15_Rep2	hca_GSE129096_DROP_CTTCCGAGCTTT_15_Rep2	0.4029086027502746
1229	GSE129096_DROP	GSE129096_DROP	Cardiomyocyte 2	Alt. Lineage 1	hca_GSE129096_DROP_ATCTCACAAACG_15_Rep2	hca_GSE129096_DROP_CTCGATCGCCGA_7_Rep2	0.16599660599446275
1230	GSE129096_DROP	GSE129096_DROP	Alt. Lineage 1	Cardiomyocyte 2	hca_GSE129096_DROP_AGCTCACTGCTC_7_Rep2	hca_GSE129096_DROP_ATCTCACAAACG_15_Rep2	0.18613521999546134
1231	GSE129096_DRONC	GSE129096_DROP	Cardiomyocyte 2	Cardiomyocyte 2	hca_GSE129096_DRONC_GTCATGTTATGA_15_Rep2	hca_GSE129096_DROP_ATCTCACAAACG_15_Rep2	-0.0008075232178677005
1232	GSE129096_DRONC	GSE129096_DROP	Cardiac Progenitor	Cardiomyocyte 2	hca_GSE129096_DRONC_CCCTTCGCAGAC_3_Rep1	hca_GSE129096_DROP_ATCTCACAAACG_15_Rep2	-0.06670370556087657
1233	GSE129096_DROP	GSE129096_DROP	Alt. Lineage 1	Cardiomyocyte 2	hca_GSE129096_DROP_ACAGCCCCCTAA_15_Rep2	hca_GSE129096_DROP_ATCTCACAAACG_15_Rep2	0.24215764087466396
1234	GSE129096_DROP	GSE129096_DROP	Cardiomyocyte 2	Cardiomyocyte 2	hca_GSE129096_DROP_ATCTCACAAACG_15_Rep2	hca_GSE129096_DROP_CGCGCTTGCTGT_15_Rep2	0.32183773219212464
1235	GSE129096_DROP	GSE129096_DROP	Cardiomyocyte 2	Alt. Lineage 2	hca_GSE129096_DROP_ATCTCACAAACG_15_Rep2	hca_GSE129096_DROP_TACGCTTGGCTT_7_Rep2	0.2653003959429714
1236	GSE129096_DROP	GSE129096_DROP	iPSC	Cardiomyocyte 2	hca_GSE129096_DROP_AACCAGTGGATG_1_Rep1	hca_GSE129096_DROP_ATCTCACAAACG_15_Rep2	0.21279030983232472
1237	GSE129096_DRONC	GSE129096_DROP	Cardiomyocyte 1	Cardiomyocyte 2	hca_GSE129096_DRONC_ATTATAACACAG_7_Rep1	hca_GSE129096_DROP_ATCTCACAAACG_15_Rep2	-0.025295485647116367
1238	GSE129096_DROP	GSE129096_DROP	Alt. Lineage 2	Cardiomyocyte 2	hca_GSE129096_DROP_AATGCGAAGATT_7_Rep2	hca_GSE129096_DROP_ATCTCACAAACG_15_Rep2	0.1950831948364674
1239	GSE129096_DROP	GSE129096_DROP	Cardiomyocyte 1	Cardiomyocyte 2	hca_GSE129096_DROP_AGCACAGCATCC_7_Rep1	hca_GSE129096_DROP_ATCTCACAAACG_15_Rep2	0.1281135725792404
1240	GSE129096_DRONC	GSE129096_DROP	Cardiomyocyte 1	Cardiomyocyte 2	hca_GSE129096_DRONC_GGAGTTTATGGC_7_Rep1	hca_GSE129096_DROP_ATCTCACAAACG_15_Rep2	-0.03215556461019897
1241	GSE129096_DROP	GSE129096_DROP	Cardiomyocyte 2	Cardiomyocyte 1	hca_GSE129096_DROP_ATCTCACAAACG_15_Rep2	hca_GSE129096_DROP_GAGAGCTAAACC_15_Rep2	0.35936966825492367
1242	GSE129096_DROP	GSE129096_DROP	Cardiomyocyte 2	iPSC	hca_GSE129096_DROP_ATCTCACAAACG_15_Rep2	hca_GSE129096_DROP_CGCCACAAAGCT_3_Rep2	0.10711898129902031
1243	GSE129096_DROP	GSE129096_DROP	Cardiomyocyte 2	iPSC	hca_GSE129096_DROP_ATCTCACAAACG_15_Rep2	hca_GSE129096_DROP_CAGCTACCACTT_0_Rep1	0.12172937344905033
1244	GSE129096_DROP	GSE129096_DROP	Cardiomyocyte 2	Alt. Lineage 1	hca_GSE129096_DROP_ATCTCACAAACG_15_Rep2	hca_GSE129096_DROP_CAATCCATAGAA_15_Rep2	0.19924219489778405
1245	GSE129096_DRONC	GSE129096_DROP	Alt. Lineage 1	Cardiomyocyte 2	hca_GSE129096_DRONC_AAGGTGACCTGA_7_Rep1	hca_GSE129096_DROP_ATCTCACAAACG_15_Rep2	-0.06301174216109118
1246	GSE129096_DRONC	GSE129096_DROP	Cardiomyocyte 1	Cardiomyocyte 2	hca_GSE129096_DRONC_CTTACCACATAG_7_Rep1	hca_GSE129096_DROP_ATCTCACAAACG_15_Rep2	0.013159350679661674
1247	GSE129096_DRONC	GSE129096_DROP	Cardiac Progenitor	Cardiomyocyte 2	hca_GSE129096_DRONC_TAGGCCCGCGGC_3_Rep1	hca_GSE129096_DROP_ATCTCACAAACG_15_Rep2	-0.08351720771811144
1248	GSE129096_DROP	GSE129096_DROP	Cardiomyocyte 2	Cardiomyocyte 2	hca_GSE129096_DROP_ATCTCACAAACG_15_Rep2	hca_GSE129096_DROP_GTTCAGAGTAGC_15_Rep2	0.34096531064728364
1249	GSE129096_DROP	GSE129096_DROP	Cardiomyocyte 2	Cardiomyocyte 1	hca_GSE129096_DROP_ATCTCACAAACG_15_Rep2	hca_GSE129096_DROP_GCCCCATCCTCA_15_Rep2	0.2661286156692346
1250	GSE129096_DRONC	GSE129096_DROP	Cardiac Progenitor	Cardiomyocyte 2	hca_GSE129096_DRONC_TGTAGTAGTTGA_3_Rep1	hca_GSE129096_DROP_ATCTCACAAACG_15_Rep2	-0.09293760260706874
1251	GSE129096_DROP	GSE129096_DROP	Cardiac Progenitor	Cardiomyocyte 2	hca_GSE129096_DROP_ACGACATGCGCG_3_Rep1	hca_GSE129096_DROP_ATCTCACAAACG_15_Rep2	0.13313951873675955
1252	GSE129096_DROP	GSE129096_DROP	Cardiomyocyte 2	Cardiac Progenitor	hca_GSE129096_DROP_ATCTCACAAACG_15_Rep2	hca_GSE129096_DROP_TGAAGTTAGTTA_3_Rep1	0.11110601467671699
1253	GSE129096_DRONC	GSE129096_DROP	Cardiac Progenitor	Cardiomyocyte 2	hca_GSE129096_DRONC_GTTTCATCACCA_3_Rep1	hca_GSE129096_DROP_ATCTCACAAACG_15_Rep2	-0.09336975630997069
1254	GSE129096_DROP	GSE129096_DROP	Cardiomyocyte 2	Cardiomyocyte 1	hca_GSE129096_DROP_ATCTCACAAACG_15_Rep2	hca_GSE129096_DROP_GGTCTAACTAAT_15_Rep2	0.16878680887681663
1255	GSE129096_DROP	GSE129096_DROP	Cardiomyocyte 2	Alt. Lineage 1	hca_GSE129096_DROP_ATCTCACAAACG_15_Rep2	hca_GSE129096_DROP_CAGTCTTACTTC_7_Rep1	0.12805740456380899
1256	GSE129096_DROP	GSE129096_DROP	Cardiomyocyte 2	Cardiac Progenitor	hca_GSE129096_DROP_ATCTCACAAACG_15_Rep2	hca_GSE129096_DROP_TCCTCGGTTTGT_3_Rep1	0.0711045722939676
1257	GSE129096_DROP	GSE129096_DROP	Cardiomyocyte 2	Cardiomyocyte 1	hca_GSE129096_DROP_ATCTCACAAACG_15_Rep2	hca_GSE129096_DROP_CTTGTAGATACG_7_Rep2	0.2608057703898854
1258	GSE129096_DROP	GSE129096_DROP	Cardiomyocyte 2	iPSC	hca_GSE129096_DROP_ATCTCACAAACG_15_Rep2	hca_GSE129096_DROP_TTTTACGGGAGA_1_Rep1	0.20651065260748336
1259	GSE129096_DROP	GSE129096_DROP	Cardiomyocyte 2	iPSC	hca_GSE129096_DROP_ATCTCACAAACG_15_Rep2	hca_GSE129096_DROP_GCAGGTTTAGAG_1_Rep1	0.2391496068736072
1260	GSE129096_DROP	GSE129096_DROP	Alt. Lineage 1	Cardiomyocyte 2	hca_GSE129096_DROP_ATCCCTAGTCAT_7_Rep2	hca_GSE129096_DROP_ATCTCACAAACG_15_Rep2	0.14728458124446497
1261	GSE129096_DROP	GSE129096_DROP	Cardiomyocyte 2	Alt. Lineage 2	hca_GSE129096_DROP_ATCTCACAAACG_15_Rep2	hca_GSE129096_DROP_GACTGATTAAAG_7_Rep2	0.16556993522705832
1262	GSE129096_DROP	GSE129096_DROP	Cardiomyocyte 2	iPSC	hca_GSE129096_DROP_ATCTCACAAACG_15_Rep2	hca_GSE129096_DROP_TCCCATCCTGAG_1_Rep1	0.18098384220432484
1263	GSE129096_DROP	GSE129096_DROP	Cardiomyocyte 2	Cardiac Progenitor	hca_GSE129096_DROP_ATCTCACAAACG_15_Rep2	hca_GSE129096_DROP_CCAATTTGACCA_3_Rep2	0.1682891526396315
1264	GSE129096_DROP	GSE129096_DROP	Cardiomyocyte 2	Cardiomyocyte 1	hca_GSE129096_DROP_ATCTCACAAACG_15_Rep2	hca_GSE129096_DROP_TTGTCGCCGTTG_15_Rep2	0.3421335885938349
1265	GSE129096_DROP	GSE129096_DROP	Cardiomyocyte 2	iPSC	hca_GSE129096_DROP_ATCTCACAAACG_15_Rep2	hca_GSE129096_DROP_CCTCGGAGCCAA_0_Rep2	0.21847127989441217
1266	GSE129096_DROP	GSE129096_DROP	Cardiomyocyte 2	Cardiomyocyte 2	hca_GSE129096_DROP_AATTTCCGTACA_15_Rep2	hca_GSE129096_DROP_ATCTCACAAACG_15_Rep2	0.3146169009640176
1267	GSE129096_DROP	GSE129096_DROP	Cardiomyocyte 2	Alt. Lineage 2	hca_GSE129096_DROP_ATCTCACAAACG_15_Rep2	hca_GSE129096_DROP_TGGTGGAGACAT_7_Rep2	0.18723147118107486
1268	GSE129096_DROP	GSE129096_DROP	Cardiomyocyte 2	iPSC	hca_GSE129096_DROP_ATCTCACAAACG_15_Rep2	hca_GSE129096_DROP_TTCCAACTTCAC_0_Rep2	0.03872346250738956
1269	GSE129096_DRONC	GSE129096_DROP	Cardiomyocyte 1	Cardiomyocyte 2	hca_GSE129096_DRONC_TTGTCGGCTGTG_7_Rep1	hca_GSE129096_DROP_ATCTCACAAACG_15_Rep2	-0.02366706478723457
1270	GSE129096_DROP	GSE129096_DROP	Cardiomyocyte 2	Cardiomyocyte 1	hca_GSE129096_DROP_ATCTCACAAACG_15_Rep2	hca_GSE129096_DROP_CGTCTCTGGCAA_15_Rep2	0.39251564446429976
1271	GSE129096_DROP	GSE129096_DROP	Cardiomyocyte 2	iPSC	hca_GSE129096_DROP_ATCTCACAAACG_15_Rep2	hca_GSE129096_DROP_GGTTCCCTCAAA_1_Rep1	0.20669602354934702
1272	GSE129096_DROP	GSE129096_DROP	Cardiomyocyte 2	Cardiomyocyte 2	hca_GSE129096_DROP_ATCTCACAAACG_15_Rep2	hca_GSE129096_DROP_GATGTGTGTGTT_15_Rep2	0.16617153733455692
1273	GSE129096_DROP	GSE129096_DROP	Cardiomyocyte 2	Alt. Lineage 1	hca_GSE129096_DROP_ATCTCACAAACG_15_Rep2	hca_GSE129096_DROP_TCAGAGCCTCTG_15_Rep2	0.13894868946948735
1274	GSE129096_DROP	GSE129096_DROP	Cardiomyocyte 2	Alt. Lineage 2	hca_GSE129096_DROP_ATCTCACAAACG_15_Rep2	hca_GSE129096_DROP_TAGCCGGCTCCC_7_Rep2	0.23995561328214254
1275	GSE129096_DROP	GSE129096_DROP	Cardiomyocyte 2	Cardiomyocyte 1	hca_GSE129096_DROP_ATCTCACAAACG_15_Rep2	hca_GSE129096_DROP_CACTGGTACCCT_7_Rep1	0.2112201324560905
1276	GSE129096_DROP	GSE129096_DROP	Cardiomyocyte 2	iPSC	hca_GSE129096_DROP_ATCTCACAAACG_15_Rep2	hca_GSE129096_DROP_CATAGGCCTCTA_0_Rep2	0.23497894892799742
1277	GSE129096_DRONC	GSE129096_DROP	Cardiomyocyte 1	Cardiomyocyte 2	hca_GSE129096_DRONC_CATTAAGTGCAT_7_Rep1	hca_GSE129096_DROP_ATCTCACAAACG_15_Rep2	-0.05567723310515005
1278	GSE129096_DROP	GSE129096_DROP	Cardiomyocyte 2	Cardiomyocyte 2	hca_GSE129096_DROP_ATCTCACAAACG_15_Rep2	hca_GSE129096_DROP_CCTAAGTTAGGA_15_Rep2	0.33152120903369464
1279	GSE129096_DROP	GSE129096_DROP	Cardiomyocyte 2	Cardiac Progenitor	hca_GSE129096_DROP_ATCTCACAAACG_15_Rep2	hca_GSE129096_DROP_TAGAAATGTCCC_3_Rep1	0.08337547078970409
1280	GSE129096_DRONC	GSE129096_DROP	Cardiomyocyte 2	Cardiomyocyte 2	hca_GSE129096_DRONC_GTAGGAATCAGA_15_Rep2	hca_GSE129096_DROP_ATCTCACAAACG_15_Rep2	0.08010429069904301
1281	GSE129096_DROP	GSE129096_DROP	Cardiomyocyte 2	Cardiomyocyte 1	hca_GSE129096_DROP_ATCTCACAAACG_15_Rep2	hca_GSE129096_DROP_CGGTCCCCTACG_7_Rep1	0.192706897868967
1282	GSE129096_DROP	GSE129096_DROP	Cardiomyocyte 2	Cardiomyocyte 2	hca_GSE129096_DROP_ATCTCACAAACG_15_Rep2	hca_GSE129096_DROP_CCTGCAGGCGGA_15_Rep2	0.42647867527982664
1283	GSE129096_DRONC	GSE129096_DROP	Cardiac Progenitor	Cardiomyocyte 2	hca_GSE129096_DRONC_ACGTACCAACGG_3_Rep1	hca_GSE129096_DROP_ATCTCACAAACG_15_Rep2	-0.10175417466139214
1284	GSE129096_DROP	GSE129096_DROP	Cardiomyocyte 2	Cardiomyocyte 1	hca_GSE129096_DROP_ATCTCACAAACG_15_Rep2	hca_GSE129096_DROP_CTCTACTCCTTC_15_Rep2	0.19915199888681456
1285	GSE129096_DRONC	GSE129096_DROP	Cardiomyocyte 1	Cardiomyocyte 2	hca_GSE129096_DRONC_CCCAAACGCTCC_7_Rep2	hca_GSE129096_DROP_ATCTCACAAACG_15_Rep2	-0.006608719224137305
1286	GSE129096_DROP	GSE129096_DROP	Alt. Lineage 1	Cardiomyocyte 2	hca_GSE129096_DROP_AACGCTGGGACT_7_Rep2	hca_GSE129096_DROP_ATCTCACAAACG_15_Rep2	0.197715170428446
1287	GSE129096_DROP	GSE129096_DROP	Cardiomyocyte 2	Cardiomyocyte 2	hca_GSE129096_DROP_ATCTCACAAACG_15_Rep2	hca_GSE129096_DROP_CGCAGTCTGGGG_15_Rep2	0.3501175673629373
1288	GSE129096_DROP	GSE129096_DROP	Cardiomyocyte 2	iPSC	hca_GSE129096_DROP_ATCTCACAAACG_15_Rep2	hca_GSE129096_DROP_CCCCATATTGTT_1_Rep1	0.1606629560299172
1289	GSE129096_DROP	GSE129096_DROP	Cardiomyocyte 2	Cardiac Progenitor	hca_GSE129096_DROP_ATCTCACAAACG_15_Rep2	hca_GSE129096_DROP_GTTACTGGAACG_3_Rep1	0.16008231788027194
1290	GSE129096_DROP	GSE129096_DROP	Cardiomyocyte 2	Alt. Lineage 1	hca_GSE129096_DROP_ATCTCACAAACG_15_Rep2	hca_GSE129096_DROP_CGGAACGTACAA_7_Rep1	0.011317243504879615
1291	GSE129096_DROP	GSE129096_DROP	Cardiomyocyte 2	Alt. Lineage 2	hca_GSE129096_DROP_ATCTCACAAACG_15_Rep2	hca_GSE129096_DROP_ATTTGCCTGGGC_7_Rep2	0.19620165881336082
1292	GSE129096_DRONC	GSE129096_DROP	Cardiomyocyte 1	Cardiomyocyte 2	hca_GSE129096_DRONC_TCTTAGTTCTCG_7_Rep1	hca_GSE129096_DROP_ATCTCACAAACG_15_Rep2	-0.027602193227948213
1293	GSE129096_DROP	GSE129096_DROP	Cardiomyocyte 2	iPSC	hca_GSE129096_DROP_ATCTCACAAACG_15_Rep2	hca_GSE129096_DROP_CTTTTGACATGG_1_Rep1	0.1158424797391282
1294	GSE129096_DROP	GSE129096_DROP	Cardiomyocyte 2	Alt. Lineage 1	hca_GSE129096_DROP_ATCTCACAAACG_15_Rep2	hca_GSE129096_DROP_TTTCAATCCAAA_7_Rep2	0.21174697314396673
1295	GSE129096_DROP	GSE129096_DROP	Cardiomyocyte 2	Alt. Lineage 2	hca_GSE129096_DROP_ATCTCACAAACG_15_Rep2	hca_GSE129096_DROP_CTATCGACCTAA_7_Rep2	-0.015535966014768032
1296	GSE129096_DROP	GSE129096_DROP	Alt. Lineage 1	Cardiomyocyte 2	hca_GSE129096_DROP_AAGAATCCTATG_7_Rep2	hca_GSE129096_DROP_ATCTCACAAACG_15_Rep2	0.09801105593993042
1297	GSE129096_DROP	GSE129096_DROP	Cardiomyocyte 2	Alt. Lineage 1	hca_GSE129096_DROP_ATCTCACAAACG_15_Rep2	hca_GSE129096_DROP_CTAGTGCAGCGA_15_Rep2	0.27563957622970103
1298	GSE129096_DROP	GSE129096_DROP	Cardiomyocyte 2	Cardiac Progenitor	hca_GSE129096_DROP_ATCTCACAAACG_15_Rep2	hca_GSE129096_DROP_CGGGGGGCGCTA_3_Rep2	0.07735038663246263
1299	GSE129096_DROP	GSE129096_DROP	Cardiomyocyte 2	Alt. Lineage 1	hca_GSE129096_DROP_ATCTCACAAACG_15_Rep2	hca_GSE129096_DROP_GATAGAATGGTA_7_Rep2	0.13805117074136597
1300	GSE129096_DROP	GSE129096_DROP	Cardiomyocyte 2	Cardiomyocyte 2	hca_GSE129096_DROP_AGCTTAGATGAA_15_Rep2	hca_GSE129096_DROP_ATCTCACAAACG_15_Rep2	0.40132240609106895
1301	GSE129096_DROP	GSE129096_DROP	Cardiomyocyte 1	Cardiomyocyte 2	hca_GSE129096_DROP_AACTGTGAGTGG_15_Rep2	hca_GSE129096_DROP_ATCTCACAAACG_15_Rep2	0.1828539714236268
1302	GSE129096_DROP	GSE129096_DROP	Cardiac Progenitor	Cardiomyocyte 2	hca_GSE129096_DROP_ACCTACACCAAG_7_Rep1	hca_GSE129096_DROP_ATCTCACAAACG_15_Rep2	0.1369783231587851
1303	GSE129096_DROP	GSE129096_DROP	Cardiomyocyte 2	Cardiac Progenitor	hca_GSE129096_DROP_ATCTCACAAACG_15_Rep2	hca_GSE129096_DROP_TCTTTATGCTGT_3_Rep2	0.16127313398652965
1304	GSE129096_DROP	GSE129096_DROP	Cardiomyocyte 2	Cardiomyocyte 1	hca_GSE129096_DROP_ATCTCACAAACG_15_Rep2	hca_GSE129096_DROP_TCGCGTGTAGGC_7_Rep2	0.22688415946339735
1305	GSE129096_DRONC	GSE129096_DROP	iPSC	Cardiomyocyte 2	hca_GSE129096_DRONC_ATTAGAATTGGC_0_Rep2	hca_GSE129096_DROP_ATCTCACAAACG_15_Rep2	-0.004680874647567945
1306	GSE129096_DROP	GSE129096_DROP	Alt. Lineage 1	Cardiomyocyte 2	hca_GSE129096_DROP_AGTTCGACCGCA_15_Rep2	hca_GSE129096_DROP_ATCTCACAAACG_15_Rep2	0.2937167525135729
1307	GSE129096_DRONC	GSE129096_DROP	Cardiac Progenitor	Cardiomyocyte 2	hca_GSE129096_DRONC_TGTTGTAGTGCT_3_Rep1	hca_GSE129096_DROP_ATCTCACAAACG_15_Rep2	-0.02960554191967235
1308	GSE129096_DROP	GSE129096_DROP	Cardiomyocyte 2	Cardiac Progenitor	hca_GSE129096_DROP_ATCTCACAAACG_15_Rep2	hca_GSE129096_DROP_CTTCAATCTCCT_3_Rep1	0.06302075789510553
1309	GSE129096_DROP	GSE129096_DROP	Cardiomyocyte 2	Alt. Lineage 2	hca_GSE129096_DROP_ATCTCACAAACG_15_Rep2	hca_GSE129096_DROP_TTAGACTTGCAG_7_Rep2	0.17153376662253106
1310	GSE129096_DROP	GSE129096_DROP	Cardiomyocyte 2	Cardiac Progenitor	hca_GSE129096_DROP_ATCTCACAAACG_15_Rep2	hca_GSE129096_DROP_TTTGGGTCAGTC_3_Rep1	0.12344217177068839
1311	GSE129096_DRONC	GSE129096_DROP	Alt. Lineage 1	Cardiomyocyte 2	hca_GSE129096_DRONC_AGGCTTATCACG_7_Rep2	hca_GSE129096_DROP_ATCTCACAAACG_15_Rep2	-0.009654015958362905
1312	GSE129096_DRONC	GSE129096_DROP	Cardiomyocyte 1	Cardiomyocyte 2	hca_GSE129096_DRONC_GTCTCGAGTAAA_7_Rep1	hca_GSE129096_DROP_ATCTCACAAACG_15_Rep2	-0.08684225778712151
1313	GSE129096_DROP	GSE129096_DROP	Cardiac Progenitor	Cardiomyocyte 2	hca_GSE129096_DROP_AATGGTACTGCC_3_Rep1	hca_GSE129096_DROP_ATCTCACAAACG_15_Rep2	0.1218391071402889
1314	GSE129096_DROP	GSE129096_DROP	Cardiomyocyte 2	Alt. Lineage 1	hca_GSE129096_DROP_ATCTCACAAACG_15_Rep2	hca_GSE129096_DROP_CCCACTCAGTTG_7_Rep2	0.17632189081558702
1315	GSE129096_DROP	GSE129096_DROP	iPSC	Cardiomyocyte 2	hca_GSE129096_DROP_ACTATTCGACAA_1_Rep1	hca_GSE129096_DROP_ATCTCACAAACG_15_Rep2	0.14602190370491708
1316	GSE129096_DRONC	GSE129096_DROP	Cardiomyocyte 2	Cardiomyocyte 2	hca_GSE129096_DRONC_ATCAGGCTTCGA_15_Rep2	hca_GSE129096_DROP_ATCTCACAAACG_15_Rep2	-0.013475990535967153
1317	GSE129096_DRONC	GSE129096_DROP	iPSC	Cardiomyocyte 2	hca_GSE129096_DRONC_AAAATCCTGCTC_0_Rep2	hca_GSE129096_DROP_ATCTCACAAACG_15_Rep2	0.03188580199337143
1318	GSE129096_DROP	GSE129096_DROP	Cardiomyocyte 2	Alt. Lineage 1	hca_GSE129096_DROP_ATCTCACAAACG_15_Rep2	hca_GSE129096_DROP_GCTTCAGCACCG_7_Rep1	0.1978310042689786
1319	GSE129096_DRONC	GSE129096_DROP	Alt. Lineage 1	Cardiomyocyte 2	hca_GSE129096_DRONC_GCCCCTTGTCAA_7_Rep2	hca_GSE129096_DROP_ATCTCACAAACG_15_Rep2	0.03925600406376195
1320	GSE129096_DRONC	GSE129096_DROP	Cardiomyocyte 1	Cardiomyocyte 2	hca_GSE129096_DRONC_CGTGGACTGCGT_7_Rep1	hca_GSE129096_DROP_ATCTCACAAACG_15_Rep2	-0.03496048282175157
1321	GSE129096_DROP	GSE129096_DROP	Cardiomyocyte 2	Cardiac Progenitor	hca_GSE129096_DROP_ATCTCACAAACG_15_Rep2	hca_GSE129096_DROP_TACAGCGTAATC_3_Rep1	0.0996314434645107
1322	GSE129096_DROP	GSE129096_DROP	Cardiomyocyte 2	Alt. Lineage 1	hca_GSE129096_DROP_ATCTCACAAACG_15_Rep2	hca_GSE129096_DROP_CGCCGCAGGTGG_15_Rep2	0.2265030589900826
1323	GSE129096_DROP	GSE129096_DROP	Cardiomyocyte 2	Alt. Lineage 2	hca_GSE129096_DROP_ATCTCACAAACG_15_Rep2	hca_GSE129096_DROP_TGTTTACCACAT_7_Rep2	0.2521167326905376
1324	GSE129096_DRONC	GSE129096_DROP	Cardiac Progenitor	Cardiomyocyte 2	hca_GSE129096_DRONC_AACTAATACGTA_3_Rep1	hca_GSE129096_DROP_ATCTCACAAACG_15_Rep2	-0.07179173155805452
1325	GSE129096_DROP	GSE129096_DROP	Cardiomyocyte 2	Cardiomyocyte 2	hca_GSE129096_DROP_ACCGTCGACCGT_15_Rep2	hca_GSE129096_DROP_ATCTCACAAACG_15_Rep2	0.33929101831783015
1326	GSE129096_DROP	GSE129096_DROP	Cardiomyocyte 2	Alt. Lineage 1	hca_GSE129096_DROP_ATCTCACAAACG_15_Rep2	hca_GSE129096_DROP_GGCTGTACTCGT_15_Rep2	0.19229300598418442
1327	GSE129096_DROP	GSE129096_DROP	Cardiomyocyte 2	Alt. Lineage 1	hca_GSE129096_DROP_ATCTCACAAACG_15_Rep2	hca_GSE129096_DROP_CGCTCCTCTGTA_15_Rep2	0.25252678890119507
1328	GSE129096_DROP	GSE129096_DROP	Cardiomyocyte 2	Cardiomyocyte 1	hca_GSE129096_DROP_ATCTCACAAACG_15_Rep2	hca_GSE129096_DROP_CTGCGCATGGTC_15_Rep2	0.24400941721560987
1329	GSE129096_DROP	GSE129096_DROP	Cardiomyocyte 2	Alt. Lineage 1	hca_GSE129096_DROP_ATCTCACAAACG_15_Rep2	hca_GSE129096_DROP_CACATCTTTTTG_7_Rep2	0.10446940414968253
1330	GSE129096_DRONC	GSE129096_DROP	Cardiac Progenitor	Cardiomyocyte 2	hca_GSE129096_DRONC_ACACCGATACAG_3_Rep1	hca_GSE129096_DROP_ATCTCACAAACG_15_Rep2	-0.09905244921435119
1331	GSE129096_DROP	GSE129096_DROP	Cardiomyocyte 2	iPSC	hca_GSE129096_DROP_ATCTCACAAACG_15_Rep2	hca_GSE129096_DROP_TACAAACCGCTA_1_Rep1	0.16279534368299764
1332	GSE129096_DROP	GSE129096_DROP	Cardiomyocyte 2	Alt. Lineage 1	hca_GSE129096_DROP_ATCTCACAAACG_15_Rep2	hca_GSE129096_DROP_CGCAAATCTCAC_15_Rep2	0.212180201610758
1333	GSE129096_DROP	GSE129096_DROP	Alt. Lineage 2	Cardiomyocyte 2	hca_GSE129096_DROP_ACATGCAAGGTT_7_Rep2	hca_GSE129096_DROP_ATCTCACAAACG_15_Rep2	0.1774149404671599
1334	GSE129096_DROP	GSE129096_DROP	Cardiomyocyte 2	Cardiomyocyte 1	hca_GSE129096_DROP_ATCTCACAAACG_15_Rep2	hca_GSE129096_DROP_GTCCCCACGACA_15_Rep2	0.26576410654884963
1335	GSE129096_DROP	GSE129096_DROP	Cardiomyocyte 2	Alt. Lineage 1	hca_GSE129096_DROP_ATCTCACAAACG_15_Rep2	hca_GSE129096_DROP_CACTCCTAGCTC_7_Rep1	0.11292066671868473
1336	GSE129096_DROP	GSE129096_DROP	Cardiac Progenitor	Cardiomyocyte 2	hca_GSE129096_DROP_ACACTCTTGAGA_3_Rep1	hca_GSE129096_DROP_ATCTCACAAACG_15_Rep2	0.03940411408284916
1337	GSE129096_DROP	GSE129096_DROP	Cardiomyocyte 2	Cardiomyocyte 2	hca_GSE129096_DROP_ATCTCACAAACG_15_Rep2	hca_GSE129096_DROP_CCTAAGGATGTG_15_Rep2	0.3087629767566402
1338	GSE129096_DROP	GSE129096_DROP	Cardiomyocyte 2	Cardiomyocyte 2	hca_GSE129096_DROP_ATCTCACAAACG_15_Rep2	hca_GSE129096_DROP_GTGGGGGTGTGG_15_Rep2	0.25267411753282043
1339	GSE129096_DROP	GSE129096_DROP	Cardiomyocyte 2	Alt. Lineage 1	hca_GSE129096_DROP_ATCTCACAAACG_15_Rep2	hca_GSE129096_DROP_CTCGAGACCGGG_7_Rep1	0.17198540427683617
1340	GSE129096_DROP	GSE129096_DROP	Alt. Lineage 1	Cardiomyocyte 2	hca_GSE129096_DROP_ATCGATACTTCA_7_Rep2	hca_GSE129096_DROP_ATCTCACAAACG_15_Rep2	0.17278790553035528
1341	GSE129096_DROP	GSE129096_DROP	Cardiomyocyte 2	Cardiac Progenitor	hca_GSE129096_DROP_ATCTCACAAACG_15_Rep2	hca_GSE129096_DROP_GCCCCGCGTCAC_3_Rep2	0.14092361491496286
1342	GSE129096_DROP	GSE129096_DROP	Cardiomyocyte 2	iPSC	hca_GSE129096_DROP_ATCTCACAAACG_15_Rep2	hca_GSE129096_DROP_TGGCGTAAATCT_1_Rep1	0.21071670390580466
1343	GSE129096_DROP	GSE129096_DROP	Cardiomyocyte 2	Alt. Lineage 2	hca_GSE129096_DROP_ATCTCACAAACG_15_Rep2	hca_GSE129096_DROP_ATGCGTTCTTTA_7_Rep2	0.11245304723577121
1344	GSE129096_DROP	GSE129096_DROP	Cardiomyocyte 2	Alt. Lineage 1	hca_GSE129096_DROP_ATCTCACAAACG_15_Rep2	hca_GSE129096_DROP_GGATAACCGTAC_15_Rep2	0.1715603942388063
1345	GSE129096_DROP	GSE129096_DROP	Cardiomyocyte 2	iPSC	hca_GSE129096_DROP_ATCTCACAAACG_15_Rep2	hca_GSE129096_DROP_CTATACCATATG_1_Rep2	0.1301807013188493
1346	GSE129096_DROP	GSE129096_DROP	iPSC	Cardiomyocyte 2	hca_GSE129096_DROP_AAACGAAAATTC_0_Rep2	hca_GSE129096_DROP_ATCTCACAAACG_15_Rep2	0.17032484264757342
1347	GSE129096_DRONC	GSE129096_DROP	Alt. Lineage 1	Cardiomyocyte 2	hca_GSE129096_DRONC_GCCCAGCTTCTC_7_Rep2	hca_GSE129096_DROP_ATCTCACAAACG_15_Rep2	0.01386871822407898
1348	GSE129096_DROP	GSE129096_DROP	Alt. Lineage 1	Cardiomyocyte 2	hca_GSE129096_DROP_ATATCTGATCAC_7_Rep2	hca_GSE129096_DROP_ATCTCACAAACG_15_Rep2	0.12105585356032256
1349	GSE129096_DROP	GSE129096_DROP	Cardiomyocyte 2	Cardiac Progenitor	hca_GSE129096_DROP_ATCTCACAAACG_15_Rep2	hca_GSE129096_DROP_CTGTTCAAATCG_3_Rep2	0.1338094524510447
1350	GSE129096_DROP	GSE129096_DROP	Cardiomyocyte 2	Cardiac Progenitor	hca_GSE129096_DROP_ATCTCACAAACG_15_Rep2	hca_GSE129096_DROP_TAATCCCGCTGT_3_Rep1	0.0743362959562458
1351	GSE129096_DROP	GSE129096_DROP	Cardiomyocyte 2	Cardiomyocyte 1	hca_GSE129096_DROP_ATCTCACAAACG_15_Rep2	hca_GSE129096_DROP_TATGTAGACGGA_7_Rep2	0.18934631162111737
1352	GSE129096_DRONC	GSE129096_DROP	Cardiomyocyte 1	Cardiomyocyte 2	hca_GSE129096_DRONC_GTAGGAGAACTT_7_Rep1	hca_GSE129096_DROP_ATCTCACAAACG_15_Rep2	-0.04888669162158776
1353	GSE129096_DRONC	GSE129096_DROP	Cardiomyocyte 1	Cardiomyocyte 2	hca_GSE129096_DRONC_TGCTTCATTTTG_7_Rep1	hca_GSE129096_DROP_ATCTCACAAACG_15_Rep2	-0.03861180029778333
1354	GSE129096_DROP	GSE129096_DROP	Cardiomyocyte 2	Cardiomyocyte 2	hca_GSE129096_DROP_ATCTCACAAACG_15_Rep2	hca_GSE129096_DROP_GAGTGACGAGTT_15_Rep2	0.40194706855692786
1355	GSE129096_DRONC	GSE129096_DROP	Cardiac Progenitor	Cardiomyocyte 2	hca_GSE129096_DRONC_CCGATTTCTTTG_3_Rep1	hca_GSE129096_DROP_ATCTCACAAACG_15_Rep2	-0.0552347670397495
1356	GSE129096_DROP	GSE129096_DROP	Cardiomyocyte 2	Cardiac Progenitor	hca_GSE129096_DROP_ATCTCACAAACG_15_Rep2	hca_GSE129096_DROP_CGGTGATTCTAC_3_Rep2	0.13924340045629835
1357	GSE129096_DROP	GSE129096_DROP	Cardiomyocyte 2	Cardiomyocyte 2	hca_GSE129096_DROP_ATCTCACAAACG_15_Rep2	hca_GSE129096_DROP_TTTGGGCCTGTA_15_Rep2	0.3389729105628009
1358	GSE129096_DROP	GSE129096_DROP	Cardiomyocyte 2	Cardiomyocyte 2	hca_GSE129096_DROP_ATCTCACAAACG_15_Rep2	hca_GSE129096_DROP_GTTATATATCAT_15_Rep2	0.19033382887445593
1359	GSE129096_DRONC	GSE129096_DROP	Cardiomyocyte 1	Cardiomyocyte 2	hca_GSE129096_DRONC_ACGCCCTCATTA_7_Rep1	hca_GSE129096_DROP_ATCTCACAAACG_15_Rep2	0.009478618790223936
1360	GSE129096_DROP	GSE129096_DROP	Cardiomyocyte 2	Alt. Lineage 2	hca_GSE129096_DROP_ATCTCACAAACG_15_Rep2	hca_GSE129096_DROP_CACACATCTTAA_7_Rep2	0.22018422562017348
1361	GSE129096_DROP	GSE129096_DROP	Cardiomyocyte 2	iPSC	hca_GSE129096_DROP_ATCTCACAAACG_15_Rep2	hca_GSE129096_DROP_CGGGTGTCTTTA_1_Rep1	0.1586816880190518
1362	GSE129096_DRONC	GSE129096_DROP	Alt. Lineage 1	Cardiomyocyte 2	hca_GSE129096_DRONC_TAATGTACCGAT_7_Rep2	hca_GSE129096_DROP_ATCTCACAAACG_15_Rep2	-0.06384763036299912
1363	GSE129096_DRONC	GSE129096_DROP	Cardiomyocyte 1	Cardiomyocyte 2	hca_GSE129096_DRONC_GCAAGACTATAC_7_Rep1	hca_GSE129096_DROP_ATCTCACAAACG_15_Rep2	-0.07607275943091163
1364	GSE129096_DROP	GSE129096_DROP	Alt. Lineage 1	Cardiomyocyte 2	hca_GSE129096_DROP_AACAAAACGGAG_7_Rep1	hca_GSE129096_DROP_ATCTCACAAACG_15_Rep2	0.0821526789148137
1365	GSE129096_DROP	GSE129096_DROP	Cardiomyocyte 2	iPSC	hca_GSE129096_DROP_ATCTCACAAACG_15_Rep2	hca_GSE129096_DROP_TAGAGATTAGCG_1_Rep1	0.17499607550560647
1366	GSE129096_DRONC	GSE129096_DROP	Cardiomyocyte 1	Cardiomyocyte 2	hca_GSE129096_DRONC_ACGATGTACTTG_7_Rep1	hca_GSE129096_DROP_ATCTCACAAACG_15_Rep2	-0.014857910223449844
1367	GSE129096_DROP	GSE129096_DROP	Cardiac Progenitor	Cardiomyocyte 2	hca_GSE129096_DROP_ACAGGGTATAGT_3_Rep1	hca_GSE129096_DROP_ATCTCACAAACG_15_Rep2	0.08178042907569583
1368	GSE129096_DROP	GSE129096_DROP	Cardiomyocyte 2	Cardiomyocyte 2	hca_GSE129096_DROP_ACGACAGACTCT_15_Rep2	hca_GSE129096_DROP_ATCTCACAAACG_15_Rep2	0.2925596898955809
1369	GSE129096_DROP	GSE129096_DROP	Cardiomyocyte 2	Alt. Lineage 1	hca_GSE129096_DROP_ATCTCACAAACG_15_Rep2	hca_GSE129096_DROP_CGCGAAACAATA_7_Rep1	0.0897198109800631
1370	GSE129096_DROP	GSE129096_DROP	Cardiomyocyte 2	Cardiomyocyte 2	hca_GSE129096_DROP_ATCTCACAAACG_15_Rep2	hca_GSE129096_DROP_GTTCAGAGTAGT_15_Rep2	0.31696138276203156
1371	GSE129096_DROP	GSE129096_DROP	Cardiomyocyte 2	iPSC	hca_GSE129096_DROP_ATCTCACAAACG_15_Rep2	hca_GSE129096_DROP_TAACGTCATAAG_1_Rep2	0.15363419241737786
1372	GSE129096_DRONC	GSE129096_DROP	Alt. Lineage 1	Cardiomyocyte 2	hca_GSE129096_DRONC_CGGCAATGACAT_7_Rep2	hca_GSE129096_DROP_ATCTCACAAACG_15_Rep2	0.03036083665818312
1373	GSE129096_DROP	GSE129096_DROP	Cardiomyocyte 2	iPSC	hca_GSE129096_DROP_ATCTCACAAACG_15_Rep2	hca_GSE129096_DROP_GCCATCATCATG_0_Rep2	0.12715691770498405
1374	GSE129096_DROP	GSE129096_DROP	Cardiomyocyte 2	Cardiomyocyte 1	hca_GSE129096_DROP_ATCTCACAAACG_15_Rep2	hca_GSE129096_DROP_TGAGATCCCAGC_15_Rep2	0.21610545148180937
1375	GSE129096_DROP	GSE129096_DROP	Cardiomyocyte 2	Cardiomyocyte 2	hca_GSE129096_DROP_ATCTCACAAACG_15_Rep2	hca_GSE129096_DROP_TCGGTCAACTGA_15_Rep2	0.3098958969364012
1376	GSE129096_DROP	GSE129096_DROP	Cardiomyocyte 2	Cardiomyocyte 2	hca_GSE129096_DROP_ATCTCACAAACG_15_Rep2	hca_GSE129096_DROP_GTCTGTGATAGA_15_Rep2	0.32626669026393107
1377	GSE129096_DROP	GSE129096_DROP	Cardiomyocyte 2	iPSC	hca_GSE129096_DROP_ATCTCACAAACG_15_Rep2	hca_GSE129096_DROP_TAAATTTCGGGT_0_Rep2	0.22764788966345506
1378	GSE129096_DRONC	GSE129096_DROP	Cardiomyocyte 1	Cardiomyocyte 2	hca_GSE129096_DRONC_TTCCTAATGAAC_7_Rep1	hca_GSE129096_DROP_ATCTCACAAACG_15_Rep2	-0.04477800512185515
1379	GSE129096_DROP	GSE129096_DROP	Cardiomyocyte 2	Cardiac Progenitor	hca_GSE129096_DROP_ATCTCACAAACG_15_Rep2	hca_GSE129096_DROP_GCACAAGTATTT_3_Rep1	0.08261015072260092
1380	GSE129096_DRONC	GSE129096_DROP	Cardiomyocyte 1	Cardiomyocyte 2	hca_GSE129096_DRONC_CGGCAATCCTAA_7_Rep1	hca_GSE129096_DROP_ATCTCACAAACG_15_Rep2	-0.02942641724444761
1381	GSE129096_DROP	GSE129096_DROP	Cardiomyocyte 2	Alt. Lineage 2	hca_GSE129096_DROP_ATCTCACAAACG_15_Rep2	hca_GSE129096_DROP_CCTGCCTTCCGG_7_Rep2	0.06968062004308018
1382	GSE129096_DRONC	GSE129096_DROP	Alt. Lineage 1	Cardiomyocyte 2	hca_GSE129096_DRONC_ATAATGCCGGAG_7_Rep2	hca_GSE129096_DROP_ATCTCACAAACG_15_Rep2	-0.008832787987353985
1383	GSE129096_DROP	GSE129096_DROP	Cardiomyocyte 2	Alt. Lineage 2	hca_GSE129096_DROP_ATCTCACAAACG_15_Rep2	hca_GSE129096_DROP_CCTGTTGAATCG_7_Rep2	0.23984350371257412
1384	GSE129096_DROP	GSE129096_DROP	Cardiomyocyte 2	Alt. Lineage 2	hca_GSE129096_DROP_ATCTCACAAACG_15_Rep2	hca_GSE129096_DROP_TGGTGGAGACAC_7_Rep2	0.21530370971244506
1385	GSE129096_DRONC	GSE129096_DROP	Cardiomyocyte 2	Cardiomyocyte 2	hca_GSE129096_DRONC_AATCACCTCCAC_15_Rep2	hca_GSE129096_DROP_ATCTCACAAACG_15_Rep2	-0.005585321759474571
1386	GSE129096_DROP	GSE129096_DROP	Cardiomyocyte 2	Cardiac Progenitor	hca_GSE129096_DROP_ATCTCACAAACG_15_Rep2	hca_GSE129096_DROP_GGGAGCGCATCC_3_Rep2	0.1211404866614445
1387	GSE129096_DROP	GSE129096_DROP	Cardiomyocyte 2	iPSC	hca_GSE129096_DROP_ATCTCACAAACG_15_Rep2	hca_GSE129096_DROP_GCGAGATGTTCC_0_Rep2	0.21019014606028286
1388	GSE129096_DRONC	GSE129096_DROP	Cardiomyocyte 1	Cardiomyocyte 2	hca_GSE129096_DRONC_AAGGTTCGATAA_7_Rep1	hca_GSE129096_DROP_ATCTCACAAACG_15_Rep2	-0.12180385063449606
1389	GSE129096_DROP	GSE129096_DROP	Cardiomyocyte 2	Alt. Lineage 1	hca_GSE129096_DROP_ATCTCACAAACG_15_Rep2	hca_GSE129096_DROP_TGCAGGTGTTGA_7_Rep2	0.060118715973152326
1390	GSE129096_DROP	GSE129096_DROP	Cardiomyocyte 2	Alt. Lineage 2	hca_GSE129096_DROP_ATCTCACAAACG_15_Rep2	hca_GSE129096_DROP_TGAAGTGCTGTT_7_Rep2	0.18022317019846046
1391	GSE129096_DROP	GSE129096_DROP	Cardiomyocyte 2	Cardiac Progenitor	hca_GSE129096_DROP_ATCTCACAAACG_15_Rep2	hca_GSE129096_DROP_GTTGTGCAATTT_3_Rep1	0.07100973920111431
1392	GSE129096_DRONC	GSE129096_DROP	iPSC	Cardiomyocyte 2	hca_GSE129096_DRONC_GGAACCAGATTG_0_Rep2	hca_GSE129096_DROP_ATCTCACAAACG_15_Rep2	-0.02223554796295657
1393	GSE129096_DROP	GSE129096_DROP	Cardiomyocyte 2	Cardiac Progenitor	hca_GSE129096_DROP_ATCTCACAAACG_15_Rep2	hca_GSE129096_DROP_GCCAAAGCGTTT_3_Rep2	0.11895620060450596
1394	GSE129096_DROP	GSE129096_DROP	Cardiomyocyte 2	Cardiomyocyte 2	hca_GSE129096_DROP_ATCTCACAAACG_15_Rep2	hca_GSE129096_DROP_CTATACACTTAA_15_Rep2	0.18761239544556385
1395	GSE129096_DROP	GSE129096_DROP	Cardiomyocyte 2	Cardiomyocyte 2	hca_GSE129096_DROP_ATCTCACAAACG_15_Rep2	hca_GSE129096_DROP_CTTCTCCCGAGA_15_Rep2	0.29912168801030325
1396	GSE129096_DROP	GSE129096_DROP	Cardiomyocyte 2	Alt. Lineage 1	hca_GSE129096_DROP_ATCTCACAAACG_15_Rep2	hca_GSE129096_DROP_CCCCCCCTGGAG_15_Rep2	0.18813231820152432
1397	GSE129096_DRONC	GSE129096_DROP	Cardiomyocyte 1	Cardiomyocyte 2	hca_GSE129096_DRONC_TCGAACTAGCGC_7_Rep1	hca_GSE129096_DROP_ATCTCACAAACG_15_Rep2	0.015608411070020978
1398	GSE129096_DRONC	GSE129096_DROP	Cardiomyocyte 1	Cardiomyocyte 2	hca_GSE129096_DRONC_GGACCTCCCGGC_7_Rep1	hca_GSE129096_DROP_ATCTCACAAACG_15_Rep2	0.012507340829716496
1399	GSE129096_DROP	GSE129096_DROP	Cardiomyocyte 2	Alt. Lineage 1	hca_GSE129096_DROP_ATCTCACAAACG_15_Rep2	hca_GSE129096_DROP_CAAACACCCACC_15_Rep2	0.2335837877322795
1400	GSE129096_DROP	GSE129096_DROP	Cardiomyocyte 2	Cardiomyocyte 2	hca_GSE129096_DROP_ATCTCACAAACG_15_Rep2	hca_GSE129096_DROP_TCGCGGGTTTAG_15_Rep2	0.22883896271093462
1401	GSE129096_DROP	GSE129096_DROP	Cardiomyocyte 1	Cardiomyocyte 2	hca_GSE129096_DROP_ACCTCAGTGAGC_7_Rep2	hca_GSE129096_DROP_ATCTCACAAACG_15_Rep2	0.2212419110977194
1402	GSE129096_DROP	GSE129096_DROP	Cardiomyocyte 2	Alt. Lineage 1	hca_GSE129096_DROP_ATCTCACAAACG_15_Rep2	hca_GSE129096_DROP_TATCCACTTGCC_15_Rep2	0.1963267952708565
1403	GSE129096_DROP	GSE129096_DROP	Cardiomyocyte 2	Alt. Lineage 1	hca_GSE129096_DROP_ATCTCACAAACG_15_Rep2	hca_GSE129096_DROP_TCGTTCAAGGGC_7_Rep2	0.16403582328917887
1404	GSE129096_DROP	GSE129096_DROP	Cardiomyocyte 2	Cardiomyocyte 1	hca_GSE129096_DROP_ATCTCACAAACG_15_Rep2	hca_GSE129096_DROP_CCGCATCCGGAA_7_Rep2	0.19526365264537449
1405	GSE129096_DROP	GSE129096_DROP	Cardiomyocyte 2	Cardiomyocyte 1	hca_GSE129096_DROP_ATCTCACAAACG_15_Rep2	hca_GSE129096_DROP_CCGCGACGCCTA_15_Rep2	0.23664537393582985
1406	GSE129096_DRONC	GSE129096_DROP	Cardiomyocyte 1	Cardiomyocyte 2	hca_GSE129096_DRONC_CGGTCCAACAGA_7_Rep1	hca_GSE129096_DROP_ATCTCACAAACG_15_Rep2	0.005495366880305941
1407	GSE129096_DROP	GSE129096_DROP	Cardiomyocyte 2	Alt. Lineage 1	hca_GSE129096_DROP_ATCTCACAAACG_15_Rep2	hca_GSE129096_DROP_GACAAGACGAGA_15_Rep2	0.10830196212053866
1408	GSE129096_DRONC	GSE129096_DROP	Cardiac Progenitor	Cardiomyocyte 2	hca_GSE129096_DRONC_AGGGTTGGTACG_3_Rep1	hca_GSE129096_DROP_ATCTCACAAACG_15_Rep2	-0.07609568497103014
1409	GSE129096_DROP	GSE129096_DROP	Cardiomyocyte 2	Cardiomyocyte 1	hca_GSE129096_DROP_ATCTCACAAACG_15_Rep2	hca_GSE129096_DROP_TAAGTGCTGATG_7_Rep2	0.16282690407719758
1410	GSE129096_DROP	GSE129096_DROP	Cardiomyocyte 2	iPSC	hca_GSE129096_DROP_ATCTCACAAACG_15_Rep2	hca_GSE129096_DROP_CATACGTCTCTG_0_Rep2	0.11604372771609617
1411	GSE129096_DROP	GSE129096_DROP	Cardiomyocyte 2	Cardiac Progenitor	hca_GSE129096_DROP_ATCTCACAAACG_15_Rep2	hca_GSE129096_DROP_GACCCCCTGTAA_7_Rep1	0.1516657154764156
1412	GSE129096_DROP	GSE129096_DROP	Cardiomyocyte 2	Cardiac Progenitor	hca_GSE129096_DROP_ATCTCACAAACG_15_Rep2	hca_GSE129096_DROP_CTAATGCTGTTC_3_Rep2	0.1458326942977466
1413	GSE129096_DROP	GSE129096_DROP	Cardiomyocyte 2	Cardiomyocyte 2	hca_GSE129096_DROP_ATCTCACAAACG_15_Rep2	hca_GSE129096_DROP_TAATGTGCCATC_15_Rep2	0.21658854426271845
1414	GSE129096_DRONC	GSE129096_DROP	Cardiomyocyte 1	Cardiomyocyte 2	hca_GSE129096_DRONC_CTGAGGGCTTTG_7_Rep1	hca_GSE129096_DROP_ATCTCACAAACG_15_Rep2	-0.0689031865668901
1415	GSE129096_DRONC	GSE129096_DROP	Cardiomyocyte 1	Cardiomyocyte 2	hca_GSE129096_DRONC_GGCAGTTCTCGC_7_Rep1	hca_GSE129096_DROP_ATCTCACAAACG_15_Rep2	-0.050033029866810796
1416	GSE129096_DRONC	GSE129096_DROP	Cardiomyocyte 1	Cardiomyocyte 2	hca_GSE129096_DRONC_GATCGAGCGGTT_7_Rep1	hca_GSE129096_DROP_ATCTCACAAACG_15_Rep2	-0.028730018755421582
1417	GSE129096_DRONC	GSE129096_DROP	Cardiomyocyte 1	Cardiomyocyte 2	hca_GSE129096_DRONC_TAATACCCAGTC_7_Rep1	hca_GSE129096_DROP_ATCTCACAAACG_15_Rep2	-0.06928516200139789
1418	GSE129096_DROP	GSE129096_DROP	Cardiomyocyte 2	Cardiac Progenitor	hca_GSE129096_DROP_ATCTCACAAACG_15_Rep2	hca_GSE129096_DROP_ATGTAGTACTGA_3_Rep1	0.14555318794414496
1419	GSE129096_DRONC	GSE129096_DROP	Cardiac Progenitor	Cardiomyocyte 2	hca_GSE129096_DRONC_ACGTACTGCTTA_3_Rep2	hca_GSE129096_DROP_ATCTCACAAACG_15_Rep2	-0.01407865396421637
1420	GSE129096_DRONC	GSE129096_DROP	Cardiomyocyte 1	Cardiomyocyte 2	hca_GSE129096_DRONC_GTACATGGCTAT_7_Rep1	hca_GSE129096_DROP_ATCTCACAAACG_15_Rep2	-0.0394023221377382
1421	GSE129096_DRONC	GSE129096_DROP	iPSC	Cardiomyocyte 2	hca_GSE129096_DRONC_CCTTATCAGTCC_0_Rep2	hca_GSE129096_DROP_ATCTCACAAACG_15_Rep2	0.03195788201395022
1422	GSE129096_DROP	GSE129096_DROP	Cardiac Progenitor	Cardiomyocyte 2	hca_GSE129096_DROP_AGCCTCGTCATG_3_Rep2	hca_GSE129096_DROP_ATCTCACAAACG_15_Rep2	0.04232705994189745
1423	GSE129096_DROP	GSE129096_DROP	Cardiomyocyte 2	Alt. Lineage 2	hca_GSE129096_DROP_ATCTCACAAACG_15_Rep2	hca_GSE129096_DROP_CCTAGCGAGGCT_7_Rep2	0.24956384919015862
1424	GSE129096_DROP	GSE129096_DROP	Cardiomyocyte 2	Cardiomyocyte 2	hca_GSE129096_DROP_AAGGACTATCAT_15_Rep2	hca_GSE129096_DROP_ATCTCACAAACG_15_Rep2	0.3484843302589773
1425	GSE129096_DROP	GSE129096_DROP	Alt. Lineage 1	Cardiomyocyte 2	hca_GSE129096_DROP_AATCTGGACAAT_15_Rep2	hca_GSE129096_DROP_ATCTCACAAACG_15_Rep2	0.2075539214488613
1426	GSE129096_DROP	GSE129096_DROP	Cardiomyocyte 2	Cardiomyocyte 2	hca_GSE129096_DROP_ATCTCACAAACG_15_Rep2	hca_GSE129096_DROP_GTGTATTCATAC_15_Rep2	0.28686166008779557
1427	GSE129096_DROP	GSE129096_DROP	Cardiomyocyte 2	Alt. Lineage 2	hca_GSE129096_DROP_ATCTCACAAACG_15_Rep2	hca_GSE129096_DROP_TAAAGGCGAAGG_7_Rep1	0.1417710111048225
1428	GSE129096_DRONC	GSE129096_DROP	Cardiomyocyte 1	Cardiomyocyte 2	hca_GSE129096_DRONC_AATCTTGGCATT_7_Rep1	hca_GSE129096_DROP_ATCTCACAAACG_15_Rep2	-0.11031036012921303
1429	GSE129096_DROP	GSE129096_DROP	Cardiomyocyte 2	Alt. Lineage 2	hca_GSE129096_DROP_ATCTCACAAACG_15_Rep2	hca_GSE129096_DROP_GCATCGCCGTGT_7_Rep2	0.2231218874215386
1430	GSE129096_DRONC	GSE129096_DROP	Cardiomyocyte 2	Cardiomyocyte 2	hca_GSE129096_DRONC_TGAAGGAAAAAG_15_Rep2	hca_GSE129096_DROP_ATCTCACAAACG_15_Rep2	0.04174425558185091
1431	GSE129096_DROP	GSE129096_DROP	Cardiomyocyte 2	Cardiac Progenitor	hca_GSE129096_DROP_ATCTCACAAACG_15_Rep2	hca_GSE129096_DROP_GCGACGAAAAGT_3_Rep1	0.05771663390887971
1432	GSE129096_DRONC	GSE129096_DROP	Cardiac Progenitor	Cardiomyocyte 2	hca_GSE129096_DRONC_CCGGTGCTATCT_3_Rep1	hca_GSE129096_DROP_ATCTCACAAACG_15_Rep2	-0.08850093930613889
1433	GSE129096_DROP	GSE129096_DROP	Alt. Lineage 2	Cardiomyocyte 2	hca_GSE129096_DROP_AAGTGCCCAGGA_7_Rep2	hca_GSE129096_DROP_ATCTCACAAACG_15_Rep2	0.18987127489530364
1434	GSE129096_DRONC	GSE129096_DROP	Cardiomyocyte 2	Cardiomyocyte 2	hca_GSE129096_DRONC_CAGTCAGATGTG_15_Rep2	hca_GSE129096_DROP_ATCTCACAAACG_15_Rep2	0.01796785014058
1435	GSE129096_DRONC	GSE129096_DROP	iPSC	Cardiomyocyte 2	hca_GSE129096_DRONC_ACTCGATCGCAA_1_Rep2	hca_GSE129096_DROP_ATCTCACAAACG_15_Rep2	-0.015596418925235334
1436	GSE129096_DROP	GSE129096_DROP	Cardiomyocyte 2	Alt. Lineage 1	hca_GSE129096_DROP_ATCTCACAAACG_15_Rep2	hca_GSE129096_DROP_TGAGCTACGCTG_15_Rep2	0.18003099340948647
1437	GSE129096_DROP	GSE129096_DROP	Cardiomyocyte 2	iPSC	hca_GSE129096_DROP_ATCTCACAAACG_15_Rep2	hca_GSE129096_DROP_CTGACTACAGAT_1_Rep2	-0.037095286412113015
1438	GSE129096_DRONC	GSE129096_DROP	iPSC	Cardiomyocyte 2	hca_GSE129096_DRONC_TTAATGGTCATT_0_Rep2	hca_GSE129096_DROP_ATCTCACAAACG_15_Rep2	0.05279231745641444
1439	GSE129096_DROP	GSE129096_DROP	iPSC	Cardiomyocyte 2	hca_GSE129096_DROP_AACCCGTGTCAG_0_Rep2	hca_GSE129096_DROP_ATCTCACAAACG_15_Rep2	0.012150150374398483
1440	GSE129096_DROP	GSE129096_DROP	Cardiomyocyte 2	Alt. Lineage 1	hca_GSE129096_DROP_ATCTCACAAACG_15_Rep2	hca_GSE129096_DROP_CCTTCGATCCCG_7_Rep1	0.0891313353843648
1441	GSE129096_DROP	GSE129096_DROP	Cardiac Progenitor	Cardiomyocyte 2	hca_GSE129096_DROP_AAGCCCAATACG_3_Rep1	hca_GSE129096_DROP_ATCTCACAAACG_15_Rep2	0.02868606905793203
1442	GSE129096_DROP	GSE129096_DROP	Cardiomyocyte 2	Alt. Lineage 1	hca_GSE129096_DROP_ATCTCACAAACG_15_Rep2	hca_GSE129096_DROP_CTGATACCATGG_7_Rep2	0.03986554559017985
1443	GSE129096_DROP	GSE129096_DROP	Cardiomyocyte 2	iPSC	hca_GSE129096_DROP_ATCTCACAAACG_15_Rep2	hca_GSE129096_DROP_TTCCGCATGAGG_1_Rep1	0.13943292704930055
1444	GSE129096_DROP	GSE129096_DROP	Cardiomyocyte 2	Cardiac Progenitor	hca_GSE129096_DROP_ATCTCACAAACG_15_Rep2	hca_GSE129096_DROP_CTCGATCTCAAA_3_Rep2	-0.036332811308047885
1445	GSE129096_DROP	GSE129096_DROP	Cardiac Progenitor	Cardiomyocyte 2	hca_GSE129096_DROP_ACGCTGATTGGG_3_Rep1	hca_GSE129096_DROP_ATCTCACAAACG_15_Rep2	0.05005854637686735
1446	GSE129096_DROP	GSE129096_DROP	Cardiomyocyte 2	Cardiomyocyte 2	hca_GSE129096_DROP_ATCTCACAAACG_15_Rep2	hca_GSE129096_DROP_TCTTCAGCATAT_15_Rep2	0.21461966720731707
1447	GSE129096_DRONC	GSE129096_DROP	Cardiac Progenitor	Cardiomyocyte 2	hca_GSE129096_DRONC_TCTAGCGCCTTC_3_Rep1	hca_GSE129096_DROP_ATCTCACAAACG_15_Rep2	-0.1363080225897202
1448	GSE129096_DROP	GSE129096_DROP	Cardiomyocyte 2	Cardiomyocyte 2	hca_GSE129096_DROP_ATCTCACAAACG_15_Rep2	hca_GSE129096_DROP_TCTTCAGCATAA_15_Rep2	0.27054927342546375
1449	GSE129096_DROP	GSE129096_DROP	Cardiomyocyte 2	Cardiomyocyte 2	hca_GSE129096_DROP_ATCTCACAAACG_15_Rep2	hca_GSE129096_DROP_TCGCGGGTTTAA_15_Rep2	0.18237548424302408
1450	GSE129096_DRONC	GSE129096_DROP	Cardiomyocyte 1	Cardiomyocyte 2	hca_GSE129096_DRONC_GGTTGCATCATT_7_Rep1	hca_GSE129096_DROP_ATCTCACAAACG_15_Rep2	-0.076002141214496
1451	GSE129096_DROP	GSE129096_DROP	Alt. Lineage 1	Cardiomyocyte 2	hca_GSE129096_DROP_AGTAATAATGGA_7_Rep2	hca_GSE129096_DROP_ATCTCACAAACG_15_Rep2	0.12504124336276723
1452	GSE129096_DROP	GSE129096_DROP	Cardiomyocyte 2	Alt. Lineage 1	hca_GSE129096_DROP_ATCTCACAAACG_15_Rep2	hca_GSE129096_DROP_CCAACAGTTACC_7_Rep2	0.09856394068749585
1453	GSE129096_DROP	GSE129096_DROP	Alt. Lineage 1	Cardiomyocyte 2	hca_GSE129096_DROP_AGACCTACGGCA_7_Rep1	hca_GSE129096_DROP_ATCTCACAAACG_15_Rep2	0.11865243289601868
1454	GSE129096_DROP	GSE129096_DROP	Cardiomyocyte 2	Cardiomyocyte 1	hca_GSE129096_DROP_ATCTCACAAACG_15_Rep2	hca_GSE129096_DROP_GCGTATAAGATT_7_Rep1	0.11255735094937247
1455	GSE129096_DROP	GSE129096_DROP	Cardiomyocyte 1	Cardiomyocyte 2	hca_GSE129096_DROP_AACAAAATCGCA_15_Rep2	hca_GSE129096_DROP_ATCTCACAAACG_15_Rep2	0.17906505420625973
1456	GSE129096_DROP	GSE129096_DROP	Cardiomyocyte 2	Cardiomyocyte 2	hca_GSE129096_DROP_AGTGGTGACTTA_15_Rep2	hca_GSE129096_DROP_ATCTCACAAACG_15_Rep2	0.37817646201027055
1457	GSE129096_DROP	GSE129096_DROP	Cardiomyocyte 2	Cardiac Progenitor	hca_GSE129096_DROP_ATCTCACAAACG_15_Rep2	hca_GSE129096_DROP_TGCTACTGACGC_3_Rep1	0.10410653426774097
1458	GSE129096_DROP	GSE129096_DROP	Cardiomyocyte 2	Alt. Lineage 1	hca_GSE129096_DROP_ATCTCACAAACG_15_Rep2	hca_GSE129096_DROP_TCGAGGGAACTA_15_Rep2	0.11972505899846952
1459	GSE129096_DROP	GSE129096_DROP	Cardiomyocyte 2	Cardiomyocyte 2	hca_GSE129096_DROP_ATCTCACAAACG_15_Rep2	hca_GSE129096_DROP_GGATTATCTAGG_15_Rep2	0.09733811365048561
1460	GSE129096_DROP	GSE129096_DROP	Cardiomyocyte 2	iPSC	hca_GSE129096_DROP_ATCTCACAAACG_15_Rep2	hca_GSE129096_DROP_CCACCCCGGCAT_0_Rep1	0.11154610337684723
1461	GSE129096_DRONC	GSE129096_DROP	Cardiomyocyte 1	Cardiomyocyte 2	hca_GSE129096_DRONC_TGCATATGGCAG_7_Rep1	hca_GSE129096_DROP_ATCTCACAAACG_15_Rep2	-0.10049074837843408
1462	GSE129096_DRONC	GSE129096_DROP	Cardiomyocyte 2	Cardiomyocyte 2	hca_GSE129096_DRONC_CCTTATGTCAGT_15_Rep2	hca_GSE129096_DROP_ATCTCACAAACG_15_Rep2	-0.015801800734148275
1463	GSE129096_DRONC	GSE129096_DROP	iPSC	Cardiomyocyte 2	hca_GSE129096_DRONC_AGATACTTGCAA_0_Rep2	hca_GSE129096_DROP_ATCTCACAAACG_15_Rep2	-0.014144739660946204
1464	GSE129096_DRONC	GSE129096_DROP	Cardiomyocyte 1	Cardiomyocyte 2	hca_GSE129096_DRONC_GTAAAGGTGAAT_7_Rep1	hca_GSE129096_DROP_ATCTCACAAACG_15_Rep2	-0.11911639395974993
1465	GSE129096_DROP	GSE129096_DROP	Cardiomyocyte 2	iPSC	hca_GSE129096_DROP_ATCTCACAAACG_15_Rep2	hca_GSE129096_DROP_ATTTCATTGCGC_1_Rep2	-0.0017370170744406277
1466	GSE129096_DROP	GSE129096_DROP	Cardiomyocyte 2	iPSC	hca_GSE129096_DROP_ATCTCACAAACG_15_Rep2	hca_GSE129096_DROP_ATGTTATCCAAC_1_Rep2	0.1292403280475356
1467	GSE129096_DROP	GSE129096_DROP	Cardiomyocyte 2	iPSC	hca_GSE129096_DROP_ATCTCACAAACG_15_Rep2	hca_GSE129096_DROP_CGGGTGATTTCT_1_Rep1	0.07785059620009926
1468	GSE129096_DROP	GSE129096_DROP	Alt. Lineage 2	Cardiomyocyte 2	hca_GSE129096_DROP_ACCAAACATCCT_7_Rep2	hca_GSE129096_DROP_ATCTCACAAACG_15_Rep2	0.05080489886097084
1469	GSE129096_DROP	GSE129096_DROP	Cardiomyocyte 2	Cardiomyocyte 2	hca_GSE129096_DROP_ATCTCACAAACG_15_Rep2	hca_GSE129096_DROP_CATCACCCTTCG_15_Rep2	0.24039900954786053
1470	GSE129096_DROP	GSE129096_DROP	Cardiomyocyte 2	Cardiac Progenitor	hca_GSE129096_DROP_ATCTCACAAACG_15_Rep2	hca_GSE129096_DROP_CAAGACGTTGCC_3_Rep1	0.12095478636256951
1471	GSE129096_DROP	GSE129096_DROP	Cardiomyocyte 2	Cardiomyocyte 2	hca_GSE129096_DROP_ATCTCACAAACG_15_Rep2	hca_GSE129096_DROP_CGAGACAAAAGA_15_Rep2	0.23998337308033235
1472	GSE129096_DROP	GSE129096_DROP	Cardiomyocyte 2	Alt. Lineage 2	hca_GSE129096_DROP_ATCTCACAAACG_15_Rep2	hca_GSE129096_DROP_GGTATTGCGCGC_7_Rep2	0.15680669900251476
1473	GSE129096_DROP	GSE129096_DROP	Cardiomyocyte 2	Cardiomyocyte 1	hca_GSE129096_DROP_ATCTCACAAACG_15_Rep2	hca_GSE129096_DROP_CAGAAAGACCCA_15_Rep2	0.3933630509921413
1474	GSE129096_DRONC	GSE129096_DROP	Cardiac Progenitor	Cardiomyocyte 2	hca_GSE129096_DRONC_TGGTATCGATAC_3_Rep1	hca_GSE129096_DROP_ATCTCACAAACG_15_Rep2	-0.09668794865647534
1475	GSE129096_DROP	GSE129096_DROP	Cardiomyocyte 2	Cardiomyocyte 2	hca_GSE129096_DROP_ATCTCACAAACG_15_Rep2	hca_GSE129096_DROP_CAGACTACCACA_15_Rep2	0.2973569030523584
1476	GSE129096_DRONC	GSE129096_DROP	Cardiomyocyte 1	Cardiomyocyte 2	hca_GSE129096_DRONC_CCCGCTCGCAGG_7_Rep1	hca_GSE129096_DROP_ATCTCACAAACG_15_Rep2	-0.044524028303023266
1477	GSE129096_DROP	GSE129096_DROP	iPSC	Cardiomyocyte 2	hca_GSE129096_DROP_AGGCAATACCAA_1_Rep1	hca_GSE129096_DROP_ATCTCACAAACG_15_Rep2	0.19253780286774536
1478	GSE129096_DROP	GSE129096_DROP	Cardiomyocyte 1	Cardiomyocyte 2	hca_GSE129096_DROP_AACATCACCGTG_15_Rep2	hca_GSE129096_DROP_ATCTCACAAACG_15_Rep2	0.3073530214953958
1479	GSE129096_DRONC	GSE129096_DROP	Alt. Lineage 1	Cardiomyocyte 2	hca_GSE129096_DRONC_AAGCAGTTGTCT_7_Rep2	hca_GSE129096_DROP_ATCTCACAAACG_15_Rep2	-0.0050648954664480605
1480	GSE129096_DROP	GSE129096_DROP	Cardiomyocyte 2	Cardiomyocyte 2	hca_GSE129096_DROP_ATCTCACAAACG_15_Rep2	hca_GSE129096_DROP_GTTATATATCAA_15_Rep2	0.21906909862794377
1481	GSE129096_DROP	GSE129096_DROP	Cardiomyocyte 2	Cardiomyocyte 1	hca_GSE129096_DROP_ATCTCACAAACG_15_Rep2	hca_GSE129096_DROP_CTTCTAGGACTT_15_Rep2	0.17680197753001137
1482	GSE129096_DROP	GSE129096_DROP	Cardiomyocyte 2	Alt. Lineage 1	hca_GSE129096_DROP_ATCTCACAAACG_15_Rep2	hca_GSE129096_DROP_CGGCGATCTCGG_7_Rep2	0.10867217837484522
1483	GSE129096_DROP	GSE129096_DROP	Cardiomyocyte 2	Cardiomyocyte 2	hca_GSE129096_DROP_ATCTCACAAACG_15_Rep2	hca_GSE129096_DROP_TGGTCAGTGACT_15_Rep2	0.2841571305589119
1484	GSE129096_DRONC	GSE129096_DROP	Cardiomyocyte 1	Cardiomyocyte 2	hca_GSE129096_DRONC_ACAAGCAGGCAC_7_Rep1	hca_GSE129096_DROP_ATCTCACAAACG_15_Rep2	-0.06838499625329741
1485	GSE129096_DROP	GSE129096_DROP	iPSC	Cardiomyocyte 2	hca_GSE129096_DROP_AGCAGTATTTCA_1_Rep1	hca_GSE129096_DROP_ATCTCACAAACG_15_Rep2	0.10413870671593506
1486	GSE129096_DROP	GSE129096_DROP	Cardiomyocyte 2	Cardiomyocyte 1	hca_GSE129096_DROP_ATCTCACAAACG_15_Rep2	hca_GSE129096_DROP_TTTGTTAGTGAC_7_Rep1	0.07943493271182533
1487	GSE129096_DROP	GSE129096_DROP	Cardiomyocyte 2	Alt. Lineage 1	hca_GSE129096_DROP_ATCTCACAAACG_15_Rep2	hca_GSE129096_DROP_CCCGAAGGTGTA_7_Rep2	0.120154202022132
1488	GSE129096_DROP	GSE129096_DROP	Cardiomyocyte 2	Cardiomyocyte 1	hca_GSE129096_DROP_ATCTCACAAACG_15_Rep2	hca_GSE129096_DROP_CCACGTCATCAC_15_Rep2	0.03186268058511943
1489	GSE129096_DRONC	GSE129096_DROP	Cardiomyocyte 1	Cardiomyocyte 2	hca_GSE129096_DRONC_ATATCAGATGGC_7_Rep1	hca_GSE129096_DROP_ATCTCACAAACG_15_Rep2	-0.08860518231006331
1490	GSE129096_DROP	GSE129096_DROP	Cardiomyocyte 2	Alt. Lineage 1	hca_GSE129096_DROP_ATCTCACAAACG_15_Rep2	hca_GSE129096_DROP_TCTGAAGCGCCT_7_Rep1	0.07945034029436349
1491	GSE129096_DROP	GSE129096_DROP	Cardiomyocyte 2	Cardiomyocyte 2	hca_GSE129096_DROP_ACACATGCGGAT_15_Rep2	hca_GSE129096_DROP_ATCTCACAAACG_15_Rep2	0.24895516421022001
1492	GSE129096_DRONC	GSE129096_DROP	iPSC	Cardiomyocyte 2	hca_GSE129096_DRONC_CCGAATTATATT_0_Rep2	hca_GSE129096_DROP_ATCTCACAAACG_15_Rep2	-0.021354043714041815
1493	GSE129096_DROP	GSE129096_DROP	Cardiomyocyte 2	Cardiomyocyte 1	hca_GSE129096_DROP_ATCTCACAAACG_15_Rep2	hca_GSE129096_DROP_TCCCCCTGCAAA_7_Rep1	0.1055032671439774
1494	GSE129096_DROP	GSE129096_DROP	Cardiac Progenitor	Cardiomyocyte 2	hca_GSE129096_DROP_AGTCACACCCTT_3_Rep1	hca_GSE129096_DROP_ATCTCACAAACG_15_Rep2	0.046586065608649085
1495	GSE129096_DRONC	GSE129096_DROP	Alt. Lineage 1	Cardiomyocyte 2	hca_GSE129096_DRONC_TCTTCACAAAGC_7_Rep2	hca_GSE129096_DROP_ATCTCACAAACG_15_Rep2	-0.025594407053098678
1496	GSE129096_DRONC	GSE129096_DROP	Cardiomyocyte 2	Cardiomyocyte 2	hca_GSE129096_DRONC_CTGTTCTGCACC_15_Rep2	hca_GSE129096_DROP_ATCTCACAAACG_15_Rep2	-0.06408925173429303
1497	GSE129096_DROP	GSE129096_DROP	Cardiomyocyte 2	Alt. Lineage 2	hca_GSE129096_DROP_ATCTCACAAACG_15_Rep2	hca_GSE129096_DROP_GCCCTCCCTACT_7_Rep2	0.1755505816462305
1498	GSE129096_DROP	GSE129096_DROP	Cardiomyocyte 2	Cardiomyocyte 2	hca_GSE129096_DROP_ATCTCACAAACG_15_Rep2	hca_GSE129096_DROP_GGACTGCGTCCT_15_Rep2	0.23148867051558253
1499	GSE129096_DRONC	GSE129096_DROP	Cardiac Progenitor	Cardiomyocyte 2	hca_GSE129096_DRONC_CTTTGCCCACTC_3_Rep1	hca_GSE129096_DROP_ATCTCACAAACG_15_Rep2	-0.11074534339502184
1500	GSE129096_DRONC	GSE129096_DROP	Cardiac Progenitor	Cardiomyocyte 2	hca_GSE129096_DRONC_CTGAAGATAACT_3_Rep1	hca_GSE129096_DROP_ATCTCACAAACG_15_Rep2	-0.10076122958287526
1501	GSE129096_DRONC	GSE129096_DROP	Cardiomyocyte 1	Cardiomyocyte 2	hca_GSE129096_DRONC_GCAGACAGGAGT_7_Rep1	hca_GSE129096_DROP_ATCTCACAAACG_15_Rep2	-0.10388804334821411
1502	GSE129096_DROP	GSE129096_DROP	Alt. Lineage 1	Cardiomyocyte 2	hca_GSE129096_DROP_AAAGGGACCGCC_7_Rep2	hca_GSE129096_DROP_ATCTCACAAACG_15_Rep2	0.11082622902326356
1503	GSE129096_DRONC	GSE129096_DROP	Alt. Lineage 1	Cardiomyocyte 2	hca_GSE129096_DRONC_AGTTAGTTCCTA_7_Rep2	hca_GSE129096_DROP_ATCTCACAAACG_15_Rep2	-0.06173634206286893
1504	GSE129096_DROP	GSE129096_DROP	Cardiomyocyte 2	Cardiomyocyte 1	hca_GSE129096_DROP_ATCTCACAAACG_15_Rep2	hca_GSE129096_DROP_GGTCCGGGCTGC_7_Rep2	0.1796250333989824
1505	GSE129096_DROP	GSE129096_DROP	Cardiomyocyte 2	Cardiomyocyte 1	hca_GSE129096_DROP_ATCTCACAAACG_15_Rep2	hca_GSE129096_DROP_TTCCTGAGAATC_15_Rep2	0.16430892245653905
1506	GSE129096_DRONC	GSE129096_DROP	Cardiomyocyte 1	Cardiomyocyte 2	hca_GSE129096_DRONC_GGTGCAACACGA_7_Rep1	hca_GSE129096_DROP_ATCTCACAAACG_15_Rep2	-0.04336568648804873
1507	GSE129096_DRONC	GSE129096_DROP	Cardiac Progenitor	Cardiomyocyte 2	hca_GSE129096_DRONC_TTTGCTCCAAAG_3_Rep1	hca_GSE129096_DROP_ATCTCACAAACG_15_Rep2	-0.10575461804189046
1508	GSE129096_DROP	GSE129096_DROP	Cardiomyocyte 2	Cardiomyocyte 1	hca_GSE129096_DROP_ATCTCACAAACG_15_Rep2	hca_GSE129096_DROP_CCAGTAGCTCGA_15_Rep2	0.18925098571987353
1509	GSE129096_DROP	GSE129096_DROP	Cardiomyocyte 2	Alt. Lineage 2	hca_GSE129096_DROP_ATCTCACAAACG_15_Rep2	hca_GSE129096_DROP_CCGGGACTAGTA_7_Rep2	0.17800344256028755
1510	GSE129096_DRONC	GSE129096_DROP	Cardiac Progenitor	Cardiomyocyte 2	hca_GSE129096_DRONC_GTTTTAGCTTTC_3_Rep1	hca_GSE129096_DROP_ATCTCACAAACG_15_Rep2	-0.10466488605342272
1511	GSE129096_DRONC	GSE129096_DROP	iPSC	Cardiomyocyte 2	hca_GSE129096_DRONC_CCTTGACGGAAC_1_Rep2	hca_GSE129096_DROP_ATCTCACAAACG_15_Rep2	-0.13142333064613942
1512	GSE129096_DROP	GSE129096_DROP	Cardiomyocyte 2	Alt. Lineage 2	hca_GSE129096_DROP_ATCTCACAAACG_15_Rep2	hca_GSE129096_DROP_GCTCTGGATTCC_3_Rep1	0.08425104387511495
1513	GSE129096_DROP	GSE129096_DROP	Cardiomyocyte 2	Cardiomyocyte 1	hca_GSE129096_DROP_ATCTCACAAACG_15_Rep2	hca_GSE129096_DROP_TTGGAGCTTGAT_7_Rep2	0.18013755163015555
1514	GSE129096_DRONC	GSE129096_DROP	Cardiomyocyte 1	Cardiomyocyte 2	hca_GSE129096_DRONC_TCGAAGATACCT_7_Rep1	hca_GSE129096_DROP_ATCTCACAAACG_15_Rep2	-0.07713068029239323
1515	GSE129096_DRONC	GSE129096_DROP	iPSC	Cardiomyocyte 2	hca_GSE129096_DRONC_CACCAACTTATC_1_Rep2	hca_GSE129096_DROP_ATCTCACAAACG_15_Rep2	-0.09556415394409767
1516	GSE129096_DRONC	GSE129096_DROP	iPSC	Cardiomyocyte 2	hca_GSE129096_DRONC_ATGGTAGCATCT_0_Rep1	hca_GSE129096_DROP_ATCTCACAAACG_15_Rep2	-0.15317492690232393
1517	GSE129096_DROP	GSE129096_DROP	Cardiomyocyte 2	Cardiac Progenitor	hca_GSE129096_DROP_ATCTCACAAACG_15_Rep2	hca_GSE129096_DROP_CCTTAGTCCGGA_3_Rep1	0.045020055275126536
1518	GSE129096_DROP	GSE129096_DROP	Cardiomyocyte 2	Alt. Lineage 2	hca_GSE129096_DROP_ATCTCACAAACG_15_Rep2	hca_GSE129096_DROP_GTGCGCTGAAAC_7_Rep2	0.20339558193540352
1519	GSE129096_DRONC	GSE129096_DROP	Cardiac Progenitor	Cardiomyocyte 2	hca_GSE129096_DRONC_TTAATGGCTACA_3_Rep1	hca_GSE129096_DROP_ATCTCACAAACG_15_Rep2	-0.07876917111640513
1520	GSE129096_DROP	GSE129096_DROP	Cardiomyocyte 2	Cardiomyocyte 2	hca_GSE129096_DROP_ATCTCACAAACG_15_Rep2	hca_GSE129096_DROP_GTTCACATTAAT_15_Rep2	0.1517611047600418
1521	GSE129096_DROP	GSE129096_DROP	Cardiomyocyte 2	Cardiomyocyte 2	hca_GSE129096_DROP_ATCTCACAAACG_15_Rep2	hca_GSE129096_DROP_CTGTACCTCCGG_15_Rep2	0.2601537130643051
1522	GSE129096_DRONC	GSE129096_DROP	iPSC	Cardiomyocyte 2	hca_GSE129096_DRONC_TTGCATCTAGAC_1_Rep2	hca_GSE129096_DROP_ATCTCACAAACG_15_Rep2	-0.10432709934113515
1523	GSE129096_DROP	GSE129096_DROP	Cardiomyocyte 2	Alt. Lineage 1	hca_GSE129096_DROP_ATCTCACAAACG_15_Rep2	hca_GSE129096_DROP_CGCAAAGCACAC_15_Rep2	0.1583060292673799
1524	GSE129096_DROP	GSE129096_DROP	Alt. Lineage 1	Cardiomyocyte 2	hca_GSE129096_DROP_ACATTTAATTGT_15_Rep2	hca_GSE129096_DROP_ATCTCACAAACG_15_Rep2	0.1054444758618176
1525	GSE129096_DROP	GSE129096_DROP	Cardiomyocyte 2	Cardiomyocyte 1	hca_GSE129096_DROP_ATCTCACAAACG_15_Rep2	hca_GSE129096_DROP_GGGGCGAGACCC_15_Rep2	0.20674738964534922
1526	GSE129096_DROP	GSE129096_DROP	Cardiomyocyte 2	Cardiomyocyte 1	hca_GSE129096_DROP_ATCTCACAAACG_15_Rep2	hca_GSE129096_DROP_TTGCTTCGTATT_15_Rep2	0.1773910360746398
1527	GSE129096_DROP	GSE129096_DROP	Cardiomyocyte 2	Alt. Lineage 1	hca_GSE129096_DROP_ATCTCACAAACG_15_Rep2	hca_GSE129096_DROP_CGCCTACGATAA_7_Rep2	-0.017013677827055096
1528	GSE129096_DROP	GSE129096_DROP	Cardiomyocyte 2	Alt. Lineage 2	hca_GSE129096_DROP_ATCTCACAAACG_15_Rep2	hca_GSE129096_DROP_GGAGGTCATCAC_7_Rep2	0.20723713969392699
1529	GSE129096_DROP	GSE129096_DROP	Cardiac Progenitor	Cardiomyocyte 2	hca_GSE129096_DROP_ACAGACTTTTAA_3_Rep1	hca_GSE129096_DROP_ATCTCACAAACG_15_Rep2	0.07450359440402221
1530	GSE129096_DROP	GSE129096_DROP	Cardiomyocyte 1	Cardiomyocyte 2	hca_GSE129096_DROP_AGACTTTCACAA_7_Rep2	hca_GSE129096_DROP_ATCTCACAAACG_15_Rep2	0.18192920856085182
1531	GSE129096_DRONC	GSE129096_DROP	iPSC	Cardiomyocyte 2	hca_GSE129096_DRONC_CATTCTAGATAC_0_Rep2	hca_GSE129096_DROP_ATCTCACAAACG_15_Rep2	-0.061609061395849984
1532	GSE129096_DRONC	GSE129096_DROP	Cardiac Progenitor	Cardiomyocyte 2	hca_GSE129096_DRONC_AGAGCTTCAAAT_3_Rep1	hca_GSE129096_DROP_ATCTCACAAACG_15_Rep2	-0.131898215237088
1533	GSE129096_DROP	GSE129096_DROP	Cardiomyocyte 2	Cardiomyocyte 1	hca_GSE129096_DROP_ATCTCACAAACG_15_Rep2	hca_GSE129096_DROP_TCAATCCGCGGC_7_Rep2	0.12148690372079662
1534	GSE129096_DROP	GSE129096_DROP	Alt. Lineage 1	Cardiomyocyte 2	hca_GSE129096_DROP_ACCAGCAAATTA_15_Rep2	hca_GSE129096_DROP_ATCTCACAAACG_15_Rep2	0.09475948704141035
1535	GSE129096_DROP	GSE129096_DROP	Cardiomyocyte 2	Cardiac Progenitor	hca_GSE129096_DROP_ATCTCACAAACG_15_Rep2	hca_GSE129096_DROP_GAAGCTACACAT_3_Rep2	-0.08275660442098953
1536	GSE129096_DRONC	GSE129096_DROP	Cardiomyocyte 2	Cardiomyocyte 2	hca_GSE129096_DRONC_GGGTATCGTTAC_15_Rep2	hca_GSE129096_DROP_ATCTCACAAACG_15_Rep2	-0.0800519780512785
1537	GSE129096_DRONC	GSE129096_DROP	iPSC	Cardiomyocyte 2	hca_GSE129096_DRONC_CATGACAGATAG_0_Rep1	hca_GSE129096_DROP_ATCTCACAAACG_15_Rep2	-0.08983657344810769
1538	GSE129096_DROP	GSE129096_DROP	Cardiomyocyte 2	Cardiac Progenitor	hca_GSE129096_DROP_ATCTCACAAACG_15_Rep2	hca_GSE129096_DROP_TGCCGCTATTAC_3_Rep1	0.09459495152727304
1539	GSE129096_DROP	GSE129096_DROP	Cardiomyocyte 2	Cardiac Progenitor	hca_GSE129096_DROP_ATCTCACAAACG_15_Rep2	hca_GSE129096_DROP_CTCTCGGTCTTT_3_Rep1	-0.11117449468091123
1540	GSE129096_DROP	GSE129096_DROP	Cardiomyocyte 2	iPSC	hca_GSE129096_DROP_ATCTCACAAACG_15_Rep2	hca_GSE129096_DROP_GATTAATTCGGC_1_Rep1	0.11282120854078137
1541	GSE129096_DROP	GSE129096_DROP	Cardiomyocyte 2	Cardiac Progenitor	hca_GSE129096_DROP_ATCTCACAAACG_15_Rep2	hca_GSE129096_DROP_ATGCGACTGAAC_3_Rep2	0.06860043678033445
1542	GSE129096_DROP	GSE129096_DROP	Cardiomyocyte 2	iPSC	hca_GSE129096_DROP_ATCTCACAAACG_15_Rep2	hca_GSE129096_DROP_TAGGCACCCGTC_1_Rep1	0.11925820679148968
1543	GSE129096_DROP	GSE129096_DROP	iPSC	Cardiomyocyte 2	hca_GSE129096_DROP_ACTTACTCCAAA_1_Rep2	hca_GSE129096_DROP_ATCTCACAAACG_15_Rep2	0.03822198204813487
1544	GSE129096_DROP	GSE129096_DROP	Alt. Lineage 2	Cardiomyocyte 2	hca_GSE129096_DROP_AGTCAGAAACCC_7_Rep2	hca_GSE129096_DROP_ATCTCACAAACG_15_Rep2	0.15561006016055745
1545	GSE129096_DROP	GSE129096_DROP	Cardiac Progenitor	Cardiomyocyte 2	hca_GSE129096_DROP_AGTGGTTGTCCT_3_Rep1	hca_GSE129096_DROP_ATCTCACAAACG_15_Rep2	-0.14302789124341997
1546	GSE129096_DRONC	GSE129096_DROP	Alt. Lineage 1	Cardiomyocyte 2	hca_GSE129096_DRONC_GTTCATGAGTCT_7_Rep2	hca_GSE129096_DROP_ATCTCACAAACG_15_Rep2	-0.04172038721702487
1547	GSE129096_DRONC	GSE129096_DROP	Cardiomyocyte 2	Cardiomyocyte 2	hca_GSE129096_DRONC_TAGCTCTTGCCA_15_Rep2	hca_GSE129096_DROP_ATCTCACAAACG_15_Rep2	0.020229689479020374
1548	GSE129096_DRONC	GSE129096_DROP	iPSC	Cardiomyocyte 2	hca_GSE129096_DRONC_AGCCTACCGTTG_0_Rep2	hca_GSE129096_DROP_ATCTCACAAACG_15_Rep2	-0.021214509161408657
1549	GSE129096_DRONC	GSE129096_DROP	iPSC	Cardiomyocyte 2	hca_GSE129096_DRONC_ACAGCTAGTATT_1_Rep2	hca_GSE129096_DROP_ATCTCACAAACG_15_Rep2	-0.05754393217961651
1550	GSE129096_DROP	GSE129096_DROP	Cardiomyocyte 2	Cardiac Progenitor	hca_GSE129096_DROP_ATCTCACAAACG_15_Rep2	hca_GSE129096_DROP_GAGTTGGCGGAC_3_Rep1	0.03513073222031482
1551	GSE129096_DROP	GSE129096_DROP	Cardiomyocyte 2	Cardiac Progenitor	hca_GSE129096_DROP_ATCTCACAAACG_15_Rep2	hca_GSE129096_DROP_GACGATTCGAGT_3_Rep1	0.06135298428210101
1552	GSE129096_DROP	GSE129096_DROP	Cardiomyocyte 2	Cardiomyocyte 2	hca_GSE129096_DROP_ATCTCACAAACG_15_Rep2	hca_GSE129096_DROP_GGCCACGGTATT_15_Rep2	0.3163773901340934
1553	GSE129096_DRONC	GSE129096_DROP	Cardiac Progenitor	Cardiomyocyte 2	hca_GSE129096_DRONC_AAAGAGTTAAGC_3_Rep1	hca_GSE129096_DROP_ATCTCACAAACG_15_Rep2	-0.10028906927549697
1554	GSE129096_DRONC	GSE129096_DROP	Alt. Lineage 1	Cardiomyocyte 2	hca_GSE129096_DRONC_TCCTTACTCGGA_7_Rep2	hca_GSE129096_DROP_ATCTCACAAACG_15_Rep2	-0.007716460172658479
1555	GSE129096_DROP	GSE129096_DROP	Cardiac Progenitor	Cardiomyocyte 2	hca_GSE129096_DROP_AGGCGACTAACG_3_Rep2	hca_GSE129096_DROP_ATCTCACAAACG_15_Rep2	0.07048314607338613
1556	GSE129096_DROP	GSE129096_DROP	Cardiomyocyte 2	iPSC	hca_GSE129096_DROP_ATCTCACAAACG_15_Rep2	hca_GSE129096_DROP_CAGGACTATGCT_1_Rep1	0.0780999030105467
1557	GSE129096_DRONC	GSE129096_DROP	Cardiomyocyte 1	Cardiomyocyte 2	hca_GSE129096_DRONC_GAGTGCAACTTC_7_Rep1	hca_GSE129096_DROP_ATCTCACAAACG_15_Rep2	-0.09534362162298238
1558	GSE129096_DRONC	GSE129096_DROP	iPSC	Cardiomyocyte 2	hca_GSE129096_DRONC_GTATGCCCTCCA_1_Rep2	hca_GSE129096_DROP_ATCTCACAAACG_15_Rep2	-0.11778643894052121
1559	GSE129096_DROP	GSE129096_DROP	iPSC	Cardiomyocyte 2	hca_GSE129096_DROP_AAAATGTTTTAT_0_Rep2	hca_GSE129096_DROP_ATCTCACAAACG_15_Rep2	-0.025240615270202493
1560	GSE129096_DROP	GSE129096_DROP	Cardiomyocyte 2	iPSC	hca_GSE129096_DROP_ATCTCACAAACG_15_Rep2	hca_GSE129096_DROP_CTCATTTTGGAC_1_Rep2	0.051201362941744266
1561	GSE129096_DRONC	GSE129096_DROP	Cardiac Progenitor	Cardiomyocyte 2	hca_GSE129096_DRONC_TCCGCTTCGTTG_3_Rep1	hca_GSE129096_DROP_ATCTCACAAACG_15_Rep2	-0.13861552347609596
1562	GSE129096_DROP	GSE129096_DROP	Cardiomyocyte 2	Cardiomyocyte 1	hca_GSE129096_DROP_ATCTCACAAACG_15_Rep2	hca_GSE129096_DROP_GAACCCTGAGGT_15_Rep2	0.150824704770662
1563	GSE129096_DRONC	GSE129096_DROP	iPSC	Cardiomyocyte 2	hca_GSE129096_DRONC_AGTCTGTCTAAA_1_Rep2	hca_GSE129096_DROP_ATCTCACAAACG_15_Rep2	-0.11968661745616527
1564	GSE129096_DROP	GSE129096_DROP	Cardiomyocyte 2	Cardiomyocyte 1	hca_GSE129096_DROP_ATCTCACAAACG_15_Rep2	hca_GSE129096_DROP_CTGTGCACTTAC_7_Rep2	0.11034557252565125
1565	GSE129096_DROP	GSE129096_DROP	Cardiomyocyte 2	Cardiomyocyte 2	hca_GSE129096_DROP_ATCTCACAAACG_15_Rep2	hca_GSE129096_DROP_TAGCCCTCATTT_15_Rep2	0.25437264579895413
1566	GSE129096_DROP	GSE129096_DROP	Cardiomyocyte 2	Cardiac Progenitor	hca_GSE129096_DROP_ATCTCACAAACG_15_Rep2	hca_GSE129096_DROP_TCGTCGGGTCGC_3_Rep1	0.05498034688603637
1567	GSE129096_DROP	GSE129096_DROP	Cardiomyocyte 2	iPSC	hca_GSE129096_DROP_ATCTCACAAACG_15_Rep2	hca_GSE129096_DROP_TTAATGCGAATA_1_Rep1	0.13051141016548118
1568	GSE129096_DRONC	GSE129096_DROP	Cardiomyocyte 2	Cardiomyocyte 2	hca_GSE129096_DRONC_CCGCATTAGCAC_15_Rep2	hca_GSE129096_DROP_ATCTCACAAACG_15_Rep2	0.01688077665649701
1569	GSE129096_DRONC	GSE129096_DROP	Cardiomyocyte 2	Cardiomyocyte 2	hca_GSE129096_DRONC_ATATCTGCATTT_15_Rep2	hca_GSE129096_DROP_ATCTCACAAACG_15_Rep2	-0.06153351039712951
1570	GSE129096_DROP	GSE129096_DROP	Alt. Lineage 1	Cardiomyocyte 2	hca_GSE129096_DROP_AATGGCACTCGC_15_Rep2	hca_GSE129096_DROP_ATCTCACAAACG_15_Rep2	0.2224476588312686
1571	GSE129096_DRONC	GSE129096_DROP	iPSC	Cardiomyocyte 2	hca_GSE129096_DRONC_AGCGGTCTAGCA_1_Rep2	hca_GSE129096_DROP_ATCTCACAAACG_15_Rep2	-0.08170773339886095
1572	GSE129096_DRONC	GSE129096_DROP	Cardiomyocyte 2	Cardiomyocyte 2	hca_GSE129096_DRONC_TTCTAGTTACCA_15_Rep2	hca_GSE129096_DROP_ATCTCACAAACG_15_Rep2	0.037552350005276125
1573	GSE129096_DRONC	GSE129096_DROP	iPSC	Cardiomyocyte 2	hca_GSE129096_DRONC_TACCGCGTATCC_0_Rep2	hca_GSE129096_DROP_ATCTCACAAACG_15_Rep2	-0.00504999401742201
1574	GSE129096_DROP	GSE129096_DROP	Cardiomyocyte 2	Alt. Lineage 1	hca_GSE129096_DROP_ATCTCACAAACG_15_Rep2	hca_GSE129096_DROP_CACCGAATCCCA_15_Rep2	0.13919085833784228
1575	GSE129096_DROP	GSE129096_DROP	Cardiomyocyte 2	iPSC	hca_GSE129096_DROP_ATCTCACAAACG_15_Rep2	hca_GSE129096_DROP_TTGGACTGTTTT_1_Rep2	0.06251243407704354
1576	GSE129096_DRONC	GSE129096_DROP	Cardiac Progenitor	Cardiomyocyte 2	hca_GSE129096_DRONC_GGTGCATGTTCC_3_Rep1	hca_GSE129096_DROP_ATCTCACAAACG_15_Rep2	-0.14119706100325646
1577	GSE129096_DRONC	GSE129096_DROP	Alt. Lineage 1	Cardiomyocyte 2	hca_GSE129096_DRONC_AATTCAGAATTT_7_Rep2	hca_GSE129096_DROP_ATCTCACAAACG_15_Rep2	-0.039320008977859366
1578	GSE129096_DRONC	GSE129096_DROP	Cardiac Progenitor	Cardiomyocyte 2	hca_GSE129096_DRONC_TTACGTCTAAGC_3_Rep2	hca_GSE129096_DROP_ATCTCACAAACG_15_Rep2	-0.11664599711744628
1579	GSE129096_DROP	GSE129096_DROP	Cardiomyocyte 2	Alt. Lineage 2	hca_GSE129096_DROP_ATCTCACAAACG_15_Rep2	hca_GSE129096_DROP_CATCATGGAATA_7_Rep2	0.10571822337220738
1580	GSE129096_DRONC	GSE129096_DROP	Cardiac Progenitor	Cardiomyocyte 2	hca_GSE129096_DRONC_CTTGGACGTCAC_3_Rep1	hca_GSE129096_DROP_ATCTCACAAACG_15_Rep2	-0.10927198238453784
1581	GSE129096_DRONC	GSE129096_DROP	Cardiomyocyte 2	Cardiomyocyte 2	hca_GSE129096_DRONC_AAATGTTGGAGA_15_Rep2	hca_GSE129096_DROP_ATCTCACAAACG_15_Rep2	-0.09643768400812203
1582	GSE129096_DRONC	GSE129096_DROP	Cardiomyocyte 2	Cardiomyocyte 2	hca_GSE129096_DRONC_TCCATGCTCAGC_15_Rep2	hca_GSE129096_DROP_ATCTCACAAACG_15_Rep2	-0.05215531930123407
1583	GSE129096_DRONC	GSE129096_DROP	iPSC	Cardiomyocyte 2	hca_GSE129096_DRONC_TAGTCAAGCAAC_1_Rep2	hca_GSE129096_DROP_ATCTCACAAACG_15_Rep2	-0.11408871238474938
1584	GSE129096_DROP	GSE129096_DROP	Cardiomyocyte 2	iPSC	hca_GSE129096_DROP_ATCTCACAAACG_15_Rep2	hca_GSE129096_DROP_CCCATCTATGAA_0_Rep1	0.013617228640917411
1585	GSE129096_DRONC	GSE129096_DROP	Cardiomyocyte 1	Cardiomyocyte 2	hca_GSE129096_DRONC_TCTCTTCGGGGC_7_Rep1	hca_GSE129096_DROP_ATCTCACAAACG_15_Rep2	-0.02729643814201177
1586	GSE129096_DROP	GSE129096_DROP	Cardiomyocyte 2	Cardiac Progenitor	hca_GSE129096_DROP_ATCTCACAAACG_15_Rep2	hca_GSE129096_DROP_TCGCTTGGACAC_3_Rep2	0.0998585969091288
1587	GSE129096_DROP	GSE129096_DROP	Cardiomyocyte 2	Cardiac Progenitor	hca_GSE129096_DROP_ATCTCACAAACG_15_Rep2	hca_GSE129096_DROP_TGACGAACTTAT_3_Rep2	0.05172870845498334
1588	GSE129096_DROP	GSE129096_DROP	Cardiomyocyte 2	Alt. Lineage 2	hca_GSE129096_DROP_ATCTCACAAACG_15_Rep2	hca_GSE129096_DROP_CTTGCAAATTGC_7_Rep2	0.1824478727798723
1589	GSE129096_DRONC	GSE129096_DROP	Cardiomyocyte 1	Cardiomyocyte 2	hca_GSE129096_DRONC_CCCGGCTATCTC_7_Rep1	hca_GSE129096_DROP_ATCTCACAAACG_15_Rep2	-0.057765974367824935
1590	GSE129096_DRONC	GSE129096_DROP	Cardiac Progenitor	Cardiomyocyte 2	hca_GSE129096_DRONC_TAAGATCTTCGA_3_Rep1	hca_GSE129096_DROP_ATCTCACAAACG_15_Rep2	-0.07536371389014684
1591	GSE129096_DRONC	GSE129096_DROP	Cardiac Progenitor	Cardiomyocyte 2	hca_GSE129096_DRONC_AGGATATTAGCT_3_Rep1	hca_GSE129096_DROP_ATCTCACAAACG_15_Rep2	-0.02788410409215758
1592	GSE129096_DROP	GSE129096_DROP	Cardiomyocyte 2	Cardiomyocyte 2	hca_GSE129096_DROP_ATCTCACAAACG_15_Rep2	hca_GSE129096_DROP_CGTATGTAATAT_15_Rep2	0.2776439570904006
1593	GSE129096_DROP	GSE129096_DROP	Cardiomyocyte 2	iPSC	hca_GSE129096_DROP_ATCTCACAAACG_15_Rep2	hca_GSE129096_DROP_TAACAAGTCTGG_1_Rep1	0.1403680745486917
1594	GSE129096_DROP	GSE129096_DROP	Cardiomyocyte 2	Alt. Lineage 2	hca_GSE129096_DROP_ATCTCACAAACG_15_Rep2	hca_GSE129096_DROP_TGTGAAGCTATT_7_Rep2	0.08203285193813337
1595	GSE129096_DROP	GSE129096_DROP	Cardiomyocyte 2	Alt. Lineage 2	hca_GSE129096_DROP_ATCTCACAAACG_15_Rep2	hca_GSE129096_DROP_CTTGCAGTTGAA_7_Rep2	0.18003942435150355
1596	GSE129096_DRONC	GSE129096_DROP	Cardiac Progenitor	Cardiomyocyte 2	hca_GSE129096_DRONC_GGTAACCGCAAA_3_Rep1	hca_GSE129096_DROP_ATCTCACAAACG_15_Rep2	-0.11409199956531713
1597	GSE129096_DRONC	GSE129096_DROP	iPSC	Cardiomyocyte 2	hca_GSE129096_DRONC_AGGGACAGGCTG_0_Rep2	hca_GSE129096_DROP_ATCTCACAAACG_15_Rep2	-0.015991317839758157
1598	GSE129096_DRONC	GSE129096_DROP	Alt. Lineage 1	Cardiomyocyte 2	hca_GSE129096_DRONC_AGCATATAGCAC_7_Rep2	hca_GSE129096_DROP_ATCTCACAAACG_15_Rep2	-0.0921305085071773
1599	GSE129096_DRONC	GSE129096_DROP	Cardiac Progenitor	Cardiomyocyte 2	hca_GSE129096_DRONC_GCTCCGGCGTCT_3_Rep1	hca_GSE129096_DROP_ATCTCACAAACG_15_Rep2	-0.10665929316991174
1600	GSE129096_DRONC	GSE129096_DROP	Cardiomyocyte 1	Cardiomyocyte 2	hca_GSE129096_DRONC_CCTTTCTGCGTA_7_Rep1	hca_GSE129096_DROP_ATCTCACAAACG_15_Rep2	-0.07434645863087619
1601	GSE129096_DRONC	GSE129096_DROP	Cardiomyocyte 1	Cardiomyocyte 2	hca_GSE129096_DRONC_CGATGATAACTC_7_Rep1	hca_GSE129096_DROP_ATCTCACAAACG_15_Rep2	-0.10470762603067252
1602	GSE129096_DRONC	GSE129096_DROP	Alt. Lineage 1	Cardiomyocyte 2	hca_GSE129096_DRONC_ACTCTGTGTAGC_7_Rep2	hca_GSE129096_DROP_ATCTCACAAACG_15_Rep2	-0.08632370401770872
1603	GSE129096_DROP	GSE129096_DROP	Cardiac Progenitor	Cardiomyocyte 2	hca_GSE129096_DROP_ACACCGGAACAA_3_Rep1	hca_GSE129096_DROP_ATCTCACAAACG_15_Rep2	0.09151266636364508
1604	GSE129096_DRONC	GSE129096_DROP	iPSC	Cardiomyocyte 2	hca_GSE129096_DRONC_TTAACGTCTTGA_1_Rep2	hca_GSE129096_DROP_ATCTCACAAACG_15_Rep2	-0.11867601492959778
1605	GSE129096_DROP	GSE129096_DROP	Cardiomyocyte 2	Cardiomyocyte 1	hca_GSE129096_DROP_ATCTCACAAACG_15_Rep2	hca_GSE129096_DROP_CTTCCGCGAGGG_15_Rep2	0.24235955443101198
1606	GSE129096_DROP	GSE129096_DROP	Cardiomyocyte 1	Cardiomyocyte 2	hca_GSE129096_DROP_AATTTGATTGGT_15_Rep2	hca_GSE129096_DROP_ATCTCACAAACG_15_Rep2	-0.04534275219725159
1607	GSE129096_DRONC	GSE129096_DROP	Cardiac Progenitor	Cardiomyocyte 2	hca_GSE129096_DRONC_ATTTTGGCCCAT_3_Rep1	hca_GSE129096_DROP_ATCTCACAAACG_15_Rep2	-0.09351864662538145
1608	GSE129096_DRONC	GSE129096_DROP	iPSC	Cardiomyocyte 2	hca_GSE129096_DRONC_GGCCTATTATTA_0_Rep2	hca_GSE129096_DROP_ATCTCACAAACG_15_Rep2	0.02037847892370237
1609	GSE129096_DRONC	GSE129096_DROP	Cardiomyocyte 1	Cardiomyocyte 2	hca_GSE129096_DRONC_CGGAAGGGCCCC_7_Rep1	hca_GSE129096_DROP_ATCTCACAAACG_15_Rep2	-0.06932858850816626
1610	GSE129096_DROP	GSE129096_DROP	Cardiomyocyte 2	Cardiac Progenitor	hca_GSE129096_DROP_ATCTCACAAACG_15_Rep2	hca_GSE129096_DROP_CTCCCACCCTGC_3_Rep2	-0.0047778090558026065
1611	GSE129096_DROP	GSE129096_DROP	Cardiomyocyte 2	Cardiomyocyte 2	hca_GSE129096_DROP_ATCTCACAAACG_15_Rep2	hca_GSE129096_DROP_CGGCTGTTAACA_15_Rep2	0.13357250843846324
1612	GSE129096_DROP	GSE129096_DROP	Cardiomyocyte 2	iPSC	hca_GSE129096_DROP_ATCTCACAAACG_15_Rep2	hca_GSE129096_DROP_CTTGGCAATAAA_1_Rep1	0.08938055290366154
1613	GSE129096_DRONC	GSE129096_DROP	Alt. Lineage 1	Cardiomyocyte 2	hca_GSE129096_DRONC_GGGTTGGGAGGC_7_Rep2	hca_GSE129096_DROP_ATCTCACAAACG_15_Rep2	0.021609895782520483
1614	GSE129096_DROP	GSE129096_DROP	Cardiomyocyte 2	Cardiac Progenitor	hca_GSE129096_DROP_ATCTCACAAACG_15_Rep2	hca_GSE129096_DROP_ATGATGCGTAAT_3_Rep1	0.058235050784797626
1615	GSE129096_DROP	GSE129096_DROP	Alt. Lineage 1	Cardiomyocyte 2	hca_GSE129096_DROP_AAGCTGCGGCAC_15_Rep2	hca_GSE129096_DROP_ATCTCACAAACG_15_Rep2	0.14982519848430653
1616	GSE129096_DROP	GSE129096_DROP	Cardiomyocyte 2	Cardiomyocyte 1	hca_GSE129096_DROP_ATCTCACAAACG_15_Rep2	hca_GSE129096_DROP_TCCTTACACGGC_15_Rep2	0.1690909051935694
1617	GSE129096_DROP	GSE129096_DROP	Alt. Lineage 1	Cardiomyocyte 2	hca_GSE129096_DROP_ATCCAACTCAAT_15_Rep2	hca_GSE129096_DROP_ATCTCACAAACG_15_Rep2	0.059795348167211215
1618	GSE129096_DROP	GSE129096_DROP	Cardiomyocyte 2	iPSC	hca_GSE129096_DROP_ATCTCACAAACG_15_Rep2	hca_GSE129096_DROP_TAAGATTCCGGT_1_Rep1	0.11076461548197236
1619	GSE129096_DROP	GSE129096_DROP	Cardiomyocyte 2	Cardiac Progenitor	hca_GSE129096_DROP_ATCTCACAAACG_15_Rep2	hca_GSE129096_DROP_CCAGCGACGGGT_3_Rep1	0.004564141952503764
1620	GSE129096_DROP	GSE129096_DROP	Cardiomyocyte 2	Cardiomyocyte 2	hca_GSE129096_DROP_ATCTCACAAACG_15_Rep2	hca_GSE129096_DROP_CGTATCTATGTC_15_Rep2	0.12982206719850797
1621	GSE129096_DROP	GSE129096_DROP	Cardiomyocyte 2	iPSC	hca_GSE129096_DROP_ATCTCACAAACG_15_Rep2	hca_GSE129096_DROP_GACCAGATTCGT_0_Rep2	0.11532561795425977
1622	GSE129096_DROP	GSE129096_DROP	Cardiomyocyte 2	iPSC	hca_GSE129096_DROP_ATCTCACAAACG_15_Rep2	hca_GSE129096_DROP_CTCGCCGTTCTT_1_Rep1	0.06382542789999535
1623	GSE129096_DRONC	GSE129096_DROP	iPSC	Cardiomyocyte 2	hca_GSE129096_DRONC_TGTCACTTGAGG_0_Rep2	hca_GSE129096_DROP_ATCTCACAAACG_15_Rep2	-0.07903371876929377
1624	GSE129096_DROP	GSE129096_DROP	Alt. Lineage 2	Cardiomyocyte 2	hca_GSE129096_DROP_AATCCAATTGAT_7_Rep2	hca_GSE129096_DROP_ATCTCACAAACG_15_Rep2	-7.175533468517514e-06
1625	GSE129096_DROP	GSE129096_DROP	Cardiomyocyte 2	Alt. Lineage 1	hca_GSE129096_DROP_ATCTCACAAACG_15_Rep2	hca_GSE129096_DROP_CAGTTTTAACGA_7_Rep2	-0.035640837346770926
1626	GSE129096_DROP	GSE129096_DROP	Cardiomyocyte 2	Alt. Lineage 2	hca_GSE129096_DROP_ATCTCACAAACG_15_Rep2	hca_GSE129096_DROP_ATTAATTGTGCG_15_Rep2	0.1436561547822549
1627	GSE129096_DROP	GSE129096_DROP	Cardiomyocyte 2	Alt. Lineage 2	hca_GSE129096_DROP_ATCTCACAAACG_15_Rep2	hca_GSE129096_DROP_TACATAGGCTTA_7_Rep2	0.07429518056518225
1628	GSE129096_DROP	GSE129096_DROP	Cardiomyocyte 2	Alt. Lineage 1	hca_GSE129096_DROP_ATCTCACAAACG_15_Rep2	hca_GSE129096_DROP_CGGGTACAGGAA_7_Rep2	0.09739316905174689
1629	GSE129096_DRONC	GSE129096_DROP	iPSC	Cardiomyocyte 2	hca_GSE129096_DRONC_CTTGTTTCGTAA_0_Rep2	hca_GSE129096_DROP_ATCTCACAAACG_15_Rep2	0.0801670223778509
1630	GSE129096_DRONC	GSE129096_DROP	Cardiomyocyte 1	Cardiomyocyte 2	hca_GSE129096_DRONC_GGGCTCACCCCT_7_Rep1	hca_GSE129096_DROP_ATCTCACAAACG_15_Rep2	-0.03442983676529798
1631	GSE129096_DRONC	GSE129096_DROP	iPSC	Cardiomyocyte 2	hca_GSE129096_DRONC_AAATTAGTCTGA_1_Rep2	hca_GSE129096_DROP_ATCTCACAAACG_15_Rep2	-0.11692162680885576
1632	GSE129096_DROP	GSE129096_DROP	Cardiomyocyte 2	Cardiomyocyte 1	hca_GSE129096_DROP_ATCTCACAAACG_15_Rep2	hca_GSE129096_DROP_GTAGTCAATGAC_15_Rep2	-0.020358782264523256
1633	GSE129096_DRONC	GSE129096_DROP	Alt. Lineage 1	Cardiomyocyte 2	hca_GSE129096_DRONC_CGCCTTCATCGC_7_Rep2	hca_GSE129096_DROP_ATCTCACAAACG_15_Rep2	-0.06376081820851676
1634	GSE129096_DROP	GSE129096_DROP	Cardiomyocyte 2	Cardiomyocyte 2	hca_GSE129096_DROP_ATCTCACAAACG_15_Rep2	hca_GSE129096_DROP_GCTACTTGTTCA_15_Rep2	0.11376777195028198
1635	GSE129096_DRONC	GSE129096_DROP	Alt. Lineage 1	Cardiomyocyte 2	hca_GSE129096_DRONC_CGAGCCTTAGAA_7_Rep2	hca_GSE129096_DROP_ATCTCACAAACG_15_Rep2	-0.06684401438424925
1636	GSE129096_DRONC	GSE129096_DROP	Cardiac Progenitor	Cardiomyocyte 2	hca_GSE129096_DRONC_TGTCCCCCCCAA_3_Rep1	hca_GSE129096_DROP_ATCTCACAAACG_15_Rep2	-0.144991679426695
1637	GSE129096_DROP	GSE129096_DROP	Cardiomyocyte 2	Cardiomyocyte 2	hca_GSE129096_DROP_ATCTCACAAACG_15_Rep2	hca_GSE129096_DROP_CTTATGTTTAAG_15_Rep2	0.15118068712952226
1638	GSE129096_DROP	GSE129096_DROP	Cardiomyocyte 2	iPSC	hca_GSE129096_DROP_ATCTCACAAACG_15_Rep2	hca_GSE129096_DROP_CACCGTACACTC_1_Rep1	0.04633169098561263
1639	GSE129096_DROP	GSE129096_DROP	Cardiac Progenitor	Cardiomyocyte 2	hca_GSE129096_DROP_AGCAGGATAACA_3_Rep1	hca_GSE129096_DROP_ATCTCACAAACG_15_Rep2	0.015606867262265678
1640	GSE129096_DROP	GSE129096_DROP	Cardiomyocyte 2	Cardiac Progenitor	hca_GSE129096_DROP_ATCTCACAAACG_15_Rep2	hca_GSE129096_DROP_GGCTAACTTTTG_3_Rep2	-0.005020301435984864
1641	GSE129096_DROP	GSE129096_DROP	Cardiomyocyte 2	iPSC	hca_GSE129096_DROP_ATCTCACAAACG_15_Rep2	hca_GSE129096_DROP_GCCACAGTCACG_1_Rep2	0.060754620300209394
1642	GSE129096_DROP	GSE129096_DROP	Cardiomyocyte 2	iPSC	hca_GSE129096_DROP_ATCTCACAAACG_15_Rep2	hca_GSE129096_DROP_CCCCTTTCCAGT_0_Rep1	0.05775594854159416
1643	GSE129096_DRONC	GSE129096_DROP	iPSC	Cardiomyocyte 2	hca_GSE129096_DRONC_ATGGATCCTCCG_0_Rep2	hca_GSE129096_DROP_ATCTCACAAACG_15_Rep2	-0.06827292173758015
1644	GSE129096_DROP	GSE129096_DROP	Alt. Lineage 2	Cardiomyocyte 2	hca_GSE129096_DROP_ACTCATGTGCGT_7_Rep2	hca_GSE129096_DROP_ATCTCACAAACG_15_Rep2	0.1465291413075358
1645	GSE129096_DRONC	GSE129096_DROP	Alt. Lineage 1	Cardiomyocyte 2	hca_GSE129096_DRONC_TATTAATAGTCG_7_Rep2	hca_GSE129096_DROP_ATCTCACAAACG_15_Rep2	-0.061592813488644094
1646	GSE129096_DRONC	GSE129096_DROP	iPSC	Cardiomyocyte 2	hca_GSE129096_DRONC_ACCCGCCAGACA_1_Rep2	hca_GSE129096_DROP_ATCTCACAAACG_15_Rep2	-0.0869193569820399
1647	GSE129096_DROP	GSE129096_DROP	Cardiomyocyte 2	Alt. Lineage 1	hca_GSE129096_DROP_ATCTCACAAACG_15_Rep2	hca_GSE129096_DROP_GCCGCCCAGCAA_15_Rep2	0.21676919428628372
1648	GSE129096_DRONC	GSE129096_DROP	Cardiac Progenitor	Cardiomyocyte 2	hca_GSE129096_DRONC_ACTCTCAACCCC_3_Rep2	hca_GSE129096_DROP_ATCTCACAAACG_15_Rep2	-0.08189748410515318
1649	GSE129096_DRONC	GSE129096_DROP	Cardiac Progenitor	Cardiomyocyte 2	hca_GSE129096_DRONC_AATTGCAAACGT_3_Rep1	hca_GSE129096_DROP_ATCTCACAAACG_15_Rep2	-0.13662896085451437
1650	GSE129096_DRONC	GSE129096_DROP	Cardiomyocyte 1	Cardiomyocyte 2	hca_GSE129096_DRONC_TCGTCGCTAAGT_7_Rep1	hca_GSE129096_DROP_ATCTCACAAACG_15_Rep2	-0.06240619337521691
1651	GSE129096_DROP	GSE129096_DROP	Cardiomyocyte 2	Cardiomyocyte 2	hca_GSE129096_DROP_ACTTCTGCTGTC_15_Rep2	hca_GSE129096_DROP_ATCTCACAAACG_15_Rep2	0.13603050009079398
1652	GSE129096_DROP	GSE129096_DROP	Cardiomyocyte 2	iPSC	hca_GSE129096_DROP_ATCTCACAAACG_15_Rep2	hca_GSE129096_DROP_CTCGGCTCGAAC_1_Rep1	0.07230671328341831
1653	GSE129096_DRONC	GSE129096_DROP	Cardiomyocyte 1	Cardiomyocyte 2	hca_GSE129096_DRONC_AGACGGAGGCTC_7_Rep1	hca_GSE129096_DROP_ATCTCACAAACG_15_Rep2	-0.06272638087328741
1654	GSE129096_DRONC	GSE129096_DROP	Alt. Lineage 1	Cardiomyocyte 2	hca_GSE129096_DRONC_AGGGGGGACTTC_7_Rep2	hca_GSE129096_DROP_ATCTCACAAACG_15_Rep2	-0.044764236793096046
1655	GSE129096_DROP	GSE129096_DROP	Cardiomyocyte 2	Alt. Lineage 2	hca_GSE129096_DROP_ATCTCACAAACG_15_Rep2	hca_GSE129096_DROP_TACATTGTGCAG_7_Rep2	0.07299293768277348
1656	GSE129096_DROP	GSE129096_DROP	Cardiomyocyte 2	Cardiomyocyte 1	hca_GSE129096_DROP_ATCTCACAAACG_15_Rep2	hca_GSE129096_DROP_GTTGGTCCAGCG_15_Rep2	0.1393310356385009
1657	GSE129096_DROP	GSE129096_DROP	Cardiomyocyte 2	Cardiomyocyte 2	hca_GSE129096_DROP_AAGGTTTTTCTG_15_Rep2	hca_GSE129096_DROP_ATCTCACAAACG_15_Rep2	0.08176329759707157
1658	GSE129096_DROP	GSE129096_DROP	Cardiomyocyte 2	Alt. Lineage 2	hca_GSE129096_DROP_ATCTCACAAACG_15_Rep2	hca_GSE129096_DROP_CTGCATGTGTGC_7_Rep2	0.11537378012127975
1659	GSE129096_DROP	GSE129096_DROP	Cardiomyocyte 2	Cardiomyocyte 2	hca_GSE129096_DROP_AACCCGCAAGGT_15_Rep2	hca_GSE129096_DROP_ATCTCACAAACG_15_Rep2	0.04787048077795342
1660	GSE129096_DROP	GSE129096_DROP	Cardiac Progenitor	Cardiomyocyte 2	hca_GSE129096_DROP_ATACATCTGACC_3_Rep2	hca_GSE129096_DROP_ATCTCACAAACG_15_Rep2	0.04434608279914676
1661	GSE129096_DRONC	GSE129096_DROP	iPSC	Cardiomyocyte 2	hca_GSE129096_DRONC_AGGGGTCTTTAA_1_Rep2	hca_GSE129096_DROP_ATCTCACAAACG_15_Rep2	-0.1912695153121362
1662	GSE129096_DROP	GSE129096_DROP	Cardiomyocyte 2	Cardiomyocyte 2	hca_GSE129096_DROP_ATCTCACAAACG_15_Rep2	hca_GSE129096_DROP_GACGTAATAAGT_15_Rep2	0.19872760016558932
1663	GSE129096_DROP	GSE129096_DROP	iPSC	Cardiomyocyte 2	hca_GSE129096_DROP_AACCCCAGAGTG_0_Rep1	hca_GSE129096_DROP_ATCTCACAAACG_15_Rep2	0.004589544957059877
1664	GSE129096_DRONC	GSE129096_DROP	Cardiac Progenitor	Cardiomyocyte 2	hca_GSE129096_DRONC_GGCACTAACTTT_3_Rep1	hca_GSE129096_DROP_ATCTCACAAACG_15_Rep2	-0.10140127906716478
1665	GSE129096_DRONC	GSE129096_DROP	Cardiomyocyte 2	Cardiomyocyte 2	hca_GSE129096_DRONC_GATATGTCTAAG_15_Rep2	hca_GSE129096_DROP_ATCTCACAAACG_15_Rep2	-0.08877078633178836
1666	GSE129096_DRONC	GSE129096_DROP	iPSC	Cardiomyocyte 2	hca_GSE129096_DRONC_CTCCATCAGGGA_1_Rep2	hca_GSE129096_DROP_ATCTCACAAACG_15_Rep2	-0.14547415683818943
1667	GSE129096_DRONC	GSE129096_DROP	Cardiomyocyte 1	Cardiomyocyte 2	hca_GSE129096_DRONC_ACGTCGGTTACG_7_Rep1	hca_GSE129096_DROP_ATCTCACAAACG_15_Rep2	-0.1251225693453506
1668	GSE129096_DROP	GSE129096_DROP	Cardiomyocyte 2	Cardiac Progenitor	hca_GSE129096_DROP_ATCTCACAAACG_15_Rep2	hca_GSE129096_DROP_CCAATCGAACGT_3_Rep1	0.02910714365529632
1669	GSE129096_DRONC	GSE129096_DROP	Cardiomyocyte 1	Cardiomyocyte 2	hca_GSE129096_DRONC_TGCCCTCCGGGC_7_Rep1	hca_GSE129096_DROP_ATCTCACAAACG_15_Rep2	-0.05031664844153849
1670	GSE129096_DROP	GSE129096_DROP	Cardiomyocyte 2	Cardiomyocyte 2	hca_GSE129096_DROP_ATCTCACAAACG_15_Rep2	hca_GSE129096_DROP_CTCTCCGTACAG_15_Rep2	0.28271485035039245
1671	GSE129096_DROP	GSE129096_DROP	Cardiomyocyte 2	Cardiomyocyte 2	hca_GSE129096_DROP_ATCGTATGTGCA_15_Rep2	hca_GSE129096_DROP_ATCTCACAAACG_15_Rep2	0.1007493949220375
1672	GSE129096_DRONC	GSE129096_DROP	Alt. Lineage 1	Cardiomyocyte 2	hca_GSE129096_DRONC_TCGTCAAGTTTA_7_Rep2	hca_GSE129096_DROP_ATCTCACAAACG_15_Rep2	-0.0937339496988483
1673	GSE129096_DROP	GSE129096_DROP	Cardiomyocyte 2	Alt. Lineage 1	hca_GSE129096_DROP_ATCTCACAAACG_15_Rep2	hca_GSE129096_DROP_TGTGTCTGAATT_7_Rep2	0.008069243834092243
1674	GSE129096_DRONC	GSE129096_DROP	iPSC	Cardiomyocyte 2	hca_GSE129096_DRONC_TGGACTTGGGTG_1_Rep2	hca_GSE129096_DROP_ATCTCACAAACG_15_Rep2	-0.1259516302374477
1675	GSE129096_DRONC	GSE129096_DROP	Alt. Lineage 1	Cardiomyocyte 2	hca_GSE129096_DRONC_GCTTGCTGCATT_7_Rep2	hca_GSE129096_DROP_ATCTCACAAACG_15_Rep2	0.09628731439576155
1676	GSE129096_DRONC	GSE129096_DROP	iPSC	Cardiomyocyte 2	hca_GSE129096_DRONC_CAGGCGGTGTCT_1_Rep2	hca_GSE129096_DROP_ATCTCACAAACG_15_Rep2	-0.10500248174465332
1677	GSE129096_DROP	GSE129096_DROP	Cardiomyocyte 2	Cardiac Progenitor	hca_GSE129096_DROP_ATCTCACAAACG_15_Rep2	hca_GSE129096_DROP_GTTTTTCAATGT_3_Rep1	-0.02595271282209266
1678	GSE129096_DRONC	GSE129096_DROP	Cardiac Progenitor	Cardiomyocyte 2	hca_GSE129096_DRONC_CCCGCTAATGCA_3_Rep1	hca_GSE129096_DROP_ATCTCACAAACG_15_Rep2	-0.11608114967738459
1679	GSE129096_DRONC	GSE129096_DROP	iPSC	Cardiomyocyte 2	hca_GSE129096_DRONC_TAGTCTAGACAC_3_Rep1	hca_GSE129096_DROP_ATCTCACAAACG_15_Rep2	-0.010709734105530222
1680	GSE129096_DRONC	GSE129096_DROP	iPSC	Cardiomyocyte 2	hca_GSE129096_DRONC_ATTGCCGGCTAC_1_Rep2	hca_GSE129096_DROP_ATCTCACAAACG_15_Rep2	-0.08738358816889846
1681	GSE129096_DRONC	GSE129096_DROP	iPSC	Cardiomyocyte 2	hca_GSE129096_DRONC_TTGGTAACGTCT_0_Rep2	hca_GSE129096_DROP_ATCTCACAAACG_15_Rep2	-0.13335853303786305
1682	GSE129096_DRONC	GSE129096_DROP	Alt. Lineage 1	Cardiomyocyte 2	hca_GSE129096_DRONC_ACCCTGACATCA_7_Rep2	hca_GSE129096_DROP_ATCTCACAAACG_15_Rep2	-0.0654486569292072
1683	GSE129096_DROP	GSE129096_DROP	Cardiomyocyte 2	Cardiomyocyte 2	hca_GSE129096_DROP_ATCTCACAAACG_15_Rep2	hca_GSE129096_DROP_TGGCCTCGACTC_15_Rep2	0.22306225715325556
1684	GSE129096_DRONC	GSE129096_DROP	Cardiomyocyte 2	Cardiomyocyte 2	hca_GSE129096_DRONC_GCCCATGGAATG_15_Rep2	hca_GSE129096_DROP_ATCTCACAAACG_15_Rep2	-0.05309350768613896
1685	GSE129096_DROP	GSE129096_DROP	Cardiomyocyte 2	Cardiac Progenitor	hca_GSE129096_DROP_ATCTCACAAACG_15_Rep2	hca_GSE129096_DROP_TTACATTATATA_3_Rep1	0.004940282418927078
1686	GSE129096_DROP	GSE129096_DROP	Cardiomyocyte 2	Cardiomyocyte 1	hca_GSE129096_DROP_ATCTCACAAACG_15_Rep2	hca_GSE129096_DROP_CAGGCCCACGTG_15_Rep2	0.1415045959036274
1687	GSE129096_DROP	GSE129096_DROP	Cardiomyocyte 2	Cardiomyocyte 2	hca_GSE129096_DROP_ATCTCACAAACG_15_Rep2	hca_GSE129096_DROP_TCCGGACATGCT_15_Rep2	0.07329360908451887
1688	GSE129096_DROP	GSE129096_DROP	Cardiomyocyte 2	iPSC	hca_GSE129096_DROP_ATCTCACAAACG_15_Rep2	hca_GSE129096_DROP_TACTGATGCCAT_0_Rep2	0.02348608358639359
1689	GSE129096_DROP	GSE129096_DROP	Cardiomyocyte 2	iPSC	hca_GSE129096_DROP_ATCTCACAAACG_15_Rep2	hca_GSE129096_DROP_GGCTGGTCGACT_3_Rep1	0.01938104717129907
1690	GSE129096_DRONC	GSE129096_DROP	iPSC	Cardiomyocyte 2	hca_GSE129096_DRONC_AACTAAGATCCG_0_Rep2	hca_GSE129096_DROP_ATCTCACAAACG_15_Rep2	-0.048924642311702904
1691	GSE129096_DROP	GSE129096_DROP	Cardiomyocyte 2	Alt. Lineage 2	hca_GSE129096_DROP_ATCTCACAAACG_15_Rep2	hca_GSE129096_DROP_GGATCCGCTCGC_7_Rep2	0.12964241284322364
1692	GSE129096_DRONC	GSE129096_DROP	iPSC	Cardiomyocyte 2	hca_GSE129096_DRONC_GTGGTATGTCAA_0_Rep2	hca_GSE129096_DROP_ATCTCACAAACG_15_Rep2	-0.1246465420345344
1693	GSE129096_DROP	GSE129096_DROP	Cardiomyocyte 2	Cardiomyocyte 2	hca_GSE129096_DROP_AATTGCATAGTG_15_Rep2	hca_GSE129096_DROP_ATCTCACAAACG_15_Rep2	0.12624182920390792
1694	GSE129096_DROP	GSE129096_DROP	iPSC	Cardiomyocyte 2	hca_GSE129096_DROP_ACCCTCCGGTTG_0_Rep2	hca_GSE129096_DROP_ATCTCACAAACG_15_Rep2	0.1318749038952377
1695	GSE129096_DROP	GSE129096_DROP	Cardiomyocyte 2	Cardiac Progenitor	hca_GSE129096_DROP_ATCTCACAAACG_15_Rep2	hca_GSE129096_DROP_TTCGTCACGCGA_3_Rep2	0.011292345273895776
1696	GSE129096_DROP	GSE129096_DROP	Cardiomyocyte 2	iPSC	hca_GSE129096_DROP_ATCTCACAAACG_15_Rep2	hca_GSE129096_DROP_TCTGTAACGCAA_1_Rep1	0.08234702583220121
1697	GSE129096_DRONC	GSE129096_DROP	Alt. Lineage 1	Cardiomyocyte 2	hca_GSE129096_DRONC_ATAGAACCGGTT_7_Rep2	hca_GSE129096_DROP_ATCTCACAAACG_15_Rep2	-0.11463602009097151
1698	GSE129096_DROP	GSE129096_DROP	Alt. Lineage 2	Cardiomyocyte 2	hca_GSE129096_DROP_AAGATGCTTATA_7_Rep2	hca_GSE129096_DROP_ATCTCACAAACG_15_Rep2	0.09665333749750038
1699	GSE129096_DROP	GSE129096_DROP	Cardiomyocyte 2	Alt. Lineage 1	hca_GSE129096_DROP_ATCTCACAAACG_15_Rep2	hca_GSE129096_DROP_GATGGGACTATC_15_Rep2	0.12834660277822407
1700	GSE129096_DRONC	GSE129096_DROP	Cardiomyocyte 1	Cardiomyocyte 2	hca_GSE129096_DRONC_CCTAAAAGCGGG_7_Rep1	hca_GSE129096_DROP_ATCTCACAAACG_15_Rep2	-0.16445560035260876
1701	GSE129096_DROP	GSE129096_DROP	Cardiomyocyte 2	Alt. Lineage 2	hca_GSE129096_DROP_ATCTCACAAACG_15_Rep2	hca_GSE129096_DROP_CAAACTACCGGA_7_Rep2	0.1262644466915851
1702	GSE129096_DRONC	GSE129096_DROP	Cardiomyocyte 2	Cardiomyocyte 2	hca_GSE129096_DRONC_CACTTTCTCCAT_15_Rep2	hca_GSE129096_DROP_ATCTCACAAACG_15_Rep2	-0.025917908690957114
1703	GSE129096_DRONC	GSE129096_DROP	Cardiac Progenitor	Cardiomyocyte 2	hca_GSE129096_DRONC_TGCCTCTGACAA_3_Rep1	hca_GSE129096_DROP_ATCTCACAAACG_15_Rep2	-0.10923627634412791
1704	GSE129096_DROP	GSE129096_DROP	Cardiomyocyte 2	Cardiomyocyte 1	hca_GSE129096_DROP_ATCTCACAAACG_15_Rep2	hca_GSE129096_DROP_TCGAACCAGTTA_15_Rep2	0.0365992075539997
1705	GSE129096_DRONC	GSE129096_DROP	Cardiac Progenitor	Cardiomyocyte 2	hca_GSE129096_DRONC_CCCTTTCTTGAC_3_Rep1	hca_GSE129096_DROP_ATCTCACAAACG_15_Rep2	-0.08347890093948651
1706	GSE129096_DRONC	GSE129096_DROP	Cardiomyocyte 1	Cardiomyocyte 2	hca_GSE129096_DRONC_AGCGGGGGGCGT_7_Rep1	hca_GSE129096_DROP_ATCTCACAAACG_15_Rep2	-0.1484570600039643
1707	GSE129096_DROP	GSE129096_DROP	Cardiomyocyte 2	Alt. Lineage 1	hca_GSE129096_DROP_ATCTCACAAACG_15_Rep2	hca_GSE129096_DROP_TCTACTCGGCGA_7_Rep2	0.022718416571091526
1708	GSE129096_DROP	GSE129096_DROP	Cardiomyocyte 2	Cardiac Progenitor	hca_GSE129096_DROP_ATCTCACAAACG_15_Rep2	hca_GSE129096_DROP_CTCGATCTAGAC_3_Rep1	-0.044278765878563275
1709	GSE129096_DROP	GSE129096_DROP	Cardiomyocyte 2	iPSC	hca_GSE129096_DROP_ATCTCACAAACG_15_Rep2	hca_GSE129096_DROP_GGTAACTAATGT_1_Rep2	-0.05786060262992354
1710	GSE129096_DRONC	GSE129096_DROP	Cardiomyocyte 2	Cardiomyocyte 2	hca_GSE129096_DRONC_AGCGCCCCGTGC_15_Rep2	hca_GSE129096_DROP_ATCTCACAAACG_15_Rep2	0.02265694579116362
1711	GSE129096_DROP	GSE129096_DROP	Cardiomyocyte 2	Cardiac Progenitor	hca_GSE129096_DROP_ATCTCACAAACG_15_Rep2	hca_GSE129096_DROP_CACGCCCCGCTG_3_Rep2	0.012079782538235273
1712	GSE129096_DRONC	GSE129096_DROP	Cardiomyocyte 1	Cardiomyocyte 2	hca_GSE129096_DRONC_AAGCGTAGGTCA_7_Rep1	hca_GSE129096_DROP_ATCTCACAAACG_15_Rep2	-0.1107368029520508
1713	GSE129096_DROP	GSE129096_DROP	Cardiomyocyte 2	Cardiomyocyte 2	hca_GSE129096_DROP_ATCTCACAAACG_15_Rep2	hca_GSE129096_DROP_GACATTTCGAAA_15_Rep2	0.10733370301030054
1714	GSE129096_DRONC	GSE129096_DROP	Cardiac Progenitor	Cardiomyocyte 2	hca_GSE129096_DRONC_GCGATTTACGTT_3_Rep1	hca_GSE129096_DROP_ATCTCACAAACG_15_Rep2	-0.14948217686394427
1715	GSE129096_DROP	GSE129096_DROP	Cardiomyocyte 2	Cardiomyocyte 1	hca_GSE129096_DROP_ATCTCACAAACG_15_Rep2	hca_GSE129096_DROP_GGTCGGAGGCGA_15_Rep2	0.12041533311123698
1716	GSE129096_DRONC	GSE129096_DROP	iPSC	Cardiomyocyte 2	hca_GSE129096_DRONC_GTAGCTAATTTA_1_Rep2	hca_GSE129096_DROP_ATCTCACAAACG_15_Rep2	-0.10517468200705715
1717	GSE129096_DROP	GSE129096_DROP	Cardiomyocyte 2	Cardiomyocyte 1	hca_GSE129096_DROP_ATCTCACAAACG_15_Rep2	hca_GSE129096_DROP_GACCGGGTGTGC_15_Rep2	0.17508727739529661
1718	GSE129096_DROP	GSE129096_DROP	iPSC	Cardiomyocyte 2	hca_GSE129096_DROP_AGTCCTCGGGTT_0_Rep2	hca_GSE129096_DROP_ATCTCACAAACG_15_Rep2	-0.049339330126686454
1719	GSE129096_DROP	GSE129096_DROP	Cardiomyocyte 2	Alt. Lineage 2	hca_GSE129096_DROP_ATCTCACAAACG_15_Rep2	hca_GSE129096_DROP_CGGAAATAGTCC_7_Rep2	-0.0290137164598816
1720	GSE129096_DROP	GSE129096_DROP	Cardiac Progenitor	Cardiomyocyte 2	hca_GSE129096_DROP_AGCTTTAACGAG_3_Rep1	hca_GSE129096_DROP_ATCTCACAAACG_15_Rep2	0.0015324042776853064
1721	GSE129096_DRONC	GSE129096_DROP	Cardiac Progenitor	Cardiomyocyte 2	hca_GSE129096_DRONC_GCTATCGAGAGA_3_Rep1	hca_GSE129096_DROP_ATCTCACAAACG_15_Rep2	-0.09786686516682952
1722	GSE129096_DRONC	GSE129096_DROP	Cardiomyocyte 1	Cardiomyocyte 2	hca_GSE129096_DRONC_GTACGCACCCCT_7_Rep1	hca_GSE129096_DROP_ATCTCACAAACG_15_Rep2	-0.07666990546725949
1723	GSE129096_DROP	GSE129096_DROP	Alt. Lineage 2	Cardiomyocyte 2	hca_GSE129096_DROP_AACGTCCATGAT_7_Rep2	hca_GSE129096_DROP_ATCTCACAAACG_15_Rep2	0.017076246195270706
1724	GSE129096_DRONC	GSE129096_DROP	Cardiomyocyte 1	Cardiomyocyte 2	hca_GSE129096_DRONC_TACCAGTGTACT_7_Rep1	hca_GSE129096_DROP_ATCTCACAAACG_15_Rep2	-0.14582774798292952
1725	GSE129096_DROP	GSE129096_DROP	Alt. Lineage 2	Cardiomyocyte 2	hca_GSE129096_DROP_AGGGGTTCCCTT_7_Rep2	hca_GSE129096_DROP_ATCTCACAAACG_15_Rep2	0.08083656137652517
1726	GSE129096_DROP	GSE129096_DROP	Alt. Lineage 1	Cardiomyocyte 2	hca_GSE129096_DROP_ACCCGTAGGAGC_15_Rep2	hca_GSE129096_DROP_ATCTCACAAACG_15_Rep2	0.09788418189388581
1727	GSE129096_DRONC	GSE129096_DROP	Alt. Lineage 1	Cardiomyocyte 2	hca_GSE129096_DRONC_CGTCGTTCTTTC_7_Rep2	hca_GSE129096_DROP_ATCTCACAAACG_15_Rep2	-0.11356230494440078
1728	GSE129096_DRONC	GSE129096_DROP	Alt. Lineage 1	Cardiomyocyte 2	hca_GSE129096_DRONC_ACCACATAAGTC_7_Rep2	hca_GSE129096_DROP_ATCTCACAAACG_15_Rep2	-0.09030652935349814
1729	GSE129096_DRONC	GSE129096_DROP	Cardiomyocyte 2	Cardiomyocyte 2	hca_GSE129096_DRONC_TCCAACGTTGCC_15_Rep2	hca_GSE129096_DROP_ATCTCACAAACG_15_Rep2	0.08202164459713723
1730	GSE129096_DROP	GSE129096_DROP	Cardiomyocyte 2	Alt. Lineage 1	hca_GSE129096_DROP_ATCTCACAAACG_15_Rep2	hca_GSE129096_DROP_CCATCATGCGCG_15_Rep2	0.10572821536051968
1731	GSE129096_DROP	GSE129096_DROP	Cardiomyocyte 2	Cardiac Progenitor	hca_GSE129096_DROP_ATCTCACAAACG_15_Rep2	hca_GSE129096_DROP_GCGAACGCGCAG_3_Rep1	-0.018660774888753062
1732	GSE129096_DRONC	GSE129096_DROP	Cardiac Progenitor	Cardiomyocyte 2	hca_GSE129096_DRONC_GACTTACCAACC_3_Rep1	hca_GSE129096_DROP_ATCTCACAAACG_15_Rep2	-0.10776862135856491
1733	GSE129096_DRONC	GSE129096_DROP	iPSC	Cardiomyocyte 2	hca_GSE129096_DRONC_GACTGAGCATGG_1_Rep2	hca_GSE129096_DROP_ATCTCACAAACG_15_Rep2	-0.12145717044723647
1734	GSE129096_DROP	GSE129096_DROP	Cardiomyocyte 2	Alt. Lineage 2	hca_GSE129096_DROP_ATCTCACAAACG_15_Rep2	hca_GSE129096_DROP_TTACGTACATCC_7_Rep2	0.0638336990897993
1735	GSE129096_DRONC	GSE129096_DROP	Cardiomyocyte 2	Cardiomyocyte 2	hca_GSE129096_DRONC_TAAGGGACGAGG_15_Rep2	hca_GSE129096_DROP_ATCTCACAAACG_15_Rep2	-0.022651781566975115
1736	GSE129096_DRONC	GSE129096_DROP	Cardiac Progenitor	Cardiomyocyte 2	hca_GSE129096_DRONC_TTATCGTTTAAC_3_Rep1	hca_GSE129096_DROP_ATCTCACAAACG_15_Rep2	-0.15517522469986722
1737	GSE129096_DRONC	GSE129096_DROP	Cardiomyocyte 2	Cardiomyocyte 2	hca_GSE129096_DRONC_GTTTCAAGTTAC_15_Rep2	hca_GSE129096_DROP_ATCTCACAAACG_15_Rep2	-0.04362855292047185
1738	GSE129096_DROP	GSE129096_DROP	Cardiomyocyte 2	Alt. Lineage 1	hca_GSE129096_DROP_ATCTCACAAACG_15_Rep2	hca_GSE129096_DROP_TTGCGCAGGGCC_7_Rep2	0.04921595108299892
1739	GSE129096_DRONC	GSE129096_DROP	Cardiac Progenitor	Cardiomyocyte 2	hca_GSE129096_DRONC_CGCAGCTCTTTA_3_Rep1	hca_GSE129096_DROP_ATCTCACAAACG_15_Rep2	-0.1314914615417775
1740	GSE129096_DRONC	GSE129096_DROP	iPSC	Cardiomyocyte 2	hca_GSE129096_DRONC_CTCGACTTTACT_0_Rep2	hca_GSE129096_DROP_ATCTCACAAACG_15_Rep2	-0.03214629870446828
1741	GSE129096_DRONC	GSE129096_DROP	iPSC	Cardiomyocyte 2	hca_GSE129096_DRONC_ACCCCACAATCC_0_Rep2	hca_GSE129096_DROP_ATCTCACAAACG_15_Rep2	-0.11270216206574579
1742	GSE129096_DROP	GSE129096_DROP	Cardiomyocyte 2	Cardiomyocyte 1	hca_GSE129096_DROP_ATCTCACAAACG_15_Rep2	hca_GSE129096_DROP_TTACCACCGGAT_15_Rep2	0.16592252489284975
1743	GSE129096_DRONC	GSE129096_DROP	Cardiac Progenitor	Cardiomyocyte 2	hca_GSE129096_DRONC_TTTTTTGTTGCG_3_Rep1	hca_GSE129096_DROP_ATCTCACAAACG_15_Rep2	-0.18058304595790653
1744	GSE129096_DRONC	GSE129096_DROP	Cardiac Progenitor	Cardiomyocyte 2	hca_GSE129096_DRONC_TATTCGATCTAT_3_Rep1	hca_GSE129096_DROP_ATCTCACAAACG_15_Rep2	-0.14529096593716306
1745	GSE129096_DROP	GSE129096_DROP	Cardiomyocyte 2	Cardiac Progenitor	hca_GSE129096_DROP_ATCTCACAAACG_15_Rep2	hca_GSE129096_DROP_CCCGAGCCCAAA_3_Rep2	-0.010966511390121392
1746	GSE129096_DROP	GSE129096_DROP	Cardiomyocyte 2	Cardiomyocyte 1	hca_GSE129096_DROP_ATCTCACAAACG_15_Rep2	hca_GSE129096_DROP_GGCCGCCCATAT_15_Rep2	0.09866416744264128
1747	GSE129096_DROP	GSE129096_DROP	Cardiomyocyte 2	Cardiomyocyte 2	hca_GSE129096_DROP_ATCTCACAAACG_15_Rep2	hca_GSE129096_DROP_TGGAGGCCCTAT_15_Rep2	0.2325284739887401
1748	GSE129096_DRONC	GSE129096_DROP	Cardiac Progenitor	Cardiomyocyte 2	hca_GSE129096_DRONC_TGTTGGCATTGG_3_Rep1	hca_GSE129096_DROP_ATCTCACAAACG_15_Rep2	-0.0717852482017658
1749	GSE129096_DROP	GSE129096_DROP	Cardiomyocyte 2	Cardiomyocyte 2	hca_GSE129096_DROP_ATATACTTTAAG_15_Rep2	hca_GSE129096_DROP_ATCTCACAAACG_15_Rep2	0.14814137355712031
1750	GSE129096_DROP	GSE129096_DROP	Cardiomyocyte 2	Alt. Lineage 1	hca_GSE129096_DROP_ATCTCACAAACG_15_Rep2	hca_GSE129096_DROP_TTACCAAGTAGG_15_Rep2	0.151053987634456
1751	GSE129096_DRONC	GSE129096_DROP	Cardiomyocyte 1	Cardiomyocyte 2	hca_GSE129096_DRONC_GGGTTGTACTGC_7_Rep1	hca_GSE129096_DROP_ATCTCACAAACG_15_Rep2	-0.12226703967773167
1752	GSE129096_DRONC	GSE129096_DROP	Cardiomyocyte 2	Cardiomyocyte 2	hca_GSE129096_DRONC_TGGGCGCTTCAT_15_Rep2	hca_GSE129096_DROP_ATCTCACAAACG_15_Rep2	-0.007401606045372322
1753	GSE129096_DROP	GSE129096_DROP	Cardiomyocyte 2	Cardiomyocyte 2	hca_GSE129096_DROP_ATCTCACAAACG_15_Rep2	hca_GSE129096_DROP_CTGTACCCGTCG_15_Rep2	0.10735256402906979
1754	GSE129096_DROP	GSE129096_DROP	Cardiac Progenitor	Cardiomyocyte 2	hca_GSE129096_DROP_ACGGTTCGGCGG_3_Rep1	hca_GSE129096_DROP_ATCTCACAAACG_15_Rep2	0.011413982188889005
1755	GSE129096_DROP	GSE129096_DROP	Cardiomyocyte 2	Cardiac Progenitor	hca_GSE129096_DROP_ATCTCACAAACG_15_Rep2	hca_GSE129096_DROP_TAACCACCGAGC_3_Rep2	-0.02282938023193881
1756	GSE129096_DRONC	GSE129096_DROP	Alt. Lineage 1	Cardiomyocyte 2	hca_GSE129096_DRONC_GCATCATGAGTC_7_Rep2	hca_GSE129096_DROP_ATCTCACAAACG_15_Rep2	-0.13956739461083845
1757	GSE129096_DRONC	GSE129096_DROP	Cardiac Progenitor	Cardiomyocyte 2	hca_GSE129096_DRONC_CAGAACACATCA_3_Rep1	hca_GSE129096_DROP_ATCTCACAAACG_15_Rep2	-0.14880707676155303
1758	GSE129096_DROP	GSE129096_DROP	Cardiomyocyte 2	Cardiac Progenitor	hca_GSE129096_DROP_ATCTCACAAACG_15_Rep2	hca_GSE129096_DROP_CGGTTGTGGCCT_3_Rep1	0.014834351620296005
1759	GSE129096_DRONC	GSE129096_DROP	iPSC	Cardiomyocyte 2	hca_GSE129096_DRONC_GTGTTCTCCTCC_0_Rep2	hca_GSE129096_DROP_ATCTCACAAACG_15_Rep2	-0.04523124432726222
1760	GSE129096_DROP	GSE129096_DROP	Cardiomyocyte 2	Alt. Lineage 1	hca_GSE129096_DROP_ATCTCACAAACG_15_Rep2	hca_GSE129096_DROP_TCCTGTACAATG_15_Rep2	0.11541720135247358
1761	GSE129096_DROP	GSE129096_DROP	Cardiomyocyte 2	Cardiac Progenitor	hca_GSE129096_DROP_ATCTCACAAACG_15_Rep2	hca_GSE129096_DROP_CCACAGGCTGCA_3_Rep2	0.009587465009000873
1762	GSE129096_DROP	GSE129096_DROP	iPSC	Cardiomyocyte 2	hca_GSE129096_DROP_AGAGTTTTTTGC_0_Rep2	hca_GSE129096_DROP_ATCTCACAAACG_15_Rep2	0.08059278033567907
1763	GSE129096_DRONC	GSE129096_DROP	iPSC	Cardiomyocyte 2	hca_GSE129096_DRONC_TAGTCCGTGCTC_1_Rep2	hca_GSE129096_DROP_ATCTCACAAACG_15_Rep2	-0.1786719705176576
1764	GSE129096_DRONC	GSE129096_DROP	Cardiac Progenitor	Cardiomyocyte 2	hca_GSE129096_DRONC_GTCTCGCTTTCC_3_Rep1	hca_GSE129096_DROP_ATCTCACAAACG_15_Rep2	-0.14699842099686466
1765	GSE129096_DROP	GSE129096_DROP	Cardiomyocyte 2	Cardiomyocyte 2	hca_GSE129096_DROP_ATCTCACAAACG_15_Rep2	hca_GSE129096_DROP_TTGCATAGTCGC_15_Rep2	0.23340552374397028
1766	GSE129096_DRONC	GSE129096_DROP	Cardiac Progenitor	Cardiomyocyte 2	hca_GSE129096_DRONC_GTTATACAGAGG_3_Rep1	hca_GSE129096_DROP_ATCTCACAAACG_15_Rep2	-0.14420993195783227
1767	GSE129096_DROP	GSE129096_DROP	Cardiomyocyte 2	iPSC	hca_GSE129096_DROP_ATCTCACAAACG_15_Rep2	hca_GSE129096_DROP_CGATTTTAGCCT_1_Rep1	0.023375466290373237
1768	GSE129096_DROP	GSE129096_DROP	Cardiomyocyte 2	Cardiomyocyte 2	hca_GSE129096_DROP_ATCTCACAAACG_15_Rep2	hca_GSE129096_DROP_TTCACCCTGGTC_15_Rep2	0.15232863714920397
1769	GSE129096_DRONC	GSE129096_DROP	Cardiomyocyte 2	Cardiomyocyte 2	hca_GSE129096_DRONC_CCCTCCATCGTC_15_Rep2	hca_GSE129096_DROP_ATCTCACAAACG_15_Rep2	0.048617621177906356
1770	GSE129096_DRONC	GSE129096_DROP	iPSC	Cardiomyocyte 2	hca_GSE129096_DRONC_GACTATTCAGCT_1_Rep2	hca_GSE129096_DROP_ATCTCACAAACG_15_Rep2	-0.18915336256566118
1771	GSE129096_DRONC	GSE129096_DROP	Alt. Lineage 1	Cardiomyocyte 2	hca_GSE129096_DRONC_ATTTTAGACTTA_7_Rep2	hca_GSE129096_DROP_ATCTCACAAACG_15_Rep2	-0.09507592911523433
1772	GSE129096_DRONC	GSE129096_DROP	Cardiomyocyte 1	Cardiomyocyte 2	hca_GSE129096_DRONC_GTTTGAACCGAC_7_Rep1	hca_GSE129096_DROP_ATCTCACAAACG_15_Rep2	-0.0043174178483726955
1773	GSE129096_DRONC	GSE129096_DROP	Cardiomyocyte 2	Cardiomyocyte 2	hca_GSE129096_DRONC_AATCGTAGCTTA_15_Rep2	hca_GSE129096_DROP_ATCTCACAAACG_15_Rep2	-0.0871945748349412
1774	GSE129096_DROP	GSE129096_DROP	iPSC	Cardiomyocyte 2	hca_GSE129096_DROP_ACGTGGGCAAGG_1_Rep2	hca_GSE129096_DROP_ATCTCACAAACG_15_Rep2	-0.025912753538949618
1775	GSE129096_DRONC	GSE129096_DROP	iPSC	Cardiomyocyte 2	hca_GSE129096_DRONC_ACTATCCCGTAA_0_Rep2	hca_GSE129096_DROP_ATCTCACAAACG_15_Rep2	-0.05949749921366365
1776	GSE129096_DROP	GSE129096_DROP	iPSC	Cardiomyocyte 2	hca_GSE129096_DROP_ACAGTCTGCCTC_0_Rep1	hca_GSE129096_DROP_ATCTCACAAACG_15_Rep2	-0.012355187715585858
1777	GSE129096_DRONC	GSE129096_DROP	Cardiomyocyte 1	Cardiomyocyte 2	hca_GSE129096_DRONC_AGCGCGCGGAGA_7_Rep1	hca_GSE129096_DROP_ATCTCACAAACG_15_Rep2	-0.10098086474677603
1778	GSE129096_DROP	GSE129096_DROP	Cardiomyocyte 2	Cardiomyocyte 2	hca_GSE129096_DROP_ACCGAGGTAGGG_15_Rep2	hca_GSE129096_DROP_ATCTCACAAACG_15_Rep2	0.09978130898939985
1779	GSE129096_DRONC	GSE129096_DROP	Cardiomyocyte 1	Cardiomyocyte 2	hca_GSE129096_DRONC_AGGGTATAACGG_7_Rep1	hca_GSE129096_DROP_ATCTCACAAACG_15_Rep2	-0.10605951984110629
1780	GSE129096_DROP	GSE129096_DROP	Cardiomyocyte 2	Alt. Lineage 2	hca_GSE129096_DROP_ATCTCACAAACG_15_Rep2	hca_GSE129096_DROP_TCTTCGCCCGGC_7_Rep2	0.1044346144428544
1781	GSE129096_DRONC	GSE129096_DROP	Cardiac Progenitor	Cardiomyocyte 2	hca_GSE129096_DRONC_AACTCTCTCCTT_3_Rep1	hca_GSE129096_DROP_ATCTCACAAACG_15_Rep2	-0.1473760083283826
1782	GSE129096_DRONC	GSE129096_DROP	Cardiomyocyte 1	Cardiomyocyte 2	hca_GSE129096_DRONC_AGCGCCTAACCT_7_Rep1	hca_GSE129096_DROP_ATCTCACAAACG_15_Rep2	-0.13642114827590635
1783	GSE129096_DROP	GSE129096_DROP	Cardiomyocyte 2	Cardiomyocyte 1	hca_GSE129096_DROP_ATCTCACAAACG_15_Rep2	hca_GSE129096_DROP_CCACCCGTATAG_15_Rep2	0.1897648863019208
1784	GSE129096_DRONC	GSE129096_DROP	iPSC	Cardiomyocyte 2	hca_GSE129096_DRONC_CCCCCACAATGC_1_Rep2	hca_GSE129096_DROP_ATCTCACAAACG_15_Rep2	-0.11557653294301495
1785	GSE129096_DROP	GSE129096_DROP	Cardiomyocyte 2	Alt. Lineage 1	hca_GSE129096_DROP_ATCTCACAAACG_15_Rep2	hca_GSE129096_DROP_TCCGATTATGTC_15_Rep2	0.057787204135210546
1786	GSE129096_DROP	GSE129096_DROP	Cardiomyocyte 2	Cardiomyocyte 1	hca_GSE129096_DROP_ATCTCACAAACG_15_Rep2	hca_GSE129096_DROP_CTCACCGCAATT_15_Rep2	0.03316567480597632
1787	GSE129096_DROP	GSE129096_DROP	Cardiac Progenitor	Cardiomyocyte 2	hca_GSE129096_DROP_ACCCCAACTAAT_3_Rep1	hca_GSE129096_DROP_ATCTCACAAACG_15_Rep2	0.01520943359295801
1788	GSE129096_DROP	GSE129096_DROP	Cardiomyocyte 2	Cardiomyocyte 2	hca_GSE129096_DROP_ATCTCACAAACG_15_Rep2	hca_GSE129096_DROP_CTCTCGCCGCTA_15_Rep2	0.13320853208597883
1789	GSE129096_DROP	GSE129096_DROP	Cardiomyocyte 2	Cardiac Progenitor	hca_GSE129096_DROP_ATCTCACAAACG_15_Rep2	hca_GSE129096_DROP_GGCATATGAAGC_3_Rep1	-0.041049051733771824
1790	GSE129096_DROP	GSE129096_DROP	Cardiomyocyte 2	Cardiomyocyte 2	hca_GSE129096_DROP_ATCTCACAAACG_15_Rep2	hca_GSE129096_DROP_TCCCTGATCTTT_15_Rep2	0.07047151039685962
1791	GSE129096_DROP	GSE129096_DROP	Cardiac Progenitor	Cardiomyocyte 2	hca_GSE129096_DROP_AGGAACTATCGC_3_Rep2	hca_GSE129096_DROP_ATCTCACAAACG_15_Rep2	0.003577816636570752
1792	GSE129096_DRONC	GSE129096_DROP	Cardiac Progenitor	Cardiomyocyte 2	hca_GSE129096_DRONC_AGCTAATCACAG_3_Rep1	hca_GSE129096_DROP_ATCTCACAAACG_15_Rep2	-0.08791688949158272
1793	GSE129096_DROP	GSE129096_DROP	Cardiomyocyte 2	Alt. Lineage 1	hca_GSE129096_DROP_ATCTCACAAACG_15_Rep2	hca_GSE129096_DROP_TAGTCACAGATA_7_Rep2	0.04482535638862739
1794	GSE129096_DRONC	GSE129096_DROP	Cardiac Progenitor	Cardiomyocyte 2	hca_GSE129096_DRONC_AGTGCTAGTCTC_3_Rep1	hca_GSE129096_DROP_ATCTCACAAACG_15_Rep2	-0.1726457243511481
1795	GSE129096_DROP	GSE129096_DROP	Alt. Lineage 1	Cardiomyocyte 2	hca_GSE129096_DROP_ACGCGGCAGTTT_7_Rep2	hca_GSE129096_DROP_ATCTCACAAACG_15_Rep2	0.04226751511830029
1796	GSE129096_DROP	GSE129096_DROP	Cardiomyocyte 2	Cardiomyocyte 1	hca_GSE129096_DROP_ATCTCACAAACG_15_Rep2	hca_GSE129096_DROP_GCGACGGAGCCA_7_Rep2	0.09989245932149604
1797	GSE129096_DROP	GSE129096_DROP	Cardiomyocyte 2	Cardiomyocyte 2	hca_GSE129096_DROP_ATCTCACAAACG_15_Rep2	hca_GSE129096_DROP_GCCTCATAGACC_15_Rep2	0.05360125904878177
1798	GSE129096_DRONC	GSE129096_DROP	Cardiac Progenitor	Cardiomyocyte 2	hca_GSE129096_DRONC_CCCAATAGACTG_3_Rep2	hca_GSE129096_DROP_ATCTCACAAACG_15_Rep2	-0.10833987871140627
1799	GSE129096_DRONC	GSE129096_DROP	Cardiac Progenitor	Cardiomyocyte 2	hca_GSE129096_DRONC_TCAATTCTCCTC_3_Rep1	hca_GSE129096_DROP_ATCTCACAAACG_15_Rep2	-0.14289731322029664
1800	GSE129096_DRONC	GSE129096_DROP	iPSC	Cardiomyocyte 2	hca_GSE129096_DRONC_CGTCCGGAAGTG_1_Rep2	hca_GSE129096_DROP_ATCTCACAAACG_15_Rep2	-0.0738621945446396
1801	GSE129096_DROP	GSE129096_DROP	Cardiomyocyte 2	Cardiomyocyte 2	hca_GSE129096_DROP_ATCTCACAAACG_15_Rep2	hca_GSE129096_DROP_TCCGCCCTGCCC_15_Rep2	0.18372929920205627
1802	GSE129096_DRONC	GSE129096_DROP	iPSC	Cardiomyocyte 2	hca_GSE129096_DRONC_AGTACCAAGAGC_0_Rep1	hca_GSE129096_DROP_ATCTCACAAACG_15_Rep2	-0.09134663999200332
1803	GSE129096_DROP	GSE129096_DROP	Cardiomyocyte 2	iPSC	hca_GSE129096_DROP_ATCTCACAAACG_15_Rep2	hca_GSE129096_DROP_TCACTTACTGGC_1_Rep1	0.06322959417653429
1804	GSE129096_DRONC	GSE129096_DROP	Cardiac Progenitor	Cardiomyocyte 2	hca_GSE129096_DRONC_CGCCCCTTCAGA_3_Rep1	hca_GSE129096_DROP_ATCTCACAAACG_15_Rep2	-0.12310515398824706
1805	GSE129096_DRONC	GSE129096_DROP	Cardiac Progenitor	Cardiomyocyte 2	hca_GSE129096_DRONC_TTCCAAAGACCT_3_Rep1	hca_GSE129096_DROP_ATCTCACAAACG_15_Rep2	-0.14893530500914798
1806	GSE129096_DRONC	GSE129096_DROP	Cardiac Progenitor	Cardiomyocyte 2	hca_GSE129096_DRONC_GTTATGGGTTTG_3_Rep1	hca_GSE129096_DROP_ATCTCACAAACG_15_Rep2	-0.1540949014921842
1807	GSE129096_DRONC	GSE129096_DROP	Cardiomyocyte 2	Cardiomyocyte 2	hca_GSE129096_DRONC_GATTGTAGACAC_15_Rep2	hca_GSE129096_DROP_ATCTCACAAACG_15_Rep2	-0.11362332118802265
1808	GSE129096_DROP	GSE129096_DROP	Cardiomyocyte 2	Alt. Lineage 2	hca_GSE129096_DROP_ATCTCACAAACG_15_Rep2	hca_GSE129096_DROP_GTCAGTAGGTAA_7_Rep2	0.13411462261057494
1809	GSE129096_DROP	GSE129096_DROP	Cardiomyocyte 2	Alt. Lineage 2	hca_GSE129096_DROP_ATCTCACAAACG_15_Rep2	hca_GSE129096_DROP_TACACTTACGAG_7_Rep2	-0.014030155883060225
1810	GSE129096_DROP	GSE129096_DROP	Cardiomyocyte 2	Cardiomyocyte 2	hca_GSE129096_DROP_ATCTCACAAACG_15_Rep2	hca_GSE129096_DROP_TTGATACGCGGA_15_Rep2	0.1388443460733476
1811	GSE129096_DRONC	GSE129096_DROP	Cardiac Progenitor	Cardiomyocyte 2	hca_GSE129096_DRONC_AAGTTTACTGGT_3_Rep1	hca_GSE129096_DROP_ATCTCACAAACG_15_Rep2	-0.11887788248846465
1812	GSE129096_DROP	GSE129096_DROP	Cardiomyocyte 1	Cardiomyocyte 2	hca_GSE129096_DROP_ACGGCTGCGGAT_15_Rep2	hca_GSE129096_DROP_ATCTCACAAACG_15_Rep2	-0.05536917084923876
1813	GSE129096_DRONC	GSE129096_DROP	iPSC	Cardiomyocyte 2	hca_GSE129096_DRONC_GGTAATACGCCC_1_Rep2	hca_GSE129096_DROP_ATCTCACAAACG_15_Rep2	-0.14134611938545039
1814	GSE129096_DRONC	GSE129096_DROP	Alt. Lineage 1	Cardiomyocyte 2	hca_GSE129096_DRONC_TCAATTAGAACT_7_Rep2	hca_GSE129096_DROP_ATCTCACAAACG_15_Rep2	-0.13382664791381194
1815	GSE129096_DRONC	GSE129096_DROP	iPSC	Cardiomyocyte 2	hca_GSE129096_DRONC_GTGGTATGTGTC_1_Rep2	hca_GSE129096_DROP_ATCTCACAAACG_15_Rep2	-0.13414284025845502
1816	GSE129096_DROP	GSE129096_DROP	Cardiomyocyte 2	Alt. Lineage 1	hca_GSE129096_DROP_ATCTCACAAACG_15_Rep2	hca_GSE129096_DROP_TACCCTTTATCG_7_Rep2	0.045315516309304193
1817	GSE129096_DRONC	GSE129096_DROP	Cardiac Progenitor	Cardiomyocyte 2	hca_GSE129096_DRONC_CAAGCTCCGTTC_3_Rep1	hca_GSE129096_DROP_ATCTCACAAACG_15_Rep2	-0.16020337516274585
1818	GSE129096_DROP	GSE129096_DROP	Cardiomyocyte 2	Alt. Lineage 1	hca_GSE129096_DROP_ATCTCACAAACG_15_Rep2	hca_GSE129096_DROP_CCATTCGAAAAT_7_Rep2	0.07419052665778847
1819	GSE129096_DROP	GSE129096_DROP	Cardiomyocyte 2	Cardiac Progenitor	hca_GSE129096_DROP_ATCTCACAAACG_15_Rep2	hca_GSE129096_DROP_TAAGGTCACTAC_3_Rep2	-0.08600184417449097
1820	GSE129096_DRONC	GSE129096_DROP	Cardiac Progenitor	Cardiomyocyte 2	hca_GSE129096_DRONC_TATTAATTTCTT_3_Rep1	hca_GSE129096_DROP_ATCTCACAAACG_15_Rep2	-0.1829323492824626
1821	GSE129096_DRONC	GSE129096_DROP	Cardiomyocyte 2	Cardiomyocyte 2	hca_GSE129096_DRONC_CACATGCTCGTA_15_Rep2	hca_GSE129096_DROP_ATCTCACAAACG_15_Rep2	-0.03298778035274519
1822	GSE129096_DROP	GSE129096_DROP	Cardiomyocyte 2	Cardiomyocyte 1	hca_GSE129096_DROP_ATCTCACAAACG_15_Rep2	hca_GSE129096_DROP_CCATCATTGCCG_15_Rep2	0.092889873201351
1823	GSE129096_DROP	GSE129096_DROP	Cardiomyocyte 2	iPSC	hca_GSE129096_DROP_ATCTCACAAACG_15_Rep2	hca_GSE129096_DROP_TTCGGAGACCGG_1_Rep1	0.04452507176860254
1824	GSE129096_DRONC	GSE129096_DROP	Cardiomyocyte 2	Cardiomyocyte 2	hca_GSE129096_DRONC_TGTACAAGGCGA_15_Rep2	hca_GSE129096_DROP_ATCTCACAAACG_15_Rep2	-0.10100187961175955
1825	GSE129096_DROP	GSE129096_DROP	Cardiomyocyte 2	Cardiac Progenitor	hca_GSE129096_DROP_ATCTCACAAACG_15_Rep2	hca_GSE129096_DROP_GTGCATCACTAT_3_Rep1	-0.059786150049530695
1826	GSE129096_DRONC	GSE129096_DROP	iPSC	Cardiomyocyte 2	hca_GSE129096_DRONC_TCTCTCTAGTTC_0_Rep2	hca_GSE129096_DROP_ATCTCACAAACG_15_Rep2	-0.12787466839326966
1827	GSE129096_DROP	GSE129096_DROP	Cardiomyocyte 2	iPSC	hca_GSE129096_DROP_ATCTCACAAACG_15_Rep2	hca_GSE129096_DROP_TTCCTTACCCAA_0_Rep2	-0.07175016101153453
1828	GSE129096_DRONC	GSE129096_DROP	Cardiac Progenitor	Cardiomyocyte 2	hca_GSE129096_DRONC_GCGTCTTATCCC_3_Rep1	hca_GSE129096_DROP_ATCTCACAAACG_15_Rep2	-0.11582326352041039
1829	GSE129096_DROP	GSE129096_DROP	Cardiomyocyte 2	Cardiomyocyte 1	hca_GSE129096_DROP_ATCTCACAAACG_15_Rep2	hca_GSE129096_DROP_GGCTCGAAAATG_15_Rep2	0.10365303490677746
1830	GSE129096_DRONC	GSE129096_DROP	Alt. Lineage 1	Cardiomyocyte 2	hca_GSE129096_DRONC_TACGGTCTCGAC_7_Rep2	hca_GSE129096_DROP_ATCTCACAAACG_15_Rep2	-0.07959652022802532
1831	GSE129096_DRONC	GSE129096_DROP	iPSC	Cardiomyocyte 2	hca_GSE129096_DRONC_AGATGTCTCATT_0_Rep2	hca_GSE129096_DROP_ATCTCACAAACG_15_Rep2	0.005338100551745439
1832	GSE129096_DRONC	GSE129096_DROP	iPSC	Cardiomyocyte 2	hca_GSE129096_DRONC_GCCCTGGTCGGG_1_Rep2	hca_GSE129096_DROP_ATCTCACAAACG_15_Rep2	-0.1647606907834649
1833	GSE129096_DRONC	GSE129096_DROP	iPSC	Cardiomyocyte 2	hca_GSE129096_DRONC_TTTAATACATAT_0_Rep1	hca_GSE129096_DROP_ATCTCACAAACG_15_Rep2	-0.14871904329570462
1834	GSE129096_DROP	GSE129096_DROP	Cardiomyocyte 2	Cardiac Progenitor	hca_GSE129096_DROP_ATCTCACAAACG_15_Rep2	hca_GSE129096_DROP_GCTGGAACCTGC_3_Rep1	0.025832803549238448
1835	GSE129096_DROP	GSE129096_DROP	Cardiomyocyte 2	Cardiomyocyte 1	hca_GSE129096_DROP_ATCTCACAAACG_15_Rep2	hca_GSE129096_DROP_GAAAGTCCCTAT_15_Rep2	0.0023118361489810058
1836	GSE129096_DROP	GSE129096_DROP	Alt. Lineage 1	Cardiomyocyte 2	hca_GSE129096_DROP_AGGAGGTGGCGT_7_Rep2	hca_GSE129096_DROP_ATCTCACAAACG_15_Rep2	0.02900628415408335
1837	GSE129096_DROP	GSE129096_DROP	Alt. Lineage 2	Cardiomyocyte 2	hca_GSE129096_DROP_AGTTGACTATCA_7_Rep2	hca_GSE129096_DROP_ATCTCACAAACG_15_Rep2	0.043203775969854696
1838	GSE129096_DROP	GSE129096_DROP	Cardiomyocyte 2	Cardiomyocyte 1	hca_GSE129096_DROP_ATCTCACAAACG_15_Rep2	hca_GSE129096_DROP_CGCACAGATGCT_15_Rep2	0.08301955672605099
1839	GSE129096_DROP	GSE129096_DROP	Cardiomyocyte 2	Cardiac Progenitor	hca_GSE129096_DROP_ATCTCACAAACG_15_Rep2	hca_GSE129096_DROP_CGAACAGCGAGA_3_Rep1	-0.04258563384764025
1840	GSE129096_DRONC	GSE129096_DROP	Alt. Lineage 1	Cardiomyocyte 2	hca_GSE129096_DRONC_AGTTCCAGGAGC_7_Rep2	hca_GSE129096_DROP_ATCTCACAAACG_15_Rep2	-0.10402155088560106
1841	GSE129096_DROP	GSE129096_DROP	Cardiomyocyte 2	Cardiomyocyte 1	hca_GSE129096_DROP_ATCTCACAAACG_15_Rep2	hca_GSE129096_DROP_CGTATTCCTGTA_15_Rep2	-0.039663474250975606
1842	GSE129096_DROP	GSE129096_DROP	Cardiomyocyte 2	Cardiomyocyte 2	hca_GSE129096_DROP_ATCTCACAAACG_15_Rep2	hca_GSE129096_DROP_CGTACAAGTCAC_15_Rep2	0.05642424243431854
1843	GSE129096_DRONC	GSE129096_DROP	Alt. Lineage 1	Cardiomyocyte 2	hca_GSE129096_DRONC_CACACTCCCCGC_7_Rep2	hca_GSE129096_DROP_ATCTCACAAACG_15_Rep2	-0.034480256027632716
1844	GSE129096_DRONC	GSE129096_DROP	Cardiomyocyte 1	Cardiomyocyte 2	hca_GSE129096_DRONC_GACTGCAGTAAA_7_Rep1	hca_GSE129096_DROP_ATCTCACAAACG_15_Rep2	-0.15306854199043696
1845	GSE129096_DRONC	GSE129096_DROP	iPSC	Cardiomyocyte 2	hca_GSE129096_DRONC_TTTCACGCACCG_1_Rep2	hca_GSE129096_DROP_ATCTCACAAACG_15_Rep2	-0.10135051129892925
1846	GSE129096_DROP	GSE129096_DROP	Cardiomyocyte 2	Cardiac Progenitor	hca_GSE129096_DROP_ATCTCACAAACG_15_Rep2	hca_GSE129096_DROP_TAGCTACTAACT_3_Rep2	-0.07211629541823728
1847	GSE129096_DROP	GSE129096_DROP	iPSC	Cardiomyocyte 2	hca_GSE129096_DROP_AAGTCAGATTCT_1_Rep1	hca_GSE129096_DROP_ATCTCACAAACG_15_Rep2	0.022675689858560832
1848	GSE129096_DROP	GSE129096_DROP	Cardiomyocyte 2	Cardiomyocyte 2	hca_GSE129096_DROP_AATTATTTAAGG_15_Rep2	hca_GSE129096_DROP_ATCTCACAAACG_15_Rep2	0.07549320091711009
1849	GSE129096_DRONC	GSE129096_DROP	iPSC	Cardiomyocyte 2	hca_GSE129096_DRONC_CCTTGCCCGCAC_0_Rep2	hca_GSE129096_DROP_ATCTCACAAACG_15_Rep2	-0.015051832215242866
1850	GSE129096_DROP	GSE129096_DROP	Cardiomyocyte 2	Alt. Lineage 2	hca_GSE129096_DROP_ATCTCACAAACG_15_Rep2	hca_GSE129096_DROP_TCCGCCACCGCA_7_Rep2	0.037376085306762286
1851	GSE129096_DRONC	GSE129096_DROP	Cardiomyocyte 2	Cardiomyocyte 2	hca_GSE129096_DRONC_CCTCATTGGTAC_15_Rep2	hca_GSE129096_DROP_ATCTCACAAACG_15_Rep2	-0.17212416420464027
1852	GSE129096_DROP	GSE129096_DROP	Alt. Lineage 1	Cardiomyocyte 2	hca_GSE129096_DROP_AATACGACATGC_15_Rep2	hca_GSE129096_DROP_ATCTCACAAACG_15_Rep2	0.052186817472573366
1853	GSE129096_DROP	GSE129096_DROP	Alt. Lineage 2	Cardiomyocyte 2	hca_GSE129096_DROP_AGAGCCTCGTTC_7_Rep2	hca_GSE129096_DROP_ATCTCACAAACG_15_Rep2	0.05713113793557112
1854	GSE129096_DRONC	GSE129096_DROP	Cardiomyocyte 2	Cardiomyocyte 2	hca_GSE129096_DRONC_TTCCGGTTCACA_15_Rep2	hca_GSE129096_DROP_ATCTCACAAACG_15_Rep2	-0.05036808605144194
1855	GSE129096_DROP	GSE129096_DROP	Cardiomyocyte 2	iPSC	hca_GSE129096_DROP_ATCTCACAAACG_15_Rep2	hca_GSE129096_DROP_GGCGCGCCCTGA_1_Rep1	0.09801618334689177
1856	GSE129096_DROP	GSE129096_DROP	Cardiomyocyte 2	iPSC	hca_GSE129096_DROP_ATCTCACAAACG_15_Rep2	hca_GSE129096_DROP_TCGCTGGATTTA_1_Rep1	0.01998331830394029
1857	GSE129096_DRONC	GSE129096_DROP	Alt. Lineage 1	Cardiomyocyte 2	hca_GSE129096_DRONC_TTGAATCTTGGC_7_Rep2	hca_GSE129096_DROP_ATCTCACAAACG_15_Rep2	-0.12263186515569457
1858	GSE129096_DROP	GSE129096_DROP	Cardiomyocyte 2	iPSC	hca_GSE129096_DROP_ATCTCACAAACG_15_Rep2	hca_GSE129096_DROP_CTGTAAACCCCT_1_Rep2	-0.028194976225490498
1859	GSE129096_DRONC	GSE129096_DROP	Alt. Lineage 1	Cardiomyocyte 2	hca_GSE129096_DRONC_AGGGTTACGTCT_7_Rep2	hca_GSE129096_DROP_ATCTCACAAACG_15_Rep2	-0.1462225955900076
1860	GSE129096_DROP	GSE129096_DROP	Cardiomyocyte 1	Cardiomyocyte 2	hca_GSE129096_DROP_AATAAGCCCATT_15_Rep2	hca_GSE129096_DROP_ATCTCACAAACG_15_Rep2	-0.0495864466718543
1861	GSE129096_DROP	GSE129096_DROP	Cardiomyocyte 2	Alt. Lineage 2	hca_GSE129096_DROP_ATCTCACAAACG_15_Rep2	hca_GSE129096_DROP_GAAATGTCATGA_7_Rep2	-0.06939238807178705
1862	GSE129096_DROP	GSE129096_DROP	Cardiomyocyte 2	Cardiomyocyte 2	hca_GSE129096_DROP_AAGGAGGTGCAC_15_Rep2	hca_GSE129096_DROP_ATCTCACAAACG_15_Rep2	0.08739025367257836
1863	GSE129096_DRONC	GSE129096_DROP	Cardiac Progenitor	Cardiomyocyte 2	hca_GSE129096_DRONC_GGATTCACTTTG_3_Rep1	hca_GSE129096_DROP_ATCTCACAAACG_15_Rep2	-0.08063920207976816
1864	GSE129096_DRONC	GSE129096_DROP	Cardiomyocyte 2	Cardiomyocyte 2	hca_GSE129096_DRONC_TCTGAACTTCCG_15_Rep2	hca_GSE129096_DROP_ATCTCACAAACG_15_Rep2	-0.07335307736591945
1865	GSE129096_DROP	GSE129096_DROP	Cardiomyocyte 2	Alt. Lineage 2	hca_GSE129096_DROP_ATCTCACAAACG_15_Rep2	hca_GSE129096_DROP_TACCGGCAAGCA_7_Rep2	0.08235383593696377
1866	GSE129096_DRONC	GSE129096_DROP	Alt. Lineage 1	Cardiomyocyte 2	hca_GSE129096_DRONC_GCATGATTAAAC_7_Rep2	hca_GSE129096_DROP_ATCTCACAAACG_15_Rep2	-0.05782856080511367
1867	GSE129096_DRONC	GSE129096_DROP	Alt. Lineage 1	Cardiomyocyte 2	hca_GSE129096_DRONC_GTAGGCAGGCAC_7_Rep2	hca_GSE129096_DROP_ATCTCACAAACG_15_Rep2	-0.06095138575922587
1868	GSE129096_DROP	GSE129096_DROP	Cardiomyocyte 2	Alt. Lineage 2	hca_GSE129096_DROP_ATCTCACAAACG_15_Rep2	hca_GSE129096_DROP_TCTCTCTGTTTT_7_Rep2	0.007082876422874529
1869	GSE129096_DROP	GSE129096_DROP	Cardiomyocyte 2	Cardiomyocyte 1	hca_GSE129096_DROP_ATCTCACAAACG_15_Rep2	hca_GSE129096_DROP_GCGTTCAAATAG_15_Rep2	0.02278151463506295
1870	GSE129096_DROP	GSE129096_DROP	Cardiomyocyte 2	Cardiomyocyte 1	hca_GSE129096_DROP_ATCTCACAAACG_15_Rep2	hca_GSE129096_DROP_TACAATCTATGC_7_Rep2	-0.06984192821705526
1871	GSE129096_DRONC	GSE129096_DROP	Cardiac Progenitor	Cardiomyocyte 2	hca_GSE129096_DRONC_GCTCGTTCTTCT_3_Rep1	hca_GSE129096_DROP_ATCTCACAAACG_15_Rep2	-0.17122077365916377
1872	GSE129096_DROP	GSE129096_DROP	Cardiomyocyte 2	Cardiomyocyte 1	hca_GSE129096_DROP_ATCTCACAAACG_15_Rep2	hca_GSE129096_DROP_GTCGGGCAGATG_15_Rep2	0.059182698104548126
1873	GSE129096_DRONC	GSE129096_DROP	Alt. Lineage 1	Cardiomyocyte 2	hca_GSE129096_DRONC_GTCCCTACCTAG_7_Rep2	hca_GSE129096_DROP_ATCTCACAAACG_15_Rep2	-0.09521992204080165
1874	GSE129096_DRONC	GSE129096_DROP	Cardiomyocyte 1	Cardiomyocyte 2	hca_GSE129096_DRONC_TCCTTTGCTGGG_7_Rep1	hca_GSE129096_DROP_ATCTCACAAACG_15_Rep2	-0.11854306131418602
1875	GSE129096_DRONC	GSE129096_DROP	Cardiomyocyte 1	Cardiomyocyte 2	hca_GSE129096_DRONC_TGGAACGGGACT_7_Rep1	hca_GSE129096_DROP_ATCTCACAAACG_15_Rep2	-0.10170426626649776
1876	GSE129096_DRONC	GSE129096_DROP	Alt. Lineage 1	Cardiomyocyte 2	hca_GSE129096_DRONC_GTATATATTGCT_7_Rep2	hca_GSE129096_DROP_ATCTCACAAACG_15_Rep2	-0.08339300792177107
1877	GSE129096_DRONC	GSE129096_DROP	Alt. Lineage 1	Cardiomyocyte 2	hca_GSE129096_DRONC_CAGGAGAATACA_7_Rep2	hca_GSE129096_DROP_ATCTCACAAACG_15_Rep2	-0.10864803325579309
1878	GSE129096_DROP	GSE129096_DROP	Alt. Lineage 2	Cardiomyocyte 2	hca_GSE129096_DROP_AGTTGACTATCG_7_Rep2	hca_GSE129096_DROP_ATCTCACAAACG_15_Rep2	-0.041775267007276184
1879	GSE129096_DROP	GSE129096_DROP	iPSC	Cardiomyocyte 2	hca_GSE129096_DROP_ATCGTGCCGACC_1_Rep2	hca_GSE129096_DROP_ATCTCACAAACG_15_Rep2	-0.07643273669435646
1880	GSE129096_DRONC	GSE129096_DROP	Cardiomyocyte 2	Cardiomyocyte 2	hca_GSE129096_DRONC_TATATCTCGAGC_15_Rep2	hca_GSE129096_DROP_ATCTCACAAACG_15_Rep2	0.029110059729713367
1881	GSE129096_DRONC	GSE129096_DROP	Cardiomyocyte 2	Cardiomyocyte 2	hca_GSE129096_DRONC_GCCTCCATTCCA_15_Rep2	hca_GSE129096_DROP_ATCTCACAAACG_15_Rep2	-0.006448263688991984
1882	GSE129096_DRONC	GSE129096_DROP	iPSC	Cardiomyocyte 2	hca_GSE129096_DRONC_GCCTTACGCCAT_0_Rep2	hca_GSE129096_DROP_ATCTCACAAACG_15_Rep2	0.02734559266105674
1883	GSE129096_DRONC	GSE129096_DROP	Cardiac Progenitor	Cardiomyocyte 2	hca_GSE129096_DRONC_GGCTTTTCTGAC_3_Rep1	hca_GSE129096_DROP_ATCTCACAAACG_15_Rep2	-0.19210826162097083
1884	GSE129096_DRONC	GSE129096_DROP	Cardiac Progenitor	Cardiomyocyte 2	hca_GSE129096_DRONC_CTTTGCCTTGGT_3_Rep1	hca_GSE129096_DROP_ATCTCACAAACG_15_Rep2	-0.12606136698234738
1885	GSE129096_DRONC	GSE129096_DROP	Cardiac Progenitor	Cardiomyocyte 2	hca_GSE129096_DRONC_TGCCAGACTTAT_3_Rep2	hca_GSE129096_DROP_ATCTCACAAACG_15_Rep2	-0.09496985447938777
1886	GSE129096_DRONC	GSE129096_DROP	iPSC	Cardiomyocyte 2	hca_GSE129096_DRONC_GGTACCAACTGG_1_Rep2	hca_GSE129096_DROP_ATCTCACAAACG_15_Rep2	-0.16993199609142118
1887	GSE129096_DRONC	GSE129096_DROP	Cardiac Progenitor	Cardiomyocyte 2	hca_GSE129096_DRONC_GGTCACTGGTCC_3_Rep1	hca_GSE129096_DROP_ATCTCACAAACG_15_Rep2	-0.16989007865466288
1888	GSE129096_DRONC	GSE129096_DROP	iPSC	Cardiomyocyte 2	hca_GSE129096_DRONC_TCTTACCCTTCA_0_Rep2	hca_GSE129096_DROP_ATCTCACAAACG_15_Rep2	-0.042925084470296415
1889	GSE129096_DROP	GSE129096_DROP	Cardiomyocyte 2	iPSC	hca_GSE129096_DROP_ATCTCACAAACG_15_Rep2	hca_GSE129096_DROP_GCGGCGCTTTTG_3_Rep2	-0.06305832665444466
1890	GSE129096_DRONC	GSE129096_DROP	Alt. Lineage 1	Cardiomyocyte 2	hca_GSE129096_DRONC_TAGCTCACTTCC_7_Rep2	hca_GSE129096_DROP_ATCTCACAAACG_15_Rep2	-0.12737973874243025
1891	GSE129096_DROP	GSE129096_DROP	Cardiomyocyte 2	Cardiomyocyte 1	hca_GSE129096_DROP_ATCTCACAAACG_15_Rep2	hca_GSE129096_DROP_GTCTAAGTCGGC_15_Rep2	0.11692094977515044
1892	GSE129096_DROP	GSE129096_DROP	Cardiomyocyte 2	iPSC	hca_GSE129096_DROP_ATCTCACAAACG_15_Rep2	hca_GSE129096_DROP_ATTCATCTACAT_1_Rep2	-0.050285208125470326
1893	GSE129096_DROP	GSE129096_DROP	Cardiomyocyte 2	Alt. Lineage 2	hca_GSE129096_DROP_ATCTCACAAACG_15_Rep2	hca_GSE129096_DROP_CAGGACGTTACC_7_Rep2	-0.015504670267143972
1894	GSE129096_DRONC	GSE129096_DROP	Cardiomyocyte 1	Cardiomyocyte 2	hca_GSE129096_DRONC_TCGTCTCAAGCC_7_Rep1	hca_GSE129096_DROP_ATCTCACAAACG_15_Rep2	-0.13035217833051216
1895	GSE129096_DRONC	GSE129096_DROP	iPSC	Cardiomyocyte 2	hca_GSE129096_DRONC_CGTTTGTATTAT_0_Rep2	hca_GSE129096_DROP_ATCTCACAAACG_15_Rep2	-0.010886888260356775
1896	GSE129096_DRONC	GSE129096_DROP	Alt. Lineage 1	Cardiomyocyte 2	hca_GSE129096_DRONC_CTCATTACCTCT_7_Rep2	hca_GSE129096_DROP_ATCTCACAAACG_15_Rep2	-0.13359769817391776
1897	GSE129096_DRONC	GSE129096_DROP	Cardiomyocyte 1	Cardiomyocyte 2	hca_GSE129096_DRONC_ACCGGAGAGTAG_7_Rep1	hca_GSE129096_DROP_ATCTCACAAACG_15_Rep2	-0.17141541371441904
1898	GSE129096_DRONC	GSE129096_DROP	iPSC	Cardiomyocyte 2	hca_GSE129096_DRONC_ACCGTTTATGTT_1_Rep2	hca_GSE129096_DROP_ATCTCACAAACG_15_Rep2	-0.20582731379178876
1899	GSE129096_DROP	GSE129096_DROP	Cardiomyocyte 2	Alt. Lineage 1	hca_GSE129096_DROP_ATCTCACAAACG_15_Rep2	hca_GSE129096_DROP_TGTGTCTGAATA_7_Rep2	-0.0018302928484148495
1900	GSE129096_DROP	GSE129096_DROP	Cardiomyocyte 2	Cardiomyocyte 2	hca_GSE129096_DROP_ATAGCCAGAACT_15_Rep2	hca_GSE129096_DROP_ATCTCACAAACG_15_Rep2	0.07545358321029116
1901	GSE129096_DRONC	GSE129096_DROP	Alt. Lineage 1	Cardiomyocyte 2	hca_GSE129096_DRONC_TTCACCGCACGT_7_Rep2	hca_GSE129096_DROP_ATCTCACAAACG_15_Rep2	-0.0814343772117827
1902	GSE129096_DRONC	GSE129096_DROP	Alt. Lineage 1	Cardiomyocyte 2	hca_GSE129096_DRONC_TGTAAGAGATTG_7_Rep2	hca_GSE129096_DROP_ATCTCACAAACG_15_Rep2	-0.09689165804457955
1903	GSE129096_DROP	GSE129096_DROP	Cardiomyocyte 2	Alt. Lineage 2	hca_GSE129096_DROP_ATCTCACAAACG_15_Rep2	hca_GSE129096_DROP_ATTCTCCTCGGG_7_Rep2	0.04976276895209719
1904	GSE129096_DROP	GSE129096_DROP	Cardiomyocyte 2	Alt. Lineage 2	hca_GSE129096_DROP_ATCTCACAAACG_15_Rep2	hca_GSE129096_DROP_GGATCCGCTCGT_7_Rep2	0.07426707952424849
1905	GSE129096_DROP	GSE129096_DROP	Cardiac Progenitor	Cardiomyocyte 2	hca_GSE129096_DROP_ACGATTGGGTGT_3_Rep1	hca_GSE129096_DROP_ATCTCACAAACG_15_Rep2	-0.07425996471960117
1906	GSE129096_DROP	GSE129096_DROP	Alt. Lineage 1	Cardiomyocyte 2	hca_GSE129096_DROP_AGTAATTTTTGT_7_Rep2	hca_GSE129096_DROP_ATCTCACAAACG_15_Rep2	-0.130566294837837
1907	GSE129096_DROP	GSE129096_DROP	Alt. Lineage 1	Cardiomyocyte 2	hca_GSE129096_DROP_ATCGGATATCCA_7_Rep2	hca_GSE129096_DROP_ATCTCACAAACG_15_Rep2	0.05015952426064996
1908	GSE129096_DROP	GSE129096_DROP	Alt. Lineage 2	Cardiomyocyte 2	hca_GSE129096_DROP_ACGAAAACTCAA_7_Rep2	hca_GSE129096_DROP_ATCTCACAAACG_15_Rep2	0.030558248144145428
1909	GSE129096_DRONC	GSE129096_DROP	iPSC	Cardiomyocyte 2	hca_GSE129096_DRONC_GGGAGACTCGAT_1_Rep2	hca_GSE129096_DROP_ATCTCACAAACG_15_Rep2	-0.20916329070175932
1910	GSE129096_DROP	GSE129096_DROP	Alt. Lineage 1	Cardiomyocyte 2	hca_GSE129096_DROP_ATACCCAAAGGA_7_Rep2	hca_GSE129096_DROP_ATCTCACAAACG_15_Rep2	0.007209029711444104
1911	GSE129096_DRONC	GSE129096_DROP	Cardiac Progenitor	Cardiomyocyte 2	hca_GSE129096_DRONC_GCTTTTGGTAGG_3_Rep1	hca_GSE129096_DROP_ATCTCACAAACG_15_Rep2	-0.23616092593008453
1912	GSE129096_DRONC	GSE129096_DROP	Cardiac Progenitor	Cardiomyocyte 2	hca_GSE129096_DRONC_TCGCAATTTCAA_3_Rep1	hca_GSE129096_DROP_ATCTCACAAACG_15_Rep2	-0.21461237109442122
1913	GSE129096_DROP	GSE129096_DROP	Cardiomyocyte 2	Alt. Lineage 2	hca_GSE129096_DROP_ATCTCACAAACG_15_Rep2	hca_GSE129096_DROP_CAAGGCCCGAGC_7_Rep2	0.022736885653231287
1914	GSE129096_DROP	GSE129096_DROP	Cardiomyocyte 2	Alt. Lineage 2	hca_GSE129096_DROP_ATCTCACAAACG_15_Rep2	hca_GSE129096_DROP_TCACGCAATCTC_7_Rep2	0.04162353424438048
1915	GSE129096_DROP	GSE129096_DROP	Cardiomyocyte 1	Cardiomyocyte 2	hca_GSE129096_DROP_AGAAGTTGGCCG_15_Rep2	hca_GSE129096_DROP_ATCTCACAAACG_15_Rep2	0.11388839301871634
1916	GSE129096_DROP	GSE129096_DROP	Cardiomyocyte 1	Cardiomyocyte 2	hca_GSE129096_DROP_AGCGCCACCCTC_15_Rep2	hca_GSE129096_DROP_ATCTCACAAACG_15_Rep2	0.17443536164265372
1917	GSE129096_DRONC	GSE129096_DROP	iPSC	Cardiomyocyte 2	hca_GSE129096_DRONC_TTGTGTCTCATG_1_Rep2	hca_GSE129096_DROP_ATCTCACAAACG_15_Rep2	-0.17991518349394164
1918	GSE129096_DRONC	GSE129096_DROP	Cardiomyocyte 1	Cardiomyocyte 2	hca_GSE129096_DRONC_CCCCTTCCATCG_7_Rep1	hca_GSE129096_DROP_ATCTCACAAACG_15_Rep2	-0.1358718514066528
1919	GSE129096_DROP	GSE129096_DROP	Cardiomyocyte 2	Cardiomyocyte 1	hca_GSE129096_DROP_ATCTCACAAACG_15_Rep2	hca_GSE129096_DROP_TAAGCGAATGGG_15_Rep2	0.05336012878704821
1920	GSE129096_DROP	GSE129096_DROP	Cardiomyocyte 2	Alt. Lineage 1	hca_GSE129096_DROP_ATCTCACAAACG_15_Rep2	hca_GSE129096_DROP_ATTCGGCGAACC_15_Rep2	0.02505400727027529
1921	GSE129096_DRONC	GSE129096_DROP	Cardiac Progenitor	Cardiomyocyte 2	hca_GSE129096_DRONC_CCTTAGATTCTC_3_Rep1	hca_GSE129096_DROP_ATCTCACAAACG_15_Rep2	-0.1444356395616897
1922	GSE129096_DRONC	GSE129096_DROP	Cardiac Progenitor	Cardiomyocyte 2	hca_GSE129096_DRONC_AACTCATCGAGT_3_Rep1	hca_GSE129096_DROP_ATCTCACAAACG_15_Rep2	-0.14705102192329655
1923	GSE129096_DROP	GSE129096_DROP	iPSC	Cardiomyocyte 2	hca_GSE129096_DROP_AGGCTTTGGAGT_1_Rep2	hca_GSE129096_DROP_ATCTCACAAACG_15_Rep2	-0.05324980338312768
1924	GSE129096_DROP	GSE129096_DROP	Cardiomyocyte 2	Alt. Lineage 2	hca_GSE129096_DROP_ATCTCACAAACG_15_Rep2	hca_GSE129096_DROP_GTCTTGAAATTC_7_Rep2	0.06365631047025955
1925	GSE129096_DRONC	GSE129096_DROP	Cardiomyocyte 1	Cardiomyocyte 2	hca_GSE129096_DRONC_CCTCTTTAGTGG_7_Rep1	hca_GSE129096_DROP_ATCTCACAAACG_15_Rep2	-0.12497102117356462
1926	GSE129096_DROP	GSE129096_DROP	Cardiomyocyte 2	Alt. Lineage 2	hca_GSE129096_DROP_ATCTCACAAACG_15_Rep2	hca_GSE129096_DROP_CTCTGCAACTCC_7_Rep2	0.011607337530281647
1927	GSE129096_DROP	GSE129096_DROP	Cardiomyocyte 2	Cardiomyocyte 2	hca_GSE129096_DROP_ATCTCACAAACG_15_Rep2	hca_GSE129096_DROP_GACGTAATAAGG_15_Rep2	0.0991223764444531
1928	GSE129096_DRONC	GSE129096_DROP	Cardiac Progenitor	Cardiomyocyte 2	hca_GSE129096_DRONC_CCAACGTTTGTC_3_Rep1	hca_GSE129096_DROP_ATCTCACAAACG_15_Rep2	-0.16959970029269766
1929	GSE129096_DRONC	GSE129096_DROP	Cardiac Progenitor	Cardiomyocyte 2	hca_GSE129096_DRONC_TATCTATTAAGC_3_Rep1	hca_GSE129096_DROP_ATCTCACAAACG_15_Rep2	-0.14244101530831177
1930	GSE129096_DRONC	GSE129096_DROP	Cardiomyocyte 2	Cardiomyocyte 2	hca_GSE129096_DRONC_GAAACTAGGATT_15_Rep2	hca_GSE129096_DROP_ATCTCACAAACG_15_Rep2	-0.011653387753837396
1931	GSE129096_DROP	GSE129096_DROP	Cardiomyocyte 2	iPSC	hca_GSE129096_DROP_ATCTCACAAACG_15_Rep2	hca_GSE129096_DROP_GCGGAACCGTTA_0_Rep2	-0.0014769754403600732
1932	GSE129096_DROP	GSE129096_DROP	Cardiomyocyte 2	iPSC	hca_GSE129096_DROP_ATCTCACAAACG_15_Rep2	hca_GSE129096_DROP_CCGCTTCGCGCT_0_Rep2	-0.0039200404845565195
1933	GSE129096_DRONC	GSE129096_DROP	Cardiac Progenitor	Cardiomyocyte 2	hca_GSE129096_DRONC_CCGGCACCACTC_3_Rep1	hca_GSE129096_DROP_ATCTCACAAACG_15_Rep2	-0.1300238786559369
1934	GSE129096_DRONC	GSE129096_DROP	Cardiomyocyte 1	Cardiomyocyte 2	hca_GSE129096_DRONC_CGATTGATCAGC_7_Rep2	hca_GSE129096_DROP_ATCTCACAAACG_15_Rep2	-0.18739931546353983
1935	GSE129096_DRONC	GSE129096_DROP	Cardiomyocyte 2	Cardiomyocyte 2	hca_GSE129096_DRONC_GGTCCGCCTTTC_15_Rep2	hca_GSE129096_DROP_ATCTCACAAACG_15_Rep2	0.08230547815824796
1936	GSE129096_DRONC	GSE129096_DROP	Cardiomyocyte 2	Cardiomyocyte 2	hca_GSE129096_DRONC_TTACCAATATTG_15_Rep2	hca_GSE129096_DROP_ATCTCACAAACG_15_Rep2	-0.06256675162616654
1937	GSE129096_DROP	GSE129096_DROP	Cardiomyocyte 2	Alt. Lineage 2	hca_GSE129096_DROP_ATCTCACAAACG_15_Rep2	hca_GSE129096_DROP_CGTCACATTTTC_7_Rep2	0.02455155105326301
1938	GSE129096_DRONC	GSE129096_DROP	Cardiac Progenitor	Cardiomyocyte 2	hca_GSE129096_DRONC_ATCGAGAGTTTA_3_Rep1	hca_GSE129096_DROP_ATCTCACAAACG_15_Rep2	-0.1752988904435584
1939	GSE129096_DRONC	GSE129096_DROP	iPSC	Cardiomyocyte 2	hca_GSE129096_DRONC_AAGGACATAGTC_1_Rep2	hca_GSE129096_DROP_ATCTCACAAACG_15_Rep2	-0.14527191816924834
1940	GSE129096_DROP	GSE129096_DROP	Alt. Lineage 2	Cardiomyocyte 2	hca_GSE129096_DROP_AGGATTCGTTCA_7_Rep2	hca_GSE129096_DROP_ATCTCACAAACG_15_Rep2	-0.038066018436534454
1941	GSE129096_DRONC	GSE129096_DROP	Cardiac Progenitor	Cardiomyocyte 2	hca_GSE129096_DRONC_CACCTCCATTCT_3_Rep1	hca_GSE129096_DROP_ATCTCACAAACG_15_Rep2	-0.2472035249237714
1942	GSE129096_DRONC	GSE129096_DROP	Cardiac Progenitor	Cardiomyocyte 2	hca_GSE129096_DRONC_GACGCATCGACT_3_Rep2	hca_GSE129096_DROP_ATCTCACAAACG_15_Rep2	-0.07425316375684998
1943	GSE129096_DROP	GSE129096_DROP	Cardiomyocyte 2	iPSC	hca_GSE129096_DROP_ATCTCACAAACG_15_Rep2	hca_GSE129096_DROP_GGCCATGAGATT_1_Rep1	0.0010526467741089895
1944	GSE129096_DROP	GSE129096_DROP	Cardiomyocyte 2	Cardiomyocyte 1	hca_GSE129096_DROP_ATCTCACAAACG_15_Rep2	hca_GSE129096_DROP_TATCATTCCCGT_15_Rep2	-0.08299109561933316
1945	GSE129096_DROP	GSE129096_DROP	Cardiomyocyte 2	Cardiomyocyte 1	hca_GSE129096_DROP_ATCTCACAAACG_15_Rep2	hca_GSE129096_DROP_TTACCACCGGAC_15_Rep2	0.10354231151072524
1946	GSE129096_DROP	GSE129096_DROP	Cardiomyocyte 2	Alt. Lineage 1	hca_GSE129096_DROP_ATCTCACAAACG_15_Rep2	hca_GSE129096_DROP_TGTAACGGTGGA_15_Rep2	0.13529712587882903
1947	GSE129096_DRONC	GSE129096_DROP	Cardiac Progenitor	Cardiomyocyte 2	hca_GSE129096_DRONC_GGCTTCTCCCCT_3_Rep1	hca_GSE129096_DROP_ATCTCACAAACG_15_Rep2	-0.11709139929705104
1948	GSE129096_DROP	GSE129096_DROP	Alt. Lineage 1	Cardiomyocyte 2	hca_GSE129096_DROP_ATCCACTTTTAA_15_Rep2	hca_GSE129096_DROP_ATCTCACAAACG_15_Rep2	0.048206606112871975
1949	GSE129096_DRONC	GSE129096_DROP	Cardiac Progenitor	Cardiomyocyte 2	hca_GSE129096_DRONC_CCGTGATAATTA_3_Rep1	hca_GSE129096_DROP_ATCTCACAAACG_15_Rep2	-0.12107167212498027
1950	GSE129096_DRONC	GSE129096_DROP	Cardiomyocyte 2	Cardiomyocyte 2	hca_GSE129096_DRONC_AATTCCTCCCCG_15_Rep2	hca_GSE129096_DROP_ATCTCACAAACG_15_Rep2	-0.09384593339904668
1951	GSE129096_DROP	GSE129096_DROP	Cardiomyocyte 2	Cardiomyocyte 1	hca_GSE129096_DROP_ATCTCACAAACG_15_Rep2	hca_GSE129096_DROP_TCCGTTGGAAAG_7_Rep2	0.05797449168834501
1952	GSE129096_DROP	GSE129096_DROP	Cardiomyocyte 2	iPSC	hca_GSE129096_DROP_ATCTCACAAACG_15_Rep2	hca_GSE129096_DROP_TTCCGTGCGTAT_0_Rep1	-0.03313889629951783
1953	GSE129096_DRONC	GSE129096_DROP	Cardiomyocyte 1	Cardiomyocyte 2	hca_GSE129096_DRONC_CCACCTCGACAG_7_Rep1	hca_GSE129096_DROP_ATCTCACAAACG_15_Rep2	-0.13466705799134826
1954	GSE129096_DROP	GSE129096_DROP	Cardiomyocyte 2	Cardiac Progenitor	hca_GSE129096_DROP_ATCTCACAAACG_15_Rep2	hca_GSE129096_DROP_GATGCCGTAATC_3_Rep1	-0.09658354087684051
1955	GSE129096_DRONC	GSE129096_DROP	Alt. Lineage 1	Cardiomyocyte 2	hca_GSE129096_DRONC_TGAGGCTGGTCG_7_Rep2	hca_GSE129096_DROP_ATCTCACAAACG_15_Rep2	-0.11255861707545778
1956	GSE129096_DRONC	GSE129096_DROP	Cardiomyocyte 1	Cardiomyocyte 2	hca_GSE129096_DRONC_CCTCCGCTCCGG_7_Rep1	hca_GSE129096_DROP_ATCTCACAAACG_15_Rep2	-0.19213386601495674
1957	GSE129096_DROP	GSE129096_DROP	Cardiomyocyte 2	Cardiac Progenitor	hca_GSE129096_DROP_ATCTCACAAACG_15_Rep2	hca_GSE129096_DROP_CGGAGGAGATTT_7_Rep2	-0.01076305350143203
1958	GSE129096_DRONC	GSE129096_DROP	Cardiomyocyte 2	Cardiomyocyte 2	hca_GSE129096_DRONC_CAATTATGCTAC_15_Rep2	hca_GSE129096_DROP_ATCTCACAAACG_15_Rep2	-0.012705912903877348
1959	GSE129096_DRONC	GSE129096_DROP	iPSC	Cardiomyocyte 2	hca_GSE129096_DRONC_AGGAATGGGATA_0_Rep1	hca_GSE129096_DROP_ATCTCACAAACG_15_Rep2	-0.2034318476525916
1960	GSE129096_DROP	GSE129096_DROP	Cardiomyocyte 2	Cardiac Progenitor	hca_GSE129096_DROP_ATCTCACAAACG_15_Rep2	hca_GSE129096_DROP_CTGGCCAAAATT_3_Rep1	-0.0024968228794268743
1961	GSE129096_DROP	GSE129096_DROP	Cardiomyocyte 2	iPSC	hca_GSE129096_DROP_ATCTCACAAACG_15_Rep2	hca_GSE129096_DROP_TTAGCTTCGTTG_1_Rep2	-0.12989602747383988
1962	GSE129096_DRONC	GSE129096_DROP	Cardiomyocyte 2	Cardiomyocyte 2	hca_GSE129096_DRONC_TACGCAGAGGTA_15_Rep2	hca_GSE129096_DROP_ATCTCACAAACG_15_Rep2	-0.053247190409962286
1963	GSE129096_DROP	GSE129096_DROP	Cardiomyocyte 2	Alt. Lineage 1	hca_GSE129096_DROP_ATCTCACAAACG_15_Rep2	hca_GSE129096_DROP_CACAGCGACAGG_7_Rep2	0.04598059314407321
1964	GSE129096_DRONC	GSE129096_DROP	Cardiomyocyte 2	Cardiomyocyte 2	hca_GSE129096_DRONC_GTCGTCCCACCA_15_Rep2	hca_GSE129096_DROP_ATCTCACAAACG_15_Rep2	-0.013769991828158634
1965	GSE129096_DRONC	GSE129096_DROP	Cardiomyocyte 1	Cardiomyocyte 2	hca_GSE129096_DRONC_CCGTAGTTTAGG_7_Rep1	hca_GSE129096_DROP_ATCTCACAAACG_15_Rep2	-0.14216194940586369
1966	GSE129096_DRONC	GSE129096_DROP	iPSC	Cardiomyocyte 2	hca_GSE129096_DRONC_TACTCCGGTACG_0_Rep2	hca_GSE129096_DROP_ATCTCACAAACG_15_Rep2	-0.09184061311918001
1967	GSE129096_DRONC	GSE129096_DROP	iPSC	Cardiomyocyte 2	hca_GSE129096_DRONC_ATTCTTATACCA_0_Rep1	hca_GSE129096_DROP_ATCTCACAAACG_15_Rep2	-0.11196020477493951
1968	GSE129096_DROP	GSE129096_DROP	Cardiomyocyte 2	Cardiomyocyte 1	hca_GSE129096_DROP_ATCTCACAAACG_15_Rep2	hca_GSE129096_DROP_GATTACCGTAAA_15_Rep2	-0.012621885683180345
1969	GSE129096_DRONC	GSE129096_DROP	Cardiomyocyte 1	Cardiomyocyte 2	hca_GSE129096_DRONC_TGTTACTTATTT_7_Rep1	hca_GSE129096_DROP_ATCTCACAAACG_15_Rep2	-0.14239069837583984
1970	GSE129096_DRONC	GSE129096_DROP	Cardiomyocyte 2	Cardiomyocyte 2	hca_GSE129096_DRONC_ATCTAAACTTGC_15_Rep2	hca_GSE129096_DROP_ATCTCACAAACG_15_Rep2	-0.10719230454713147
1971	GSE129096_DROP	GSE129096_DROP	Cardiomyocyte 2	Cardiomyocyte 1	hca_GSE129096_DROP_ATCTCACAAACG_15_Rep2	hca_GSE129096_DROP_CTGCATGTCAGG_15_Rep2	0.0355921626302681
1972	GSE129096_DROP	GSE129096_DROP	Cardiomyocyte 2	Cardiomyocyte 2	hca_GSE129096_DROP_ATATCCCAATGA_15_Rep2	hca_GSE129096_DROP_ATCTCACAAACG_15_Rep2	0.08089603484892693
1973	GSE129096_DRONC	GSE129096_DROP	Cardiac Progenitor	Cardiomyocyte 2	hca_GSE129096_DRONC_GGCTTACTGTTT_3_Rep1	hca_GSE129096_DROP_ATCTCACAAACG_15_Rep2	-0.14572274130089546
1974	GSE129096_DRONC	GSE129096_DROP	iPSC	Cardiomyocyte 2	hca_GSE129096_DRONC_GGGCCTTTGAAA_3_Rep2	hca_GSE129096_DROP_ATCTCACAAACG_15_Rep2	0.0273535534485565
1975	GSE129096_DROP	GSE129096_DROP	Cardiomyocyte 2	Cardiac Progenitor	hca_GSE129096_DROP_ATCTCACAAACG_15_Rep2	hca_GSE129096_DROP_GGTACCTACTTG_3_Rep2	-0.1932335529573257
1976	GSE129096_DROP	GSE129096_DROP	Cardiomyocyte 2	Cardiomyocyte 1	hca_GSE129096_DROP_ATCTCACAAACG_15_Rep2	hca_GSE129096_DROP_ATGACATTTCTG_15_Rep2	0.022336922244255986
1977	GSE129096_DRONC	GSE129096_DROP	iPSC	Cardiomyocyte 2	hca_GSE129096_DRONC_CTCAAGCCATTT_0_Rep1	hca_GSE129096_DROP_ATCTCACAAACG_15_Rep2	-0.22691599367836246
1978	GSE129096_DROP	GSE129096_DROP	Cardiomyocyte 2	Cardiomyocyte 2	hca_GSE129096_DROP_ATCTCACAAACG_15_Rep2	hca_GSE129096_DROP_ATTCGTATCAAC_15_Rep2	0.12174431570247768
1979	GSE129096_DRONC	GSE129096_DROP	Cardiac Progenitor	Cardiomyocyte 2	hca_GSE129096_DRONC_GGTTTGAAGGCT_3_Rep1	hca_GSE129096_DROP_ATCTCACAAACG_15_Rep2	-0.16980771321830135
1980	GSE129096_DRONC	GSE129096_DROP	Cardiomyocyte 1	Cardiomyocyte 2	hca_GSE129096_DRONC_TTTATGTCGCGC_7_Rep1	hca_GSE129096_DROP_ATCTCACAAACG_15_Rep2	-0.09517692644117282
1981	GSE129096_DROP	GSE129096_DROP	Cardiomyocyte 2	Alt. Lineage 2	hca_GSE129096_DROP_ATCTCACAAACG_15_Rep2	hca_GSE129096_DROP_CTGTCAGGTTAG_7_Rep2	-0.04383853901537571
1982	GSE129096_DROP	GSE129096_DROP	Cardiomyocyte 2	Cardiomyocyte 2	hca_GSE129096_DROP_ATCTCACAAACG_15_Rep2	hca_GSE129096_DROP_TTCGGCTATCAT_15_Rep2	0.04880466088712054
1983	GSE129096_DROP	GSE129096_DROP	Cardiomyocyte 2	Cardiomyocyte 2	hca_GSE129096_DROP_ATCTCACAAACG_15_Rep2	hca_GSE129096_DROP_GCCGCGCTCTTG_15_Rep2	0.06432961346100663
1984	GSE129096_DROP	GSE129096_DROP	Cardiomyocyte 2	Alt. Lineage 2	hca_GSE129096_DROP_ATCTCACAAACG_15_Rep2	hca_GSE129096_DROP_CCTTAAGCTACC_7_Rep2	0.022296627105248712
1985	GSE129096_DRONC	GSE129096_DROP	Alt. Lineage 1	Cardiomyocyte 2	hca_GSE129096_DRONC_TGCCCGAGAGAG_7_Rep2	hca_GSE129096_DROP_ATCTCACAAACG_15_Rep2	-0.09061758450377688
1986	GSE129096_DROP	GSE129096_DROP	Cardiomyocyte 2	Alt. Lineage 1	hca_GSE129096_DROP_ATCTCACAAACG_15_Rep2	hca_GSE129096_DROP_GCCATGTGTCGC_15_Rep2	0.0473531455666667
1987	GSE129096_DROP	GSE129096_DROP	Cardiomyocyte 2	Cardiomyocyte 1	hca_GSE129096_DROP_ATCTCACAAACG_15_Rep2	hca_GSE129096_DROP_TTCGTAAGAGTC_7_Rep2	0.0553337059620892
1988	GSE129096_DROP	GSE129096_DROP	Cardiomyocyte 2	Cardiomyocyte 1	hca_GSE129096_DROP_ATCTCACAAACG_15_Rep2	hca_GSE129096_DROP_TCCATAACAAAA_15_Rep2	0.1043849265070379
1989	GSE129096_DROP	GSE129096_DROP	Cardiomyocyte 2	Alt. Lineage 2	hca_GSE129096_DROP_ATCTCACAAACG_15_Rep2	hca_GSE129096_DROP_GGCCACGCGCTT_7_Rep2	-0.004069550066973182
1990	GSE129096_DRONC	GSE129096_DROP	Alt. Lineage 1	Cardiomyocyte 2	hca_GSE129096_DRONC_GTTTGTGATATG_7_Rep2	hca_GSE129096_DROP_ATCTCACAAACG_15_Rep2	-0.1543080334274023
1991	GSE129096_DRONC	GSE129096_DROP	Cardiomyocyte 2	Cardiomyocyte 2	hca_GSE129096_DRONC_TATCGCGGCGAG_15_Rep2	hca_GSE129096_DROP_ATCTCACAAACG_15_Rep2	-0.08744440352151095
1992	GSE129096_DRONC	GSE129096_DROP	iPSC	Cardiomyocyte 2	hca_GSE129096_DRONC_CCAGAAGGCGCT_0_Rep1	hca_GSE129096_DROP_ATCTCACAAACG_15_Rep2	-0.17931002193268686
1993	GSE129096_DROP	GSE129096_DROP	Cardiomyocyte 2	Cardiac Progenitor	hca_GSE129096_DROP_ATCTCACAAACG_15_Rep2	hca_GSE129096_DROP_TTCTTAGAATTC_3_Rep2	-0.1007638935602877
1994	GSE129096_DROP	GSE129096_DROP	Cardiomyocyte 2	Cardiomyocyte 2	hca_GSE129096_DROP_ATCTCACAAACG_15_Rep2	hca_GSE129096_DROP_CTTGCTGTCGAT_15_Rep2	0.031896309009343926
1995	GSE129096_DRONC	GSE129096_DROP	Alt. Lineage 1	Cardiomyocyte 2	hca_GSE129096_DRONC_TATAGTGTACCC_7_Rep2	hca_GSE129096_DROP_ATCTCACAAACG_15_Rep2	-0.09549454057827789
1996	GSE129096_DRONC	GSE129096_DROP	Cardiomyocyte 2	Cardiomyocyte 2	hca_GSE129096_DRONC_TTAGGTTCGCGA_15_Rep2	hca_GSE129096_DROP_ATCTCACAAACG_15_Rep2	-0.09120706254291489
1997	GSE129096_DRONC	GSE129096_DROP	iPSC	Cardiomyocyte 2	hca_GSE129096_DRONC_CTGGTAGACTGA_1_Rep2	hca_GSE129096_DROP_ATCTCACAAACG_15_Rep2	-0.17914933670179
1998	GSE129096_DROP	GSE129096_DROP	Cardiomyocyte 2	Cardiomyocyte 1	hca_GSE129096_DROP_ATCTCACAAACG_15_Rep2	hca_GSE129096_DROP_GCAGTTATATCA_15_Rep2	-0.08362516897988259
[truncated: 602,451 more rows]
