# Supplementary material for: Scaling and quantization of large-scale foundation model enables resource-efficient predictions in network biology
Source: Nat Comput Sci. 2026 Mar 27;6(5):450–63. doi: 10.1038/s43588-026-00972-4 (PMC13215881; doi:10.1038/s43588-026-00972-4)
Supplement: Supplementary file 9 — Statistical source data. [file 43588_2026_972_MOESM9_ESM.zip › FigS2d_CellEmbCosSim_SequencingMethod_FineTuned.csv]

	group1	group2	celltype1	celltype2	cellid1	cellid2	cos_sim
0	DRONC	DROP	Alt. Lineage 1	Cardiomyocyte 2	hca_GSE129096_DRONC_TTATGCTGGCAC_7_Rep2	hca_GSE129096_DROP_ATCTCACAAACG_15_Rep2	0.6392107756884211
1	DRONC	DROP	Alt. Lineage 1	Cardiomyocyte 2	hca_GSE129096_DRONC_TTATGCTGGCAC_7_Rep2	hca_GSE129096_DROP_ATTTACACCGCC_15_Rep2	0.5006458304325624
2	DRONC	DROP	Alt. Lineage 1	Cardiomyocyte 2	hca_GSE129096_DRONC_TTATGCTGGCAC_7_Rep2	hca_GSE129096_DROP_CGCTAGGGAGTA_15_Rep2	0.4318935813263617
3	DRONC	DRONC	Cardiac Progenitor	Alt. Lineage 1	hca_GSE129096_DRONC_GGGAATACCTGC_3_Rep1	hca_GSE129096_DRONC_TTATGCTGGCAC_7_Rep2	0.2509977032175468
4	DRONC	DROP	Alt. Lineage 1	Alt. Lineage 2	hca_GSE129096_DRONC_TTATGCTGGCAC_7_Rep2	hca_GSE129096_DROP_GAGAACCCTGGC_7_Rep2	0.973523699393113
5	DRONC	DROP	Alt. Lineage 1	Alt. Lineage 1	hca_GSE129096_DRONC_TTATGCTGGCAC_7_Rep2	hca_GSE129096_DROP_TATGCGCCTGCA_7_Rep2	0.31709701904227794
6	DRONC	DROP	Alt. Lineage 1	Cardiomyocyte 2	hca_GSE129096_DRONC_TTATGCTGGCAC_7_Rep2	hca_GSE129096_DROP_CACCGCGCCGTA_15_Rep2	0.48380205403324683
7	DRONC	DROP	Alt. Lineage 1	Cardiomyocyte 2	hca_GSE129096_DRONC_TTATGCTGGCAC_7_Rep2	hca_GSE129096_DROP_GCTTTTGTTTAG_15_Rep2	0.5142422068085364
8	DRONC	DROP	Alt. Lineage 1	Cardiomyocyte 1	hca_GSE129096_DRONC_TTATGCTGGCAC_7_Rep2	hca_GSE129096_DROP_TGATAAGGGGAC_7_Rep2	0.3769337249779561
9	DRONC	DROP	Alt. Lineage 1	Alt. Lineage 1	hca_GSE129096_DRONC_TTATGCTGGCAC_7_Rep2	hca_GSE129096_DROP_CTCATAGCACCA_7_Rep1	0.29095872565985903
10	DRONC	DROP	Alt. Lineage 1	Alt. Lineage 1	hca_GSE129096_DRONC_TTATGCTGGCAC_7_Rep2	hca_GSE129096_DROP_GCGGCCTCAAAG_7_Rep1	0.2796266004179696
11	DRONC	DROP	Alt. Lineage 1	Cardiomyocyte 2	hca_GSE129096_DRONC_TTATGCTGGCAC_7_Rep2	hca_GSE129096_DROP_CGCTGCTGACAA_15_Rep2	0.4842051165471071
12	DRONC	DROP	Alt. Lineage 1	Alt. Lineage 1	hca_GSE129096_DRONC_TTATGCTGGCAC_7_Rep2	hca_GSE129096_DROP_TTGCTCCAGCTG_7_Rep2	0.2894065581649836
13	DRONC	DROP	Alt. Lineage 1	Alt. Lineage 1	hca_GSE129096_DRONC_TTATGCTGGCAC_7_Rep2	hca_GSE129096_DROP_CAAGCCATATGT_7_Rep2	0.30578619309554667
14	DRONC	DROP	Alt. Lineage 1	iPSC	hca_GSE129096_DRONC_TTATGCTGGCAC_7_Rep2	hca_GSE129096_DROP_GAGCGCAGCAAG_1_Rep1	0.37092850633841623
15	DRONC	DROP	Alt. Lineage 1	Alt. Lineage 1	hca_GSE129096_DRONC_TTATGCTGGCAC_7_Rep2	hca_GSE129096_DROP_TAGAAGCTATCA_7_Rep2	0.31217958545930724
16	DRONC	DROP	Alt. Lineage 1	Cardiomyocyte 2	hca_GSE129096_DRONC_TTATGCTGGCAC_7_Rep2	hca_GSE129096_DROP_CGGATGTTAAGC_15_Rep2	0.4900916718486097
17	DRONC	DROP	Alt. Lineage 1	Alt. Lineage 1	hca_GSE129096_DRONC_TTATGCTGGCAC_7_Rep2	hca_GSE129096_DROP_TTATGCTGCAAG_7_Rep2	0.2892074207960508
18	DRONC	DROP	Alt. Lineage 1	Cardiac Progenitor	hca_GSE129096_DRONC_TTATGCTGGCAC_7_Rep2	hca_GSE129096_DROP_TTAAACCTGGCG_3_Rep1	0.21013232204295895
19	DRONC	DRONC	Cardiomyocyte 1	Alt. Lineage 1	hca_GSE129096_DRONC_GCTAACCAAGCC_7_Rep1	hca_GSE129096_DRONC_TTATGCTGGCAC_7_Rep2	0.3854552457457612
20	DRONC	DROP	Alt. Lineage 1	Cardiomyocyte 2	hca_GSE129096_DRONC_TTATGCTGGCAC_7_Rep2	hca_GSE129096_DROP_TTACTACGCATG_15_Rep2	0.4739881689852715
21	DRONC	DROP	Alt. Lineage 1	iPSC	hca_GSE129096_DRONC_TTATGCTGGCAC_7_Rep2	hca_GSE129096_DROP_TAGAAGCCTTCT_1_Rep1	0.3941762902028989
22	DRONC	DRONC	Alt. Lineage 1	Alt. Lineage 1	hca_GSE129096_DRONC_GGACCATGATTC_7_Rep2	hca_GSE129096_DRONC_TTATGCTGGCAC_7_Rep2	0.8204457209715662
23	DRONC	DROP	Alt. Lineage 1	iPSC	hca_GSE129096_DRONC_TTATGCTGGCAC_7_Rep2	hca_GSE129096_DROP_AGGGGTCGTCTG_1_Rep1	0.3612903939479153
24	DRONC	DROP	Alt. Lineage 1	Cardiac Progenitor	hca_GSE129096_DRONC_TTATGCTGGCAC_7_Rep2	hca_GSE129096_DROP_AACTACTGACGG_3_Rep1	0.22329872143802565
25	DRONC	DROP	Alt. Lineage 1	Cardiomyocyte 1	hca_GSE129096_DRONC_TTATGCTGGCAC_7_Rep2	hca_GSE129096_DROP_TGCGATTACCGC_15_Rep2	0.3501771068384474
26	DRONC	DROP	Alt. Lineage 1	Alt. Lineage 2	hca_GSE129096_DRONC_TTATGCTGGCAC_7_Rep2	hca_GSE129096_DROP_GATTAGTACAGC_7_Rep2	0.9782316053495499
27	DRONC	DROP	Alt. Lineage 1	Alt. Lineage 2	hca_GSE129096_DRONC_TTATGCTGGCAC_7_Rep2	hca_GSE129096_DROP_AGAGTGCAAGAA_7_Rep2	0.7144322369924295
28	DRONC	DROP	Alt. Lineage 1	iPSC	hca_GSE129096_DRONC_TTATGCTGGCAC_7_Rep2	hca_GSE129096_DROP_AGCGTACTAGCA_1_Rep1	0.3521924325214323
29	DRONC	DROP	Alt. Lineage 1	Cardiomyocyte 1	hca_GSE129096_DRONC_TTATGCTGGCAC_7_Rep2	hca_GSE129096_DROP_AAAGGAAGCACC_15_Rep2	0.379623258564741
30	DRONC	DROP	Alt. Lineage 1	Cardiomyocyte 2	hca_GSE129096_DRONC_TTATGCTGGCAC_7_Rep2	hca_GSE129096_DROP_GTTGAGATAATG_15_Rep2	0.46878666147012615
31	DRONC	DRONC	iPSC	Alt. Lineage 1	hca_GSE129096_DRONC_ATTAACCCTCGC_1_Rep2	hca_GSE129096_DRONC_TTATGCTGGCAC_7_Rep2	0.391646827228068
32	DRONC	DROP	Alt. Lineage 1	Alt. Lineage 2	hca_GSE129096_DRONC_TTATGCTGGCAC_7_Rep2	hca_GSE129096_DROP_GTTTCACTTCCC_7_Rep2	0.9774775319711599
33	DRONC	DROP	Alt. Lineage 1	Cardiomyocyte 1	hca_GSE129096_DRONC_TTATGCTGGCAC_7_Rep2	hca_GSE129096_DROP_TCGGATTTAAGA_15_Rep2	0.36174212088289726
34	DRONC	DROP	Alt. Lineage 1	iPSC	hca_GSE129096_DRONC_TTATGCTGGCAC_7_Rep2	hca_GSE129096_DROP_ATCCGCGACTTG_0_Rep2	0.35588855111744433
35	DRONC	DROP	Alt. Lineage 1	Alt. Lineage 2	hca_GSE129096_DRONC_TTATGCTGGCAC_7_Rep2	hca_GSE129096_DROP_TGGGCGGATACC_7_Rep2	0.9727732803130121
36	DRONC	DRONC	iPSC	Alt. Lineage 1	hca_GSE129096_DRONC_ACATCAACCTGC_0_Rep2	hca_GSE129096_DRONC_TTATGCTGGCAC_7_Rep2	0.3802584751338294
37	DRONC	DROP	Alt. Lineage 1	Cardiomyocyte 1	hca_GSE129096_DRONC_TTATGCTGGCAC_7_Rep2	hca_GSE129096_DROP_TGGCAAGGGGCA_7_Rep1	0.3387130224461887
38	DRONC	DROP	Alt. Lineage 1	Alt. Lineage 2	hca_GSE129096_DRONC_TTATGCTGGCAC_7_Rep2	hca_GSE129096_DROP_AAAGACGGCATA_7_Rep2	0.9591544278192351
39	DRONC	DROP	Alt. Lineage 1	Cardiomyocyte 2	hca_GSE129096_DRONC_TTATGCTGGCAC_7_Rep2	hca_GSE129096_DROP_AACCCCAGGCGC_15_Rep2	0.47972730903757843
40	DRONC	DROP	Alt. Lineage 1	Cardiomyocyte 1	hca_GSE129096_DRONC_TTATGCTGGCAC_7_Rep2	hca_GSE129096_DROP_CTTGGACGGCCT_15_Rep2	0.4473303476102486
41	DRONC	DROP	Alt. Lineage 1	Alt. Lineage 2	hca_GSE129096_DRONC_TTATGCTGGCAC_7_Rep2	hca_GSE129096_DROP_GCACCACCATAC_7_Rep2	0.9593995042418769
42	DRONC	DROP	Alt. Lineage 1	Cardiomyocyte 1	hca_GSE129096_DRONC_TTATGCTGGCAC_7_Rep2	hca_GSE129096_DROP_ATTAGGCTTTAA_7_Rep1	0.36669980543734915
43	DRONC	DROP	Alt. Lineage 1	Cardiomyocyte 1	hca_GSE129096_DRONC_TTATGCTGGCAC_7_Rep2	hca_GSE129096_DROP_GCGATGAAGCAG_7_Rep1	0.3591964610439158
44	DRONC	DROP	Alt. Lineage 1	Cardiac Progenitor	hca_GSE129096_DRONC_TTATGCTGGCAC_7_Rep2	hca_GSE129096_DROP_ACGAACCATGTT_3_Rep1	0.2835591562745705
45	DRONC	DROP	Alt. Lineage 1	Cardiac Progenitor	hca_GSE129096_DRONC_TTATGCTGGCAC_7_Rep2	hca_GSE129096_DROP_GCACTCTTATCC_3_Rep2	0.22142186438935207
46	DRONC	DROP	Alt. Lineage 1	Alt. Lineage 2	hca_GSE129096_DRONC_TTATGCTGGCAC_7_Rep2	hca_GSE129096_DROP_CCACTCAAGAGG_7_Rep2	0.9713427164209557
47	DRONC	DRONC	Cardiac Progenitor	Alt. Lineage 1	hca_GSE129096_DRONC_AGTGCGCTACTG_3_Rep1	hca_GSE129096_DRONC_TTATGCTGGCAC_7_Rep2	0.4187179199880584
48	DRONC	DROP	Alt. Lineage 1	Alt. Lineage 1	hca_GSE129096_DRONC_TTATGCTGGCAC_7_Rep2	hca_GSE129096_DROP_CTTGTCGCCACT_15_Rep2	0.30367340284967725
49	DRONC	DRONC	Cardiac Progenitor	Alt. Lineage 1	hca_GSE129096_DRONC_ACATTCTTGCCG_3_Rep1	hca_GSE129096_DRONC_TTATGCTGGCAC_7_Rep2	0.32540720747030183
50	DRONC	DRONC	iPSC	Alt. Lineage 1	hca_GSE129096_DRONC_ACGAACAAGAGA_1_Rep2	hca_GSE129096_DRONC_TTATGCTGGCAC_7_Rep2	0.3804618694866778
51	DRONC	DROP	Alt. Lineage 1	Cardiac Progenitor	hca_GSE129096_DRONC_TTATGCTGGCAC_7_Rep2	hca_GSE129096_DROP_GTCCCTTGTAAC_3_Rep1	0.21537627242407487
52	DRONC	DROP	Alt. Lineage 1	Cardiac Progenitor	hca_GSE129096_DRONC_TTATGCTGGCAC_7_Rep2	hca_GSE129096_DROP_GCACGTTATCCC_3_Rep1	0.26891063821317873
53	DRONC	DROP	Alt. Lineage 1	Cardiomyocyte 2	hca_GSE129096_DRONC_TTATGCTGGCAC_7_Rep2	hca_GSE129096_DROP_TCATACGTGCAT_15_Rep2	0.44751661661962805
54	DRONC	DROP	Alt. Lineage 1	Alt. Lineage 1	hca_GSE129096_DRONC_TTATGCTGGCAC_7_Rep2	hca_GSE129096_DROP_CACAATACGCGC_7_Rep2	0.290582237679299
55	DRONC	DROP	Alt. Lineage 1	Alt. Lineage 1	hca_GSE129096_DRONC_TTATGCTGGCAC_7_Rep2	hca_GSE129096_DROP_GCATTCAGGGCC_7_Rep2	0.3196118771162897
56	DRONC	DRONC	Cardiomyocyte 1	Alt. Lineage 1	hca_GSE129096_DRONC_GTGGACCTCCCG_7_Rep1	hca_GSE129096_DRONC_TTATGCTGGCAC_7_Rep2	0.5894126064691395
57	DRONC	DROP	Alt. Lineage 1	Alt. Lineage 2	hca_GSE129096_DRONC_TTATGCTGGCAC_7_Rep2	hca_GSE129096_DROP_TAGGCCCCCAAT_7_Rep2	0.9592205412312333
58	DRONC	DROP	Alt. Lineage 1	Cardiac Progenitor	hca_GSE129096_DRONC_TTATGCTGGCAC_7_Rep2	hca_GSE129096_DROP_ATTACGTCACCC_3_Rep2	0.23019750487788404
59	DRONC	DROP	Alt. Lineage 1	Alt. Lineage 1	hca_GSE129096_DRONC_TTATGCTGGCAC_7_Rep2	hca_GSE129096_DROP_CATTCTCCTGCA_7_Rep2	0.28371831796054636
60	DRONC	DRONC	Alt. Lineage 1	Alt. Lineage 1	hca_GSE129096_DRONC_ATTATTGCTAAA_7_Rep2	hca_GSE129096_DRONC_TTATGCTGGCAC_7_Rep2	0.9193116865568676
61	DRONC	DRONC	Alt. Lineage 1	Alt. Lineage 1	hca_GSE129096_DRONC_TCGGTATTCCTT_7_Rep2	hca_GSE129096_DRONC_TTATGCTGGCAC_7_Rep2	0.9869144440221266
62	DRONC	DROP	Alt. Lineage 1	iPSC	hca_GSE129096_DRONC_TTATGCTGGCAC_7_Rep2	hca_GSE129096_DROP_CTGGGACCACTG_1_Rep1	0.3821053207358691
63	DRONC	DRONC	Cardiac Progenitor	Alt. Lineage 1	hca_GSE129096_DRONC_CTAATTCTTAAA_3_Rep1	hca_GSE129096_DRONC_TTATGCTGGCAC_7_Rep2	0.3196395282120932
64	DRONC	DRONC	Cardiomyocyte 1	Alt. Lineage 1	hca_GSE129096_DRONC_AAATATCGTGTT_7_Rep1	hca_GSE129096_DRONC_TTATGCTGGCAC_7_Rep2	0.4442403027185473
65	DRONC	DROP	Alt. Lineage 1	Alt. Lineage 2	hca_GSE129096_DRONC_TTATGCTGGCAC_7_Rep2	hca_GSE129096_DROP_TCCACCTATATT_7_Rep2	0.9628943684579816
66	DRONC	DRONC	Cardiomyocyte 1	Alt. Lineage 1	hca_GSE129096_DRONC_CGGGTAGCCTCG_7_Rep1	hca_GSE129096_DRONC_TTATGCTGGCAC_7_Rep2	0.3750819434776671
67	DRONC	DROP	Alt. Lineage 1	Cardiac Progenitor	hca_GSE129096_DRONC_TTATGCTGGCAC_7_Rep2	hca_GSE129096_DROP_TCGATCAGACGC_3_Rep1	0.2524339635433107
68	DRONC	DROP	Alt. Lineage 1	Cardiomyocyte 2	hca_GSE129096_DRONC_TTATGCTGGCAC_7_Rep2	hca_GSE129096_DROP_TACATTGAGGAC_15_Rep2	0.4813177713449015
69	DRONC	DROP	Alt. Lineage 1	Cardiomyocyte 1	hca_GSE129096_DRONC_TTATGCTGGCAC_7_Rep2	hca_GSE129096_DROP_AACAATATAGAA_7_Rep2	0.3995939878597672
70	DRONC	DRONC	Cardiomyocyte 1	Alt. Lineage 1	hca_GSE129096_DRONC_AGATGTTGGAAG_7_Rep1	hca_GSE129096_DRONC_TTATGCTGGCAC_7_Rep2	0.5085452388448494
71	DRONC	DROP	Alt. Lineage 1	Alt. Lineage 2	hca_GSE129096_DRONC_TTATGCTGGCAC_7_Rep2	hca_GSE129096_DROP_AGCTGTAGACAA_7_Rep2	0.9530472505276282
72	DRONC	DRONC	Cardiomyocyte 1	Alt. Lineage 1	hca_GSE129096_DRONC_TAATTCTCCCAG_7_Rep1	hca_GSE129096_DRONC_TTATGCTGGCAC_7_Rep2	0.5868475889049724
73	DRONC	DRONC	Cardiomyocyte 1	Alt. Lineage 1	hca_GSE129096_DRONC_CATAAAAATCGT_7_Rep1	hca_GSE129096_DRONC_TTATGCTGGCAC_7_Rep2	0.5284263550684561
74	DRONC	DROP	Alt. Lineage 1	Cardiomyocyte 1	hca_GSE129096_DRONC_TTATGCTGGCAC_7_Rep2	hca_GSE129096_DROP_TCGTCTTCTTTC_7_Rep2	0.5172248267160888
75	DRONC	DROP	Alt. Lineage 1	Cardiac Progenitor	hca_GSE129096_DRONC_TTATGCTGGCAC_7_Rep2	hca_GSE129096_DROP_ATCTGAGAGCTC_3_Rep1	0.24546392058503708
76	DRONC	DRONC	Cardiomyocyte 1	Alt. Lineage 1	hca_GSE129096_DRONC_AGCGCCCCGACC_7_Rep1	hca_GSE129096_DRONC_TTATGCTGGCAC_7_Rep2	0.4092185303430309
77	DRONC	DROP	Alt. Lineage 1	Cardiomyocyte 1	hca_GSE129096_DRONC_TTATGCTGGCAC_7_Rep2	hca_GSE129096_DROP_CTAAGTAGCCAG_15_Rep2	0.4059342961325234
78	DRONC	DROP	Alt. Lineage 1	Alt. Lineage 1	hca_GSE129096_DRONC_TTATGCTGGCAC_7_Rep2	hca_GSE129096_DROP_TGCAACCAAAGG_7_Rep2	0.2823696265122284
79	DRONC	DROP	Alt. Lineage 1	Cardiac Progenitor	hca_GSE129096_DRONC_TTATGCTGGCAC_7_Rep2	hca_GSE129096_DROP_TACACATGTTCC_3_Rep2	0.2221064052758932
80	DRONC	DROP	Alt. Lineage 1	Cardiomyocyte 1	hca_GSE129096_DRONC_TTATGCTGGCAC_7_Rep2	hca_GSE129096_DROP_CAATAGAGTCCT_7_Rep2	0.4011732038299125
81	DRONC	DROP	Alt. Lineage 1	Alt. Lineage 2	hca_GSE129096_DRONC_TTATGCTGGCAC_7_Rep2	hca_GSE129096_DROP_GAGCCCTGAAGC_7_Rep2	0.9566609416523673
82	DRONC	DROP	Alt. Lineage 1	iPSC	hca_GSE129096_DRONC_TTATGCTGGCAC_7_Rep2	hca_GSE129096_DROP_AGAATGGTAGCG_1_Rep1	0.37338319677450826
83	DRONC	DROP	Alt. Lineage 1	Alt. Lineage 2	hca_GSE129096_DRONC_TTATGCTGGCAC_7_Rep2	hca_GSE129096_DROP_ATGGCACACATA_7_Rep2	0.9322233316832117
84	DRONC	DROP	Alt. Lineage 1	Cardiomyocyte 2	hca_GSE129096_DRONC_TTATGCTGGCAC_7_Rep2	hca_GSE129096_DROP_TGGTCACAGCGC_15_Rep2	0.472447779539263
85	DRONC	DRONC	Cardiac Progenitor	Alt. Lineage 1	hca_GSE129096_DRONC_GAGTAGTATCGC_3_Rep1	hca_GSE129096_DRONC_TTATGCTGGCAC_7_Rep2	0.2532737995670311
86	DRONC	DROP	Alt. Lineage 1	Cardiac Progenitor	hca_GSE129096_DRONC_TTATGCTGGCAC_7_Rep2	hca_GSE129096_DROP_GAATCGTCGCCT_3_Rep2	0.23408141929854975
87	DRONC	DROP	Alt. Lineage 1	Cardiomyocyte 2	hca_GSE129096_DRONC_TTATGCTGGCAC_7_Rep2	hca_GSE129096_DROP_AACATAGCCGTC_15_Rep2	0.5106081337988652
88	DRONC	DROP	Alt. Lineage 1	Alt. Lineage 2	hca_GSE129096_DRONC_TTATGCTGGCAC_7_Rep2	hca_GSE129096_DROP_TCCTAATCTCGT_7_Rep2	0.9631158006211684
89	DRONC	DROP	Alt. Lineage 1	iPSC	hca_GSE129096_DRONC_TTATGCTGGCAC_7_Rep2	hca_GSE129096_DROP_AACCCGCTCCAT_0_Rep2	0.35591220163729287
90	DRONC	DROP	Alt. Lineage 1	Alt. Lineage 2	hca_GSE129096_DRONC_TTATGCTGGCAC_7_Rep2	hca_GSE129096_DROP_CACCGGTTCAAC_7_Rep2	0.9744587523821773
91	DRONC	DROP	Alt. Lineage 1	Cardiac Progenitor	hca_GSE129096_DRONC_TTATGCTGGCAC_7_Rep2	hca_GSE129096_DROP_CAATATGCCTTA_3_Rep2	0.3322576667043482
92	DRONC	DRONC	Cardiomyocyte 2	Alt. Lineage 1	hca_GSE129096_DRONC_GTATCATAAGGA_15_Rep2	hca_GSE129096_DRONC_TTATGCTGGCAC_7_Rep2	0.5423104932830928
93	DRONC	DROP	Alt. Lineage 1	Cardiomyocyte 1	hca_GSE129096_DRONC_TTATGCTGGCAC_7_Rep2	hca_GSE129096_DROP_CGAATCGGTCAA_7_Rep1	0.35468892609421143
94	DRONC	DRONC	iPSC	Alt. Lineage 1	hca_GSE129096_DRONC_TCCAAGCCCCGC_1_Rep2	hca_GSE129096_DRONC_TTATGCTGGCAC_7_Rep2	0.39842171701503726
95	DRONC	DROP	Alt. Lineage 1	Alt. Lineage 1	hca_GSE129096_DRONC_TTATGCTGGCAC_7_Rep2	hca_GSE129096_DROP_ATCATCCTCGCG_7_Rep2	0.3039694283635923
96	DRONC	DRONC	Cardiomyocyte 1	Alt. Lineage 1	hca_GSE129096_DRONC_TGTATTAGCTAT_7_Rep1	hca_GSE129096_DRONC_TTATGCTGGCAC_7_Rep2	0.426689239786737
97	DRONC	DROP	Alt. Lineage 1	Alt. Lineage 1	hca_GSE129096_DRONC_TTATGCTGGCAC_7_Rep2	hca_GSE129096_DROP_TCCCGATGAATG_15_Rep2	0.29546025560369493
98	DRONC	DROP	Alt. Lineage 1	Cardiac Progenitor	hca_GSE129096_DRONC_TTATGCTGGCAC_7_Rep2	hca_GSE129096_DROP_TTTTTGGTTTTA_3_Rep2	0.22260290531455462
99	DRONC	DROP	Alt. Lineage 1	Cardiac Progenitor	hca_GSE129096_DRONC_TTATGCTGGCAC_7_Rep2	hca_GSE129096_DROP_CCAAGATGTCAT_3_Rep1	0.30104388681742655
100	DRONC	DROP	Alt. Lineage 1	Cardiomyocyte 1	hca_GSE129096_DRONC_TTATGCTGGCAC_7_Rep2	hca_GSE129096_DROP_CCGGGAATAGGA_7_Rep1	0.37642829237674336
101	DRONC	DROP	Alt. Lineage 1	iPSC	hca_GSE129096_DRONC_TTATGCTGGCAC_7_Rep2	hca_GSE129096_DROP_TATTTGTCTTAG_0_Rep2	0.38052722656292426
102	DRONC	DROP	Alt. Lineage 1	Cardiac Progenitor	hca_GSE129096_DRONC_TTATGCTGGCAC_7_Rep2	hca_GSE129096_DROP_GAAAAGGAGAAC_3_Rep1	0.268407739118095
103	DRONC	DROP	Alt. Lineage 1	Cardiomyocyte 1	hca_GSE129096_DRONC_TTATGCTGGCAC_7_Rep2	hca_GSE129096_DROP_GCACCTGACACA_7_Rep2	0.3943568460741762
104	DRONC	DROP	Alt. Lineage 1	Alt. Lineage 2	hca_GSE129096_DRONC_TTATGCTGGCAC_7_Rep2	hca_GSE129096_DROP_TTCACCTGAGAA_7_Rep2	0.9469768021561523
105	DRONC	DROP	Alt. Lineage 1	iPSC	hca_GSE129096_DRONC_TTATGCTGGCAC_7_Rep2	hca_GSE129096_DROP_ATGTGTCCCAAA_3_Rep1	0.41490944389700224
106	DRONC	DROP	Alt. Lineage 1	Cardiomyocyte 1	hca_GSE129096_DRONC_TTATGCTGGCAC_7_Rep2	hca_GSE129096_DROP_CAAACTGCCTAG_15_Rep2	0.5159061889542642
107	DRONC	DROP	Alt. Lineage 1	Alt. Lineage 1	hca_GSE129096_DRONC_TTATGCTGGCAC_7_Rep2	hca_GSE129096_DROP_CCGTGCCTATCA_15_Rep2	0.2936823986319974
108	DRONC	DRONC	Cardiac Progenitor	Alt. Lineage 1	hca_GSE129096_DRONC_GAACGACACCTT_3_Rep1	hca_GSE129096_DRONC_TTATGCTGGCAC_7_Rep2	0.23962531015977284
109	DRONC	DROP	Alt. Lineage 1	Cardiomyocyte 1	hca_GSE129096_DRONC_TTATGCTGGCAC_7_Rep2	hca_GSE129096_DROP_CAACAGCCTCAA_7_Rep1	0.351575149011931
110	DRONC	DROP	Alt. Lineage 1	iPSC	hca_GSE129096_DRONC_TTATGCTGGCAC_7_Rep2	hca_GSE129096_DROP_CCATATTGTAGT_1_Rep1	0.34854038062887416
111	DRONC	DROP	Alt. Lineage 1	Alt. Lineage 1	hca_GSE129096_DRONC_TTATGCTGGCAC_7_Rep2	hca_GSE129096_DROP_CCCAATGGATGC_7_Rep2	0.28785427114133944
112	DRONC	DRONC	Cardiomyocyte 2	Alt. Lineage 1	hca_GSE129096_DRONC_GCCGGTCACACC_15_Rep2	hca_GSE129096_DRONC_TTATGCTGGCAC_7_Rep2	0.4518507942838861
113	DRONC	DROP	Alt. Lineage 1	Alt. Lineage 1	hca_GSE129096_DRONC_TTATGCTGGCAC_7_Rep2	hca_GSE129096_DROP_CCCGCCCGTGCC_7_Rep2	0.29837033293131365
114	DRONC	DROP	Alt. Lineage 1	Cardiomyocyte 2	hca_GSE129096_DRONC_TTATGCTGGCAC_7_Rep2	hca_GSE129096_DROP_TAGGACTCCGCG_15_Rep2	0.4734605469760259
115	DRONC	DROP	Alt. Lineage 1	Cardiomyocyte 1	hca_GSE129096_DRONC_TTATGCTGGCAC_7_Rep2	hca_GSE129096_DROP_AGGCAGGATTAG_7_Rep2	0.47511165102977126
116	DRONC	DRONC	iPSC	Alt. Lineage 1	hca_GSE129096_DRONC_TGGCCCTATTAC_1_Rep2	hca_GSE129096_DRONC_TTATGCTGGCAC_7_Rep2	0.3914842283732034
117	DRONC	DROP	Alt. Lineage 1	Cardiomyocyte 1	hca_GSE129096_DRONC_TTATGCTGGCAC_7_Rep2	hca_GSE129096_DROP_CGCCACGCTGAT_15_Rep2	0.35985724999371926
118	DRONC	DROP	Alt. Lineage 1	Alt. Lineage 2	hca_GSE129096_DRONC_TTATGCTGGCAC_7_Rep2	hca_GSE129096_DROP_TTGGGCTGGTAC_7_Rep2	0.9561524728461163
119	DRONC	DROP	Alt. Lineage 1	Alt. Lineage 2	hca_GSE129096_DRONC_TTATGCTGGCAC_7_Rep2	hca_GSE129096_DROP_TAGGCCCCCAAA_7_Rep2	0.975501166094392
120	DRONC	DRONC	Alt. Lineage 1	Alt. Lineage 1	hca_GSE129096_DRONC_TGCCATCCGTCG_7_Rep2	hca_GSE129096_DRONC_TTATGCTGGCAC_7_Rep2	0.9716690463247109
121	DRONC	DROP	Alt. Lineage 1	Alt. Lineage 2	hca_GSE129096_DRONC_TTATGCTGGCAC_7_Rep2	hca_GSE129096_DROP_TCGTTAGCGCGT_7_Rep2	0.9501272153620507
122	DRONC	DROP	Alt. Lineage 1	Alt. Lineage 1	hca_GSE129096_DRONC_TTATGCTGGCAC_7_Rep2	hca_GSE129096_DROP_CATCCGCCTGAT_7_Rep2	0.31650842513933475
123	DRONC	DROP	Alt. Lineage 1	Alt. Lineage 2	hca_GSE129096_DRONC_TTATGCTGGCAC_7_Rep2	hca_GSE129096_DROP_AACTTCAAGCCT_7_Rep1	0.3648591331508435
124	DRONC	DROP	Alt. Lineage 1	iPSC	hca_GSE129096_DRONC_TTATGCTGGCAC_7_Rep2	hca_GSE129096_DROP_ATAAATCTTAGG_0_Rep2	0.37083363386806945
125	DRONC	DROP	Alt. Lineage 1	iPSC	hca_GSE129096_DRONC_TTATGCTGGCAC_7_Rep2	hca_GSE129096_DROP_CTCGGTTGCCAA_0_Rep2	0.3748931165695002
126	DRONC	DROP	Alt. Lineage 1	iPSC	hca_GSE129096_DRONC_TTATGCTGGCAC_7_Rep2	hca_GSE129096_DROP_ATTGCTACCGAG_0_Rep1	0.34974023370343865
127	DRONC	DROP	Alt. Lineage 1	Alt. Lineage 1	hca_GSE129096_DRONC_TTATGCTGGCAC_7_Rep2	hca_GSE129096_DROP_GACTATTGCTCG_7_Rep1	0.30105506931758874
128	DRONC	DROP	Alt. Lineage 1	Cardiac Progenitor	hca_GSE129096_DRONC_TTATGCTGGCAC_7_Rep2	hca_GSE129096_DROP_TCGCCCGAATGG_3_Rep1	0.21197272356896135
129	DRONC	DROP	Alt. Lineage 1	iPSC	hca_GSE129096_DRONC_TTATGCTGGCAC_7_Rep2	hca_GSE129096_DROP_GCCTAGAAGAAA_1_Rep2	0.3700168445699945
130	DRONC	DROP	Alt. Lineage 1	Cardiomyocyte 1	hca_GSE129096_DRONC_TTATGCTGGCAC_7_Rep2	hca_GSE129096_DROP_CTTCCGAGCTTT_15_Rep2	0.37786523766377567
131	DRONC	DROP	Alt. Lineage 1	Alt. Lineage 1	hca_GSE129096_DRONC_TTATGCTGGCAC_7_Rep2	hca_GSE129096_DROP_CTCGATCGCCGA_7_Rep2	0.30175194284463713
132	DRONC	DROP	Alt. Lineage 1	Alt. Lineage 1	hca_GSE129096_DRONC_TTATGCTGGCAC_7_Rep2	hca_GSE129096_DROP_AGCTCACTGCTC_7_Rep2	0.28428234353445525
133	DRONC	DRONC	Cardiomyocyte 2	Alt. Lineage 1	hca_GSE129096_DRONC_GTCATGTTATGA_15_Rep2	hca_GSE129096_DRONC_TTATGCTGGCAC_7_Rep2	0.5779612503794241
134	DRONC	DRONC	Cardiac Progenitor	Alt. Lineage 1	hca_GSE129096_DRONC_CCCTTCGCAGAC_3_Rep1	hca_GSE129096_DRONC_TTATGCTGGCAC_7_Rep2	0.3129750569737111
135	DRONC	DROP	Alt. Lineage 1	Alt. Lineage 1	hca_GSE129096_DRONC_TTATGCTGGCAC_7_Rep2	hca_GSE129096_DROP_ACAGCCCCCTAA_15_Rep2	0.341207950546224
136	DRONC	DROP	Alt. Lineage 1	Cardiomyocyte 2	hca_GSE129096_DRONC_TTATGCTGGCAC_7_Rep2	hca_GSE129096_DROP_CGCGCTTGCTGT_15_Rep2	0.4678344668077238
137	DRONC	DROP	Alt. Lineage 1	Alt. Lineage 2	hca_GSE129096_DRONC_TTATGCTGGCAC_7_Rep2	hca_GSE129096_DROP_TACGCTTGGCTT_7_Rep2	0.879874141592813
138	DRONC	DROP	Alt. Lineage 1	iPSC	hca_GSE129096_DRONC_TTATGCTGGCAC_7_Rep2	hca_GSE129096_DROP_AACCAGTGGATG_1_Rep1	0.3535449306863656
139	DRONC	DRONC	Cardiomyocyte 1	Alt. Lineage 1	hca_GSE129096_DRONC_ATTATAACACAG_7_Rep1	hca_GSE129096_DRONC_TTATGCTGGCAC_7_Rep2	0.4506040339656612
140	DRONC	DROP	Alt. Lineage 1	Alt. Lineage 2	hca_GSE129096_DRONC_TTATGCTGGCAC_7_Rep2	hca_GSE129096_DROP_AATGCGAAGATT_7_Rep2	0.9668287486812498
141	DRONC	DROP	Alt. Lineage 1	Cardiomyocyte 1	hca_GSE129096_DRONC_TTATGCTGGCAC_7_Rep2	hca_GSE129096_DROP_AGCACAGCATCC_7_Rep1	0.35208806358075306
142	DRONC	DRONC	Cardiomyocyte 1	Alt. Lineage 1	hca_GSE129096_DRONC_GGAGTTTATGGC_7_Rep1	hca_GSE129096_DRONC_TTATGCTGGCAC_7_Rep2	0.5359289703925967
143	DRONC	DROP	Alt. Lineage 1	Cardiomyocyte 1	hca_GSE129096_DRONC_TTATGCTGGCAC_7_Rep2	hca_GSE129096_DROP_GAGAGCTAAACC_15_Rep2	0.3619893567858694
144	DRONC	DROP	Alt. Lineage 1	iPSC	hca_GSE129096_DRONC_TTATGCTGGCAC_7_Rep2	hca_GSE129096_DROP_CGCCACAAAGCT_3_Rep2	0.432742190400103
145	DRONC	DROP	Alt. Lineage 1	iPSC	hca_GSE129096_DRONC_TTATGCTGGCAC_7_Rep2	hca_GSE129096_DROP_CAGCTACCACTT_0_Rep1	0.3663073530518024
146	DRONC	DROP	Alt. Lineage 1	Alt. Lineage 1	hca_GSE129096_DRONC_TTATGCTGGCAC_7_Rep2	hca_GSE129096_DROP_CAATCCATAGAA_15_Rep2	0.30528113141948476
147	DRONC	DRONC	Alt. Lineage 1	Alt. Lineage 1	hca_GSE129096_DRONC_AAGGTGACCTGA_7_Rep1	hca_GSE129096_DRONC_TTATGCTGGCAC_7_Rep2	0.3251400544236468
148	DRONC	DRONC	Cardiomyocyte 1	Alt. Lineage 1	hca_GSE129096_DRONC_CTTACCACATAG_7_Rep1	hca_GSE129096_DRONC_TTATGCTGGCAC_7_Rep2	0.41574086081577555
149	DRONC	DRONC	Cardiac Progenitor	Alt. Lineage 1	hca_GSE129096_DRONC_TAGGCCCGCGGC_3_Rep1	hca_GSE129096_DRONC_TTATGCTGGCAC_7_Rep2	0.29283716235428403
150	DRONC	DROP	Alt. Lineage 1	Cardiomyocyte 2	hca_GSE129096_DRONC_TTATGCTGGCAC_7_Rep2	hca_GSE129096_DROP_GTTCAGAGTAGC_15_Rep2	0.6917283282544001
151	DRONC	DROP	Alt. Lineage 1	Cardiomyocyte 1	hca_GSE129096_DRONC_TTATGCTGGCAC_7_Rep2	hca_GSE129096_DROP_GCCCCATCCTCA_15_Rep2	0.37127109618132925
152	DRONC	DRONC	Cardiac Progenitor	Alt. Lineage 1	hca_GSE129096_DRONC_TGTAGTAGTTGA_3_Rep1	hca_GSE129096_DRONC_TTATGCTGGCAC_7_Rep2	0.2787758376330445
153	DRONC	DROP	Alt. Lineage 1	Cardiac Progenitor	hca_GSE129096_DRONC_TTATGCTGGCAC_7_Rep2	hca_GSE129096_DROP_ACGACATGCGCG_3_Rep1	0.2576941962021484
154	DRONC	DROP	Alt. Lineage 1	Cardiac Progenitor	hca_GSE129096_DRONC_TTATGCTGGCAC_7_Rep2	hca_GSE129096_DROP_TGAAGTTAGTTA_3_Rep1	0.2703657749715944
155	DRONC	DRONC	Cardiac Progenitor	Alt. Lineage 1	hca_GSE129096_DRONC_GTTTCATCACCA_3_Rep1	hca_GSE129096_DRONC_TTATGCTGGCAC_7_Rep2	0.24792482145388417
156	DRONC	DROP	Alt. Lineage 1	Cardiomyocyte 1	hca_GSE129096_DRONC_TTATGCTGGCAC_7_Rep2	hca_GSE129096_DROP_GGTCTAACTAAT_15_Rep2	0.36903678450274224
157	DRONC	DROP	Alt. Lineage 1	Alt. Lineage 1	hca_GSE129096_DRONC_TTATGCTGGCAC_7_Rep2	hca_GSE129096_DROP_CAGTCTTACTTC_7_Rep1	0.2967538928316018
158	DRONC	DROP	Alt. Lineage 1	Cardiac Progenitor	hca_GSE129096_DRONC_TTATGCTGGCAC_7_Rep2	hca_GSE129096_DROP_TCCTCGGTTTGT_3_Rep1	0.3426441518097397
159	DRONC	DROP	Alt. Lineage 1	Cardiomyocyte 1	hca_GSE129096_DRONC_TTATGCTGGCAC_7_Rep2	hca_GSE129096_DROP_CTTGTAGATACG_7_Rep2	0.42980300423290907
160	DRONC	DROP	Alt. Lineage 1	iPSC	hca_GSE129096_DRONC_TTATGCTGGCAC_7_Rep2	hca_GSE129096_DROP_TTTTACGGGAGA_1_Rep1	0.35665784388766697
161	DRONC	DROP	Alt. Lineage 1	iPSC	hca_GSE129096_DRONC_TTATGCTGGCAC_7_Rep2	hca_GSE129096_DROP_GCAGGTTTAGAG_1_Rep1	0.36691814805068645
162	DRONC	DROP	Alt. Lineage 1	Alt. Lineage 1	hca_GSE129096_DRONC_TTATGCTGGCAC_7_Rep2	hca_GSE129096_DROP_ATCCCTAGTCAT_7_Rep2	0.29853004826991714
163	DRONC	DROP	Alt. Lineage 1	Alt. Lineage 2	hca_GSE129096_DRONC_TTATGCTGGCAC_7_Rep2	hca_GSE129096_DROP_GACTGATTAAAG_7_Rep2	0.9672129300757487
164	DRONC	DROP	Alt. Lineage 1	iPSC	hca_GSE129096_DRONC_TTATGCTGGCAC_7_Rep2	hca_GSE129096_DROP_TCCCATCCTGAG_1_Rep1	0.36475168422936155
165	DRONC	DROP	Alt. Lineage 1	Cardiac Progenitor	hca_GSE129096_DRONC_TTATGCTGGCAC_7_Rep2	hca_GSE129096_DROP_CCAATTTGACCA_3_Rep2	0.2970048616359402
166	DRONC	DROP	Alt. Lineage 1	Cardiomyocyte 1	hca_GSE129096_DRONC_TTATGCTGGCAC_7_Rep2	hca_GSE129096_DROP_TTGTCGCCGTTG_15_Rep2	0.4641114397460673
167	DRONC	DROP	Alt. Lineage 1	iPSC	hca_GSE129096_DRONC_TTATGCTGGCAC_7_Rep2	hca_GSE129096_DROP_CCTCGGAGCCAA_0_Rep2	0.3756663024173432
168	DRONC	DROP	Alt. Lineage 1	Cardiomyocyte 2	hca_GSE129096_DRONC_TTATGCTGGCAC_7_Rep2	hca_GSE129096_DROP_AATTTCCGTACA_15_Rep2	0.5046258338577081
169	DRONC	DROP	Alt. Lineage 1	Alt. Lineage 2	hca_GSE129096_DRONC_TTATGCTGGCAC_7_Rep2	hca_GSE129096_DROP_TGGTGGAGACAT_7_Rep2	0.9807028566791415
170	DRONC	DROP	Alt. Lineage 1	iPSC	hca_GSE129096_DRONC_TTATGCTGGCAC_7_Rep2	hca_GSE129096_DROP_TTCCAACTTCAC_0_Rep2	0.3699645122975286
171	DRONC	DRONC	Alt. Lineage 1	Cardiomyocyte 1	hca_GSE129096_DRONC_TTATGCTGGCAC_7_Rep2	hca_GSE129096_DRONC_TTGTCGGCTGTG_7_Rep1	0.39899655806043777
172	DRONC	DROP	Alt. Lineage 1	Cardiomyocyte 1	hca_GSE129096_DRONC_TTATGCTGGCAC_7_Rep2	hca_GSE129096_DROP_CGTCTCTGGCAA_15_Rep2	0.3605432242631188
173	DRONC	DROP	Alt. Lineage 1	iPSC	hca_GSE129096_DRONC_TTATGCTGGCAC_7_Rep2	hca_GSE129096_DROP_GGTTCCCTCAAA_1_Rep1	0.4027881172618486
174	DRONC	DROP	Alt. Lineage 1	Cardiomyocyte 2	hca_GSE129096_DRONC_TTATGCTGGCAC_7_Rep2	hca_GSE129096_DROP_GATGTGTGTGTT_15_Rep2	0.4318870409450626
175	DRONC	DROP	Alt. Lineage 1	Alt. Lineage 1	hca_GSE129096_DRONC_TTATGCTGGCAC_7_Rep2	hca_GSE129096_DROP_TCAGAGCCTCTG_15_Rep2	0.2906815435728697
176	DRONC	DROP	Alt. Lineage 1	Alt. Lineage 2	hca_GSE129096_DRONC_TTATGCTGGCAC_7_Rep2	hca_GSE129096_DROP_TAGCCGGCTCCC_7_Rep2	0.9612919047992065
177	DRONC	DROP	Alt. Lineage 1	Cardiomyocyte 1	hca_GSE129096_DRONC_TTATGCTGGCAC_7_Rep2	hca_GSE129096_DROP_CACTGGTACCCT_7_Rep1	0.37245587749323583
178	DRONC	DROP	Alt. Lineage 1	iPSC	hca_GSE129096_DRONC_TTATGCTGGCAC_7_Rep2	hca_GSE129096_DROP_CATAGGCCTCTA_0_Rep2	0.35813494012682323
179	DRONC	DRONC	Cardiomyocyte 1	Alt. Lineage 1	hca_GSE129096_DRONC_CATTAAGTGCAT_7_Rep1	hca_GSE129096_DRONC_TTATGCTGGCAC_7_Rep2	0.5953564370744198
180	DRONC	DROP	Alt. Lineage 1	Cardiomyocyte 2	hca_GSE129096_DRONC_TTATGCTGGCAC_7_Rep2	hca_GSE129096_DROP_CCTAAGTTAGGA_15_Rep2	0.5194742156030443
181	DRONC	DROP	Alt. Lineage 1	Cardiac Progenitor	hca_GSE129096_DRONC_TTATGCTGGCAC_7_Rep2	hca_GSE129096_DROP_TAGAAATGTCCC_3_Rep1	0.21059699879705285
182	DRONC	DRONC	Cardiomyocyte 2	Alt. Lineage 1	hca_GSE129096_DRONC_GTAGGAATCAGA_15_Rep2	hca_GSE129096_DRONC_TTATGCTGGCAC_7_Rep2	0.5825841594806803
183	DRONC	DROP	Alt. Lineage 1	Cardiomyocyte 1	hca_GSE129096_DRONC_TTATGCTGGCAC_7_Rep2	hca_GSE129096_DROP_CGGTCCCCTACG_7_Rep1	0.39271921909698326
184	DRONC	DROP	Alt. Lineage 1	Cardiomyocyte 2	hca_GSE129096_DRONC_TTATGCTGGCAC_7_Rep2	hca_GSE129096_DROP_CCTGCAGGCGGA_15_Rep2	0.45628630026473993
185	DRONC	DRONC	Cardiac Progenitor	Alt. Lineage 1	hca_GSE129096_DRONC_ACGTACCAACGG_3_Rep1	hca_GSE129096_DRONC_TTATGCTGGCAC_7_Rep2	0.33684532871600825
186	DRONC	DROP	Alt. Lineage 1	Cardiomyocyte 1	hca_GSE129096_DRONC_TTATGCTGGCAC_7_Rep2	hca_GSE129096_DROP_CTCTACTCCTTC_15_Rep2	0.3644431564405781
187	DRONC	DRONC	Cardiomyocyte 1	Alt. Lineage 1	hca_GSE129096_DRONC_CCCAAACGCTCC_7_Rep2	hca_GSE129096_DRONC_TTATGCTGGCAC_7_Rep2	0.49430734709313495
188	DRONC	DROP	Alt. Lineage 1	Alt. Lineage 1	hca_GSE129096_DRONC_TTATGCTGGCAC_7_Rep2	hca_GSE129096_DROP_AACGCTGGGACT_7_Rep2	0.3085033349501545
189	DRONC	DROP	Alt. Lineage 1	Cardiomyocyte 2	hca_GSE129096_DRONC_TTATGCTGGCAC_7_Rep2	hca_GSE129096_DROP_CGCAGTCTGGGG_15_Rep2	0.45127084054695144
190	DRONC	DROP	Alt. Lineage 1	iPSC	hca_GSE129096_DRONC_TTATGCTGGCAC_7_Rep2	hca_GSE129096_DROP_CCCCATATTGTT_1_Rep1	0.3496134805961475
191	DRONC	DROP	Alt. Lineage 1	Cardiac Progenitor	hca_GSE129096_DRONC_TTATGCTGGCAC_7_Rep2	hca_GSE129096_DROP_GTTACTGGAACG_3_Rep1	0.2246194067830819
192	DRONC	DROP	Alt. Lineage 1	Alt. Lineage 1	hca_GSE129096_DRONC_TTATGCTGGCAC_7_Rep2	hca_GSE129096_DROP_CGGAACGTACAA_7_Rep1	0.32743282280420294
193	DRONC	DROP	Alt. Lineage 1	Alt. Lineage 2	hca_GSE129096_DRONC_TTATGCTGGCAC_7_Rep2	hca_GSE129096_DROP_ATTTGCCTGGGC_7_Rep2	0.6026111149545774
194	DRONC	DRONC	Cardiomyocyte 1	Alt. Lineage 1	hca_GSE129096_DRONC_TCTTAGTTCTCG_7_Rep1	hca_GSE129096_DRONC_TTATGCTGGCAC_7_Rep2	0.4369008227278146
195	DRONC	DROP	Alt. Lineage 1	iPSC	hca_GSE129096_DRONC_TTATGCTGGCAC_7_Rep2	hca_GSE129096_DROP_CTTTTGACATGG_1_Rep1	0.4121376093214829
196	DRONC	DROP	Alt. Lineage 1	Alt. Lineage 1	hca_GSE129096_DRONC_TTATGCTGGCAC_7_Rep2	hca_GSE129096_DROP_TTTCAATCCAAA_7_Rep2	0.31870431448558845
197	DRONC	DROP	Alt. Lineage 1	Alt. Lineage 2	hca_GSE129096_DRONC_TTATGCTGGCAC_7_Rep2	hca_GSE129096_DROP_CTATCGACCTAA_7_Rep2	0.9683801579474784
198	DRONC	DROP	Alt. Lineage 1	Alt. Lineage 1	hca_GSE129096_DRONC_TTATGCTGGCAC_7_Rep2	hca_GSE129096_DROP_AAGAATCCTATG_7_Rep2	0.31864604863405654
199	DRONC	DROP	Alt. Lineage 1	Alt. Lineage 1	hca_GSE129096_DRONC_TTATGCTGGCAC_7_Rep2	hca_GSE129096_DROP_CTAGTGCAGCGA_15_Rep2	0.3044574513434546
200	DRONC	DROP	Alt. Lineage 1	Cardiac Progenitor	hca_GSE129096_DRONC_TTATGCTGGCAC_7_Rep2	hca_GSE129096_DROP_CGGGGGGCGCTA_3_Rep2	0.36796981193252254
201	DRONC	DROP	Alt. Lineage 1	Alt. Lineage 1	hca_GSE129096_DRONC_TTATGCTGGCAC_7_Rep2	hca_GSE129096_DROP_GATAGAATGGTA_7_Rep2	0.3207194283470727
202	DRONC	DROP	Alt. Lineage 1	Cardiomyocyte 2	hca_GSE129096_DRONC_TTATGCTGGCAC_7_Rep2	hca_GSE129096_DROP_AGCTTAGATGAA_15_Rep2	0.4493047020445704
203	DRONC	DROP	Alt. Lineage 1	Cardiomyocyte 1	hca_GSE129096_DRONC_TTATGCTGGCAC_7_Rep2	hca_GSE129096_DROP_AACTGTGAGTGG_15_Rep2	0.49224602722637645
204	DRONC	DROP	Alt. Lineage 1	Cardiac Progenitor	hca_GSE129096_DRONC_TTATGCTGGCAC_7_Rep2	hca_GSE129096_DROP_ACCTACACCAAG_7_Rep1	0.4813623057629477
205	DRONC	DROP	Alt. Lineage 1	Cardiac Progenitor	hca_GSE129096_DRONC_TTATGCTGGCAC_7_Rep2	hca_GSE129096_DROP_TCTTTATGCTGT_3_Rep2	0.23126605285924295
206	DRONC	DROP	Alt. Lineage 1	Cardiomyocyte 1	hca_GSE129096_DRONC_TTATGCTGGCAC_7_Rep2	hca_GSE129096_DROP_TCGCGTGTAGGC_7_Rep2	0.4333430996589063
207	DRONC	DRONC	iPSC	Alt. Lineage 1	hca_GSE129096_DRONC_ATTAGAATTGGC_0_Rep2	hca_GSE129096_DRONC_TTATGCTGGCAC_7_Rep2	0.37686981701103095
208	DRONC	DROP	Alt. Lineage 1	Alt. Lineage 1	hca_GSE129096_DRONC_TTATGCTGGCAC_7_Rep2	hca_GSE129096_DROP_AGTTCGACCGCA_15_Rep2	0.3186535285104728
209	DRONC	DRONC	Cardiac Progenitor	Alt. Lineage 1	hca_GSE129096_DRONC_TGTTGTAGTGCT_3_Rep1	hca_GSE129096_DRONC_TTATGCTGGCAC_7_Rep2	0.3613747839974517
210	DRONC	DROP	Alt. Lineage 1	Cardiac Progenitor	hca_GSE129096_DRONC_TTATGCTGGCAC_7_Rep2	hca_GSE129096_DROP_CTTCAATCTCCT_3_Rep1	0.27618719811683756
211	DRONC	DROP	Alt. Lineage 1	Alt. Lineage 2	hca_GSE129096_DRONC_TTATGCTGGCAC_7_Rep2	hca_GSE129096_DROP_TTAGACTTGCAG_7_Rep2	0.9265530882298858
212	DRONC	DROP	Alt. Lineage 1	Cardiac Progenitor	hca_GSE129096_DRONC_TTATGCTGGCAC_7_Rep2	hca_GSE129096_DROP_TTTGGGTCAGTC_3_Rep1	0.22928422352915412
213	DRONC	DRONC	Alt. Lineage 1	Alt. Lineage 1	hca_GSE129096_DRONC_AGGCTTATCACG_7_Rep2	hca_GSE129096_DRONC_TTATGCTGGCAC_7_Rep2	0.9591700724311272
214	DRONC	DRONC	Cardiomyocyte 1	Alt. Lineage 1	hca_GSE129096_DRONC_GTCTCGAGTAAA_7_Rep1	hca_GSE129096_DRONC_TTATGCTGGCAC_7_Rep2	0.583483574041159
215	DRONC	DROP	Alt. Lineage 1	Cardiac Progenitor	hca_GSE129096_DRONC_TTATGCTGGCAC_7_Rep2	hca_GSE129096_DROP_AATGGTACTGCC_3_Rep1	0.2354302673580192
216	DRONC	DROP	Alt. Lineage 1	Alt. Lineage 1	hca_GSE129096_DRONC_TTATGCTGGCAC_7_Rep2	hca_GSE129096_DROP_CCCACTCAGTTG_7_Rep2	0.3130034813048852
217	DRONC	DROP	Alt. Lineage 1	iPSC	hca_GSE129096_DRONC_TTATGCTGGCAC_7_Rep2	hca_GSE129096_DROP_ACTATTCGACAA_1_Rep1	0.3933412641174139
218	DRONC	DRONC	Cardiomyocyte 2	Alt. Lineage 1	hca_GSE129096_DRONC_ATCAGGCTTCGA_15_Rep2	hca_GSE129096_DRONC_TTATGCTGGCAC_7_Rep2	0.622021515300444
219	DRONC	DRONC	iPSC	Alt. Lineage 1	hca_GSE129096_DRONC_AAAATCCTGCTC_0_Rep2	hca_GSE129096_DRONC_TTATGCTGGCAC_7_Rep2	0.3871861014736562
220	DRONC	DROP	Alt. Lineage 1	Alt. Lineage 1	hca_GSE129096_DRONC_TTATGCTGGCAC_7_Rep2	hca_GSE129096_DROP_GCTTCAGCACCG_7_Rep1	0.30777307433607315
221	DRONC	DRONC	Alt. Lineage 1	Alt. Lineage 1	hca_GSE129096_DRONC_GCCCCTTGTCAA_7_Rep2	hca_GSE129096_DRONC_TTATGCTGGCAC_7_Rep2	0.9702586705033328
222	DRONC	DRONC	Cardiomyocyte 1	Alt. Lineage 1	hca_GSE129096_DRONC_CGTGGACTGCGT_7_Rep1	hca_GSE129096_DRONC_TTATGCTGGCAC_7_Rep2	0.39247534279971896
223	DRONC	DROP	Alt. Lineage 1	Cardiac Progenitor	hca_GSE129096_DRONC_TTATGCTGGCAC_7_Rep2	hca_GSE129096_DROP_TACAGCGTAATC_3_Rep1	0.3048517190860506
224	DRONC	DROP	Alt. Lineage 1	Alt. Lineage 1	hca_GSE129096_DRONC_TTATGCTGGCAC_7_Rep2	hca_GSE129096_DROP_CGCCGCAGGTGG_15_Rep2	0.3247688413311143
225	DRONC	DROP	Alt. Lineage 1	Alt. Lineage 2	hca_GSE129096_DRONC_TTATGCTGGCAC_7_Rep2	hca_GSE129096_DROP_TGTTTACCACAT_7_Rep2	0.9648813689402611
226	DRONC	DRONC	Cardiac Progenitor	Alt. Lineage 1	hca_GSE129096_DRONC_AACTAATACGTA_3_Rep1	hca_GSE129096_DRONC_TTATGCTGGCAC_7_Rep2	0.37099261975678555
227	DRONC	DROP	Alt. Lineage 1	Cardiomyocyte 2	hca_GSE129096_DRONC_TTATGCTGGCAC_7_Rep2	hca_GSE129096_DROP_ACCGTCGACCGT_15_Rep2	0.44495317772099086
228	DRONC	DROP	Alt. Lineage 1	Alt. Lineage 1	hca_GSE129096_DRONC_TTATGCTGGCAC_7_Rep2	hca_GSE129096_DROP_GGCTGTACTCGT_15_Rep2	0.2969099181810635
229	DRONC	DROP	Alt. Lineage 1	Alt. Lineage 1	hca_GSE129096_DRONC_TTATGCTGGCAC_7_Rep2	hca_GSE129096_DROP_CGCTCCTCTGTA_15_Rep2	0.28077351731606237
230	DRONC	DROP	Alt. Lineage 1	Cardiomyocyte 1	hca_GSE129096_DRONC_TTATGCTGGCAC_7_Rep2	hca_GSE129096_DROP_CTGCGCATGGTC_15_Rep2	0.375531642013168
231	DRONC	DROP	Alt. Lineage 1	Alt. Lineage 1	hca_GSE129096_DRONC_TTATGCTGGCAC_7_Rep2	hca_GSE129096_DROP_CACATCTTTTTG_7_Rep2	0.320289327371166
232	DRONC	DRONC	Cardiac Progenitor	Alt. Lineage 1	hca_GSE129096_DRONC_ACACCGATACAG_3_Rep1	hca_GSE129096_DRONC_TTATGCTGGCAC_7_Rep2	0.25628963913482605
233	DRONC	DROP	Alt. Lineage 1	iPSC	hca_GSE129096_DRONC_TTATGCTGGCAC_7_Rep2	hca_GSE129096_DROP_TACAAACCGCTA_1_Rep1	0.37352389897276184
234	DRONC	DROP	Alt. Lineage 1	Alt. Lineage 1	hca_GSE129096_DRONC_TTATGCTGGCAC_7_Rep2	hca_GSE129096_DROP_CGCAAATCTCAC_15_Rep2	0.2926955512603526
235	DRONC	DROP	Alt. Lineage 1	Alt. Lineage 2	hca_GSE129096_DRONC_TTATGCTGGCAC_7_Rep2	hca_GSE129096_DROP_ACATGCAAGGTT_7_Rep2	0.9735062892872007
236	DRONC	DROP	Alt. Lineage 1	Cardiomyocyte 1	hca_GSE129096_DRONC_TTATGCTGGCAC_7_Rep2	hca_GSE129096_DROP_GTCCCCACGACA_15_Rep2	0.38073731985094605
237	DRONC	DROP	Alt. Lineage 1	Alt. Lineage 1	hca_GSE129096_DRONC_TTATGCTGGCAC_7_Rep2	hca_GSE129096_DROP_CACTCCTAGCTC_7_Rep1	0.3056971531764616
238	DRONC	DROP	Alt. Lineage 1	Cardiac Progenitor	hca_GSE129096_DRONC_TTATGCTGGCAC_7_Rep2	hca_GSE129096_DROP_ACACTCTTGAGA_3_Rep1	0.2152655347036443
239	DRONC	DROP	Alt. Lineage 1	Cardiomyocyte 2	hca_GSE129096_DRONC_TTATGCTGGCAC_7_Rep2	hca_GSE129096_DROP_CCTAAGGATGTG_15_Rep2	0.6684690281720413
240	DRONC	DROP	Alt. Lineage 1	Cardiomyocyte 2	hca_GSE129096_DRONC_TTATGCTGGCAC_7_Rep2	hca_GSE129096_DROP_GTGGGGGTGTGG_15_Rep2	0.465924740488722
241	DRONC	DROP	Alt. Lineage 1	Alt. Lineage 1	hca_GSE129096_DRONC_TTATGCTGGCAC_7_Rep2	hca_GSE129096_DROP_CTCGAGACCGGG_7_Rep1	0.3040675403856341
242	DRONC	DROP	Alt. Lineage 1	Alt. Lineage 1	hca_GSE129096_DRONC_TTATGCTGGCAC_7_Rep2	hca_GSE129096_DROP_ATCGATACTTCA_7_Rep2	0.29823709613285154
243	DRONC	DROP	Alt. Lineage 1	Cardiac Progenitor	hca_GSE129096_DRONC_TTATGCTGGCAC_7_Rep2	hca_GSE129096_DROP_GCCCCGCGTCAC_3_Rep2	0.22881052853520112
244	DRONC	DROP	Alt. Lineage 1	iPSC	hca_GSE129096_DRONC_TTATGCTGGCAC_7_Rep2	hca_GSE129096_DROP_TGGCGTAAATCT_1_Rep1	0.38111978060207785
245	DRONC	DROP	Alt. Lineage 1	Alt. Lineage 2	hca_GSE129096_DRONC_TTATGCTGGCAC_7_Rep2	hca_GSE129096_DROP_ATGCGTTCTTTA_7_Rep2	0.9279880032181632
246	DRONC	DROP	Alt. Lineage 1	Alt. Lineage 1	hca_GSE129096_DRONC_TTATGCTGGCAC_7_Rep2	hca_GSE129096_DROP_GGATAACCGTAC_15_Rep2	0.2857889166187475
247	DRONC	DROP	Alt. Lineage 1	iPSC	hca_GSE129096_DRONC_TTATGCTGGCAC_7_Rep2	hca_GSE129096_DROP_CTATACCATATG_1_Rep2	0.36019303068754005
248	DRONC	DROP	Alt. Lineage 1	iPSC	hca_GSE129096_DRONC_TTATGCTGGCAC_7_Rep2	hca_GSE129096_DROP_AAACGAAAATTC_0_Rep2	0.3805262569363469
249	DRONC	DRONC	Alt. Lineage 1	Alt. Lineage 1	hca_GSE129096_DRONC_GCCCAGCTTCTC_7_Rep2	hca_GSE129096_DRONC_TTATGCTGGCAC_7_Rep2	0.9754307913126523
250	DRONC	DROP	Alt. Lineage 1	Alt. Lineage 1	hca_GSE129096_DRONC_TTATGCTGGCAC_7_Rep2	hca_GSE129096_DROP_ATATCTGATCAC_7_Rep2	0.3174488301445104
251	DRONC	DROP	Alt. Lineage 1	Cardiac Progenitor	hca_GSE129096_DRONC_TTATGCTGGCAC_7_Rep2	hca_GSE129096_DROP_CTGTTCAAATCG_3_Rep2	0.35363572373448926
252	DRONC	DROP	Alt. Lineage 1	Cardiac Progenitor	hca_GSE129096_DRONC_TTATGCTGGCAC_7_Rep2	hca_GSE129096_DROP_TAATCCCGCTGT_3_Rep1	0.2983847374796783
253	DRONC	DROP	Alt. Lineage 1	Cardiomyocyte 1	hca_GSE129096_DRONC_TTATGCTGGCAC_7_Rep2	hca_GSE129096_DROP_TATGTAGACGGA_7_Rep2	0.40220680499548467
254	DRONC	DRONC	Cardiomyocyte 1	Alt. Lineage 1	hca_GSE129096_DRONC_GTAGGAGAACTT_7_Rep1	hca_GSE129096_DRONC_TTATGCTGGCAC_7_Rep2	0.553668463163124
255	DRONC	DRONC	Cardiomyocyte 1	Alt. Lineage 1	hca_GSE129096_DRONC_TGCTTCATTTTG_7_Rep1	hca_GSE129096_DRONC_TTATGCTGGCAC_7_Rep2	0.44674321511926374
256	DRONC	DROP	Alt. Lineage 1	Cardiomyocyte 2	hca_GSE129096_DRONC_TTATGCTGGCAC_7_Rep2	hca_GSE129096_DROP_GAGTGACGAGTT_15_Rep2	0.4761836345747452
257	DRONC	DRONC	Cardiac Progenitor	Alt. Lineage 1	hca_GSE129096_DRONC_CCGATTTCTTTG_3_Rep1	hca_GSE129096_DRONC_TTATGCTGGCAC_7_Rep2	0.2649434819435006
258	DRONC	DROP	Alt. Lineage 1	Cardiac Progenitor	hca_GSE129096_DRONC_TTATGCTGGCAC_7_Rep2	hca_GSE129096_DROP_CGGTGATTCTAC_3_Rep2	0.2517595528750751
259	DRONC	DROP	Alt. Lineage 1	Cardiomyocyte 2	hca_GSE129096_DRONC_TTATGCTGGCAC_7_Rep2	hca_GSE129096_DROP_TTTGGGCCTGTA_15_Rep2	0.482654116402483
260	DRONC	DROP	Alt. Lineage 1	Cardiomyocyte 2	hca_GSE129096_DRONC_TTATGCTGGCAC_7_Rep2	hca_GSE129096_DROP_GTTATATATCAT_15_Rep2	0.4604444723158503
261	DRONC	DRONC	Cardiomyocyte 1	Alt. Lineage 1	hca_GSE129096_DRONC_ACGCCCTCATTA_7_Rep1	hca_GSE129096_DRONC_TTATGCTGGCAC_7_Rep2	0.4163795524042031
262	DRONC	DROP	Alt. Lineage 1	Alt. Lineage 2	hca_GSE129096_DRONC_TTATGCTGGCAC_7_Rep2	hca_GSE129096_DROP_CACACATCTTAA_7_Rep2	0.9704103604294106
263	DRONC	DROP	Alt. Lineage 1	iPSC	hca_GSE129096_DRONC_TTATGCTGGCAC_7_Rep2	hca_GSE129096_DROP_CGGGTGTCTTTA_1_Rep1	0.3758803339285208
264	DRONC	DRONC	Alt. Lineage 1	Alt. Lineage 1	hca_GSE129096_DRONC_TAATGTACCGAT_7_Rep2	hca_GSE129096_DRONC_TTATGCTGGCAC_7_Rep2	0.733140364005751
265	DRONC	DRONC	Cardiomyocyte 1	Alt. Lineage 1	hca_GSE129096_DRONC_GCAAGACTATAC_7_Rep1	hca_GSE129096_DRONC_TTATGCTGGCAC_7_Rep2	0.4416087746630315
266	DRONC	DROP	Alt. Lineage 1	Alt. Lineage 1	hca_GSE129096_DRONC_TTATGCTGGCAC_7_Rep2	hca_GSE129096_DROP_AACAAAACGGAG_7_Rep1	0.28503292192392016
267	DRONC	DROP	Alt. Lineage 1	iPSC	hca_GSE129096_DRONC_TTATGCTGGCAC_7_Rep2	hca_GSE129096_DROP_TAGAGATTAGCG_1_Rep1	0.36261902560426673
268	DRONC	DRONC	Cardiomyocyte 1	Alt. Lineage 1	hca_GSE129096_DRONC_ACGATGTACTTG_7_Rep1	hca_GSE129096_DRONC_TTATGCTGGCAC_7_Rep2	0.46192765888499077
269	DRONC	DROP	Alt. Lineage 1	Cardiac Progenitor	hca_GSE129096_DRONC_TTATGCTGGCAC_7_Rep2	hca_GSE129096_DROP_ACAGGGTATAGT_3_Rep1	0.4145211642469322
270	DRONC	DROP	Alt. Lineage 1	Cardiomyocyte 2	hca_GSE129096_DRONC_TTATGCTGGCAC_7_Rep2	hca_GSE129096_DROP_ACGACAGACTCT_15_Rep2	0.5649800973180689
271	DRONC	DROP	Alt. Lineage 1	Alt. Lineage 1	hca_GSE129096_DRONC_TTATGCTGGCAC_7_Rep2	hca_GSE129096_DROP_CGCGAAACAATA_7_Rep1	0.31399290685570946
272	DRONC	DROP	Alt. Lineage 1	Cardiomyocyte 2	hca_GSE129096_DRONC_TTATGCTGGCAC_7_Rep2	hca_GSE129096_DROP_GTTCAGAGTAGT_15_Rep2	0.6055308940095085
273	DRONC	DROP	Alt. Lineage 1	iPSC	hca_GSE129096_DRONC_TTATGCTGGCAC_7_Rep2	hca_GSE129096_DROP_TAACGTCATAAG_1_Rep2	0.36312533775882905
274	DRONC	DRONC	Alt. Lineage 1	Alt. Lineage 1	hca_GSE129096_DRONC_CGGCAATGACAT_7_Rep2	hca_GSE129096_DRONC_TTATGCTGGCAC_7_Rep2	0.3240517013405533
275	DRONC	DROP	Alt. Lineage 1	iPSC	hca_GSE129096_DRONC_TTATGCTGGCAC_7_Rep2	hca_GSE129096_DROP_GCCATCATCATG_0_Rep2	0.3628732621768337
276	DRONC	DROP	Alt. Lineage 1	Cardiomyocyte 1	hca_GSE129096_DRONC_TTATGCTGGCAC_7_Rep2	hca_GSE129096_DROP_TGAGATCCCAGC_15_Rep2	0.3705077234513734
277	DRONC	DROP	Alt. Lineage 1	Cardiomyocyte 2	hca_GSE129096_DRONC_TTATGCTGGCAC_7_Rep2	hca_GSE129096_DROP_TCGGTCAACTGA_15_Rep2	0.484662425097963
278	DRONC	DROP	Alt. Lineage 1	Cardiomyocyte 2	hca_GSE129096_DRONC_TTATGCTGGCAC_7_Rep2	hca_GSE129096_DROP_GTCTGTGATAGA_15_Rep2	0.48181636855097354
279	DRONC	DROP	Alt. Lineage 1	iPSC	hca_GSE129096_DRONC_TTATGCTGGCAC_7_Rep2	hca_GSE129096_DROP_TAAATTTCGGGT_0_Rep2	0.3946267503766647
280	DRONC	DRONC	Alt. Lineage 1	Cardiomyocyte 1	hca_GSE129096_DRONC_TTATGCTGGCAC_7_Rep2	hca_GSE129096_DRONC_TTCCTAATGAAC_7_Rep1	0.4381575233945577
281	DRONC	DROP	Alt. Lineage 1	Cardiac Progenitor	hca_GSE129096_DRONC_TTATGCTGGCAC_7_Rep2	hca_GSE129096_DROP_GCACAAGTATTT_3_Rep1	0.2294021057442418
282	DRONC	DRONC	Cardiomyocyte 1	Alt. Lineage 1	hca_GSE129096_DRONC_CGGCAATCCTAA_7_Rep1	hca_GSE129096_DRONC_TTATGCTGGCAC_7_Rep2	0.426327581309927
283	DRONC	DROP	Alt. Lineage 1	Alt. Lineage 2	hca_GSE129096_DRONC_TTATGCTGGCAC_7_Rep2	hca_GSE129096_DROP_CCTGCCTTCCGG_7_Rep2	0.9619441629274317
284	DRONC	DRONC	Alt. Lineage 1	Alt. Lineage 1	hca_GSE129096_DRONC_ATAATGCCGGAG_7_Rep2	hca_GSE129096_DRONC_TTATGCTGGCAC_7_Rep2	0.982157791870522
285	DRONC	DROP	Alt. Lineage 1	Alt. Lineage 2	hca_GSE129096_DRONC_TTATGCTGGCAC_7_Rep2	hca_GSE129096_DROP_CCTGTTGAATCG_7_Rep2	0.942287793523505
286	DRONC	DROP	Alt. Lineage 1	Alt. Lineage 2	hca_GSE129096_DRONC_TTATGCTGGCAC_7_Rep2	hca_GSE129096_DROP_TGGTGGAGACAC_7_Rep2	0.9795113323044835
287	DRONC	DRONC	Cardiomyocyte 2	Alt. Lineage 1	hca_GSE129096_DRONC_AATCACCTCCAC_15_Rep2	hca_GSE129096_DRONC_TTATGCTGGCAC_7_Rep2	0.5134323716052991
288	DRONC	DROP	Alt. Lineage 1	Cardiac Progenitor	hca_GSE129096_DRONC_TTATGCTGGCAC_7_Rep2	hca_GSE129096_DROP_GGGAGCGCATCC_3_Rep2	0.2655257683724608
289	DRONC	DROP	Alt. Lineage 1	iPSC	hca_GSE129096_DRONC_TTATGCTGGCAC_7_Rep2	hca_GSE129096_DROP_GCGAGATGTTCC_0_Rep2	0.3698821038588973
290	DRONC	DRONC	Cardiomyocyte 1	Alt. Lineage 1	hca_GSE129096_DRONC_AAGGTTCGATAA_7_Rep1	hca_GSE129096_DRONC_TTATGCTGGCAC_7_Rep2	0.5730101364036687
291	DRONC	DROP	Alt. Lineage 1	Alt. Lineage 1	hca_GSE129096_DRONC_TTATGCTGGCAC_7_Rep2	hca_GSE129096_DROP_TGCAGGTGTTGA_7_Rep2	0.29547885782128946
292	DRONC	DROP	Alt. Lineage 1	Alt. Lineage 2	hca_GSE129096_DRONC_TTATGCTGGCAC_7_Rep2	hca_GSE129096_DROP_TGAAGTGCTGTT_7_Rep2	0.9772244616537666
293	DRONC	DROP	Alt. Lineage 1	Cardiac Progenitor	hca_GSE129096_DRONC_TTATGCTGGCAC_7_Rep2	hca_GSE129096_DROP_GTTGTGCAATTT_3_Rep1	0.24384324293500725
294	DRONC	DRONC	iPSC	Alt. Lineage 1	hca_GSE129096_DRONC_GGAACCAGATTG_0_Rep2	hca_GSE129096_DRONC_TTATGCTGGCAC_7_Rep2	0.3805238642708446
295	DRONC	DROP	Alt. Lineage 1	Cardiac Progenitor	hca_GSE129096_DRONC_TTATGCTGGCAC_7_Rep2	hca_GSE129096_DROP_GCCAAAGCGTTT_3_Rep2	0.2335870680925375
296	DRONC	DROP	Alt. Lineage 1	Cardiomyocyte 2	hca_GSE129096_DRONC_TTATGCTGGCAC_7_Rep2	hca_GSE129096_DROP_CTATACACTTAA_15_Rep2	0.46381910920557545
297	DRONC	DROP	Alt. Lineage 1	Cardiomyocyte 2	hca_GSE129096_DRONC_TTATGCTGGCAC_7_Rep2	hca_GSE129096_DROP_CTTCTCCCGAGA_15_Rep2	0.4912565567875282
298	DRONC	DROP	Alt. Lineage 1	Alt. Lineage 1	hca_GSE129096_DRONC_TTATGCTGGCAC_7_Rep2	hca_GSE129096_DROP_CCCCCCCTGGAG_15_Rep2	0.31973069678471666
299	DRONC	DRONC	Cardiomyocyte 1	Alt. Lineage 1	hca_GSE129096_DRONC_TCGAACTAGCGC_7_Rep1	hca_GSE129096_DRONC_TTATGCTGGCAC_7_Rep2	0.41486491938897263
300	DRONC	DRONC	Cardiomyocyte 1	Alt. Lineage 1	hca_GSE129096_DRONC_GGACCTCCCGGC_7_Rep1	hca_GSE129096_DRONC_TTATGCTGGCAC_7_Rep2	0.39955486162210674
301	DRONC	DROP	Alt. Lineage 1	Alt. Lineage 1	hca_GSE129096_DRONC_TTATGCTGGCAC_7_Rep2	hca_GSE129096_DROP_CAAACACCCACC_15_Rep2	0.3369014757507304
302	DRONC	DROP	Alt. Lineage 1	Cardiomyocyte 2	hca_GSE129096_DRONC_TTATGCTGGCAC_7_Rep2	hca_GSE129096_DROP_TCGCGGGTTTAG_15_Rep2	0.4873703088376047
303	DRONC	DROP	Alt. Lineage 1	Cardiomyocyte 1	hca_GSE129096_DRONC_TTATGCTGGCAC_7_Rep2	hca_GSE129096_DROP_ACCTCAGTGAGC_7_Rep2	0.4446460699263095
304	DRONC	DROP	Alt. Lineage 1	Alt. Lineage 1	hca_GSE129096_DRONC_TTATGCTGGCAC_7_Rep2	hca_GSE129096_DROP_TATCCACTTGCC_15_Rep2	0.295209444178963
305	DRONC	DROP	Alt. Lineage 1	Alt. Lineage 1	hca_GSE129096_DRONC_TTATGCTGGCAC_7_Rep2	hca_GSE129096_DROP_TCGTTCAAGGGC_7_Rep2	0.30876561032062466
306	DRONC	DROP	Alt. Lineage 1	Cardiomyocyte 1	hca_GSE129096_DRONC_TTATGCTGGCAC_7_Rep2	hca_GSE129096_DROP_CCGCATCCGGAA_7_Rep2	0.4081305773818875
307	DRONC	DROP	Alt. Lineage 1	Cardiomyocyte 1	hca_GSE129096_DRONC_TTATGCTGGCAC_7_Rep2	hca_GSE129096_DROP_CCGCGACGCCTA_15_Rep2	0.37998653617849565
308	DRONC	DRONC	Cardiomyocyte 1	Alt. Lineage 1	hca_GSE129096_DRONC_CGGTCCAACAGA_7_Rep1	hca_GSE129096_DRONC_TTATGCTGGCAC_7_Rep2	0.44698051540725847
309	DRONC	DROP	Alt. Lineage 1	Alt. Lineage 1	hca_GSE129096_DRONC_TTATGCTGGCAC_7_Rep2	hca_GSE129096_DROP_GACAAGACGAGA_15_Rep2	0.3011865269807221
310	DRONC	DRONC	Cardiac Progenitor	Alt. Lineage 1	hca_GSE129096_DRONC_AGGGTTGGTACG_3_Rep1	hca_GSE129096_DRONC_TTATGCTGGCAC_7_Rep2	0.2657435403311783
311	DRONC	DROP	Alt. Lineage 1	Cardiomyocyte 1	hca_GSE129096_DRONC_TTATGCTGGCAC_7_Rep2	hca_GSE129096_DROP_TAAGTGCTGATG_7_Rep2	0.4289882808344818
312	DRONC	DROP	Alt. Lineage 1	iPSC	hca_GSE129096_DRONC_TTATGCTGGCAC_7_Rep2	hca_GSE129096_DROP_CATACGTCTCTG_0_Rep2	0.381302155297232
313	DRONC	DROP	Alt. Lineage 1	Cardiac Progenitor	hca_GSE129096_DRONC_TTATGCTGGCAC_7_Rep2	hca_GSE129096_DROP_GACCCCCTGTAA_7_Rep1	0.4017045371123301
314	DRONC	DROP	Alt. Lineage 1	Cardiac Progenitor	hca_GSE129096_DRONC_TTATGCTGGCAC_7_Rep2	hca_GSE129096_DROP_CTAATGCTGTTC_3_Rep2	0.2606444194308548
315	DRONC	DROP	Alt. Lineage 1	Cardiomyocyte 2	hca_GSE129096_DRONC_TTATGCTGGCAC_7_Rep2	hca_GSE129096_DROP_TAATGTGCCATC_15_Rep2	0.45193573304610135
316	DRONC	DRONC	Cardiomyocyte 1	Alt. Lineage 1	hca_GSE129096_DRONC_CTGAGGGCTTTG_7_Rep1	hca_GSE129096_DRONC_TTATGCTGGCAC_7_Rep2	0.4786871108715989
317	DRONC	DRONC	Cardiomyocyte 1	Alt. Lineage 1	hca_GSE129096_DRONC_GGCAGTTCTCGC_7_Rep1	hca_GSE129096_DRONC_TTATGCTGGCAC_7_Rep2	0.6011493089022211
318	DRONC	DRONC	Cardiomyocyte 1	Alt. Lineage 1	hca_GSE129096_DRONC_GATCGAGCGGTT_7_Rep1	hca_GSE129096_DRONC_TTATGCTGGCAC_7_Rep2	0.47874840152803866
319	DRONC	DRONC	Cardiomyocyte 1	Alt. Lineage 1	hca_GSE129096_DRONC_TAATACCCAGTC_7_Rep1	hca_GSE129096_DRONC_TTATGCTGGCAC_7_Rep2	0.4482979050373014
320	DRONC	DROP	Alt. Lineage 1	Cardiac Progenitor	hca_GSE129096_DRONC_TTATGCTGGCAC_7_Rep2	hca_GSE129096_DROP_ATGTAGTACTGA_3_Rep1	0.3083165079223449
321	DRONC	DRONC	Cardiac Progenitor	Alt. Lineage 1	hca_GSE129096_DRONC_ACGTACTGCTTA_3_Rep2	hca_GSE129096_DRONC_TTATGCTGGCAC_7_Rep2	0.2738159626227299
322	DRONC	DRONC	Cardiomyocyte 1	Alt. Lineage 1	hca_GSE129096_DRONC_GTACATGGCTAT_7_Rep1	hca_GSE129096_DRONC_TTATGCTGGCAC_7_Rep2	0.4229559421551603
323	DRONC	DRONC	iPSC	Alt. Lineage 1	hca_GSE129096_DRONC_CCTTATCAGTCC_0_Rep2	hca_GSE129096_DRONC_TTATGCTGGCAC_7_Rep2	0.38539711433323776
324	DRONC	DROP	Alt. Lineage 1	Cardiac Progenitor	hca_GSE129096_DRONC_TTATGCTGGCAC_7_Rep2	hca_GSE129096_DROP_AGCCTCGTCATG_3_Rep2	0.25968795606334605
325	DRONC	DROP	Alt. Lineage 1	Alt. Lineage 2	hca_GSE129096_DRONC_TTATGCTGGCAC_7_Rep2	hca_GSE129096_DROP_CCTAGCGAGGCT_7_Rep2	0.9422685065330696
326	DRONC	DROP	Alt. Lineage 1	Cardiomyocyte 2	hca_GSE129096_DRONC_TTATGCTGGCAC_7_Rep2	hca_GSE129096_DROP_AAGGACTATCAT_15_Rep2	0.5062670506852522
327	DRONC	DROP	Alt. Lineage 1	Alt. Lineage 1	hca_GSE129096_DRONC_TTATGCTGGCAC_7_Rep2	hca_GSE129096_DROP_AATCTGGACAAT_15_Rep2	0.2881097738492042
328	DRONC	DROP	Alt. Lineage 1	Cardiomyocyte 2	hca_GSE129096_DRONC_TTATGCTGGCAC_7_Rep2	hca_GSE129096_DROP_GTGTATTCATAC_15_Rep2	0.4596041015263046
329	DRONC	DROP	Alt. Lineage 1	Alt. Lineage 2	hca_GSE129096_DRONC_TTATGCTGGCAC_7_Rep2	hca_GSE129096_DROP_TAAAGGCGAAGG_7_Rep1	0.501441311918011
330	DRONC	DRONC	Cardiomyocyte 1	Alt. Lineage 1	hca_GSE129096_DRONC_AATCTTGGCATT_7_Rep1	hca_GSE129096_DRONC_TTATGCTGGCAC_7_Rep2	0.4775020735737603
331	DRONC	DROP	Alt. Lineage 1	Alt. Lineage 2	hca_GSE129096_DRONC_TTATGCTGGCAC_7_Rep2	hca_GSE129096_DROP_GCATCGCCGTGT_7_Rep2	0.9757643534901381
332	DRONC	DRONC	Cardiomyocyte 2	Alt. Lineage 1	hca_GSE129096_DRONC_TGAAGGAAAAAG_15_Rep2	hca_GSE129096_DRONC_TTATGCTGGCAC_7_Rep2	0.3969117402820337
333	DRONC	DROP	Alt. Lineage 1	Cardiac Progenitor	hca_GSE129096_DRONC_TTATGCTGGCAC_7_Rep2	hca_GSE129096_DROP_GCGACGAAAAGT_3_Rep1	0.3734740350232588
334	DRONC	DRONC	Cardiac Progenitor	Alt. Lineage 1	hca_GSE129096_DRONC_CCGGTGCTATCT_3_Rep1	hca_GSE129096_DRONC_TTATGCTGGCAC_7_Rep2	0.25947608058097915
335	DRONC	DROP	Alt. Lineage 1	Alt. Lineage 2	hca_GSE129096_DRONC_TTATGCTGGCAC_7_Rep2	hca_GSE129096_DROP_AAGTGCCCAGGA_7_Rep2	0.9701462831001254
336	DRONC	DRONC	Cardiomyocyte 2	Alt. Lineage 1	hca_GSE129096_DRONC_CAGTCAGATGTG_15_Rep2	hca_GSE129096_DRONC_TTATGCTGGCAC_7_Rep2	0.5916694406797939
337	DRONC	DRONC	iPSC	Alt. Lineage 1	hca_GSE129096_DRONC_ACTCGATCGCAA_1_Rep2	hca_GSE129096_DRONC_TTATGCTGGCAC_7_Rep2	0.3663793579178779
338	DRONC	DROP	Alt. Lineage 1	Alt. Lineage 1	hca_GSE129096_DRONC_TTATGCTGGCAC_7_Rep2	hca_GSE129096_DROP_TGAGCTACGCTG_15_Rep2	0.2799862671446116
339	DRONC	DROP	Alt. Lineage 1	iPSC	hca_GSE129096_DRONC_TTATGCTGGCAC_7_Rep2	hca_GSE129096_DROP_CTGACTACAGAT_1_Rep2	0.3827237637622698
340	DRONC	DRONC	iPSC	Alt. Lineage 1	hca_GSE129096_DRONC_TTAATGGTCATT_0_Rep2	hca_GSE129096_DRONC_TTATGCTGGCAC_7_Rep2	0.38768640381222985
341	DRONC	DROP	Alt. Lineage 1	iPSC	hca_GSE129096_DRONC_TTATGCTGGCAC_7_Rep2	hca_GSE129096_DROP_AACCCGTGTCAG_0_Rep2	0.38557722703232145
342	DRONC	DROP	Alt. Lineage 1	Alt. Lineage 1	hca_GSE129096_DRONC_TTATGCTGGCAC_7_Rep2	hca_GSE129096_DROP_CCTTCGATCCCG_7_Rep1	0.3435667780549889
343	DRONC	DROP	Alt. Lineage 1	Cardiac Progenitor	hca_GSE129096_DRONC_TTATGCTGGCAC_7_Rep2	hca_GSE129096_DROP_AAGCCCAATACG_3_Rep1	0.30576455138144576
344	DRONC	DROP	Alt. Lineage 1	Alt. Lineage 1	hca_GSE129096_DRONC_TTATGCTGGCAC_7_Rep2	hca_GSE129096_DROP_CTGATACCATGG_7_Rep2	0.28146713689351244
345	DRONC	DROP	Alt. Lineage 1	iPSC	hca_GSE129096_DRONC_TTATGCTGGCAC_7_Rep2	hca_GSE129096_DROP_TTCCGCATGAGG_1_Rep1	0.3925559436085997
346	DRONC	DROP	Alt. Lineage 1	Cardiac Progenitor	hca_GSE129096_DRONC_TTATGCTGGCAC_7_Rep2	hca_GSE129096_DROP_CTCGATCTCAAA_3_Rep2	0.24516748330942728
347	DRONC	DROP	Alt. Lineage 1	Cardiac Progenitor	hca_GSE129096_DRONC_TTATGCTGGCAC_7_Rep2	hca_GSE129096_DROP_ACGCTGATTGGG_3_Rep1	0.2607411195278555
348	DRONC	DROP	Alt. Lineage 1	Cardiomyocyte 2	hca_GSE129096_DRONC_TTATGCTGGCAC_7_Rep2	hca_GSE129096_DROP_TCTTCAGCATAT_15_Rep2	0.5133679490016699
349	DRONC	DRONC	Cardiac Progenitor	Alt. Lineage 1	hca_GSE129096_DRONC_TCTAGCGCCTTC_3_Rep1	hca_GSE129096_DRONC_TTATGCTGGCAC_7_Rep2	0.2542466547365677
350	DRONC	DROP	Alt. Lineage 1	Cardiomyocyte 2	hca_GSE129096_DRONC_TTATGCTGGCAC_7_Rep2	hca_GSE129096_DROP_TCTTCAGCATAA_15_Rep2	0.4597504885272108
351	DRONC	DROP	Alt. Lineage 1	Cardiomyocyte 2	hca_GSE129096_DRONC_TTATGCTGGCAC_7_Rep2	hca_GSE129096_DROP_TCGCGGGTTTAA_15_Rep2	0.4837438206940916
352	DRONC	DRONC	Cardiomyocyte 1	Alt. Lineage 1	hca_GSE129096_DRONC_GGTTGCATCATT_7_Rep1	hca_GSE129096_DRONC_TTATGCTGGCAC_7_Rep2	0.45611503709090173
353	DRONC	DROP	Alt. Lineage 1	Alt. Lineage 1	hca_GSE129096_DRONC_TTATGCTGGCAC_7_Rep2	hca_GSE129096_DROP_AGTAATAATGGA_7_Rep2	0.312369097050743
354	DRONC	DROP	Alt. Lineage 1	Alt. Lineage 1	hca_GSE129096_DRONC_TTATGCTGGCAC_7_Rep2	hca_GSE129096_DROP_CCAACAGTTACC_7_Rep2	0.3108203310364972
355	DRONC	DROP	Alt. Lineage 1	Alt. Lineage 1	hca_GSE129096_DRONC_TTATGCTGGCAC_7_Rep2	hca_GSE129096_DROP_AGACCTACGGCA_7_Rep1	0.29152651797935347
356	DRONC	DROP	Alt. Lineage 1	Cardiomyocyte 1	hca_GSE129096_DRONC_TTATGCTGGCAC_7_Rep2	hca_GSE129096_DROP_GCGTATAAGATT_7_Rep1	0.35988925189606946
357	DRONC	DROP	Alt. Lineage 1	Cardiomyocyte 1	hca_GSE129096_DRONC_TTATGCTGGCAC_7_Rep2	hca_GSE129096_DROP_AACAAAATCGCA_15_Rep2	0.5156396407736322
358	DRONC	DROP	Alt. Lineage 1	Cardiomyocyte 2	hca_GSE129096_DRONC_TTATGCTGGCAC_7_Rep2	hca_GSE129096_DROP_AGTGGTGACTTA_15_Rep2	0.4580744576010368
359	DRONC	DROP	Alt. Lineage 1	Cardiac Progenitor	hca_GSE129096_DRONC_TTATGCTGGCAC_7_Rep2	hca_GSE129096_DROP_TGCTACTGACGC_3_Rep1	0.28510117002235125
360	DRONC	DROP	Alt. Lineage 1	Alt. Lineage 1	hca_GSE129096_DRONC_TTATGCTGGCAC_7_Rep2	hca_GSE129096_DROP_TCGAGGGAACTA_15_Rep2	0.3106886892717434
361	DRONC	DROP	Alt. Lineage 1	Cardiomyocyte 2	hca_GSE129096_DRONC_TTATGCTGGCAC_7_Rep2	hca_GSE129096_DROP_GGATTATCTAGG_15_Rep2	0.5448414003969091
362	DRONC	DROP	Alt. Lineage 1	iPSC	hca_GSE129096_DRONC_TTATGCTGGCAC_7_Rep2	hca_GSE129096_DROP_CCACCCCGGCAT_0_Rep1	0.3559034331326245
363	DRONC	DRONC	Cardiomyocyte 1	Alt. Lineage 1	hca_GSE129096_DRONC_TGCATATGGCAG_7_Rep1	hca_GSE129096_DRONC_TTATGCTGGCAC_7_Rep2	0.43431659197829253
364	DRONC	DRONC	Cardiomyocyte 2	Alt. Lineage 1	hca_GSE129096_DRONC_CCTTATGTCAGT_15_Rep2	hca_GSE129096_DRONC_TTATGCTGGCAC_7_Rep2	0.49727976181658406
365	DRONC	DRONC	iPSC	Alt. Lineage 1	hca_GSE129096_DRONC_AGATACTTGCAA_0_Rep2	hca_GSE129096_DRONC_TTATGCTGGCAC_7_Rep2	0.3942276089541865
366	DRONC	DRONC	Cardiomyocyte 1	Alt. Lineage 1	hca_GSE129096_DRONC_GTAAAGGTGAAT_7_Rep1	hca_GSE129096_DRONC_TTATGCTGGCAC_7_Rep2	0.5837560937025016
367	DRONC	DROP	Alt. Lineage 1	iPSC	hca_GSE129096_DRONC_TTATGCTGGCAC_7_Rep2	hca_GSE129096_DROP_ATTTCATTGCGC_1_Rep2	0.4037967762234411
368	DRONC	DROP	Alt. Lineage 1	iPSC	hca_GSE129096_DRONC_TTATGCTGGCAC_7_Rep2	hca_GSE129096_DROP_ATGTTATCCAAC_1_Rep2	0.368993754390623
369	DRONC	DROP	Alt. Lineage 1	iPSC	hca_GSE129096_DRONC_TTATGCTGGCAC_7_Rep2	hca_GSE129096_DROP_CGGGTGATTTCT_1_Rep1	0.378330485858298
370	DRONC	DROP	Alt. Lineage 1	Alt. Lineage 2	hca_GSE129096_DRONC_TTATGCTGGCAC_7_Rep2	hca_GSE129096_DROP_ACCAAACATCCT_7_Rep2	0.8893090510446287
371	DRONC	DROP	Alt. Lineage 1	Cardiomyocyte 2	hca_GSE129096_DRONC_TTATGCTGGCAC_7_Rep2	hca_GSE129096_DROP_CATCACCCTTCG_15_Rep2	0.4230735912387672
372	DRONC	DROP	Alt. Lineage 1	Cardiac Progenitor	hca_GSE129096_DRONC_TTATGCTGGCAC_7_Rep2	hca_GSE129096_DROP_CAAGACGTTGCC_3_Rep1	0.3208583416161668
373	DRONC	DROP	Alt. Lineage 1	Cardiomyocyte 2	hca_GSE129096_DRONC_TTATGCTGGCAC_7_Rep2	hca_GSE129096_DROP_CGAGACAAAAGA_15_Rep2	0.46819225385163676
374	DRONC	DROP	Alt. Lineage 1	Alt. Lineage 2	hca_GSE129096_DRONC_TTATGCTGGCAC_7_Rep2	hca_GSE129096_DROP_GGTATTGCGCGC_7_Rep2	0.9720241356751558
375	DRONC	DROP	Alt. Lineage 1	Cardiomyocyte 1	hca_GSE129096_DRONC_TTATGCTGGCAC_7_Rep2	hca_GSE129096_DROP_CAGAAAGACCCA_15_Rep2	0.39264649005056995
376	DRONC	DRONC	Cardiac Progenitor	Alt. Lineage 1	hca_GSE129096_DRONC_TGGTATCGATAC_3_Rep1	hca_GSE129096_DRONC_TTATGCTGGCAC_7_Rep2	0.25128766148214665
377	DRONC	DROP	Alt. Lineage 1	Cardiomyocyte 2	hca_GSE129096_DRONC_TTATGCTGGCAC_7_Rep2	hca_GSE129096_DROP_CAGACTACCACA_15_Rep2	0.5239660319535427
378	DRONC	DRONC	Cardiomyocyte 1	Alt. Lineage 1	hca_GSE129096_DRONC_CCCGCTCGCAGG_7_Rep1	hca_GSE129096_DRONC_TTATGCTGGCAC_7_Rep2	0.4335955662306459
379	DRONC	DROP	Alt. Lineage 1	iPSC	hca_GSE129096_DRONC_TTATGCTGGCAC_7_Rep2	hca_GSE129096_DROP_AGGCAATACCAA_1_Rep1	0.3603747416463783
380	DRONC	DROP	Alt. Lineage 1	Cardiomyocyte 1	hca_GSE129096_DRONC_TTATGCTGGCAC_7_Rep2	hca_GSE129096_DROP_AACATCACCGTG_15_Rep2	0.5090158123001347
381	DRONC	DRONC	Alt. Lineage 1	Alt. Lineage 1	hca_GSE129096_DRONC_AAGCAGTTGTCT_7_Rep2	hca_GSE129096_DRONC_TTATGCTGGCAC_7_Rep2	0.971514296083122
382	DRONC	DROP	Alt. Lineage 1	Cardiomyocyte 2	hca_GSE129096_DRONC_TTATGCTGGCAC_7_Rep2	hca_GSE129096_DROP_GTTATATATCAA_15_Rep2	0.4594722983617109
383	DRONC	DROP	Alt. Lineage 1	Cardiomyocyte 1	hca_GSE129096_DRONC_TTATGCTGGCAC_7_Rep2	hca_GSE129096_DROP_CTTCTAGGACTT_15_Rep2	0.4005962237210594
384	DRONC	DROP	Alt. Lineage 1	Alt. Lineage 1	hca_GSE129096_DRONC_TTATGCTGGCAC_7_Rep2	hca_GSE129096_DROP_CGGCGATCTCGG_7_Rep2	0.30830392040758414
385	DRONC	DROP	Alt. Lineage 1	Cardiomyocyte 2	hca_GSE129096_DRONC_TTATGCTGGCAC_7_Rep2	hca_GSE129096_DROP_TGGTCAGTGACT_15_Rep2	0.49782634024182326
386	DRONC	DRONC	Cardiomyocyte 1	Alt. Lineage 1	hca_GSE129096_DRONC_ACAAGCAGGCAC_7_Rep1	hca_GSE129096_DRONC_TTATGCTGGCAC_7_Rep2	0.5467313107306958
387	DRONC	DROP	Alt. Lineage 1	iPSC	hca_GSE129096_DRONC_TTATGCTGGCAC_7_Rep2	hca_GSE129096_DROP_AGCAGTATTTCA_1_Rep1	0.36981474602374986
388	DRONC	DROP	Alt. Lineage 1	Cardiomyocyte 1	hca_GSE129096_DRONC_TTATGCTGGCAC_7_Rep2	hca_GSE129096_DROP_TTTGTTAGTGAC_7_Rep1	0.36320910051767274
389	DRONC	DROP	Alt. Lineage 1	Alt. Lineage 1	hca_GSE129096_DRONC_TTATGCTGGCAC_7_Rep2	hca_GSE129096_DROP_CCCGAAGGTGTA_7_Rep2	0.3189137205018956
390	DRONC	DROP	Alt. Lineage 1	Cardiomyocyte 1	hca_GSE129096_DRONC_TTATGCTGGCAC_7_Rep2	hca_GSE129096_DROP_CCACGTCATCAC_15_Rep2	0.45842555245870054
391	DRONC	DRONC	Cardiomyocyte 1	Alt. Lineage 1	hca_GSE129096_DRONC_ATATCAGATGGC_7_Rep1	hca_GSE129096_DRONC_TTATGCTGGCAC_7_Rep2	0.5004750005427293
392	DRONC	DROP	Alt. Lineage 1	Alt. Lineage 1	hca_GSE129096_DRONC_TTATGCTGGCAC_7_Rep2	hca_GSE129096_DROP_TCTGAAGCGCCT_7_Rep1	0.28330226720726737
393	DRONC	DROP	Alt. Lineage 1	Cardiomyocyte 2	hca_GSE129096_DRONC_TTATGCTGGCAC_7_Rep2	hca_GSE129096_DROP_ACACATGCGGAT_15_Rep2	0.5281770155849664
394	DRONC	DRONC	iPSC	Alt. Lineage 1	hca_GSE129096_DRONC_CCGAATTATATT_0_Rep2	hca_GSE129096_DRONC_TTATGCTGGCAC_7_Rep2	0.38384044056646216
395	DRONC	DROP	Alt. Lineage 1	Cardiomyocyte 1	hca_GSE129096_DRONC_TTATGCTGGCAC_7_Rep2	hca_GSE129096_DROP_TCCCCCTGCAAA_7_Rep1	0.3687943620147127
396	DRONC	DROP	Alt. Lineage 1	Cardiac Progenitor	hca_GSE129096_DRONC_TTATGCTGGCAC_7_Rep2	hca_GSE129096_DROP_AGTCACACCCTT_3_Rep1	0.24514072909724383
397	DRONC	DRONC	Alt. Lineage 1	Alt. Lineage 1	hca_GSE129096_DRONC_TCTTCACAAAGC_7_Rep2	hca_GSE129096_DRONC_TTATGCTGGCAC_7_Rep2	0.8633089495839003
398	DRONC	DRONC	Cardiomyocyte 2	Alt. Lineage 1	hca_GSE129096_DRONC_CTGTTCTGCACC_15_Rep2	hca_GSE129096_DRONC_TTATGCTGGCAC_7_Rep2	0.6013420771951623
399	DRONC	DROP	Alt. Lineage 1	Alt. Lineage 2	hca_GSE129096_DRONC_TTATGCTGGCAC_7_Rep2	hca_GSE129096_DROP_GCCCTCCCTACT_7_Rep2	0.9689186256104718
400	DRONC	DROP	Alt. Lineage 1	Cardiomyocyte 2	hca_GSE129096_DRONC_TTATGCTGGCAC_7_Rep2	hca_GSE129096_DROP_GGACTGCGTCCT_15_Rep2	0.4096967682741839
401	DRONC	DRONC	Cardiac Progenitor	Alt. Lineage 1	hca_GSE129096_DRONC_CTTTGCCCACTC_3_Rep1	hca_GSE129096_DRONC_TTATGCTGGCAC_7_Rep2	0.30035887693037866
402	DRONC	DRONC	Cardiac Progenitor	Alt. Lineage 1	hca_GSE129096_DRONC_CTGAAGATAACT_3_Rep1	hca_GSE129096_DRONC_TTATGCTGGCAC_7_Rep2	0.2745167758714091
403	DRONC	DRONC	Cardiomyocyte 1	Alt. Lineage 1	hca_GSE129096_DRONC_GCAGACAGGAGT_7_Rep1	hca_GSE129096_DRONC_TTATGCTGGCAC_7_Rep2	0.4734419547174966
404	DRONC	DROP	Alt. Lineage 1	Alt. Lineage 1	hca_GSE129096_DRONC_TTATGCTGGCAC_7_Rep2	hca_GSE129096_DROP_AAAGGGACCGCC_7_Rep2	0.28531314636471494
405	DRONC	DRONC	Alt. Lineage 1	Alt. Lineage 1	hca_GSE129096_DRONC_AGTTAGTTCCTA_7_Rep2	hca_GSE129096_DRONC_TTATGCTGGCAC_7_Rep2	0.7881715541168051
406	DRONC	DROP	Alt. Lineage 1	Cardiomyocyte 1	hca_GSE129096_DRONC_TTATGCTGGCAC_7_Rep2	hca_GSE129096_DROP_GGTCCGGGCTGC_7_Rep2	0.40780281924019446
407	DRONC	DROP	Alt. Lineage 1	Cardiomyocyte 1	hca_GSE129096_DRONC_TTATGCTGGCAC_7_Rep2	hca_GSE129096_DROP_TTCCTGAGAATC_15_Rep2	0.4061859808632091
408	DRONC	DRONC	Cardiomyocyte 1	Alt. Lineage 1	hca_GSE129096_DRONC_GGTGCAACACGA_7_Rep1	hca_GSE129096_DRONC_TTATGCTGGCAC_7_Rep2	0.4668012581236354
409	DRONC	DRONC	Alt. Lineage 1	Cardiac Progenitor	hca_GSE129096_DRONC_TTATGCTGGCAC_7_Rep2	hca_GSE129096_DRONC_TTTGCTCCAAAG_3_Rep1	0.291966789831692
410	DRONC	DROP	Alt. Lineage 1	Cardiomyocyte 1	hca_GSE129096_DRONC_TTATGCTGGCAC_7_Rep2	hca_GSE129096_DROP_CCAGTAGCTCGA_15_Rep2	0.4458878156491781
411	DRONC	DROP	Alt. Lineage 1	Alt. Lineage 2	hca_GSE129096_DRONC_TTATGCTGGCAC_7_Rep2	hca_GSE129096_DROP_CCGGGACTAGTA_7_Rep2	0.9359278882830754
412	DRONC	DRONC	Cardiac Progenitor	Alt. Lineage 1	hca_GSE129096_DRONC_GTTTTAGCTTTC_3_Rep1	hca_GSE129096_DRONC_TTATGCTGGCAC_7_Rep2	0.46303898188728665
413	DRONC	DRONC	iPSC	Alt. Lineage 1	hca_GSE129096_DRONC_CCTTGACGGAAC_1_Rep2	hca_GSE129096_DRONC_TTATGCTGGCAC_7_Rep2	0.3645006452176638
414	DRONC	DROP	Alt. Lineage 1	Alt. Lineage 2	hca_GSE129096_DRONC_TTATGCTGGCAC_7_Rep2	hca_GSE129096_DROP_GCTCTGGATTCC_3_Rep1	0.27416495697472865
415	DRONC	DROP	Alt. Lineage 1	Cardiomyocyte 1	hca_GSE129096_DRONC_TTATGCTGGCAC_7_Rep2	hca_GSE129096_DROP_TTGGAGCTTGAT_7_Rep2	0.8411497659052368
416	DRONC	DRONC	Cardiomyocyte 1	Alt. Lineage 1	hca_GSE129096_DRONC_TCGAAGATACCT_7_Rep1	hca_GSE129096_DRONC_TTATGCTGGCAC_7_Rep2	0.5211644878722917
417	DRONC	DRONC	iPSC	Alt. Lineage 1	hca_GSE129096_DRONC_CACCAACTTATC_1_Rep2	hca_GSE129096_DRONC_TTATGCTGGCAC_7_Rep2	0.42827672679419715
418	DRONC	DRONC	iPSC	Alt. Lineage 1	hca_GSE129096_DRONC_ATGGTAGCATCT_0_Rep1	hca_GSE129096_DRONC_TTATGCTGGCAC_7_Rep2	0.43383074247036046
419	DRONC	DROP	Alt. Lineage 1	Cardiac Progenitor	hca_GSE129096_DRONC_TTATGCTGGCAC_7_Rep2	hca_GSE129096_DROP_CCTTAGTCCGGA_3_Rep1	0.23332822924604546
420	DRONC	DROP	Alt. Lineage 1	Alt. Lineage 2	hca_GSE129096_DRONC_TTATGCTGGCAC_7_Rep2	hca_GSE129096_DROP_GTGCGCTGAAAC_7_Rep2	0.966264202281382
421	DRONC	DRONC	Cardiac Progenitor	Alt. Lineage 1	hca_GSE129096_DRONC_TTAATGGCTACA_3_Rep1	hca_GSE129096_DRONC_TTATGCTGGCAC_7_Rep2	0.33431722290584787
422	DRONC	DROP	Alt. Lineage 1	Cardiomyocyte 2	hca_GSE129096_DRONC_TTATGCTGGCAC_7_Rep2	hca_GSE129096_DROP_GTTCACATTAAT_15_Rep2	0.4849485106893153
423	DRONC	DROP	Alt. Lineage 1	Cardiomyocyte 2	hca_GSE129096_DRONC_TTATGCTGGCAC_7_Rep2	hca_GSE129096_DROP_CTGTACCTCCGG_15_Rep2	0.6022766398690805
424	DRONC	DRONC	Alt. Lineage 1	iPSC	hca_GSE129096_DRONC_TTATGCTGGCAC_7_Rep2	hca_GSE129096_DRONC_TTGCATCTAGAC_1_Rep2	0.3883577128880126
425	DRONC	DROP	Alt. Lineage 1	Alt. Lineage 1	hca_GSE129096_DRONC_TTATGCTGGCAC_7_Rep2	hca_GSE129096_DROP_CGCAAAGCACAC_15_Rep2	0.28176692410868376
426	DRONC	DROP	Alt. Lineage 1	Alt. Lineage 1	hca_GSE129096_DRONC_TTATGCTGGCAC_7_Rep2	hca_GSE129096_DROP_ACATTTAATTGT_15_Rep2	0.3024780310966919
427	DRONC	DROP	Alt. Lineage 1	Cardiomyocyte 1	hca_GSE129096_DRONC_TTATGCTGGCAC_7_Rep2	hca_GSE129096_DROP_GGGGCGAGACCC_15_Rep2	0.3884120978827913
428	DRONC	DROP	Alt. Lineage 1	Cardiomyocyte 1	hca_GSE129096_DRONC_TTATGCTGGCAC_7_Rep2	hca_GSE129096_DROP_TTGCTTCGTATT_15_Rep2	0.41041731176326024
429	DRONC	DROP	Alt. Lineage 1	Alt. Lineage 1	hca_GSE129096_DRONC_TTATGCTGGCAC_7_Rep2	hca_GSE129096_DROP_CGCCTACGATAA_7_Rep2	0.29580087852469494
430	DRONC	DROP	Alt. Lineage 1	Alt. Lineage 2	hca_GSE129096_DRONC_TTATGCTGGCAC_7_Rep2	hca_GSE129096_DROP_GGAGGTCATCAC_7_Rep2	0.9606270573850746
431	DRONC	DROP	Alt. Lineage 1	Cardiac Progenitor	hca_GSE129096_DRONC_TTATGCTGGCAC_7_Rep2	hca_GSE129096_DROP_ACAGACTTTTAA_3_Rep1	0.2780938944719471
432	DRONC	DROP	Alt. Lineage 1	Cardiomyocyte 1	hca_GSE129096_DRONC_TTATGCTGGCAC_7_Rep2	hca_GSE129096_DROP_AGACTTTCACAA_7_Rep2	0.6073807052398128
433	DRONC	DRONC	iPSC	Alt. Lineage 1	hca_GSE129096_DRONC_CATTCTAGATAC_0_Rep2	hca_GSE129096_DRONC_TTATGCTGGCAC_7_Rep2	0.3904750858467083
434	DRONC	DRONC	Cardiac Progenitor	Alt. Lineage 1	hca_GSE129096_DRONC_AGAGCTTCAAAT_3_Rep1	hca_GSE129096_DRONC_TTATGCTGGCAC_7_Rep2	0.34868613623451183
435	DRONC	DROP	Alt. Lineage 1	Cardiomyocyte 1	hca_GSE129096_DRONC_TTATGCTGGCAC_7_Rep2	hca_GSE129096_DROP_TCAATCCGCGGC_7_Rep2	0.5280694882589785
436	DRONC	DROP	Alt. Lineage 1	Alt. Lineage 1	hca_GSE129096_DRONC_TTATGCTGGCAC_7_Rep2	hca_GSE129096_DROP_ACCAGCAAATTA_15_Rep2	0.3158740930106333
437	DRONC	DROP	Alt. Lineage 1	Cardiac Progenitor	hca_GSE129096_DRONC_TTATGCTGGCAC_7_Rep2	hca_GSE129096_DROP_GAAGCTACACAT_3_Rep2	0.23734086736655857
438	DRONC	DRONC	Cardiomyocyte 2	Alt. Lineage 1	hca_GSE129096_DRONC_GGGTATCGTTAC_15_Rep2	hca_GSE129096_DRONC_TTATGCTGGCAC_7_Rep2	0.5129685278042535
439	DRONC	DRONC	iPSC	Alt. Lineage 1	hca_GSE129096_DRONC_CATGACAGATAG_0_Rep1	hca_GSE129096_DRONC_TTATGCTGGCAC_7_Rep2	0.4858982247331909
440	DRONC	DROP	Alt. Lineage 1	Cardiac Progenitor	hca_GSE129096_DRONC_TTATGCTGGCAC_7_Rep2	hca_GSE129096_DROP_TGCCGCTATTAC_3_Rep1	0.361700569171043
441	DRONC	DROP	Alt. Lineage 1	Cardiac Progenitor	hca_GSE129096_DRONC_TTATGCTGGCAC_7_Rep2	hca_GSE129096_DROP_CTCTCGGTCTTT_3_Rep1	0.3468965008108934
442	DRONC	DROP	Alt. Lineage 1	iPSC	hca_GSE129096_DRONC_TTATGCTGGCAC_7_Rep2	hca_GSE129096_DROP_GATTAATTCGGC_1_Rep1	0.4149790583045587
443	DRONC	DROP	Alt. Lineage 1	Cardiac Progenitor	hca_GSE129096_DRONC_TTATGCTGGCAC_7_Rep2	hca_GSE129096_DROP_ATGCGACTGAAC_3_Rep2	0.2827188914775747
444	DRONC	DROP	Alt. Lineage 1	iPSC	hca_GSE129096_DRONC_TTATGCTGGCAC_7_Rep2	hca_GSE129096_DROP_TAGGCACCCGTC_1_Rep1	0.3968246531889883
445	DRONC	DROP	Alt. Lineage 1	iPSC	hca_GSE129096_DRONC_TTATGCTGGCAC_7_Rep2	hca_GSE129096_DROP_ACTTACTCCAAA_1_Rep2	0.36409162817968577
446	DRONC	DROP	Alt. Lineage 1	Alt. Lineage 2	hca_GSE129096_DRONC_TTATGCTGGCAC_7_Rep2	hca_GSE129096_DROP_AGTCAGAAACCC_7_Rep2	0.9638344012057463
447	DRONC	DROP	Alt. Lineage 1	Cardiac Progenitor	hca_GSE129096_DRONC_TTATGCTGGCAC_7_Rep2	hca_GSE129096_DROP_AGTGGTTGTCCT_3_Rep1	0.30168062825403574
448	DRONC	DRONC	Alt. Lineage 1	Alt. Lineage 1	hca_GSE129096_DRONC_GTTCATGAGTCT_7_Rep2	hca_GSE129096_DRONC_TTATGCTGGCAC_7_Rep2	0.8689672095835069
449	DRONC	DRONC	Cardiomyocyte 2	Alt. Lineage 1	hca_GSE129096_DRONC_TAGCTCTTGCCA_15_Rep2	hca_GSE129096_DRONC_TTATGCTGGCAC_7_Rep2	0.4368455836509464
450	DRONC	DRONC	iPSC	Alt. Lineage 1	hca_GSE129096_DRONC_AGCCTACCGTTG_0_Rep2	hca_GSE129096_DRONC_TTATGCTGGCAC_7_Rep2	0.40227618284027966
451	DRONC	DRONC	iPSC	Alt. Lineage 1	hca_GSE129096_DRONC_ACAGCTAGTATT_1_Rep2	hca_GSE129096_DRONC_TTATGCTGGCAC_7_Rep2	0.38051380730766793
452	DRONC	DROP	Alt. Lineage 1	Cardiac Progenitor	hca_GSE129096_DRONC_TTATGCTGGCAC_7_Rep2	hca_GSE129096_DROP_GAGTTGGCGGAC_3_Rep1	0.2580081947797084
453	DRONC	DROP	Alt. Lineage 1	Cardiac Progenitor	hca_GSE129096_DRONC_TTATGCTGGCAC_7_Rep2	hca_GSE129096_DROP_GACGATTCGAGT_3_Rep1	0.30304806205757706
454	DRONC	DROP	Alt. Lineage 1	Cardiomyocyte 2	hca_GSE129096_DRONC_TTATGCTGGCAC_7_Rep2	hca_GSE129096_DROP_GGCCACGGTATT_15_Rep2	0.48738754869820766
455	DRONC	DRONC	Cardiac Progenitor	Alt. Lineage 1	hca_GSE129096_DRONC_AAAGAGTTAAGC_3_Rep1	hca_GSE129096_DRONC_TTATGCTGGCAC_7_Rep2	0.30139813419918937
456	DRONC	DRONC	Alt. Lineage 1	Alt. Lineage 1	hca_GSE129096_DRONC_TCCTTACTCGGA_7_Rep2	hca_GSE129096_DRONC_TTATGCTGGCAC_7_Rep2	0.8940352517810386
457	DRONC	DROP	Alt. Lineage 1	Cardiac Progenitor	hca_GSE129096_DRONC_TTATGCTGGCAC_7_Rep2	hca_GSE129096_DROP_AGGCGACTAACG_3_Rep2	0.262970882268422
458	DRONC	DROP	Alt. Lineage 1	iPSC	hca_GSE129096_DRONC_TTATGCTGGCAC_7_Rep2	hca_GSE129096_DROP_CAGGACTATGCT_1_Rep1	0.3909654284998939
459	DRONC	DRONC	Cardiomyocyte 1	Alt. Lineage 1	hca_GSE129096_DRONC_GAGTGCAACTTC_7_Rep1	hca_GSE129096_DRONC_TTATGCTGGCAC_7_Rep2	0.5080837338969022
460	DRONC	DRONC	iPSC	Alt. Lineage 1	hca_GSE129096_DRONC_GTATGCCCTCCA_1_Rep2	hca_GSE129096_DRONC_TTATGCTGGCAC_7_Rep2	0.3940509931449032
461	DRONC	DROP	Alt. Lineage 1	iPSC	hca_GSE129096_DRONC_TTATGCTGGCAC_7_Rep2	hca_GSE129096_DROP_AAAATGTTTTAT_0_Rep2	0.35953929971353205
462	DRONC	DROP	Alt. Lineage 1	iPSC	hca_GSE129096_DRONC_TTATGCTGGCAC_7_Rep2	hca_GSE129096_DROP_CTCATTTTGGAC_1_Rep2	0.36891133376958574
463	DRONC	DRONC	Cardiac Progenitor	Alt. Lineage 1	hca_GSE129096_DRONC_TCCGCTTCGTTG_3_Rep1	hca_GSE129096_DRONC_TTATGCTGGCAC_7_Rep2	0.27795347890712707
464	DRONC	DROP	Alt. Lineage 1	Cardiomyocyte 1	hca_GSE129096_DRONC_TTATGCTGGCAC_7_Rep2	hca_GSE129096_DROP_GAACCCTGAGGT_15_Rep2	0.4087699862690659
465	DRONC	DRONC	iPSC	Alt. Lineage 1	hca_GSE129096_DRONC_AGTCTGTCTAAA_1_Rep2	hca_GSE129096_DRONC_TTATGCTGGCAC_7_Rep2	0.3853857632836821
466	DRONC	DROP	Alt. Lineage 1	Cardiomyocyte 1	hca_GSE129096_DRONC_TTATGCTGGCAC_7_Rep2	hca_GSE129096_DROP_CTGTGCACTTAC_7_Rep2	0.6313187928591217
467	DRONC	DROP	Alt. Lineage 1	Cardiomyocyte 2	hca_GSE129096_DRONC_TTATGCTGGCAC_7_Rep2	hca_GSE129096_DROP_TAGCCCTCATTT_15_Rep2	0.5606925479447943
468	DRONC	DROP	Alt. Lineage 1	Cardiac Progenitor	hca_GSE129096_DRONC_TTATGCTGGCAC_7_Rep2	hca_GSE129096_DROP_TCGTCGGGTCGC_3_Rep1	0.2798772120890347
469	DRONC	DROP	Alt. Lineage 1	iPSC	hca_GSE129096_DRONC_TTATGCTGGCAC_7_Rep2	hca_GSE129096_DROP_TTAATGCGAATA_1_Rep1	0.3761924101429537
470	DRONC	DRONC	Cardiomyocyte 2	Alt. Lineage 1	hca_GSE129096_DRONC_CCGCATTAGCAC_15_Rep2	hca_GSE129096_DRONC_TTATGCTGGCAC_7_Rep2	0.49987974682141134
471	DRONC	DRONC	Cardiomyocyte 2	Alt. Lineage 1	hca_GSE129096_DRONC_ATATCTGCATTT_15_Rep2	hca_GSE129096_DRONC_TTATGCTGGCAC_7_Rep2	0.5137463966951186
472	DRONC	DROP	Alt. Lineage 1	Alt. Lineage 1	hca_GSE129096_DRONC_TTATGCTGGCAC_7_Rep2	hca_GSE129096_DROP_AATGGCACTCGC_15_Rep2	0.31441242144531
473	DRONC	DRONC	iPSC	Alt. Lineage 1	hca_GSE129096_DRONC_AGCGGTCTAGCA_1_Rep2	hca_GSE129096_DRONC_TTATGCTGGCAC_7_Rep2	0.40002522584492306
474	DRONC	DRONC	Alt. Lineage 1	Cardiomyocyte 2	hca_GSE129096_DRONC_TTATGCTGGCAC_7_Rep2	hca_GSE129096_DRONC_TTCTAGTTACCA_15_Rep2	0.5859216288259494
475	DRONC	DRONC	iPSC	Alt. Lineage 1	hca_GSE129096_DRONC_TACCGCGTATCC_0_Rep2	hca_GSE129096_DRONC_TTATGCTGGCAC_7_Rep2	0.38188385914270706
476	DRONC	DROP	Alt. Lineage 1	Alt. Lineage 1	hca_GSE129096_DRONC_TTATGCTGGCAC_7_Rep2	hca_GSE129096_DROP_CACCGAATCCCA_15_Rep2	0.32114360479996185
477	DRONC	DROP	Alt. Lineage 1	iPSC	hca_GSE129096_DRONC_TTATGCTGGCAC_7_Rep2	hca_GSE129096_DROP_TTGGACTGTTTT_1_Rep2	0.3751092143898531
478	DRONC	DRONC	Cardiac Progenitor	Alt. Lineage 1	hca_GSE129096_DRONC_GGTGCATGTTCC_3_Rep1	hca_GSE129096_DRONC_TTATGCTGGCAC_7_Rep2	0.3059151147405612
479	DRONC	DRONC	Alt. Lineage 1	Alt. Lineage 1	hca_GSE129096_DRONC_AATTCAGAATTT_7_Rep2	hca_GSE129096_DRONC_TTATGCTGGCAC_7_Rep2	0.8794582430334587
480	DRONC	DRONC	Cardiac Progenitor	Alt. Lineage 1	hca_GSE129096_DRONC_TTACGTCTAAGC_3_Rep2	hca_GSE129096_DRONC_TTATGCTGGCAC_7_Rep2	0.2938316926288642
481	DRONC	DROP	Alt. Lineage 1	Alt. Lineage 2	hca_GSE129096_DRONC_TTATGCTGGCAC_7_Rep2	hca_GSE129096_DROP_CATCATGGAATA_7_Rep2	0.9261414850167454
482	DRONC	DRONC	Cardiac Progenitor	Alt. Lineage 1	hca_GSE129096_DRONC_CTTGGACGTCAC_3_Rep1	hca_GSE129096_DRONC_TTATGCTGGCAC_7_Rep2	0.42983598910072174
483	DRONC	DRONC	Cardiomyocyte 2	Alt. Lineage 1	hca_GSE129096_DRONC_AAATGTTGGAGA_15_Rep2	hca_GSE129096_DRONC_TTATGCTGGCAC_7_Rep2	0.4981930377319219
484	DRONC	DRONC	Cardiomyocyte 2	Alt. Lineage 1	hca_GSE129096_DRONC_TCCATGCTCAGC_15_Rep2	hca_GSE129096_DRONC_TTATGCTGGCAC_7_Rep2	0.5142445055848384
485	DRONC	DRONC	iPSC	Alt. Lineage 1	hca_GSE129096_DRONC_TAGTCAAGCAAC_1_Rep2	hca_GSE129096_DRONC_TTATGCTGGCAC_7_Rep2	0.38135463635114264
486	DRONC	DROP	Alt. Lineage 1	iPSC	hca_GSE129096_DRONC_TTATGCTGGCAC_7_Rep2	hca_GSE129096_DROP_CCCATCTATGAA_0_Rep1	0.3790213394016124
487	DRONC	DRONC	Cardiomyocyte 1	Alt. Lineage 1	hca_GSE129096_DRONC_TCTCTTCGGGGC_7_Rep1	hca_GSE129096_DRONC_TTATGCTGGCAC_7_Rep2	0.4284142017576007
488	DRONC	DROP	Alt. Lineage 1	Cardiac Progenitor	hca_GSE129096_DRONC_TTATGCTGGCAC_7_Rep2	hca_GSE129096_DROP_TCGCTTGGACAC_3_Rep2	0.31481793242673795
489	DRONC	DROP	Alt. Lineage 1	Cardiac Progenitor	hca_GSE129096_DRONC_TTATGCTGGCAC_7_Rep2	hca_GSE129096_DROP_TGACGAACTTAT_3_Rep2	0.2691155096209539
490	DRONC	DROP	Alt. Lineage 1	Alt. Lineage 2	hca_GSE129096_DRONC_TTATGCTGGCAC_7_Rep2	hca_GSE129096_DROP_CTTGCAAATTGC_7_Rep2	0.974101593757151
491	DRONC	DRONC	Cardiomyocyte 1	Alt. Lineage 1	hca_GSE129096_DRONC_CCCGGCTATCTC_7_Rep1	hca_GSE129096_DRONC_TTATGCTGGCAC_7_Rep2	0.43915703688057106
492	DRONC	DRONC	Cardiac Progenitor	Alt. Lineage 1	hca_GSE129096_DRONC_TAAGATCTTCGA_3_Rep1	hca_GSE129096_DRONC_TTATGCTGGCAC_7_Rep2	0.4748441339634174
493	DRONC	DRONC	Cardiac Progenitor	Alt. Lineage 1	hca_GSE129096_DRONC_AGGATATTAGCT_3_Rep1	hca_GSE129096_DRONC_TTATGCTGGCAC_7_Rep2	0.2955431309659087
494	DRONC	DROP	Alt. Lineage 1	Cardiomyocyte 2	hca_GSE129096_DRONC_TTATGCTGGCAC_7_Rep2	hca_GSE129096_DROP_CGTATGTAATAT_15_Rep2	0.5027965435188901
495	DRONC	DROP	Alt. Lineage 1	iPSC	hca_GSE129096_DRONC_TTATGCTGGCAC_7_Rep2	hca_GSE129096_DROP_TAACAAGTCTGG_1_Rep1	0.38660626952129307
496	DRONC	DROP	Alt. Lineage 1	Alt. Lineage 2	hca_GSE129096_DRONC_TTATGCTGGCAC_7_Rep2	hca_GSE129096_DROP_TGTGAAGCTATT_7_Rep2	0.9669042753583629
497	DRONC	DROP	Alt. Lineage 1	Alt. Lineage 2	hca_GSE129096_DRONC_TTATGCTGGCAC_7_Rep2	hca_GSE129096_DROP_CTTGCAGTTGAA_7_Rep2	0.9678093573529827
498	DRONC	DRONC	Cardiac Progenitor	Alt. Lineage 1	hca_GSE129096_DRONC_GGTAACCGCAAA_3_Rep1	hca_GSE129096_DRONC_TTATGCTGGCAC_7_Rep2	0.2927451126396473
499	DRONC	DRONC	iPSC	Alt. Lineage 1	hca_GSE129096_DRONC_AGGGACAGGCTG_0_Rep2	hca_GSE129096_DRONC_TTATGCTGGCAC_7_Rep2	0.37918436636429154
500	DRONC	DRONC	Alt. Lineage 1	Alt. Lineage 1	hca_GSE129096_DRONC_AGCATATAGCAC_7_Rep2	hca_GSE129096_DRONC_TTATGCTGGCAC_7_Rep2	0.9748089080086666
501	DRONC	DRONC	Cardiac Progenitor	Alt. Lineage 1	hca_GSE129096_DRONC_GCTCCGGCGTCT_3_Rep1	hca_GSE129096_DRONC_TTATGCTGGCAC_7_Rep2	0.39994617416612677
502	DRONC	DRONC	Cardiomyocyte 1	Alt. Lineage 1	hca_GSE129096_DRONC_CCTTTCTGCGTA_7_Rep1	hca_GSE129096_DRONC_TTATGCTGGCAC_7_Rep2	0.434000103584506
503	DRONC	DRONC	Cardiomyocyte 1	Alt. Lineage 1	hca_GSE129096_DRONC_CGATGATAACTC_7_Rep1	hca_GSE129096_DRONC_TTATGCTGGCAC_7_Rep2	0.46594477831674885
504	DRONC	DRONC	Alt. Lineage 1	Alt. Lineage 1	hca_GSE129096_DRONC_ACTCTGTGTAGC_7_Rep2	hca_GSE129096_DRONC_TTATGCTGGCAC_7_Rep2	0.921476850876398
505	DRONC	DROP	Alt. Lineage 1	Cardiac Progenitor	hca_GSE129096_DRONC_TTATGCTGGCAC_7_Rep2	hca_GSE129096_DROP_ACACCGGAACAA_3_Rep1	0.3440661240416034
506	DRONC	DRONC	iPSC	Alt. Lineage 1	hca_GSE129096_DRONC_TTAACGTCTTGA_1_Rep2	hca_GSE129096_DRONC_TTATGCTGGCAC_7_Rep2	0.39064478891572063
507	DRONC	DROP	Alt. Lineage 1	Cardiomyocyte 1	hca_GSE129096_DRONC_TTATGCTGGCAC_7_Rep2	hca_GSE129096_DROP_CTTCCGCGAGGG_15_Rep2	0.42242826032403513
508	DRONC	DROP	Alt. Lineage 1	Cardiomyocyte 1	hca_GSE129096_DRONC_TTATGCTGGCAC_7_Rep2	hca_GSE129096_DROP_AATTTGATTGGT_15_Rep2	0.5276346213215111
509	DRONC	DRONC	Cardiac Progenitor	Alt. Lineage 1	hca_GSE129096_DRONC_ATTTTGGCCCAT_3_Rep1	hca_GSE129096_DRONC_TTATGCTGGCAC_7_Rep2	0.37494846530996684
510	DRONC	DRONC	iPSC	Alt. Lineage 1	hca_GSE129096_DRONC_GGCCTATTATTA_0_Rep2	hca_GSE129096_DRONC_TTATGCTGGCAC_7_Rep2	0.3912023228374307
511	DRONC	DRONC	Cardiomyocyte 1	Alt. Lineage 1	hca_GSE129096_DRONC_CGGAAGGGCCCC_7_Rep1	hca_GSE129096_DRONC_TTATGCTGGCAC_7_Rep2	0.4365071130588257
512	DRONC	DROP	Alt. Lineage 1	Cardiac Progenitor	hca_GSE129096_DRONC_TTATGCTGGCAC_7_Rep2	hca_GSE129096_DROP_CTCCCACCCTGC_3_Rep2	0.30508966809790783
513	DRONC	DROP	Alt. Lineage 1	Cardiomyocyte 2	hca_GSE129096_DRONC_TTATGCTGGCAC_7_Rep2	hca_GSE129096_DROP_CGGCTGTTAACA_15_Rep2	0.5057309437179635
514	DRONC	DROP	Alt. Lineage 1	iPSC	hca_GSE129096_DRONC_TTATGCTGGCAC_7_Rep2	hca_GSE129096_DROP_CTTGGCAATAAA_1_Rep1	0.38118044607428503
515	DRONC	DRONC	Alt. Lineage 1	Alt. Lineage 1	hca_GSE129096_DRONC_GGGTTGGGAGGC_7_Rep2	hca_GSE129096_DRONC_TTATGCTGGCAC_7_Rep2	0.9407552689198667
516	DRONC	DROP	Alt. Lineage 1	Cardiac Progenitor	hca_GSE129096_DRONC_TTATGCTGGCAC_7_Rep2	hca_GSE129096_DROP_ATGATGCGTAAT_3_Rep1	0.42042425355255786
517	DRONC	DROP	Alt. Lineage 1	Alt. Lineage 1	hca_GSE129096_DRONC_TTATGCTGGCAC_7_Rep2	hca_GSE129096_DROP_AAGCTGCGGCAC_15_Rep2	0.365608830482959
518	DRONC	DROP	Alt. Lineage 1	Cardiomyocyte 1	hca_GSE129096_DRONC_TTATGCTGGCAC_7_Rep2	hca_GSE129096_DROP_TCCTTACACGGC_15_Rep2	0.4270147896354315
519	DRONC	DROP	Alt. Lineage 1	Alt. Lineage 1	hca_GSE129096_DRONC_TTATGCTGGCAC_7_Rep2	hca_GSE129096_DROP_ATCCAACTCAAT_15_Rep2	0.31594439159078325
520	DRONC	DROP	Alt. Lineage 1	iPSC	hca_GSE129096_DRONC_TTATGCTGGCAC_7_Rep2	hca_GSE129096_DROP_TAAGATTCCGGT_1_Rep1	0.39633999702692313
521	DRONC	DROP	Alt. Lineage 1	Cardiac Progenitor	hca_GSE129096_DRONC_TTATGCTGGCAC_7_Rep2	hca_GSE129096_DROP_CCAGCGACGGGT_3_Rep1	0.3491520930409163
522	DRONC	DROP	Alt. Lineage 1	Cardiomyocyte 2	hca_GSE129096_DRONC_TTATGCTGGCAC_7_Rep2	hca_GSE129096_DROP_CGTATCTATGTC_15_Rep2	0.4996447346206001
523	DRONC	DROP	Alt. Lineage 1	iPSC	hca_GSE129096_DRONC_TTATGCTGGCAC_7_Rep2	hca_GSE129096_DROP_GACCAGATTCGT_0_Rep2	0.38754841426628217
524	DRONC	DROP	Alt. Lineage 1	iPSC	hca_GSE129096_DRONC_TTATGCTGGCAC_7_Rep2	hca_GSE129096_DROP_CTCGCCGTTCTT_1_Rep1	0.35282199622129595
525	DRONC	DRONC	iPSC	Alt. Lineage 1	hca_GSE129096_DRONC_TGTCACTTGAGG_0_Rep2	hca_GSE129096_DRONC_TTATGCTGGCAC_7_Rep2	0.3713881751849203
526	DRONC	DROP	Alt. Lineage 1	Alt. Lineage 2	hca_GSE129096_DRONC_TTATGCTGGCAC_7_Rep2	hca_GSE129096_DROP_AATCCAATTGAT_7_Rep2	0.8425048393398576
527	DRONC	DROP	Alt. Lineage 1	Alt. Lineage 1	hca_GSE129096_DRONC_TTATGCTGGCAC_7_Rep2	hca_GSE129096_DROP_CAGTTTTAACGA_7_Rep2	0.3076916191835193
528	DRONC	DROP	Alt. Lineage 1	Alt. Lineage 2	hca_GSE129096_DRONC_TTATGCTGGCAC_7_Rep2	hca_GSE129096_DROP_ATTAATTGTGCG_15_Rep2	0.8556605568588991
529	DRONC	DROP	Alt. Lineage 1	Alt. Lineage 2	hca_GSE129096_DRONC_TTATGCTGGCAC_7_Rep2	hca_GSE129096_DROP_TACATAGGCTTA_7_Rep2	0.9482935126345569
530	DRONC	DROP	Alt. Lineage 1	Alt. Lineage 1	hca_GSE129096_DRONC_TTATGCTGGCAC_7_Rep2	hca_GSE129096_DROP_CGGGTACAGGAA_7_Rep2	0.32604900368800593
531	DRONC	DRONC	iPSC	Alt. Lineage 1	hca_GSE129096_DRONC_CTTGTTTCGTAA_0_Rep2	hca_GSE129096_DRONC_TTATGCTGGCAC_7_Rep2	0.3820860144314119
532	DRONC	DRONC	Cardiomyocyte 1	Alt. Lineage 1	hca_GSE129096_DRONC_GGGCTCACCCCT_7_Rep1	hca_GSE129096_DRONC_TTATGCTGGCAC_7_Rep2	0.5626114138712734
533	DRONC	DRONC	iPSC	Alt. Lineage 1	hca_GSE129096_DRONC_AAATTAGTCTGA_1_Rep2	hca_GSE129096_DRONC_TTATGCTGGCAC_7_Rep2	0.3788873991699008
534	DRONC	DROP	Alt. Lineage 1	Cardiomyocyte 1	hca_GSE129096_DRONC_TTATGCTGGCAC_7_Rep2	hca_GSE129096_DROP_GTAGTCAATGAC_15_Rep2	0.5165611570455421
535	DRONC	DRONC	Alt. Lineage 1	Alt. Lineage 1	hca_GSE129096_DRONC_CGCCTTCATCGC_7_Rep2	hca_GSE129096_DRONC_TTATGCTGGCAC_7_Rep2	0.9460624867149668
536	DRONC	DROP	Alt. Lineage 1	Cardiomyocyte 2	hca_GSE129096_DRONC_TTATGCTGGCAC_7_Rep2	hca_GSE129096_DROP_GCTACTTGTTCA_15_Rep2	0.567649151089148
537	DRONC	DRONC	Alt. Lineage 1	Alt. Lineage 1	hca_GSE129096_DRONC_CGAGCCTTAGAA_7_Rep2	hca_GSE129096_DRONC_TTATGCTGGCAC_7_Rep2	0.9794341366493228
538	DRONC	DRONC	Cardiac Progenitor	Alt. Lineage 1	hca_GSE129096_DRONC_TGTCCCCCCCAA_3_Rep1	hca_GSE129096_DRONC_TTATGCTGGCAC_7_Rep2	0.349185887336911
539	DRONC	DROP	Alt. Lineage 1	Cardiomyocyte 2	hca_GSE129096_DRONC_TTATGCTGGCAC_7_Rep2	hca_GSE129096_DROP_CTTATGTTTAAG_15_Rep2	0.46615795948550376
540	DRONC	DROP	Alt. Lineage 1	iPSC	hca_GSE129096_DRONC_TTATGCTGGCAC_7_Rep2	hca_GSE129096_DROP_CACCGTACACTC_1_Rep1	0.39846108611210673
541	DRONC	DROP	Alt. Lineage 1	Cardiac Progenitor	hca_GSE129096_DRONC_TTATGCTGGCAC_7_Rep2	hca_GSE129096_DROP_AGCAGGATAACA_3_Rep1	0.3167189344904482
542	DRONC	DROP	Alt. Lineage 1	Cardiac Progenitor	hca_GSE129096_DRONC_TTATGCTGGCAC_7_Rep2	hca_GSE129096_DROP_GGCTAACTTTTG_3_Rep2	0.35087141134555844
543	DRONC	DROP	Alt. Lineage 1	iPSC	hca_GSE129096_DRONC_TTATGCTGGCAC_7_Rep2	hca_GSE129096_DROP_GCCACAGTCACG_1_Rep2	0.38245665254132943
544	DRONC	DROP	Alt. Lineage 1	iPSC	hca_GSE129096_DRONC_TTATGCTGGCAC_7_Rep2	hca_GSE129096_DROP_CCCCTTTCCAGT_0_Rep1	0.37207567469331004
545	DRONC	DRONC	iPSC	Alt. Lineage 1	hca_GSE129096_DRONC_ATGGATCCTCCG_0_Rep2	hca_GSE129096_DRONC_TTATGCTGGCAC_7_Rep2	0.3964528621076271
546	DRONC	DROP	Alt. Lineage 1	Alt. Lineage 2	hca_GSE129096_DRONC_TTATGCTGGCAC_7_Rep2	hca_GSE129096_DROP_ACTCATGTGCGT_7_Rep2	0.9612565525134492
547	DRONC	DRONC	Alt. Lineage 1	Alt. Lineage 1	hca_GSE129096_DRONC_TATTAATAGTCG_7_Rep2	hca_GSE129096_DRONC_TTATGCTGGCAC_7_Rep2	0.9596292605444552
548	DRONC	DRONC	iPSC	Alt. Lineage 1	hca_GSE129096_DRONC_ACCCGCCAGACA_1_Rep2	hca_GSE129096_DRONC_TTATGCTGGCAC_7_Rep2	0.36984180592727434
549	DRONC	DROP	Alt. Lineage 1	Alt. Lineage 1	hca_GSE129096_DRONC_TTATGCTGGCAC_7_Rep2	hca_GSE129096_DROP_GCCGCCCAGCAA_15_Rep2	0.40615267415569445
550	DRONC	DRONC	Cardiac Progenitor	Alt. Lineage 1	hca_GSE129096_DRONC_ACTCTCAACCCC_3_Rep2	hca_GSE129096_DRONC_TTATGCTGGCAC_7_Rep2	0.3408705620650754
551	DRONC	DRONC	Cardiac Progenitor	Alt. Lineage 1	hca_GSE129096_DRONC_AATTGCAAACGT_3_Rep1	hca_GSE129096_DRONC_TTATGCTGGCAC_7_Rep2	0.3607136207462829
552	DRONC	DRONC	Cardiomyocyte 1	Alt. Lineage 1	hca_GSE129096_DRONC_TCGTCGCTAAGT_7_Rep1	hca_GSE129096_DRONC_TTATGCTGGCAC_7_Rep2	0.41842941970244474
553	DRONC	DROP	Alt. Lineage 1	Cardiomyocyte 2	hca_GSE129096_DRONC_TTATGCTGGCAC_7_Rep2	hca_GSE129096_DROP_ACTTCTGCTGTC_15_Rep2	0.45366328714789894
554	DRONC	DROP	Alt. Lineage 1	iPSC	hca_GSE129096_DRONC_TTATGCTGGCAC_7_Rep2	hca_GSE129096_DROP_CTCGGCTCGAAC_1_Rep1	0.3767797690107004
555	DRONC	DRONC	Cardiomyocyte 1	Alt. Lineage 1	hca_GSE129096_DRONC_AGACGGAGGCTC_7_Rep1	hca_GSE129096_DRONC_TTATGCTGGCAC_7_Rep2	0.40399336854646883
556	DRONC	DRONC	Alt. Lineage 1	Alt. Lineage 1	hca_GSE129096_DRONC_AGGGGGGACTTC_7_Rep2	hca_GSE129096_DRONC_TTATGCTGGCAC_7_Rep2	0.5331877623452749
557	DRONC	DROP	Alt. Lineage 1	Alt. Lineage 2	hca_GSE129096_DRONC_TTATGCTGGCAC_7_Rep2	hca_GSE129096_DROP_TACATTGTGCAG_7_Rep2	0.9206168811306876
558	DRONC	DROP	Alt. Lineage 1	Cardiomyocyte 1	hca_GSE129096_DRONC_TTATGCTGGCAC_7_Rep2	hca_GSE129096_DROP_GTTGGTCCAGCG_15_Rep2	0.41166980317775925
559	DRONC	DROP	Alt. Lineage 1	Cardiomyocyte 2	hca_GSE129096_DRONC_TTATGCTGGCAC_7_Rep2	hca_GSE129096_DROP_AAGGTTTTTCTG_15_Rep2	0.502252681600515
560	DRONC	DROP	Alt. Lineage 1	Alt. Lineage 2	hca_GSE129096_DRONC_TTATGCTGGCAC_7_Rep2	hca_GSE129096_DROP_CTGCATGTGTGC_7_Rep2	0.9638055770423795
561	DRONC	DROP	Alt. Lineage 1	Cardiomyocyte 2	hca_GSE129096_DRONC_TTATGCTGGCAC_7_Rep2	hca_GSE129096_DROP_AACCCGCAAGGT_15_Rep2	0.4378839395412093
562	DRONC	DROP	Alt. Lineage 1	Cardiac Progenitor	hca_GSE129096_DRONC_TTATGCTGGCAC_7_Rep2	hca_GSE129096_DROP_ATACATCTGACC_3_Rep2	0.27026543388630675
563	DRONC	DRONC	iPSC	Alt. Lineage 1	hca_GSE129096_DRONC_AGGGGTCTTTAA_1_Rep2	hca_GSE129096_DRONC_TTATGCTGGCAC_7_Rep2	0.3885015880610151
564	DRONC	DROP	Alt. Lineage 1	Cardiomyocyte 2	hca_GSE129096_DRONC_TTATGCTGGCAC_7_Rep2	hca_GSE129096_DROP_GACGTAATAAGT_15_Rep2	0.5992421826427742
565	DRONC	DROP	Alt. Lineage 1	iPSC	hca_GSE129096_DRONC_TTATGCTGGCAC_7_Rep2	hca_GSE129096_DROP_AACCCCAGAGTG_0_Rep1	0.3891142536532711
566	DRONC	DRONC	Cardiac Progenitor	Alt. Lineage 1	hca_GSE129096_DRONC_GGCACTAACTTT_3_Rep1	hca_GSE129096_DRONC_TTATGCTGGCAC_7_Rep2	0.36126669589886273
567	DRONC	DRONC	Cardiomyocyte 2	Alt. Lineage 1	hca_GSE129096_DRONC_GATATGTCTAAG_15_Rep2	hca_GSE129096_DRONC_TTATGCTGGCAC_7_Rep2	0.47522333043673204
568	DRONC	DRONC	iPSC	Alt. Lineage 1	hca_GSE129096_DRONC_CTCCATCAGGGA_1_Rep2	hca_GSE129096_DRONC_TTATGCTGGCAC_7_Rep2	0.39312501629628493
569	DRONC	DRONC	Cardiomyocyte 1	Alt. Lineage 1	hca_GSE129096_DRONC_ACGTCGGTTACG_7_Rep1	hca_GSE129096_DRONC_TTATGCTGGCAC_7_Rep2	0.5464434934790664
570	DRONC	DROP	Alt. Lineage 1	Cardiac Progenitor	hca_GSE129096_DRONC_TTATGCTGGCAC_7_Rep2	hca_GSE129096_DROP_CCAATCGAACGT_3_Rep1	0.2775339070758821
571	DRONC	DRONC	Cardiomyocyte 1	Alt. Lineage 1	hca_GSE129096_DRONC_TGCCCTCCGGGC_7_Rep1	hca_GSE129096_DRONC_TTATGCTGGCAC_7_Rep2	0.388586572429796
572	DRONC	DROP	Alt. Lineage 1	Cardiomyocyte 2	hca_GSE129096_DRONC_TTATGCTGGCAC_7_Rep2	hca_GSE129096_DROP_CTCTCCGTACAG_15_Rep2	0.4946987706189373
573	DRONC	DROP	Alt. Lineage 1	Cardiomyocyte 2	hca_GSE129096_DRONC_TTATGCTGGCAC_7_Rep2	hca_GSE129096_DROP_ATCGTATGTGCA_15_Rep2	0.5424298305179662
574	DRONC	DRONC	Alt. Lineage 1	Alt. Lineage 1	hca_GSE129096_DRONC_TCGTCAAGTTTA_7_Rep2	hca_GSE129096_DRONC_TTATGCTGGCAC_7_Rep2	0.8891116061666193
575	DRONC	DROP	Alt. Lineage 1	Alt. Lineage 1	hca_GSE129096_DRONC_TTATGCTGGCAC_7_Rep2	hca_GSE129096_DROP_TGTGTCTGAATT_7_Rep2	0.2877785181180028
576	DRONC	DRONC	iPSC	Alt. Lineage 1	hca_GSE129096_DRONC_TGGACTTGGGTG_1_Rep2	hca_GSE129096_DRONC_TTATGCTGGCAC_7_Rep2	0.4246441852316082
577	DRONC	DRONC	Alt. Lineage 1	Alt. Lineage 1	hca_GSE129096_DRONC_GCTTGCTGCATT_7_Rep2	hca_GSE129096_DRONC_TTATGCTGGCAC_7_Rep2	0.97034766403639
578	DRONC	DRONC	iPSC	Alt. Lineage 1	hca_GSE129096_DRONC_CAGGCGGTGTCT_1_Rep2	hca_GSE129096_DRONC_TTATGCTGGCAC_7_Rep2	0.402762441526459
579	DRONC	DROP	Alt. Lineage 1	Cardiac Progenitor	hca_GSE129096_DRONC_TTATGCTGGCAC_7_Rep2	hca_GSE129096_DROP_GTTTTTCAATGT_3_Rep1	0.3380674553127928
580	DRONC	DRONC	Cardiac Progenitor	Alt. Lineage 1	hca_GSE129096_DRONC_CCCGCTAATGCA_3_Rep1	hca_GSE129096_DRONC_TTATGCTGGCAC_7_Rep2	0.2825638718950789
581	DRONC	DRONC	iPSC	Alt. Lineage 1	hca_GSE129096_DRONC_TAGTCTAGACAC_3_Rep1	hca_GSE129096_DRONC_TTATGCTGGCAC_7_Rep2	0.29478297465058567
582	DRONC	DRONC	iPSC	Alt. Lineage 1	hca_GSE129096_DRONC_ATTGCCGGCTAC_1_Rep2	hca_GSE129096_DRONC_TTATGCTGGCAC_7_Rep2	0.3690506825325697
583	DRONC	DRONC	Alt. Lineage 1	iPSC	hca_GSE129096_DRONC_TTATGCTGGCAC_7_Rep2	hca_GSE129096_DRONC_TTGGTAACGTCT_0_Rep2	0.4043659723891664
584	DRONC	DRONC	Alt. Lineage 1	Alt. Lineage 1	hca_GSE129096_DRONC_ACCCTGACATCA_7_Rep2	hca_GSE129096_DRONC_TTATGCTGGCAC_7_Rep2	0.9730819593972511
585	DRONC	DROP	Alt. Lineage 1	Cardiomyocyte 2	hca_GSE129096_DRONC_TTATGCTGGCAC_7_Rep2	hca_GSE129096_DROP_TGGCCTCGACTC_15_Rep2	0.43188719334344283
586	DRONC	DRONC	Cardiomyocyte 2	Alt. Lineage 1	hca_GSE129096_DRONC_GCCCATGGAATG_15_Rep2	hca_GSE129096_DRONC_TTATGCTGGCAC_7_Rep2	0.5281566163701215
587	DRONC	DROP	Alt. Lineage 1	Cardiac Progenitor	hca_GSE129096_DRONC_TTATGCTGGCAC_7_Rep2	hca_GSE129096_DROP_TTACATTATATA_3_Rep1	0.27242997871845254
588	DRONC	DROP	Alt. Lineage 1	Cardiomyocyte 1	hca_GSE129096_DRONC_TTATGCTGGCAC_7_Rep2	hca_GSE129096_DROP_CAGGCCCACGTG_15_Rep2	0.38909601964441365
589	DRONC	DROP	Alt. Lineage 1	Cardiomyocyte 2	hca_GSE129096_DRONC_TTATGCTGGCAC_7_Rep2	hca_GSE129096_DROP_TCCGGACATGCT_15_Rep2	0.47890645976630086
590	DRONC	DROP	Alt. Lineage 1	iPSC	hca_GSE129096_DRONC_TTATGCTGGCAC_7_Rep2	hca_GSE129096_DROP_TACTGATGCCAT_0_Rep2	0.3950632388990605
591	DRONC	DROP	Alt. Lineage 1	iPSC	hca_GSE129096_DRONC_TTATGCTGGCAC_7_Rep2	hca_GSE129096_DROP_GGCTGGTCGACT_3_Rep1	0.2945021645019614
592	DRONC	DRONC	iPSC	Alt. Lineage 1	hca_GSE129096_DRONC_AACTAAGATCCG_0_Rep2	hca_GSE129096_DRONC_TTATGCTGGCAC_7_Rep2	0.4046635889955834
593	DRONC	DROP	Alt. Lineage 1	Alt. Lineage 2	hca_GSE129096_DRONC_TTATGCTGGCAC_7_Rep2	hca_GSE129096_DROP_GGATCCGCTCGC_7_Rep2	0.9550412129257178
594	DRONC	DRONC	iPSC	Alt. Lineage 1	hca_GSE129096_DRONC_GTGGTATGTCAA_0_Rep2	hca_GSE129096_DRONC_TTATGCTGGCAC_7_Rep2	0.4016044882980784
595	DRONC	DROP	Alt. Lineage 1	Cardiomyocyte 2	hca_GSE129096_DRONC_TTATGCTGGCAC_7_Rep2	hca_GSE129096_DROP_AATTGCATAGTG_15_Rep2	0.4333746670162817
596	DRONC	DROP	Alt. Lineage 1	iPSC	hca_GSE129096_DRONC_TTATGCTGGCAC_7_Rep2	hca_GSE129096_DROP_ACCCTCCGGTTG_0_Rep2	0.4041035128344792
597	DRONC	DROP	Alt. Lineage 1	Cardiac Progenitor	hca_GSE129096_DRONC_TTATGCTGGCAC_7_Rep2	hca_GSE129096_DROP_TTCGTCACGCGA_3_Rep2	0.2582187998404736
598	DRONC	DROP	Alt. Lineage 1	iPSC	hca_GSE129096_DRONC_TTATGCTGGCAC_7_Rep2	hca_GSE129096_DROP_TCTGTAACGCAA_1_Rep1	0.44683649807789294
599	DRONC	DRONC	Alt. Lineage 1	Alt. Lineage 1	hca_GSE129096_DRONC_ATAGAACCGGTT_7_Rep2	hca_GSE129096_DRONC_TTATGCTGGCAC_7_Rep2	0.560951469319254
600	DRONC	DROP	Alt. Lineage 1	Alt. Lineage 2	hca_GSE129096_DRONC_TTATGCTGGCAC_7_Rep2	hca_GSE129096_DROP_AAGATGCTTATA_7_Rep2	0.9553584806177744
601	DRONC	DROP	Alt. Lineage 1	Alt. Lineage 1	hca_GSE129096_DRONC_TTATGCTGGCAC_7_Rep2	hca_GSE129096_DROP_GATGGGACTATC_15_Rep2	0.3192520310706848
602	DRONC	DRONC	Cardiomyocyte 1	Alt. Lineage 1	hca_GSE129096_DRONC_CCTAAAAGCGGG_7_Rep1	hca_GSE129096_DRONC_TTATGCTGGCAC_7_Rep2	0.5937917466466892
603	DRONC	DROP	Alt. Lineage 1	Alt. Lineage 2	hca_GSE129096_DRONC_TTATGCTGGCAC_7_Rep2	hca_GSE129096_DROP_CAAACTACCGGA_7_Rep2	0.9643106010969982
604	DRONC	DRONC	Cardiomyocyte 2	Alt. Lineage 1	hca_GSE129096_DRONC_CACTTTCTCCAT_15_Rep2	hca_GSE129096_DRONC_TTATGCTGGCAC_7_Rep2	0.6211474342338577
605	DRONC	DRONC	Cardiac Progenitor	Alt. Lineage 1	hca_GSE129096_DRONC_TGCCTCTGACAA_3_Rep1	hca_GSE129096_DRONC_TTATGCTGGCAC_7_Rep2	0.435702824802188
606	DRONC	DROP	Alt. Lineage 1	Cardiomyocyte 1	hca_GSE129096_DRONC_TTATGCTGGCAC_7_Rep2	hca_GSE129096_DROP_TCGAACCAGTTA_15_Rep2	0.5143439602216006
607	DRONC	DRONC	Cardiac Progenitor	Alt. Lineage 1	hca_GSE129096_DRONC_CCCTTTCTTGAC_3_Rep1	hca_GSE129096_DRONC_TTATGCTGGCAC_7_Rep2	0.36103065596144
608	DRONC	DRONC	Cardiomyocyte 1	Alt. Lineage 1	hca_GSE129096_DRONC_AGCGGGGGGCGT_7_Rep1	hca_GSE129096_DRONC_TTATGCTGGCAC_7_Rep2	0.5585629988401465
609	DRONC	DROP	Alt. Lineage 1	Alt. Lineage 1	hca_GSE129096_DRONC_TTATGCTGGCAC_7_Rep2	hca_GSE129096_DROP_TCTACTCGGCGA_7_Rep2	0.32671842181704047
610	DRONC	DROP	Alt. Lineage 1	Cardiac Progenitor	hca_GSE129096_DRONC_TTATGCTGGCAC_7_Rep2	hca_GSE129096_DROP_CTCGATCTAGAC_3_Rep1	0.2507360794286785
611	DRONC	DROP	Alt. Lineage 1	iPSC	hca_GSE129096_DRONC_TTATGCTGGCAC_7_Rep2	hca_GSE129096_DROP_GGTAACTAATGT_1_Rep2	0.41650908453751545
612	DRONC	DRONC	Cardiomyocyte 2	Alt. Lineage 1	hca_GSE129096_DRONC_AGCGCCCCGTGC_15_Rep2	hca_GSE129096_DRONC_TTATGCTGGCAC_7_Rep2	0.5003998254336692
613	DRONC	DROP	Alt. Lineage 1	Cardiac Progenitor	hca_GSE129096_DRONC_TTATGCTGGCAC_7_Rep2	hca_GSE129096_DROP_CACGCCCCGCTG_3_Rep2	0.2659243621161467
614	DRONC	DRONC	Cardiomyocyte 1	Alt. Lineage 1	hca_GSE129096_DRONC_AAGCGTAGGTCA_7_Rep1	hca_GSE129096_DRONC_TTATGCTGGCAC_7_Rep2	0.5645503576694796
615	DRONC	DROP	Alt. Lineage 1	Cardiomyocyte 2	hca_GSE129096_DRONC_TTATGCTGGCAC_7_Rep2	hca_GSE129096_DROP_GACATTTCGAAA_15_Rep2	0.4811978978866269
616	DRONC	DRONC	Cardiac Progenitor	Alt. Lineage 1	hca_GSE129096_DRONC_GCGATTTACGTT_3_Rep1	hca_GSE129096_DRONC_TTATGCTGGCAC_7_Rep2	0.34126268207986166
617	DRONC	DROP	Alt. Lineage 1	Cardiomyocyte 1	hca_GSE129096_DRONC_TTATGCTGGCAC_7_Rep2	hca_GSE129096_DROP_GGTCGGAGGCGA_15_Rep2	0.3924539669929046
618	DRONC	DRONC	iPSC	Alt. Lineage 1	hca_GSE129096_DRONC_GTAGCTAATTTA_1_Rep2	hca_GSE129096_DRONC_TTATGCTGGCAC_7_Rep2	0.3785307038525476
619	DRONC	DROP	Alt. Lineage 1	Cardiomyocyte 1	hca_GSE129096_DRONC_TTATGCTGGCAC_7_Rep2	hca_GSE129096_DROP_GACCGGGTGTGC_15_Rep2	0.45361607681164096
620	DRONC	DROP	Alt. Lineage 1	iPSC	hca_GSE129096_DRONC_TTATGCTGGCAC_7_Rep2	hca_GSE129096_DROP_AGTCCTCGGGTT_0_Rep2	0.3965908704278498
621	DRONC	DROP	Alt. Lineage 1	Alt. Lineage 2	hca_GSE129096_DRONC_TTATGCTGGCAC_7_Rep2	hca_GSE129096_DROP_CGGAAATAGTCC_7_Rep2	0.9579671511133451
622	DRONC	DROP	Alt. Lineage 1	Cardiac Progenitor	hca_GSE129096_DRONC_TTATGCTGGCAC_7_Rep2	hca_GSE129096_DROP_AGCTTTAACGAG_3_Rep1	0.28667653614170163
623	DRONC	DRONC	Cardiac Progenitor	Alt. Lineage 1	hca_GSE129096_DRONC_GCTATCGAGAGA_3_Rep1	hca_GSE129096_DRONC_TTATGCTGGCAC_7_Rep2	0.31490765200556514
624	DRONC	DRONC	Cardiomyocyte 1	Alt. Lineage 1	hca_GSE129096_DRONC_GTACGCACCCCT_7_Rep1	hca_GSE129096_DRONC_TTATGCTGGCAC_7_Rep2	0.43305339848156055
625	DRONC	DROP	Alt. Lineage 1	Alt. Lineage 2	hca_GSE129096_DRONC_TTATGCTGGCAC_7_Rep2	hca_GSE129096_DROP_AACGTCCATGAT_7_Rep2	0.9671144204746217
626	DRONC	DRONC	Cardiomyocyte 1	Alt. Lineage 1	hca_GSE129096_DRONC_TACCAGTGTACT_7_Rep1	hca_GSE129096_DRONC_TTATGCTGGCAC_7_Rep2	0.5793366241615558
627	DRONC	DROP	Alt. Lineage 1	Alt. Lineage 2	hca_GSE129096_DRONC_TTATGCTGGCAC_7_Rep2	hca_GSE129096_DROP_AGGGGTTCCCTT_7_Rep2	0.9349324435638515
628	DRONC	DROP	Alt. Lineage 1	Alt. Lineage 1	hca_GSE129096_DRONC_TTATGCTGGCAC_7_Rep2	hca_GSE129096_DROP_ACCCGTAGGAGC_15_Rep2	0.301131245991461
629	DRONC	DRONC	Alt. Lineage 1	Alt. Lineage 1	hca_GSE129096_DRONC_CGTCGTTCTTTC_7_Rep2	hca_GSE129096_DRONC_TTATGCTGGCAC_7_Rep2	0.7953701811103729
630	DRONC	DRONC	Alt. Lineage 1	Alt. Lineage 1	hca_GSE129096_DRONC_ACCACATAAGTC_7_Rep2	hca_GSE129096_DRONC_TTATGCTGGCAC_7_Rep2	0.8679256861295365
631	DRONC	DRONC	Cardiomyocyte 2	Alt. Lineage 1	hca_GSE129096_DRONC_TCCAACGTTGCC_15_Rep2	hca_GSE129096_DRONC_TTATGCTGGCAC_7_Rep2	0.5456989600107128
632	DRONC	DROP	Alt. Lineage 1	Alt. Lineage 1	hca_GSE129096_DRONC_TTATGCTGGCAC_7_Rep2	hca_GSE129096_DROP_CCATCATGCGCG_15_Rep2	0.340973115902359
633	DRONC	DROP	Alt. Lineage 1	Cardiac Progenitor	hca_GSE129096_DRONC_TTATGCTGGCAC_7_Rep2	hca_GSE129096_DROP_GCGAACGCGCAG_3_Rep1	0.29974543070409454
634	DRONC	DRONC	Cardiac Progenitor	Alt. Lineage 1	hca_GSE129096_DRONC_GACTTACCAACC_3_Rep1	hca_GSE129096_DRONC_TTATGCTGGCAC_7_Rep2	0.37407991656166506
635	DRONC	DRONC	iPSC	Alt. Lineage 1	hca_GSE129096_DRONC_GACTGAGCATGG_1_Rep2	hca_GSE129096_DRONC_TTATGCTGGCAC_7_Rep2	0.42690767158503673
636	DRONC	DROP	Alt. Lineage 1	Alt. Lineage 2	hca_GSE129096_DRONC_TTATGCTGGCAC_7_Rep2	hca_GSE129096_DROP_TTACGTACATCC_7_Rep2	0.9441084625862022
637	DRONC	DRONC	Cardiomyocyte 2	Alt. Lineage 1	hca_GSE129096_DRONC_TAAGGGACGAGG_15_Rep2	hca_GSE129096_DRONC_TTATGCTGGCAC_7_Rep2	0.512473738660822
638	DRONC	DRONC	Cardiac Progenitor	Alt. Lineage 1	hca_GSE129096_DRONC_TTATCGTTTAAC_3_Rep1	hca_GSE129096_DRONC_TTATGCTGGCAC_7_Rep2	0.3055325404853446
639	DRONC	DRONC	Cardiomyocyte 2	Alt. Lineage 1	hca_GSE129096_DRONC_GTTTCAAGTTAC_15_Rep2	hca_GSE129096_DRONC_TTATGCTGGCAC_7_Rep2	0.5646251744926498
640	DRONC	DROP	Alt. Lineage 1	Alt. Lineage 1	hca_GSE129096_DRONC_TTATGCTGGCAC_7_Rep2	hca_GSE129096_DROP_TTGCGCAGGGCC_7_Rep2	0.31068864326421275
641	DRONC	DRONC	Cardiac Progenitor	Alt. Lineage 1	hca_GSE129096_DRONC_CGCAGCTCTTTA_3_Rep1	hca_GSE129096_DRONC_TTATGCTGGCAC_7_Rep2	0.2586790463666928
642	DRONC	DRONC	iPSC	Alt. Lineage 1	hca_GSE129096_DRONC_CTCGACTTTACT_0_Rep2	hca_GSE129096_DRONC_TTATGCTGGCAC_7_Rep2	0.3852855831472759
643	DRONC	DRONC	iPSC	Alt. Lineage 1	hca_GSE129096_DRONC_ACCCCACAATCC_0_Rep2	hca_GSE129096_DRONC_TTATGCTGGCAC_7_Rep2	0.40847704854575606
644	DRONC	DROP	Alt. Lineage 1	Cardiomyocyte 1	hca_GSE129096_DRONC_TTATGCTGGCAC_7_Rep2	hca_GSE129096_DROP_TTACCACCGGAT_15_Rep2	0.41046733837459337
645	DRONC	DRONC	Alt. Lineage 1	Cardiac Progenitor	hca_GSE129096_DRONC_TTATGCTGGCAC_7_Rep2	hca_GSE129096_DRONC_TTTTTTGTTGCG_3_Rep1	0.3784892980314676
646	DRONC	DRONC	Cardiac Progenitor	Alt. Lineage 1	hca_GSE129096_DRONC_TATTCGATCTAT_3_Rep1	hca_GSE129096_DRONC_TTATGCTGGCAC_7_Rep2	0.37766188380369203
647	DRONC	DROP	Alt. Lineage 1	Cardiac Progenitor	hca_GSE129096_DRONC_TTATGCTGGCAC_7_Rep2	hca_GSE129096_DROP_CCCGAGCCCAAA_3_Rep2	0.30500790884215245
648	DRONC	DROP	Alt. Lineage 1	Cardiomyocyte 1	hca_GSE129096_DRONC_TTATGCTGGCAC_7_Rep2	hca_GSE129096_DROP_GGCCGCCCATAT_15_Rep2	0.3970583010798139
649	DRONC	DROP	Alt. Lineage 1	Cardiomyocyte 2	hca_GSE129096_DRONC_TTATGCTGGCAC_7_Rep2	hca_GSE129096_DROP_TGGAGGCCCTAT_15_Rep2	0.48604685177880047
650	DRONC	DRONC	Cardiac Progenitor	Alt. Lineage 1	hca_GSE129096_DRONC_TGTTGGCATTGG_3_Rep1	hca_GSE129096_DRONC_TTATGCTGGCAC_7_Rep2	0.3138144716267224
651	DRONC	DROP	Alt. Lineage 1	Cardiomyocyte 2	hca_GSE129096_DRONC_TTATGCTGGCAC_7_Rep2	hca_GSE129096_DROP_ATATACTTTAAG_15_Rep2	0.5133259244610312
652	DRONC	DROP	Alt. Lineage 1	Alt. Lineage 1	hca_GSE129096_DRONC_TTATGCTGGCAC_7_Rep2	hca_GSE129096_DROP_TTACCAAGTAGG_15_Rep2	0.31821301431102034
653	DRONC	DRONC	Cardiomyocyte 1	Alt. Lineage 1	hca_GSE129096_DRONC_GGGTTGTACTGC_7_Rep1	hca_GSE129096_DRONC_TTATGCTGGCAC_7_Rep2	0.4332670232736804
654	DRONC	DRONC	Cardiomyocyte 2	Alt. Lineage 1	hca_GSE129096_DRONC_TGGGCGCTTCAT_15_Rep2	hca_GSE129096_DRONC_TTATGCTGGCAC_7_Rep2	0.5297482085733862
655	DRONC	DROP	Alt. Lineage 1	Cardiomyocyte 2	hca_GSE129096_DRONC_TTATGCTGGCAC_7_Rep2	hca_GSE129096_DROP_CTGTACCCGTCG_15_Rep2	0.4665500578173847
656	DRONC	DROP	Alt. Lineage 1	Cardiac Progenitor	hca_GSE129096_DRONC_TTATGCTGGCAC_7_Rep2	hca_GSE129096_DROP_ACGGTTCGGCGG_3_Rep1	0.27919995223769245
657	DRONC	DROP	Alt. Lineage 1	Cardiac Progenitor	hca_GSE129096_DRONC_TTATGCTGGCAC_7_Rep2	hca_GSE129096_DROP_TAACCACCGAGC_3_Rep2	0.3133818276373197
658	DRONC	DRONC	Alt. Lineage 1	Alt. Lineage 1	hca_GSE129096_DRONC_GCATCATGAGTC_7_Rep2	hca_GSE129096_DRONC_TTATGCTGGCAC_7_Rep2	0.8044957458284385
659	DRONC	DRONC	Cardiac Progenitor	Alt. Lineage 1	hca_GSE129096_DRONC_CAGAACACATCA_3_Rep1	hca_GSE129096_DRONC_TTATGCTGGCAC_7_Rep2	0.26801357479302723
660	DRONC	DROP	Alt. Lineage 1	Cardiac Progenitor	hca_GSE129096_DRONC_TTATGCTGGCAC_7_Rep2	hca_GSE129096_DROP_CGGTTGTGGCCT_3_Rep1	0.31450325448051997
661	DRONC	DRONC	iPSC	Alt. Lineage 1	hca_GSE129096_DRONC_GTGTTCTCCTCC_0_Rep2	hca_GSE129096_DRONC_TTATGCTGGCAC_7_Rep2	0.39606422429144683
662	DRONC	DROP	Alt. Lineage 1	Alt. Lineage 1	hca_GSE129096_DRONC_TTATGCTGGCAC_7_Rep2	hca_GSE129096_DROP_TCCTGTACAATG_15_Rep2	0.30078307536603577
663	DRONC	DROP	Alt. Lineage 1	Cardiac Progenitor	hca_GSE129096_DRONC_TTATGCTGGCAC_7_Rep2	hca_GSE129096_DROP_CCACAGGCTGCA_3_Rep2	0.26398679721373797
664	DRONC	DROP	Alt. Lineage 1	iPSC	hca_GSE129096_DRONC_TTATGCTGGCAC_7_Rep2	hca_GSE129096_DROP_AGAGTTTTTTGC_0_Rep2	0.4259331327362026
665	DRONC	DRONC	iPSC	Alt. Lineage 1	hca_GSE129096_DRONC_TAGTCCGTGCTC_1_Rep2	hca_GSE129096_DRONC_TTATGCTGGCAC_7_Rep2	0.393583217772814
666	DRONC	DRONC	Cardiac Progenitor	Alt. Lineage 1	hca_GSE129096_DRONC_GTCTCGCTTTCC_3_Rep1	hca_GSE129096_DRONC_TTATGCTGGCAC_7_Rep2	0.2894811143610626
667	DRONC	DROP	Alt. Lineage 1	Cardiomyocyte 2	hca_GSE129096_DRONC_TTATGCTGGCAC_7_Rep2	hca_GSE129096_DROP_TTGCATAGTCGC_15_Rep2	0.44120985304086013
668	DRONC	DRONC	Cardiac Progenitor	Alt. Lineage 1	hca_GSE129096_DRONC_GTTATACAGAGG_3_Rep1	hca_GSE129096_DRONC_TTATGCTGGCAC_7_Rep2	0.2703748303465239
669	DRONC	DROP	Alt. Lineage 1	iPSC	hca_GSE129096_DRONC_TTATGCTGGCAC_7_Rep2	hca_GSE129096_DROP_CGATTTTAGCCT_1_Rep1	0.3848279021163912
670	DRONC	DROP	Alt. Lineage 1	Cardiomyocyte 2	hca_GSE129096_DRONC_TTATGCTGGCAC_7_Rep2	hca_GSE129096_DROP_TTCACCCTGGTC_15_Rep2	0.46983215674124734
671	DRONC	DRONC	Cardiomyocyte 2	Alt. Lineage 1	hca_GSE129096_DRONC_CCCTCCATCGTC_15_Rep2	hca_GSE129096_DRONC_TTATGCTGGCAC_7_Rep2	0.5136311815740378
672	DRONC	DRONC	iPSC	Alt. Lineage 1	hca_GSE129096_DRONC_GACTATTCAGCT_1_Rep2	hca_GSE129096_DRONC_TTATGCTGGCAC_7_Rep2	0.3949042560304139
673	DRONC	DRONC	Alt. Lineage 1	Alt. Lineage 1	hca_GSE129096_DRONC_ATTTTAGACTTA_7_Rep2	hca_GSE129096_DRONC_TTATGCTGGCAC_7_Rep2	0.7509783747010654
674	DRONC	DRONC	Cardiomyocyte 1	Alt. Lineage 1	hca_GSE129096_DRONC_GTTTGAACCGAC_7_Rep1	hca_GSE129096_DRONC_TTATGCTGGCAC_7_Rep2	0.5121529125322339
675	DRONC	DRONC	Cardiomyocyte 2	Alt. Lineage 1	hca_GSE129096_DRONC_AATCGTAGCTTA_15_Rep2	hca_GSE129096_DRONC_TTATGCTGGCAC_7_Rep2	0.5038361357201937
676	DRONC	DROP	Alt. Lineage 1	iPSC	hca_GSE129096_DRONC_TTATGCTGGCAC_7_Rep2	hca_GSE129096_DROP_ACGTGGGCAAGG_1_Rep2	0.39487094678440215
677	DRONC	DRONC	iPSC	Alt. Lineage 1	hca_GSE129096_DRONC_ACTATCCCGTAA_0_Rep2	hca_GSE129096_DRONC_TTATGCTGGCAC_7_Rep2	0.3914971319311501
678	DRONC	DROP	Alt. Lineage 1	iPSC	hca_GSE129096_DRONC_TTATGCTGGCAC_7_Rep2	hca_GSE129096_DROP_ACAGTCTGCCTC_0_Rep1	0.4018517691399415
679	DRONC	DRONC	Cardiomyocyte 1	Alt. Lineage 1	hca_GSE129096_DRONC_AGCGCGCGGAGA_7_Rep1	hca_GSE129096_DRONC_TTATGCTGGCAC_7_Rep2	0.41938694578684277
680	DRONC	DROP	Alt. Lineage 1	Cardiomyocyte 2	hca_GSE129096_DRONC_TTATGCTGGCAC_7_Rep2	hca_GSE129096_DROP_ACCGAGGTAGGG_15_Rep2	0.509761993427434
681	DRONC	DRONC	Cardiomyocyte 1	Alt. Lineage 1	hca_GSE129096_DRONC_AGGGTATAACGG_7_Rep1	hca_GSE129096_DRONC_TTATGCTGGCAC_7_Rep2	0.4704505289511134
682	DRONC	DROP	Alt. Lineage 1	Alt. Lineage 2	hca_GSE129096_DRONC_TTATGCTGGCAC_7_Rep2	hca_GSE129096_DROP_TCTTCGCCCGGC_7_Rep2	0.9594010038880739
683	DRONC	DRONC	Cardiac Progenitor	Alt. Lineage 1	hca_GSE129096_DRONC_AACTCTCTCCTT_3_Rep1	hca_GSE129096_DRONC_TTATGCTGGCAC_7_Rep2	0.3208525920197979
684	DRONC	DRONC	Cardiomyocyte 1	Alt. Lineage 1	hca_GSE129096_DRONC_AGCGCCTAACCT_7_Rep1	hca_GSE129096_DRONC_TTATGCTGGCAC_7_Rep2	0.5032339099048395
685	DRONC	DROP	Alt. Lineage 1	Cardiomyocyte 1	hca_GSE129096_DRONC_TTATGCTGGCAC_7_Rep2	hca_GSE129096_DROP_CCACCCGTATAG_15_Rep2	0.4014964823815934
686	DRONC	DRONC	iPSC	Alt. Lineage 1	hca_GSE129096_DRONC_CCCCCACAATGC_1_Rep2	hca_GSE129096_DRONC_TTATGCTGGCAC_7_Rep2	0.37827620933714234
687	DRONC	DROP	Alt. Lineage 1	Alt. Lineage 1	hca_GSE129096_DRONC_TTATGCTGGCAC_7_Rep2	hca_GSE129096_DROP_TCCGATTATGTC_15_Rep2	0.35346494046108856
688	DRONC	DROP	Alt. Lineage 1	Cardiomyocyte 1	hca_GSE129096_DRONC_TTATGCTGGCAC_7_Rep2	hca_GSE129096_DROP_CTCACCGCAATT_15_Rep2	0.4943811581365499
689	DRONC	DROP	Alt. Lineage 1	Cardiac Progenitor	hca_GSE129096_DRONC_TTATGCTGGCAC_7_Rep2	hca_GSE129096_DROP_ACCCCAACTAAT_3_Rep1	0.3714237783758616
690	DRONC	DROP	Alt. Lineage 1	Cardiomyocyte 2	hca_GSE129096_DRONC_TTATGCTGGCAC_7_Rep2	hca_GSE129096_DROP_CTCTCGCCGCTA_15_Rep2	0.5530322342302721
691	DRONC	DROP	Alt. Lineage 1	Cardiac Progenitor	hca_GSE129096_DRONC_TTATGCTGGCAC_7_Rep2	hca_GSE129096_DROP_GGCATATGAAGC_3_Rep1	0.31170122363596997
692	DRONC	DROP	Alt. Lineage 1	Cardiomyocyte 2	hca_GSE129096_DRONC_TTATGCTGGCAC_7_Rep2	hca_GSE129096_DROP_TCCCTGATCTTT_15_Rep2	0.4701852134992113
693	DRONC	DROP	Alt. Lineage 1	Cardiac Progenitor	hca_GSE129096_DRONC_TTATGCTGGCAC_7_Rep2	hca_GSE129096_DROP_AGGAACTATCGC_3_Rep2	0.297808027400402
694	DRONC	DRONC	Cardiac Progenitor	Alt. Lineage 1	hca_GSE129096_DRONC_AGCTAATCACAG_3_Rep1	hca_GSE129096_DRONC_TTATGCTGGCAC_7_Rep2	0.37567240836969806
695	DRONC	DROP	Alt. Lineage 1	Alt. Lineage 1	hca_GSE129096_DRONC_TTATGCTGGCAC_7_Rep2	hca_GSE129096_DROP_TAGTCACAGATA_7_Rep2	0.3134375811418947
696	DRONC	DRONC	Cardiac Progenitor	Alt. Lineage 1	hca_GSE129096_DRONC_AGTGCTAGTCTC_3_Rep1	hca_GSE129096_DRONC_TTATGCTGGCAC_7_Rep2	0.34547982940789257
697	DRONC	DROP	Alt. Lineage 1	Alt. Lineage 1	hca_GSE129096_DRONC_TTATGCTGGCAC_7_Rep2	hca_GSE129096_DROP_ACGCGGCAGTTT_7_Rep2	0.32628180348814373
698	DRONC	DROP	Alt. Lineage 1	Cardiomyocyte 1	hca_GSE129096_DRONC_TTATGCTGGCAC_7_Rep2	hca_GSE129096_DROP_GCGACGGAGCCA_7_Rep2	0.491286588100042
699	DRONC	DROP	Alt. Lineage 1	Cardiomyocyte 2	hca_GSE129096_DRONC_TTATGCTGGCAC_7_Rep2	hca_GSE129096_DROP_GCCTCATAGACC_15_Rep2	0.43566236816294424
700	DRONC	DRONC	Cardiac Progenitor	Alt. Lineage 1	hca_GSE129096_DRONC_CCCAATAGACTG_3_Rep2	hca_GSE129096_DRONC_TTATGCTGGCAC_7_Rep2	0.3088401220017942
701	DRONC	DRONC	Cardiac Progenitor	Alt. Lineage 1	hca_GSE129096_DRONC_TCAATTCTCCTC_3_Rep1	hca_GSE129096_DRONC_TTATGCTGGCAC_7_Rep2	0.3141899737542735
702	DRONC	DRONC	iPSC	Alt. Lineage 1	hca_GSE129096_DRONC_CGTCCGGAAGTG_1_Rep2	hca_GSE129096_DRONC_TTATGCTGGCAC_7_Rep2	0.37979856334985573
703	DRONC	DROP	Alt. Lineage 1	Cardiomyocyte 2	hca_GSE129096_DRONC_TTATGCTGGCAC_7_Rep2	hca_GSE129096_DROP_TCCGCCCTGCCC_15_Rep2	0.4179453744741658
704	DRONC	DRONC	iPSC	Alt. Lineage 1	hca_GSE129096_DRONC_AGTACCAAGAGC_0_Rep1	hca_GSE129096_DRONC_TTATGCTGGCAC_7_Rep2	0.46493255351645635
705	DRONC	DROP	Alt. Lineage 1	iPSC	hca_GSE129096_DRONC_TTATGCTGGCAC_7_Rep2	hca_GSE129096_DROP_TCACTTACTGGC_1_Rep1	0.3811923798823754
706	DRONC	DRONC	Cardiac Progenitor	Alt. Lineage 1	hca_GSE129096_DRONC_CGCCCCTTCAGA_3_Rep1	hca_GSE129096_DRONC_TTATGCTGGCAC_7_Rep2	0.35702119010039957
707	DRONC	DRONC	Alt. Lineage 1	Cardiac Progenitor	hca_GSE129096_DRONC_TTATGCTGGCAC_7_Rep2	hca_GSE129096_DRONC_TTCCAAAGACCT_3_Rep1	0.41183603471910357
708	DRONC	DRONC	Cardiac Progenitor	Alt. Lineage 1	hca_GSE129096_DRONC_GTTATGGGTTTG_3_Rep1	hca_GSE129096_DRONC_TTATGCTGGCAC_7_Rep2	0.3081843675208966
709	DRONC	DRONC	Cardiomyocyte 2	Alt. Lineage 1	hca_GSE129096_DRONC_GATTGTAGACAC_15_Rep2	hca_GSE129096_DRONC_TTATGCTGGCAC_7_Rep2	0.5744258439337647
710	DRONC	DROP	Alt. Lineage 1	Alt. Lineage 2	hca_GSE129096_DRONC_TTATGCTGGCAC_7_Rep2	hca_GSE129096_DROP_GTCAGTAGGTAA_7_Rep2	0.932184826994832
711	DRONC	DROP	Alt. Lineage 1	Alt. Lineage 2	hca_GSE129096_DRONC_TTATGCTGGCAC_7_Rep2	hca_GSE129096_DROP_TACACTTACGAG_7_Rep2	0.926503767515478
712	DRONC	DROP	Alt. Lineage 1	Cardiomyocyte 2	hca_GSE129096_DRONC_TTATGCTGGCAC_7_Rep2	hca_GSE129096_DROP_TTGATACGCGGA_15_Rep2	0.54687835289844
713	DRONC	DRONC	Cardiac Progenitor	Alt. Lineage 1	hca_GSE129096_DRONC_AAGTTTACTGGT_3_Rep1	hca_GSE129096_DRONC_TTATGCTGGCAC_7_Rep2	0.3308217071567666
714	DRONC	DROP	Alt. Lineage 1	Cardiomyocyte 1	hca_GSE129096_DRONC_TTATGCTGGCAC_7_Rep2	hca_GSE129096_DROP_ACGGCTGCGGAT_15_Rep2	0.5171312725193495
715	DRONC	DRONC	iPSC	Alt. Lineage 1	hca_GSE129096_DRONC_GGTAATACGCCC_1_Rep2	hca_GSE129096_DRONC_TTATGCTGGCAC_7_Rep2	0.38087730204154924
716	DRONC	DRONC	Alt. Lineage 1	Alt. Lineage 1	hca_GSE129096_DRONC_TCAATTAGAACT_7_Rep2	hca_GSE129096_DRONC_TTATGCTGGCAC_7_Rep2	0.8409588694530683
717	DRONC	DRONC	iPSC	Alt. Lineage 1	hca_GSE129096_DRONC_GTGGTATGTGTC_1_Rep2	hca_GSE129096_DRONC_TTATGCTGGCAC_7_Rep2	0.39153723284125386
718	DRONC	DROP	Alt. Lineage 1	Alt. Lineage 1	hca_GSE129096_DRONC_TTATGCTGGCAC_7_Rep2	hca_GSE129096_DROP_TACCCTTTATCG_7_Rep2	0.32907106855814683
719	DRONC	DRONC	Cardiac Progenitor	Alt. Lineage 1	hca_GSE129096_DRONC_CAAGCTCCGTTC_3_Rep1	hca_GSE129096_DRONC_TTATGCTGGCAC_7_Rep2	0.3769131885197592
720	DRONC	DROP	Alt. Lineage 1	Alt. Lineage 1	hca_GSE129096_DRONC_TTATGCTGGCAC_7_Rep2	hca_GSE129096_DROP_CCATTCGAAAAT_7_Rep2	0.34606048227651587
721	DRONC	DROP	Alt. Lineage 1	Cardiac Progenitor	hca_GSE129096_DRONC_TTATGCTGGCAC_7_Rep2	hca_GSE129096_DROP_TAAGGTCACTAC_3_Rep2	0.33587744048720547
722	DRONC	DRONC	Cardiac Progenitor	Alt. Lineage 1	hca_GSE129096_DRONC_TATTAATTTCTT_3_Rep1	hca_GSE129096_DRONC_TTATGCTGGCAC_7_Rep2	0.2862887808060941
723	DRONC	DRONC	Cardiomyocyte 2	Alt. Lineage 1	hca_GSE129096_DRONC_CACATGCTCGTA_15_Rep2	hca_GSE129096_DRONC_TTATGCTGGCAC_7_Rep2	0.4888933131408597
724	DRONC	DROP	Alt. Lineage 1	Cardiomyocyte 1	hca_GSE129096_DRONC_TTATGCTGGCAC_7_Rep2	hca_GSE129096_DROP_CCATCATTGCCG_15_Rep2	0.43867575542858206
725	DRONC	DROP	Alt. Lineage 1	iPSC	hca_GSE129096_DRONC_TTATGCTGGCAC_7_Rep2	hca_GSE129096_DROP_TTCGGAGACCGG_1_Rep1	0.3983411027897287
726	DRONC	DRONC	Cardiomyocyte 2	Alt. Lineage 1	hca_GSE129096_DRONC_TGTACAAGGCGA_15_Rep2	hca_GSE129096_DRONC_TTATGCTGGCAC_7_Rep2	0.5340676830734736
727	DRONC	DROP	Alt. Lineage 1	Cardiac Progenitor	hca_GSE129096_DRONC_TTATGCTGGCAC_7_Rep2	hca_GSE129096_DROP_GTGCATCACTAT_3_Rep1	0.29071662513279084
728	DRONC	DRONC	iPSC	Alt. Lineage 1	hca_GSE129096_DRONC_TCTCTCTAGTTC_0_Rep2	hca_GSE129096_DRONC_TTATGCTGGCAC_7_Rep2	0.3884772068524337
729	DRONC	DROP	Alt. Lineage 1	iPSC	hca_GSE129096_DRONC_TTATGCTGGCAC_7_Rep2	hca_GSE129096_DROP_TTCCTTACCCAA_0_Rep2	0.38585228723475873
730	DRONC	DRONC	Cardiac Progenitor	Alt. Lineage 1	hca_GSE129096_DRONC_GCGTCTTATCCC_3_Rep1	hca_GSE129096_DRONC_TTATGCTGGCAC_7_Rep2	0.34207884382202747
731	DRONC	DROP	Alt. Lineage 1	Cardiomyocyte 1	hca_GSE129096_DRONC_TTATGCTGGCAC_7_Rep2	hca_GSE129096_DROP_GGCTCGAAAATG_15_Rep2	0.49044276920659047
732	DRONC	DRONC	Alt. Lineage 1	Alt. Lineage 1	hca_GSE129096_DRONC_TACGGTCTCGAC_7_Rep2	hca_GSE129096_DRONC_TTATGCTGGCAC_7_Rep2	0.919632177440552
733	DRONC	DRONC	iPSC	Alt. Lineage 1	hca_GSE129096_DRONC_AGATGTCTCATT_0_Rep2	hca_GSE129096_DRONC_TTATGCTGGCAC_7_Rep2	0.3915000951074459
734	DRONC	DRONC	iPSC	Alt. Lineage 1	hca_GSE129096_DRONC_GCCCTGGTCGGG_1_Rep2	hca_GSE129096_DRONC_TTATGCTGGCAC_7_Rep2	0.40240130628884807
735	DRONC	DRONC	Alt. Lineage 1	iPSC	hca_GSE129096_DRONC_TTATGCTGGCAC_7_Rep2	hca_GSE129096_DRONC_TTTAATACATAT_0_Rep1	0.4455240824564979
736	DRONC	DROP	Alt. Lineage 1	Cardiac Progenitor	hca_GSE129096_DRONC_TTATGCTGGCAC_7_Rep2	hca_GSE129096_DROP_GCTGGAACCTGC_3_Rep1	0.278591456435204
737	DRONC	DROP	Alt. Lineage 1	Cardiomyocyte 1	hca_GSE129096_DRONC_TTATGCTGGCAC_7_Rep2	hca_GSE129096_DROP_GAAAGTCCCTAT_15_Rep2	0.46029573311284455
738	DRONC	DROP	Alt. Lineage 1	Alt. Lineage 1	hca_GSE129096_DRONC_TTATGCTGGCAC_7_Rep2	hca_GSE129096_DROP_AGGAGGTGGCGT_7_Rep2	0.33149271222137533
739	DRONC	DROP	Alt. Lineage 1	Alt. Lineage 2	hca_GSE129096_DRONC_TTATGCTGGCAC_7_Rep2	hca_GSE129096_DROP_AGTTGACTATCA_7_Rep2	0.946898163254506
740	DRONC	DROP	Alt. Lineage 1	Cardiomyocyte 1	hca_GSE129096_DRONC_TTATGCTGGCAC_7_Rep2	hca_GSE129096_DROP_CGCACAGATGCT_15_Rep2	0.42271391303871064
741	DRONC	DROP	Alt. Lineage 1	Cardiac Progenitor	hca_GSE129096_DRONC_TTATGCTGGCAC_7_Rep2	hca_GSE129096_DROP_CGAACAGCGAGA_3_Rep1	0.4136722396746667
742	DRONC	DRONC	Alt. Lineage 1	Alt. Lineage 1	hca_GSE129096_DRONC_AGTTCCAGGAGC_7_Rep2	hca_GSE129096_DRONC_TTATGCTGGCAC_7_Rep2	0.9205677447657628
743	DRONC	DROP	Alt. Lineage 1	Cardiomyocyte 1	hca_GSE129096_DRONC_TTATGCTGGCAC_7_Rep2	hca_GSE129096_DROP_CGTATTCCTGTA_15_Rep2	0.5114549410128125
744	DRONC	DROP	Alt. Lineage 1	Cardiomyocyte 2	hca_GSE129096_DRONC_TTATGCTGGCAC_7_Rep2	hca_GSE129096_DROP_CGTACAAGTCAC_15_Rep2	0.47586644591086624
745	DRONC	DRONC	Alt. Lineage 1	Alt. Lineage 1	hca_GSE129096_DRONC_CACACTCCCCGC_7_Rep2	hca_GSE129096_DRONC_TTATGCTGGCAC_7_Rep2	0.8738172052886379
746	DRONC	DRONC	Cardiomyocyte 1	Alt. Lineage 1	hca_GSE129096_DRONC_GACTGCAGTAAA_7_Rep1	hca_GSE129096_DRONC_TTATGCTGGCAC_7_Rep2	0.4928370220926326
747	DRONC	DRONC	Alt. Lineage 1	iPSC	hca_GSE129096_DRONC_TTATGCTGGCAC_7_Rep2	hca_GSE129096_DRONC_TTTCACGCACCG_1_Rep2	0.454069296813133
748	DRONC	DROP	Alt. Lineage 1	Cardiac Progenitor	hca_GSE129096_DRONC_TTATGCTGGCAC_7_Rep2	hca_GSE129096_DROP_TAGCTACTAACT_3_Rep2	0.34175596839805333
749	DRONC	DROP	Alt. Lineage 1	iPSC	hca_GSE129096_DRONC_TTATGCTGGCAC_7_Rep2	hca_GSE129096_DROP_AAGTCAGATTCT_1_Rep1	0.404336573170618
750	DRONC	DROP	Alt. Lineage 1	Cardiomyocyte 2	hca_GSE129096_DRONC_TTATGCTGGCAC_7_Rep2	hca_GSE129096_DROP_AATTATTTAAGG_15_Rep2	0.49226010208730875
751	DRONC	DRONC	iPSC	Alt. Lineage 1	hca_GSE129096_DRONC_CCTTGCCCGCAC_0_Rep2	hca_GSE129096_DRONC_TTATGCTGGCAC_7_Rep2	0.39147907362214207
752	DRONC	DROP	Alt. Lineage 1	Alt. Lineage 2	hca_GSE129096_DRONC_TTATGCTGGCAC_7_Rep2	hca_GSE129096_DROP_TCCGCCACCGCA_7_Rep2	0.9380687515040609
753	DRONC	DRONC	Cardiomyocyte 2	Alt. Lineage 1	hca_GSE129096_DRONC_CCTCATTGGTAC_15_Rep2	hca_GSE129096_DRONC_TTATGCTGGCAC_7_Rep2	0.5311801837350888
754	DRONC	DROP	Alt. Lineage 1	Alt. Lineage 1	hca_GSE129096_DRONC_TTATGCTGGCAC_7_Rep2	hca_GSE129096_DROP_AATACGACATGC_15_Rep2	0.3341409617675586
755	DRONC	DROP	Alt. Lineage 1	Alt. Lineage 2	hca_GSE129096_DRONC_TTATGCTGGCAC_7_Rep2	hca_GSE129096_DROP_AGAGCCTCGTTC_7_Rep2	0.9597317239067116
756	DRONC	DRONC	Alt. Lineage 1	Cardiomyocyte 2	hca_GSE129096_DRONC_TTATGCTGGCAC_7_Rep2	hca_GSE129096_DRONC_TTCCGGTTCACA_15_Rep2	0.5338391476519655
757	DRONC	DROP	Alt. Lineage 1	iPSC	hca_GSE129096_DRONC_TTATGCTGGCAC_7_Rep2	hca_GSE129096_DROP_GGCGCGCCCTGA_1_Rep1	0.4128877563687796
758	DRONC	DROP	Alt. Lineage 1	iPSC	hca_GSE129096_DRONC_TTATGCTGGCAC_7_Rep2	hca_GSE129096_DROP_TCGCTGGATTTA_1_Rep1	0.40499670209052674
759	DRONC	DRONC	Alt. Lineage 1	Alt. Lineage 1	hca_GSE129096_DRONC_TTATGCTGGCAC_7_Rep2	hca_GSE129096_DRONC_TTGAATCTTGGC_7_Rep2	0.9314893206351681
760	DRONC	DROP	Alt. Lineage 1	iPSC	hca_GSE129096_DRONC_TTATGCTGGCAC_7_Rep2	hca_GSE129096_DROP_CTGTAAACCCCT_1_Rep2	0.3987085252110454
761	DRONC	DRONC	Alt. Lineage 1	Alt. Lineage 1	hca_GSE129096_DRONC_AGGGTTACGTCT_7_Rep2	hca_GSE129096_DRONC_TTATGCTGGCAC_7_Rep2	0.5578926042931652
762	DRONC	DROP	Alt. Lineage 1	Cardiomyocyte 1	hca_GSE129096_DRONC_TTATGCTGGCAC_7_Rep2	hca_GSE129096_DROP_AATAAGCCCATT_15_Rep2	0.46960086228732933
763	DRONC	DROP	Alt. Lineage 1	Alt. Lineage 2	hca_GSE129096_DRONC_TTATGCTGGCAC_7_Rep2	hca_GSE129096_DROP_GAAATGTCATGA_7_Rep2	0.8693330103309985
764	DRONC	DROP	Alt. Lineage 1	Cardiomyocyte 2	hca_GSE129096_DRONC_TTATGCTGGCAC_7_Rep2	hca_GSE129096_DROP_AAGGAGGTGCAC_15_Rep2	0.6129534782489439
765	DRONC	DRONC	Cardiac Progenitor	Alt. Lineage 1	hca_GSE129096_DRONC_GGATTCACTTTG_3_Rep1	hca_GSE129096_DRONC_TTATGCTGGCAC_7_Rep2	0.4111054382128715
766	DRONC	DRONC	Cardiomyocyte 2	Alt. Lineage 1	hca_GSE129096_DRONC_TCTGAACTTCCG_15_Rep2	hca_GSE129096_DRONC_TTATGCTGGCAC_7_Rep2	0.5034265727896522
767	DRONC	DROP	Alt. Lineage 1	Alt. Lineage 2	hca_GSE129096_DRONC_TTATGCTGGCAC_7_Rep2	hca_GSE129096_DROP_TACCGGCAAGCA_7_Rep2	0.9510628431672307
768	DRONC	DRONC	Alt. Lineage 1	Alt. Lineage 1	hca_GSE129096_DRONC_GCATGATTAAAC_7_Rep2	hca_GSE129096_DRONC_TTATGCTGGCAC_7_Rep2	0.9233291978276119
769	DRONC	DRONC	Alt. Lineage 1	Alt. Lineage 1	hca_GSE129096_DRONC_GTAGGCAGGCAC_7_Rep2	hca_GSE129096_DRONC_TTATGCTGGCAC_7_Rep2	0.9660651694812007
770	DRONC	DROP	Alt. Lineage 1	Alt. Lineage 2	hca_GSE129096_DRONC_TTATGCTGGCAC_7_Rep2	hca_GSE129096_DROP_TCTCTCTGTTTT_7_Rep2	0.9451630735836871
771	DRONC	DROP	Alt. Lineage 1	Cardiomyocyte 1	hca_GSE129096_DRONC_TTATGCTGGCAC_7_Rep2	hca_GSE129096_DROP_GCGTTCAAATAG_15_Rep2	0.4693463143174037
772	DRONC	DROP	Alt. Lineage 1	Cardiomyocyte 1	hca_GSE129096_DRONC_TTATGCTGGCAC_7_Rep2	hca_GSE129096_DROP_TACAATCTATGC_7_Rep2	0.44828295323149814
773	DRONC	DRONC	Cardiac Progenitor	Alt. Lineage 1	hca_GSE129096_DRONC_GCTCGTTCTTCT_3_Rep1	hca_GSE129096_DRONC_TTATGCTGGCAC_7_Rep2	0.3557251240488717
774	DRONC	DROP	Alt. Lineage 1	Cardiomyocyte 1	hca_GSE129096_DRONC_TTATGCTGGCAC_7_Rep2	hca_GSE129096_DROP_GTCGGGCAGATG_15_Rep2	0.40441479357814747
775	DRONC	DRONC	Alt. Lineage 1	Alt. Lineage 1	hca_GSE129096_DRONC_GTCCCTACCTAG_7_Rep2	hca_GSE129096_DRONC_TTATGCTGGCAC_7_Rep2	0.9521189883651764
776	DRONC	DRONC	Cardiomyocyte 1	Alt. Lineage 1	hca_GSE129096_DRONC_TCCTTTGCTGGG_7_Rep1	hca_GSE129096_DRONC_TTATGCTGGCAC_7_Rep2	0.4984351721392999
777	DRONC	DRONC	Cardiomyocyte 1	Alt. Lineage 1	hca_GSE129096_DRONC_TGGAACGGGACT_7_Rep1	hca_GSE129096_DRONC_TTATGCTGGCAC_7_Rep2	0.4545363044375572
778	DRONC	DRONC	Alt. Lineage 1	Alt. Lineage 1	hca_GSE129096_DRONC_GTATATATTGCT_7_Rep2	hca_GSE129096_DRONC_TTATGCTGGCAC_7_Rep2	0.9516791858209557
779	DRONC	DRONC	Alt. Lineage 1	Alt. Lineage 1	hca_GSE129096_DRONC_CAGGAGAATACA_7_Rep2	hca_GSE129096_DRONC_TTATGCTGGCAC_7_Rep2	0.9352997679106491
780	DRONC	DROP	Alt. Lineage 1	Alt. Lineage 2	hca_GSE129096_DRONC_TTATGCTGGCAC_7_Rep2	hca_GSE129096_DROP_AGTTGACTATCG_7_Rep2	0.9096608235631588
781	DRONC	DROP	Alt. Lineage 1	iPSC	hca_GSE129096_DRONC_TTATGCTGGCAC_7_Rep2	hca_GSE129096_DROP_ATCGTGCCGACC_1_Rep2	0.3975792977962417
782	DRONC	DRONC	Cardiomyocyte 2	Alt. Lineage 1	hca_GSE129096_DRONC_TATATCTCGAGC_15_Rep2	hca_GSE129096_DRONC_TTATGCTGGCAC_7_Rep2	0.5318853117756007
783	DRONC	DRONC	Cardiomyocyte 2	Alt. Lineage 1	hca_GSE129096_DRONC_GCCTCCATTCCA_15_Rep2	hca_GSE129096_DRONC_TTATGCTGGCAC_7_Rep2	0.5363594047298103
784	DRONC	DRONC	iPSC	Alt. Lineage 1	hca_GSE129096_DRONC_GCCTTACGCCAT_0_Rep2	hca_GSE129096_DRONC_TTATGCTGGCAC_7_Rep2	0.3871689322565819
785	DRONC	DRONC	Cardiac Progenitor	Alt. Lineage 1	hca_GSE129096_DRONC_GGCTTTTCTGAC_3_Rep1	hca_GSE129096_DRONC_TTATGCTGGCAC_7_Rep2	0.46364672473191937
786	DRONC	DRONC	Cardiac Progenitor	Alt. Lineage 1	hca_GSE129096_DRONC_CTTTGCCTTGGT_3_Rep1	hca_GSE129096_DRONC_TTATGCTGGCAC_7_Rep2	0.44582800950202905
787	DRONC	DRONC	Cardiac Progenitor	Alt. Lineage 1	hca_GSE129096_DRONC_TGCCAGACTTAT_3_Rep2	hca_GSE129096_DRONC_TTATGCTGGCAC_7_Rep2	0.34021149462458233
788	DRONC	DRONC	iPSC	Alt. Lineage 1	hca_GSE129096_DRONC_GGTACCAACTGG_1_Rep2	hca_GSE129096_DRONC_TTATGCTGGCAC_7_Rep2	0.35653656224834296
789	DRONC	DRONC	Cardiac Progenitor	Alt. Lineage 1	hca_GSE129096_DRONC_GGTCACTGGTCC_3_Rep1	hca_GSE129096_DRONC_TTATGCTGGCAC_7_Rep2	0.2767444518902198
790	DRONC	DRONC	iPSC	Alt. Lineage 1	hca_GSE129096_DRONC_TCTTACCCTTCA_0_Rep2	hca_GSE129096_DRONC_TTATGCTGGCAC_7_Rep2	0.39170400545644724
791	DRONC	DROP	Alt. Lineage 1	iPSC	hca_GSE129096_DRONC_TTATGCTGGCAC_7_Rep2	hca_GSE129096_DROP_GCGGCGCTTTTG_3_Rep2	0.31884974394317567
792	DRONC	DRONC	Alt. Lineage 1	Alt. Lineage 1	hca_GSE129096_DRONC_TAGCTCACTTCC_7_Rep2	hca_GSE129096_DRONC_TTATGCTGGCAC_7_Rep2	0.7066603478042173
793	DRONC	DROP	Alt. Lineage 1	Cardiomyocyte 1	hca_GSE129096_DRONC_TTATGCTGGCAC_7_Rep2	hca_GSE129096_DROP_GTCTAAGTCGGC_15_Rep2	0.41375299568716073
794	DRONC	DROP	Alt. Lineage 1	iPSC	hca_GSE129096_DRONC_TTATGCTGGCAC_7_Rep2	hca_GSE129096_DROP_ATTCATCTACAT_1_Rep2	0.3739207418818028
795	DRONC	DROP	Alt. Lineage 1	Alt. Lineage 2	hca_GSE129096_DRONC_TTATGCTGGCAC_7_Rep2	hca_GSE129096_DROP_CAGGACGTTACC_7_Rep2	0.7951413383424563
796	DRONC	DRONC	Cardiomyocyte 1	Alt. Lineage 1	hca_GSE129096_DRONC_TCGTCTCAAGCC_7_Rep1	hca_GSE129096_DRONC_TTATGCTGGCAC_7_Rep2	0.5344519627116849
797	DRONC	DRONC	iPSC	Alt. Lineage 1	hca_GSE129096_DRONC_CGTTTGTATTAT_0_Rep2	hca_GSE129096_DRONC_TTATGCTGGCAC_7_Rep2	0.40375117589595944
798	DRONC	DRONC	Alt. Lineage 1	Alt. Lineage 1	hca_GSE129096_DRONC_CTCATTACCTCT_7_Rep2	hca_GSE129096_DRONC_TTATGCTGGCAC_7_Rep2	0.9445116110559777
799	DRONC	DRONC	Cardiomyocyte 1	Alt. Lineage 1	hca_GSE129096_DRONC_ACCGGAGAGTAG_7_Rep1	hca_GSE129096_DRONC_TTATGCTGGCAC_7_Rep2	0.4935788117310531
800	DRONC	DRONC	iPSC	Alt. Lineage 1	hca_GSE129096_DRONC_ACCGTTTATGTT_1_Rep2	hca_GSE129096_DRONC_TTATGCTGGCAC_7_Rep2	0.4446979775053963
801	DRONC	DROP	Alt. Lineage 1	Alt. Lineage 1	hca_GSE129096_DRONC_TTATGCTGGCAC_7_Rep2	hca_GSE129096_DROP_TGTGTCTGAATA_7_Rep2	0.32868264648509093
802	DRONC	DROP	Alt. Lineage 1	Cardiomyocyte 2	hca_GSE129096_DRONC_TTATGCTGGCAC_7_Rep2	hca_GSE129096_DROP_ATAGCCAGAACT_15_Rep2	0.5152643773217842
803	DRONC	DRONC	Alt. Lineage 1	Alt. Lineage 1	hca_GSE129096_DRONC_TTATGCTGGCAC_7_Rep2	hca_GSE129096_DRONC_TTCACCGCACGT_7_Rep2	0.9690587497761401
804	DRONC	DRONC	Alt. Lineage 1	Alt. Lineage 1	hca_GSE129096_DRONC_TGTAAGAGATTG_7_Rep2	hca_GSE129096_DRONC_TTATGCTGGCAC_7_Rep2	0.650621544684083
805	DRONC	DROP	Alt. Lineage 1	Alt. Lineage 2	hca_GSE129096_DRONC_TTATGCTGGCAC_7_Rep2	hca_GSE129096_DROP_ATTCTCCTCGGG_7_Rep2	0.9636248207497785
806	DRONC	DROP	Alt. Lineage 1	Alt. Lineage 2	hca_GSE129096_DRONC_TTATGCTGGCAC_7_Rep2	hca_GSE129096_DROP_GGATCCGCTCGT_7_Rep2	0.961336709588519
807	DRONC	DROP	Alt. Lineage 1	Cardiac Progenitor	hca_GSE129096_DRONC_TTATGCTGGCAC_7_Rep2	hca_GSE129096_DROP_ACGATTGGGTGT_3_Rep1	0.3379240136865369
808	DRONC	DROP	Alt. Lineage 1	Alt. Lineage 1	hca_GSE129096_DRONC_TTATGCTGGCAC_7_Rep2	hca_GSE129096_DROP_AGTAATTTTTGT_7_Rep2	0.3334693216179967
809	DRONC	DROP	Alt. Lineage 1	Alt. Lineage 1	hca_GSE129096_DRONC_TTATGCTGGCAC_7_Rep2	hca_GSE129096_DROP_ATCGGATATCCA_7_Rep2	0.4079560780516225
810	DRONC	DROP	Alt. Lineage 1	Alt. Lineage 2	hca_GSE129096_DRONC_TTATGCTGGCAC_7_Rep2	hca_GSE129096_DROP_ACGAAAACTCAA_7_Rep2	0.9272172457922778
811	DRONC	DRONC	iPSC	Alt. Lineage 1	hca_GSE129096_DRONC_GGGAGACTCGAT_1_Rep2	hca_GSE129096_DRONC_TTATGCTGGCAC_7_Rep2	0.42294652162110724
812	DRONC	DROP	Alt. Lineage 1	Alt. Lineage 1	hca_GSE129096_DRONC_TTATGCTGGCAC_7_Rep2	hca_GSE129096_DROP_ATACCCAAAGGA_7_Rep2	0.3501658433401512
813	DRONC	DRONC	Cardiac Progenitor	Alt. Lineage 1	hca_GSE129096_DRONC_GCTTTTGGTAGG_3_Rep1	hca_GSE129096_DRONC_TTATGCTGGCAC_7_Rep2	0.2866191691981217
814	DRONC	DRONC	Cardiac Progenitor	Alt. Lineage 1	hca_GSE129096_DRONC_TCGCAATTTCAA_3_Rep1	hca_GSE129096_DRONC_TTATGCTGGCAC_7_Rep2	0.43990171878873185
815	DRONC	DROP	Alt. Lineage 1	Alt. Lineage 2	hca_GSE129096_DRONC_TTATGCTGGCAC_7_Rep2	hca_GSE129096_DROP_CAAGGCCCGAGC_7_Rep2	0.9079315018099039
816	DRONC	DROP	Alt. Lineage 1	Alt. Lineage 2	hca_GSE129096_DRONC_TTATGCTGGCAC_7_Rep2	hca_GSE129096_DROP_TCACGCAATCTC_7_Rep2	0.9538925204107823
817	DRONC	DROP	Alt. Lineage 1	Cardiomyocyte 1	hca_GSE129096_DRONC_TTATGCTGGCAC_7_Rep2	hca_GSE129096_DROP_AGAAGTTGGCCG_15_Rep2	0.444039511158531
818	DRONC	DROP	Alt. Lineage 1	Cardiomyocyte 1	hca_GSE129096_DRONC_TTATGCTGGCAC_7_Rep2	hca_GSE129096_DROP_AGCGCCACCCTC_15_Rep2	0.4126951425382859
819	DRONC	DRONC	Alt. Lineage 1	iPSC	hca_GSE129096_DRONC_TTATGCTGGCAC_7_Rep2	hca_GSE129096_DRONC_TTGTGTCTCATG_1_Rep2	0.4191267605401279
820	DRONC	DRONC	Cardiomyocyte 1	Alt. Lineage 1	hca_GSE129096_DRONC_CCCCTTCCATCG_7_Rep1	hca_GSE129096_DRONC_TTATGCTGGCAC_7_Rep2	0.44954693448869587
821	DRONC	DROP	Alt. Lineage 1	Cardiomyocyte 1	hca_GSE129096_DRONC_TTATGCTGGCAC_7_Rep2	hca_GSE129096_DROP_TAAGCGAATGGG_15_Rep2	0.4821538721135378
822	DRONC	DROP	Alt. Lineage 1	Alt. Lineage 1	hca_GSE129096_DRONC_TTATGCTGGCAC_7_Rep2	hca_GSE129096_DROP_ATTCGGCGAACC_15_Rep2	0.34575525845253485
823	DRONC	DRONC	Cardiac Progenitor	Alt. Lineage 1	hca_GSE129096_DRONC_CCTTAGATTCTC_3_Rep1	hca_GSE129096_DRONC_TTATGCTGGCAC_7_Rep2	0.3526329288807395
824	DRONC	DRONC	Cardiac Progenitor	Alt. Lineage 1	hca_GSE129096_DRONC_AACTCATCGAGT_3_Rep1	hca_GSE129096_DRONC_TTATGCTGGCAC_7_Rep2	0.31269583655730826
825	DRONC	DROP	Alt. Lineage 1	iPSC	hca_GSE129096_DRONC_TTATGCTGGCAC_7_Rep2	hca_GSE129096_DROP_AGGCTTTGGAGT_1_Rep2	0.4026808753064417
826	DRONC	DROP	Alt. Lineage 1	Alt. Lineage 2	hca_GSE129096_DRONC_TTATGCTGGCAC_7_Rep2	hca_GSE129096_DROP_GTCTTGAAATTC_7_Rep2	0.9234011541461439
827	DRONC	DRONC	Cardiomyocyte 1	Alt. Lineage 1	hca_GSE129096_DRONC_CCTCTTTAGTGG_7_Rep1	hca_GSE129096_DRONC_TTATGCTGGCAC_7_Rep2	0.49712434205964573
828	DRONC	DROP	Alt. Lineage 1	Alt. Lineage 2	hca_GSE129096_DRONC_TTATGCTGGCAC_7_Rep2	hca_GSE129096_DROP_CTCTGCAACTCC_7_Rep2	0.6175036819193259
829	DRONC	DROP	Alt. Lineage 1	Cardiomyocyte 2	hca_GSE129096_DRONC_TTATGCTGGCAC_7_Rep2	hca_GSE129096_DROP_GACGTAATAAGG_15_Rep2	0.6556121220313817
830	DRONC	DRONC	Cardiac Progenitor	Alt. Lineage 1	hca_GSE129096_DRONC_CCAACGTTTGTC_3_Rep1	hca_GSE129096_DRONC_TTATGCTGGCAC_7_Rep2	0.3153267422968502
831	DRONC	DRONC	Cardiac Progenitor	Alt. Lineage 1	hca_GSE129096_DRONC_TATCTATTAAGC_3_Rep1	hca_GSE129096_DRONC_TTATGCTGGCAC_7_Rep2	0.3149607449557562
832	DRONC	DRONC	Cardiomyocyte 2	Alt. Lineage 1	hca_GSE129096_DRONC_GAAACTAGGATT_15_Rep2	hca_GSE129096_DRONC_TTATGCTGGCAC_7_Rep2	0.5907502478196363
833	DRONC	DROP	Alt. Lineage 1	iPSC	hca_GSE129096_DRONC_TTATGCTGGCAC_7_Rep2	hca_GSE129096_DROP_GCGGAACCGTTA_0_Rep2	0.42120712381270764
834	DRONC	DROP	Alt. Lineage 1	iPSC	hca_GSE129096_DRONC_TTATGCTGGCAC_7_Rep2	hca_GSE129096_DROP_CCGCTTCGCGCT_0_Rep2	0.42437573249078453
835	DRONC	DRONC	Cardiac Progenitor	Alt. Lineage 1	hca_GSE129096_DRONC_CCGGCACCACTC_3_Rep1	hca_GSE129096_DRONC_TTATGCTGGCAC_7_Rep2	0.37707321033726826
836	DRONC	DRONC	Cardiomyocyte 1	Alt. Lineage 1	hca_GSE129096_DRONC_CGATTGATCAGC_7_Rep2	hca_GSE129096_DRONC_TTATGCTGGCAC_7_Rep2	0.597839726491453
837	DRONC	DRONC	Cardiomyocyte 2	Alt. Lineage 1	hca_GSE129096_DRONC_GGTCCGCCTTTC_15_Rep2	hca_GSE129096_DRONC_TTATGCTGGCAC_7_Rep2	0.5455411398208254
838	DRONC	DRONC	Cardiomyocyte 2	Alt. Lineage 1	hca_GSE129096_DRONC_TTACCAATATTG_15_Rep2	hca_GSE129096_DRONC_TTATGCTGGCAC_7_Rep2	0.6902644102974821
839	DRONC	DROP	Alt. Lineage 1	Alt. Lineage 2	hca_GSE129096_DRONC_TTATGCTGGCAC_7_Rep2	hca_GSE129096_DROP_CGTCACATTTTC_7_Rep2	0.9619211506377169
840	DRONC	DRONC	Cardiac Progenitor	Alt. Lineage 1	hca_GSE129096_DRONC_ATCGAGAGTTTA_3_Rep1	hca_GSE129096_DRONC_TTATGCTGGCAC_7_Rep2	0.3848533376561145
841	DRONC	DRONC	iPSC	Alt. Lineage 1	hca_GSE129096_DRONC_AAGGACATAGTC_1_Rep2	hca_GSE129096_DRONC_TTATGCTGGCAC_7_Rep2	0.4203378382941295
842	DRONC	DROP	Alt. Lineage 1	Alt. Lineage 2	hca_GSE129096_DRONC_TTATGCTGGCAC_7_Rep2	hca_GSE129096_DROP_AGGATTCGTTCA_7_Rep2	0.9632635903081017
843	DRONC	DRONC	Cardiac Progenitor	Alt. Lineage 1	hca_GSE129096_DRONC_CACCTCCATTCT_3_Rep1	hca_GSE129096_DRONC_TTATGCTGGCAC_7_Rep2	0.3077911264071236
844	DRONC	DRONC	Cardiac Progenitor	Alt. Lineage 1	hca_GSE129096_DRONC_GACGCATCGACT_3_Rep2	hca_GSE129096_DRONC_TTATGCTGGCAC_7_Rep2	0.3376561058843093
845	DRONC	DROP	Alt. Lineage 1	iPSC	hca_GSE129096_DRONC_TTATGCTGGCAC_7_Rep2	hca_GSE129096_DROP_GGCCATGAGATT_1_Rep1	0.38720978007063556
846	DRONC	DROP	Alt. Lineage 1	Cardiomyocyte 1	hca_GSE129096_DRONC_TTATGCTGGCAC_7_Rep2	hca_GSE129096_DROP_TATCATTCCCGT_15_Rep2	0.5063652326617438
847	DRONC	DROP	Alt. Lineage 1	Cardiomyocyte 1	hca_GSE129096_DRONC_TTATGCTGGCAC_7_Rep2	hca_GSE129096_DROP_TTACCACCGGAC_15_Rep2	0.44040615277013817
848	DRONC	DROP	Alt. Lineage 1	Alt. Lineage 1	hca_GSE129096_DRONC_TTATGCTGGCAC_7_Rep2	hca_GSE129096_DROP_TGTAACGGTGGA_15_Rep2	0.3675696407065613
849	DRONC	DRONC	Cardiac Progenitor	Alt. Lineage 1	hca_GSE129096_DRONC_GGCTTCTCCCCT_3_Rep1	hca_GSE129096_DRONC_TTATGCTGGCAC_7_Rep2	0.5111646233870168
850	DRONC	DROP	Alt. Lineage 1	Alt. Lineage 1	hca_GSE129096_DRONC_TTATGCTGGCAC_7_Rep2	hca_GSE129096_DROP_ATCCACTTTTAA_15_Rep2	0.34541517998297566
851	DRONC	DRONC	Cardiac Progenitor	Alt. Lineage 1	hca_GSE129096_DRONC_CCGTGATAATTA_3_Rep1	hca_GSE129096_DRONC_TTATGCTGGCAC_7_Rep2	0.2963212216893718
852	DRONC	DRONC	Cardiomyocyte 2	Alt. Lineage 1	hca_GSE129096_DRONC_AATTCCTCCCCG_15_Rep2	hca_GSE129096_DRONC_TTATGCTGGCAC_7_Rep2	0.6022285233725451
853	DRONC	DROP	Alt. Lineage 1	Cardiomyocyte 1	hca_GSE129096_DRONC_TTATGCTGGCAC_7_Rep2	hca_GSE129096_DROP_TCCGTTGGAAAG_7_Rep2	0.5180926319024111
854	DRONC	DROP	Alt. Lineage 1	iPSC	hca_GSE129096_DRONC_TTATGCTGGCAC_7_Rep2	hca_GSE129096_DROP_TTCCGTGCGTAT_0_Rep1	0.41358531991313496
855	DRONC	DRONC	Cardiomyocyte 1	Alt. Lineage 1	hca_GSE129096_DRONC_CCACCTCGACAG_7_Rep1	hca_GSE129096_DRONC_TTATGCTGGCAC_7_Rep2	0.5363700772892999
856	DRONC	DROP	Alt. Lineage 1	Cardiac Progenitor	hca_GSE129096_DRONC_TTATGCTGGCAC_7_Rep2	hca_GSE129096_DROP_GATGCCGTAATC_3_Rep1	0.32420197991160804
857	DRONC	DRONC	Alt. Lineage 1	Alt. Lineage 1	hca_GSE129096_DRONC_TGAGGCTGGTCG_7_Rep2	hca_GSE129096_DRONC_TTATGCTGGCAC_7_Rep2	0.94081578328954
858	DRONC	DRONC	Cardiomyocyte 1	Alt. Lineage 1	hca_GSE129096_DRONC_CCTCCGCTCCGG_7_Rep1	hca_GSE129096_DRONC_TTATGCTGGCAC_7_Rep2	0.5075595944713043
859	DRONC	DROP	Alt. Lineage 1	Cardiac Progenitor	hca_GSE129096_DRONC_TTATGCTGGCAC_7_Rep2	hca_GSE129096_DROP_CGGAGGAGATTT_7_Rep2	0.5095795301680445
860	DRONC	DRONC	Cardiomyocyte 2	Alt. Lineage 1	hca_GSE129096_DRONC_CAATTATGCTAC_15_Rep2	hca_GSE129096_DRONC_TTATGCTGGCAC_7_Rep2	0.5933172925088626
861	DRONC	DRONC	iPSC	Alt. Lineage 1	hca_GSE129096_DRONC_AGGAATGGGATA_0_Rep1	hca_GSE129096_DRONC_TTATGCTGGCAC_7_Rep2	0.5097861053030894
862	DRONC	DROP	Alt. Lineage 1	Cardiac Progenitor	hca_GSE129096_DRONC_TTATGCTGGCAC_7_Rep2	hca_GSE129096_DROP_CTGGCCAAAATT_3_Rep1	0.36842092412871597
863	DRONC	DROP	Alt. Lineage 1	iPSC	hca_GSE129096_DRONC_TTATGCTGGCAC_7_Rep2	hca_GSE129096_DROP_TTAGCTTCGTTG_1_Rep2	0.41678273452176773
864	DRONC	DRONC	Cardiomyocyte 2	Alt. Lineage 1	hca_GSE129096_DRONC_TACGCAGAGGTA_15_Rep2	hca_GSE129096_DRONC_TTATGCTGGCAC_7_Rep2	0.5044501996090826
865	DRONC	DROP	Alt. Lineage 1	Alt. Lineage 1	hca_GSE129096_DRONC_TTATGCTGGCAC_7_Rep2	hca_GSE129096_DROP_CACAGCGACAGG_7_Rep2	0.3892014437319776
866	DRONC	DRONC	Cardiomyocyte 2	Alt. Lineage 1	hca_GSE129096_DRONC_GTCGTCCCACCA_15_Rep2	hca_GSE129096_DRONC_TTATGCTGGCAC_7_Rep2	0.6114952209790577
867	DRONC	DRONC	Cardiomyocyte 1	Alt. Lineage 1	hca_GSE129096_DRONC_CCGTAGTTTAGG_7_Rep1	hca_GSE129096_DRONC_TTATGCTGGCAC_7_Rep2	0.5388174558075174
868	DRONC	DRONC	iPSC	Alt. Lineage 1	hca_GSE129096_DRONC_TACTCCGGTACG_0_Rep2	hca_GSE129096_DRONC_TTATGCTGGCAC_7_Rep2	0.4006373739107204
869	DRONC	DRONC	iPSC	Alt. Lineage 1	hca_GSE129096_DRONC_ATTCTTATACCA_0_Rep1	hca_GSE129096_DRONC_TTATGCTGGCAC_7_Rep2	0.4870309415683429
870	DRONC	DROP	Alt. Lineage 1	Cardiomyocyte 1	hca_GSE129096_DRONC_TTATGCTGGCAC_7_Rep2	hca_GSE129096_DROP_GATTACCGTAAA_15_Rep2	0.47090842465155625
871	DRONC	DRONC	Cardiomyocyte 1	Alt. Lineage 1	hca_GSE129096_DRONC_TGTTACTTATTT_7_Rep1	hca_GSE129096_DRONC_TTATGCTGGCAC_7_Rep2	0.5584937534546053
872	DRONC	DRONC	Cardiomyocyte 2	Alt. Lineage 1	hca_GSE129096_DRONC_ATCTAAACTTGC_15_Rep2	hca_GSE129096_DRONC_TTATGCTGGCAC_7_Rep2	0.5691465935221726
873	DRONC	DROP	Alt. Lineage 1	Cardiomyocyte 1	hca_GSE129096_DRONC_TTATGCTGGCAC_7_Rep2	hca_GSE129096_DROP_CTGCATGTCAGG_15_Rep2	0.4259887973752753
874	DRONC	DROP	Alt. Lineage 1	Cardiomyocyte 2	hca_GSE129096_DRONC_TTATGCTGGCAC_7_Rep2	hca_GSE129096_DROP_ATATCCCAATGA_15_Rep2	0.4812311605591715
875	DRONC	DRONC	Cardiac Progenitor	Alt. Lineage 1	hca_GSE129096_DRONC_GGCTTACTGTTT_3_Rep1	hca_GSE129096_DRONC_TTATGCTGGCAC_7_Rep2	0.30138309783075057
876	DRONC	DRONC	iPSC	Alt. Lineage 1	hca_GSE129096_DRONC_GGGCCTTTGAAA_3_Rep2	hca_GSE129096_DRONC_TTATGCTGGCAC_7_Rep2	0.35005493582434644
877	DRONC	DROP	Alt. Lineage 1	Cardiac Progenitor	hca_GSE129096_DRONC_TTATGCTGGCAC_7_Rep2	hca_GSE129096_DROP_GGTACCTACTTG_3_Rep2	0.31696498462023137
878	DRONC	DROP	Alt. Lineage 1	Cardiomyocyte 1	hca_GSE129096_DRONC_TTATGCTGGCAC_7_Rep2	hca_GSE129096_DROP_ATGACATTTCTG_15_Rep2	0.45829322083035784
879	DRONC	DRONC	iPSC	Alt. Lineage 1	hca_GSE129096_DRONC_CTCAAGCCATTT_0_Rep1	hca_GSE129096_DRONC_TTATGCTGGCAC_7_Rep2	0.47972254714171236
880	DRONC	DROP	Alt. Lineage 1	Cardiomyocyte 2	hca_GSE129096_DRONC_TTATGCTGGCAC_7_Rep2	hca_GSE129096_DROP_ATTCGTATCAAC_15_Rep2	0.5407490966804871
881	DRONC	DRONC	Cardiac Progenitor	Alt. Lineage 1	hca_GSE129096_DRONC_GGTTTGAAGGCT_3_Rep1	hca_GSE129096_DRONC_TTATGCTGGCAC_7_Rep2	0.4682226181674698
882	DRONC	DRONC	Alt. Lineage 1	Cardiomyocyte 1	hca_GSE129096_DRONC_TTATGCTGGCAC_7_Rep2	hca_GSE129096_DRONC_TTTATGTCGCGC_7_Rep1	0.5175009076467131
883	DRONC	DROP	Alt. Lineage 1	Alt. Lineage 2	hca_GSE129096_DRONC_TTATGCTGGCAC_7_Rep2	hca_GSE129096_DROP_CTGTCAGGTTAG_7_Rep2	0.9612541994979039
884	DRONC	DROP	Alt. Lineage 1	Cardiomyocyte 2	hca_GSE129096_DRONC_TTATGCTGGCAC_7_Rep2	hca_GSE129096_DROP_TTCGGCTATCAT_15_Rep2	0.4857712406057373
885	DRONC	DROP	Alt. Lineage 1	Cardiomyocyte 2	hca_GSE129096_DRONC_TTATGCTGGCAC_7_Rep2	hca_GSE129096_DROP_GCCGCGCTCTTG_15_Rep2	0.5050427344895144
886	DRONC	DROP	Alt. Lineage 1	Alt. Lineage 2	hca_GSE129096_DRONC_TTATGCTGGCAC_7_Rep2	hca_GSE129096_DROP_CCTTAAGCTACC_7_Rep2	0.9662118079280757
887	DRONC	DRONC	Alt. Lineage 1	Alt. Lineage 1	hca_GSE129096_DRONC_TGCCCGAGAGAG_7_Rep2	hca_GSE129096_DRONC_TTATGCTGGCAC_7_Rep2	0.9380076152001884
888	DRONC	DROP	Alt. Lineage 1	Alt. Lineage 1	hca_GSE129096_DRONC_TTATGCTGGCAC_7_Rep2	hca_GSE129096_DROP_GCCATGTGTCGC_15_Rep2	0.3334362686931577
889	DRONC	DROP	Alt. Lineage 1	Cardiomyocyte 1	hca_GSE129096_DRONC_TTATGCTGGCAC_7_Rep2	hca_GSE129096_DROP_TTCGTAAGAGTC_7_Rep2	0.5176508325367204
890	DRONC	DROP	Alt. Lineage 1	Cardiomyocyte 1	hca_GSE129096_DRONC_TTATGCTGGCAC_7_Rep2	hca_GSE129096_DROP_TCCATAACAAAA_15_Rep2	0.4539314549909359
891	DRONC	DROP	Alt. Lineage 1	Alt. Lineage 2	hca_GSE129096_DRONC_TTATGCTGGCAC_7_Rep2	hca_GSE129096_DROP_GGCCACGCGCTT_7_Rep2	0.9609803913390706
892	DRONC	DRONC	Alt. Lineage 1	Alt. Lineage 1	hca_GSE129096_DRONC_GTTTGTGATATG_7_Rep2	hca_GSE129096_DRONC_TTATGCTGGCAC_7_Rep2	0.950119836677704
893	DRONC	DRONC	Cardiomyocyte 2	Alt. Lineage 1	hca_GSE129096_DRONC_TATCGCGGCGAG_15_Rep2	hca_GSE129096_DRONC_TTATGCTGGCAC_7_Rep2	0.49830561452800093
894	DRONC	DRONC	iPSC	Alt. Lineage 1	hca_GSE129096_DRONC_CCAGAAGGCGCT_0_Rep1	hca_GSE129096_DRONC_TTATGCTGGCAC_7_Rep2	0.5419034061623956
895	DRONC	DROP	Alt. Lineage 1	Cardiac Progenitor	hca_GSE129096_DRONC_TTATGCTGGCAC_7_Rep2	hca_GSE129096_DROP_TTCTTAGAATTC_3_Rep2	0.3664864277875627
896	DRONC	DROP	Alt. Lineage 1	Cardiomyocyte 2	hca_GSE129096_DRONC_TTATGCTGGCAC_7_Rep2	hca_GSE129096_DROP_CTTGCTGTCGAT_15_Rep2	0.476021906331896
897	DRONC	DRONC	Alt. Lineage 1	Alt. Lineage 1	hca_GSE129096_DRONC_TATAGTGTACCC_7_Rep2	hca_GSE129096_DRONC_TTATGCTGGCAC_7_Rep2	0.8946486361425791
898	DRONC	DRONC	Cardiomyocyte 2	Alt. Lineage 1	hca_GSE129096_DRONC_TTAGGTTCGCGA_15_Rep2	hca_GSE129096_DRONC_TTATGCTGGCAC_7_Rep2	0.6451610530816386
899	DRONC	DRONC	iPSC	Alt. Lineage 1	hca_GSE129096_DRONC_CTGGTAGACTGA_1_Rep2	hca_GSE129096_DRONC_TTATGCTGGCAC_7_Rep2	0.38732607043059364
900	DRONC	DROP	Alt. Lineage 1	Cardiomyocyte 1	hca_GSE129096_DRONC_TTATGCTGGCAC_7_Rep2	hca_GSE129096_DROP_GCAGTTATATCA_15_Rep2	0.45056458256431264
901	DRONC	DROP	Alt. Lineage 1	Cardiomyocyte 2	hca_GSE129096_DRONC_TTATGCTGGCAC_7_Rep2	hca_GSE129096_DROP_CATACAGGAAGT_15_Rep2	0.4677277285681257
902	DRONC	DROP	Alt. Lineage 1	iPSC	hca_GSE129096_DRONC_TTATGCTGGCAC_7_Rep2	hca_GSE129096_DROP_AGGTCAAGGATA_0_Rep2	0.42342047550569206
903	DRONC	DROP	Alt. Lineage 1	iPSC	hca_GSE129096_DRONC_TTATGCTGGCAC_7_Rep2	hca_GSE129096_DROP_CAGGCAACCGAT_3_Rep2	0.38354320584030044
904	DRONC	DRONC	Alt. Lineage 1	Alt. Lineage 1	hca_GSE129096_DRONC_TTACAGATCCGT_7_Rep2	hca_GSE129096_DRONC_TTATGCTGGCAC_7_Rep2	0.947459552264852
905	DRONC	DROP	Alt. Lineage 1	Alt. Lineage 2	hca_GSE129096_DRONC_TTATGCTGGCAC_7_Rep2	hca_GSE129096_DROP_TTAGATTAGCTT_7_Rep2	0.9407742560757497
906	DRONC	DRONC	Alt. Lineage 1	Alt. Lineage 1	hca_GSE129096_DRONC_TTAACAGTCACC_7_Rep2	hca_GSE129096_DRONC_TTATGCTGGCAC_7_Rep2	0.9526902415092634
907	DRONC	DRONC	Cardiac Progenitor	Alt. Lineage 1	hca_GSE129096_DRONC_GATTTAACTTGA_3_Rep1	hca_GSE129096_DRONC_TTATGCTGGCAC_7_Rep2	0.33979251495791685
908	DRONC	DRONC	Cardiomyocyte 2	Alt. Lineage 1	hca_GSE129096_DRONC_AGTCGAATTGTA_15_Rep2	hca_GSE129096_DRONC_TTATGCTGGCAC_7_Rep2	0.5744583017195597
909	DRONC	DROP	Alt. Lineage 1	Cardiac Progenitor	hca_GSE129096_DRONC_TTATGCTGGCAC_7_Rep2	hca_GSE129096_DROP_ATCGTCCCTCGG_3_Rep1	0.43369550559071746
910	DRONC	DRONC	Alt. Lineage 1	Alt. Lineage 1	hca_GSE129096_DRONC_ACGTTCATTTCG_7_Rep2	hca_GSE129096_DRONC_TTATGCTGGCAC_7_Rep2	0.9588138290041927
911	DRONC	DROP	Alt. Lineage 1	Cardiac Progenitor	hca_GSE129096_DRONC_TTATGCTGGCAC_7_Rep2	hca_GSE129096_DROP_TAGGAAAACCAC_3_Rep2	0.36450993460300096
912	DRONC	DRONC	Alt. Lineage 1	Cardiomyocyte 1	hca_GSE129096_DRONC_TTATGCTGGCAC_7_Rep2	hca_GSE129096_DRONC_TTCTCTTGATGT_7_Rep1	0.5450124923355618
913	DRONC	DROP	Alt. Lineage 1	iPSC	hca_GSE129096_DRONC_TTATGCTGGCAC_7_Rep2	hca_GSE129096_DROP_ATTCCTGCCGAG_1_Rep2	0.40652768888561486
914	DRONC	DROP	Alt. Lineage 1	Cardiomyocyte 1	hca_GSE129096_DRONC_TTATGCTGGCAC_7_Rep2	hca_GSE129096_DROP_TTCCCTGGCATG_15_Rep2	0.4608973931170668
915	DRONC	DROP	Alt. Lineage 1	Cardiomyocyte 2	hca_GSE129096_DRONC_TTATGCTGGCAC_7_Rep2	hca_GSE129096_DROP_TTCCACCCAGAC_15_Rep2	0.4574569490151593
916	DRONC	DRONC	Alt. Lineage 1	Alt. Lineage 1	hca_GSE129096_DRONC_CATGCCCTCACC_7_Rep2	hca_GSE129096_DRONC_TTATGCTGGCAC_7_Rep2	0.5610428979451437
917	DRONC	DRONC	Alt. Lineage 1	Alt. Lineage 1	hca_GSE129096_DRONC_CCATTCGAAGAC_7_Rep2	hca_GSE129096_DRONC_TTATGCTGGCAC_7_Rep2	0.9258887628457785
918	DRONC	DRONC	Cardiomyocyte 2	Alt. Lineage 1	hca_GSE129096_DRONC_ACGATGAGTCTG_15_Rep2	hca_GSE129096_DRONC_TTATGCTGGCAC_7_Rep2	0.5839561105003103
919	DRONC	DRONC	Cardiomyocyte 2	Alt. Lineage 1	hca_GSE129096_DRONC_ACCAATATCGTC_15_Rep2	hca_GSE129096_DRONC_TTATGCTGGCAC_7_Rep2	0.5568828155957847
920	DRONC	DRONC	Alt. Lineage 1	Alt. Lineage 1	hca_GSE129096_DRONC_TTATGCTGGCAC_7_Rep2	hca_GSE129096_DRONC_TTCTTCACTAGA_7_Rep2	0.7106466376440264
921	DRONC	DRONC	Cardiomyocyte 2	Alt. Lineage 1	hca_GSE129096_DRONC_AGTCTCGCCACA_15_Rep2	hca_GSE129096_DRONC_TTATGCTGGCAC_7_Rep2	0.6287414496140621
922	DRONC	DROP	Alt. Lineage 1	Alt. Lineage 2	hca_GSE129096_DRONC_TTATGCTGGCAC_7_Rep2	hca_GSE129096_DROP_CTGCACCCTCTG_7_Rep2	0.9350987595098078
923	DRONC	DROP	Alt. Lineage 1	Alt. Lineage 2	hca_GSE129096_DRONC_TTATGCTGGCAC_7_Rep2	hca_GSE129096_DROP_GTGGACGCCCAC_7_Rep2	0.9607777153762416
924	DRONC	DROP	Alt. Lineage 1	Alt. Lineage 2	hca_GSE129096_DRONC_TTATGCTGGCAC_7_Rep2	hca_GSE129096_DROP_TTCTCAGGCTAA_7_Rep2	0.9510464667110188
925	DRONC	DROP	Alt. Lineage 1	Cardiomyocyte 2	hca_GSE129096_DRONC_TTATGCTGGCAC_7_Rep2	hca_GSE129096_DROP_CGTGAAATAGCT_15_Rep2	0.4845379555677245
926	DRONC	DRONC	Alt. Lineage 1	Alt. Lineage 1	hca_GSE129096_DRONC_GTAAGAGAGGTG_7_Rep2	hca_GSE129096_DRONC_TTATGCTGGCAC_7_Rep2	0.950660885052483
927	DRONC	DRONC	iPSC	Alt. Lineage 1	hca_GSE129096_DRONC_GAACAACTGTCT_1_Rep2	hca_GSE129096_DRONC_TTATGCTGGCAC_7_Rep2	0.3988326028742213
928	DRONC	DRONC	Alt. Lineage 1	Alt. Lineage 1	hca_GSE129096_DRONC_TCCCAGGCTAGA_7_Rep2	hca_GSE129096_DRONC_TTATGCTGGCAC_7_Rep2	0.9675334042320265
929	DRONC	DRONC	Cardiac Progenitor	Alt. Lineage 1	hca_GSE129096_DRONC_GTGAATTAGTCC_3_Rep1	hca_GSE129096_DRONC_TTATGCTGGCAC_7_Rep2	0.38758770433763434
930	DRONC	DRONC	Alt. Lineage 1	Alt. Lineage 1	hca_GSE129096_DRONC_TCTCAGACACGA_7_Rep2	hca_GSE129096_DRONC_TTATGCTGGCAC_7_Rep2	0.8797765584575713
931	DRONC	DRONC	Cardiomyocyte 1	Alt. Lineage 1	hca_GSE129096_DRONC_GAGAAAACAGAA_7_Rep1	hca_GSE129096_DRONC_TTATGCTGGCAC_7_Rep2	0.5330339855002816
932	DRONC	DRONC	Cardiomyocyte 2	Alt. Lineage 1	hca_GSE129096_DRONC_ACTACCTAAGGA_15_Rep2	hca_GSE129096_DRONC_TTATGCTGGCAC_7_Rep2	0.7091869718182355
933	DRONC	DROP	Alt. Lineage 1	Cardiomyocyte 2	hca_GSE129096_DRONC_TTATGCTGGCAC_7_Rep2	hca_GSE129096_DROP_TTAGAAATGACA_15_Rep2	0.46911260375478825
934	DRONC	DRONC	Alt. Lineage 1	Cardiomyocyte 2	hca_GSE129096_DRONC_TTATGCTGGCAC_7_Rep2	hca_GSE129096_DRONC_TTGGTATCTGCT_15_Rep2	0.5827051022216339
935	DRONC	DROP	Alt. Lineage 1	iPSC	hca_GSE129096_DRONC_TTATGCTGGCAC_7_Rep2	hca_GSE129096_DROP_GCCGTTCTGGCT_1_Rep2	0.40331454922401433
936	DRONC	DRONC	Alt. Lineage 1	Alt. Lineage 1	hca_GSE129096_DRONC_ACTAATCCAGGC_7_Rep2	hca_GSE129096_DRONC_TTATGCTGGCAC_7_Rep2	0.7099263470820998
937	DRONC	DRONC	Cardiac Progenitor	Alt. Lineage 1	hca_GSE129096_DRONC_TACTGCATCCCC_3_Rep1	hca_GSE129096_DRONC_TTATGCTGGCAC_7_Rep2	0.3007433214083255
938	DRONC	DROP	Alt. Lineage 1	iPSC	hca_GSE129096_DRONC_TTATGCTGGCAC_7_Rep2	hca_GSE129096_DROP_TCGCCGCTACAG_1_Rep2	0.4139964066089963
939	DRONC	DRONC	Alt. Lineage 1	Alt. Lineage 1	hca_GSE129096_DRONC_GACGGCTTTTCG_7_Rep2	hca_GSE129096_DRONC_TTATGCTGGCAC_7_Rep2	0.5103986865582332
940	DRONC	DRONC	Cardiomyocyte 2	Alt. Lineage 1	hca_GSE129096_DRONC_GCTGGCAATCTG_15_Rep2	hca_GSE129096_DRONC_TTATGCTGGCAC_7_Rep2	0.619750928679319
941	DRONC	DRONC	iPSC	Alt. Lineage 1	hca_GSE129096_DRONC_ATTTAGCTGTCT_1_Rep2	hca_GSE129096_DRONC_TTATGCTGGCAC_7_Rep2	0.37832939023954093
942	DRONC	DRONC	Cardiomyocyte 2	Alt. Lineage 1	hca_GSE129096_DRONC_GAGCACTCGGAG_15_Rep2	hca_GSE129096_DRONC_TTATGCTGGCAC_7_Rep2	0.5281806383800997
943	DRONC	DRONC	iPSC	Alt. Lineage 1	hca_GSE129096_DRONC_CCCTCGTTAATT_0_Rep1	hca_GSE129096_DRONC_TTATGCTGGCAC_7_Rep2	0.43258058499465313
944	DRONC	DROP	Alt. Lineage 1	Cardiomyocyte 1	hca_GSE129096_DRONC_TTATGCTGGCAC_7_Rep2	hca_GSE129096_DROP_GCTTAACGTCCA_15_Rep2	0.5438286517571869
945	DRONC	DROP	Alt. Lineage 1	Cardiomyocyte 1	hca_GSE129096_DRONC_TTATGCTGGCAC_7_Rep2	hca_GSE129096_DROP_ACCCAAAGGTTG_15_Rep2	0.5179288407403788
946	DRONC	DRONC	Alt. Lineage 1	Alt. Lineage 1	hca_GSE129096_DRONC_GTATCCAACATA_7_Rep2	hca_GSE129096_DRONC_TTATGCTGGCAC_7_Rep2	0.850282484288946
947	DRONC	DRONC	Cardiac Progenitor	Alt. Lineage 1	hca_GSE129096_DRONC_AAACGACAATTC_3_Rep2	hca_GSE129096_DRONC_TTATGCTGGCAC_7_Rep2	0.36400561977545254
948	DRONC	DRONC	Alt. Lineage 1	Cardiac Progenitor	hca_GSE129096_DRONC_TTATGCTGGCAC_7_Rep2	hca_GSE129096_DRONC_TTTAAATCATCC_3_Rep1	0.4313118880448207
949	DRONC	DRONC	iPSC	Alt. Lineage 1	hca_GSE129096_DRONC_CTATAGATTATT_1_Rep2	hca_GSE129096_DRONC_TTATGCTGGCAC_7_Rep2	0.384918171511507
950	DRONC	DROP	Alt. Lineage 1	Alt. Lineage 2	hca_GSE129096_DRONC_TTATGCTGGCAC_7_Rep2	hca_GSE129096_DROP_GGCTCTGACCTT_7_Rep2	0.9493134934644905
951	DRONC	DROP	Alt. Lineage 1	Cardiomyocyte 2	hca_GSE129096_DRONC_TTATGCTGGCAC_7_Rep2	hca_GSE129096_DROP_TCCGCACAATCG_15_Rep2	0.49267742574067175
952	DRONC	DRONC	Alt. Lineage 1	Alt. Lineage 1	hca_GSE129096_DRONC_CGCAGATAATCT_7_Rep2	hca_GSE129096_DRONC_TTATGCTGGCAC_7_Rep2	0.9109263184748783
953	DRONC	DRONC	iPSC	Alt. Lineage 1	hca_GSE129096_DRONC_GCTTTATTATGA_0_Rep1	hca_GSE129096_DRONC_TTATGCTGGCAC_7_Rep2	0.5572873426116136
954	DRONC	DROP	Alt. Lineage 1	Alt. Lineage 2	hca_GSE129096_DRONC_TTATGCTGGCAC_7_Rep2	hca_GSE129096_DROP_TCATCTAGTCTT_7_Rep2	0.9542811934341107
955	DRONC	DRONC	Cardiomyocyte 2	Alt. Lineage 1	hca_GSE129096_DRONC_ACATATTCGATC_15_Rep2	hca_GSE129096_DRONC_TTATGCTGGCAC_7_Rep2	0.6565370447377328
956	DRONC	DRONC	Cardiac Progenitor	Alt. Lineage 1	hca_GSE129096_DRONC_ACGTCCATCTGC_3_Rep1	hca_GSE129096_DRONC_TTATGCTGGCAC_7_Rep2	0.3934155591056647
957	DRONC	DRONC	Cardiomyocyte 2	Alt. Lineage 1	hca_GSE129096_DRONC_ATACTGCATCGG_15_Rep2	hca_GSE129096_DRONC_TTATGCTGGCAC_7_Rep2	0.6143081197527348
958	DRONC	DROP	Alt. Lineage 1	Cardiomyocyte 1	hca_GSE129096_DRONC_TTATGCTGGCAC_7_Rep2	hca_GSE129096_DROP_CATTACTATCAC_15_Rep2	0.5692898837149322
959	DRONC	DROP	Alt. Lineage 1	Cardiomyocyte 2	hca_GSE129096_DRONC_TTATGCTGGCAC_7_Rep2	hca_GSE129096_DROP_TCAGGAATCTGG_15_Rep2	0.5192596537270299
960	DRONC	DROP	Alt. Lineage 1	iPSC	hca_GSE129096_DRONC_TTATGCTGGCAC_7_Rep2	hca_GSE129096_DROP_CCGACATGTGTT_0_Rep2	0.4064741088403695
961	DRONC	DRONC	iPSC	Alt. Lineage 1	hca_GSE129096_DRONC_GCAACTCAAGTC_0_Rep2	hca_GSE129096_DRONC_TTATGCTGGCAC_7_Rep2	0.4176053803870241
962	DRONC	DRONC	Alt. Lineage 1	Alt. Lineage 1	hca_GSE129096_DRONC_TCAGTATTTGTA_7_Rep2	hca_GSE129096_DRONC_TTATGCTGGCAC_7_Rep2	0.8605607982397363
963	DRONC	DRONC	iPSC	Alt. Lineage 1	hca_GSE129096_DRONC_CATTAACCTCCC_0_Rep2	hca_GSE129096_DRONC_TTATGCTGGCAC_7_Rep2	0.446462054287325
964	DRONC	DRONC	Cardiomyocyte 2	Alt. Lineage 1	hca_GSE129096_DRONC_GAGGCTCGCATA_15_Rep2	hca_GSE129096_DRONC_TTATGCTGGCAC_7_Rep2	0.42248184893650864
965	DRONC	DROP	Alt. Lineage 1	Alt. Lineage 2	hca_GSE129096_DRONC_TTATGCTGGCAC_7_Rep2	hca_GSE129096_DROP_CATTCGAACCTT_7_Rep2	0.9662495746542239
966	DRONC	DRONC	iPSC	Alt. Lineage 1	hca_GSE129096_DRONC_AACTAACGCCAA_0_Rep2	hca_GSE129096_DRONC_TTATGCTGGCAC_7_Rep2	0.41985211126090427
967	DRONC	DRONC	Cardiomyocyte 2	Alt. Lineage 1	hca_GSE129096_DRONC_ATGTTCTGAAGC_15_Rep2	hca_GSE129096_DRONC_TTATGCTGGCAC_7_Rep2	0.6038685893061118
968	DRONC	DRONC	Alt. Lineage 1	iPSC	hca_GSE129096_DRONC_TTATGCTGGCAC_7_Rep2	hca_GSE129096_DRONC_TTTGGATGCTTT_3_Rep2	0.4050703881267319
969	DRONC	DRONC	Alt. Lineage 1	Alt. Lineage 1	hca_GSE129096_DRONC_CCTTATTCGCCT_7_Rep2	hca_GSE129096_DRONC_TTATGCTGGCAC_7_Rep2	0.9197601732913587
970	DRONC	DROP	Alt. Lineage 1	Alt. Lineage 2	hca_GSE129096_DRONC_TTATGCTGGCAC_7_Rep2	hca_GSE129096_DROP_TTAGAGGGCACA_7_Rep2	0.9497772454546964
971	DRONC	DROP	Alt. Lineage 1	Cardiomyocyte 2	hca_GSE129096_DRONC_TTATGCTGGCAC_7_Rep2	hca_GSE129096_DROP_CCTCGCGTGGTT_15_Rep2	0.5602291426529298
972	DRONC	DROP	Alt. Lineage 1	Alt. Lineage 2	hca_GSE129096_DRONC_TTATGCTGGCAC_7_Rep2	hca_GSE129096_DROP_GAAGCAGCAGTC_7_Rep2	0.800953122134109
973	DRONC	DRONC	Cardiac Progenitor	Alt. Lineage 1	hca_GSE129096_DRONC_AAAGTTTTTTTT_3_Rep2	hca_GSE129096_DRONC_TTATGCTGGCAC_7_Rep2	0.4829848278782092
974	DRONC	DRONC	Cardiac Progenitor	Alt. Lineage 1	hca_GSE129096_DRONC_CGGAACTTAATT_3_Rep1	hca_GSE129096_DRONC_TTATGCTGGCAC_7_Rep2	0.34889917628026357
975	DRONC	DROP	Alt. Lineage 1	Alt. Lineage 2	hca_GSE129096_DRONC_TTATGCTGGCAC_7_Rep2	hca_GSE129096_DROP_TGGCACGCCGTG_7_Rep2	0.9223697891136886
976	DRONC	DRONC	Cardiomyocyte 1	Alt. Lineage 1	hca_GSE129096_DRONC_GGGCAGGCGTAG_7_Rep1	hca_GSE129096_DRONC_TTATGCTGGCAC_7_Rep2	0.596940836417746
977	DRONC	DROP	Alt. Lineage 1	Cardiomyocyte 2	hca_GSE129096_DRONC_TTATGCTGGCAC_7_Rep2	hca_GSE129096_DROP_AAATAAATCTAA_15_Rep2	0.6321579173691791
978	DRONC	DRONC	Alt. Lineage 1	Alt. Lineage 1	hca_GSE129096_DRONC_GTTTGTGATATA_7_Rep2	hca_GSE129096_DRONC_TTATGCTGGCAC_7_Rep2	0.8039558477468733
979	DRONC	DRONC	Cardiac Progenitor	Alt. Lineage 1	hca_GSE129096_DRONC_AGCTTGAGAACT_3_Rep1	hca_GSE129096_DRONC_TTATGCTGGCAC_7_Rep2	0.3375291885163857
980	DRONC	DROP	Alt. Lineage 1	Cardiomyocyte 2	hca_GSE129096_DRONC_TTATGCTGGCAC_7_Rep2	hca_GSE129096_DROP_CTTCGTCCGAAT_15_Rep2	0.48978992376263575
981	DRONC	DROP	Alt. Lineage 1	iPSC	hca_GSE129096_DRONC_TTATGCTGGCAC_7_Rep2	hca_GSE129096_DROP_CGTTCACGACAA_3_Rep2	0.36956196378530515
982	DRONC	DRONC	iPSC	Alt. Lineage 1	hca_GSE129096_DRONC_CGACGGTTCATA_3_Rep2	hca_GSE129096_DRONC_TTATGCTGGCAC_7_Rep2	0.4644026377526065
983	DRONC	DRONC	Cardiac Progenitor	Alt. Lineage 1	hca_GSE129096_DRONC_GCATTCTAACGC_3_Rep2	hca_GSE129096_DRONC_TTATGCTGGCAC_7_Rep2	0.35679319918778374
984	DRONC	DRONC	Cardiomyocyte 2	Alt. Lineage 1	hca_GSE129096_DRONC_TACTATAAGCGC_15_Rep2	hca_GSE129096_DRONC_TTATGCTGGCAC_7_Rep2	0.5977538007954487
985	DRONC	DRONC	Cardiomyocyte 2	Alt. Lineage 1	hca_GSE129096_DRONC_ATTTTGGATAAT_15_Rep2	hca_GSE129096_DRONC_TTATGCTGGCAC_7_Rep2	0.5963778291747902
986	DRONC	DRONC	iPSC	Alt. Lineage 1	hca_GSE129096_DRONC_CTTTTGCGAAAT_0_Rep2	hca_GSE129096_DRONC_TTATGCTGGCAC_7_Rep2	0.4087299658772977
987	DRONC	DROP	Alt. Lineage 1	Alt. Lineage 2	hca_GSE129096_DRONC_TTATGCTGGCAC_7_Rep2	hca_GSE129096_DROP_TTACGTTTTCTG_7_Rep2	0.7029640445078192
988	DRONC	DROP	Alt. Lineage 1	Alt. Lineage 2	hca_GSE129096_DRONC_TTATGCTGGCAC_7_Rep2	hca_GSE129096_DROP_ATATTTGCCAAC_7_Rep2	0.9403194648444049
989	DRONC	DROP	Alt. Lineage 1	Cardiac Progenitor	hca_GSE129096_DRONC_TTATGCTGGCAC_7_Rep2	hca_GSE129096_DROP_GTTCATCTGTCT_3_Rep2	0.45190446141082696
990	DRONC	DRONC	Alt. Lineage 1	Cardiac Progenitor	hca_GSE129096_DRONC_TTATGCTGGCAC_7_Rep2	hca_GSE129096_DRONC_TTTCATTAAGAT_3_Rep2	0.333800183750246
991	DRONC	DRONC	Cardiomyocyte 2	Alt. Lineage 1	hca_GSE129096_DRONC_CCGGGACAAAAT_15_Rep2	hca_GSE129096_DRONC_TTATGCTGGCAC_7_Rep2	0.5167874541388443
992	DRONC	DROP	Alt. Lineage 1	Cardiomyocyte 1	hca_GSE129096_DRONC_TTATGCTGGCAC_7_Rep2	hca_GSE129096_DROP_GTGAAAGTAGCA_15_Rep2	0.46596646900581695
993	DRONC	DRONC	Cardiomyocyte 2	Alt. Lineage 1	hca_GSE129096_DRONC_TACTTTAAGAGC_15_Rep2	hca_GSE129096_DRONC_TTATGCTGGCAC_7_Rep2	0.6689578785117443
994	DRONC	DRONC	Alt. Lineage 1	Alt. Lineage 1	hca_GSE129096_DRONC_ACATTTACTCCC_7_Rep2	hca_GSE129096_DRONC_TTATGCTGGCAC_7_Rep2	0.9182268587452953
995	DRONC	DRONC	Alt. Lineage 1	Alt. Lineage 1	hca_GSE129096_DRONC_TTATGCTGGCAC_7_Rep2	hca_GSE129096_DRONC_TTTGCCCGTCGA_7_Rep2	0.9557215817703772
996	DRONC	DRONC	Alt. Lineage 1	Cardiomyocyte 2	hca_GSE129096_DRONC_TTATGCTGGCAC_7_Rep2	hca_GSE129096_DRONC_TTTTAGCTAACT_15_Rep2	0.5695280294236154
997	DRONC	DRONC	Alt. Lineage 1	Cardiomyocyte 2	hca_GSE129096_DRONC_TTATGCTGGCAC_7_Rep2	hca_GSE129096_DRONC_TTCCCCAGGTTC_15_Rep2	0.5742689618973034
998	DRONC	DRONC	iPSC	Alt. Lineage 1	hca_GSE129096_DRONC_AGCACGAATACT_0_Rep1	hca_GSE129096_DRONC_TTATGCTGGCAC_7_Rep2	0.4484439967027225
999	DRONC	DRONC	iPSC	Alt. Lineage 1	hca_GSE129096_DRONC_AACCGAAAGGGA_1_Rep2	hca_GSE129096_DRONC_TTATGCTGGCAC_7_Rep2	0.46349436248097775
1000	DRONC	DRONC	Alt. Lineage 1	Alt. Lineage 1	hca_GSE129096_DRONC_TCTCACTCGAGA_7_Rep2	hca_GSE129096_DRONC_TTATGCTGGCAC_7_Rep2	0.9380174521691536
1001	DRONC	DRONC	Cardiomyocyte 2	Alt. Lineage 1	hca_GSE129096_DRONC_CCGCACCACGAA_15_Rep2	hca_GSE129096_DRONC_TTATGCTGGCAC_7_Rep2	0.5387368303373575
1002	DRONC	DRONC	Alt. Lineage 1	Alt. Lineage 1	hca_GSE129096_DRONC_CCATCAGACTGT_7_Rep2	hca_GSE129096_DRONC_TTATGCTGGCAC_7_Rep2	0.8962665860121022
1003	DRONC	DRONC	Alt. Lineage 1	Alt. Lineage 1	hca_GSE129096_DRONC_CTTAGTCGGCAG_7_Rep2	hca_GSE129096_DRONC_TTATGCTGGCAC_7_Rep2	0.8074557860893173
1004	DRONC	DRONC	Cardiomyocyte 2	Alt. Lineage 1	hca_GSE129096_DRONC_AATGCACTACCG_15_Rep2	hca_GSE129096_DRONC_TTATGCTGGCAC_7_Rep2	0.6291794381747484
1005	DRONC	DRONC	Cardiomyocyte 2	Alt. Lineage 1	hca_GSE129096_DRONC_GTGATTTTAGAA_15_Rep2	hca_GSE129096_DRONC_TTATGCTGGCAC_7_Rep2	0.5436134073818673
1006	DRONC	DRONC	Cardiomyocyte 2	Alt. Lineage 1	hca_GSE129096_DRONC_GCCATTGGATCT_15_Rep2	hca_GSE129096_DRONC_TTATGCTGGCAC_7_Rep2	0.6276039845824626
1007	DRONC	DRONC	Alt. Lineage 1	Alt. Lineage 1	hca_GSE129096_DRONC_TCAAAATTAGGC_7_Rep2	hca_GSE129096_DRONC_TTATGCTGGCAC_7_Rep2	0.9662116852532571
1008	DRONC	DRONC	Alt. Lineage 1	Alt. Lineage 1	hca_GSE129096_DRONC_GTGCGTGGTCAC_7_Rep2	hca_GSE129096_DRONC_TTATGCTGGCAC_7_Rep2	0.6600211883585587
1009	DRONC	DRONC	Alt. Lineage 1	Alt. Lineage 1	hca_GSE129096_DRONC_ACTCCGGTGAAG_7_Rep2	hca_GSE129096_DRONC_TTATGCTGGCAC_7_Rep2	0.948325445327779
1010	DRONC	DRONC	Cardiomyocyte 2	Alt. Lineage 1	hca_GSE129096_DRONC_GTTTATAATCGC_15_Rep2	hca_GSE129096_DRONC_TTATGCTGGCAC_7_Rep2	0.5393335114887128
1011	DRONC	DRONC	iPSC	Alt. Lineage 1	hca_GSE129096_DRONC_TACATGAGTCAT_0_Rep1	hca_GSE129096_DRONC_TTATGCTGGCAC_7_Rep2	0.4535480928290202
1012	DRONC	DRONC	Alt. Lineage 1	Alt. Lineage 1	hca_GSE129096_DRONC_TCGTTGGCATTC_7_Rep2	hca_GSE129096_DRONC_TTATGCTGGCAC_7_Rep2	0.8413528485294274
1013	DRONC	DRONC	Alt. Lineage 1	Alt. Lineage 1	hca_GSE129096_DRONC_TTATGCTGGCAC_7_Rep2	hca_GSE129096_DRONC_TTTGTTGAGAAC_7_Rep2	0.9592967628595096
1014	DRONC	DRONC	Cardiomyocyte 1	Alt. Lineage 1	hca_GSE129096_DRONC_CCCCGCGTACTA_7_Rep1	hca_GSE129096_DRONC_TTATGCTGGCAC_7_Rep2	0.5367287703473195
1015	DRONC	DRONC	Cardiomyocyte 1	Alt. Lineage 1	hca_GSE129096_DRONC_ATTCATCTTGTA_7_Rep1	hca_GSE129096_DRONC_TTATGCTGGCAC_7_Rep2	0.5641410090254293
1016	DRONC	DRONC	Cardiomyocyte 1	Alt. Lineage 1	hca_GSE129096_DRONC_GACATCAGATAG_7_Rep1	hca_GSE129096_DRONC_TTATGCTGGCAC_7_Rep2	0.5527140024063409
1017	DRONC	DRONC	Cardiomyocyte 2	Alt. Lineage 1	hca_GSE129096_DRONC_CGGCATAGCTAT_15_Rep2	hca_GSE129096_DRONC_TTATGCTGGCAC_7_Rep2	0.6471447529911654
1018	DRONC	DRONC	Alt. Lineage 1	Alt. Lineage 1	hca_GSE129096_DRONC_ACTGTAATATTG_7_Rep2	hca_GSE129096_DRONC_TTATGCTGGCAC_7_Rep2	0.8617756350992529
1019	DRONC	DRONC	Cardiomyocyte 1	Alt. Lineage 1	hca_GSE129096_DRONC_GCCCAAATCTTT_7_Rep1	hca_GSE129096_DRONC_TTATGCTGGCAC_7_Rep2	0.605099453128642
1020	DRONC	DRONC	Cardiomyocyte 2	Alt. Lineage 1	hca_GSE129096_DRONC_GTTTTGGGAGGC_15_Rep2	hca_GSE129096_DRONC_TTATGCTGGCAC_7_Rep2	0.7502081116209551
1021	DRONC	DRONC	Cardiomyocyte 2	Alt. Lineage 1	hca_GSE129096_DRONC_CTAGCCTCTTAA_15_Rep2	hca_GSE129096_DRONC_TTATGCTGGCAC_7_Rep2	0.6634359879723051
1022	DRONC	DRONC	iPSC	Alt. Lineage 1	hca_GSE129096_DRONC_CCCCAATCTTTC_3_Rep1	hca_GSE129096_DRONC_TTATGCTGGCAC_7_Rep2	0.41206662496445845
1023	DRONC	DRONC	Alt. Lineage 1	Alt. Lineage 1	hca_GSE129096_DRONC_AGCTCCGATCCT_7_Rep2	hca_GSE129096_DRONC_TTATGCTGGCAC_7_Rep2	0.9205109325261058
1024	DRONC	DRONC	Cardiomyocyte 2	Alt. Lineage 1	hca_GSE129096_DRONC_GCAGTAACTGTT_15_Rep2	hca_GSE129096_DRONC_TTATGCTGGCAC_7_Rep2	0.582559185894006
1025	DRONC	DRONC	Alt. Lineage 1	Alt. Lineage 1	hca_GSE129096_DRONC_GGTGATATGACG_7_Rep2	hca_GSE129096_DRONC_TTATGCTGGCAC_7_Rep2	0.9293927848702817
1026	DRONC	DRONC	Alt. Lineage 1	Alt. Lineage 1	hca_GSE129096_DRONC_TCACTAGGATAC_7_Rep2	hca_GSE129096_DRONC_TTATGCTGGCAC_7_Rep2	0.9222332099318964
1027	DRONC	DRONC	iPSC	Alt. Lineage 1	hca_GSE129096_DRONC_ATTTTGTTTTGA_0_Rep2	hca_GSE129096_DRONC_TTATGCTGGCAC_7_Rep2	0.4132561668311494
1028	DRONC	DRONC	Cardiomyocyte 2	Alt. Lineage 1	hca_GSE129096_DRONC_TGTCAACGCTCT_15_Rep2	hca_GSE129096_DRONC_TTATGCTGGCAC_7_Rep2	0.7982691648897153
1029	DRONC	DRONC	Cardiomyocyte 2	Alt. Lineage 1	hca_GSE129096_DRONC_CTCATATCCCTT_15_Rep2	hca_GSE129096_DRONC_TTATGCTGGCAC_7_Rep2	0.6383579036808315
1030	DRONC	DRONC	iPSC	Alt. Lineage 1	hca_GSE129096_DRONC_CCCCGACCGAGG_0_Rep2	hca_GSE129096_DRONC_TTATGCTGGCAC_7_Rep2	0.4373603791020766
1031	DRONC	DRONC	Alt. Lineage 1	Alt. Lineage 1	hca_GSE129096_DRONC_AACACTGGAGAT_7_Rep2	hca_GSE129096_DRONC_TTATGCTGGCAC_7_Rep2	0.7592696458325001
1032	DRONC	DRONC	Alt. Lineage 1	Alt. Lineage 1	hca_GSE129096_DRONC_ACCCACTCAATA_7_Rep2	hca_GSE129096_DRONC_TTATGCTGGCAC_7_Rep2	0.8022041623298674
1033	DRONC	DRONC	Alt. Lineage 1	Cardiomyocyte 2	hca_GSE129096_DRONC_TTATGCTGGCAC_7_Rep2	hca_GSE129096_DRONC_TTGGCTCGCCGC_7_Rep2	0.4933843672927003
1034	DRONC	DRONC	Cardiomyocyte 2	Alt. Lineage 1	hca_GSE129096_DRONC_AAGAACTTAGGA_15_Rep2	hca_GSE129096_DRONC_TTATGCTGGCAC_7_Rep2	0.598322131621618
1035	DRONC	DRONC	Cardiomyocyte 2	Alt. Lineage 1	hca_GSE129096_DRONC_CCCGCACCCGAG_15_Rep2	hca_GSE129096_DRONC_TTATGCTGGCAC_7_Rep2	0.569464731720224
1036	DRONC	DRONC	iPSC	Alt. Lineage 1	hca_GSE129096_DRONC_TGCATTGTTTTA_0_Rep1	hca_GSE129096_DRONC_TTATGCTGGCAC_7_Rep2	0.45686020457952714
1037	DRONC	DRONC	Alt. Lineage 1	Alt. Lineage 1	hca_GSE129096_DRONC_GACCCACTTCTT_7_Rep2	hca_GSE129096_DRONC_TTATGCTGGCAC_7_Rep2	0.8820382248133161
1038	DRONC	DRONC	Cardiomyocyte 2	Alt. Lineage 1	hca_GSE129096_DRONC_CTCGATACATTG_15_Rep2	hca_GSE129096_DRONC_TTATGCTGGCAC_7_Rep2	0.5726962773200396
1039	DRONC	DRONC	iPSC	Alt. Lineage 1	hca_GSE129096_DRONC_ACTACCCCAAAT_0_Rep1	hca_GSE129096_DRONC_TTATGCTGGCAC_7_Rep2	0.5585311690977169
1040	DRONC	DRONC	Alt. Lineage 1	Alt. Lineage 1	hca_GSE129096_DRONC_TTATGCTGGCAC_7_Rep2	hca_GSE129096_DRONC_TTCATTAGTCAG_7_Rep2	0.9494702237095652
1041	DRONC	DRONC	Alt. Lineage 1	Cardiomyocyte 2	hca_GSE129096_DRONC_TTATGCTGGCAC_7_Rep2	hca_GSE129096_DRONC_TTTCGCATTCAG_15_Rep2	0.5971416524042054
1042	DRONC	DRONC	Cardiomyocyte 2	Alt. Lineage 1	hca_GSE129096_DRONC_CTTCATCTCGCG_15_Rep2	hca_GSE129096_DRONC_TTATGCTGGCAC_7_Rep2	0.5518337594517928
1043	DRONC	DRONC	Alt. Lineage 1	Cardiomyocyte 2	hca_GSE129096_DRONC_TTATGCTGGCAC_7_Rep2	hca_GSE129096_DRONC_TTCTAGCTTAGT_15_Rep2	0.6355134765418156
1044	DRONC	DRONC	Alt. Lineage 1	Alt. Lineage 1	hca_GSE129096_DRONC_GCGGTCGTGAGT_7_Rep2	hca_GSE129096_DRONC_TTATGCTGGCAC_7_Rep2	0.6127386725945726
1045	DRONC	DRONC	Alt. Lineage 1	Alt. Lineage 1	hca_GSE129096_DRONC_GTGGCTGCTCAC_7_Rep2	hca_GSE129096_DRONC_TTATGCTGGCAC_7_Rep2	0.938284989353413
1046	DRONC	DRONC	Alt. Lineage 1	Alt. Lineage 1	hca_GSE129096_DRONC_CAGGTTGAGTGC_7_Rep2	hca_GSE129096_DRONC_TTATGCTGGCAC_7_Rep2	0.9267612464558103
1047	DRONC	DRONC	Cardiac Progenitor	Alt. Lineage 1	hca_GSE129096_DRONC_AACTTTCAGATT_3_Rep1	hca_GSE129096_DRONC_TTATGCTGGCAC_7_Rep2	0.42755379936352333
1048	DRONC	DRONC	Cardiomyocyte 2	Alt. Lineage 1	hca_GSE129096_DRONC_TATTGAAGCTCA_15_Rep2	hca_GSE129096_DRONC_TTATGCTGGCAC_7_Rep2	0.6536992494429065
1049	DRONC	DRONC	iPSC	Alt. Lineage 1	hca_GSE129096_DRONC_TCGAACTCTTTT_0_Rep1	hca_GSE129096_DRONC_TTATGCTGGCAC_7_Rep2	0.5216727024799692
1050	DRONC	DRONC	Cardiomyocyte 2	Alt. Lineage 1	hca_GSE129096_DRONC_ACCATTTTATTA_15_Rep2	hca_GSE129096_DRONC_TTATGCTGGCAC_7_Rep2	0.5692885274847794
1051	DRONC	DRONC	Cardiomyocyte 1	Alt. Lineage 1	hca_GSE129096_DRONC_GACAACCGAGCC_7_Rep1	hca_GSE129096_DRONC_TTATGCTGGCAC_7_Rep2	0.5799695302558882
1052	DRONC	DRONC	Cardiomyocyte 1	Alt. Lineage 1	hca_GSE129096_DRONC_GAATAACCTCTA_7_Rep1	hca_GSE129096_DRONC_TTATGCTGGCAC_7_Rep2	0.5880112175260661
1053	DRONC	DRONC	Alt. Lineage 1	Alt. Lineage 1	hca_GSE129096_DRONC_TGCTGCGATGTC_7_Rep2	hca_GSE129096_DRONC_TTATGCTGGCAC_7_Rep2	0.9065479386199059
1054	DRONC	DRONC	Cardiomyocyte 2	Alt. Lineage 1	hca_GSE129096_DRONC_CCCTATGGATGT_15_Rep2	hca_GSE129096_DRONC_TTATGCTGGCAC_7_Rep2	0.5862232991586951
1055	DRONC	DRONC	Alt. Lineage 1	Alt. Lineage 1	hca_GSE129096_DRONC_CTGGGTGTATCT_7_Rep2	hca_GSE129096_DRONC_TTATGCTGGCAC_7_Rep2	0.703701631955338
1056	DRONC	DRONC	Alt. Lineage 1	Alt. Lineage 1	hca_GSE129096_DRONC_GCTGACCTACAA_7_Rep2	hca_GSE129096_DRONC_TTATGCTGGCAC_7_Rep2	0.8877532481098348
1057	DRONC	DRONC	Alt. Lineage 1	Cardiomyocyte 2	hca_GSE129096_DRONC_TTATGCTGGCAC_7_Rep2	hca_GSE129096_DRONC_TTCTAGGCTTCA_15_Rep2	0.6039269644237459
1058	DRONC	DRONC	Cardiomyocyte 2	Alt. Lineage 1	hca_GSE129096_DRONC_TTAACGGATGTT_15_Rep2	hca_GSE129096_DRONC_TTATGCTGGCAC_7_Rep2	0.6385994435412137
1059	DRONC	DRONC	Alt. Lineage 1	Cardiomyocyte 2	hca_GSE129096_DRONC_TTATGCTGGCAC_7_Rep2	hca_GSE129096_DRONC_TTCAGGTTTTTT_15_Rep2	0.6289644195412576
1060	DRONC	DRONC	Alt. Lineage 1	Alt. Lineage 1	hca_GSE129096_DRONC_GTCGAATATTGC_7_Rep2	hca_GSE129096_DRONC_TTATGCTGGCAC_7_Rep2	0.8614091684890047
1061	DRONC	DRONC	Alt. Lineage 1	Cardiomyocyte 2	hca_GSE129096_DRONC_TTATGCTGGCAC_7_Rep2	hca_GSE129096_DRONC_TTCCACTTCTGT_15_Rep2	0.6036971109995432
1062	DRONC	DRONC	Cardiomyocyte 1	Alt. Lineage 1	hca_GSE129096_DRONC_GTTTACAATCCC_7_Rep1	hca_GSE129096_DRONC_TTATGCTGGCAC_7_Rep2	0.5504401653809424
1063	DRONC	DRONC	Alt. Lineage 1	Alt. Lineage 1	hca_GSE129096_DRONC_TCCATATCGGTA_7_Rep2	hca_GSE129096_DRONC_TTATGCTGGCAC_7_Rep2	0.961878753406179
1064	DRONC	DRONC	Alt. Lineage 1	Alt. Lineage 1	hca_GSE129096_DRONC_GAGAGTTAATCT_7_Rep2	hca_GSE129096_DRONC_TTATGCTGGCAC_7_Rep2	0.8583302034233793
1065	DRONC	DRONC	Alt. Lineage 1	Alt. Lineage 1	hca_GSE129096_DRONC_AATCAAAGACTC_7_Rep2	hca_GSE129096_DRONC_TTATGCTGGCAC_7_Rep2	0.8984926095612809
1066	DRONC	DRONC	Alt. Lineage 1	Cardiomyocyte 2	hca_GSE129096_DRONC_TTATGCTGGCAC_7_Rep2	hca_GSE129096_DRONC_TTTGAAATTGGT_15_Rep2	0.6009911034912462
1067	DRONC	DRONC	Cardiomyocyte 1	Alt. Lineage 1	hca_GSE129096_DRONC_CACCTCATAGTC_7_Rep1	hca_GSE129096_DRONC_TTATGCTGGCAC_7_Rep2	0.6172708923653107
1068	DRONC	DRONC	Alt. Lineage 1	Cardiomyocyte 2	hca_GSE129096_DRONC_TTATGCTGGCAC_7_Rep2	hca_GSE129096_DRONC_TTCAACCCGTTC_15_Rep2	0.6603172833018205
1069	DRONC	DRONC	iPSC	Alt. Lineage 1	hca_GSE129096_DRONC_TGCCACCACTAT_0_Rep1	hca_GSE129096_DRONC_TTATGCTGGCAC_7_Rep2	0.5209068093550008
1070	DRONC	DRONC	Cardiomyocyte 2	Alt. Lineage 1	hca_GSE129096_DRONC_TCCCCTCGTGCC_15_Rep2	hca_GSE129096_DRONC_TTATGCTGGCAC_7_Rep2	0.5328533681412841
1071	DRONC	DRONC	Cardiomyocyte 2	Alt. Lineage 1	hca_GSE129096_DRONC_TCACCCTGGTTC_15_Rep2	hca_GSE129096_DRONC_TTATGCTGGCAC_7_Rep2	0.5781777301379786
1072	DRONC	DRONC	Cardiomyocyte 2	Alt. Lineage 1	hca_GSE129096_DRONC_TGCTCTCCTTAG_15_Rep2	hca_GSE129096_DRONC_TTATGCTGGCAC_7_Rep2	0.7309126600275654
1073	DRONC	DRONC	Cardiomyocyte 1	Alt. Lineage 1	hca_GSE129096_DRONC_AGTTCCTTGGTG_7_Rep1	hca_GSE129096_DRONC_TTATGCTGGCAC_7_Rep2	0.6015847250366335
1074	DRONC	DRONC	Alt. Lineage 1	Alt. Lineage 1	hca_GSE129096_DRONC_TCACGCATACGT_7_Rep2	hca_GSE129096_DRONC_TTATGCTGGCAC_7_Rep2	0.8293589329781333
1075	DRONC	DRONC	Alt. Lineage 1	Alt. Lineage 1	hca_GSE129096_DRONC_GCGCTCAATTGT_7_Rep2	hca_GSE129096_DRONC_TTATGCTGGCAC_7_Rep2	0.9616060865962536
1076	DRONC	DRONC	Cardiomyocyte 2	Alt. Lineage 1	hca_GSE129096_DRONC_GGCGACTCTGAA_15_Rep2	hca_GSE129096_DRONC_TTATGCTGGCAC_7_Rep2	0.5392212594513766
1077	DRONC	DRONC	Alt. Lineage 1	Alt. Lineage 1	hca_GSE129096_DRONC_GTAAGTGGCCCG_7_Rep2	hca_GSE129096_DRONC_TTATGCTGGCAC_7_Rep2	0.8642744973500612
1078	DRONC	DRONC	Alt. Lineage 1	Cardiomyocyte 2	hca_GSE129096_DRONC_TTATGCTGGCAC_7_Rep2	hca_GSE129096_DRONC_TTTTTCTATCCC_15_Rep2	0.5740031774695014
1079	DRONC	DRONC	Alt. Lineage 1	Alt. Lineage 1	hca_GSE129096_DRONC_CAATCCGTCTTA_7_Rep2	hca_GSE129096_DRONC_TTATGCTGGCAC_7_Rep2	0.940730348100552
1080	DRONC	DRONC	Cardiomyocyte 2	Alt. Lineage 1	hca_GSE129096_DRONC_GGTCGCCCAACC_15_Rep2	hca_GSE129096_DRONC_TTATGCTGGCAC_7_Rep2	0.5770200236295253
1081	DRONC	DRONC	Cardiac Progenitor	Alt. Lineage 1	hca_GSE129096_DRONC_CTGGGTCCATTT_3_Rep2	hca_GSE129096_DRONC_TTATGCTGGCAC_7_Rep2	0.3262934850663395
1082	DRONC	DRONC	Cardiac Progenitor	Alt. Lineage 1	hca_GSE129096_DRONC_GAGAAGGAAGAC_3_Rep2	hca_GSE129096_DRONC_TTATGCTGGCAC_7_Rep2	0.5336403441295936
1083	DRONC	DRONC	Cardiomyocyte 2	Alt. Lineage 1	hca_GSE129096_DRONC_CTACAGGCGAAG_15_Rep2	hca_GSE129096_DRONC_TTATGCTGGCAC_7_Rep2	0.5966447415021241
1084	DRONC	DRONC	Cardiomyocyte 1	Alt. Lineage 1	hca_GSE129096_DRONC_CACAATACCTTT_7_Rep1	hca_GSE129096_DRONC_TTATGCTGGCAC_7_Rep2	0.5968723670455021
1085	DRONC	DRONC	Cardiomyocyte 2	Alt. Lineage 1	hca_GSE129096_DRONC_TCCCGATACTTT_15_Rep2	hca_GSE129096_DRONC_TTATGCTGGCAC_7_Rep2	0.5598492595409033
1086	DRONC	DRONC	iPSC	Alt. Lineage 1	hca_GSE129096_DRONC_TCATGGAGGACG_0_Rep1	hca_GSE129096_DRONC_TTATGCTGGCAC_7_Rep2	0.4809305141239476
1087	DRONC	DRONC	Cardiomyocyte 1	Alt. Lineage 1	hca_GSE129096_DRONC_TCCTCTCTTGGT_7_Rep1	hca_GSE129096_DRONC_TTATGCTGGCAC_7_Rep2	0.5444907186094375
1088	DRONC	DRONC	Cardiomyocyte 2	Alt. Lineage 1	hca_GSE129096_DRONC_TCCGAGGTTTCT_15_Rep2	hca_GSE129096_DRONC_TTATGCTGGCAC_7_Rep2	0.7260184479951959
1089	DRONC	DRONC	Alt. Lineage 1	Cardiomyocyte 2	hca_GSE129096_DRONC_TTATGCTGGCAC_7_Rep2	hca_GSE129096_DRONC_TTGACGCGATCG_15_Rep2	0.5224710095543671
1090	DRONC	DRONC	iPSC	Alt. Lineage 1	hca_GSE129096_DRONC_GAATTTAACACT_0_Rep1	hca_GSE129096_DRONC_TTATGCTGGCAC_7_Rep2	0.5042945574914712
1091	DRONC	DRONC	Cardiomyocyte 1	Alt. Lineage 1	hca_GSE129096_DRONC_AGGATATTTCAG_7_Rep1	hca_GSE129096_DRONC_TTATGCTGGCAC_7_Rep2	0.5948846743264392
1092	DRONC	DRONC	Cardiomyocyte 1	Alt. Lineage 1	hca_GSE129096_DRONC_GACGCCAGCGAT_7_Rep1	hca_GSE129096_DRONC_TTATGCTGGCAC_7_Rep2	0.5719770959852671
1093	DRONC	DRONC	Cardiomyocyte 1	Alt. Lineage 1	hca_GSE129096_DRONC_ATTTAAACATTC_7_Rep1	hca_GSE129096_DRONC_TTATGCTGGCAC_7_Rep2	0.5565061386371912
1094	DRONC	DRONC	Alt. Lineage 1	Cardiomyocyte 1	hca_GSE129096_DRONC_TTATGCTGGCAC_7_Rep2	hca_GSE129096_DRONC_TTGTGATAGATG_7_Rep1	0.647235885939758
1095	DRONC	DRONC	Cardiomyocyte 1	Alt. Lineage 1	hca_GSE129096_DRONC_GCCGAATCGCAT_7_Rep1	hca_GSE129096_DRONC_TTATGCTGGCAC_7_Rep2	0.5711117218924907
1096	DRONC	DRONC	Cardiomyocyte 1	Alt. Lineage 1	hca_GSE129096_DRONC_GAGTACAGCATC_7_Rep1	hca_GSE129096_DRONC_TTATGCTGGCAC_7_Rep2	0.5620336657221756
1097	DRONC	DRONC	Cardiomyocyte 1	Alt. Lineage 1	hca_GSE129096_DRONC_TGAACATGTCAA_7_Rep1	hca_GSE129096_DRONC_TTATGCTGGCAC_7_Rep2	0.5709755212696839
1098	DRONC	DRONC	Cardiomyocyte 1	Alt. Lineage 1	hca_GSE129096_DRONC_GCTTGATTTAAC_7_Rep1	hca_GSE129096_DRONC_TTATGCTGGCAC_7_Rep2	0.5403953155098398
1099	DROP	DROP	Cardiomyocyte 2	Cardiomyocyte 2	hca_GSE129096_DROP_ATCTCACAAACG_15_Rep2	hca_GSE129096_DROP_ATTTACACCGCC_15_Rep2	0.8463256661082934
1100	DROP	DROP	Cardiomyocyte 2	Cardiomyocyte 2	hca_GSE129096_DROP_ATCTCACAAACG_15_Rep2	hca_GSE129096_DROP_CGCTAGGGAGTA_15_Rep2	0.5883191278739194
1101	DRONC	DROP	Cardiac Progenitor	Cardiomyocyte 2	hca_GSE129096_DRONC_GGGAATACCTGC_3_Rep1	hca_GSE129096_DROP_ATCTCACAAACG_15_Rep2	0.16087247086308754
1102	DROP	DROP	Cardiomyocyte 2	Alt. Lineage 2	hca_GSE129096_DROP_ATCTCACAAACG_15_Rep2	hca_GSE129096_DROP_GAGAACCCTGGC_7_Rep2	0.6517957899862654
1103	DROP	DROP	Cardiomyocyte 2	Alt. Lineage 1	hca_GSE129096_DROP_ATCTCACAAACG_15_Rep2	hca_GSE129096_DROP_TATGCGCCTGCA_7_Rep2	0.5014660539422693
1104	DROP	DROP	Cardiomyocyte 2	Cardiomyocyte 2	hca_GSE129096_DROP_ATCTCACAAACG_15_Rep2	hca_GSE129096_DROP_CACCGCGCCGTA_15_Rep2	0.59707141963131
1105	DROP	DROP	Cardiomyocyte 2	Cardiomyocyte 2	hca_GSE129096_DROP_ATCTCACAAACG_15_Rep2	hca_GSE129096_DROP_GCTTTTGTTTAG_15_Rep2	0.62161991165118
1106	DROP	DROP	Cardiomyocyte 2	Cardiomyocyte 1	hca_GSE129096_DROP_ATCTCACAAACG_15_Rep2	hca_GSE129096_DROP_TGATAAGGGGAC_7_Rep2	0.8331953537904523
1107	DROP	DROP	Cardiomyocyte 2	Alt. Lineage 1	hca_GSE129096_DROP_ATCTCACAAACG_15_Rep2	hca_GSE129096_DROP_CTCATAGCACCA_7_Rep1	0.4786855438642986
1108	DROP	DROP	Cardiomyocyte 2	Alt. Lineage 1	hca_GSE129096_DROP_ATCTCACAAACG_15_Rep2	hca_GSE129096_DROP_GCGGCCTCAAAG_7_Rep1	0.44690414735984896
1109	DROP	DROP	Cardiomyocyte 2	Cardiomyocyte 2	hca_GSE129096_DROP_ATCTCACAAACG_15_Rep2	hca_GSE129096_DROP_CGCTGCTGACAA_15_Rep2	0.6097042378655645
1110	DROP	DROP	Cardiomyocyte 2	Alt. Lineage 1	hca_GSE129096_DROP_ATCTCACAAACG_15_Rep2	hca_GSE129096_DROP_TTGCTCCAGCTG_7_Rep2	0.4944504388063814
1111	DROP	DROP	Cardiomyocyte 2	Alt. Lineage 1	hca_GSE129096_DROP_ATCTCACAAACG_15_Rep2	hca_GSE129096_DROP_CAAGCCATATGT_7_Rep2	0.505502121526954
1112	DROP	DROP	Cardiomyocyte 2	iPSC	hca_GSE129096_DROP_ATCTCACAAACG_15_Rep2	hca_GSE129096_DROP_GAGCGCAGCAAG_1_Rep1	0.5763372089979527
1113	DROP	DROP	Cardiomyocyte 2	Alt. Lineage 1	hca_GSE129096_DROP_ATCTCACAAACG_15_Rep2	hca_GSE129096_DROP_TAGAAGCTATCA_7_Rep2	0.4936212261496753
1114	DROP	DROP	Cardiomyocyte 2	Cardiomyocyte 2	hca_GSE129096_DROP_ATCTCACAAACG_15_Rep2	hca_GSE129096_DROP_CGGATGTTAAGC_15_Rep2	0.6335020746479791
1115	DROP	DROP	Cardiomyocyte 2	Alt. Lineage 1	hca_GSE129096_DROP_ATCTCACAAACG_15_Rep2	hca_GSE129096_DROP_TTATGCTGCAAG_7_Rep2	0.4657741903569652
1116	DROP	DROP	Cardiomyocyte 2	Cardiac Progenitor	hca_GSE129096_DROP_ATCTCACAAACG_15_Rep2	hca_GSE129096_DROP_TTAAACCTGGCG_3_Rep1	0.135480859192597
1117	DRONC	DROP	Cardiomyocyte 1	Cardiomyocyte 2	hca_GSE129096_DRONC_GCTAACCAAGCC_7_Rep1	hca_GSE129096_DROP_ATCTCACAAACG_15_Rep2	0.8222315760506502
1118	DROP	DROP	Cardiomyocyte 2	Cardiomyocyte 2	hca_GSE129096_DROP_ATCTCACAAACG_15_Rep2	hca_GSE129096_DROP_TTACTACGCATG_15_Rep2	0.6036311486621362
1119	DROP	DROP	Cardiomyocyte 2	iPSC	hca_GSE129096_DROP_ATCTCACAAACG_15_Rep2	hca_GSE129096_DROP_TAGAAGCCTTCT_1_Rep1	0.5830934290946257
1120	DRONC	DROP	Alt. Lineage 1	Cardiomyocyte 2	hca_GSE129096_DRONC_GGACCATGATTC_7_Rep2	hca_GSE129096_DROP_ATCTCACAAACG_15_Rep2	0.5076757085698781
1121	DROP	DROP	iPSC	Cardiomyocyte 2	hca_GSE129096_DROP_AGGGGTCGTCTG_1_Rep1	hca_GSE129096_DROP_ATCTCACAAACG_15_Rep2	0.5636242760189457
1122	DROP	DROP	Cardiac Progenitor	Cardiomyocyte 2	hca_GSE129096_DROP_AACTACTGACGG_3_Rep1	hca_GSE129096_DROP_ATCTCACAAACG_15_Rep2	0.14958175148045338
1123	DROP	DROP	Cardiomyocyte 2	Cardiomyocyte 1	hca_GSE129096_DROP_ATCTCACAAACG_15_Rep2	hca_GSE129096_DROP_TGCGATTACCGC_15_Rep2	0.8374544192114668
1124	DROP	DROP	Cardiomyocyte 2	Alt. Lineage 2	hca_GSE129096_DROP_ATCTCACAAACG_15_Rep2	hca_GSE129096_DROP_GATTAGTACAGC_7_Rep2	0.6609011075486667
1125	DROP	DROP	Alt. Lineage 2	Cardiomyocyte 2	hca_GSE129096_DROP_AGAGTGCAAGAA_7_Rep2	hca_GSE129096_DROP_ATCTCACAAACG_15_Rep2	0.8595373641082295
1126	DROP	DROP	iPSC	Cardiomyocyte 2	hca_GSE129096_DROP_AGCGTACTAGCA_1_Rep1	hca_GSE129096_DROP_ATCTCACAAACG_15_Rep2	0.5590772128860267
1127	DROP	DROP	Cardiomyocyte 1	Cardiomyocyte 2	hca_GSE129096_DROP_AAAGGAAGCACC_15_Rep2	hca_GSE129096_DROP_ATCTCACAAACG_15_Rep2	0.8611383648162368
1128	DROP	DROP	Cardiomyocyte 2	Cardiomyocyte 2	hca_GSE129096_DROP_ATCTCACAAACG_15_Rep2	hca_GSE129096_DROP_GTTGAGATAATG_15_Rep2	0.618767113245095
1129	DRONC	DROP	iPSC	Cardiomyocyte 2	hca_GSE129096_DRONC_ATTAACCCTCGC_1_Rep2	hca_GSE129096_DROP_ATCTCACAAACG_15_Rep2	0.547763182178188
1130	DROP	DROP	Cardiomyocyte 2	Alt. Lineage 2	hca_GSE129096_DROP_ATCTCACAAACG_15_Rep2	hca_GSE129096_DROP_GTTTCACTTCCC_7_Rep2	0.6226267309508232
1131	DROP	DROP	Cardiomyocyte 2	Cardiomyocyte 1	hca_GSE129096_DROP_ATCTCACAAACG_15_Rep2	hca_GSE129096_DROP_TCGGATTTAAGA_15_Rep2	0.8401457778274002
1132	DROP	DROP	iPSC	Cardiomyocyte 2	hca_GSE129096_DROP_ATCCGCGACTTG_0_Rep2	hca_GSE129096_DROP_ATCTCACAAACG_15_Rep2	0.5682074504942609
1133	DROP	DROP	Cardiomyocyte 2	Alt. Lineage 2	hca_GSE129096_DROP_ATCTCACAAACG_15_Rep2	hca_GSE129096_DROP_TGGGCGGATACC_7_Rep2	0.6454180179961493
1134	DRONC	DROP	iPSC	Cardiomyocyte 2	hca_GSE129096_DRONC_ACATCAACCTGC_0_Rep2	hca_GSE129096_DROP_ATCTCACAAACG_15_Rep2	0.5575379714302074
1135	DROP	DROP	Cardiomyocyte 2	Cardiomyocyte 1	hca_GSE129096_DROP_ATCTCACAAACG_15_Rep2	hca_GSE129096_DROP_TGGCAAGGGGCA_7_Rep1	0.8172780773685104
1136	DROP	DROP	Alt. Lineage 2	Cardiomyocyte 2	hca_GSE129096_DROP_AAAGACGGCATA_7_Rep2	hca_GSE129096_DROP_ATCTCACAAACG_15_Rep2	0.6592970123865913
1137	DROP	DROP	Cardiomyocyte 2	Cardiomyocyte 2	hca_GSE129096_DROP_AACCCCAGGCGC_15_Rep2	hca_GSE129096_DROP_ATCTCACAAACG_15_Rep2	0.594175646700201
1138	DROP	DROP	Cardiomyocyte 2	Cardiomyocyte 1	hca_GSE129096_DROP_ATCTCACAAACG_15_Rep2	hca_GSE129096_DROP_CTTGGACGGCCT_15_Rep2	0.9050383313971135
1139	DROP	DROP	Cardiomyocyte 2	Alt. Lineage 2	hca_GSE129096_DROP_ATCTCACAAACG_15_Rep2	hca_GSE129096_DROP_GCACCACCATAC_7_Rep2	0.7055411037014597
1140	DROP	DROP	Cardiomyocyte 2	Cardiomyocyte 1	hca_GSE129096_DROP_ATCTCACAAACG_15_Rep2	hca_GSE129096_DROP_ATTAGGCTTTAA_7_Rep1	0.4909651928737925
1141	DROP	DROP	Cardiomyocyte 2	Cardiomyocyte 1	hca_GSE129096_DROP_ATCTCACAAACG_15_Rep2	hca_GSE129096_DROP_GCGATGAAGCAG_7_Rep1	0.8328418838426139
1142	DROP	DROP	Cardiac Progenitor	Cardiomyocyte 2	hca_GSE129096_DROP_ACGAACCATGTT_3_Rep1	hca_GSE129096_DROP_ATCTCACAAACG_15_Rep2	0.21881397427503357
1143	DROP	DROP	Cardiomyocyte 2	Cardiac Progenitor	hca_GSE129096_DROP_ATCTCACAAACG_15_Rep2	hca_GSE129096_DROP_GCACTCTTATCC_3_Rep2	0.14985491983592247
1144	DROP	DROP	Cardiomyocyte 2	Alt. Lineage 2	hca_GSE129096_DROP_ATCTCACAAACG_15_Rep2	hca_GSE129096_DROP_CCACTCAAGAGG_7_Rep2	0.6465662160766456
1145	DRONC	DROP	Cardiac Progenitor	Cardiomyocyte 2	hca_GSE129096_DRONC_AGTGCGCTACTG_3_Rep1	hca_GSE129096_DROP_ATCTCACAAACG_15_Rep2	0.40915792183046784
1146	DROP	DROP	Cardiomyocyte 2	Alt. Lineage 1	hca_GSE129096_DROP_ATCTCACAAACG_15_Rep2	hca_GSE129096_DROP_CTTGTCGCCACT_15_Rep2	0.5086452830957285
1147	DRONC	DROP	Cardiac Progenitor	Cardiomyocyte 2	hca_GSE129096_DRONC_ACATTCTTGCCG_3_Rep1	hca_GSE129096_DROP_ATCTCACAAACG_15_Rep2	0.27853839826054727
1148	DRONC	DROP	iPSC	Cardiomyocyte 2	hca_GSE129096_DRONC_ACGAACAAGAGA_1_Rep2	hca_GSE129096_DROP_ATCTCACAAACG_15_Rep2	0.5415344134089217
1149	DROP	DROP	Cardiomyocyte 2	Cardiac Progenitor	hca_GSE129096_DROP_ATCTCACAAACG_15_Rep2	hca_GSE129096_DROP_GTCCCTTGTAAC_3_Rep1	0.14011389465932766
1150	DROP	DROP	Cardiomyocyte 2	Cardiac Progenitor	hca_GSE129096_DROP_ATCTCACAAACG_15_Rep2	hca_GSE129096_DROP_GCACGTTATCCC_3_Rep1	0.1731591173850313
1151	DROP	DROP	Cardiomyocyte 2	Cardiomyocyte 2	hca_GSE129096_DROP_ATCTCACAAACG_15_Rep2	hca_GSE129096_DROP_TCATACGTGCAT_15_Rep2	0.5648122019069095
1152	DROP	DROP	Cardiomyocyte 2	Alt. Lineage 1	hca_GSE129096_DROP_ATCTCACAAACG_15_Rep2	hca_GSE129096_DROP_CACAATACGCGC_7_Rep2	0.47178428014195584
1153	DROP	DROP	Cardiomyocyte 2	Alt. Lineage 1	hca_GSE129096_DROP_ATCTCACAAACG_15_Rep2	hca_GSE129096_DROP_GCATTCAGGGCC_7_Rep2	0.5142912409376285
1154	DRONC	DROP	Cardiomyocyte 1	Cardiomyocyte 2	hca_GSE129096_DRONC_GTGGACCTCCCG_7_Rep1	hca_GSE129096_DROP_ATCTCACAAACG_15_Rep2	0.7089611520000249
1155	DROP	DROP	Cardiomyocyte 2	Alt. Lineage 2	hca_GSE129096_DROP_ATCTCACAAACG_15_Rep2	hca_GSE129096_DROP_TAGGCCCCCAAT_7_Rep2	0.6231812651432604
1156	DROP	DROP	Cardiomyocyte 2	Cardiac Progenitor	hca_GSE129096_DROP_ATCTCACAAACG_15_Rep2	hca_GSE129096_DROP_ATTACGTCACCC_3_Rep2	0.16683918272481146
1157	DROP	DROP	Cardiomyocyte 2	Alt. Lineage 1	hca_GSE129096_DROP_ATCTCACAAACG_15_Rep2	hca_GSE129096_DROP_CATTCTCCTGCA_7_Rep2	0.5194113143031168
1158	DRONC	DROP	Alt. Lineage 1	Cardiomyocyte 2	hca_GSE129096_DRONC_ATTATTGCTAAA_7_Rep2	hca_GSE129096_DROP_ATCTCACAAACG_15_Rep2	0.6872872373861951
1159	DRONC	DROP	Alt. Lineage 1	Cardiomyocyte 2	hca_GSE129096_DRONC_TCGGTATTCCTT_7_Rep2	hca_GSE129096_DROP_ATCTCACAAACG_15_Rep2	0.6356653980377981
1160	DROP	DROP	Cardiomyocyte 2	iPSC	hca_GSE129096_DROP_ATCTCACAAACG_15_Rep2	hca_GSE129096_DROP_CTGGGACCACTG_1_Rep1	0.5850438147797777
1161	DRONC	DROP	Cardiac Progenitor	Cardiomyocyte 2	hca_GSE129096_DRONC_CTAATTCTTAAA_3_Rep1	hca_GSE129096_DROP_ATCTCACAAACG_15_Rep2	0.34855128346196074
1162	DRONC	DROP	Cardiomyocyte 1	Cardiomyocyte 2	hca_GSE129096_DRONC_AAATATCGTGTT_7_Rep1	hca_GSE129096_DROP_ATCTCACAAACG_15_Rep2	0.8699910317625822
1163	DROP	DROP	Cardiomyocyte 2	Alt. Lineage 2	hca_GSE129096_DROP_ATCTCACAAACG_15_Rep2	hca_GSE129096_DROP_TCCACCTATATT_7_Rep2	0.7250898415320564
1164	DRONC	DROP	Cardiomyocyte 1	Cardiomyocyte 2	hca_GSE129096_DRONC_CGGGTAGCCTCG_7_Rep1	hca_GSE129096_DROP_ATCTCACAAACG_15_Rep2	0.8076569560075815
1165	DROP	DROP	Cardiomyocyte 2	Cardiac Progenitor	hca_GSE129096_DROP_ATCTCACAAACG_15_Rep2	hca_GSE129096_DROP_TCGATCAGACGC_3_Rep1	0.21312595828050362
1166	DROP	DROP	Cardiomyocyte 2	Cardiomyocyte 2	hca_GSE129096_DROP_ATCTCACAAACG_15_Rep2	hca_GSE129096_DROP_TACATTGAGGAC_15_Rep2	0.6499806285865752
1167	DROP	DROP	Cardiomyocyte 1	Cardiomyocyte 2	hca_GSE129096_DROP_AACAATATAGAA_7_Rep2	hca_GSE129096_DROP_ATCTCACAAACG_15_Rep2	0.8604760112170863
1168	DRONC	DROP	Cardiomyocyte 1	Cardiomyocyte 2	hca_GSE129096_DRONC_AGATGTTGGAAG_7_Rep1	hca_GSE129096_DROP_ATCTCACAAACG_15_Rep2	0.8593799405132272
1169	DROP	DROP	Alt. Lineage 2	Cardiomyocyte 2	hca_GSE129096_DROP_AGCTGTAGACAA_7_Rep2	hca_GSE129096_DROP_ATCTCACAAACG_15_Rep2	0.6506241358783522
1170	DRONC	DROP	Cardiomyocyte 1	Cardiomyocyte 2	hca_GSE129096_DRONC_TAATTCTCCCAG_7_Rep1	hca_GSE129096_DROP_ATCTCACAAACG_15_Rep2	0.6809285538186194
1171	DRONC	DROP	Cardiomyocyte 1	Cardiomyocyte 2	hca_GSE129096_DRONC_CATAAAAATCGT_7_Rep1	hca_GSE129096_DROP_ATCTCACAAACG_15_Rep2	0.8831130034316853
1172	DROP	DROP	Cardiomyocyte 2	Cardiomyocyte 1	hca_GSE129096_DROP_ATCTCACAAACG_15_Rep2	hca_GSE129096_DROP_TCGTCTTCTTTC_7_Rep2	0.8875006945740707
1173	DROP	DROP	Cardiomyocyte 2	Cardiac Progenitor	hca_GSE129096_DROP_ATCTCACAAACG_15_Rep2	hca_GSE129096_DROP_ATCTGAGAGCTC_3_Rep1	0.191540450767969
1174	DRONC	DROP	Cardiomyocyte 1	Cardiomyocyte 2	hca_GSE129096_DRONC_AGCGCCCCGACC_7_Rep1	hca_GSE129096_DROP_ATCTCACAAACG_15_Rep2	0.8338691221446223
1175	DROP	DROP	Cardiomyocyte 2	Cardiomyocyte 1	hca_GSE129096_DROP_ATCTCACAAACG_15_Rep2	hca_GSE129096_DROP_CTAAGTAGCCAG_15_Rep2	0.8760544042932619
1176	DROP	DROP	Cardiomyocyte 2	Alt. Lineage 1	hca_GSE129096_DROP_ATCTCACAAACG_15_Rep2	hca_GSE129096_DROP_TGCAACCAAAGG_7_Rep2	0.4634108618278917
1177	DROP	DROP	Cardiomyocyte 2	Cardiac Progenitor	hca_GSE129096_DROP_ATCTCACAAACG_15_Rep2	hca_GSE129096_DROP_TACACATGTTCC_3_Rep2	0.13439614160930002
1178	DROP	DROP	Cardiomyocyte 2	Cardiomyocyte 1	hca_GSE129096_DROP_ATCTCACAAACG_15_Rep2	hca_GSE129096_DROP_CAATAGAGTCCT_7_Rep2	0.8239999902305438
1179	DROP	DROP	Cardiomyocyte 2	Alt. Lineage 2	hca_GSE129096_DROP_ATCTCACAAACG_15_Rep2	hca_GSE129096_DROP_GAGCCCTGAAGC_7_Rep2	0.7412713828947723
1180	DROP	DROP	iPSC	Cardiomyocyte 2	hca_GSE129096_DROP_AGAATGGTAGCG_1_Rep1	hca_GSE129096_DROP_ATCTCACAAACG_15_Rep2	0.5743137897989384
1181	DROP	DROP	Cardiomyocyte 2	Alt. Lineage 2	hca_GSE129096_DROP_ATCTCACAAACG_15_Rep2	hca_GSE129096_DROP_ATGGCACACATA_7_Rep2	0.8029188062682914
1182	DROP	DROP	Cardiomyocyte 2	Cardiomyocyte 2	hca_GSE129096_DROP_ATCTCACAAACG_15_Rep2	hca_GSE129096_DROP_TGGTCACAGCGC_15_Rep2	0.5726575283208971
1183	DRONC	DROP	Cardiac Progenitor	Cardiomyocyte 2	hca_GSE129096_DRONC_GAGTAGTATCGC_3_Rep1	hca_GSE129096_DROP_ATCTCACAAACG_15_Rep2	0.21131353490352323
1184	DROP	DROP	Cardiomyocyte 2	Cardiac Progenitor	hca_GSE129096_DROP_ATCTCACAAACG_15_Rep2	hca_GSE129096_DROP_GAATCGTCGCCT_3_Rep2	0.14656677871645707
1185	DROP	DROP	Cardiomyocyte 2	Cardiomyocyte 2	hca_GSE129096_DROP_AACATAGCCGTC_15_Rep2	hca_GSE129096_DROP_ATCTCACAAACG_15_Rep2	0.6023797525270747
1186	DROP	DROP	Cardiomyocyte 2	Alt. Lineage 2	hca_GSE129096_DROP_ATCTCACAAACG_15_Rep2	hca_GSE129096_DROP_TCCTAATCTCGT_7_Rep2	0.6934588001055245
1187	DROP	DROP	iPSC	Cardiomyocyte 2	hca_GSE129096_DROP_AACCCGCTCCAT_0_Rep2	hca_GSE129096_DROP_ATCTCACAAACG_15_Rep2	0.5724710668889071
1188	DROP	DROP	Cardiomyocyte 2	Alt. Lineage 2	hca_GSE129096_DROP_ATCTCACAAACG_15_Rep2	hca_GSE129096_DROP_CACCGGTTCAAC_7_Rep2	0.6027237986266499
1189	DROP	DROP	Cardiomyocyte 2	Cardiac Progenitor	hca_GSE129096_DROP_ATCTCACAAACG_15_Rep2	hca_GSE129096_DROP_CAATATGCCTTA_3_Rep2	0.3312025131496539
1190	DRONC	DROP	Cardiomyocyte 2	Cardiomyocyte 2	hca_GSE129096_DRONC_GTATCATAAGGA_15_Rep2	hca_GSE129096_DROP_ATCTCACAAACG_15_Rep2	0.8990182178117965
1191	DROP	DROP	Cardiomyocyte 2	Cardiomyocyte 1	hca_GSE129096_DROP_ATCTCACAAACG_15_Rep2	hca_GSE129096_DROP_CGAATCGGTCAA_7_Rep1	0.8198468619238075
1192	DRONC	DROP	iPSC	Cardiomyocyte 2	hca_GSE129096_DRONC_TCCAAGCCCCGC_1_Rep2	hca_GSE129096_DROP_ATCTCACAAACG_15_Rep2	0.5500289126088106
1193	DROP	DROP	Alt. Lineage 1	Cardiomyocyte 2	hca_GSE129096_DROP_ATCATCCTCGCG_7_Rep2	hca_GSE129096_DROP_ATCTCACAAACG_15_Rep2	0.5123658286355398
1194	DRONC	DROP	Cardiomyocyte 1	Cardiomyocyte 2	hca_GSE129096_DRONC_TGTATTAGCTAT_7_Rep1	hca_GSE129096_DROP_ATCTCACAAACG_15_Rep2	0.8454690315911071
1195	DROP	DROP	Cardiomyocyte 2	Alt. Lineage 1	hca_GSE129096_DROP_ATCTCACAAACG_15_Rep2	hca_GSE129096_DROP_TCCCGATGAATG_15_Rep2	0.518489244067692
1196	DROP	DROP	Cardiomyocyte 2	Cardiac Progenitor	hca_GSE129096_DROP_ATCTCACAAACG_15_Rep2	hca_GSE129096_DROP_TTTTTGGTTTTA_3_Rep2	0.1399777903915328
1197	DROP	DROP	Cardiomyocyte 2	Cardiac Progenitor	hca_GSE129096_DROP_ATCTCACAAACG_15_Rep2	hca_GSE129096_DROP_CCAAGATGTCAT_3_Rep1	0.23455589356776207
1198	DROP	DROP	Cardiomyocyte 2	Cardiomyocyte 1	hca_GSE129096_DROP_ATCTCACAAACG_15_Rep2	hca_GSE129096_DROP_CCGGGAATAGGA_7_Rep1	0.8410157310081711
1199	DROP	DROP	Cardiomyocyte 2	iPSC	hca_GSE129096_DROP_ATCTCACAAACG_15_Rep2	hca_GSE129096_DROP_TATTTGTCTTAG_0_Rep2	0.5739331457945147
1200	DROP	DROP	Cardiomyocyte 2	Cardiac Progenitor	hca_GSE129096_DROP_ATCTCACAAACG_15_Rep2	hca_GSE129096_DROP_GAAAAGGAGAAC_3_Rep1	0.24062741566610624
1201	DROP	DROP	Cardiomyocyte 2	Cardiomyocyte 1	hca_GSE129096_DROP_ATCTCACAAACG_15_Rep2	hca_GSE129096_DROP_GCACCTGACACA_7_Rep2	0.8443779976580117
1202	DROP	DROP	Cardiomyocyte 2	Alt. Lineage 2	hca_GSE129096_DROP_ATCTCACAAACG_15_Rep2	hca_GSE129096_DROP_TTCACCTGAGAA_7_Rep2	0.755283016823893
1203	DROP	DROP	Cardiomyocyte 2	iPSC	hca_GSE129096_DROP_ATCTCACAAACG_15_Rep2	hca_GSE129096_DROP_ATGTGTCCCAAA_3_Rep1	0.6009468019982815
1204	DROP	DROP	Cardiomyocyte 2	Cardiomyocyte 1	hca_GSE129096_DROP_ATCTCACAAACG_15_Rep2	hca_GSE129096_DROP_CAAACTGCCTAG_15_Rep2	0.9071196071776002
1205	DROP	DROP	Cardiomyocyte 2	Alt. Lineage 1	hca_GSE129096_DROP_ATCTCACAAACG_15_Rep2	hca_GSE129096_DROP_CCGTGCCTATCA_15_Rep2	0.5379150023070994
1206	DRONC	DROP	Cardiac Progenitor	Cardiomyocyte 2	hca_GSE129096_DRONC_GAACGACACCTT_3_Rep1	hca_GSE129096_DROP_ATCTCACAAACG_15_Rep2	0.15471388384569695
1207	DROP	DROP	Cardiomyocyte 2	Cardiomyocyte 1	hca_GSE129096_DROP_ATCTCACAAACG_15_Rep2	hca_GSE129096_DROP_CAACAGCCTCAA_7_Rep1	0.8226571876587244
1208	DROP	DROP	Cardiomyocyte 2	iPSC	hca_GSE129096_DROP_ATCTCACAAACG_15_Rep2	hca_GSE129096_DROP_CCATATTGTAGT_1_Rep1	0.5582182844276447
1209	DROP	DROP	Cardiomyocyte 2	Alt. Lineage 1	hca_GSE129096_DROP_ATCTCACAAACG_15_Rep2	hca_GSE129096_DROP_CCCAATGGATGC_7_Rep2	0.477816450124785
1210	DRONC	DROP	Cardiomyocyte 2	Cardiomyocyte 2	hca_GSE129096_DRONC_GCCGGTCACACC_15_Rep2	hca_GSE129096_DROP_ATCTCACAAACG_15_Rep2	0.8777560394570413
1211	DROP	DROP	Cardiomyocyte 2	Alt. Lineage 1	hca_GSE129096_DROP_ATCTCACAAACG_15_Rep2	hca_GSE129096_DROP_CCCGCCCGTGCC_7_Rep2	0.4909696557076133
1212	DROP	DROP	Cardiomyocyte 2	Cardiomyocyte 2	hca_GSE129096_DROP_ATCTCACAAACG_15_Rep2	hca_GSE129096_DROP_TAGGACTCCGCG_15_Rep2	0.6032278312322673
1213	DROP	DROP	Cardiomyocyte 1	Cardiomyocyte 2	hca_GSE129096_DROP_AGGCAGGATTAG_7_Rep2	hca_GSE129096_DROP_ATCTCACAAACG_15_Rep2	0.887039695200531
1214	DRONC	DROP	iPSC	Cardiomyocyte 2	hca_GSE129096_DRONC_TGGCCCTATTAC_1_Rep2	hca_GSE129096_DROP_ATCTCACAAACG_15_Rep2	0.5655112068285457
1215	DROP	DROP	Cardiomyocyte 2	Cardiomyocyte 1	hca_GSE129096_DROP_ATCTCACAAACG_15_Rep2	hca_GSE129096_DROP_CGCCACGCTGAT_15_Rep2	0.8463624641194754
1216	DROP	DROP	Cardiomyocyte 2	Alt. Lineage 2	hca_GSE129096_DROP_ATCTCACAAACG_15_Rep2	hca_GSE129096_DROP_TTGGGCTGGTAC_7_Rep2	0.6406287007313997
1217	DROP	DROP	Cardiomyocyte 2	Alt. Lineage 2	hca_GSE129096_DROP_ATCTCACAAACG_15_Rep2	hca_GSE129096_DROP_TAGGCCCCCAAA_7_Rep2	0.6934229311704868
1218	DRONC	DROP	Alt. Lineage 1	Cardiomyocyte 2	hca_GSE129096_DRONC_TGCCATCCGTCG_7_Rep2	hca_GSE129096_DROP_ATCTCACAAACG_15_Rep2	0.6063987548444009
1219	DROP	DROP	Cardiomyocyte 2	Alt. Lineage 2	hca_GSE129096_DROP_ATCTCACAAACG_15_Rep2	hca_GSE129096_DROP_TCGTTAGCGCGT_7_Rep2	0.6087145672847932
1220	DROP	DROP	Cardiomyocyte 2	Alt. Lineage 1	hca_GSE129096_DROP_ATCTCACAAACG_15_Rep2	hca_GSE129096_DROP_CATCCGCCTGAT_7_Rep2	0.5114006103082007
1221	DROP	DROP	Alt. Lineage 2	Cardiomyocyte 2	hca_GSE129096_DROP_AACTTCAAGCCT_7_Rep1	hca_GSE129096_DROP_ATCTCACAAACG_15_Rep2	0.289400952625524
1222	DROP	DROP	iPSC	Cardiomyocyte 2	hca_GSE129096_DROP_ATAAATCTTAGG_0_Rep2	hca_GSE129096_DROP_ATCTCACAAACG_15_Rep2	0.5734896947831479
1223	DROP	DROP	Cardiomyocyte 2	iPSC	hca_GSE129096_DROP_ATCTCACAAACG_15_Rep2	hca_GSE129096_DROP_CTCGGTTGCCAA_0_Rep2	0.5761079818110497
1224	DROP	DROP	Cardiomyocyte 2	iPSC	hca_GSE129096_DROP_ATCTCACAAACG_15_Rep2	hca_GSE129096_DROP_ATTGCTACCGAG_0_Rep1	0.5548378359854537
1225	DROP	DROP	Cardiomyocyte 2	Alt. Lineage 1	hca_GSE129096_DROP_ATCTCACAAACG_15_Rep2	hca_GSE129096_DROP_GACTATTGCTCG_7_Rep1	0.5178287933001039
1226	DROP	DROP	Cardiomyocyte 2	Cardiac Progenitor	hca_GSE129096_DROP_ATCTCACAAACG_15_Rep2	hca_GSE129096_DROP_TCGCCCGAATGG_3_Rep1	0.12221737710465608
1227	DROP	DROP	Cardiomyocyte 2	iPSC	hca_GSE129096_DROP_ATCTCACAAACG_15_Rep2	hca_GSE129096_DROP_GCCTAGAAGAAA_1_Rep2	0.5592419195086679
1228	DROP	DROP	Cardiomyocyte 2	Cardiomyocyte 1	hca_GSE129096_DROP_ATCTCACAAACG_15_Rep2	hca_GSE129096_DROP_CTTCCGAGCTTT_15_Rep2	0.8742931314212052
1229	DROP	DROP	Cardiomyocyte 2	Alt. Lineage 1	hca_GSE129096_DROP_ATCTCACAAACG_15_Rep2	hca_GSE129096_DROP_CTCGATCGCCGA_7_Rep2	0.4800071498042031
1230	DROP	DROP	Alt. Lineage 1	Cardiomyocyte 2	hca_GSE129096_DROP_AGCTCACTGCTC_7_Rep2	hca_GSE129096_DROP_ATCTCACAAACG_15_Rep2	0.46485269562000264
1231	DRONC	DROP	Cardiomyocyte 2	Cardiomyocyte 2	hca_GSE129096_DRONC_GTCATGTTATGA_15_Rep2	hca_GSE129096_DROP_ATCTCACAAACG_15_Rep2	0.8783643867742286
1232	DRONC	DROP	Cardiac Progenitor	Cardiomyocyte 2	hca_GSE129096_DRONC_CCCTTCGCAGAC_3_Rep1	hca_GSE129096_DROP_ATCTCACAAACG_15_Rep2	0.257322388423577
1233	DROP	DROP	Alt. Lineage 1	Cardiomyocyte 2	hca_GSE129096_DROP_ACAGCCCCCTAA_15_Rep2	hca_GSE129096_DROP_ATCTCACAAACG_15_Rep2	0.6105748076359941
1234	DROP	DROP	Cardiomyocyte 2	Cardiomyocyte 2	hca_GSE129096_DROP_ATCTCACAAACG_15_Rep2	hca_GSE129096_DROP_CGCGCTTGCTGT_15_Rep2	0.5733648123798393
1235	DROP	DROP	Cardiomyocyte 2	Alt. Lineage 2	hca_GSE129096_DROP_ATCTCACAAACG_15_Rep2	hca_GSE129096_DROP_TACGCTTGGCTT_7_Rep2	0.7003121461749044
1236	DROP	DROP	iPSC	Cardiomyocyte 2	hca_GSE129096_DROP_AACCAGTGGATG_1_Rep1	hca_GSE129096_DROP_ATCTCACAAACG_15_Rep2	0.5483432166562687
1237	DRONC	DROP	Cardiomyocyte 1	Cardiomyocyte 2	hca_GSE129096_DRONC_ATTATAACACAG_7_Rep1	hca_GSE129096_DROP_ATCTCACAAACG_15_Rep2	0.8513050250430096
1238	DROP	DROP	Alt. Lineage 2	Cardiomyocyte 2	hca_GSE129096_DROP_AATGCGAAGATT_7_Rep2	hca_GSE129096_DROP_ATCTCACAAACG_15_Rep2	0.6666945325823606
1239	DROP	DROP	Cardiomyocyte 1	Cardiomyocyte 2	hca_GSE129096_DROP_AGCACAGCATCC_7_Rep1	hca_GSE129096_DROP_ATCTCACAAACG_15_Rep2	0.8183073917901477
1240	DRONC	DROP	Cardiomyocyte 1	Cardiomyocyte 2	hca_GSE129096_DRONC_GGAGTTTATGGC_7_Rep1	hca_GSE129096_DROP_ATCTCACAAACG_15_Rep2	0.7955399895332521
1241	DROP	DROP	Cardiomyocyte 2	Cardiomyocyte 1	hca_GSE129096_DROP_ATCTCACAAACG_15_Rep2	hca_GSE129096_DROP_GAGAGCTAAACC_15_Rep2	0.8516760663434855
1242	DROP	DROP	Cardiomyocyte 2	iPSC	hca_GSE129096_DROP_ATCTCACAAACG_15_Rep2	hca_GSE129096_DROP_CGCCACAAAGCT_3_Rep2	0.5322536957622389
1243	DROP	DROP	Cardiomyocyte 2	iPSC	hca_GSE129096_DROP_ATCTCACAAACG_15_Rep2	hca_GSE129096_DROP_CAGCTACCACTT_0_Rep1	0.5704844802259739
1244	DROP	DROP	Cardiomyocyte 2	Alt. Lineage 1	hca_GSE129096_DROP_ATCTCACAAACG_15_Rep2	hca_GSE129096_DROP_CAATCCATAGAA_15_Rep2	0.5081279232347987
1245	DRONC	DROP	Alt. Lineage 1	Cardiomyocyte 2	hca_GSE129096_DRONC_AAGGTGACCTGA_7_Rep1	hca_GSE129096_DROP_ATCTCACAAACG_15_Rep2	0.4795134381518438
1246	DRONC	DROP	Cardiomyocyte 1	Cardiomyocyte 2	hca_GSE129096_DRONC_CTTACCACATAG_7_Rep1	hca_GSE129096_DROP_ATCTCACAAACG_15_Rep2	0.8610070831840678
1247	DRONC	DROP	Cardiac Progenitor	Cardiomyocyte 2	hca_GSE129096_DRONC_TAGGCCCGCGGC_3_Rep1	hca_GSE129096_DROP_ATCTCACAAACG_15_Rep2	0.18839004846191143
1248	DROP	DROP	Cardiomyocyte 2	Cardiomyocyte 2	hca_GSE129096_DROP_ATCTCACAAACG_15_Rep2	hca_GSE129096_DROP_GTTCAGAGTAGC_15_Rep2	0.9001543593681111
1249	DROP	DROP	Cardiomyocyte 2	Cardiomyocyte 1	hca_GSE129096_DROP_ATCTCACAAACG_15_Rep2	hca_GSE129096_DROP_GCCCCATCCTCA_15_Rep2	0.8528405646780043
1250	DRONC	DROP	Cardiac Progenitor	Cardiomyocyte 2	hca_GSE129096_DRONC_TGTAGTAGTTGA_3_Rep1	hca_GSE129096_DROP_ATCTCACAAACG_15_Rep2	0.20922075972569376
1251	DROP	DROP	Cardiac Progenitor	Cardiomyocyte 2	hca_GSE129096_DROP_ACGACATGCGCG_3_Rep1	hca_GSE129096_DROP_ATCTCACAAACG_15_Rep2	0.1520327752291134
1252	DROP	DROP	Cardiomyocyte 2	Cardiac Progenitor	hca_GSE129096_DROP_ATCTCACAAACG_15_Rep2	hca_GSE129096_DROP_TGAAGTTAGTTA_3_Rep1	0.2365409091758064
1253	DRONC	DROP	Cardiac Progenitor	Cardiomyocyte 2	hca_GSE129096_DRONC_GTTTCATCACCA_3_Rep1	hca_GSE129096_DROP_ATCTCACAAACG_15_Rep2	0.17854509673607055
1254	DROP	DROP	Cardiomyocyte 2	Cardiomyocyte 1	hca_GSE129096_DROP_ATCTCACAAACG_15_Rep2	hca_GSE129096_DROP_GGTCTAACTAAT_15_Rep2	0.8449615729503841
1255	DROP	DROP	Cardiomyocyte 2	Alt. Lineage 1	hca_GSE129096_DROP_ATCTCACAAACG_15_Rep2	hca_GSE129096_DROP_CAGTCTTACTTC_7_Rep1	0.48467024387390145
1256	DROP	DROP	Cardiomyocyte 2	Cardiac Progenitor	hca_GSE129096_DROP_ATCTCACAAACG_15_Rep2	hca_GSE129096_DROP_TCCTCGGTTTGT_3_Rep1	0.3992606257922112
1257	DROP	DROP	Cardiomyocyte 2	Cardiomyocyte 1	hca_GSE129096_DROP_ATCTCACAAACG_15_Rep2	hca_GSE129096_DROP_CTTGTAGATACG_7_Rep2	0.847264318213319
1258	DROP	DROP	Cardiomyocyte 2	iPSC	hca_GSE129096_DROP_ATCTCACAAACG_15_Rep2	hca_GSE129096_DROP_TTTTACGGGAGA_1_Rep1	0.5542053826551349
1259	DROP	DROP	Cardiomyocyte 2	iPSC	hca_GSE129096_DROP_ATCTCACAAACG_15_Rep2	hca_GSE129096_DROP_GCAGGTTTAGAG_1_Rep1	0.5726313236523772
1260	DROP	DROP	Alt. Lineage 1	Cardiomyocyte 2	hca_GSE129096_DROP_ATCCCTAGTCAT_7_Rep2	hca_GSE129096_DROP_ATCTCACAAACG_15_Rep2	0.4815498208495641
1261	DROP	DROP	Cardiomyocyte 2	Alt. Lineage 2	hca_GSE129096_DROP_ATCTCACAAACG_15_Rep2	hca_GSE129096_DROP_GACTGATTAAAG_7_Rep2	0.601166945482034
1262	DROP	DROP	Cardiomyocyte 2	iPSC	hca_GSE129096_DROP_ATCTCACAAACG_15_Rep2	hca_GSE129096_DROP_TCCCATCCTGAG_1_Rep1	0.5585925643209205
1263	DROP	DROP	Cardiomyocyte 2	Cardiac Progenitor	hca_GSE129096_DROP_ATCTCACAAACG_15_Rep2	hca_GSE129096_DROP_CCAATTTGACCA_3_Rep2	0.2619436485595201
1264	DROP	DROP	Cardiomyocyte 2	Cardiomyocyte 1	hca_GSE129096_DROP_ATCTCACAAACG_15_Rep2	hca_GSE129096_DROP_TTGTCGCCGTTG_15_Rep2	0.9123247505842493
1265	DROP	DROP	Cardiomyocyte 2	iPSC	hca_GSE129096_DROP_ATCTCACAAACG_15_Rep2	hca_GSE129096_DROP_CCTCGGAGCCAA_0_Rep2	0.5777492435825375
1266	DROP	DROP	Cardiomyocyte 2	Cardiomyocyte 2	hca_GSE129096_DROP_AATTTCCGTACA_15_Rep2	hca_GSE129096_DROP_ATCTCACAAACG_15_Rep2	0.5852523147102475
1267	DROP	DROP	Cardiomyocyte 2	Alt. Lineage 2	hca_GSE129096_DROP_ATCTCACAAACG_15_Rep2	hca_GSE129096_DROP_TGGTGGAGACAT_7_Rep2	0.5973800349362556
1268	DROP	DROP	Cardiomyocyte 2	iPSC	hca_GSE129096_DROP_ATCTCACAAACG_15_Rep2	hca_GSE129096_DROP_TTCCAACTTCAC_0_Rep2	0.555620528248465
1269	DRONC	DROP	Cardiomyocyte 1	Cardiomyocyte 2	hca_GSE129096_DRONC_TTGTCGGCTGTG_7_Rep1	hca_GSE129096_DROP_ATCTCACAAACG_15_Rep2	0.8443629642224215
1270	DROP	DROP	Cardiomyocyte 2	Cardiomyocyte 1	hca_GSE129096_DROP_ATCTCACAAACG_15_Rep2	hca_GSE129096_DROP_CGTCTCTGGCAA_15_Rep2	0.8533781552045515
1271	DROP	DROP	Cardiomyocyte 2	iPSC	hca_GSE129096_DROP_ATCTCACAAACG_15_Rep2	hca_GSE129096_DROP_GGTTCCCTCAAA_1_Rep1	0.5839197899163505
1272	DROP	DROP	Cardiomyocyte 2	Cardiomyocyte 2	hca_GSE129096_DROP_ATCTCACAAACG_15_Rep2	hca_GSE129096_DROP_GATGTGTGTGTT_15_Rep2	0.5606390299105626
1273	DROP	DROP	Cardiomyocyte 2	Alt. Lineage 1	hca_GSE129096_DROP_ATCTCACAAACG_15_Rep2	hca_GSE129096_DROP_TCAGAGCCTCTG_15_Rep2	0.49729462340287234
1274	DROP	DROP	Cardiomyocyte 2	Alt. Lineage 2	hca_GSE129096_DROP_ATCTCACAAACG_15_Rep2	hca_GSE129096_DROP_TAGCCGGCTCCC_7_Rep2	0.654906188846385
1275	DROP	DROP	Cardiomyocyte 2	Cardiomyocyte 1	hca_GSE129096_DROP_ATCTCACAAACG_15_Rep2	hca_GSE129096_DROP_CACTGGTACCCT_7_Rep1	0.8229101510058375
1276	DROP	DROP	Cardiomyocyte 2	iPSC	hca_GSE129096_DROP_ATCTCACAAACG_15_Rep2	hca_GSE129096_DROP_CATAGGCCTCTA_0_Rep2	0.564853976563827
1277	DRONC	DROP	Cardiomyocyte 1	Cardiomyocyte 2	hca_GSE129096_DRONC_CATTAAGTGCAT_7_Rep1	hca_GSE129096_DROP_ATCTCACAAACG_15_Rep2	0.7121365446009724
1278	DROP	DROP	Cardiomyocyte 2	Cardiomyocyte 2	hca_GSE129096_DROP_ATCTCACAAACG_15_Rep2	hca_GSE129096_DROP_CCTAAGTTAGGA_15_Rep2	0.6058186941629827
1279	DROP	DROP	Cardiomyocyte 2	Cardiac Progenitor	hca_GSE129096_DROP_ATCTCACAAACG_15_Rep2	hca_GSE129096_DROP_TAGAAATGTCCC_3_Rep1	0.12148550018525206
1280	DRONC	DROP	Cardiomyocyte 2	Cardiomyocyte 2	hca_GSE129096_DRONC_GTAGGAATCAGA_15_Rep2	hca_GSE129096_DROP_ATCTCACAAACG_15_Rep2	0.667918468186213
1281	DROP	DROP	Cardiomyocyte 2	Cardiomyocyte 1	hca_GSE129096_DROP_ATCTCACAAACG_15_Rep2	hca_GSE129096_DROP_CGGTCCCCTACG_7_Rep1	0.8550892069730845
1282	DROP	DROP	Cardiomyocyte 2	Cardiomyocyte 2	hca_GSE129096_DROP_ATCTCACAAACG_15_Rep2	hca_GSE129096_DROP_CCTGCAGGCGGA_15_Rep2	0.5765637967171459
1283	DRONC	DROP	Cardiac Progenitor	Cardiomyocyte 2	hca_GSE129096_DRONC_ACGTACCAACGG_3_Rep1	hca_GSE129096_DROP_ATCTCACAAACG_15_Rep2	0.22285243205369154
1284	DROP	DROP	Cardiomyocyte 2	Cardiomyocyte 1	hca_GSE129096_DROP_ATCTCACAAACG_15_Rep2	hca_GSE129096_DROP_CTCTACTCCTTC_15_Rep2	0.8532645292106481
1285	DRONC	DROP	Cardiomyocyte 1	Cardiomyocyte 2	hca_GSE129096_DRONC_CCCAAACGCTCC_7_Rep2	hca_GSE129096_DROP_ATCTCACAAACG_15_Rep2	0.8619019457106448
1286	DROP	DROP	Alt. Lineage 1	Cardiomyocyte 2	hca_GSE129096_DROP_AACGCTGGGACT_7_Rep2	hca_GSE129096_DROP_ATCTCACAAACG_15_Rep2	0.5073965138634243
1287	DROP	DROP	Cardiomyocyte 2	Cardiomyocyte 2	hca_GSE129096_DROP_ATCTCACAAACG_15_Rep2	hca_GSE129096_DROP_CGCAGTCTGGGG_15_Rep2	0.5560161795560746
1288	DROP	DROP	Cardiomyocyte 2	iPSC	hca_GSE129096_DROP_ATCTCACAAACG_15_Rep2	hca_GSE129096_DROP_CCCCATATTGTT_1_Rep1	0.5494710469636479
1289	DROP	DROP	Cardiomyocyte 2	Cardiac Progenitor	hca_GSE129096_DROP_ATCTCACAAACG_15_Rep2	hca_GSE129096_DROP_GTTACTGGAACG_3_Rep1	0.14774698039187928
1290	DROP	DROP	Cardiomyocyte 2	Alt. Lineage 1	hca_GSE129096_DROP_ATCTCACAAACG_15_Rep2	hca_GSE129096_DROP_CGGAACGTACAA_7_Rep1	0.47452734066361324
1291	DROP	DROP	Cardiomyocyte 2	Alt. Lineage 2	hca_GSE129096_DROP_ATCTCACAAACG_15_Rep2	hca_GSE129096_DROP_ATTTGCCTGGGC_7_Rep2	0.6885851264695756
1292	DRONC	DROP	Cardiomyocyte 1	Cardiomyocyte 2	hca_GSE129096_DRONC_TCTTAGTTCTCG_7_Rep1	hca_GSE129096_DROP_ATCTCACAAACG_15_Rep2	0.8625949151436731
1293	DROP	DROP	Cardiomyocyte 2	iPSC	hca_GSE129096_DROP_ATCTCACAAACG_15_Rep2	hca_GSE129096_DROP_CTTTTGACATGG_1_Rep1	0.5788973087478472
1294	DROP	DROP	Cardiomyocyte 2	Alt. Lineage 1	hca_GSE129096_DROP_ATCTCACAAACG_15_Rep2	hca_GSE129096_DROP_TTTCAATCCAAA_7_Rep2	0.5203894599657528
1295	DROP	DROP	Cardiomyocyte 2	Alt. Lineage 2	hca_GSE129096_DROP_ATCTCACAAACG_15_Rep2	hca_GSE129096_DROP_CTATCGACCTAA_7_Rep2	0.591061987069118
1296	DROP	DROP	Alt. Lineage 1	Cardiomyocyte 2	hca_GSE129096_DROP_AAGAATCCTATG_7_Rep2	hca_GSE129096_DROP_ATCTCACAAACG_15_Rep2	0.4837509480293307
1297	DROP	DROP	Cardiomyocyte 2	Alt. Lineage 1	hca_GSE129096_DROP_ATCTCACAAACG_15_Rep2	hca_GSE129096_DROP_CTAGTGCAGCGA_15_Rep2	0.5229161989250333
1298	DROP	DROP	Cardiomyocyte 2	Cardiac Progenitor	hca_GSE129096_DROP_ATCTCACAAACG_15_Rep2	hca_GSE129096_DROP_CGGGGGGCGCTA_3_Rep2	0.38218594734538625
1299	DROP	DROP	Cardiomyocyte 2	Alt. Lineage 1	hca_GSE129096_DROP_ATCTCACAAACG_15_Rep2	hca_GSE129096_DROP_GATAGAATGGTA_7_Rep2	0.49435400964630005
1300	DROP	DROP	Cardiomyocyte 2	Cardiomyocyte 2	hca_GSE129096_DROP_AGCTTAGATGAA_15_Rep2	hca_GSE129096_DROP_ATCTCACAAACG_15_Rep2	0.6503886440478115
1301	DROP	DROP	Cardiomyocyte 1	Cardiomyocyte 2	hca_GSE129096_DROP_AACTGTGAGTGG_15_Rep2	hca_GSE129096_DROP_ATCTCACAAACG_15_Rep2	0.8898092113149361
1302	DROP	DROP	Cardiac Progenitor	Cardiomyocyte 2	hca_GSE129096_DROP_ACCTACACCAAG_7_Rep1	hca_GSE129096_DROP_ATCTCACAAACG_15_Rep2	0.723880884655124
1303	DROP	DROP	Cardiomyocyte 2	Cardiac Progenitor	hca_GSE129096_DROP_ATCTCACAAACG_15_Rep2	hca_GSE129096_DROP_TCTTTATGCTGT_3_Rep2	0.13325587242036352
1304	DROP	DROP	Cardiomyocyte 2	Cardiomyocyte 1	hca_GSE129096_DROP_ATCTCACAAACG_15_Rep2	hca_GSE129096_DROP_TCGCGTGTAGGC_7_Rep2	0.86103969408695
1305	DRONC	DROP	iPSC	Cardiomyocyte 2	hca_GSE129096_DRONC_ATTAGAATTGGC_0_Rep2	hca_GSE129096_DROP_ATCTCACAAACG_15_Rep2	0.5486917899704755
1306	DROP	DROP	Alt. Lineage 1	Cardiomyocyte 2	hca_GSE129096_DROP_AGTTCGACCGCA_15_Rep2	hca_GSE129096_DROP_ATCTCACAAACG_15_Rep2	0.6168138127259333
1307	DRONC	DROP	Cardiac Progenitor	Cardiomyocyte 2	hca_GSE129096_DRONC_TGTTGTAGTGCT_3_Rep1	hca_GSE129096_DROP_ATCTCACAAACG_15_Rep2	0.3962427776149062
1308	DROP	DROP	Cardiomyocyte 2	Cardiac Progenitor	hca_GSE129096_DROP_ATCTCACAAACG_15_Rep2	hca_GSE129096_DROP_CTTCAATCTCCT_3_Rep1	0.21825050103812782
1309	DROP	DROP	Cardiomyocyte 2	Alt. Lineage 2	hca_GSE129096_DROP_ATCTCACAAACG_15_Rep2	hca_GSE129096_DROP_TTAGACTTGCAG_7_Rep2	0.6375247162469446
1310	DROP	DROP	Cardiomyocyte 2	Cardiac Progenitor	hca_GSE129096_DROP_ATCTCACAAACG_15_Rep2	hca_GSE129096_DROP_TTTGGGTCAGTC_3_Rep1	0.14983600262787677
1311	DRONC	DROP	Alt. Lineage 1	Cardiomyocyte 2	hca_GSE129096_DRONC_AGGCTTATCACG_7_Rep2	hca_GSE129096_DROP_ATCTCACAAACG_15_Rep2	0.6262679896280112
1312	DRONC	DROP	Cardiomyocyte 1	Cardiomyocyte 2	hca_GSE129096_DRONC_GTCTCGAGTAAA_7_Rep1	hca_GSE129096_DROP_ATCTCACAAACG_15_Rep2	0.8445329863995132
1313	DROP	DROP	Cardiac Progenitor	Cardiomyocyte 2	hca_GSE129096_DROP_AATGGTACTGCC_3_Rep1	hca_GSE129096_DROP_ATCTCACAAACG_15_Rep2	0.16127600162801325
1314	DROP	DROP	Cardiomyocyte 2	Alt. Lineage 1	hca_GSE129096_DROP_ATCTCACAAACG_15_Rep2	hca_GSE129096_DROP_CCCACTCAGTTG_7_Rep2	0.5060485819641733
1315	DROP	DROP	iPSC	Cardiomyocyte 2	hca_GSE129096_DROP_ACTATTCGACAA_1_Rep1	hca_GSE129096_DROP_ATCTCACAAACG_15_Rep2	0.5832621884082911
1316	DRONC	DROP	Cardiomyocyte 2	Cardiomyocyte 2	hca_GSE129096_DRONC_ATCAGGCTTCGA_15_Rep2	hca_GSE129096_DROP_ATCTCACAAACG_15_Rep2	0.9351864732746143
1317	DRONC	DROP	iPSC	Cardiomyocyte 2	hca_GSE129096_DRONC_AAAATCCTGCTC_0_Rep2	hca_GSE129096_DROP_ATCTCACAAACG_15_Rep2	0.5656095032520364
1318	DROP	DROP	Cardiomyocyte 2	Alt. Lineage 1	hca_GSE129096_DROP_ATCTCACAAACG_15_Rep2	hca_GSE129096_DROP_GCTTCAGCACCG_7_Rep1	0.5059995967409341
1319	DRONC	DROP	Alt. Lineage 1	Cardiomyocyte 2	hca_GSE129096_DRONC_GCCCCTTGTCAA_7_Rep2	hca_GSE129096_DROP_ATCTCACAAACG_15_Rep2	0.6920067846050629
1320	DRONC	DROP	Cardiomyocyte 1	Cardiomyocyte 2	hca_GSE129096_DRONC_CGTGGACTGCGT_7_Rep1	hca_GSE129096_DROP_ATCTCACAAACG_15_Rep2	0.8207672443815955
1321	DROP	DROP	Cardiomyocyte 2	Cardiac Progenitor	hca_GSE129096_DROP_ATCTCACAAACG_15_Rep2	hca_GSE129096_DROP_TACAGCGTAATC_3_Rep1	0.29839253374657226
1322	DROP	DROP	Cardiomyocyte 2	Alt. Lineage 1	hca_GSE129096_DROP_ATCTCACAAACG_15_Rep2	hca_GSE129096_DROP_CGCCGCAGGTGG_15_Rep2	0.5447829425375889
1323	DROP	DROP	Cardiomyocyte 2	Alt. Lineage 2	hca_GSE129096_DROP_ATCTCACAAACG_15_Rep2	hca_GSE129096_DROP_TGTTTACCACAT_7_Rep2	0.6972367217378612
1324	DRONC	DROP	Cardiac Progenitor	Cardiomyocyte 2	hca_GSE129096_DRONC_AACTAATACGTA_3_Rep1	hca_GSE129096_DROP_ATCTCACAAACG_15_Rep2	0.3632870863833202
1325	DROP	DROP	Cardiomyocyte 2	Cardiomyocyte 2	hca_GSE129096_DROP_ACCGTCGACCGT_15_Rep2	hca_GSE129096_DROP_ATCTCACAAACG_15_Rep2	0.5652774857880389
1326	DROP	DROP	Cardiomyocyte 2	Alt. Lineage 1	hca_GSE129096_DROP_ATCTCACAAACG_15_Rep2	hca_GSE129096_DROP_GGCTGTACTCGT_15_Rep2	0.5026216176777772
1327	DROP	DROP	Cardiomyocyte 2	Alt. Lineage 1	hca_GSE129096_DROP_ATCTCACAAACG_15_Rep2	hca_GSE129096_DROP_CGCTCCTCTGTA_15_Rep2	0.5479240519660844
1328	DROP	DROP	Cardiomyocyte 2	Cardiomyocyte 1	hca_GSE129096_DROP_ATCTCACAAACG_15_Rep2	hca_GSE129096_DROP_CTGCGCATGGTC_15_Rep2	0.8511965715255324
1329	DROP	DROP	Cardiomyocyte 2	Alt. Lineage 1	hca_GSE129096_DROP_ATCTCACAAACG_15_Rep2	hca_GSE129096_DROP_CACATCTTTTTG_7_Rep2	0.49326596477679163
1330	DRONC	DROP	Cardiac Progenitor	Cardiomyocyte 2	hca_GSE129096_DRONC_ACACCGATACAG_3_Rep1	hca_GSE129096_DROP_ATCTCACAAACG_15_Rep2	0.18309347682505805
1331	DROP	DROP	Cardiomyocyte 2	iPSC	hca_GSE129096_DROP_ATCTCACAAACG_15_Rep2	hca_GSE129096_DROP_TACAAACCGCTA_1_Rep1	0.5670212377997537
1332	DROP	DROP	Cardiomyocyte 2	Alt. Lineage 1	hca_GSE129096_DROP_ATCTCACAAACG_15_Rep2	hca_GSE129096_DROP_CGCAAATCTCAC_15_Rep2	0.4962766514033756
1333	DROP	DROP	Alt. Lineage 2	Cardiomyocyte 2	hca_GSE129096_DROP_ACATGCAAGGTT_7_Rep2	hca_GSE129096_DROP_ATCTCACAAACG_15_Rep2	0.6142366037375762
1334	DROP	DROP	Cardiomyocyte 2	Cardiomyocyte 1	hca_GSE129096_DROP_ATCTCACAAACG_15_Rep2	hca_GSE129096_DROP_GTCCCCACGACA_15_Rep2	0.8711146331222301
1335	DROP	DROP	Cardiomyocyte 2	Alt. Lineage 1	hca_GSE129096_DROP_ATCTCACAAACG_15_Rep2	hca_GSE129096_DROP_CACTCCTAGCTC_7_Rep1	0.45341397052188426
1336	DROP	DROP	Cardiac Progenitor	Cardiomyocyte 2	hca_GSE129096_DROP_ACACTCTTGAGA_3_Rep1	hca_GSE129096_DROP_ATCTCACAAACG_15_Rep2	0.12678693259534812
1337	DROP	DROP	Cardiomyocyte 2	Cardiomyocyte 2	hca_GSE129096_DROP_ATCTCACAAACG_15_Rep2	hca_GSE129096_DROP_CCTAAGGATGTG_15_Rep2	0.9397804012690115
1338	DROP	DROP	Cardiomyocyte 2	Cardiomyocyte 2	hca_GSE129096_DROP_ATCTCACAAACG_15_Rep2	hca_GSE129096_DROP_GTGGGGGTGTGG_15_Rep2	0.5441179826476741
1339	DROP	DROP	Cardiomyocyte 2	Alt. Lineage 1	hca_GSE129096_DROP_ATCTCACAAACG_15_Rep2	hca_GSE129096_DROP_CTCGAGACCGGG_7_Rep1	0.47853839135899556
1340	DROP	DROP	Alt. Lineage 1	Cardiomyocyte 2	hca_GSE129096_DROP_ATCGATACTTCA_7_Rep2	hca_GSE129096_DROP_ATCTCACAAACG_15_Rep2	0.5005374387456516
1341	DROP	DROP	Cardiomyocyte 2	Cardiac Progenitor	hca_GSE129096_DROP_ATCTCACAAACG_15_Rep2	hca_GSE129096_DROP_GCCCCGCGTCAC_3_Rep2	0.14674933061123263
1342	DROP	DROP	Cardiomyocyte 2	iPSC	hca_GSE129096_DROP_ATCTCACAAACG_15_Rep2	hca_GSE129096_DROP_TGGCGTAAATCT_1_Rep1	0.5653175834741831
1343	DROP	DROP	Cardiomyocyte 2	Alt. Lineage 2	hca_GSE129096_DROP_ATCTCACAAACG_15_Rep2	hca_GSE129096_DROP_ATGCGTTCTTTA_7_Rep2	0.5580164094827045
1344	DROP	DROP	Cardiomyocyte 2	Alt. Lineage 1	hca_GSE129096_DROP_ATCTCACAAACG_15_Rep2	hca_GSE129096_DROP_GGATAACCGTAC_15_Rep2	0.5111118469131972
1345	DROP	DROP	Cardiomyocyte 2	iPSC	hca_GSE129096_DROP_ATCTCACAAACG_15_Rep2	hca_GSE129096_DROP_CTATACCATATG_1_Rep2	0.5536777949047741
1346	DROP	DROP	iPSC	Cardiomyocyte 2	hca_GSE129096_DROP_AAACGAAAATTC_0_Rep2	hca_GSE129096_DROP_ATCTCACAAACG_15_Rep2	0.5711439408279908
1347	DRONC	DROP	Alt. Lineage 1	Cardiomyocyte 2	hca_GSE129096_DRONC_GCCCAGCTTCTC_7_Rep2	hca_GSE129096_DROP_ATCTCACAAACG_15_Rep2	0.6222697298066369
1348	DROP	DROP	Alt. Lineage 1	Cardiomyocyte 2	hca_GSE129096_DROP_ATATCTGATCAC_7_Rep2	hca_GSE129096_DROP_ATCTCACAAACG_15_Rep2	0.4908873365749291
1349	DROP	DROP	Cardiomyocyte 2	Cardiac Progenitor	hca_GSE129096_DROP_ATCTCACAAACG_15_Rep2	hca_GSE129096_DROP_CTGTTCAAATCG_3_Rep2	0.34824737105859116
1350	DROP	DROP	Cardiomyocyte 2	Cardiac Progenitor	hca_GSE129096_DROP_ATCTCACAAACG_15_Rep2	hca_GSE129096_DROP_TAATCCCGCTGT_3_Rep1	0.2685671672395493
1351	DROP	DROP	Cardiomyocyte 2	Cardiomyocyte 1	hca_GSE129096_DROP_ATCTCACAAACG_15_Rep2	hca_GSE129096_DROP_TATGTAGACGGA_7_Rep2	0.8503443087595838
1352	DRONC	DROP	Cardiomyocyte 1	Cardiomyocyte 2	hca_GSE129096_DRONC_GTAGGAGAACTT_7_Rep1	hca_GSE129096_DROP_ATCTCACAAACG_15_Rep2	0.8708133132074823
1353	DRONC	DROP	Cardiomyocyte 1	Cardiomyocyte 2	hca_GSE129096_DRONC_TGCTTCATTTTG_7_Rep1	hca_GSE129096_DROP_ATCTCACAAACG_15_Rep2	0.8362852940423012
1354	DROP	DROP	Cardiomyocyte 2	Cardiomyocyte 2	hca_GSE129096_DROP_ATCTCACAAACG_15_Rep2	hca_GSE129096_DROP_GAGTGACGAGTT_15_Rep2	0.6000036885454773
1355	DRONC	DROP	Cardiac Progenitor	Cardiomyocyte 2	hca_GSE129096_DRONC_CCGATTTCTTTG_3_Rep1	hca_GSE129096_DROP_ATCTCACAAACG_15_Rep2	0.1937194504447325
1356	DROP	DROP	Cardiomyocyte 2	Cardiac Progenitor	hca_GSE129096_DROP_ATCTCACAAACG_15_Rep2	hca_GSE129096_DROP_CGGTGATTCTAC_3_Rep2	0.18791208849256535
1357	DROP	DROP	Cardiomyocyte 2	Cardiomyocyte 2	hca_GSE129096_DROP_ATCTCACAAACG_15_Rep2	hca_GSE129096_DROP_TTTGGGCCTGTA_15_Rep2	0.5794822333190659
1358	DROP	DROP	Cardiomyocyte 2	Cardiomyocyte 2	hca_GSE129096_DROP_ATCTCACAAACG_15_Rep2	hca_GSE129096_DROP_GTTATATATCAT_15_Rep2	0.5438607135867373
1359	DRONC	DROP	Cardiomyocyte 1	Cardiomyocyte 2	hca_GSE129096_DRONC_ACGCCCTCATTA_7_Rep1	hca_GSE129096_DROP_ATCTCACAAACG_15_Rep2	0.8629322130197944
1360	DROP	DROP	Cardiomyocyte 2	Alt. Lineage 2	hca_GSE129096_DROP_ATCTCACAAACG_15_Rep2	hca_GSE129096_DROP_CACACATCTTAA_7_Rep2	0.5891580486109604
1361	DROP	DROP	Cardiomyocyte 2	iPSC	hca_GSE129096_DROP_ATCTCACAAACG_15_Rep2	hca_GSE129096_DROP_CGGGTGTCTTTA_1_Rep1	0.5647384812989391
1362	DRONC	DROP	Alt. Lineage 1	Cardiomyocyte 2	hca_GSE129096_DRONC_TAATGTACCGAT_7_Rep2	hca_GSE129096_DROP_ATCTCACAAACG_15_Rep2	0.5130741576096255
1363	DRONC	DROP	Cardiomyocyte 1	Cardiomyocyte 2	hca_GSE129096_DRONC_GCAAGACTATAC_7_Rep1	hca_GSE129096_DROP_ATCTCACAAACG_15_Rep2	0.8672227265577538
1364	DROP	DROP	Alt. Lineage 1	Cardiomyocyte 2	hca_GSE129096_DROP_AACAAAACGGAG_7_Rep1	hca_GSE129096_DROP_ATCTCACAAACG_15_Rep2	0.44294755056513746
1365	DROP	DROP	Cardiomyocyte 2	iPSC	hca_GSE129096_DROP_ATCTCACAAACG_15_Rep2	hca_GSE129096_DROP_TAGAGATTAGCG_1_Rep1	0.5516888522691805
1366	DRONC	DROP	Cardiomyocyte 1	Cardiomyocyte 2	hca_GSE129096_DRONC_ACGATGTACTTG_7_Rep1	hca_GSE129096_DROP_ATCTCACAAACG_15_Rep2	0.8769763670809123
1367	DROP	DROP	Cardiac Progenitor	Cardiomyocyte 2	hca_GSE129096_DROP_ACAGGGTATAGT_3_Rep1	hca_GSE129096_DROP_ATCTCACAAACG_15_Rep2	0.3706399829792649
1368	DROP	DROP	Cardiomyocyte 2	Cardiomyocyte 2	hca_GSE129096_DROP_ACGACAGACTCT_15_Rep2	hca_GSE129096_DROP_ATCTCACAAACG_15_Rep2	0.6747197601710494
1369	DROP	DROP	Cardiomyocyte 2	Alt. Lineage 1	hca_GSE129096_DROP_ATCTCACAAACG_15_Rep2	hca_GSE129096_DROP_CGCGAAACAATA_7_Rep1	0.47847683999200186
1370	DROP	DROP	Cardiomyocyte 2	Cardiomyocyte 2	hca_GSE129096_DROP_ATCTCACAAACG_15_Rep2	hca_GSE129096_DROP_GTTCAGAGTAGT_15_Rep2	0.9616808658613328
1371	DROP	DROP	Cardiomyocyte 2	iPSC	hca_GSE129096_DROP_ATCTCACAAACG_15_Rep2	hca_GSE129096_DROP_TAACGTCATAAG_1_Rep2	0.5615490262802397
1372	DRONC	DROP	Alt. Lineage 1	Cardiomyocyte 2	hca_GSE129096_DRONC_CGGCAATGACAT_7_Rep2	hca_GSE129096_DROP_ATCTCACAAACG_15_Rep2	0.49837765643288967
1373	DROP	DROP	Cardiomyocyte 2	iPSC	hca_GSE129096_DROP_ATCTCACAAACG_15_Rep2	hca_GSE129096_DROP_GCCATCATCATG_0_Rep2	0.5569136776822151
1374	DROP	DROP	Cardiomyocyte 2	Cardiomyocyte 1	hca_GSE129096_DROP_ATCTCACAAACG_15_Rep2	hca_GSE129096_DROP_TGAGATCCCAGC_15_Rep2	0.850619802939192
1375	DROP	DROP	Cardiomyocyte 2	Cardiomyocyte 2	hca_GSE129096_DROP_ATCTCACAAACG_15_Rep2	hca_GSE129096_DROP_TCGGTCAACTGA_15_Rep2	0.5658611669029064
1376	DROP	DROP	Cardiomyocyte 2	Cardiomyocyte 2	hca_GSE129096_DROP_ATCTCACAAACG_15_Rep2	hca_GSE129096_DROP_GTCTGTGATAGA_15_Rep2	0.573884967019749
1377	DROP	DROP	Cardiomyocyte 2	iPSC	hca_GSE129096_DROP_ATCTCACAAACG_15_Rep2	hca_GSE129096_DROP_TAAATTTCGGGT_0_Rep2	0.6074438458976749
1378	DRONC	DROP	Cardiomyocyte 1	Cardiomyocyte 2	hca_GSE129096_DRONC_TTCCTAATGAAC_7_Rep1	hca_GSE129096_DROP_ATCTCACAAACG_15_Rep2	0.8760729970405046
1379	DROP	DROP	Cardiomyocyte 2	Cardiac Progenitor	hca_GSE129096_DROP_ATCTCACAAACG_15_Rep2	hca_GSE129096_DROP_GCACAAGTATTT_3_Rep1	0.1376437959113075
1380	DRONC	DROP	Cardiomyocyte 1	Cardiomyocyte 2	hca_GSE129096_DRONC_CGGCAATCCTAA_7_Rep1	hca_GSE129096_DROP_ATCTCACAAACG_15_Rep2	0.8550847773052668
1381	DROP	DROP	Cardiomyocyte 2	Alt. Lineage 2	hca_GSE129096_DROP_ATCTCACAAACG_15_Rep2	hca_GSE129096_DROP_CCTGCCTTCCGG_7_Rep2	0.6826153938725876
1382	DRONC	DROP	Alt. Lineage 1	Cardiomyocyte 2	hca_GSE129096_DRONC_ATAATGCCGGAG_7_Rep2	hca_GSE129096_DROP_ATCTCACAAACG_15_Rep2	0.6322533181561694
1383	DROP	DROP	Cardiomyocyte 2	Alt. Lineage 2	hca_GSE129096_DROP_ATCTCACAAACG_15_Rep2	hca_GSE129096_DROP_CCTGTTGAATCG_7_Rep2	0.6725720264402423
1384	DROP	DROP	Cardiomyocyte 2	Alt. Lineage 2	hca_GSE129096_DROP_ATCTCACAAACG_15_Rep2	hca_GSE129096_DROP_TGGTGGAGACAC_7_Rep2	0.614173415749105
1385	DRONC	DROP	Cardiomyocyte 2	Cardiomyocyte 2	hca_GSE129096_DRONC_AATCACCTCCAC_15_Rep2	hca_GSE129096_DROP_ATCTCACAAACG_15_Rep2	0.547394216432971
1386	DROP	DROP	Cardiomyocyte 2	Cardiac Progenitor	hca_GSE129096_DROP_ATCTCACAAACG_15_Rep2	hca_GSE129096_DROP_GGGAGCGCATCC_3_Rep2	0.18873579034281018
1387	DROP	DROP	Cardiomyocyte 2	iPSC	hca_GSE129096_DROP_ATCTCACAAACG_15_Rep2	hca_GSE129096_DROP_GCGAGATGTTCC_0_Rep2	0.5754742507742139
1388	DRONC	DROP	Cardiomyocyte 1	Cardiomyocyte 2	hca_GSE129096_DRONC_AAGGTTCGATAA_7_Rep1	hca_GSE129096_DROP_ATCTCACAAACG_15_Rep2	0.8662185057054894
1389	DROP	DROP	Cardiomyocyte 2	Alt. Lineage 1	hca_GSE129096_DROP_ATCTCACAAACG_15_Rep2	hca_GSE129096_DROP_TGCAGGTGTTGA_7_Rep2	0.4747891544977739
1390	DROP	DROP	Cardiomyocyte 2	Alt. Lineage 2	hca_GSE129096_DROP_ATCTCACAAACG_15_Rep2	hca_GSE129096_DROP_TGAAGTGCTGTT_7_Rep2	0.6428552995374927
1391	DROP	DROP	Cardiomyocyte 2	Cardiac Progenitor	hca_GSE129096_DROP_ATCTCACAAACG_15_Rep2	hca_GSE129096_DROP_GTTGTGCAATTT_3_Rep1	0.14492789428331
1392	DRONC	DROP	iPSC	Cardiomyocyte 2	hca_GSE129096_DRONC_GGAACCAGATTG_0_Rep2	hca_GSE129096_DROP_ATCTCACAAACG_15_Rep2	0.5548144783077877
1393	DROP	DROP	Cardiomyocyte 2	Cardiac Progenitor	hca_GSE129096_DROP_ATCTCACAAACG_15_Rep2	hca_GSE129096_DROP_GCCAAAGCGTTT_3_Rep2	0.15595278091898868
1394	DROP	DROP	Cardiomyocyte 2	Cardiomyocyte 2	hca_GSE129096_DROP_ATCTCACAAACG_15_Rep2	hca_GSE129096_DROP_CTATACACTTAA_15_Rep2	0.5463374428340315
1395	DROP	DROP	Cardiomyocyte 2	Cardiomyocyte 2	hca_GSE129096_DROP_ATCTCACAAACG_15_Rep2	hca_GSE129096_DROP_CTTCTCCCGAGA_15_Rep2	0.6030599702958628
1396	DROP	DROP	Cardiomyocyte 2	Alt. Lineage 1	hca_GSE129096_DROP_ATCTCACAAACG_15_Rep2	hca_GSE129096_DROP_CCCCCCCTGGAG_15_Rep2	0.5158208498518934
1397	DRONC	DROP	Cardiomyocyte 1	Cardiomyocyte 2	hca_GSE129096_DRONC_TCGAACTAGCGC_7_Rep1	hca_GSE129096_DROP_ATCTCACAAACG_15_Rep2	0.8476211755454969
1398	DRONC	DROP	Cardiomyocyte 1	Cardiomyocyte 2	hca_GSE129096_DRONC_GGACCTCCCGGC_7_Rep1	hca_GSE129096_DROP_ATCTCACAAACG_15_Rep2	0.8461648629446729
1399	DROP	DROP	Cardiomyocyte 2	Alt. Lineage 1	hca_GSE129096_DROP_ATCTCACAAACG_15_Rep2	hca_GSE129096_DROP_CAAACACCCACC_15_Rep2	0.6156887833955916
1400	DROP	DROP	Cardiomyocyte 2	Cardiomyocyte 2	hca_GSE129096_DROP_ATCTCACAAACG_15_Rep2	hca_GSE129096_DROP_TCGCGGGTTTAG_15_Rep2	0.5579780478435098
1401	DROP	DROP	Cardiomyocyte 1	Cardiomyocyte 2	hca_GSE129096_DROP_ACCTCAGTGAGC_7_Rep2	hca_GSE129096_DROP_ATCTCACAAACG_15_Rep2	0.8711930388741934
1402	DROP	DROP	Cardiomyocyte 2	Alt. Lineage 1	hca_GSE129096_DROP_ATCTCACAAACG_15_Rep2	hca_GSE129096_DROP_TATCCACTTGCC_15_Rep2	0.49998551822808823
1403	DROP	DROP	Cardiomyocyte 2	Alt. Lineage 1	hca_GSE129096_DROP_ATCTCACAAACG_15_Rep2	hca_GSE129096_DROP_TCGTTCAAGGGC_7_Rep2	0.5188473529599043
1404	DROP	DROP	Cardiomyocyte 2	Cardiomyocyte 1	hca_GSE129096_DROP_ATCTCACAAACG_15_Rep2	hca_GSE129096_DROP_CCGCATCCGGAA_7_Rep2	0.8454652491850851
1405	DROP	DROP	Cardiomyocyte 2	Cardiomyocyte 1	hca_GSE129096_DROP_ATCTCACAAACG_15_Rep2	hca_GSE129096_DROP_CCGCGACGCCTA_15_Rep2	0.8529605959365274
1406	DRONC	DROP	Cardiomyocyte 1	Cardiomyocyte 2	hca_GSE129096_DRONC_CGGTCCAACAGA_7_Rep1	hca_GSE129096_DROP_ATCTCACAAACG_15_Rep2	0.8548652834027547
1407	DROP	DROP	Cardiomyocyte 2	Alt. Lineage 1	hca_GSE129096_DROP_ATCTCACAAACG_15_Rep2	hca_GSE129096_DROP_GACAAGACGAGA_15_Rep2	0.483925024834964
1408	DRONC	DROP	Cardiac Progenitor	Cardiomyocyte 2	hca_GSE129096_DRONC_AGGGTTGGTACG_3_Rep1	hca_GSE129096_DROP_ATCTCACAAACG_15_Rep2	0.18880507855373496
1409	DROP	DROP	Cardiomyocyte 2	Cardiomyocyte 1	hca_GSE129096_DROP_ATCTCACAAACG_15_Rep2	hca_GSE129096_DROP_TAAGTGCTGATG_7_Rep2	0.8694020380422015
1410	DROP	DROP	Cardiomyocyte 2	iPSC	hca_GSE129096_DROP_ATCTCACAAACG_15_Rep2	hca_GSE129096_DROP_CATACGTCTCTG_0_Rep2	0.5735671830283403
1411	DROP	DROP	Cardiomyocyte 2	Cardiac Progenitor	hca_GSE129096_DROP_ATCTCACAAACG_15_Rep2	hca_GSE129096_DROP_GACCCCCTGTAA_7_Rep1	0.4722742259315348
1412	DROP	DROP	Cardiomyocyte 2	Cardiac Progenitor	hca_GSE129096_DROP_ATCTCACAAACG_15_Rep2	hca_GSE129096_DROP_CTAATGCTGTTC_3_Rep2	0.187531160929721
1413	DROP	DROP	Cardiomyocyte 2	Cardiomyocyte 2	hca_GSE129096_DROP_ATCTCACAAACG_15_Rep2	hca_GSE129096_DROP_TAATGTGCCATC_15_Rep2	0.5381371507991239
1414	DRONC	DROP	Cardiomyocyte 1	Cardiomyocyte 2	hca_GSE129096_DRONC_CTGAGGGCTTTG_7_Rep1	hca_GSE129096_DROP_ATCTCACAAACG_15_Rep2	0.8030450694336491
1415	DRONC	DROP	Cardiomyocyte 1	Cardiomyocyte 2	hca_GSE129096_DRONC_GGCAGTTCTCGC_7_Rep1	hca_GSE129096_DROP_ATCTCACAAACG_15_Rep2	0.8047967465861177
1416	DRONC	DROP	Cardiomyocyte 1	Cardiomyocyte 2	hca_GSE129096_DRONC_GATCGAGCGGTT_7_Rep1	hca_GSE129096_DROP_ATCTCACAAACG_15_Rep2	0.8839824850064821
1417	DRONC	DROP	Cardiomyocyte 1	Cardiomyocyte 2	hca_GSE129096_DRONC_TAATACCCAGTC_7_Rep1	hca_GSE129096_DROP_ATCTCACAAACG_15_Rep2	0.8555658380204376
1418	DROP	DROP	Cardiomyocyte 2	Cardiac Progenitor	hca_GSE129096_DROP_ATCTCACAAACG_15_Rep2	hca_GSE129096_DROP_ATGTAGTACTGA_3_Rep1	0.23736834606349666
1419	DRONC	DROP	Cardiac Progenitor	Cardiomyocyte 2	hca_GSE129096_DRONC_ACGTACTGCTTA_3_Rep2	hca_GSE129096_DROP_ATCTCACAAACG_15_Rep2	0.1858910580857056
1420	DRONC	DROP	Cardiomyocyte 1	Cardiomyocyte 2	hca_GSE129096_DRONC_GTACATGGCTAT_7_Rep1	hca_GSE129096_DROP_ATCTCACAAACG_15_Rep2	0.8571001498990556
1421	DRONC	DROP	iPSC	Cardiomyocyte 2	hca_GSE129096_DRONC_CCTTATCAGTCC_0_Rep2	hca_GSE129096_DROP_ATCTCACAAACG_15_Rep2	0.5657433125120985
1422	DROP	DROP	Cardiac Progenitor	Cardiomyocyte 2	hca_GSE129096_DROP_AGCCTCGTCATG_3_Rep2	hca_GSE129096_DROP_ATCTCACAAACG_15_Rep2	0.19846659964450664
1423	DROP	DROP	Cardiomyocyte 2	Alt. Lineage 2	hca_GSE129096_DROP_ATCTCACAAACG_15_Rep2	hca_GSE129096_DROP_CCTAGCGAGGCT_7_Rep2	0.6160099570483305
1424	DROP	DROP	Cardiomyocyte 2	Cardiomyocyte 2	hca_GSE129096_DROP_AAGGACTATCAT_15_Rep2	hca_GSE129096_DROP_ATCTCACAAACG_15_Rep2	0.6079669260969499
1425	DROP	DROP	Alt. Lineage 1	Cardiomyocyte 2	hca_GSE129096_DROP_AATCTGGACAAT_15_Rep2	hca_GSE129096_DROP_ATCTCACAAACG_15_Rep2	0.49013062583077804
1426	DROP	DROP	Cardiomyocyte 2	Cardiomyocyte 2	hca_GSE129096_DROP_ATCTCACAAACG_15_Rep2	hca_GSE129096_DROP_GTGTATTCATAC_15_Rep2	0.5662936168797831
1427	DROP	DROP	Cardiomyocyte 2	Alt. Lineage 2	hca_GSE129096_DROP_ATCTCACAAACG_15_Rep2	hca_GSE129096_DROP_TAAAGGCGAAGG_7_Rep1	0.4045530068623714
1428	DRONC	DROP	Cardiomyocyte 1	Cardiomyocyte 2	hca_GSE129096_DRONC_AATCTTGGCATT_7_Rep1	hca_GSE129096_DROP_ATCTCACAAACG_15_Rep2	0.8139365124837912
1429	DROP	DROP	Cardiomyocyte 2	Alt. Lineage 2	hca_GSE129096_DROP_ATCTCACAAACG_15_Rep2	hca_GSE129096_DROP_GCATCGCCGTGT_7_Rep2	0.6078853075545233
1430	DRONC	DROP	Cardiomyocyte 2	Cardiomyocyte 2	hca_GSE129096_DRONC_TGAAGGAAAAAG_15_Rep2	hca_GSE129096_DROP_ATCTCACAAACG_15_Rep2	0.862457956579874
1431	DROP	DROP	Cardiomyocyte 2	Cardiac Progenitor	hca_GSE129096_DROP_ATCTCACAAACG_15_Rep2	hca_GSE129096_DROP_GCGACGAAAAGT_3_Rep1	0.5246078104642775
1432	DRONC	DROP	Cardiac Progenitor	Cardiomyocyte 2	hca_GSE129096_DRONC_CCGGTGCTATCT_3_Rep1	hca_GSE129096_DROP_ATCTCACAAACG_15_Rep2	0.19519127098698297
1433	DROP	DROP	Alt. Lineage 2	Cardiomyocyte 2	hca_GSE129096_DROP_AAGTGCCCAGGA_7_Rep2	hca_GSE129096_DROP_ATCTCACAAACG_15_Rep2	0.6113859023757321
1434	DRONC	DROP	Cardiomyocyte 2	Cardiomyocyte 2	hca_GSE129096_DRONC_CAGTCAGATGTG_15_Rep2	hca_GSE129096_DROP_ATCTCACAAACG_15_Rep2	0.8724214132869917
1435	DRONC	DROP	iPSC	Cardiomyocyte 2	hca_GSE129096_DRONC_ACTCGATCGCAA_1_Rep2	hca_GSE129096_DROP_ATCTCACAAACG_15_Rep2	0.5391187608990069
1436	DROP	DROP	Cardiomyocyte 2	Alt. Lineage 1	hca_GSE129096_DROP_ATCTCACAAACG_15_Rep2	hca_GSE129096_DROP_TGAGCTACGCTG_15_Rep2	0.4780768054739106
1437	DROP	DROP	Cardiomyocyte 2	iPSC	hca_GSE129096_DROP_ATCTCACAAACG_15_Rep2	hca_GSE129096_DROP_CTGACTACAGAT_1_Rep2	0.5512558895453471
1438	DRONC	DROP	iPSC	Cardiomyocyte 2	hca_GSE129096_DRONC_TTAATGGTCATT_0_Rep2	hca_GSE129096_DROP_ATCTCACAAACG_15_Rep2	0.5735308516425096
1439	DROP	DROP	iPSC	Cardiomyocyte 2	hca_GSE129096_DROP_AACCCGTGTCAG_0_Rep2	hca_GSE129096_DROP_ATCTCACAAACG_15_Rep2	0.5556597783274838
1440	DROP	DROP	Cardiomyocyte 2	Alt. Lineage 1	hca_GSE129096_DROP_ATCTCACAAACG_15_Rep2	hca_GSE129096_DROP_CCTTCGATCCCG_7_Rep1	0.5175902772671855
1441	DROP	DROP	Cardiac Progenitor	Cardiomyocyte 2	hca_GSE129096_DROP_AAGCCCAATACG_3_Rep1	hca_GSE129096_DROP_ATCTCACAAACG_15_Rep2	0.28511390225663436
1442	DROP	DROP	Cardiomyocyte 2	Alt. Lineage 1	hca_GSE129096_DROP_ATCTCACAAACG_15_Rep2	hca_GSE129096_DROP_CTGATACCATGG_7_Rep2	0.4619105392529894
1443	DROP	DROP	Cardiomyocyte 2	iPSC	hca_GSE129096_DROP_ATCTCACAAACG_15_Rep2	hca_GSE129096_DROP_TTCCGCATGAGG_1_Rep1	0.5732306075331115
1444	DROP	DROP	Cardiomyocyte 2	Cardiac Progenitor	hca_GSE129096_DROP_ATCTCACAAACG_15_Rep2	hca_GSE129096_DROP_CTCGATCTCAAA_3_Rep2	0.16927392765405558
1445	DROP	DROP	Cardiac Progenitor	Cardiomyocyte 2	hca_GSE129096_DROP_ACGCTGATTGGG_3_Rep1	hca_GSE129096_DROP_ATCTCACAAACG_15_Rep2	0.22202808907731097
1446	DROP	DROP	Cardiomyocyte 2	Cardiomyocyte 2	hca_GSE129096_DROP_ATCTCACAAACG_15_Rep2	hca_GSE129096_DROP_TCTTCAGCATAT_15_Rep2	0.540277738241564
1447	DRONC	DROP	Cardiac Progenitor	Cardiomyocyte 2	hca_GSE129096_DRONC_TCTAGCGCCTTC_3_Rep1	hca_GSE129096_DROP_ATCTCACAAACG_15_Rep2	0.15564206773520728
1448	DROP	DROP	Cardiomyocyte 2	Cardiomyocyte 2	hca_GSE129096_DROP_ATCTCACAAACG_15_Rep2	hca_GSE129096_DROP_TCTTCAGCATAA_15_Rep2	0.5330626900774001
1449	DROP	DROP	Cardiomyocyte 2	Cardiomyocyte 2	hca_GSE129096_DROP_ATCTCACAAACG_15_Rep2	hca_GSE129096_DROP_TCGCGGGTTTAA_15_Rep2	0.5451866335889535
1450	DRONC	DROP	Cardiomyocyte 1	Cardiomyocyte 2	hca_GSE129096_DRONC_GGTTGCATCATT_7_Rep1	hca_GSE129096_DROP_ATCTCACAAACG_15_Rep2	0.8721797939925114
1451	DROP	DROP	Alt. Lineage 1	Cardiomyocyte 2	hca_GSE129096_DROP_AGTAATAATGGA_7_Rep2	hca_GSE129096_DROP_ATCTCACAAACG_15_Rep2	0.5063288514831631
1452	DROP	DROP	Cardiomyocyte 2	Alt. Lineage 1	hca_GSE129096_DROP_ATCTCACAAACG_15_Rep2	hca_GSE129096_DROP_CCAACAGTTACC_7_Rep2	0.4474191520987081
1453	DROP	DROP	Alt. Lineage 1	Cardiomyocyte 2	hca_GSE129096_DROP_AGACCTACGGCA_7_Rep1	hca_GSE129096_DROP_ATCTCACAAACG_15_Rep2	0.4568177301150417
1454	DROP	DROP	Cardiomyocyte 2	Cardiomyocyte 1	hca_GSE129096_DROP_ATCTCACAAACG_15_Rep2	hca_GSE129096_DROP_GCGTATAAGATT_7_Rep1	0.8391027754292549
1455	DROP	DROP	Cardiomyocyte 1	Cardiomyocyte 2	hca_GSE129096_DROP_AACAAAATCGCA_15_Rep2	hca_GSE129096_DROP_ATCTCACAAACG_15_Rep2	0.904522206295479
1456	DROP	DROP	Cardiomyocyte 2	Cardiomyocyte 2	hca_GSE129096_DROP_AGTGGTGACTTA_15_Rep2	hca_GSE129096_DROP_ATCTCACAAACG_15_Rep2	0.6209305073103781
1457	DROP	DROP	Cardiomyocyte 2	Cardiac Progenitor	hca_GSE129096_DROP_ATCTCACAAACG_15_Rep2	hca_GSE129096_DROP_TGCTACTGACGC_3_Rep1	0.21317811823532717
1458	DROP	DROP	Cardiomyocyte 2	Alt. Lineage 1	hca_GSE129096_DROP_ATCTCACAAACG_15_Rep2	hca_GSE129096_DROP_TCGAGGGAACTA_15_Rep2	0.5105639872741019
1459	DROP	DROP	Cardiomyocyte 2	Cardiomyocyte 2	hca_GSE129096_DROP_ATCTCACAAACG_15_Rep2	hca_GSE129096_DROP_GGATTATCTAGG_15_Rep2	0.610685748140508
1460	DROP	DROP	Cardiomyocyte 2	iPSC	hca_GSE129096_DROP_ATCTCACAAACG_15_Rep2	hca_GSE129096_DROP_CCACCCCGGCAT_0_Rep1	0.5680894870437386
1461	DRONC	DROP	Cardiomyocyte 1	Cardiomyocyte 2	hca_GSE129096_DRONC_TGCATATGGCAG_7_Rep1	hca_GSE129096_DROP_ATCTCACAAACG_15_Rep2	0.8369055512812991
1462	DRONC	DROP	Cardiomyocyte 2	Cardiomyocyte 2	hca_GSE129096_DRONC_CCTTATGTCAGT_15_Rep2	hca_GSE129096_DROP_ATCTCACAAACG_15_Rep2	0.8935722287492283
1463	DRONC	DROP	iPSC	Cardiomyocyte 2	hca_GSE129096_DRONC_AGATACTTGCAA_0_Rep2	hca_GSE129096_DROP_ATCTCACAAACG_15_Rep2	0.5634224506268105
1464	DRONC	DROP	Cardiomyocyte 1	Cardiomyocyte 2	hca_GSE129096_DRONC_GTAAAGGTGAAT_7_Rep1	hca_GSE129096_DROP_ATCTCACAAACG_15_Rep2	0.6575185563040188
1465	DROP	DROP	Cardiomyocyte 2	iPSC	hca_GSE129096_DROP_ATCTCACAAACG_15_Rep2	hca_GSE129096_DROP_ATTTCATTGCGC_1_Rep2	0.5688512903748322
1466	DROP	DROP	Cardiomyocyte 2	iPSC	hca_GSE129096_DROP_ATCTCACAAACG_15_Rep2	hca_GSE129096_DROP_ATGTTATCCAAC_1_Rep2	0.5611693675391435
1467	DROP	DROP	Cardiomyocyte 2	iPSC	hca_GSE129096_DROP_ATCTCACAAACG_15_Rep2	hca_GSE129096_DROP_CGGGTGATTTCT_1_Rep1	0.5752764375912081
1468	DROP	DROP	Alt. Lineage 2	Cardiomyocyte 2	hca_GSE129096_DROP_ACCAAACATCCT_7_Rep2	hca_GSE129096_DROP_ATCTCACAAACG_15_Rep2	0.67133769684738
1469	DROP	DROP	Cardiomyocyte 2	Cardiomyocyte 2	hca_GSE129096_DROP_ATCTCACAAACG_15_Rep2	hca_GSE129096_DROP_CATCACCCTTCG_15_Rep2	0.5437250976456771
1470	DROP	DROP	Cardiomyocyte 2	Cardiac Progenitor	hca_GSE129096_DROP_ATCTCACAAACG_15_Rep2	hca_GSE129096_DROP_CAAGACGTTGCC_3_Rep1	0.2681344413880038
1471	DROP	DROP	Cardiomyocyte 2	Cardiomyocyte 2	hca_GSE129096_DROP_ATCTCACAAACG_15_Rep2	hca_GSE129096_DROP_CGAGACAAAAGA_15_Rep2	0.5425389332990693
1472	DROP	DROP	Cardiomyocyte 2	Alt. Lineage 2	hca_GSE129096_DROP_ATCTCACAAACG_15_Rep2	hca_GSE129096_DROP_GGTATTGCGCGC_7_Rep2	0.6046270999123854
1473	DROP	DROP	Cardiomyocyte 2	Cardiomyocyte 1	hca_GSE129096_DROP_ATCTCACAAACG_15_Rep2	hca_GSE129096_DROP_CAGAAAGACCCA_15_Rep2	0.8740716156258823
1474	DRONC	DROP	Cardiac Progenitor	Cardiomyocyte 2	hca_GSE129096_DRONC_TGGTATCGATAC_3_Rep1	hca_GSE129096_DROP_ATCTCACAAACG_15_Rep2	0.1911703600454837
1475	DROP	DROP	Cardiomyocyte 2	Cardiomyocyte 2	hca_GSE129096_DROP_ATCTCACAAACG_15_Rep2	hca_GSE129096_DROP_CAGACTACCACA_15_Rep2	0.6492909557502919
1476	DRONC	DROP	Cardiomyocyte 1	Cardiomyocyte 2	hca_GSE129096_DRONC_CCCGCTCGCAGG_7_Rep1	hca_GSE129096_DROP_ATCTCACAAACG_15_Rep2	0.8689190496292319
1477	DROP	DROP	iPSC	Cardiomyocyte 2	hca_GSE129096_DROP_AGGCAATACCAA_1_Rep1	hca_GSE129096_DROP_ATCTCACAAACG_15_Rep2	0.5491475583157155
1478	DROP	DROP	Cardiomyocyte 1	Cardiomyocyte 2	hca_GSE129096_DROP_AACATCACCGTG_15_Rep2	hca_GSE129096_DROP_ATCTCACAAACG_15_Rep2	0.9254346456964676
1479	DRONC	DROP	Alt. Lineage 1	Cardiomyocyte 2	hca_GSE129096_DRONC_AAGCAGTTGTCT_7_Rep2	hca_GSE129096_DROP_ATCTCACAAACG_15_Rep2	0.5928355928268672
1480	DROP	DROP	Cardiomyocyte 2	Cardiomyocyte 2	hca_GSE129096_DROP_ATCTCACAAACG_15_Rep2	hca_GSE129096_DROP_GTTATATATCAA_15_Rep2	0.5393980885007185
1481	DROP	DROP	Cardiomyocyte 2	Cardiomyocyte 1	hca_GSE129096_DROP_ATCTCACAAACG_15_Rep2	hca_GSE129096_DROP_CTTCTAGGACTT_15_Rep2	0.8705185661146391
1482	DROP	DROP	Cardiomyocyte 2	Alt. Lineage 1	hca_GSE129096_DROP_ATCTCACAAACG_15_Rep2	hca_GSE129096_DROP_CGGCGATCTCGG_7_Rep2	0.4952666448254286
1483	DROP	DROP	Cardiomyocyte 2	Cardiomyocyte 2	hca_GSE129096_DROP_ATCTCACAAACG_15_Rep2	hca_GSE129096_DROP_TGGTCAGTGACT_15_Rep2	0.591416418494009
1484	DRONC	DROP	Cardiomyocyte 1	Cardiomyocyte 2	hca_GSE129096_DRONC_ACAAGCAGGCAC_7_Rep1	hca_GSE129096_DROP_ATCTCACAAACG_15_Rep2	0.8291900217384186
1485	DROP	DROP	iPSC	Cardiomyocyte 2	hca_GSE129096_DROP_AGCAGTATTTCA_1_Rep1	hca_GSE129096_DROP_ATCTCACAAACG_15_Rep2	0.5586977220939414
1486	DROP	DROP	Cardiomyocyte 2	Cardiomyocyte 1	hca_GSE129096_DROP_ATCTCACAAACG_15_Rep2	hca_GSE129096_DROP_TTTGTTAGTGAC_7_Rep1	0.8379624368161237
1487	DROP	DROP	Cardiomyocyte 2	Alt. Lineage 1	hca_GSE129096_DROP_ATCTCACAAACG_15_Rep2	hca_GSE129096_DROP_CCCGAAGGTGTA_7_Rep2	0.5055117094759187
1488	DROP	DROP	Cardiomyocyte 2	Cardiomyocyte 1	hca_GSE129096_DROP_ATCTCACAAACG_15_Rep2	hca_GSE129096_DROP_CCACGTCATCAC_15_Rep2	0.8963119051740933
1489	DRONC	DROP	Cardiomyocyte 1	Cardiomyocyte 2	hca_GSE129096_DRONC_ATATCAGATGGC_7_Rep1	hca_GSE129096_DROP_ATCTCACAAACG_15_Rep2	0.8894146506680247
1490	DROP	DROP	Cardiomyocyte 2	Alt. Lineage 1	hca_GSE129096_DROP_ATCTCACAAACG_15_Rep2	hca_GSE129096_DROP_TCTGAAGCGCCT_7_Rep1	0.462659758968192
1491	DROP	DROP	Cardiomyocyte 2	Cardiomyocyte 2	hca_GSE129096_DROP_ACACATGCGGAT_15_Rep2	hca_GSE129096_DROP_ATCTCACAAACG_15_Rep2	0.5643505235114644
1492	DRONC	DROP	iPSC	Cardiomyocyte 2	hca_GSE129096_DRONC_CCGAATTATATT_0_Rep2	hca_GSE129096_DROP_ATCTCACAAACG_15_Rep2	0.5594698208430113
1493	DROP	DROP	Cardiomyocyte 2	Cardiomyocyte 1	hca_GSE129096_DROP_ATCTCACAAACG_15_Rep2	hca_GSE129096_DROP_TCCCCCTGCAAA_7_Rep1	0.8221911954815374
1494	DROP	DROP	Cardiac Progenitor	Cardiomyocyte 2	hca_GSE129096_DROP_AGTCACACCCTT_3_Rep1	hca_GSE129096_DROP_ATCTCACAAACG_15_Rep2	0.18637137224936584
1495	DRONC	DROP	Alt. Lineage 1	Cardiomyocyte 2	hca_GSE129096_DRONC_TCTTCACAAAGC_7_Rep2	hca_GSE129096_DROP_ATCTCACAAACG_15_Rep2	0.7206747683734311
1496	DRONC	DROP	Cardiomyocyte 2	Cardiomyocyte 2	hca_GSE129096_DRONC_CTGTTCTGCACC_15_Rep2	hca_GSE129096_DROP_ATCTCACAAACG_15_Rep2	0.9179706529738471
1497	DROP	DROP	Cardiomyocyte 2	Alt. Lineage 2	hca_GSE129096_DROP_ATCTCACAAACG_15_Rep2	hca_GSE129096_DROP_GCCCTCCCTACT_7_Rep2	0.6404756142777619
1498	DROP	DROP	Cardiomyocyte 2	Cardiomyocyte 2	hca_GSE129096_DROP_ATCTCACAAACG_15_Rep2	hca_GSE129096_DROP_GGACTGCGTCCT_15_Rep2	0.8015429942562177
1499	DRONC	DROP	Cardiac Progenitor	Cardiomyocyte 2	hca_GSE129096_DRONC_CTTTGCCCACTC_3_Rep1	hca_GSE129096_DROP_ATCTCACAAACG_15_Rep2	0.25611402709519426
1500	DRONC	DROP	Cardiac Progenitor	Cardiomyocyte 2	hca_GSE129096_DRONC_CTGAAGATAACT_3_Rep1	hca_GSE129096_DROP_ATCTCACAAACG_15_Rep2	0.22416455635505084
1501	DRONC	DROP	Cardiomyocyte 1	Cardiomyocyte 2	hca_GSE129096_DRONC_GCAGACAGGAGT_7_Rep1	hca_GSE129096_DROP_ATCTCACAAACG_15_Rep2	0.8778936576890335
1502	DROP	DROP	Alt. Lineage 1	Cardiomyocyte 2	hca_GSE129096_DROP_AAAGGGACCGCC_7_Rep2	hca_GSE129096_DROP_ATCTCACAAACG_15_Rep2	0.47459269652010816
1503	DRONC	DROP	Alt. Lineage 1	Cardiomyocyte 2	hca_GSE129096_DRONC_AGTTAGTTCCTA_7_Rep2	hca_GSE129096_DROP_ATCTCACAAACG_15_Rep2	0.6532788876377988
1504	DROP	DROP	Cardiomyocyte 2	Cardiomyocyte 1	hca_GSE129096_DROP_ATCTCACAAACG_15_Rep2	hca_GSE129096_DROP_GGTCCGGGCTGC_7_Rep2	0.8447401836433072
1505	DROP	DROP	Cardiomyocyte 2	Cardiomyocyte 1	hca_GSE129096_DROP_ATCTCACAAACG_15_Rep2	hca_GSE129096_DROP_TTCCTGAGAATC_15_Rep2	0.864529667861117
1506	DRONC	DROP	Cardiomyocyte 1	Cardiomyocyte 2	hca_GSE129096_DRONC_GGTGCAACACGA_7_Rep1	hca_GSE129096_DROP_ATCTCACAAACG_15_Rep2	0.8743154184968728
1507	DRONC	DROP	Cardiac Progenitor	Cardiomyocyte 2	hca_GSE129096_DRONC_TTTGCTCCAAAG_3_Rep1	hca_GSE129096_DROP_ATCTCACAAACG_15_Rep2	0.19695171189059812
1508	DROP	DROP	Cardiomyocyte 2	Cardiomyocyte 1	hca_GSE129096_DROP_ATCTCACAAACG_15_Rep2	hca_GSE129096_DROP_CCAGTAGCTCGA_15_Rep2	0.9069156194473151
1509	DROP	DROP	Cardiomyocyte 2	Alt. Lineage 2	hca_GSE129096_DROP_ATCTCACAAACG_15_Rep2	hca_GSE129096_DROP_CCGGGACTAGTA_7_Rep2	0.6819848858880881
1510	DRONC	DROP	Cardiac Progenitor	Cardiomyocyte 2	hca_GSE129096_DRONC_GTTTTAGCTTTC_3_Rep1	hca_GSE129096_DROP_ATCTCACAAACG_15_Rep2	0.447722339654656
1511	DRONC	DROP	iPSC	Cardiomyocyte 2	hca_GSE129096_DRONC_CCTTGACGGAAC_1_Rep2	hca_GSE129096_DROP_ATCTCACAAACG_15_Rep2	0.5319386657917724
1512	DROP	DROP	Cardiomyocyte 2	Alt. Lineage 2	hca_GSE129096_DROP_ATCTCACAAACG_15_Rep2	hca_GSE129096_DROP_GCTCTGGATTCC_3_Rep1	0.16929880111115725
1513	DROP	DROP	Cardiomyocyte 2	Cardiomyocyte 1	hca_GSE129096_DROP_ATCTCACAAACG_15_Rep2	hca_GSE129096_DROP_TTGGAGCTTGAT_7_Rep2	0.8829100879761462
1514	DRONC	DROP	Cardiomyocyte 1	Cardiomyocyte 2	hca_GSE129096_DRONC_TCGAAGATACCT_7_Rep1	hca_GSE129096_DROP_ATCTCACAAACG_15_Rep2	0.879852200151307
1515	DRONC	DROP	iPSC	Cardiomyocyte 2	hca_GSE129096_DRONC_CACCAACTTATC_1_Rep2	hca_GSE129096_DROP_ATCTCACAAACG_15_Rep2	0.5558627642797767
1516	DRONC	DROP	iPSC	Cardiomyocyte 2	hca_GSE129096_DRONC_ATGGTAGCATCT_0_Rep1	hca_GSE129096_DROP_ATCTCACAAACG_15_Rep2	0.5770626895373023
1517	DROP	DROP	Cardiomyocyte 2	Cardiac Progenitor	hca_GSE129096_DROP_ATCTCACAAACG_15_Rep2	hca_GSE129096_DROP_CCTTAGTCCGGA_3_Rep1	0.14546556407913425
1518	DROP	DROP	Cardiomyocyte 2	Alt. Lineage 2	hca_GSE129096_DROP_ATCTCACAAACG_15_Rep2	hca_GSE129096_DROP_GTGCGCTGAAAC_7_Rep2	0.6216322068784836
1519	DRONC	DROP	Cardiac Progenitor	Cardiomyocyte 2	hca_GSE129096_DRONC_TTAATGGCTACA_3_Rep1	hca_GSE129096_DROP_ATCTCACAAACG_15_Rep2	0.3484810541059309
1520	DROP	DROP	Cardiomyocyte 2	Cardiomyocyte 2	hca_GSE129096_DROP_ATCTCACAAACG_15_Rep2	hca_GSE129096_DROP_GTTCACATTAAT_15_Rep2	0.5443995996912612
1521	DROP	DROP	Cardiomyocyte 2	Cardiomyocyte 2	hca_GSE129096_DROP_ATCTCACAAACG_15_Rep2	hca_GSE129096_DROP_CTGTACCTCCGG_15_Rep2	0.6683231259306464
1522	DRONC	DROP	iPSC	Cardiomyocyte 2	hca_GSE129096_DRONC_TTGCATCTAGAC_1_Rep2	hca_GSE129096_DROP_ATCTCACAAACG_15_Rep2	0.5367405388075801
1523	DROP	DROP	Cardiomyocyte 2	Alt. Lineage 1	hca_GSE129096_DROP_ATCTCACAAACG_15_Rep2	hca_GSE129096_DROP_CGCAAAGCACAC_15_Rep2	0.4914515634378904
1524	DROP	DROP	Alt. Lineage 1	Cardiomyocyte 2	hca_GSE129096_DROP_ACATTTAATTGT_15_Rep2	hca_GSE129096_DROP_ATCTCACAAACG_15_Rep2	0.5062425276335427
1525	DROP	DROP	Cardiomyocyte 2	Cardiomyocyte 1	hca_GSE129096_DROP_ATCTCACAAACG_15_Rep2	hca_GSE129096_DROP_GGGGCGAGACCC_15_Rep2	0.8667171424712419
1526	DROP	DROP	Cardiomyocyte 2	Cardiomyocyte 1	hca_GSE129096_DROP_ATCTCACAAACG_15_Rep2	hca_GSE129096_DROP_TTGCTTCGTATT_15_Rep2	0.873964286293805
1527	DROP	DROP	Cardiomyocyte 2	Alt. Lineage 1	hca_GSE129096_DROP_ATCTCACAAACG_15_Rep2	hca_GSE129096_DROP_CGCCTACGATAA_7_Rep2	0.47683459947459905
1528	DROP	DROP	Cardiomyocyte 2	Alt. Lineage 2	hca_GSE129096_DROP_ATCTCACAAACG_15_Rep2	hca_GSE129096_DROP_GGAGGTCATCAC_7_Rep2	0.652360893976032
1529	DROP	DROP	Cardiac Progenitor	Cardiomyocyte 2	hca_GSE129096_DROP_ACAGACTTTTAA_3_Rep1	hca_GSE129096_DROP_ATCTCACAAACG_15_Rep2	0.23237630772009554
1530	DROP	DROP	Cardiomyocyte 1	Cardiomyocyte 2	hca_GSE129096_DROP_AGACTTTCACAA_7_Rep2	hca_GSE129096_DROP_ATCTCACAAACG_15_Rep2	0.772125422411182
1531	DRONC	DROP	iPSC	Cardiomyocyte 2	hca_GSE129096_DRONC_CATTCTAGATAC_0_Rep2	hca_GSE129096_DROP_ATCTCACAAACG_15_Rep2	0.5674332926889059
1532	DRONC	DROP	Cardiac Progenitor	Cardiomyocyte 2	hca_GSE129096_DRONC_AGAGCTTCAAAT_3_Rep1	hca_GSE129096_DROP_ATCTCACAAACG_15_Rep2	0.28387000664360507
1533	DROP	DROP	Cardiomyocyte 2	Cardiomyocyte 1	hca_GSE129096_DROP_ATCTCACAAACG_15_Rep2	hca_GSE129096_DROP_TCAATCCGCGGC_7_Rep2	0.7227255389639774
1534	DROP	DROP	Alt. Lineage 1	Cardiomyocyte 2	hca_GSE129096_DROP_ACCAGCAAATTA_15_Rep2	hca_GSE129096_DROP_ATCTCACAAACG_15_Rep2	0.5019081220211193
1535	DROP	DROP	Cardiomyocyte 2	Cardiac Progenitor	hca_GSE129096_DROP_ATCTCACAAACG_15_Rep2	hca_GSE129096_DROP_GAAGCTACACAT_3_Rep2	0.1458982507755756
1536	DRONC	DROP	Cardiomyocyte 2	Cardiomyocyte 2	hca_GSE129096_DRONC_GGGTATCGTTAC_15_Rep2	hca_GSE129096_DROP_ATCTCACAAACG_15_Rep2	0.8864176597805414
1537	DRONC	DROP	iPSC	Cardiomyocyte 2	hca_GSE129096_DRONC_CATGACAGATAG_0_Rep1	hca_GSE129096_DROP_ATCTCACAAACG_15_Rep2	0.6133711447119213
1538	DROP	DROP	Cardiomyocyte 2	Cardiac Progenitor	hca_GSE129096_DROP_ATCTCACAAACG_15_Rep2	hca_GSE129096_DROP_TGCCGCTATTAC_3_Rep1	0.29704743767485176
1539	DROP	DROP	Cardiomyocyte 2	Cardiac Progenitor	hca_GSE129096_DROP_ATCTCACAAACG_15_Rep2	hca_GSE129096_DROP_CTCTCGGTCTTT_3_Rep1	0.27055811343816916
1540	DROP	DROP	Cardiomyocyte 2	iPSC	hca_GSE129096_DROP_ATCTCACAAACG_15_Rep2	hca_GSE129096_DROP_GATTAATTCGGC_1_Rep1	0.5823842428148148
1541	DROP	DROP	Cardiomyocyte 2	Cardiac Progenitor	hca_GSE129096_DROP_ATCTCACAAACG_15_Rep2	hca_GSE129096_DROP_ATGCGACTGAAC_3_Rep2	0.22952753266270065
1542	DROP	DROP	Cardiomyocyte 2	iPSC	hca_GSE129096_DROP_ATCTCACAAACG_15_Rep2	hca_GSE129096_DROP_TAGGCACCCGTC_1_Rep1	0.5603482491696422
1543	DROP	DROP	iPSC	Cardiomyocyte 2	hca_GSE129096_DROP_ACTTACTCCAAA_1_Rep2	hca_GSE129096_DROP_ATCTCACAAACG_15_Rep2	0.5464205241058313
1544	DROP	DROP	Alt. Lineage 2	Cardiomyocyte 2	hca_GSE129096_DROP_AGTCAGAAACCC_7_Rep2	hca_GSE129096_DROP_ATCTCACAAACG_15_Rep2	0.6048684316729033
1545	DROP	DROP	Cardiac Progenitor	Cardiomyocyte 2	hca_GSE129096_DROP_AGTGGTTGTCCT_3_Rep1	hca_GSE129096_DROP_ATCTCACAAACG_15_Rep2	0.23735509725327164
1546	DRONC	DROP	Alt. Lineage 1	Cardiomyocyte 2	hca_GSE129096_DRONC_GTTCATGAGTCT_7_Rep2	hca_GSE129096_DROP_ATCTCACAAACG_15_Rep2	0.6886564664778089
1547	DRONC	DROP	Cardiomyocyte 2	Cardiomyocyte 2	hca_GSE129096_DRONC_TAGCTCTTGCCA_15_Rep2	hca_GSE129096_DROP_ATCTCACAAACG_15_Rep2	0.8858858348967139
1548	DRONC	DROP	iPSC	Cardiomyocyte 2	hca_GSE129096_DRONC_AGCCTACCGTTG_0_Rep2	hca_GSE129096_DROP_ATCTCACAAACG_15_Rep2	0.579035642390137
1549	DRONC	DROP	iPSC	Cardiomyocyte 2	hca_GSE129096_DRONC_ACAGCTAGTATT_1_Rep2	hca_GSE129096_DROP_ATCTCACAAACG_15_Rep2	0.5556259804662743
1550	DROP	DROP	Cardiomyocyte 2	Cardiac Progenitor	hca_GSE129096_DROP_ATCTCACAAACG_15_Rep2	hca_GSE129096_DROP_GAGTTGGCGGAC_3_Rep1	0.20774707618401622
1551	DROP	DROP	Cardiomyocyte 2	Cardiac Progenitor	hca_GSE129096_DROP_ATCTCACAAACG_15_Rep2	hca_GSE129096_DROP_GACGATTCGAGT_3_Rep1	0.2727698712582214
1552	DROP	DROP	Cardiomyocyte 2	Cardiomyocyte 2	hca_GSE129096_DROP_ATCTCACAAACG_15_Rep2	hca_GSE129096_DROP_GGCCACGGTATT_15_Rep2	0.5665229135114173
1553	DRONC	DROP	Cardiac Progenitor	Cardiomyocyte 2	hca_GSE129096_DRONC_AAAGAGTTAAGC_3_Rep1	hca_GSE129096_DROP_ATCTCACAAACG_15_Rep2	0.2312346372619296
1554	DRONC	DROP	Alt. Lineage 1	Cardiomyocyte 2	hca_GSE129096_DRONC_TCCTTACTCGGA_7_Rep2	hca_GSE129096_DROP_ATCTCACAAACG_15_Rep2	0.7241918436781029
1555	DROP	DROP	Cardiac Progenitor	Cardiomyocyte 2	hca_GSE129096_DROP_AGGCGACTAACG_3_Rep2	hca_GSE129096_DROP_ATCTCACAAACG_15_Rep2	0.17320066882007512
1556	DROP	DROP	Cardiomyocyte 2	iPSC	hca_GSE129096_DROP_ATCTCACAAACG_15_Rep2	hca_GSE129096_DROP_CAGGACTATGCT_1_Rep1	0.5740419677594097
1557	DRONC	DROP	Cardiomyocyte 1	Cardiomyocyte 2	hca_GSE129096_DRONC_GAGTGCAACTTC_7_Rep1	hca_GSE129096_DROP_ATCTCACAAACG_15_Rep2	0.8679584464153832
1558	DRONC	DROP	iPSC	Cardiomyocyte 2	hca_GSE129096_DRONC_GTATGCCCTCCA_1_Rep2	hca_GSE129096_DROP_ATCTCACAAACG_15_Rep2	0.5507150364611664
1559	DROP	DROP	iPSC	Cardiomyocyte 2	hca_GSE129096_DROP_AAAATGTTTTAT_0_Rep2	hca_GSE129096_DROP_ATCTCACAAACG_15_Rep2	0.5356140283698246
1560	DROP	DROP	Cardiomyocyte 2	iPSC	hca_GSE129096_DROP_ATCTCACAAACG_15_Rep2	hca_GSE129096_DROP_CTCATTTTGGAC_1_Rep2	0.553526784235718
1561	DRONC	DROP	Cardiac Progenitor	Cardiomyocyte 2	hca_GSE129096_DRONC_TCCGCTTCGTTG_3_Rep1	hca_GSE129096_DROP_ATCTCACAAACG_15_Rep2	0.20286591395381803
1562	DROP	DROP	Cardiomyocyte 2	Cardiomyocyte 1	hca_GSE129096_DROP_ATCTCACAAACG_15_Rep2	hca_GSE129096_DROP_GAACCCTGAGGT_15_Rep2	0.8766321263484371
1563	DRONC	DROP	iPSC	Cardiomyocyte 2	hca_GSE129096_DRONC_AGTCTGTCTAAA_1_Rep2	hca_GSE129096_DROP_ATCTCACAAACG_15_Rep2	0.5534510950491205
1564	DROP	DROP	Cardiomyocyte 2	Cardiomyocyte 1	hca_GSE129096_DROP_ATCTCACAAACG_15_Rep2	hca_GSE129096_DROP_CTGTGCACTTAC_7_Rep2	0.833246711396195
1565	DROP	DROP	Cardiomyocyte 2	Cardiomyocyte 2	hca_GSE129096_DROP_ATCTCACAAACG_15_Rep2	hca_GSE129096_DROP_TAGCCCTCATTT_15_Rep2	0.6445703530202501
1566	DROP	DROP	Cardiomyocyte 2	Cardiac Progenitor	hca_GSE129096_DROP_ATCTCACAAACG_15_Rep2	hca_GSE129096_DROP_TCGTCGGGTCGC_3_Rep1	0.21158880405289437
1567	DROP	DROP	Cardiomyocyte 2	iPSC	hca_GSE129096_DROP_ATCTCACAAACG_15_Rep2	hca_GSE129096_DROP_TTAATGCGAATA_1_Rep1	0.5668210610794607
1568	DRONC	DROP	Cardiomyocyte 2	Cardiomyocyte 2	hca_GSE129096_DRONC_CCGCATTAGCAC_15_Rep2	hca_GSE129096_DROP_ATCTCACAAACG_15_Rep2	0.5789073096693383
1569	DRONC	DROP	Cardiomyocyte 2	Cardiomyocyte 2	hca_GSE129096_DRONC_ATATCTGCATTT_15_Rep2	hca_GSE129096_DROP_ATCTCACAAACG_15_Rep2	0.8963602614443181
1570	DROP	DROP	Alt. Lineage 1	Cardiomyocyte 2	hca_GSE129096_DROP_AATGGCACTCGC_15_Rep2	hca_GSE129096_DROP_ATCTCACAAACG_15_Rep2	0.5918244850449648
1571	DRONC	DROP	iPSC	Cardiomyocyte 2	hca_GSE129096_DRONC_AGCGGTCTAGCA_1_Rep2	hca_GSE129096_DROP_ATCTCACAAACG_15_Rep2	0.5669675240992591
1572	DRONC	DROP	Cardiomyocyte 2	Cardiomyocyte 2	hca_GSE129096_DRONC_TTCTAGTTACCA_15_Rep2	hca_GSE129096_DROP_ATCTCACAAACG_15_Rep2	0.882563543890758
1573	DRONC	DROP	iPSC	Cardiomyocyte 2	hca_GSE129096_DRONC_TACCGCGTATCC_0_Rep2	hca_GSE129096_DROP_ATCTCACAAACG_15_Rep2	0.5597440236240651
1574	DROP	DROP	Cardiomyocyte 2	Alt. Lineage 1	hca_GSE129096_DROP_ATCTCACAAACG_15_Rep2	hca_GSE129096_DROP_CACCGAATCCCA_15_Rep2	0.525368937583556
1575	DROP	DROP	Cardiomyocyte 2	iPSC	hca_GSE129096_DROP_ATCTCACAAACG_15_Rep2	hca_GSE129096_DROP_TTGGACTGTTTT_1_Rep2	0.5634810279457984
1576	DRONC	DROP	Cardiac Progenitor	Cardiomyocyte 2	hca_GSE129096_DRONC_GGTGCATGTTCC_3_Rep1	hca_GSE129096_DROP_ATCTCACAAACG_15_Rep2	0.23024635618268507
1577	DRONC	DROP	Alt. Lineage 1	Cardiomyocyte 2	hca_GSE129096_DRONC_AATTCAGAATTT_7_Rep2	hca_GSE129096_DROP_ATCTCACAAACG_15_Rep2	0.6898854346539282
1578	DRONC	DROP	Cardiac Progenitor	Cardiomyocyte 2	hca_GSE129096_DRONC_TTACGTCTAAGC_3_Rep2	hca_GSE129096_DROP_ATCTCACAAACG_15_Rep2	0.23713352077842176
1579	DROP	DROP	Cardiomyocyte 2	Alt. Lineage 2	hca_GSE129096_DROP_ATCTCACAAACG_15_Rep2	hca_GSE129096_DROP_CATCATGGAATA_7_Rep2	0.5953585169652712
1580	DRONC	DROP	Cardiac Progenitor	Cardiomyocyte 2	hca_GSE129096_DRONC_CTTGGACGTCAC_3_Rep1	hca_GSE129096_DROP_ATCTCACAAACG_15_Rep2	0.44578031025911447
1581	DRONC	DROP	Cardiomyocyte 2	Cardiomyocyte 2	hca_GSE129096_DRONC_AAATGTTGGAGA_15_Rep2	hca_GSE129096_DROP_ATCTCACAAACG_15_Rep2	0.8845315227363981
1582	DRONC	DROP	Cardiomyocyte 2	Cardiomyocyte 2	hca_GSE129096_DRONC_TCCATGCTCAGC_15_Rep2	hca_GSE129096_DROP_ATCTCACAAACG_15_Rep2	0.8973113696526736
1583	DRONC	DROP	iPSC	Cardiomyocyte 2	hca_GSE129096_DRONC_TAGTCAAGCAAC_1_Rep2	hca_GSE129096_DROP_ATCTCACAAACG_15_Rep2	0.5467420394120259
1584	DROP	DROP	Cardiomyocyte 2	iPSC	hca_GSE129096_DROP_ATCTCACAAACG_15_Rep2	hca_GSE129096_DROP_CCCATCTATGAA_0_Rep1	0.5645757724550166
1585	DRONC	DROP	Cardiomyocyte 1	Cardiomyocyte 2	hca_GSE129096_DRONC_TCTCTTCGGGGC_7_Rep1	hca_GSE129096_DROP_ATCTCACAAACG_15_Rep2	0.8393731427735768
1586	DROP	DROP	Cardiomyocyte 2	Cardiac Progenitor	hca_GSE129096_DROP_ATCTCACAAACG_15_Rep2	hca_GSE129096_DROP_TCGCTTGGACAC_3_Rep2	0.2319007584458732
1587	DROP	DROP	Cardiomyocyte 2	Cardiac Progenitor	hca_GSE129096_DROP_ATCTCACAAACG_15_Rep2	hca_GSE129096_DROP_TGACGAACTTAT_3_Rep2	0.19796865149892928
1588	DROP	DROP	Cardiomyocyte 2	Alt. Lineage 2	hca_GSE129096_DROP_ATCTCACAAACG_15_Rep2	hca_GSE129096_DROP_CTTGCAAATTGC_7_Rep2	0.5882829551728335
1589	DRONC	DROP	Cardiomyocyte 1	Cardiomyocyte 2	hca_GSE129096_DRONC_CCCGGCTATCTC_7_Rep1	hca_GSE129096_DROP_ATCTCACAAACG_15_Rep2	0.8602256350248145
1590	DRONC	DROP	Cardiac Progenitor	Cardiomyocyte 2	hca_GSE129096_DRONC_TAAGATCTTCGA_3_Rep1	hca_GSE129096_DROP_ATCTCACAAACG_15_Rep2	0.7025778328160039
1591	DRONC	DROP	Cardiac Progenitor	Cardiomyocyte 2	hca_GSE129096_DRONC_AGGATATTAGCT_3_Rep1	hca_GSE129096_DROP_ATCTCACAAACG_15_Rep2	0.23485801992452104
1592	DROP	DROP	Cardiomyocyte 2	Cardiomyocyte 2	hca_GSE129096_DROP_ATCTCACAAACG_15_Rep2	hca_GSE129096_DROP_CGTATGTAATAT_15_Rep2	0.675220024671929
1593	DROP	DROP	Cardiomyocyte 2	iPSC	hca_GSE129096_DROP_ATCTCACAAACG_15_Rep2	hca_GSE129096_DROP_TAACAAGTCTGG_1_Rep1	0.574898161227573
1594	DROP	DROP	Cardiomyocyte 2	Alt. Lineage 2	hca_GSE129096_DROP_ATCTCACAAACG_15_Rep2	hca_GSE129096_DROP_TGTGAAGCTATT_7_Rep2	0.5985054311998806
1595	DROP	DROP	Cardiomyocyte 2	Alt. Lineage 2	hca_GSE129096_DROP_ATCTCACAAACG_15_Rep2	hca_GSE129096_DROP_CTTGCAGTTGAA_7_Rep2	0.6317093642194187
1596	DRONC	DROP	Cardiac Progenitor	Cardiomyocyte 2	hca_GSE129096_DRONC_GGTAACCGCAAA_3_Rep1	hca_GSE129096_DROP_ATCTCACAAACG_15_Rep2	0.20508004026436344
1597	DRONC	DROP	iPSC	Cardiomyocyte 2	hca_GSE129096_DRONC_AGGGACAGGCTG_0_Rep2	hca_GSE129096_DROP_ATCTCACAAACG_15_Rep2	0.5482793491396452
1598	DRONC	DROP	Alt. Lineage 1	Cardiomyocyte 2	hca_GSE129096_DRONC_AGCATATAGCAC_7_Rep2	hca_GSE129096_DROP_ATCTCACAAACG_15_Rep2	0.6498265413992825
1599	DRONC	DROP	Cardiac Progenitor	Cardiomyocyte 2	hca_GSE129096_DRONC_GCTCCGGCGTCT_3_Rep1	hca_GSE129096_DROP_ATCTCACAAACG_15_Rep2	0.3590292628288042
1600	DRONC	DROP	Cardiomyocyte 1	Cardiomyocyte 2	hca_GSE129096_DRONC_CCTTTCTGCGTA_7_Rep1	hca_GSE129096_DROP_ATCTCACAAACG_15_Rep2	0.8613881691229255
1601	DRONC	DROP	Cardiomyocyte 1	Cardiomyocyte 2	hca_GSE129096_DRONC_CGATGATAACTC_7_Rep1	hca_GSE129096_DROP_ATCTCACAAACG_15_Rep2	0.8695045978349019
1602	DRONC	DROP	Alt. Lineage 1	Cardiomyocyte 2	hca_GSE129096_DRONC_ACTCTGTGTAGC_7_Rep2	hca_GSE129096_DROP_ATCTCACAAACG_15_Rep2	0.6533510997389721
1603	DROP	DROP	Cardiac Progenitor	Cardiomyocyte 2	hca_GSE129096_DROP_ACACCGGAACAA_3_Rep1	hca_GSE129096_DROP_ATCTCACAAACG_15_Rep2	0.2795690748462206
1604	DRONC	DROP	iPSC	Cardiomyocyte 2	hca_GSE129096_DRONC_TTAACGTCTTGA_1_Rep2	hca_GSE129096_DROP_ATCTCACAAACG_15_Rep2	0.5468249124261634
1605	DROP	DROP	Cardiomyocyte 2	Cardiomyocyte 1	hca_GSE129096_DROP_ATCTCACAAACG_15_Rep2	hca_GSE129096_DROP_CTTCCGCGAGGG_15_Rep2	0.8822660788973576
1606	DROP	DROP	Cardiomyocyte 1	Cardiomyocyte 2	hca_GSE129096_DROP_AATTTGATTGGT_15_Rep2	hca_GSE129096_DROP_ATCTCACAAACG_15_Rep2	0.8789699255472311
1607	DRONC	DROP	Cardiac Progenitor	Cardiomyocyte 2	hca_GSE129096_DRONC_ATTTTGGCCCAT_3_Rep1	hca_GSE129096_DROP_ATCTCACAAACG_15_Rep2	0.3308067147578163
1608	DRONC	DROP	iPSC	Cardiomyocyte 2	hca_GSE129096_DRONC_GGCCTATTATTA_0_Rep2	hca_GSE129096_DROP_ATCTCACAAACG_15_Rep2	0.559122256058144
1609	DRONC	DROP	Cardiomyocyte 1	Cardiomyocyte 2	hca_GSE129096_DRONC_CGGAAGGGCCCC_7_Rep1	hca_GSE129096_DROP_ATCTCACAAACG_15_Rep2	0.8663517240373063
1610	DROP	DROP	Cardiomyocyte 2	Cardiac Progenitor	hca_GSE129096_DROP_ATCTCACAAACG_15_Rep2	hca_GSE129096_DROP_CTCCCACCCTGC_3_Rep2	0.21569216202192054
1611	DROP	DROP	Cardiomyocyte 2	Cardiomyocyte 2	hca_GSE129096_DROP_ATCTCACAAACG_15_Rep2	hca_GSE129096_DROP_CGGCTGTTAACA_15_Rep2	0.5619176497371503
1612	DROP	DROP	Cardiomyocyte 2	iPSC	hca_GSE129096_DROP_ATCTCACAAACG_15_Rep2	hca_GSE129096_DROP_CTTGGCAATAAA_1_Rep1	0.577594518574296
1613	DRONC	DROP	Alt. Lineage 1	Cardiomyocyte 2	hca_GSE129096_DRONC_GGGTTGGGAGGC_7_Rep2	hca_GSE129096_DROP_ATCTCACAAACG_15_Rep2	0.6005637960448328
1614	DROP	DROP	Cardiomyocyte 2	Cardiac Progenitor	hca_GSE129096_DROP_ATCTCACAAACG_15_Rep2	hca_GSE129096_DROP_ATGATGCGTAAT_3_Rep1	0.4307411298608236
1615	DROP	DROP	Alt. Lineage 1	Cardiomyocyte 2	hca_GSE129096_DROP_AAGCTGCGGCAC_15_Rep2	hca_GSE129096_DROP_ATCTCACAAACG_15_Rep2	0.5372368885483841
1616	DROP	DROP	Cardiomyocyte 2	Cardiomyocyte 1	hca_GSE129096_DROP_ATCTCACAAACG_15_Rep2	hca_GSE129096_DROP_TCCTTACACGGC_15_Rep2	0.8693445549828833
1617	DROP	DROP	Alt. Lineage 1	Cardiomyocyte 2	hca_GSE129096_DROP_ATCCAACTCAAT_15_Rep2	hca_GSE129096_DROP_ATCTCACAAACG_15_Rep2	0.5362696378097184
1618	DROP	DROP	Cardiomyocyte 2	iPSC	hca_GSE129096_DROP_ATCTCACAAACG_15_Rep2	hca_GSE129096_DROP_TAAGATTCCGGT_1_Rep1	0.5903376678678273
1619	DROP	DROP	Cardiomyocyte 2	Cardiac Progenitor	hca_GSE129096_DROP_ATCTCACAAACG_15_Rep2	hca_GSE129096_DROP_CCAGCGACGGGT_3_Rep1	0.26946119272547586
1620	DROP	DROP	Cardiomyocyte 2	Cardiomyocyte 2	hca_GSE129096_DROP_ATCTCACAAACG_15_Rep2	hca_GSE129096_DROP_CGTATCTATGTC_15_Rep2	0.525611201717998
1621	DROP	DROP	Cardiomyocyte 2	iPSC	hca_GSE129096_DROP_ATCTCACAAACG_15_Rep2	hca_GSE129096_DROP_GACCAGATTCGT_0_Rep2	0.588990514592004
1622	DROP	DROP	Cardiomyocyte 2	iPSC	hca_GSE129096_DROP_ATCTCACAAACG_15_Rep2	hca_GSE129096_DROP_CTCGCCGTTCTT_1_Rep1	0.5481842119423815
1623	DRONC	DROP	iPSC	Cardiomyocyte 2	hca_GSE129096_DRONC_TGTCACTTGAGG_0_Rep2	hca_GSE129096_DROP_ATCTCACAAACG_15_Rep2	0.5468662304071062
1624	DROP	DROP	Alt. Lineage 2	Cardiomyocyte 2	hca_GSE129096_DROP_AATCCAATTGAT_7_Rep2	hca_GSE129096_DROP_ATCTCACAAACG_15_Rep2	0.6308043586455727
1625	DROP	DROP	Cardiomyocyte 2	Alt. Lineage 1	hca_GSE129096_DROP_ATCTCACAAACG_15_Rep2	hca_GSE129096_DROP_CAGTTTTAACGA_7_Rep2	0.47892144875825204
1626	DROP	DROP	Cardiomyocyte 2	Alt. Lineage 2	hca_GSE129096_DROP_ATCTCACAAACG_15_Rep2	hca_GSE129096_DROP_ATTAATTGTGCG_15_Rep2	0.7069227908308923
1627	DROP	DROP	Cardiomyocyte 2	Alt. Lineage 2	hca_GSE129096_DROP_ATCTCACAAACG_15_Rep2	hca_GSE129096_DROP_TACATAGGCTTA_7_Rep2	0.6758721542007452
1628	DROP	DROP	Cardiomyocyte 2	Alt. Lineage 1	hca_GSE129096_DROP_ATCTCACAAACG_15_Rep2	hca_GSE129096_DROP_CGGGTACAGGAA_7_Rep2	0.48915588190113335
1629	DRONC	DROP	iPSC	Cardiomyocyte 2	hca_GSE129096_DRONC_CTTGTTTCGTAA_0_Rep2	hca_GSE129096_DROP_ATCTCACAAACG_15_Rep2	0.5661258229967174
1630	DRONC	DROP	Cardiomyocyte 1	Cardiomyocyte 2	hca_GSE129096_DRONC_GGGCTCACCCCT_7_Rep1	hca_GSE129096_DROP_ATCTCACAAACG_15_Rep2	0.8092181265270567
1631	DRONC	DROP	iPSC	Cardiomyocyte 2	hca_GSE129096_DRONC_AAATTAGTCTGA_1_Rep2	hca_GSE129096_DROP_ATCTCACAAACG_15_Rep2	0.544701882575841
1632	DROP	DROP	Cardiomyocyte 2	Cardiomyocyte 1	hca_GSE129096_DROP_ATCTCACAAACG_15_Rep2	hca_GSE129096_DROP_GTAGTCAATGAC_15_Rep2	0.8886112308184243
1633	DRONC	DROP	Alt. Lineage 1	Cardiomyocyte 2	hca_GSE129096_DRONC_CGCCTTCATCGC_7_Rep2	hca_GSE129096_DROP_ATCTCACAAACG_15_Rep2	0.6496624726040928
1634	DROP	DROP	Cardiomyocyte 2	Cardiomyocyte 2	hca_GSE129096_DROP_ATCTCACAAACG_15_Rep2	hca_GSE129096_DROP_GCTACTTGTTCA_15_Rep2	0.6765559488754349
1635	DRONC	DROP	Alt. Lineage 1	Cardiomyocyte 2	hca_GSE129096_DRONC_CGAGCCTTAGAA_7_Rep2	hca_GSE129096_DROP_ATCTCACAAACG_15_Rep2	0.6188246613586158
1636	DRONC	DROP	Cardiac Progenitor	Cardiomyocyte 2	hca_GSE129096_DRONC_TGTCCCCCCCAA_3_Rep1	hca_GSE129096_DROP_ATCTCACAAACG_15_Rep2	0.323515214003813
1637	DROP	DROP	Cardiomyocyte 2	Cardiomyocyte 2	hca_GSE129096_DROP_ATCTCACAAACG_15_Rep2	hca_GSE129096_DROP_CTTATGTTTAAG_15_Rep2	0.5800537278589362
1638	DROP	DROP	Cardiomyocyte 2	iPSC	hca_GSE129096_DROP_ATCTCACAAACG_15_Rep2	hca_GSE129096_DROP_CACCGTACACTC_1_Rep1	0.5756420157865882
1639	DROP	DROP	Cardiac Progenitor	Cardiomyocyte 2	hca_GSE129096_DROP_AGCAGGATAACA_3_Rep1	hca_GSE129096_DROP_ATCTCACAAACG_15_Rep2	0.27697414303184953
1640	DROP	DROP	Cardiomyocyte 2	Cardiac Progenitor	hca_GSE129096_DROP_ATCTCACAAACG_15_Rep2	hca_GSE129096_DROP_GGCTAACTTTTG_3_Rep2	0.32683613126447875
1641	DROP	DROP	Cardiomyocyte 2	iPSC	hca_GSE129096_DROP_ATCTCACAAACG_15_Rep2	hca_GSE129096_DROP_GCCACAGTCACG_1_Rep2	0.567057312754904
1642	DROP	DROP	Cardiomyocyte 2	iPSC	hca_GSE129096_DROP_ATCTCACAAACG_15_Rep2	hca_GSE129096_DROP_CCCCTTTCCAGT_0_Rep1	0.5717892038147746
1643	DRONC	DROP	iPSC	Cardiomyocyte 2	hca_GSE129096_DRONC_ATGGATCCTCCG_0_Rep2	hca_GSE129096_DROP_ATCTCACAAACG_15_Rep2	0.5595948506347415
1644	DROP	DROP	Alt. Lineage 2	Cardiomyocyte 2	hca_GSE129096_DROP_ACTCATGTGCGT_7_Rep2	hca_GSE129096_DROP_ATCTCACAAACG_15_Rep2	0.6463552845600358
1645	DRONC	DROP	Alt. Lineage 1	Cardiomyocyte 2	hca_GSE129096_DRONC_TATTAATAGTCG_7_Rep2	hca_GSE129096_DROP_ATCTCACAAACG_15_Rep2	0.5614504472637244
1646	DRONC	DROP	iPSC	Cardiomyocyte 2	hca_GSE129096_DRONC_ACCCGCCAGACA_1_Rep2	hca_GSE129096_DROP_ATCTCACAAACG_15_Rep2	0.5286262458167836
1647	DROP	DROP	Cardiomyocyte 2	Alt. Lineage 1	hca_GSE129096_DROP_ATCTCACAAACG_15_Rep2	hca_GSE129096_DROP_GCCGCCCAGCAA_15_Rep2	0.6717812443070283
1648	DRONC	DROP	Cardiac Progenitor	Cardiomyocyte 2	hca_GSE129096_DRONC_ACTCTCAACCCC_3_Rep2	hca_GSE129096_DROP_ATCTCACAAACG_15_Rep2	0.25832402418750977
1649	DRONC	DROP	Cardiac Progenitor	Cardiomyocyte 2	hca_GSE129096_DRONC_AATTGCAAACGT_3_Rep1	hca_GSE129096_DROP_ATCTCACAAACG_15_Rep2	0.28567857396398266
1650	DRONC	DROP	Cardiomyocyte 1	Cardiomyocyte 2	hca_GSE129096_DRONC_TCGTCGCTAAGT_7_Rep1	hca_GSE129096_DROP_ATCTCACAAACG_15_Rep2	0.8435092408907023
1651	DROP	DROP	Cardiomyocyte 2	Cardiomyocyte 2	hca_GSE129096_DROP_ACTTCTGCTGTC_15_Rep2	hca_GSE129096_DROP_ATCTCACAAACG_15_Rep2	0.545080271320156
1652	DROP	DROP	Cardiomyocyte 2	iPSC	hca_GSE129096_DROP_ATCTCACAAACG_15_Rep2	hca_GSE129096_DROP_CTCGGCTCGAAC_1_Rep1	0.561716032059374
1653	DRONC	DROP	Cardiomyocyte 1	Cardiomyocyte 2	hca_GSE129096_DRONC_AGACGGAGGCTC_7_Rep1	hca_GSE129096_DROP_ATCTCACAAACG_15_Rep2	0.8463225017403248
1654	DRONC	DROP	Alt. Lineage 1	Cardiomyocyte 2	hca_GSE129096_DRONC_AGGGGGGACTTC_7_Rep2	hca_GSE129096_DROP_ATCTCACAAACG_15_Rep2	0.8878534608393883
1655	DROP	DROP	Cardiomyocyte 2	Alt. Lineage 2	hca_GSE129096_DROP_ATCTCACAAACG_15_Rep2	hca_GSE129096_DROP_TACATTGTGCAG_7_Rep2	0.7066943296166689
1656	DROP	DROP	Cardiomyocyte 2	Cardiomyocyte 1	hca_GSE129096_DROP_ATCTCACAAACG_15_Rep2	hca_GSE129096_DROP_GTTGGTCCAGCG_15_Rep2	0.8819457936046394
1657	DROP	DROP	Cardiomyocyte 2	Cardiomyocyte 2	hca_GSE129096_DROP_AAGGTTTTTCTG_15_Rep2	hca_GSE129096_DROP_ATCTCACAAACG_15_Rep2	0.5508092073990319
1658	DROP	DROP	Cardiomyocyte 2	Alt. Lineage 2	hca_GSE129096_DROP_ATCTCACAAACG_15_Rep2	hca_GSE129096_DROP_CTGCATGTGTGC_7_Rep2	0.5861001633011116
1659	DROP	DROP	Cardiomyocyte 2	Cardiomyocyte 2	hca_GSE129096_DROP_AACCCGCAAGGT_15_Rep2	hca_GSE129096_DROP_ATCTCACAAACG_15_Rep2	0.5350493999974371
1660	DROP	DROP	Cardiac Progenitor	Cardiomyocyte 2	hca_GSE129096_DROP_ATACATCTGACC_3_Rep2	hca_GSE129096_DROP_ATCTCACAAACG_15_Rep2	0.19858381755410426
1661	DRONC	DROP	iPSC	Cardiomyocyte 2	hca_GSE129096_DRONC_AGGGGTCTTTAA_1_Rep2	hca_GSE129096_DROP_ATCTCACAAACG_15_Rep2	0.5501158828103755
1662	DROP	DROP	Cardiomyocyte 2	Cardiomyocyte 2	hca_GSE129096_DROP_ATCTCACAAACG_15_Rep2	hca_GSE129096_DROP_GACGTAATAAGT_15_Rep2	0.6354923936322378
1663	DROP	DROP	iPSC	Cardiomyocyte 2	hca_GSE129096_DROP_AACCCCAGAGTG_0_Rep1	hca_GSE129096_DROP_ATCTCACAAACG_15_Rep2	0.5755971839626568
1664	DRONC	DROP	Cardiac Progenitor	Cardiomyocyte 2	hca_GSE129096_DRONC_GGCACTAACTTT_3_Rep1	hca_GSE129096_DROP_ATCTCACAAACG_15_Rep2	0.3322853074833656
1665	DRONC	DROP	Cardiomyocyte 2	Cardiomyocyte 2	hca_GSE129096_DRONC_GATATGTCTAAG_15_Rep2	hca_GSE129096_DROP_ATCTCACAAACG_15_Rep2	0.890173791623636
1666	DRONC	DROP	iPSC	Cardiomyocyte 2	hca_GSE129096_DRONC_CTCCATCAGGGA_1_Rep2	hca_GSE129096_DROP_ATCTCACAAACG_15_Rep2	0.5465717592259818
1667	DRONC	DROP	Cardiomyocyte 1	Cardiomyocyte 2	hca_GSE129096_DRONC_ACGTCGGTTACG_7_Rep1	hca_GSE129096_DROP_ATCTCACAAACG_15_Rep2	0.8301330162256312
1668	DROP	DROP	Cardiomyocyte 2	Cardiac Progenitor	hca_GSE129096_DROP_ATCTCACAAACG_15_Rep2	hca_GSE129096_DROP_CCAATCGAACGT_3_Rep1	0.19680377920380043
1669	DRONC	DROP	Cardiomyocyte 1	Cardiomyocyte 2	hca_GSE129096_DRONC_TGCCCTCCGGGC_7_Rep1	hca_GSE129096_DROP_ATCTCACAAACG_15_Rep2	0.8232381982786853
1670	DROP	DROP	Cardiomyocyte 2	Cardiomyocyte 2	hca_GSE129096_DROP_ATCTCACAAACG_15_Rep2	hca_GSE129096_DROP_CTCTCCGTACAG_15_Rep2	0.758731821735323
1671	DROP	DROP	Cardiomyocyte 2	Cardiomyocyte 2	hca_GSE129096_DROP_ATCGTATGTGCA_15_Rep2	hca_GSE129096_DROP_ATCTCACAAACG_15_Rep2	0.5383689021503356
1672	DRONC	DROP	Alt. Lineage 1	Cardiomyocyte 2	hca_GSE129096_DRONC_TCGTCAAGTTTA_7_Rep2	hca_GSE129096_DROP_ATCTCACAAACG_15_Rep2	0.7199063722417841
1673	DROP	DROP	Cardiomyocyte 2	Alt. Lineage 1	hca_GSE129096_DROP_ATCTCACAAACG_15_Rep2	hca_GSE129096_DROP_TGTGTCTGAATT_7_Rep2	0.4645502746461774
1674	DRONC	DROP	iPSC	Cardiomyocyte 2	hca_GSE129096_DRONC_TGGACTTGGGTG_1_Rep2	hca_GSE129096_DROP_ATCTCACAAACG_15_Rep2	0.5750675260072698
1675	DRONC	DROP	Alt. Lineage 1	Cardiomyocyte 2	hca_GSE129096_DRONC_GCTTGCTGCATT_7_Rep2	hca_GSE129096_DROP_ATCTCACAAACG_15_Rep2	0.6479936965134103
1676	DRONC	DROP	iPSC	Cardiomyocyte 2	hca_GSE129096_DRONC_CAGGCGGTGTCT_1_Rep2	hca_GSE129096_DROP_ATCTCACAAACG_15_Rep2	0.5381602555796936
1677	DROP	DROP	Cardiomyocyte 2	Cardiac Progenitor	hca_GSE129096_DROP_ATCTCACAAACG_15_Rep2	hca_GSE129096_DROP_GTTTTTCAATGT_3_Rep1	0.3057799276358466
1678	DRONC	DROP	Cardiac Progenitor	Cardiomyocyte 2	hca_GSE129096_DRONC_CCCGCTAATGCA_3_Rep1	hca_GSE129096_DROP_ATCTCACAAACG_15_Rep2	0.2053392410945435
1679	DRONC	DROP	iPSC	Cardiomyocyte 2	hca_GSE129096_DRONC_TAGTCTAGACAC_3_Rep1	hca_GSE129096_DROP_ATCTCACAAACG_15_Rep2	0.21822960730019436
1680	DRONC	DROP	iPSC	Cardiomyocyte 2	hca_GSE129096_DRONC_ATTGCCGGCTAC_1_Rep2	hca_GSE129096_DROP_ATCTCACAAACG_15_Rep2	0.5319967552064768
1681	DRONC	DROP	iPSC	Cardiomyocyte 2	hca_GSE129096_DRONC_TTGGTAACGTCT_0_Rep2	hca_GSE129096_DROP_ATCTCACAAACG_15_Rep2	0.5651264410268668
1682	DRONC	DROP	Alt. Lineage 1	Cardiomyocyte 2	hca_GSE129096_DRONC_ACCCTGACATCA_7_Rep2	hca_GSE129096_DROP_ATCTCACAAACG_15_Rep2	0.6337974288853532
1683	DROP	DROP	Cardiomyocyte 2	Cardiomyocyte 2	hca_GSE129096_DROP_ATCTCACAAACG_15_Rep2	hca_GSE129096_DROP_TGGCCTCGACTC_15_Rep2	0.6768790902221438
1684	DRONC	DROP	Cardiomyocyte 2	Cardiomyocyte 2	hca_GSE129096_DRONC_GCCCATGGAATG_15_Rep2	hca_GSE129096_DROP_ATCTCACAAACG_15_Rep2	0.7624723145828456
1685	DROP	DROP	Cardiomyocyte 2	Cardiac Progenitor	hca_GSE129096_DROP_ATCTCACAAACG_15_Rep2	hca_GSE129096_DROP_TTACATTATATA_3_Rep1	0.20249793153387807
1686	DROP	DROP	Cardiomyocyte 2	Cardiomyocyte 1	hca_GSE129096_DROP_ATCTCACAAACG_15_Rep2	hca_GSE129096_DROP_CAGGCCCACGTG_15_Rep2	0.8637829432988415
1687	DROP	DROP	Cardiomyocyte 2	Cardiomyocyte 2	hca_GSE129096_DROP_ATCTCACAAACG_15_Rep2	hca_GSE129096_DROP_TCCGGACATGCT_15_Rep2	0.5529284331742258
1688	DROP	DROP	Cardiomyocyte 2	iPSC	hca_GSE129096_DROP_ATCTCACAAACG_15_Rep2	hca_GSE129096_DROP_TACTGATGCCAT_0_Rep2	0.575302236416021
1689	DROP	DROP	Cardiomyocyte 2	iPSC	hca_GSE129096_DROP_ATCTCACAAACG_15_Rep2	hca_GSE129096_DROP_GGCTGGTCGACT_3_Rep1	0.2315922094474301
1690	DRONC	DROP	iPSC	Cardiomyocyte 2	hca_GSE129096_DRONC_AACTAAGATCCG_0_Rep2	hca_GSE129096_DROP_ATCTCACAAACG_15_Rep2	0.5547190275973323
1691	DROP	DROP	Cardiomyocyte 2	Alt. Lineage 2	hca_GSE129096_DROP_ATCTCACAAACG_15_Rep2	hca_GSE129096_DROP_GGATCCGCTCGC_7_Rep2	0.6668473418644734
1692	DRONC	DROP	iPSC	Cardiomyocyte 2	hca_GSE129096_DRONC_GTGGTATGTCAA_0_Rep2	hca_GSE129096_DROP_ATCTCACAAACG_15_Rep2	0.5712430708653178
1693	DROP	DROP	Cardiomyocyte 2	Cardiomyocyte 2	hca_GSE129096_DROP_AATTGCATAGTG_15_Rep2	hca_GSE129096_DROP_ATCTCACAAACG_15_Rep2	0.5410516947059207
1694	DROP	DROP	iPSC	Cardiomyocyte 2	hca_GSE129096_DROP_ACCCTCCGGTTG_0_Rep2	hca_GSE129096_DROP_ATCTCACAAACG_15_Rep2	0.5866363728155851
1695	DROP	DROP	Cardiomyocyte 2	Cardiac Progenitor	hca_GSE129096_DROP_ATCTCACAAACG_15_Rep2	hca_GSE129096_DROP_TTCGTCACGCGA_3_Rep2	0.18415833011767724
1696	DROP	DROP	Cardiomyocyte 2	iPSC	hca_GSE129096_DROP_ATCTCACAAACG_15_Rep2	hca_GSE129096_DROP_TCTGTAACGCAA_1_Rep1	0.6223451207287345
1697	DRONC	DROP	Alt. Lineage 1	Cardiomyocyte 2	hca_GSE129096_DRONC_ATAGAACCGGTT_7_Rep2	hca_GSE129096_DROP_ATCTCACAAACG_15_Rep2	0.5094902683947267
1698	DROP	DROP	Alt. Lineage 2	Cardiomyocyte 2	hca_GSE129096_DROP_AAGATGCTTATA_7_Rep2	hca_GSE129096_DROP_ATCTCACAAACG_15_Rep2	0.6730316839946969
1699	DROP	DROP	Cardiomyocyte 2	Alt. Lineage 1	hca_GSE129096_DROP_ATCTCACAAACG_15_Rep2	hca_GSE129096_DROP_GATGGGACTATC_15_Rep2	0.5217843668547213
1700	DRONC	DROP	Cardiomyocyte 1	Cardiomyocyte 2	hca_GSE129096_DRONC_CCTAAAAGCGGG_7_Rep1	hca_GSE129096_DROP_ATCTCACAAACG_15_Rep2	0.7338183626114072
1701	DROP	DROP	Cardiomyocyte 2	Alt. Lineage 2	hca_GSE129096_DROP_ATCTCACAAACG_15_Rep2	hca_GSE129096_DROP_CAAACTACCGGA_7_Rep2	0.6378205087937008
1702	DRONC	DROP	Cardiomyocyte 2	Cardiomyocyte 2	hca_GSE129096_DRONC_CACTTTCTCCAT_15_Rep2	hca_GSE129096_DROP_ATCTCACAAACG_15_Rep2	0.835600201883797
1703	DRONC	DROP	Cardiac Progenitor	Cardiomyocyte 2	hca_GSE129096_DRONC_TGCCTCTGACAA_3_Rep1	hca_GSE129096_DROP_ATCTCACAAACG_15_Rep2	0.41160654983232237
1704	DROP	DROP	Cardiomyocyte 2	Cardiomyocyte 1	hca_GSE129096_DROP_ATCTCACAAACG_15_Rep2	hca_GSE129096_DROP_TCGAACCAGTTA_15_Rep2	0.8587021622299252
1705	DRONC	DROP	Cardiac Progenitor	Cardiomyocyte 2	hca_GSE129096_DRONC_CCCTTTCTTGAC_3_Rep1	hca_GSE129096_DROP_ATCTCACAAACG_15_Rep2	0.30165552173563626
1706	DRONC	DROP	Cardiomyocyte 1	Cardiomyocyte 2	hca_GSE129096_DRONC_AGCGGGGGGCGT_7_Rep1	hca_GSE129096_DROP_ATCTCACAAACG_15_Rep2	0.8561945235552083
1707	DROP	DROP	Cardiomyocyte 2	Alt. Lineage 1	hca_GSE129096_DROP_ATCTCACAAACG_15_Rep2	hca_GSE129096_DROP_TCTACTCGGCGA_7_Rep2	0.5038383190925176
1708	DROP	DROP	Cardiomyocyte 2	Cardiac Progenitor	hca_GSE129096_DROP_ATCTCACAAACG_15_Rep2	hca_GSE129096_DROP_CTCGATCTAGAC_3_Rep1	0.1473616622402002
1709	DROP	DROP	Cardiomyocyte 2	iPSC	hca_GSE129096_DROP_ATCTCACAAACG_15_Rep2	hca_GSE129096_DROP_GGTAACTAATGT_1_Rep2	0.5740148900036115
1710	DRONC	DROP	Cardiomyocyte 2	Cardiomyocyte 2	hca_GSE129096_DRONC_AGCGCCCCGTGC_15_Rep2	hca_GSE129096_DROP_ATCTCACAAACG_15_Rep2	0.8993147859457197
1711	DROP	DROP	Cardiomyocyte 2	Cardiac Progenitor	hca_GSE129096_DROP_ATCTCACAAACG_15_Rep2	hca_GSE129096_DROP_CACGCCCCGCTG_3_Rep2	0.18032284396702847
1712	DRONC	DROP	Cardiomyocyte 1	Cardiomyocyte 2	hca_GSE129096_DRONC_AAGCGTAGGTCA_7_Rep1	hca_GSE129096_DROP_ATCTCACAAACG_15_Rep2	0.8482990709901979
1713	DROP	DROP	Cardiomyocyte 2	Cardiomyocyte 2	hca_GSE129096_DROP_ATCTCACAAACG_15_Rep2	hca_GSE129096_DROP_GACATTTCGAAA_15_Rep2	0.5700771745257691
1714	DRONC	DROP	Cardiac Progenitor	Cardiomyocyte 2	hca_GSE129096_DRONC_GCGATTTACGTT_3_Rep1	hca_GSE129096_DROP_ATCTCACAAACG_15_Rep2	0.3113832015688499
1715	DROP	DROP	Cardiomyocyte 2	Cardiomyocyte 1	hca_GSE129096_DROP_ATCTCACAAACG_15_Rep2	hca_GSE129096_DROP_GGTCGGAGGCGA_15_Rep2	0.8590129068963321
1716	DRONC	DROP	iPSC	Cardiomyocyte 2	hca_GSE129096_DRONC_GTAGCTAATTTA_1_Rep2	hca_GSE129096_DROP_ATCTCACAAACG_15_Rep2	0.5421788822207908
1717	DROP	DROP	Cardiomyocyte 2	Cardiomyocyte 1	hca_GSE129096_DROP_ATCTCACAAACG_15_Rep2	hca_GSE129096_DROP_GACCGGGTGTGC_15_Rep2	0.8652800781419157
1718	DROP	DROP	iPSC	Cardiomyocyte 2	hca_GSE129096_DROP_AGTCCTCGGGTT_0_Rep2	hca_GSE129096_DROP_ATCTCACAAACG_15_Rep2	0.5801549118548589
1719	DROP	DROP	Cardiomyocyte 2	Alt. Lineage 2	hca_GSE129096_DROP_ATCTCACAAACG_15_Rep2	hca_GSE129096_DROP_CGGAAATAGTCC_7_Rep2	0.6360037090637158
1720	DROP	DROP	Cardiac Progenitor	Cardiomyocyte 2	hca_GSE129096_DROP_AGCTTTAACGAG_3_Rep1	hca_GSE129096_DROP_ATCTCACAAACG_15_Rep2	0.23033094889963301
1721	DRONC	DROP	Cardiac Progenitor	Cardiomyocyte 2	hca_GSE129096_DRONC_GCTATCGAGAGA_3_Rep1	hca_GSE129096_DROP_ATCTCACAAACG_15_Rep2	0.25847450539085015
1722	DRONC	DROP	Cardiomyocyte 1	Cardiomyocyte 2	hca_GSE129096_DRONC_GTACGCACCCCT_7_Rep1	hca_GSE129096_DROP_ATCTCACAAACG_15_Rep2	0.8549695359752922
1723	DROP	DROP	Alt. Lineage 2	Cardiomyocyte 2	hca_GSE129096_DROP_AACGTCCATGAT_7_Rep2	hca_GSE129096_DROP_ATCTCACAAACG_15_Rep2	0.6082509227217404
1724	DRONC	DROP	Cardiomyocyte 1	Cardiomyocyte 2	hca_GSE129096_DRONC_TACCAGTGTACT_7_Rep1	hca_GSE129096_DROP_ATCTCACAAACG_15_Rep2	0.8383579359340033
1725	DROP	DROP	Alt. Lineage 2	Cardiomyocyte 2	hca_GSE129096_DROP_AGGGGTTCCCTT_7_Rep2	hca_GSE129096_DROP_ATCTCACAAACG_15_Rep2	0.6906385595182669
1726	DROP	DROP	Alt. Lineage 1	Cardiomyocyte 2	hca_GSE129096_DROP_ACCCGTAGGAGC_15_Rep2	hca_GSE129096_DROP_ATCTCACAAACG_15_Rep2	0.5067054797574732
1727	DRONC	DROP	Alt. Lineage 1	Cardiomyocyte 2	hca_GSE129096_DRONC_CGTCGTTCTTTC_7_Rep2	hca_GSE129096_DROP_ATCTCACAAACG_15_Rep2	0.6439215652426314
1728	DRONC	DROP	Alt. Lineage 1	Cardiomyocyte 2	hca_GSE129096_DRONC_ACCACATAAGTC_7_Rep2	hca_GSE129096_DROP_ATCTCACAAACG_15_Rep2	0.6140617422674106
1729	DRONC	DROP	Cardiomyocyte 2	Cardiomyocyte 2	hca_GSE129096_DRONC_TCCAACGTTGCC_15_Rep2	hca_GSE129096_DROP_ATCTCACAAACG_15_Rep2	0.7277564446828472
1730	DROP	DROP	Cardiomyocyte 2	Alt. Lineage 1	hca_GSE129096_DROP_ATCTCACAAACG_15_Rep2	hca_GSE129096_DROP_CCATCATGCGCG_15_Rep2	0.5946415314941621
1731	DROP	DROP	Cardiomyocyte 2	Cardiac Progenitor	hca_GSE129096_DROP_ATCTCACAAACG_15_Rep2	hca_GSE129096_DROP_GCGAACGCGCAG_3_Rep1	0.23128474577215352
1732	DRONC	DROP	Cardiac Progenitor	Cardiomyocyte 2	hca_GSE129096_DRONC_GACTTACCAACC_3_Rep1	hca_GSE129096_DROP_ATCTCACAAACG_15_Rep2	0.33449450537841496
1733	DRONC	DROP	iPSC	Cardiomyocyte 2	hca_GSE129096_DRONC_GACTGAGCATGG_1_Rep2	hca_GSE129096_DROP_ATCTCACAAACG_15_Rep2	0.5751986448098222
1734	DROP	DROP	Cardiomyocyte 2	Alt. Lineage 2	hca_GSE129096_DROP_ATCTCACAAACG_15_Rep2	hca_GSE129096_DROP_TTACGTACATCC_7_Rep2	0.6189793815630406
1735	DRONC	DROP	Cardiomyocyte 2	Cardiomyocyte 2	hca_GSE129096_DRONC_TAAGGGACGAGG_15_Rep2	hca_GSE129096_DROP_ATCTCACAAACG_15_Rep2	0.9167332725025954
1736	DRONC	DROP	Cardiac Progenitor	Cardiomyocyte 2	hca_GSE129096_DRONC_TTATCGTTTAAC_3_Rep1	hca_GSE129096_DROP_ATCTCACAAACG_15_Rep2	0.20022492249549362
1737	DRONC	DROP	Cardiomyocyte 2	Cardiomyocyte 2	hca_GSE129096_DRONC_GTTTCAAGTTAC_15_Rep2	hca_GSE129096_DROP_ATCTCACAAACG_15_Rep2	0.7805583144095547
1738	DROP	DROP	Cardiomyocyte 2	Alt. Lineage 1	hca_GSE129096_DROP_ATCTCACAAACG_15_Rep2	hca_GSE129096_DROP_TTGCGCAGGGCC_7_Rep2	0.4587393084238811
1739	DRONC	DROP	Cardiac Progenitor	Cardiomyocyte 2	hca_GSE129096_DRONC_CGCAGCTCTTTA_3_Rep1	hca_GSE129096_DROP_ATCTCACAAACG_15_Rep2	0.16927859587149996
1740	DRONC	DROP	iPSC	Cardiomyocyte 2	hca_GSE129096_DRONC_CTCGACTTTACT_0_Rep2	hca_GSE129096_DROP_ATCTCACAAACG_15_Rep2	0.5621841330728191
1741	DRONC	DROP	iPSC	Cardiomyocyte 2	hca_GSE129096_DRONC_ACCCCACAATCC_0_Rep2	hca_GSE129096_DROP_ATCTCACAAACG_15_Rep2	0.5770062404902265
1742	DROP	DROP	Cardiomyocyte 2	Cardiomyocyte 1	hca_GSE129096_DROP_ATCTCACAAACG_15_Rep2	hca_GSE129096_DROP_TTACCACCGGAT_15_Rep2	0.8808340837410364
1743	DRONC	DROP	Cardiac Progenitor	Cardiomyocyte 2	hca_GSE129096_DRONC_TTTTTTGTTGCG_3_Rep1	hca_GSE129096_DROP_ATCTCACAAACG_15_Rep2	0.3456717650338281
1744	DRONC	DROP	Cardiac Progenitor	Cardiomyocyte 2	hca_GSE129096_DRONC_TATTCGATCTAT_3_Rep1	hca_GSE129096_DROP_ATCTCACAAACG_15_Rep2	0.35919470166560896
1745	DROP	DROP	Cardiomyocyte 2	Cardiac Progenitor	hca_GSE129096_DROP_ATCTCACAAACG_15_Rep2	hca_GSE129096_DROP_CCCGAGCCCAAA_3_Rep2	0.2540137452942557
1746	DROP	DROP	Cardiomyocyte 2	Cardiomyocyte 1	hca_GSE129096_DROP_ATCTCACAAACG_15_Rep2	hca_GSE129096_DROP_GGCCGCCCATAT_15_Rep2	0.7505261693346706
1747	DROP	DROP	Cardiomyocyte 2	Cardiomyocyte 2	hca_GSE129096_DROP_ATCTCACAAACG_15_Rep2	hca_GSE129096_DROP_TGGAGGCCCTAT_15_Rep2	0.5721667998457823
1748	DRONC	DROP	Cardiac Progenitor	Cardiomyocyte 2	hca_GSE129096_DRONC_TGTTGGCATTGG_3_Rep1	hca_GSE129096_DROP_ATCTCACAAACG_15_Rep2	0.22939736160876634
1749	DROP	DROP	Cardiomyocyte 2	Cardiomyocyte 2	hca_GSE129096_DROP_ATATACTTTAAG_15_Rep2	hca_GSE129096_DROP_ATCTCACAAACG_15_Rep2	0.5764458862848216
1750	DROP	DROP	Cardiomyocyte 2	Alt. Lineage 1	hca_GSE129096_DROP_ATCTCACAAACG_15_Rep2	hca_GSE129096_DROP_TTACCAAGTAGG_15_Rep2	0.5377418316412618
1751	DRONC	DROP	Cardiomyocyte 1	Cardiomyocyte 2	hca_GSE129096_DRONC_GGGTTGTACTGC_7_Rep1	hca_GSE129096_DROP_ATCTCACAAACG_15_Rep2	0.8648834095460786
1752	DRONC	DROP	Cardiomyocyte 2	Cardiomyocyte 2	hca_GSE129096_DRONC_TGGGCGCTTCAT_15_Rep2	hca_GSE129096_DROP_ATCTCACAAACG_15_Rep2	0.8809410335613687
1753	DROP	DROP	Cardiomyocyte 2	Cardiomyocyte 2	hca_GSE129096_DROP_ATCTCACAAACG_15_Rep2	hca_GSE129096_DROP_CTGTACCCGTCG_15_Rep2	0.5415143190837809
1754	DROP	DROP	Cardiac Progenitor	Cardiomyocyte 2	hca_GSE129096_DROP_ACGGTTCGGCGG_3_Rep1	hca_GSE129096_DROP_ATCTCACAAACG_15_Rep2	0.20713397439443892
1755	DROP	DROP	Cardiomyocyte 2	Cardiac Progenitor	hca_GSE129096_DROP_ATCTCACAAACG_15_Rep2	hca_GSE129096_DROP_TAACCACCGAGC_3_Rep2	0.22949737647090873
1756	DRONC	DROP	Alt. Lineage 1	Cardiomyocyte 2	hca_GSE129096_DRONC_GCATCATGAGTC_7_Rep2	hca_GSE129096_DROP_ATCTCACAAACG_15_Rep2	0.6094081690103744
1757	DRONC	DROP	Cardiac Progenitor	Cardiomyocyte 2	hca_GSE129096_DRONC_CAGAACACATCA_3_Rep1	hca_GSE129096_DROP_ATCTCACAAACG_15_Rep2	0.18218189130761053
1758	DROP	DROP	Cardiomyocyte 2	Cardiac Progenitor	hca_GSE129096_DROP_ATCTCACAAACG_15_Rep2	hca_GSE129096_DROP_CGGTTGTGGCCT_3_Rep1	0.2588748284679623
1759	DRONC	DROP	iPSC	Cardiomyocyte 2	hca_GSE129096_DRONC_GTGTTCTCCTCC_0_Rep2	hca_GSE129096_DROP_ATCTCACAAACG_15_Rep2	0.570332952741932
1760	DROP	DROP	Cardiomyocyte 2	Alt. Lineage 1	hca_GSE129096_DROP_ATCTCACAAACG_15_Rep2	hca_GSE129096_DROP_TCCTGTACAATG_15_Rep2	0.536720597574501
1761	DROP	DROP	Cardiomyocyte 2	Cardiac Progenitor	hca_GSE129096_DROP_ATCTCACAAACG_15_Rep2	hca_GSE129096_DROP_CCACAGGCTGCA_3_Rep2	0.19467145379595463
1762	DROP	DROP	iPSC	Cardiomyocyte 2	hca_GSE129096_DROP_AGAGTTTTTTGC_0_Rep2	hca_GSE129096_DROP_ATCTCACAAACG_15_Rep2	0.617955480173861
1763	DRONC	DROP	iPSC	Cardiomyocyte 2	hca_GSE129096_DRONC_TAGTCCGTGCTC_1_Rep2	hca_GSE129096_DROP_ATCTCACAAACG_15_Rep2	0.5481594976505281
1764	DRONC	DROP	Cardiac Progenitor	Cardiomyocyte 2	hca_GSE129096_DRONC_GTCTCGCTTTCC_3_Rep1	hca_GSE129096_DROP_ATCTCACAAACG_15_Rep2	0.2110099381239251
1765	DROP	DROP	Cardiomyocyte 2	Cardiomyocyte 2	hca_GSE129096_DROP_ATCTCACAAACG_15_Rep2	hca_GSE129096_DROP_TTGCATAGTCGC_15_Rep2	0.5648882346332286
1766	DRONC	DROP	Cardiac Progenitor	Cardiomyocyte 2	hca_GSE129096_DRONC_GTTATACAGAGG_3_Rep1	hca_GSE129096_DROP_ATCTCACAAACG_15_Rep2	0.18513944176641195
1767	DROP	DROP	Cardiomyocyte 2	iPSC	hca_GSE129096_DROP_ATCTCACAAACG_15_Rep2	hca_GSE129096_DROP_CGATTTTAGCCT_1_Rep1	0.5719093363982709
1768	DROP	DROP	Cardiomyocyte 2	Cardiomyocyte 2	hca_GSE129096_DROP_ATCTCACAAACG_15_Rep2	hca_GSE129096_DROP_TTCACCCTGGTC_15_Rep2	0.5419660372573928
1769	DRONC	DROP	Cardiomyocyte 2	Cardiomyocyte 2	hca_GSE129096_DRONC_CCCTCCATCGTC_15_Rep2	hca_GSE129096_DROP_ATCTCACAAACG_15_Rep2	0.7242319857273161
1770	DRONC	DROP	iPSC	Cardiomyocyte 2	hca_GSE129096_DRONC_GACTATTCAGCT_1_Rep2	hca_GSE129096_DROP_ATCTCACAAACG_15_Rep2	0.5085696747499318
1771	DRONC	DROP	Alt. Lineage 1	Cardiomyocyte 2	hca_GSE129096_DRONC_ATTTTAGACTTA_7_Rep2	hca_GSE129096_DROP_ATCTCACAAACG_15_Rep2	0.5952371931458394
1772	DRONC	DROP	Cardiomyocyte 1	Cardiomyocyte 2	hca_GSE129096_DRONC_GTTTGAACCGAC_7_Rep1	hca_GSE129096_DROP_ATCTCACAAACG_15_Rep2	0.8836859154601898
1773	DRONC	DROP	Cardiomyocyte 2	Cardiomyocyte 2	hca_GSE129096_DRONC_AATCGTAGCTTA_15_Rep2	hca_GSE129096_DROP_ATCTCACAAACG_15_Rep2	0.90222607163418
1774	DROP	DROP	iPSC	Cardiomyocyte 2	hca_GSE129096_DROP_ACGTGGGCAAGG_1_Rep2	hca_GSE129096_DROP_ATCTCACAAACG_15_Rep2	0.5802994624254587
1775	DRONC	DROP	iPSC	Cardiomyocyte 2	hca_GSE129096_DRONC_ACTATCCCGTAA_0_Rep2	hca_GSE129096_DROP_ATCTCACAAACG_15_Rep2	0.5624945845018887
1776	DROP	DROP	iPSC	Cardiomyocyte 2	hca_GSE129096_DROP_ACAGTCTGCCTC_0_Rep1	hca_GSE129096_DROP_ATCTCACAAACG_15_Rep2	0.5968557733493347
1777	DRONC	DROP	Cardiomyocyte 1	Cardiomyocyte 2	hca_GSE129096_DRONC_AGCGCGCGGAGA_7_Rep1	hca_GSE129096_DROP_ATCTCACAAACG_15_Rep2	0.852150707847103
1778	DROP	DROP	Cardiomyocyte 2	Cardiomyocyte 2	hca_GSE129096_DROP_ACCGAGGTAGGG_15_Rep2	hca_GSE129096_DROP_ATCTCACAAACG_15_Rep2	0.5857259522810773
1779	DRONC	DROP	Cardiomyocyte 1	Cardiomyocyte 2	hca_GSE129096_DRONC_AGGGTATAACGG_7_Rep1	hca_GSE129096_DROP_ATCTCACAAACG_15_Rep2	0.8627596036288498
1780	DROP	DROP	Cardiomyocyte 2	Alt. Lineage 2	hca_GSE129096_DROP_ATCTCACAAACG_15_Rep2	hca_GSE129096_DROP_TCTTCGCCCGGC_7_Rep2	0.6402088965802795
1781	DRONC	DROP	Cardiac Progenitor	Cardiomyocyte 2	hca_GSE129096_DRONC_AACTCTCTCCTT_3_Rep1	hca_GSE129096_DROP_ATCTCACAAACG_15_Rep2	0.24575887069072455
1782	DRONC	DROP	Cardiomyocyte 1	Cardiomyocyte 2	hca_GSE129096_DRONC_AGCGCCTAACCT_7_Rep1	hca_GSE129096_DROP_ATCTCACAAACG_15_Rep2	0.8708550106828659
1783	DROP	DROP	Cardiomyocyte 2	Cardiomyocyte 1	hca_GSE129096_DROP_ATCTCACAAACG_15_Rep2	hca_GSE129096_DROP_CCACCCGTATAG_15_Rep2	0.8656456910167597
1784	DRONC	DROP	iPSC	Cardiomyocyte 2	hca_GSE129096_DRONC_CCCCCACAATGC_1_Rep2	hca_GSE129096_DROP_ATCTCACAAACG_15_Rep2	0.5473486809316808
1785	DROP	DROP	Cardiomyocyte 2	Alt. Lineage 1	hca_GSE129096_DROP_ATCTCACAAACG_15_Rep2	hca_GSE129096_DROP_TCCGATTATGTC_15_Rep2	0.5264120118544042
1786	DROP	DROP	Cardiomyocyte 2	Cardiomyocyte 1	hca_GSE129096_DROP_ATCTCACAAACG_15_Rep2	hca_GSE129096_DROP_CTCACCGCAATT_15_Rep2	0.7859846410435999
1787	DROP	DROP	Cardiac Progenitor	Cardiomyocyte 2	hca_GSE129096_DROP_ACCCCAACTAAT_3_Rep1	hca_GSE129096_DROP_ATCTCACAAACG_15_Rep2	0.3488724203014901
1788	DROP	DROP	Cardiomyocyte 2	Cardiomyocyte 2	hca_GSE129096_DROP_ATCTCACAAACG_15_Rep2	hca_GSE129096_DROP_CTCTCGCCGCTA_15_Rep2	0.8584876199002973
1789	DROP	DROP	Cardiomyocyte 2	Cardiac Progenitor	hca_GSE129096_DROP_ATCTCACAAACG_15_Rep2	hca_GSE129096_DROP_GGCATATGAAGC_3_Rep1	0.26774770907282797
1790	DROP	DROP	Cardiomyocyte 2	Cardiomyocyte 2	hca_GSE129096_DROP_ATCTCACAAACG_15_Rep2	hca_GSE129096_DROP_TCCCTGATCTTT_15_Rep2	0.5478004138262058
1791	DROP	DROP	Cardiac Progenitor	Cardiomyocyte 2	hca_GSE129096_DROP_AGGAACTATCGC_3_Rep2	hca_GSE129096_DROP_ATCTCACAAACG_15_Rep2	0.24554489355397124
1792	DRONC	DROP	Cardiac Progenitor	Cardiomyocyte 2	hca_GSE129096_DRONC_AGCTAATCACAG_3_Rep1	hca_GSE129096_DROP_ATCTCACAAACG_15_Rep2	0.31387304442408404
1793	DROP	DROP	Cardiomyocyte 2	Alt. Lineage 1	hca_GSE129096_DROP_ATCTCACAAACG_15_Rep2	hca_GSE129096_DROP_TAGTCACAGATA_7_Rep2	0.47622677747059194
1794	DRONC	DROP	Cardiac Progenitor	Cardiomyocyte 2	hca_GSE129096_DRONC_AGTGCTAGTCTC_3_Rep1	hca_GSE129096_DROP_ATCTCACAAACG_15_Rep2	0.26221191408204025
1795	DROP	DROP	Alt. Lineage 1	Cardiomyocyte 2	hca_GSE129096_DROP_ACGCGGCAGTTT_7_Rep2	hca_GSE129096_DROP_ATCTCACAAACG_15_Rep2	0.5204106031813478
1796	DROP	DROP	Cardiomyocyte 2	Cardiomyocyte 1	hca_GSE129096_DROP_ATCTCACAAACG_15_Rep2	hca_GSE129096_DROP_GCGACGGAGCCA_7_Rep2	0.8724623680342373
1797	DROP	DROP	Cardiomyocyte 2	Cardiomyocyte 2	hca_GSE129096_DROP_ATCTCACAAACG_15_Rep2	hca_GSE129096_DROP_GCCTCATAGACC_15_Rep2	0.5889948669509871
1798	DRONC	DROP	Cardiac Progenitor	Cardiomyocyte 2	hca_GSE129096_DRONC_CCCAATAGACTG_3_Rep2	hca_GSE129096_DROP_ATCTCACAAACG_15_Rep2	0.22426137267338886
1799	DRONC	DROP	Cardiac Progenitor	Cardiomyocyte 2	hca_GSE129096_DRONC_TCAATTCTCCTC_3_Rep1	hca_GSE129096_DROP_ATCTCACAAACG_15_Rep2	0.23092615919725634
1800	DRONC	DROP	iPSC	Cardiomyocyte 2	hca_GSE129096_DRONC_CGTCCGGAAGTG_1_Rep2	hca_GSE129096_DROP_ATCTCACAAACG_15_Rep2	0.5335158376674145
1801	DROP	DROP	Cardiomyocyte 2	Cardiomyocyte 2	hca_GSE129096_DROP_ATCTCACAAACG_15_Rep2	hca_GSE129096_DROP_TCCGCCCTGCCC_15_Rep2	0.7252948179190427
1802	DRONC	DROP	iPSC	Cardiomyocyte 2	hca_GSE129096_DRONC_AGTACCAAGAGC_0_Rep1	hca_GSE129096_DROP_ATCTCACAAACG_15_Rep2	0.5982454674210195
1803	DROP	DROP	Cardiomyocyte 2	iPSC	hca_GSE129096_DROP_ATCTCACAAACG_15_Rep2	hca_GSE129096_DROP_TCACTTACTGGC_1_Rep1	0.5606909804469218
1804	DRONC	DROP	Cardiac Progenitor	Cardiomyocyte 2	hca_GSE129096_DRONC_CGCCCCTTCAGA_3_Rep1	hca_GSE129096_DROP_ATCTCACAAACG_15_Rep2	0.2909781279170417
1805	DRONC	DROP	Cardiac Progenitor	Cardiomyocyte 2	hca_GSE129096_DRONC_TTCCAAAGACCT_3_Rep1	hca_GSE129096_DROP_ATCTCACAAACG_15_Rep2	0.3424638783675147
1806	DRONC	DROP	Cardiac Progenitor	Cardiomyocyte 2	hca_GSE129096_DRONC_GTTATGGGTTTG_3_Rep1	hca_GSE129096_DROP_ATCTCACAAACG_15_Rep2	0.2185958760125859
1807	DRONC	DROP	Cardiomyocyte 2	Cardiomyocyte 2	hca_GSE129096_DRONC_GATTGTAGACAC_15_Rep2	hca_GSE129096_DROP_ATCTCACAAACG_15_Rep2	0.898608612202942
1808	DROP	DROP	Cardiomyocyte 2	Alt. Lineage 2	hca_GSE129096_DROP_ATCTCACAAACG_15_Rep2	hca_GSE129096_DROP_GTCAGTAGGTAA_7_Rep2	0.6780885130437517
1809	DROP	DROP	Cardiomyocyte 2	Alt. Lineage 2	hca_GSE129096_DROP_ATCTCACAAACG_15_Rep2	hca_GSE129096_DROP_TACACTTACGAG_7_Rep2	0.6626020650444656
1810	DROP	DROP	Cardiomyocyte 2	Cardiomyocyte 2	hca_GSE129096_DROP_ATCTCACAAACG_15_Rep2	hca_GSE129096_DROP_TTGATACGCGGA_15_Rep2	0.5774008085021716
1811	DRONC	DROP	Cardiac Progenitor	Cardiomyocyte 2	hca_GSE129096_DRONC_AAGTTTACTGGT_3_Rep1	hca_GSE129096_DROP_ATCTCACAAACG_15_Rep2	0.26992171527836173
1812	DROP	DROP	Cardiomyocyte 1	Cardiomyocyte 2	hca_GSE129096_DROP_ACGGCTGCGGAT_15_Rep2	hca_GSE129096_DROP_ATCTCACAAACG_15_Rep2	0.9124426189700192
1813	DRONC	DROP	iPSC	Cardiomyocyte 2	hca_GSE129096_DRONC_GGTAATACGCCC_1_Rep2	hca_GSE129096_DROP_ATCTCACAAACG_15_Rep2	0.5405155823502765
1814	DRONC	DROP	Alt. Lineage 1	Cardiomyocyte 2	hca_GSE129096_DRONC_TCAATTAGAACT_7_Rep2	hca_GSE129096_DROP_ATCTCACAAACG_15_Rep2	0.8101654812859932
1815	DRONC	DROP	iPSC	Cardiomyocyte 2	hca_GSE129096_DRONC_GTGGTATGTGTC_1_Rep2	hca_GSE129096_DROP_ATCTCACAAACG_15_Rep2	0.5328560293664473
1816	DROP	DROP	Cardiomyocyte 2	Alt. Lineage 1	hca_GSE129096_DROP_ATCTCACAAACG_15_Rep2	hca_GSE129096_DROP_TACCCTTTATCG_7_Rep2	0.5546140202640203
1817	DRONC	DROP	Cardiac Progenitor	Cardiomyocyte 2	hca_GSE129096_DRONC_CAAGCTCCGTTC_3_Rep1	hca_GSE129096_DROP_ATCTCACAAACG_15_Rep2	0.3439826642491106
1818	DROP	DROP	Cardiomyocyte 2	Alt. Lineage 1	hca_GSE129096_DROP_ATCTCACAAACG_15_Rep2	hca_GSE129096_DROP_CCATTCGAAAAT_7_Rep2	0.5249023513212063
1819	DROP	DROP	Cardiomyocyte 2	Cardiac Progenitor	hca_GSE129096_DROP_ATCTCACAAACG_15_Rep2	hca_GSE129096_DROP_TAAGGTCACTAC_3_Rep2	0.26083218730719127
1820	DRONC	DROP	Cardiac Progenitor	Cardiomyocyte 2	hca_GSE129096_DRONC_TATTAATTTCTT_3_Rep1	hca_GSE129096_DROP_ATCTCACAAACG_15_Rep2	0.19261112630349952
1821	DRONC	DROP	Cardiomyocyte 2	Cardiomyocyte 2	hca_GSE129096_DRONC_CACATGCTCGTA_15_Rep2	hca_GSE129096_DROP_ATCTCACAAACG_15_Rep2	0.8965122783812435
1822	DROP	DROP	Cardiomyocyte 2	Cardiomyocyte 1	hca_GSE129096_DROP_ATCTCACAAACG_15_Rep2	hca_GSE129096_DROP_CCATCATTGCCG_15_Rep2	0.8750780630803541
1823	DROP	DROP	Cardiomyocyte 2	iPSC	hca_GSE129096_DROP_ATCTCACAAACG_15_Rep2	hca_GSE129096_DROP_TTCGGAGACCGG_1_Rep1	0.5807795543067805
1824	DRONC	DROP	Cardiomyocyte 2	Cardiomyocyte 2	hca_GSE129096_DRONC_TGTACAAGGCGA_15_Rep2	hca_GSE129096_DROP_ATCTCACAAACG_15_Rep2	0.9037939648924276
1825	DROP	DROP	Cardiomyocyte 2	Cardiac Progenitor	hca_GSE129096_DROP_ATCTCACAAACG_15_Rep2	hca_GSE129096_DROP_GTGCATCACTAT_3_Rep1	0.22979974026925576
1826	DRONC	DROP	iPSC	Cardiomyocyte 2	hca_GSE129096_DRONC_TCTCTCTAGTTC_0_Rep2	hca_GSE129096_DROP_ATCTCACAAACG_15_Rep2	0.5457166902676969
1827	DROP	DROP	Cardiomyocyte 2	iPSC	hca_GSE129096_DROP_ATCTCACAAACG_15_Rep2	hca_GSE129096_DROP_TTCCTTACCCAA_0_Rep2	0.548347366784669
1828	DRONC	DROP	Cardiac Progenitor	Cardiomyocyte 2	hca_GSE129096_DRONC_GCGTCTTATCCC_3_Rep1	hca_GSE129096_DROP_ATCTCACAAACG_15_Rep2	0.26787193514168284
1829	DROP	DROP	Cardiomyocyte 2	Cardiomyocyte 1	hca_GSE129096_DROP_ATCTCACAAACG_15_Rep2	hca_GSE129096_DROP_GGCTCGAAAATG_15_Rep2	0.8845499539156341
1830	DRONC	DROP	Alt. Lineage 1	Cardiomyocyte 2	hca_GSE129096_DRONC_TACGGTCTCGAC_7_Rep2	hca_GSE129096_DROP_ATCTCACAAACG_15_Rep2	0.6458645250232395
1831	DRONC	DROP	iPSC	Cardiomyocyte 2	hca_GSE129096_DRONC_AGATGTCTCATT_0_Rep2	hca_GSE129096_DROP_ATCTCACAAACG_15_Rep2	0.5668978644374549
1832	DRONC	DROP	iPSC	Cardiomyocyte 2	hca_GSE129096_DRONC_GCCCTGGTCGGG_1_Rep2	hca_GSE129096_DROP_ATCTCACAAACG_15_Rep2	0.5550923679148787
1833	DRONC	DROP	iPSC	Cardiomyocyte 2	hca_GSE129096_DRONC_TTTAATACATAT_0_Rep1	hca_GSE129096_DROP_ATCTCACAAACG_15_Rep2	0.5874585317892269
1834	DROP	DROP	Cardiomyocyte 2	Cardiac Progenitor	hca_GSE129096_DROP_ATCTCACAAACG_15_Rep2	hca_GSE129096_DROP_GCTGGAACCTGC_3_Rep1	0.20332536581008676
1835	DROP	DROP	Cardiomyocyte 2	Cardiomyocyte 1	hca_GSE129096_DROP_ATCTCACAAACG_15_Rep2	hca_GSE129096_DROP_GAAAGTCCCTAT_15_Rep2	0.8888343716525489
1836	DROP	DROP	Alt. Lineage 1	Cardiomyocyte 2	hca_GSE129096_DROP_AGGAGGTGGCGT_7_Rep2	hca_GSE129096_DROP_ATCTCACAAACG_15_Rep2	0.5116867886876845
1837	DROP	DROP	Alt. Lineage 2	Cardiomyocyte 2	hca_GSE129096_DROP_AGTTGACTATCA_7_Rep2	hca_GSE129096_DROP_ATCTCACAAACG_15_Rep2	0.5659764271351245
1838	DROP	DROP	Cardiomyocyte 2	Cardiomyocyte 1	hca_GSE129096_DROP_ATCTCACAAACG_15_Rep2	hca_GSE129096_DROP_CGCACAGATGCT_15_Rep2	0.8751216658950535
1839	DROP	DROP	Cardiomyocyte 2	Cardiac Progenitor	hca_GSE129096_DROP_ATCTCACAAACG_15_Rep2	hca_GSE129096_DROP_CGAACAGCGAGA_3_Rep1	0.43405701424430343
1840	DRONC	DROP	Alt. Lineage 1	Cardiomyocyte 2	hca_GSE129096_DRONC_AGTTCCAGGAGC_7_Rep2	hca_GSE129096_DROP_ATCTCACAAACG_15_Rep2	0.6452031996977259
1841	DROP	DROP	Cardiomyocyte 2	Cardiomyocyte 1	hca_GSE129096_DROP_ATCTCACAAACG_15_Rep2	hca_GSE129096_DROP_CGTATTCCTGTA_15_Rep2	0.8925760488610969
1842	DROP	DROP	Cardiomyocyte 2	Cardiomyocyte 2	hca_GSE129096_DROP_ATCTCACAAACG_15_Rep2	hca_GSE129096_DROP_CGTACAAGTCAC_15_Rep2	0.5481468188868014
1843	DRONC	DROP	Alt. Lineage 1	Cardiomyocyte 2	hca_GSE129096_DRONC_CACACTCCCCGC_7_Rep2	hca_GSE129096_DROP_ATCTCACAAACG_15_Rep2	0.6648805090831829
1844	DRONC	DROP	Cardiomyocyte 1	Cardiomyocyte 2	hca_GSE129096_DRONC_GACTGCAGTAAA_7_Rep1	hca_GSE129096_DROP_ATCTCACAAACG_15_Rep2	0.8143896340506336
1845	DRONC	DROP	iPSC	Cardiomyocyte 2	hca_GSE129096_DRONC_TTTCACGCACCG_1_Rep2	hca_GSE129096_DROP_ATCTCACAAACG_15_Rep2	0.5702534927314454
1846	DROP	DROP	Cardiomyocyte 2	Cardiac Progenitor	hca_GSE129096_DROP_ATCTCACAAACG_15_Rep2	hca_GSE129096_DROP_TAGCTACTAACT_3_Rep2	0.2779043327908103
1847	DROP	DROP	iPSC	Cardiomyocyte 2	hca_GSE129096_DROP_AAGTCAGATTCT_1_Rep1	hca_GSE129096_DROP_ATCTCACAAACG_15_Rep2	0.5740164874656555
1848	DROP	DROP	Cardiomyocyte 2	Cardiomyocyte 2	hca_GSE129096_DROP_AATTATTTAAGG_15_Rep2	hca_GSE129096_DROP_ATCTCACAAACG_15_Rep2	0.530280279703177
1849	DRONC	DROP	iPSC	Cardiomyocyte 2	hca_GSE129096_DRONC_CCTTGCCCGCAC_0_Rep2	hca_GSE129096_DROP_ATCTCACAAACG_15_Rep2	0.5810685142736804
1850	DROP	DROP	Cardiomyocyte 2	Alt. Lineage 2	hca_GSE129096_DROP_ATCTCACAAACG_15_Rep2	hca_GSE129096_DROP_TCCGCCACCGCA_7_Rep2	0.604590797573696
1851	DRONC	DROP	Cardiomyocyte 2	Cardiomyocyte 2	hca_GSE129096_DRONC_CCTCATTGGTAC_15_Rep2	hca_GSE129096_DROP_ATCTCACAAACG_15_Rep2	0.8952458301933052
1852	DROP	DROP	Alt. Lineage 1	Cardiomyocyte 2	hca_GSE129096_DROP_AATACGACATGC_15_Rep2	hca_GSE129096_DROP_ATCTCACAAACG_15_Rep2	0.5404768690633701
1853	DROP	DROP	Alt. Lineage 2	Cardiomyocyte 2	hca_GSE129096_DROP_AGAGCCTCGTTC_7_Rep2	hca_GSE129096_DROP_ATCTCACAAACG_15_Rep2	0.676769940494549
1854	DRONC	DROP	Cardiomyocyte 2	Cardiomyocyte 2	hca_GSE129096_DRONC_TTCCGGTTCACA_15_Rep2	hca_GSE129096_DROP_ATCTCACAAACG_15_Rep2	0.5237574444853721
1855	DROP	DROP	Cardiomyocyte 2	iPSC	hca_GSE129096_DROP_ATCTCACAAACG_15_Rep2	hca_GSE129096_DROP_GGCGCGCCCTGA_1_Rep1	0.594945989796029
1856	DROP	DROP	Cardiomyocyte 2	iPSC	hca_GSE129096_DROP_ATCTCACAAACG_15_Rep2	hca_GSE129096_DROP_TCGCTGGATTTA_1_Rep1	0.5885399678956137
1857	DRONC	DROP	Alt. Lineage 1	Cardiomyocyte 2	hca_GSE129096_DRONC_TTGAATCTTGGC_7_Rep2	hca_GSE129096_DROP_ATCTCACAAACG_15_Rep2	0.6880163168480692
1858	DROP	DROP	Cardiomyocyte 2	iPSC	hca_GSE129096_DROP_ATCTCACAAACG_15_Rep2	hca_GSE129096_DROP_CTGTAAACCCCT_1_Rep2	0.5706021396232569
1859	DRONC	DROP	Alt. Lineage 1	Cardiomyocyte 2	hca_GSE129096_DRONC_AGGGTTACGTCT_7_Rep2	hca_GSE129096_DROP_ATCTCACAAACG_15_Rep2	0.8461240482734277
1860	DROP	DROP	Cardiomyocyte 1	Cardiomyocyte 2	hca_GSE129096_DROP_AATAAGCCCATT_15_Rep2	hca_GSE129096_DROP_ATCTCACAAACG_15_Rep2	0.8922680801268418
1861	DROP	DROP	Cardiomyocyte 2	Alt. Lineage 2	hca_GSE129096_DROP_ATCTCACAAACG_15_Rep2	hca_GSE129096_DROP_GAAATGTCATGA_7_Rep2	0.7205952439556718
1862	DROP	DROP	Cardiomyocyte 2	Cardiomyocyte 2	hca_GSE129096_DROP_AAGGAGGTGCAC_15_Rep2	hca_GSE129096_DROP_ATCTCACAAACG_15_Rep2	0.5931220914087733
1863	DRONC	DROP	Cardiac Progenitor	Cardiomyocyte 2	hca_GSE129096_DRONC_GGATTCACTTTG_3_Rep1	hca_GSE129096_DROP_ATCTCACAAACG_15_Rep2	0.3746923539889341
1864	DRONC	DROP	Cardiomyocyte 2	Cardiomyocyte 2	hca_GSE129096_DRONC_TCTGAACTTCCG_15_Rep2	hca_GSE129096_DROP_ATCTCACAAACG_15_Rep2	0.8890338967967535
1865	DROP	DROP	Cardiomyocyte 2	Alt. Lineage 2	hca_GSE129096_DROP_ATCTCACAAACG_15_Rep2	hca_GSE129096_DROP_TACCGGCAAGCA_7_Rep2	0.5959050801955361
1866	DRONC	DROP	Alt. Lineage 1	Cardiomyocyte 2	hca_GSE129096_DRONC_GCATGATTAAAC_7_Rep2	hca_GSE129096_DROP_ATCTCACAAACG_15_Rep2	0.6739427864331835
1867	DRONC	DROP	Alt. Lineage 1	Cardiomyocyte 2	hca_GSE129096_DRONC_GTAGGCAGGCAC_7_Rep2	hca_GSE129096_DROP_ATCTCACAAACG_15_Rep2	0.6125774022027326
1868	DROP	DROP	Cardiomyocyte 2	Alt. Lineage 2	hca_GSE129096_DROP_ATCTCACAAACG_15_Rep2	hca_GSE129096_DROP_TCTCTCTGTTTT_7_Rep2	0.6572704288076869
1869	DROP	DROP	Cardiomyocyte 2	Cardiomyocyte 1	hca_GSE129096_DROP_ATCTCACAAACG_15_Rep2	hca_GSE129096_DROP_GCGTTCAAATAG_15_Rep2	0.8875580235826621
1870	DROP	DROP	Cardiomyocyte 2	Cardiomyocyte 1	hca_GSE129096_DROP_ATCTCACAAACG_15_Rep2	hca_GSE129096_DROP_TACAATCTATGC_7_Rep2	0.8714032567923258
1871	DRONC	DROP	Cardiac Progenitor	Cardiomyocyte 2	hca_GSE129096_DRONC_GCTCGTTCTTCT_3_Rep1	hca_GSE129096_DROP_ATCTCACAAACG_15_Rep2	0.27447942643876155
1872	DROP	DROP	Cardiomyocyte 2	Cardiomyocyte 1	hca_GSE129096_DROP_ATCTCACAAACG_15_Rep2	hca_GSE129096_DROP_GTCGGGCAGATG_15_Rep2	0.8501592959925932
1873	DRONC	DROP	Alt. Lineage 1	Cardiomyocyte 2	hca_GSE129096_DRONC_GTCCCTACCTAG_7_Rep2	hca_GSE129096_DROP_ATCTCACAAACG_15_Rep2	0.6681987009816771
1874	DRONC	DROP	Cardiomyocyte 1	Cardiomyocyte 2	hca_GSE129096_DRONC_TCCTTTGCTGGG_7_Rep1	hca_GSE129096_DROP_ATCTCACAAACG_15_Rep2	0.8729969840960714
1875	DRONC	DROP	Cardiomyocyte 1	Cardiomyocyte 2	hca_GSE129096_DRONC_TGGAACGGGACT_7_Rep1	hca_GSE129096_DROP_ATCTCACAAACG_15_Rep2	0.8735088544977457
1876	DRONC	DROP	Alt. Lineage 1	Cardiomyocyte 2	hca_GSE129096_DRONC_GTATATATTGCT_7_Rep2	hca_GSE129096_DROP_ATCTCACAAACG_15_Rep2	0.5955371377640076
1877	DRONC	DROP	Alt. Lineage 1	Cardiomyocyte 2	hca_GSE129096_DRONC_CAGGAGAATACA_7_Rep2	hca_GSE129096_DROP_ATCTCACAAACG_15_Rep2	0.7028098494903035
1878	DROP	DROP	Alt. Lineage 2	Cardiomyocyte 2	hca_GSE129096_DROP_AGTTGACTATCG_7_Rep2	hca_GSE129096_DROP_ATCTCACAAACG_15_Rep2	0.5133049182249966
1879	DROP	DROP	iPSC	Cardiomyocyte 2	hca_GSE129096_DROP_ATCGTGCCGACC_1_Rep2	hca_GSE129096_DROP_ATCTCACAAACG_15_Rep2	0.5655252322209254
1880	DRONC	DROP	Cardiomyocyte 2	Cardiomyocyte 2	hca_GSE129096_DRONC_TATATCTCGAGC_15_Rep2	hca_GSE129096_DROP_ATCTCACAAACG_15_Rep2	0.7755637015860998
1881	DRONC	DROP	Cardiomyocyte 2	Cardiomyocyte 2	hca_GSE129096_DRONC_GCCTCCATTCCA_15_Rep2	hca_GSE129096_DROP_ATCTCACAAACG_15_Rep2	0.7166792776063956
1882	DRONC	DROP	iPSC	Cardiomyocyte 2	hca_GSE129096_DRONC_GCCTTACGCCAT_0_Rep2	hca_GSE129096_DROP_ATCTCACAAACG_15_Rep2	0.5719169638218681
1883	DRONC	DROP	Cardiac Progenitor	Cardiomyocyte 2	hca_GSE129096_DRONC_GGCTTTTCTGAC_3_Rep1	hca_GSE129096_DROP_ATCTCACAAACG_15_Rep2	0.5100081961819983
1884	DRONC	DROP	Cardiac Progenitor	Cardiomyocyte 2	hca_GSE129096_DRONC_CTTTGCCTTGGT_3_Rep1	hca_GSE129096_DROP_ATCTCACAAACG_15_Rep2	0.434232412636389
1885	DRONC	DROP	Cardiac Progenitor	Cardiomyocyte 2	hca_GSE129096_DRONC_TGCCAGACTTAT_3_Rep2	hca_GSE129096_DROP_ATCTCACAAACG_15_Rep2	0.28300084786713553
1886	DRONC	DROP	iPSC	Cardiomyocyte 2	hca_GSE129096_DRONC_GGTACCAACTGG_1_Rep2	hca_GSE129096_DROP_ATCTCACAAACG_15_Rep2	0.5201835809586314
1887	DRONC	DROP	Cardiac Progenitor	Cardiomyocyte 2	hca_GSE129096_DRONC_GGTCACTGGTCC_3_Rep1	hca_GSE129096_DROP_ATCTCACAAACG_15_Rep2	0.18841914997711773
1888	DRONC	DROP	iPSC	Cardiomyocyte 2	hca_GSE129096_DRONC_TCTTACCCTTCA_0_Rep2	hca_GSE129096_DROP_ATCTCACAAACG_15_Rep2	0.5655225700580078
1889	DROP	DROP	Cardiomyocyte 2	iPSC	hca_GSE129096_DROP_ATCTCACAAACG_15_Rep2	hca_GSE129096_DROP_GCGGCGCTTTTG_3_Rep2	0.24154207236533265
1890	DRONC	DROP	Alt. Lineage 1	Cardiomyocyte 2	hca_GSE129096_DRONC_TAGCTCACTTCC_7_Rep2	hca_GSE129096_DROP_ATCTCACAAACG_15_Rep2	0.6228825940294686
1891	DROP	DROP	Cardiomyocyte 2	Cardiomyocyte 1	hca_GSE129096_DROP_ATCTCACAAACG_15_Rep2	hca_GSE129096_DROP_GTCTAAGTCGGC_15_Rep2	0.8675292764393426
1892	DROP	DROP	Cardiomyocyte 2	iPSC	hca_GSE129096_DROP_ATCTCACAAACG_15_Rep2	hca_GSE129096_DROP_ATTCATCTACAT_1_Rep2	0.5435273788175284
1893	DROP	DROP	Cardiomyocyte 2	Alt. Lineage 2	hca_GSE129096_DROP_ATCTCACAAACG_15_Rep2	hca_GSE129096_DROP_CAGGACGTTACC_7_Rep2	0.5386725614347461
1894	DRONC	DROP	Cardiomyocyte 1	Cardiomyocyte 2	hca_GSE129096_DRONC_TCGTCTCAAGCC_7_Rep1	hca_GSE129096_DROP_ATCTCACAAACG_15_Rep2	0.8840029972945971
1895	DRONC	DROP	iPSC	Cardiomyocyte 2	hca_GSE129096_DRONC_CGTTTGTATTAT_0_Rep2	hca_GSE129096_DROP_ATCTCACAAACG_15_Rep2	0.5840463900404833
1896	DRONC	DROP	Alt. Lineage 1	Cardiomyocyte 2	hca_GSE129096_DRONC_CTCATTACCTCT_7_Rep2	hca_GSE129096_DROP_ATCTCACAAACG_15_Rep2	0.6245981030963962
1897	DRONC	DROP	Cardiomyocyte 1	Cardiomyocyte 2	hca_GSE129096_DRONC_ACCGGAGAGTAG_7_Rep1	hca_GSE129096_DROP_ATCTCACAAACG_15_Rep2	0.46207877335736114
1898	DRONC	DROP	iPSC	Cardiomyocyte 2	hca_GSE129096_DRONC_ACCGTTTATGTT_1_Rep2	hca_GSE129096_DROP_ATCTCACAAACG_15_Rep2	0.5904934144855335
1899	DROP	DROP	Cardiomyocyte 2	Alt. Lineage 1	hca_GSE129096_DROP_ATCTCACAAACG_15_Rep2	hca_GSE129096_DROP_TGTGTCTGAATA_7_Rep2	0.5000104891893169
1900	DROP	DROP	Cardiomyocyte 2	Cardiomyocyte 2	hca_GSE129096_DROP_ATAGCCAGAACT_15_Rep2	hca_GSE129096_DROP_ATCTCACAAACG_15_Rep2	0.5552026749686438
1901	DRONC	DROP	Alt. Lineage 1	Cardiomyocyte 2	hca_GSE129096_DRONC_TTCACCGCACGT_7_Rep2	hca_GSE129096_DROP_ATCTCACAAACG_15_Rep2	0.6025560394562851
1902	DRONC	DROP	Alt. Lineage 1	Cardiomyocyte 2	hca_GSE129096_DRONC_TGTAAGAGATTG_7_Rep2	hca_GSE129096_DROP_ATCTCACAAACG_15_Rep2	0.9014391839052136
1903	DROP	DROP	Cardiomyocyte 2	Alt. Lineage 2	hca_GSE129096_DROP_ATCTCACAAACG_15_Rep2	hca_GSE129096_DROP_ATTCTCCTCGGG_7_Rep2	0.6277372275963446
1904	DROP	DROP	Cardiomyocyte 2	Alt. Lineage 2	hca_GSE129096_DROP_ATCTCACAAACG_15_Rep2	hca_GSE129096_DROP_GGATCCGCTCGT_7_Rep2	0.6244970442103084
1905	DROP	DROP	Cardiac Progenitor	Cardiomyocyte 2	hca_GSE129096_DROP_ACGATTGGGTGT_3_Rep1	hca_GSE129096_DROP_ATCTCACAAACG_15_Rep2	0.25957073888402515
1906	DROP	DROP	Alt. Lineage 1	Cardiomyocyte 2	hca_GSE129096_DROP_AGTAATTTTTGT_7_Rep2	hca_GSE129096_DROP_ATCTCACAAACG_15_Rep2	0.4761593590828207
1907	DROP	DROP	Alt. Lineage 1	Cardiomyocyte 2	hca_GSE129096_DROP_ATCGGATATCCA_7_Rep2	hca_GSE129096_DROP_ATCTCACAAACG_15_Rep2	0.41664912563307466
1908	DROP	DROP	Alt. Lineage 2	Cardiomyocyte 2	hca_GSE129096_DROP_ACGAAAACTCAA_7_Rep2	hca_GSE129096_DROP_ATCTCACAAACG_15_Rep2	0.688080688809278
1909	DRONC	DROP	iPSC	Cardiomyocyte 2	hca_GSE129096_DRONC_GGGAGACTCGAT_1_Rep2	hca_GSE129096_DROP_ATCTCACAAACG_15_Rep2	0.5751048911387127
1910	DROP	DROP	Alt. Lineage 1	Cardiomyocyte 2	hca_GSE129096_DROP_ATACCCAAAGGA_7_Rep2	hca_GSE129096_DROP_ATCTCACAAACG_15_Rep2	0.5087328421681244
1911	DRONC	DROP	Cardiac Progenitor	Cardiomyocyte 2	hca_GSE129096_DRONC_GCTTTTGGTAGG_3_Rep1	hca_GSE129096_DROP_ATCTCACAAACG_15_Rep2	0.220017702331049
1912	DRONC	DROP	Cardiac Progenitor	Cardiomyocyte 2	hca_GSE129096_DRONC_TCGCAATTTCAA_3_Rep1	hca_GSE129096_DROP_ATCTCACAAACG_15_Rep2	0.4139300089179141
1913	DROP	DROP	Cardiomyocyte 2	Alt. Lineage 2	hca_GSE129096_DROP_ATCTCACAAACG_15_Rep2	hca_GSE129096_DROP_CAAGGCCCGAGC_7_Rep2	0.6684438280522064
1914	DROP	DROP	Cardiomyocyte 2	Alt. Lineage 2	hca_GSE129096_DROP_ATCTCACAAACG_15_Rep2	hca_GSE129096_DROP_TCACGCAATCTC_7_Rep2	0.6077518144371716
1915	DROP	DROP	Cardiomyocyte 1	Cardiomyocyte 2	hca_GSE129096_DROP_AGAAGTTGGCCG_15_Rep2	hca_GSE129096_DROP_ATCTCACAAACG_15_Rep2	0.8832621696718136
1916	DROP	DROP	Cardiomyocyte 1	Cardiomyocyte 2	hca_GSE129096_DROP_AGCGCCACCCTC_15_Rep2	hca_GSE129096_DROP_ATCTCACAAACG_15_Rep2	0.8727727490140543
1917	DRONC	DROP	iPSC	Cardiomyocyte 2	hca_GSE129096_DRONC_TTGTGTCTCATG_1_Rep2	hca_GSE129096_DROP_ATCTCACAAACG_15_Rep2	0.5703693559166045
1918	DRONC	DROP	Cardiomyocyte 1	Cardiomyocyte 2	hca_GSE129096_DRONC_CCCCTTCCATCG_7_Rep1	hca_GSE129096_DROP_ATCTCACAAACG_15_Rep2	0.8575755631273261
1919	DROP	DROP	Cardiomyocyte 2	Cardiomyocyte 1	hca_GSE129096_DROP_ATCTCACAAACG_15_Rep2	hca_GSE129096_DROP_TAAGCGAATGGG_15_Rep2	0.8897047090575712
1920	DROP	DROP	Cardiomyocyte 2	Alt. Lineage 1	hca_GSE129096_DROP_ATCTCACAAACG_15_Rep2	hca_GSE129096_DROP_ATTCGGCGAACC_15_Rep2	0.5384785435233165
1921	DRONC	DROP	Cardiac Progenitor	Cardiomyocyte 2	hca_GSE129096_DRONC_CCTTAGATTCTC_3_Rep1	hca_GSE129096_DROP_ATCTCACAAACG_15_Rep2	0.2822884732702189
1922	DRONC	DROP	Cardiac Progenitor	Cardiomyocyte 2	hca_GSE129096_DRONC_AACTCATCGAGT_3_Rep1	hca_GSE129096_DROP_ATCTCACAAACG_15_Rep2	0.23200389146179345
1923	DROP	DROP	iPSC	Cardiomyocyte 2	hca_GSE129096_DROP_AGGCTTTGGAGT_1_Rep2	hca_GSE129096_DROP_ATCTCACAAACG_15_Rep2	0.5751711676615366
1924	DROP	DROP	Cardiomyocyte 2	Alt. Lineage 2	hca_GSE129096_DROP_ATCTCACAAACG_15_Rep2	hca_GSE129096_DROP_GTCTTGAAATTC_7_Rep2	0.7843382056166913
1925	DRONC	DROP	Cardiomyocyte 1	Cardiomyocyte 2	hca_GSE129096_DRONC_CCTCTTTAGTGG_7_Rep1	hca_GSE129096_DROP_ATCTCACAAACG_15_Rep2	0.8686540465369861
1926	DROP	DROP	Cardiomyocyte 2	Alt. Lineage 2	hca_GSE129096_DROP_ATCTCACAAACG_15_Rep2	hca_GSE129096_DROP_CTCTGCAACTCC_7_Rep2	0.8345386881208896
1927	DROP	DROP	Cardiomyocyte 2	Cardiomyocyte 2	hca_GSE129096_DROP_ATCTCACAAACG_15_Rep2	hca_GSE129096_DROP_GACGTAATAAGG_15_Rep2	0.6020034198393517
1928	DRONC	DROP	Cardiac Progenitor	Cardiomyocyte 2	hca_GSE129096_DRONC_CCAACGTTTGTC_3_Rep1	hca_GSE129096_DROP_ATCTCACAAACG_15_Rep2	0.22257400353680334
1929	DRONC	DROP	Cardiac Progenitor	Cardiomyocyte 2	hca_GSE129096_DRONC_TATCTATTAAGC_3_Rep1	hca_GSE129096_DROP_ATCTCACAAACG_15_Rep2	0.22069215194346103
1930	DRONC	DROP	Cardiomyocyte 2	Cardiomyocyte 2	hca_GSE129096_DRONC_GAAACTAGGATT_15_Rep2	hca_GSE129096_DROP_ATCTCACAAACG_15_Rep2	0.7398990091038561
1931	DROP	DROP	Cardiomyocyte 2	iPSC	hca_GSE129096_DROP_ATCTCACAAACG_15_Rep2	hca_GSE129096_DROP_GCGGAACCGTTA_0_Rep2	0.6007950230353375
1932	DROP	DROP	Cardiomyocyte 2	iPSC	hca_GSE129096_DROP_ATCTCACAAACG_15_Rep2	hca_GSE129096_DROP_CCGCTTCGCGCT_0_Rep2	0.6048044809794035
1933	DRONC	DROP	Cardiac Progenitor	Cardiomyocyte 2	hca_GSE129096_DRONC_CCGGCACCACTC_3_Rep1	hca_GSE129096_DROP_ATCTCACAAACG_15_Rep2	0.38920678669806386
1934	DRONC	DROP	Cardiomyocyte 1	Cardiomyocyte 2	hca_GSE129096_DRONC_CGATTGATCAGC_7_Rep2	hca_GSE129096_DROP_ATCTCACAAACG_15_Rep2	0.8823530348156232
1935	DRONC	DROP	Cardiomyocyte 2	Cardiomyocyte 2	hca_GSE129096_DRONC_GGTCCGCCTTTC_15_Rep2	hca_GSE129096_DROP_ATCTCACAAACG_15_Rep2	0.662049638171991
1936	DRONC	DROP	Cardiomyocyte 2	Cardiomyocyte 2	hca_GSE129096_DRONC_TTACCAATATTG_15_Rep2	hca_GSE129096_DROP_ATCTCACAAACG_15_Rep2	0.8172943130585658
1937	DROP	DROP	Cardiomyocyte 2	Alt. Lineage 2	hca_GSE129096_DROP_ATCTCACAAACG_15_Rep2	hca_GSE129096_DROP_CGTCACATTTTC_7_Rep2	0.5922477833262085
1938	DRONC	DROP	Cardiac Progenitor	Cardiomyocyte 2	hca_GSE129096_DRONC_ATCGAGAGTTTA_3_Rep1	hca_GSE129096_DROP_ATCTCACAAACG_15_Rep2	0.3566205136048901
1939	DRONC	DROP	iPSC	Cardiomyocyte 2	hca_GSE129096_DRONC_AAGGACATAGTC_1_Rep2	hca_GSE129096_DROP_ATCTCACAAACG_15_Rep2	0.5675826922815791
1940	DROP	DROP	Alt. Lineage 2	Cardiomyocyte 2	hca_GSE129096_DROP_AGGATTCGTTCA_7_Rep2	hca_GSE129096_DROP_ATCTCACAAACG_15_Rep2	0.657467732915525
1941	DRONC	DROP	Cardiac Progenitor	Cardiomyocyte 2	hca_GSE129096_DRONC_CACCTCCATTCT_3_Rep1	hca_GSE129096_DROP_ATCTCACAAACG_15_Rep2	0.20643931523679715
1942	DRONC	DROP	Cardiac Progenitor	Cardiomyocyte 2	hca_GSE129096_DRONC_GACGCATCGACT_3_Rep2	hca_GSE129096_DROP_ATCTCACAAACG_15_Rep2	0.2610141936617043
1943	DROP	DROP	Cardiomyocyte 2	iPSC	hca_GSE129096_DROP_ATCTCACAAACG_15_Rep2	hca_GSE129096_DROP_GGCCATGAGATT_1_Rep1	0.5694211167253551
1944	DROP	DROP	Cardiomyocyte 2	Cardiomyocyte 1	hca_GSE129096_DROP_ATCTCACAAACG_15_Rep2	hca_GSE129096_DROP_TATCATTCCCGT_15_Rep2	0.9069793826080144
1945	DROP	DROP	Cardiomyocyte 2	Cardiomyocyte 1	hca_GSE129096_DROP_ATCTCACAAACG_15_Rep2	hca_GSE129096_DROP_TTACCACCGGAC_15_Rep2	0.8827576856292879
1946	DROP	DROP	Cardiomyocyte 2	Alt. Lineage 1	hca_GSE129096_DROP_ATCTCACAAACG_15_Rep2	hca_GSE129096_DROP_TGTAACGGTGGA_15_Rep2	0.6144677174467109
1947	DRONC	DROP	Cardiac Progenitor	Cardiomyocyte 2	hca_GSE129096_DRONC_GGCTTCTCCCCT_3_Rep1	hca_GSE129096_DROP_ATCTCACAAACG_15_Rep2	0.5046687245326988
1948	DROP	DROP	Alt. Lineage 1	Cardiomyocyte 2	hca_GSE129096_DROP_ATCCACTTTTAA_15_Rep2	hca_GSE129096_DROP_ATCTCACAAACG_15_Rep2	0.5336294216184657
1949	DRONC	DROP	Cardiac Progenitor	Cardiomyocyte 2	hca_GSE129096_DRONC_CCGTGATAATTA_3_Rep1	hca_GSE129096_DROP_ATCTCACAAACG_15_Rep2	0.22565871407602323
1950	DRONC	DROP	Cardiomyocyte 2	Cardiomyocyte 2	hca_GSE129096_DRONC_AATTCCTCCCCG_15_Rep2	hca_GSE129096_DROP_ATCTCACAAACG_15_Rep2	0.6629415779412977
1951	DROP	DROP	Cardiomyocyte 2	Cardiomyocyte 1	hca_GSE129096_DROP_ATCTCACAAACG_15_Rep2	hca_GSE129096_DROP_TCCGTTGGAAAG_7_Rep2	0.6513671630537968
1952	DROP	DROP	Cardiomyocyte 2	iPSC	hca_GSE129096_DROP_ATCTCACAAACG_15_Rep2	hca_GSE129096_DROP_TTCCGTGCGTAT_0_Rep1	0.5969240362090934
1953	DRONC	DROP	Cardiomyocyte 1	Cardiomyocyte 2	hca_GSE129096_DRONC_CCACCTCGACAG_7_Rep1	hca_GSE129096_DROP_ATCTCACAAACG_15_Rep2	0.8637011564778179
1954	DROP	DROP	Cardiomyocyte 2	Cardiac Progenitor	hca_GSE129096_DROP_ATCTCACAAACG_15_Rep2	hca_GSE129096_DROP_GATGCCGTAATC_3_Rep1	0.2625931586474327
1955	DRONC	DROP	Alt. Lineage 1	Cardiomyocyte 2	hca_GSE129096_DRONC_TGAGGCTGGTCG_7_Rep2	hca_GSE129096_DROP_ATCTCACAAACG_15_Rep2	0.6001988957058667
1956	DRONC	DROP	Cardiomyocyte 1	Cardiomyocyte 2	hca_GSE129096_DRONC_CCTCCGCTCCGG_7_Rep1	hca_GSE129096_DROP_ATCTCACAAACG_15_Rep2	0.8759288174215885
1957	DROP	DROP	Cardiomyocyte 2	Cardiac Progenitor	hca_GSE129096_DROP_ATCTCACAAACG_15_Rep2	hca_GSE129096_DROP_CGGAGGAGATTT_7_Rep2	0.8254160172059267
1958	DRONC	DROP	Cardiomyocyte 2	Cardiomyocyte 2	hca_GSE129096_DRONC_CAATTATGCTAC_15_Rep2	hca_GSE129096_DROP_ATCTCACAAACG_15_Rep2	0.6073599776724059
1959	DRONC	DROP	iPSC	Cardiomyocyte 2	hca_GSE129096_DRONC_AGGAATGGGATA_0_Rep1	hca_GSE129096_DROP_ATCTCACAAACG_15_Rep2	0.6099501003746548
1960	DROP	DROP	Cardiomyocyte 2	Cardiac Progenitor	hca_GSE129096_DROP_ATCTCACAAACG_15_Rep2	hca_GSE129096_DROP_CTGGCCAAAATT_3_Rep1	0.2880877247074427
1961	DROP	DROP	Cardiomyocyte 2	iPSC	hca_GSE129096_DROP_ATCTCACAAACG_15_Rep2	hca_GSE129096_DROP_TTAGCTTCGTTG_1_Rep2	0.5728991716040135
1962	DRONC	DROP	Cardiomyocyte 2	Cardiomyocyte 2	hca_GSE129096_DRONC_TACGCAGAGGTA_15_Rep2	hca_GSE129096_DROP_ATCTCACAAACG_15_Rep2	0.8936271621851284
1963	DROP	DROP	Cardiomyocyte 2	Alt. Lineage 1	hca_GSE129096_DROP_ATCTCACAAACG_15_Rep2	hca_GSE129096_DROP_CACAGCGACAGG_7_Rep2	0.574634886355402
1964	DRONC	DROP	Cardiomyocyte 2	Cardiomyocyte 2	hca_GSE129096_DRONC_GTCGTCCCACCA_15_Rep2	hca_GSE129096_DROP_ATCTCACAAACG_15_Rep2	0.8264891002093206
1965	DRONC	DROP	Cardiomyocyte 1	Cardiomyocyte 2	hca_GSE129096_DRONC_CCGTAGTTTAGG_7_Rep1	hca_GSE129096_DROP_ATCTCACAAACG_15_Rep2	0.869700709802583
1966	DRONC	DROP	iPSC	Cardiomyocyte 2	hca_GSE129096_DRONC_TACTCCGGTACG_0_Rep2	hca_GSE129096_DROP_ATCTCACAAACG_15_Rep2	0.5766152687303225
1967	DRONC	DROP	iPSC	Cardiomyocyte 2	hca_GSE129096_DRONC_ATTCTTATACCA_0_Rep1	hca_GSE129096_DROP_ATCTCACAAACG_15_Rep2	0.60559076646514
1968	DROP	DROP	Cardiomyocyte 2	Cardiomyocyte 1	hca_GSE129096_DROP_ATCTCACAAACG_15_Rep2	hca_GSE129096_DROP_GATTACCGTAAA_15_Rep2	0.8853855428137771
1969	DRONC	DROP	Cardiomyocyte 1	Cardiomyocyte 2	hca_GSE129096_DRONC_TGTTACTTATTT_7_Rep1	hca_GSE129096_DROP_ATCTCACAAACG_15_Rep2	0.8734416860302822
1970	DRONC	DROP	Cardiomyocyte 2	Cardiomyocyte 2	hca_GSE129096_DRONC_ATCTAAACTTGC_15_Rep2	hca_GSE129096_DROP_ATCTCACAAACG_15_Rep2	0.8918689895713247
1971	DROP	DROP	Cardiomyocyte 2	Cardiomyocyte 1	hca_GSE129096_DROP_ATCTCACAAACG_15_Rep2	hca_GSE129096_DROP_CTGCATGTCAGG_15_Rep2	0.870023618854524
1972	DROP	DROP	Cardiomyocyte 2	Cardiomyocyte 2	hca_GSE129096_DROP_ATATCCCAATGA_15_Rep2	hca_GSE129096_DROP_ATCTCACAAACG_15_Rep2	0.6346733245951099
1973	DRONC	DROP	Cardiac Progenitor	Cardiomyocyte 2	hca_GSE129096_DRONC_GGCTTACTGTTT_3_Rep1	hca_GSE129096_DROP_ATCTCACAAACG_15_Rep2	0.2187605672956957
1974	DRONC	DROP	iPSC	Cardiomyocyte 2	hca_GSE129096_DRONC_GGGCCTTTGAAA_3_Rep2	hca_GSE129096_DROP_ATCTCACAAACG_15_Rep2	0.28101448030289655
1975	DROP	DROP	Cardiomyocyte 2	Cardiac Progenitor	hca_GSE129096_DROP_ATCTCACAAACG_15_Rep2	hca_GSE129096_DROP_GGTACCTACTTG_3_Rep2	0.20674336570331842
1976	DROP	DROP	Cardiomyocyte 2	Cardiomyocyte 1	hca_GSE129096_DROP_ATCTCACAAACG_15_Rep2	hca_GSE129096_DROP_ATGACATTTCTG_15_Rep2	0.8936106550332557
1977	DRONC	DROP	iPSC	Cardiomyocyte 2	hca_GSE129096_DRONC_CTCAAGCCATTT_0_Rep1	hca_GSE129096_DROP_ATCTCACAAACG_15_Rep2	0.5173964425063494
1978	DROP	DROP	Cardiomyocyte 2	Cardiomyocyte 2	hca_GSE129096_DROP_ATCTCACAAACG_15_Rep2	hca_GSE129096_DROP_ATTCGTATCAAC_15_Rep2	0.9192656676943287
1979	DRONC	DROP	Cardiac Progenitor	Cardiomyocyte 2	hca_GSE129096_DRONC_GGTTTGAAGGCT_3_Rep1	hca_GSE129096_DROP_ATCTCACAAACG_15_Rep2	0.4756986901050543
1980	DRONC	DROP	Cardiomyocyte 1	Cardiomyocyte 2	hca_GSE129096_DRONC_TTTATGTCGCGC_7_Rep1	hca_GSE129096_DROP_ATCTCACAAACG_15_Rep2	0.863179461485436
1981	DROP	DROP	Cardiomyocyte 2	Alt. Lineage 2	hca_GSE129096_DROP_ATCTCACAAACG_15_Rep2	hca_GSE129096_DROP_CTGTCAGGTTAG_7_Rep2	0.5889824699228813
1982	DROP	DROP	Cardiomyocyte 2	Cardiomyocyte 2	hca_GSE129096_DROP_ATCTCACAAACG_15_Rep2	hca_GSE129096_DROP_TTCGGCTATCAT_15_Rep2	0.5489256577321362
1983	DROP	DROP	Cardiomyocyte 2	Cardiomyocyte 2	hca_GSE129096_DROP_ATCTCACAAACG_15_Rep2	hca_GSE129096_DROP_GCCGCGCTCTTG_15_Rep2	0.5599268847817045
1984	DROP	DROP	Cardiomyocyte 2	Alt. Lineage 2	hca_GSE129096_DROP_ATCTCACAAACG_15_Rep2	hca_GSE129096_DROP_CCTTAAGCTACC_7_Rep2	0.6024632563224446
1985	DRONC	DROP	Alt. Lineage 1	Cardiomyocyte 2	hca_GSE129096_DRONC_TGCCCGAGAGAG_7_Rep2	hca_GSE129096_DROP_ATCTCACAAACG_15_Rep2	0.6513462744434789
1986	DROP	DROP	Cardiomyocyte 2	Alt. Lineage 1	hca_GSE129096_DROP_ATCTCACAAACG_15_Rep2	hca_GSE129096_DROP_GCCATGTGTCGC_15_Rep2	0.5990400045721073
1987	DROP	DROP	Cardiomyocyte 2	Cardiomyocyte 1	hca_GSE129096_DROP_ATCTCACAAACG_15_Rep2	hca_GSE129096_DROP_TTCGTAAGAGTC_7_Rep2	0.9163894668009883
1988	DROP	DROP	Cardiomyocyte 2	Cardiomyocyte 1	hca_GSE129096_DROP_ATCTCACAAACG_15_Rep2	hca_GSE129096_DROP_TCCATAACAAAA_15_Rep2	0.8851015778687324
1989	DROP	DROP	Cardiomyocyte 2	Alt. Lineage 2	hca_GSE129096_DROP_ATCTCACAAACG_15_Rep2	hca_GSE129096_DROP_GGCCACGCGCTT_7_Rep2	0.5899152753290078
1990	DRONC	DROP	Alt. Lineage 1	Cardiomyocyte 2	hca_GSE129096_DRONC_GTTTGTGATATG_7_Rep2	hca_GSE129096_DROP_ATCTCACAAACG_15_Rep2	0.589504048968346
1991	DRONC	DROP	Cardiomyocyte 2	Cardiomyocyte 2	hca_GSE129096_DRONC_TATCGCGGCGAG_15_Rep2	hca_GSE129096_DROP_ATCTCACAAACG_15_Rep2	0.840911295930097
1992	DRONC	DROP	iPSC	Cardiomyocyte 2	hca_GSE129096_DRONC_CCAGAAGGCGCT_0_Rep1	hca_GSE129096_DROP_ATCTCACAAACG_15_Rep2	0.6336831666672647
1993	DROP	DROP	Cardiomyocyte 2	Cardiac Progenitor	hca_GSE129096_DROP_ATCTCACAAACG_15_Rep2	hca_GSE129096_DROP_TTCTTAGAATTC_3_Rep2	0.31197370008873393
1994	DROP	DROP	Cardiomyocyte 2	Cardiomyocyte 2	hca_GSE129096_DROP_ATCTCACAAACG_15_Rep2	hca_GSE129096_DROP_CTTGCTGTCGAT_15_Rep2	0.5538422602163221
1995	DRONC	DROP	Alt. Lineage 1	Cardiomyocyte 2	hca_GSE129096_DRONC_TATAGTGTACCC_7_Rep2	hca_GSE129096_DROP_ATCTCACAAACG_15_Rep2	0.6257124290159546
1996	DRONC	DROP	Cardiomyocyte 2	Cardiomyocyte 2	hca_GSE129096_DRONC_TTAGGTTCGCGA_15_Rep2	hca_GSE129096_DROP_ATCTCACAAACG_15_Rep2	0.7749723038934314
1997	DRONC	DROP	iPSC	Cardiomyocyte 2	hca_GSE129096_DRONC_CTGGTAGACTGA_1_Rep2	hca_GSE129096_DROP_ATCTCACAAACG_15_Rep2	0.5549503588423929
1998	DROP	DROP	Cardiomyocyte 2	Cardiomyocyte 1	hca_GSE129096_DROP_ATCTCACAAACG_15_Rep2	hca_GSE129096_DROP_GCAGTTATATCA_15_Rep2	0.8885840247115718
[truncated: 602,451 more rows]
