# Supplementary material for: Scaling and quantization of large-scale foundation model enables resource-efficient predictions in network biology
Source: Nat Comput Sci. 2026 Mar 27;6(5):450–63. doi: 10.1038/s43588-026-00972-4 (PMC13215881; doi:10.1038/s43588-026-00972-4)
Supplement: Supplementary file 9 — Statistical source data. [file 43588_2026_972_MOESM9_ESM.zip › FigS2b_CellEmbCosSim_GenomeReference_SameCells.csv]

	cell_id	group1	group2	cos_sim
0	AAGGCAGCACCATCCT-1	pbmc4k_GRCh37_CR7	pbmc4k_GRCh38_CR7	0.9998271373839233
1	AGCGTCGGTGTTCGAT-1	pbmc4k_GRCh37_CR7	pbmc4k_GRCh38_CR7	0.999674352831656
2	CTCGAGGGTCGCCATG-1	pbmc4k_GRCh37_CR7	pbmc4k_GRCh38_CR7	0.9998254158578535
3	CTCTGGTAGGAGTAGA-1	pbmc4k_GRCh37_CR7	pbmc4k_GRCh38_CR7	0.9998564705542885
4	GCTTGAAGTCGGATCC-1	pbmc4k_GRCh37_CR7	pbmc4k_GRCh38_CR7	0.9998104140829375
5	GGATTACCATAGGATA-1	pbmc4k_GRCh37_CR7	pbmc4k_GRCh38_CR7	0.9998334760622857
6	GGTATTGTCTGACCTC-1	pbmc4k_GRCh37_CR7	pbmc4k_GRCh38_CR7	0.9998480631111079
7	GTATTCTGTAGTGAAT-1	pbmc4k_GRCh37_CR7	pbmc4k_GRCh38_CR7	0.9998417033599578
8	GTCGGGTGTGCAGTAG-1	pbmc4k_GRCh37_CR7	pbmc4k_GRCh38_CR7	0.9998144174411572
9	TTAACTCAGCTAACAA-1	pbmc4k_GRCh37_CR7	pbmc4k_GRCh38_CR7	0.9998124681172516
10	AGTGGGATCTTAACCT-1	pbmc4k_GRCh37_CR7	pbmc4k_GRCh38_CR7	0.9998744101107904
11	GTCGGGTTCACGGTTA-1	pbmc4k_GRCh37_CR7	pbmc4k_GRCh38_CR7	0.9998798035493232
12	ACTGAACTCTTTAGTC-1	pbmc4k_GRCh37_CR7	pbmc4k_GRCh38_CR7	0.9999022975931923
13	CATCGAATCTGCGGCA-1	pbmc4k_GRCh37_CR7	pbmc4k_GRCh38_CR7	0.999889556064678
14	CTTAGGAGTCTCCATC-1	pbmc4k_GRCh37_CR7	pbmc4k_GRCh38_CR7	0.9999181985351974
15	AGAATAGCAGTGGGAT-1	pbmc4k_GRCh37_CR7	pbmc4k_GRCh38_CR7	0.9998326818463059
16	CTGAAGTTCCACGTGG-1	pbmc4k_GRCh37_CR7	pbmc4k_GRCh38_CR7	0.9998335513151518
17	GACAGAGAGGGTGTGT-1	pbmc4k_GRCh37_CR7	pbmc4k_GRCh38_CR7	0.9998004085678966
18	CAGCATAAGACTTGAA-1	pbmc4k_GRCh37_CR7	pbmc4k_GRCh38_CR7	0.9997838735394077
19	CTTTGCGCACAGGAGT-1	pbmc4k_GRCh37_CR7	pbmc4k_GRCh38_CR7	0.9999019193317767
20	TGACTTTTCGCTAGCG-1	pbmc4k_GRCh37_CR7	pbmc4k_GRCh38_CR7	0.9998924095605021
21	GTAGTCATCAGCTCTC-1	pbmc4k_GRCh37_CR7	pbmc4k_GRCh38_CR7	0.99988444557542
22	TACTTACTCAAAGTAG-1	pbmc4k_GRCh37_CR7	pbmc4k_GRCh38_CR7	0.9999130123430918
23	GGAGCAATCGCTTGTC-1	pbmc4k_GRCh37_CR7	pbmc4k_GRCh38_CR7	0.9998803251987974
24	GGATGTTTCAGTCAGT-1	pbmc4k_GRCh37_CR7	pbmc4k_GRCh38_CR7	0.9998377992429156
25	CTCGTACCATTAACCG-1	pbmc4k_GRCh37_CR7	pbmc4k_GRCh38_CR7	0.9998634494150777
26	AAAGTAGAGTCAAGGC-1	pbmc4k_GRCh37_CR7	pbmc4k_GRCh38_CR7	0.9999261351192571
27	ACGCCAGTCAAGCCTA-1	pbmc4k_GRCh37_CR7	pbmc4k_GRCh38_CR7	0.9998874783228047
28	CCACGGAGTAATAGCA-1	pbmc4k_GRCh37_CR7	pbmc4k_GRCh38_CR7	0.9998862201181576
29	GCATGTAAGTACGTAA-1	pbmc4k_GRCh37_CR7	pbmc4k_GRCh38_CR7	0.9999247010557866
30	ATTGGACTCCTCATTA-1	pbmc4k_GRCh37_CR7	pbmc4k_GRCh38_CR7	0.9998906556113497
31	ACGCCGAAGATTACCC-1	pbmc4k_GRCh37_CR7	pbmc4k_GRCh38_CR7	0.9999149719293837
32	GAACGGAGTCGTCTTC-1	pbmc4k_GRCh37_CR7	pbmc4k_GRCh38_CR7	0.9998764231971498
33	GTGCTTCAGGCTAGAC-1	pbmc4k_GRCh37_CR7	pbmc4k_GRCh38_CR7	0.9998502196732777
34	GCGCCAAGTACGAAAT-1	pbmc4k_GRCh37_CR7	pbmc4k_GRCh38_CR7	0.9998813008220472
35	GAAACTCAGGTGCTAG-1	pbmc4k_GRCh37_CR7	pbmc4k_GRCh38_CR7	0.9999355097372004
36	TCAATCTCATGCCACG-1	pbmc4k_GRCh37_CR7	pbmc4k_GRCh38_CR7	0.9999041799952919
37	CGATCGGAGGTGGGTT-1	pbmc4k_GRCh37_CR7	pbmc4k_GRCh38_CR7	0.9998773119850947
38	TTCTCAAAGCTCCTCT-1	pbmc4k_GRCh37_CR7	pbmc4k_GRCh38_CR7	0.9998851128226953
39	GACGTGCGTAGCAAAT-1	pbmc4k_GRCh37_CR7	pbmc4k_GRCh38_CR7	0.9998707916082441
40	TTTATGCAGGCCCTTG-1	pbmc4k_GRCh37_CR7	pbmc4k_GRCh38_CR7	0.999932098074332
41	CATCCACAGGCTATCT-1	pbmc4k_GRCh37_CR7	pbmc4k_GRCh38_CR7	0.9999462127487597
42	AGAGCGACACTTAACG-1	pbmc4k_GRCh37_CR7	pbmc4k_GRCh38_CR7	0.9999153039359847
43	TCATTTGTCCATGAGT-1	pbmc4k_GRCh37_CR7	pbmc4k_GRCh38_CR7	0.9998820240517811
44	TCGCGAGCACGAAGCA-1	pbmc4k_GRCh37_CR7	pbmc4k_GRCh38_CR7	0.9998861571083947
45	GGACATTCATTGCGGC-1	pbmc4k_GRCh37_CR7	pbmc4k_GRCh38_CR7	0.9998893256066932
46	ACGCCGATCTTAACCT-1	pbmc4k_GRCh37_CR7	pbmc4k_GRCh38_CR7	0.9998536222889222
47	CGACCTTGTAGTAGTA-1	pbmc4k_GRCh37_CR7	pbmc4k_GRCh38_CR7	0.9999098399012881
48	GTGCTTCGTTGTCTTT-1	pbmc4k_GRCh37_CR7	pbmc4k_GRCh38_CR7	0.9997943703175164
49	TGGACGCTCGGAAATA-1	pbmc4k_GRCh37_CR7	pbmc4k_GRCh38_CR7	0.9999163912540816
50	GCTCTGTAGTTTCCTT-1	pbmc4k_GRCh37_CR7	pbmc4k_GRCh38_CR7	0.9998798067015093
51	AAACCTGCATGAAGTA-1	pbmc4k_GRCh37_CR7	pbmc4k_GRCh38_CR7	0.9998947665066273
52	CAGTCCTAGAATTCCC-1	pbmc4k_GRCh37_CR7	pbmc4k_GRCh38_CR7	0.9999093946283518
53	ACTTTCATCACAACGT-1	pbmc4k_GRCh37_CR7	pbmc4k_GRCh38_CR7	0.999870850922289
54	ACCAGTATCGCGTAGC-1	pbmc4k_GRCh37_CR7	pbmc4k_GRCh38_CR7	0.9998501716287536
55	TCTCATAAGTTAGCGG-1	pbmc4k_GRCh37_CR7	pbmc4k_GRCh38_CR7	0.9998554349453819
56	CAGCCGACAGATTGCT-1	pbmc4k_GRCh37_CR7	pbmc4k_GRCh38_CR7	0.9998288918961324
57	ATCTACTTCTGAGTGT-1	pbmc4k_GRCh37_CR7	pbmc4k_GRCh38_CR7	0.9998323627397212
58	GGGAGATTCACCATAG-1	pbmc4k_GRCh37_CR7	pbmc4k_GRCh38_CR7	0.9998830897189056
59	AACGTTGTCACTGGGC-1	pbmc4k_GRCh37_CR7	pbmc4k_GRCh38_CR7	0.9998853426121507
60	AGTCTTTGTGTTTGGT-1	pbmc4k_GRCh37_CR7	pbmc4k_GRCh38_CR7	0.9998689652862534
61	CTCCTAGAGCAGACTG-1	pbmc4k_GRCh37_CR7	pbmc4k_GRCh38_CR7	0.9998379483060198
62	CCGGGATTCTTGTCAT-1	pbmc4k_GRCh37_CR7	pbmc4k_GRCh38_CR7	0.9998799578658165
63	TACACGACAAGCCTAT-1	pbmc4k_GRCh37_CR7	pbmc4k_GRCh38_CR7	0.9998959254271523
64	CGACCTTCATTGGGCC-1	pbmc4k_GRCh37_CR7	pbmc4k_GRCh38_CR7	0.9999078776695058
65	CAGCTAATCCTTAATC-1	pbmc4k_GRCh37_CR7	pbmc4k_GRCh38_CR7	0.999917514849198
66	CGCGTTTGTAGATTAG-1	pbmc4k_GRCh37_CR7	pbmc4k_GRCh38_CR7	0.9999055655336411
67	GTGTTAGAGAATGTTG-1	pbmc4k_GRCh37_CR7	pbmc4k_GRCh38_CR7	0.9998679206937601
68	GATCTAGCAGGCAGTA-1	pbmc4k_GRCh37_CR7	pbmc4k_GRCh38_CR7	0.9999286215100807
69	TTATGCTAGAGATGAG-1	pbmc4k_GRCh37_CR7	pbmc4k_GRCh38_CR7	0.9998470054310011
70	GGAAAGCAGGAGTAGA-1	pbmc4k_GRCh37_CR7	pbmc4k_GRCh38_CR7	0.9999016606418445
71	CTCACACTCTGCCAGG-1	pbmc4k_GRCh37_CR7	pbmc4k_GRCh38_CR7	0.9999148313196449
72	CAACCAACACAGACAG-1	pbmc4k_GRCh37_CR7	pbmc4k_GRCh38_CR7	0.9998601000867939
73	CGTAGCGAGCGTCTAT-1	pbmc4k_GRCh37_CR7	pbmc4k_GRCh38_CR7	0.9999082476702187
74	CTGCGGAAGTACGCGA-1	pbmc4k_GRCh37_CR7	pbmc4k_GRCh38_CR7	0.9998746497857062
75	AGCAGCCTCGAATCCA-1	pbmc4k_GRCh37_CR7	pbmc4k_GRCh38_CR7	0.9998920983392046
76	CTGTTTATCAGTCAGT-1	pbmc4k_GRCh37_CR7	pbmc4k_GRCh38_CR7	0.9998647333004579
77	CGAATGTCATCACCCT-1	pbmc4k_GRCh37_CR7	pbmc4k_GRCh38_CR7	0.9999283612409819
78	ATCTGCCAGACAAAGG-1	pbmc4k_GRCh37_CR7	pbmc4k_GRCh38_CR7	0.9999172350472115
79	TACTCATAGGTAGCTG-1	pbmc4k_GRCh37_CR7	pbmc4k_GRCh38_CR7	0.999893614047912
80	TATCTCACATTTGCCC-1	pbmc4k_GRCh37_CR7	pbmc4k_GRCh38_CR7	0.9998852139582263
81	CATGGCGCATATACCG-1	pbmc4k_GRCh37_CR7	pbmc4k_GRCh38_CR7	0.9998779559304543
82	ATCATCTCATCCAACA-1	pbmc4k_GRCh37_CR7	pbmc4k_GRCh38_CR7	0.9999333107158622
83	TAGAGCTGTGGACGAT-1	pbmc4k_GRCh37_CR7	pbmc4k_GRCh38_CR7	0.999930297934666
84	CTACATTGTCACTGGC-1	pbmc4k_GRCh37_CR7	pbmc4k_GRCh38_CR7	0.999896369368887
85	GGCTGGTCAGTCGATT-1	pbmc4k_GRCh37_CR7	pbmc4k_GRCh38_CR7	0.9999180892130057
86	TGAGCATAGTACGATA-1	pbmc4k_GRCh37_CR7	pbmc4k_GRCh38_CR7	0.9999032259808538
87	CGGTTAAAGAGTTGGC-1	pbmc4k_GRCh37_CR7	pbmc4k_GRCh38_CR7	0.9999333634700084
88	CGCGGTAGTTGGTGGA-1	pbmc4k_GRCh37_CR7	pbmc4k_GRCh38_CR7	0.999914513431184
89	CATATGGTCAACGCTA-1	pbmc4k_GRCh37_CR7	pbmc4k_GRCh38_CR7	0.999866431653682
90	CTCTGGTGTTAAGGGC-1	pbmc4k_GRCh37_CR7	pbmc4k_GRCh38_CR7	0.999951587121902
91	TGAGCCGCAAGTTGTC-1	pbmc4k_GRCh37_CR7	pbmc4k_GRCh38_CR7	0.9998947643103435
92	TGACGGCTCGGTTAAC-1	pbmc4k_GRCh37_CR7	pbmc4k_GRCh38_CR7	0.9998259985177274
93	TGCGTGGTCATACGGT-1	pbmc4k_GRCh37_CR7	pbmc4k_GRCh38_CR7	0.9998988978068418
94	AGGGATGCAAGTAGTA-1	pbmc4k_GRCh37_CR7	pbmc4k_GRCh38_CR7	0.9999140606114469
95	GATCGCGGTGGCGAAT-1	pbmc4k_GRCh37_CR7	pbmc4k_GRCh38_CR7	0.9999497894104931
96	TACCTATGTCCATGAT-1	pbmc4k_GRCh37_CR7	pbmc4k_GRCh38_CR7	0.9999067117031549
97	GAATAAGCATTCTTAC-1	pbmc4k_GRCh37_CR7	pbmc4k_GRCh38_CR7	0.9999076612879464
98	GGACAAGTCTCAAGTG-1	pbmc4k_GRCh37_CR7	pbmc4k_GRCh38_CR7	0.9999267811609691
99	CGATTGAAGTACTTGC-1	pbmc4k_GRCh37_CR7	pbmc4k_GRCh38_CR7	0.9999284437849331
100	TACCTATAGTGGTCCC-1	pbmc4k_GRCh37_CR7	pbmc4k_GRCh38_CR7	0.9999231638206438
101	GGGATGACAGTCGTGC-1	pbmc4k_GRCh37_CR7	pbmc4k_GRCh38_CR7	0.9999186453759842
102	GACGTTAAGGGAAACA-1	pbmc4k_GRCh37_CR7	pbmc4k_GRCh38_CR7	0.9998280938457164
103	ACACCGGGTATGAATG-1	pbmc4k_GRCh37_CR7	pbmc4k_GRCh38_CR7	0.9999301680451086
104	GGCAATTAGCGTGAAC-1	pbmc4k_GRCh37_CR7	pbmc4k_GRCh38_CR7	0.9998726489715659
105	GCTTCCAAGGAATCGC-1	pbmc4k_GRCh37_CR7	pbmc4k_GRCh38_CR7	0.9998531357108318
106	TCAGATGTCGCAAACT-1	pbmc4k_GRCh37_CR7	pbmc4k_GRCh38_CR7	0.9999302085559205
107	GTAACTGCAGTATAAG-1	pbmc4k_GRCh37_CR7	pbmc4k_GRCh38_CR7	0.9999336567647309
108	CGTCAGGCACCGGAAA-1	pbmc4k_GRCh37_CR7	pbmc4k_GRCh38_CR7	0.9998811526546282
109	GGAGCAAAGATGTGGC-1	pbmc4k_GRCh37_CR7	pbmc4k_GRCh38_CR7	0.9999425457114194
110	CCATTCGAGCTAACTC-1	pbmc4k_GRCh37_CR7	pbmc4k_GRCh38_CR7	0.9999346723036554
111	GGGAGATGTGCTTCTC-1	pbmc4k_GRCh37_CR7	pbmc4k_GRCh38_CR7	0.9998672626695935
112	TGAGGGATCCTAAGTG-1	pbmc4k_GRCh37_CR7	pbmc4k_GRCh38_CR7	0.9999376347507116
113	GAATAAGAGGCATTGG-1	pbmc4k_GRCh37_CR7	pbmc4k_GRCh38_CR7	0.9999342692610588
114	TAAACCGGTCTCACCT-1	pbmc4k_GRCh37_CR7	pbmc4k_GRCh38_CR7	0.9998619573323335
115	GACTGCGAGCTGCGAA-1	pbmc4k_GRCh37_CR7	pbmc4k_GRCh38_CR7	0.999920434318938
116	GATCGATAGCTAACTC-1	pbmc4k_GRCh37_CR7	pbmc4k_GRCh38_CR7	0.9999029148768738
117	CGCGTTTTCTGCTTGC-1	pbmc4k_GRCh37_CR7	pbmc4k_GRCh38_CR7	0.9998753671705586
118	CAGTCCTTCGGCGCAT-1	pbmc4k_GRCh37_CR7	pbmc4k_GRCh38_CR7	0.9999279674091431
119	CTTCTCTCAAAGGCGT-1	pbmc4k_GRCh37_CR7	pbmc4k_GRCh38_CR7	0.9999279767510629
120	AACCGCGAGATCCCAT-1	pbmc4k_GRCh37_CR7	pbmc4k_GRCh38_CR7	0.9998580711914257
121	TGTGGTAGTATTCGTG-1	pbmc4k_GRCh37_CR7	pbmc4k_GRCh38_CR7	0.9998999100069945
122	GATCGATGTGCCTGCA-1	pbmc4k_GRCh37_CR7	pbmc4k_GRCh38_CR7	0.9998970800655771
123	CCACCTATCATCTGTT-1	pbmc4k_GRCh37_CR7	pbmc4k_GRCh38_CR7	0.999873682213696
124	TGAGCATTCTTGGGTA-1	pbmc4k_GRCh37_CR7	pbmc4k_GRCh38_CR7	0.9999119200899524
125	CATATGGAGCTCCTTC-1	pbmc4k_GRCh37_CR7	pbmc4k_GRCh38_CR7	0.9999138554508094
126	ACTGAACTCTGGCGTG-1	pbmc4k_GRCh37_CR7	pbmc4k_GRCh38_CR7	0.9998840599102583
127	CAAGAAACACAGTCGC-1	pbmc4k_GRCh37_CR7	pbmc4k_GRCh38_CR7	0.9999269125913189
128	CACAAACGTAGATTAG-1	pbmc4k_GRCh37_CR7	pbmc4k_GRCh38_CR7	0.9998894743427058
129	CACATAGCATAGAAAC-1	pbmc4k_GRCh37_CR7	pbmc4k_GRCh38_CR7	0.9999032129399921
130	GGCAATTGTGTTGGGA-1	pbmc4k_GRCh37_CR7	pbmc4k_GRCh38_CR7	0.9998862559474216
131	TAGAGCTGTGGCCCTA-1	pbmc4k_GRCh37_CR7	pbmc4k_GRCh38_CR7	0.9999189091945119
132	TGGACGCGTGTTCGAT-1	pbmc4k_GRCh37_CR7	pbmc4k_GRCh38_CR7	0.9999172419557452
133	AGTGTCAAGGGTGTTG-1	pbmc4k_GRCh37_CR7	pbmc4k_GRCh38_CR7	0.999847354130821
134	CGCTTCAAGCTCTCGG-1	pbmc4k_GRCh37_CR7	pbmc4k_GRCh38_CR7	0.9998971834434437
135	TTGCCGTAGTAACCCT-1	pbmc4k_GRCh37_CR7	pbmc4k_GRCh38_CR7	0.9998942956491185
136	GGTGTTATCCTTTACA-1	pbmc4k_GRCh37_CR7	pbmc4k_GRCh38_CR7	0.9999148917115325
137	CACAGGCAGAAACCGC-1	pbmc4k_GRCh37_CR7	pbmc4k_GRCh38_CR7	0.9998785400030586
138	CGATCGGGTTCTGAAC-1	pbmc4k_GRCh37_CR7	pbmc4k_GRCh38_CR7	0.99993481092962
139	AGCTTGAAGCAATATG-1	pbmc4k_GRCh37_CR7	pbmc4k_GRCh38_CR7	0.9998502144499761
140	CGGACACGTAATCGTC-1	pbmc4k_GRCh37_CR7	pbmc4k_GRCh38_CR7	0.999923186456231
141	ATTACTCGTGAACCTT-1	pbmc4k_GRCh37_CR7	pbmc4k_GRCh38_CR7	0.9998866369382544
142	GTTACAGGTCGCATCG-1	pbmc4k_GRCh37_CR7	pbmc4k_GRCh38_CR7	0.9999064333124547
143	AGTAGTCAGGTACTCT-1	pbmc4k_GRCh37_CR7	pbmc4k_GRCh38_CR7	0.9998833738245448
144	TCGTACCAGGATCGCA-1	pbmc4k_GRCh37_CR7	pbmc4k_GRCh38_CR7	0.9999236786665905
145	AGAATAGAGACCTTTG-1	pbmc4k_GRCh37_CR7	pbmc4k_GRCh38_CR7	0.9998491759526702
146	CTCCTAGTCGTACCGG-1	pbmc4k_GRCh37_CR7	pbmc4k_GRCh38_CR7	0.9999082836964618
147	ACAGCTACATACGCTA-1	pbmc4k_GRCh37_CR7	pbmc4k_GRCh38_CR7	0.9999466596009803
148	ACGGGCTGTGTTGAGG-1	pbmc4k_GRCh37_CR7	pbmc4k_GRCh38_CR7	0.9998761037148481
149	TTCCCAGTCACATGCA-1	pbmc4k_GRCh37_CR7	pbmc4k_GRCh38_CR7	0.9999128410134881
150	GATGAGGTCCATTCTA-1	pbmc4k_GRCh37_CR7	pbmc4k_GRCh38_CR7	0.99986389526429
151	CAGCAGCGTTTACTCT-1	pbmc4k_GRCh37_CR7	pbmc4k_GRCh38_CR7	0.999912793110072
152	CGTAGGCCAAAGGAAG-1	pbmc4k_GRCh37_CR7	pbmc4k_GRCh38_CR7	0.9999542842534178
153	CAACTAGCACACCGAC-1	pbmc4k_GRCh37_CR7	pbmc4k_GRCh38_CR7	0.9999002877973812
154	GGACATTGTCTCAACA-1	pbmc4k_GRCh37_CR7	pbmc4k_GRCh38_CR7	0.9998624601403416
155	ACGGCCAAGTGACTCT-1	pbmc4k_GRCh37_CR7	pbmc4k_GRCh38_CR7	0.999882191997887
156	CCACCTATCTGTCTAT-1	pbmc4k_GRCh37_CR7	pbmc4k_GRCh38_CR7	0.9999168012353555
157	ATCGAGTCATCCTAGA-1	pbmc4k_GRCh37_CR7	pbmc4k_GRCh38_CR7	0.9999068232969147
158	CAGCGACGTTCTGGTA-1	pbmc4k_GRCh37_CR7	pbmc4k_GRCh38_CR7	0.9999323023275603
159	TGAGAGGCAGGATTGG-1	pbmc4k_GRCh37_CR7	pbmc4k_GRCh38_CR7	0.999926251722855
160	CGGACGTGTCTTTCAT-1	pbmc4k_GRCh37_CR7	pbmc4k_GRCh38_CR7	0.9999373104088686
161	TACTTACAGAAACCTA-1	pbmc4k_GRCh37_CR7	pbmc4k_GRCh38_CR7	0.999931570057799
162	ACTGCTCTCTTGTCAT-1	pbmc4k_GRCh37_CR7	pbmc4k_GRCh38_CR7	0.9999482495194201
163	GGCGACTCAATGGACG-1	pbmc4k_GRCh37_CR7	pbmc4k_GRCh38_CR7	0.9998862718906875
164	TGGCCAGTCTACTATC-1	pbmc4k_GRCh37_CR7	pbmc4k_GRCh38_CR7	0.9998699049811689
165	CGTAGGCAGCTGATAA-1	pbmc4k_GRCh37_CR7	pbmc4k_GRCh38_CR7	0.9999265187096198
166	GAATAAGTCGGACAAG-1	pbmc4k_GRCh37_CR7	pbmc4k_GRCh38_CR7	0.9999107926309375
167	AGTGGGAAGACCCACC-1	pbmc4k_GRCh37_CR7	pbmc4k_GRCh38_CR7	0.9999096232511164
168	AAGGAGCGTGGTTTCA-1	pbmc4k_GRCh37_CR7	pbmc4k_GRCh38_CR7	0.9998997879386345
169	GAGCAGAAGACCACGA-1	pbmc4k_GRCh37_CR7	pbmc4k_GRCh38_CR7	0.9999452429988499
170	CGACCTTGTTGATTGC-1	pbmc4k_GRCh37_CR7	pbmc4k_GRCh38_CR7	0.9999304556343165
171	ACTGATGTCTTGGGTA-1	pbmc4k_GRCh37_CR7	pbmc4k_GRCh38_CR7	0.9999440932443896
172	CGGACTGTCGGCGGTT-1	pbmc4k_GRCh37_CR7	pbmc4k_GRCh38_CR7	0.999935251422289
173	CTTACCGGTTTGCATG-1	pbmc4k_GRCh37_CR7	pbmc4k_GRCh38_CR7	0.9999089787738212
174	ATAACGCTCCTGTAGA-1	pbmc4k_GRCh37_CR7	pbmc4k_GRCh38_CR7	0.9999035547411904
175	TTTGCGCCATGCCTTC-1	pbmc4k_GRCh37_CR7	pbmc4k_GRCh38_CR7	0.9999312674268831
176	GTGTGCGTCTAACTGG-1	pbmc4k_GRCh37_CR7	pbmc4k_GRCh38_CR7	0.9998891634406375
177	CAGTAACCAATGGTCT-1	pbmc4k_GRCh37_CR7	pbmc4k_GRCh38_CR7	0.9999673462487201
178	CTACATTAGAGCTTCT-1	pbmc4k_GRCh37_CR7	pbmc4k_GRCh38_CR7	0.9998463973633046
179	ACTGAGTTCCGGGTGT-1	pbmc4k_GRCh37_CR7	pbmc4k_GRCh38_CR7	0.9999356119683218
180	CCCAATCAGAATTCCC-1	pbmc4k_GRCh37_CR7	pbmc4k_GRCh38_CR7	0.9999249922027961
181	TCTCATAGTTTGCATG-1	pbmc4k_GRCh37_CR7	pbmc4k_GRCh38_CR7	0.9998638170708163
182	GCTCTGTTCACGAAGG-1	pbmc4k_GRCh37_CR7	pbmc4k_GRCh38_CR7	0.9999285285727938
183	CTAACTTCACCTATCC-1	pbmc4k_GRCh37_CR7	pbmc4k_GRCh38_CR7	0.999878224115116
184	GATTCAGAGGCAATTA-1	pbmc4k_GRCh37_CR7	pbmc4k_GRCh38_CR7	0.9998970084673438
185	GTGCGGTCATCCGGGT-1	pbmc4k_GRCh37_CR7	pbmc4k_GRCh38_CR7	0.9998873824056809
186	CAGCAGCAGAATCTCC-1	pbmc4k_GRCh37_CR7	pbmc4k_GRCh38_CR7	0.9999161946026797
187	GAGGTGAAGAAACCGC-1	pbmc4k_GRCh37_CR7	pbmc4k_GRCh38_CR7	0.999904516624252
188	CTACGTCGTGTGACCC-1	pbmc4k_GRCh37_CR7	pbmc4k_GRCh38_CR7	0.9999015563151449
189	CGGAGTCGTCGAATCT-1	pbmc4k_GRCh37_CR7	pbmc4k_GRCh38_CR7	0.9999107686563784
190	GGGCACTCACATGTGT-1	pbmc4k_GRCh37_CR7	pbmc4k_GRCh38_CR7	0.9999045491163434
191	TTTGGTTTCGCTAGCG-1	pbmc4k_GRCh37_CR7	pbmc4k_GRCh38_CR7	0.9998994902508443
192	GTCACAAAGTGGTAGC-1	pbmc4k_GRCh37_CR7	pbmc4k_GRCh38_CR7	0.9999231784625443
193	TAAACCGGTAGCAAAT-1	pbmc4k_GRCh37_CR7	pbmc4k_GRCh38_CR7	0.9999514035756483
194	CGCGGTAGTCTCTCTG-1	pbmc4k_GRCh37_CR7	pbmc4k_GRCh38_CR7	0.9998888271414773
195	GACCTGGAGCCCAACC-1	pbmc4k_GRCh37_CR7	pbmc4k_GRCh38_CR7	0.9999509760535202
196	GTCTTCGTCAACGGCC-1	pbmc4k_GRCh37_CR7	pbmc4k_GRCh38_CR7	0.9999087710681823
197	ACGGGCTGTACAGACG-1	pbmc4k_GRCh37_CR7	pbmc4k_GRCh38_CR7	0.9998720970755812
198	GTAACTGGTCTCGTTC-1	pbmc4k_GRCh37_CR7	pbmc4k_GRCh38_CR7	0.9999512684678391
199	CGTTAGACAGATAATG-1	pbmc4k_GRCh37_CR7	pbmc4k_GRCh38_CR7	0.9999293090710323
200	TCGGGACAGCGTGAGT-1	pbmc4k_GRCh37_CR7	pbmc4k_GRCh38_CR7	0.9999577057467867
201	TTGGCAAGTACTCGCG-1	pbmc4k_GRCh37_CR7	pbmc4k_GRCh38_CR7	0.9999422170144664
202	CTACCCAGTGGTAACG-1	pbmc4k_GRCh37_CR7	pbmc4k_GRCh38_CR7	0.9998894688215805
203	GATGAGGGTCGACTAT-1	pbmc4k_GRCh37_CR7	pbmc4k_GRCh38_CR7	0.9998950716838004
204	GTACGTACATCGGAAG-1	pbmc4k_GRCh37_CR7	pbmc4k_GRCh38_CR7	0.9999408809681535
205	TATTACCGTCGCGTGT-1	pbmc4k_GRCh37_CR7	pbmc4k_GRCh38_CR7	0.999940423706741
206	CGAGAAGTCCGTCATC-1	pbmc4k_GRCh37_CR7	pbmc4k_GRCh38_CR7	0.9999130937086438
207	GGTGTTACAATAACGA-1	pbmc4k_GRCh37_CR7	pbmc4k_GRCh38_CR7	0.9999105963975887
208	CCACTACTCATGTAGC-1	pbmc4k_GRCh37_CR7	pbmc4k_GRCh38_CR7	0.9999476458537857
209	AACGTTGCAGTCGTGC-1	pbmc4k_GRCh37_CR7	pbmc4k_GRCh38_CR7	0.9999367425337099
210	AAGGCAGCAAATACAG-1	pbmc4k_GRCh37_CR7	pbmc4k_GRCh38_CR7	0.9998850184781685
211	GAACGGATCAAGATCC-1	pbmc4k_GRCh37_CR7	pbmc4k_GRCh38_CR7	0.9999249029190267
212	TGTATTCCACTCGACG-1	pbmc4k_GRCh37_CR7	pbmc4k_GRCh38_CR7	0.9998770042459845
213	GAACGGAGTCAACATC-1	pbmc4k_GRCh37_CR7	pbmc4k_GRCh38_CR7	0.9999126322455557
214	CTAGAGTTCCGCAGTG-1	pbmc4k_GRCh37_CR7	pbmc4k_GRCh38_CR7	0.9999262222358702
215	CTTGGCTTCTAACTTC-1	pbmc4k_GRCh37_CR7	pbmc4k_GRCh38_CR7	0.9999328897992796
216	CTGTTTAGTAAATACG-1	pbmc4k_GRCh37_CR7	pbmc4k_GRCh38_CR7	0.9999418396851552
217	CACACCTTCGGTCTAA-1	pbmc4k_GRCh37_CR7	pbmc4k_GRCh38_CR7	0.9999056748072893
218	TTAACTCCACTTACGA-1	pbmc4k_GRCh37_CR7	pbmc4k_GRCh38_CR7	0.9998925703676661
219	GCATGTAGTTCACGGC-1	pbmc4k_GRCh37_CR7	pbmc4k_GRCh38_CR7	0.9999343470076322
220	AACTCCCGTTGGTAAA-1	pbmc4k_GRCh37_CR7	pbmc4k_GRCh38_CR7	0.9998993800531972
221	CCCTCCTTCGCATGGC-1	pbmc4k_GRCh37_CR7	pbmc4k_GRCh38_CR7	0.9999375120980173
222	AAGGTTCCACGAAACG-1	pbmc4k_GRCh37_CR7	pbmc4k_GRCh38_CR7	0.9999491537570089
223	CAAGAAATCCAGAAGG-1	pbmc4k_GRCh37_CR7	pbmc4k_GRCh38_CR7	0.9999406276100167
224	AACGTTGTCTTGTATC-1	pbmc4k_GRCh37_CR7	pbmc4k_GRCh38_CR7	0.9999552458859534
225	GTTCTCGCACCAGCAC-1	pbmc4k_GRCh37_CR7	pbmc4k_GRCh38_CR7	0.9999035950466058
226	GTAACGTTCAGTCCCT-1	pbmc4k_GRCh37_CR7	pbmc4k_GRCh38_CR7	0.9998930057199245
227	AGGTCATCAGCTTCGG-1	pbmc4k_GRCh37_CR7	pbmc4k_GRCh38_CR7	0.9999483769745298
228	GATGAGGAGTTGAGTA-1	pbmc4k_GRCh37_CR7	pbmc4k_GRCh38_CR7	0.9998796729184393
229	GACTAACGTACCGGCT-1	pbmc4k_GRCh37_CR7	pbmc4k_GRCh38_CR7	0.9999117382546563
230	CTCGAGGCAATAACGA-1	pbmc4k_GRCh37_CR7	pbmc4k_GRCh38_CR7	0.9999517652927818
231	GACTACAGTCCTGCTT-1	pbmc4k_GRCh37_CR7	pbmc4k_GRCh38_CR7	0.9999325033875409
232	GGAGCAAGTCCGTGAC-1	pbmc4k_GRCh37_CR7	pbmc4k_GRCh38_CR7	0.9999018862005149
233	TGTCCCAAGAAGGTGA-1	pbmc4k_GRCh37_CR7	pbmc4k_GRCh38_CR7	0.9999308469664607
234	TTATGCTAGGGAGTAA-1	pbmc4k_GRCh37_CR7	pbmc4k_GRCh38_CR7	0.9999272687014359
235	GACTGCGGTAATCACC-1	pbmc4k_GRCh37_CR7	pbmc4k_GRCh38_CR7	0.9999063302361103
236	CTCGAAACAGTGAGTG-1	pbmc4k_GRCh37_CR7	pbmc4k_GRCh38_CR7	0.999902700194004
237	CCTAGCTTCTTATCTG-1	pbmc4k_GRCh37_CR7	pbmc4k_GRCh38_CR7	0.9999225145313663
238	GCTTGAACACCAGTTA-1	pbmc4k_GRCh37_CR7	pbmc4k_GRCh38_CR7	0.9999163920038366
239	TTATGCTCATCACAAC-1	pbmc4k_GRCh37_CR7	pbmc4k_GRCh38_CR7	0.9999074747134022
240	ACTTTCAGTCGCTTCT-1	pbmc4k_GRCh37_CR7	pbmc4k_GRCh38_CR7	0.9998913522906059
241	AAAGTAGCAGCTGTTA-1	pbmc4k_GRCh37_CR7	pbmc4k_GRCh38_CR7	0.999953219456922
242	CCGTACTTCATACGGT-1	pbmc4k_GRCh37_CR7	pbmc4k_GRCh38_CR7	0.9999272623069383
243	GAGCAGATCGGAGCAA-1	pbmc4k_GRCh37_CR7	pbmc4k_GRCh38_CR7	0.9999273514256135
244	GAAACTCGTTGTACAC-1	pbmc4k_GRCh37_CR7	pbmc4k_GRCh38_CR7	0.9999254652508326
245	ACGTCAAGTAAGAGAG-1	pbmc4k_GRCh37_CR7	pbmc4k_GRCh38_CR7	0.9999582175052798
246	AGCAGCCCAGACACTT-1	pbmc4k_GRCh37_CR7	pbmc4k_GRCh38_CR7	0.9999496284111626
247	TTCTCCTAGACGCAAC-1	pbmc4k_GRCh37_CR7	pbmc4k_GRCh38_CR7	0.9999076061433982
248	CAACCAACAGGGTTAG-1	pbmc4k_GRCh37_CR7	pbmc4k_GRCh38_CR7	0.9998707145566735
249	CGTGAGCTCAGTGTTG-1	pbmc4k_GRCh37_CR7	pbmc4k_GRCh38_CR7	0.9999189110487683
250	CCGTACTAGGGATCTG-1	pbmc4k_GRCh37_CR7	pbmc4k_GRCh38_CR7	0.9999129074094365
251	TACTTACGTCCATGAT-1	pbmc4k_GRCh37_CR7	pbmc4k_GRCh38_CR7	0.9999596173153322
252	ACTTACTTCAGTTCGA-1	pbmc4k_GRCh37_CR7	pbmc4k_GRCh38_CR7	0.9999533712584457
253	CGCGGTATCGGTGTTA-1	pbmc4k_GRCh37_CR7	pbmc4k_GRCh38_CR7	0.9999304059771338
254	CGTCCATTCGTTTGCC-1	pbmc4k_GRCh37_CR7	pbmc4k_GRCh38_CR7	0.9999264472230883
255	TGACAACAGCGCCTCA-1	pbmc4k_GRCh37_CR7	pbmc4k_GRCh38_CR7	0.9999382110498687
256	AATCGGTCAGGACCCT-1	pbmc4k_GRCh37_CR7	pbmc4k_GRCh38_CR7	0.9999295144018016
257	AGAGCTTTCAGTCAGT-1	pbmc4k_GRCh37_CR7	pbmc4k_GRCh38_CR7	0.9998895185827087
258	AGCGGTCTCCGAATGT-1	pbmc4k_GRCh37_CR7	pbmc4k_GRCh38_CR7	0.9998910995779265
259	TTGACTTAGATGGGTC-1	pbmc4k_GRCh37_CR7	pbmc4k_GRCh38_CR7	0.9999339794914339
260	TCACGAAAGTATCTCG-1	pbmc4k_GRCh37_CR7	pbmc4k_GRCh38_CR7	0.9999532434304825
261	TGAGGGAAGATATACG-1	pbmc4k_GRCh37_CR7	pbmc4k_GRCh38_CR7	0.9999567246679664
262	GGATGTTGTATCGCAT-1	pbmc4k_GRCh37_CR7	pbmc4k_GRCh38_CR7	0.9999358554681262
263	GACCAATGTATAAACG-1	pbmc4k_GRCh37_CR7	pbmc4k_GRCh38_CR7	0.9999258267565235
264	GCTTGAATCTTGAGGT-1	pbmc4k_GRCh37_CR7	pbmc4k_GRCh38_CR7	0.9998816818812911
265	ACGGGCTGTCTTCTCG-1	pbmc4k_GRCh37_CR7	pbmc4k_GRCh38_CR7	0.9999145874094006
266	ACGGCCAAGCGACGTA-1	pbmc4k_GRCh37_CR7	pbmc4k_GRCh38_CR7	0.9999163659612562
267	ATGTGTGGTCCCTACT-1	pbmc4k_GRCh37_CR7	pbmc4k_GRCh38_CR7	0.9999365346327871
268	TGTTCCGAGGGTTCCC-1	pbmc4k_GRCh37_CR7	pbmc4k_GRCh38_CR7	0.9999325637674165
269	CGAGAAGAGTTGAGTA-1	pbmc4k_GRCh37_CR7	pbmc4k_GRCh38_CR7	0.9998601699926305
270	CTCATTAAGCCAACAG-1	pbmc4k_GRCh37_CR7	pbmc4k_GRCh38_CR7	0.9999333182769365
271	GTCTTCGGTCTCTCTG-1	pbmc4k_GRCh37_CR7	pbmc4k_GRCh38_CR7	0.9999621076875056
272	AGAATAGTCCAGATCA-1	pbmc4k_GRCh37_CR7	pbmc4k_GRCh38_CR7	0.9998831581819194
273	GCTTCCATCTCCTATA-1	pbmc4k_GRCh37_CR7	pbmc4k_GRCh38_CR7	0.9998967084268654
274	CATATTCGTATGAAAC-1	pbmc4k_GRCh37_CR7	pbmc4k_GRCh38_CR7	0.9999308390642867
275	TGCCCATAGTGGTAGC-1	pbmc4k_GRCh37_CR7	pbmc4k_GRCh38_CR7	0.9999077837083074
276	CAACCTCGTAGGCATG-1	pbmc4k_GRCh37_CR7	pbmc4k_GRCh38_CR7	0.9999403103391157
277	TGAGCATAGTGACTCT-1	pbmc4k_GRCh37_CR7	pbmc4k_GRCh38_CR7	0.9999065144834238
278	CCTTTCTTCCACGCAG-1	pbmc4k_GRCh37_CR7	pbmc4k_GRCh38_CR7	0.9999216887793141
279	GGATTACAGATCCGAG-1	pbmc4k_GRCh37_CR7	pbmc4k_GRCh38_CR7	0.999944159914959
280	AGAGCTTGTCAGAGGT-1	pbmc4k_GRCh37_CR7	pbmc4k_GRCh38_CR7	0.9999659992541658
281	TCTCATAGTAGCTTGT-1	pbmc4k_GRCh37_CR7	pbmc4k_GRCh38_CR7	0.9999655640192548
282	AGCTCTCTCCAGAGGA-1	pbmc4k_GRCh37_CR7	pbmc4k_GRCh38_CR7	0.9999355755839496
283	GCGCGATTCCTTTCTC-1	pbmc4k_GRCh37_CR7	pbmc4k_GRCh38_CR7	0.9999292988968334
284	ACTTTCATCTCGTTTA-1	pbmc4k_GRCh37_CR7	pbmc4k_GRCh38_CR7	0.999894599092296
285	ACACCAAAGGCTATCT-1	pbmc4k_GRCh37_CR7	pbmc4k_GRCh38_CR7	0.9999465416344392
286	AGGCCACGTAGAGCTG-1	pbmc4k_GRCh37_CR7	pbmc4k_GRCh38_CR7	0.9999419941555397
287	CACTCCAAGAACAATC-1	pbmc4k_GRCh37_CR7	pbmc4k_GRCh38_CR7	0.9999106910547981
288	CTCTAATGTTTGGGCC-1	pbmc4k_GRCh37_CR7	pbmc4k_GRCh38_CR7	0.9999425408930013
289	CATCAAGGTGGCAAAC-1	pbmc4k_GRCh37_CR7	pbmc4k_GRCh38_CR7	0.9999228277745895
290	CAGAATCGTAATTGGA-1	pbmc4k_GRCh37_CR7	pbmc4k_GRCh38_CR7	0.9999211180214745
291	TGCTGCTAGGTTCCTA-1	pbmc4k_GRCh37_CR7	pbmc4k_GRCh38_CR7	0.9999215285042294
292	TGGCGCAGTCGGCTCA-1	pbmc4k_GRCh37_CR7	pbmc4k_GRCh38_CR7	0.9999392726243737
293	AGCTCTCAGTTACGGG-1	pbmc4k_GRCh37_CR7	pbmc4k_GRCh38_CR7	0.9999418576572369
294	CCTTCCCAGATTACCC-1	pbmc4k_GRCh37_CR7	pbmc4k_GRCh38_CR7	0.9999283688753056
295	ATAACGCAGTGTCCAT-1	pbmc4k_GRCh37_CR7	pbmc4k_GRCh38_CR7	0.9999348530691006
296	AAGGCAGGTGGTAACG-1	pbmc4k_GRCh37_CR7	pbmc4k_GRCh38_CR7	0.9999457374738744
297	CATTATCTCGACCAGC-1	pbmc4k_GRCh37_CR7	pbmc4k_GRCh38_CR7	0.9999011707865961
298	TGTGGTACACAAGCCC-1	pbmc4k_GRCh37_CR7	pbmc4k_GRCh38_CR7	0.9998893488496476
299	CAGCATATCATTGCGA-1	pbmc4k_GRCh37_CR7	pbmc4k_GRCh38_CR7	0.9998982612261577
300	GCTGGGTAGAAGGTTT-1	pbmc4k_GRCh37_CR7	pbmc4k_GRCh38_CR7	0.9999002342213326
301	GGATGTTGTCACTGGC-1	pbmc4k_GRCh37_CR7	pbmc4k_GRCh38_CR7	0.9999578488837575
302	TCGGGACGTTCTGAAC-1	pbmc4k_GRCh37_CR7	pbmc4k_GRCh38_CR7	0.9998524808978368
303	AGTGGGAGTGCCTGTG-1	pbmc4k_GRCh37_CR7	pbmc4k_GRCh38_CR7	0.9999158554862317
304	GCAGCCAGTCGGCACT-1	pbmc4k_GRCh37_CR7	pbmc4k_GRCh38_CR7	0.9999144008600421
305	GATGAAAGTGGTACAG-1	pbmc4k_GRCh37_CR7	pbmc4k_GRCh38_CR7	0.99991712794932
306	CCAGCGACACAACGCC-1	pbmc4k_GRCh37_CR7	pbmc4k_GRCh38_CR7	0.9999122661953403
307	TACCTATAGTTAACGA-1	pbmc4k_GRCh37_CR7	pbmc4k_GRCh38_CR7	0.9999049635518579
308	TCTTTCCTCCCAGGTG-1	pbmc4k_GRCh37_CR7	pbmc4k_GRCh38_CR7	0.9999208500080365
309	GACCAATCAAGACACG-1	pbmc4k_GRCh37_CR7	pbmc4k_GRCh38_CR7	0.9999271831019138
310	AGGTCCGAGAATTGTG-1	pbmc4k_GRCh37_CR7	pbmc4k_GRCh38_CR7	0.9999160457339613
311	GACCAATTCCCTTGTG-1	pbmc4k_GRCh37_CR7	pbmc4k_GRCh38_CR7	0.9999208997717564
312	TTTCCTCTCACAATGC-1	pbmc4k_GRCh37_CR7	pbmc4k_GRCh38_CR7	0.9999103319106111
313	CTTGGCTGTCCAGTTA-1	pbmc4k_GRCh37_CR7	pbmc4k_GRCh38_CR7	0.9999248509498668
314	TTCGGTCGTCGGATCC-1	pbmc4k_GRCh37_CR7	pbmc4k_GRCh38_CR7	0.9999207971507567
315	CTCGAGGTCCCATTAT-1	pbmc4k_GRCh37_CR7	pbmc4k_GRCh38_CR7	0.9999160317899843
316	GCCAAATAGCGATATA-1	pbmc4k_GRCh37_CR7	pbmc4k_GRCh38_CR7	0.999950037122628
317	TTCTACAGTGACTCAT-1	pbmc4k_GRCh37_CR7	pbmc4k_GRCh38_CR7	0.9998677079948076
318	CAAGATCTCACCTCGT-1	pbmc4k_GRCh37_CR7	pbmc4k_GRCh38_CR7	0.9998563474560518
319	TGATTTCGTAGCGTAG-1	pbmc4k_GRCh37_CR7	pbmc4k_GRCh38_CR7	0.9999301085133396
320	CGTAGGCCATCTATGG-1	pbmc4k_GRCh37_CR7	pbmc4k_GRCh38_CR7	0.9999272885708661
321	CCCATACTCCTTTCTC-1	pbmc4k_GRCh37_CR7	pbmc4k_GRCh38_CR7	0.9999671099790446
322	TACACGACATATACGC-1	pbmc4k_GRCh37_CR7	pbmc4k_GRCh38_CR7	0.9999158581945653
323	GCGCCAATCATCACCC-1	pbmc4k_GRCh37_CR7	pbmc4k_GRCh38_CR7	0.9999151251270284
324	CGTAGCGCAAAGTCAA-1	pbmc4k_GRCh37_CR7	pbmc4k_GRCh38_CR7	0.9998994850381437
325	TAGCCGGCACTAAGTC-1	pbmc4k_GRCh37_CR7	pbmc4k_GRCh38_CR7	0.9999424311796993
326	TCGTAGACATTCCTGC-1	pbmc4k_GRCh37_CR7	pbmc4k_GRCh38_CR7	0.9999621506911389
327	TTGTAGGGTTGAACTC-1	pbmc4k_GRCh37_CR7	pbmc4k_GRCh38_CR7	0.9999443489345643
328	GCTTGAACACTTCGAA-1	pbmc4k_GRCh37_CR7	pbmc4k_GRCh38_CR7	0.9999197349112622
329	TCTTTCCTCGCGCCAA-1	pbmc4k_GRCh37_CR7	pbmc4k_GRCh38_CR7	0.9999559498915326
330	GTACGTAGTGTAAGTA-1	pbmc4k_GRCh37_CR7	pbmc4k_GRCh38_CR7	0.9998910602882648
331	CGAACATGTATTCTCT-1	pbmc4k_GRCh37_CR7	pbmc4k_GRCh38_CR7	0.9999482253205618
332	GATGAAACAGTAAGAT-1	pbmc4k_GRCh37_CR7	pbmc4k_GRCh38_CR7	0.9999386155156641
333	AACGTTGAGGTCATCT-1	pbmc4k_GRCh37_CR7	pbmc4k_GRCh38_CR7	0.999914093176094
334	CAAGGCCGTATCAGTC-1	pbmc4k_GRCh37_CR7	pbmc4k_GRCh38_CR7	0.9999331532834296
335	GACGTGCGTAAATACG-1	pbmc4k_GRCh37_CR7	pbmc4k_GRCh38_CR7	0.9999174562060171
336	ATCACGATCCAAGCCG-1	pbmc4k_GRCh37_CR7	pbmc4k_GRCh38_CR7	0.9999315367983515
337	GTTCATTCAGGGTTAG-1	pbmc4k_GRCh37_CR7	pbmc4k_GRCh38_CR7	0.999917389670342
338	TTCTCAAGTCTAGCGC-1	pbmc4k_GRCh37_CR7	pbmc4k_GRCh38_CR7	0.9999118183444535
339	CATCGGGCAGACAAAT-1	pbmc4k_GRCh37_CR7	pbmc4k_GRCh38_CR7	0.9999335987892934
340	ACGGGTCGTTACAGAA-1	pbmc4k_GRCh37_CR7	pbmc4k_GRCh38_CR7	0.9998563756627953
341	GACCTGGTCTACCTGC-1	pbmc4k_GRCh37_CR7	pbmc4k_GRCh38_CR7	0.9999312622008151
342	GGCTGGTCACTGTCGG-1	pbmc4k_GRCh37_CR7	pbmc4k_GRCh38_CR7	0.9998575439718718
343	ACACCGGCACACATGT-1	pbmc4k_GRCh37_CR7	pbmc4k_GRCh38_CR7	0.9999588687071795
344	CATCAGATCCGCGCAA-1	pbmc4k_GRCh37_CR7	pbmc4k_GRCh38_CR7	0.9998458348115027
345	CTCGGGATCGAATCCA-1	pbmc4k_GRCh37_CR7	pbmc4k_GRCh38_CR7	0.999918478581626
346	TGCTGCTAGGCGCTCT-1	pbmc4k_GRCh37_CR7	pbmc4k_GRCh38_CR7	0.9999131945266388
347	CTAATGGCAAGCCGCT-1	pbmc4k_GRCh37_CR7	pbmc4k_GRCh38_CR7	0.9999297664018566
348	TCTATTGCAGCCACCA-1	pbmc4k_GRCh37_CR7	pbmc4k_GRCh38_CR7	0.999949760888068
349	AGGCCGTGTCTTGCGG-1	pbmc4k_GRCh37_CR7	pbmc4k_GRCh38_CR7	0.999959951263151
350	GACTACAGTGTTAAGA-1	pbmc4k_GRCh37_CR7	pbmc4k_GRCh38_CR7	0.999933368975008
351	CATTCGCGTTCCACGG-1	pbmc4k_GRCh37_CR7	pbmc4k_GRCh38_CR7	0.9999331101843058
352	CTTCTCTTCGGACAAG-1	pbmc4k_GRCh37_CR7	pbmc4k_GRCh38_CR7	0.9999144089288686
353	GCGCAACCAACGATCT-1	pbmc4k_GRCh37_CR7	pbmc4k_GRCh38_CR7	0.9999343991552323
354	TCCCGATTCCTACAGA-1	pbmc4k_GRCh37_CR7	pbmc4k_GRCh38_CR7	0.9999551724890159
355	CACATAGGTTTGGGCC-1	pbmc4k_GRCh37_CR7	pbmc4k_GRCh38_CR7	0.9999084832455433
356	CATCAGAAGACAATAC-1	pbmc4k_GRCh37_CR7	pbmc4k_GRCh38_CR7	0.9998302170395846
357	CTCTGGTAGACTTTCG-1	pbmc4k_GRCh37_CR7	pbmc4k_GRCh38_CR7	0.9998988286813353
358	GAAACTCGTGTAAGTA-1	pbmc4k_GRCh37_CR7	pbmc4k_GRCh38_CR7	0.9999323048782567
359	CCCTCCTGTAGGGTAC-1	pbmc4k_GRCh37_CR7	pbmc4k_GRCh38_CR7	0.9999321321213792
360	TAAACCGCATGGTTGT-1	pbmc4k_GRCh37_CR7	pbmc4k_GRCh38_CR7	0.9999102235340357
361	TTATGCTGTCTAGGTT-1	pbmc4k_GRCh37_CR7	pbmc4k_GRCh38_CR7	0.9999180499524222
362	CGGAGTCTCTTTAGTC-1	pbmc4k_GRCh37_CR7	pbmc4k_GRCh38_CR7	0.9999071672229869
363	AACTCAGTCAGAGCTT-1	pbmc4k_GRCh37_CR7	pbmc4k_GRCh38_CR7	0.9999342320966015
364	ACGAGGATCTACTATC-1	pbmc4k_GRCh37_CR7	pbmc4k_GRCh38_CR7	0.9999300125842919
365	GGGTCTGTCTCATTCA-1	pbmc4k_GRCh37_CR7	pbmc4k_GRCh38_CR7	0.9999599956455124
366	TTAACTCCAATGGAGC-1	pbmc4k_GRCh37_CR7	pbmc4k_GRCh38_CR7	0.9998858280996802
367	CTACACCTCTTACCGC-1	pbmc4k_GRCh37_CR7	pbmc4k_GRCh38_CR7	0.9999447743771122
368	AACTCCCGTAGAGGAA-1	pbmc4k_GRCh37_CR7	pbmc4k_GRCh38_CR7	0.9999489248138804
369	GCATGATCAATCCAAC-1	pbmc4k_GRCh37_CR7	pbmc4k_GRCh38_CR7	0.999869068595943
370	ACACCAACAACTGCTA-1	pbmc4k_GRCh37_CR7	pbmc4k_GRCh38_CR7	0.9999337868758907
371	GAAATGACAAGACACG-1	pbmc4k_GRCh37_CR7	pbmc4k_GRCh38_CR7	0.9999351261370366
372	CTCGTACCATGAGCGA-1	pbmc4k_GRCh37_CR7	pbmc4k_GRCh38_CR7	0.9999597466953156
373	CTCGTCACACCTGGTG-1	pbmc4k_GRCh37_CR7	pbmc4k_GRCh38_CR7	0.9998768042067029
374	AAAGTAGAGTCCATAC-1	pbmc4k_GRCh37_CR7	pbmc4k_GRCh38_CR7	0.9998959854441911
375	GGTATTGCAGCCTTGG-1	pbmc4k_GRCh37_CR7	pbmc4k_GRCh38_CR7	0.9999312381860499
376	CAGCAGCAGATGCGAC-1	pbmc4k_GRCh37_CR7	pbmc4k_GRCh38_CR7	0.9999142437230166
377	CACAAACGTCAAAGAT-1	pbmc4k_GRCh37_CR7	pbmc4k_GRCh38_CR7	0.999924921113843
378	TGAGAGGCAGCGTAAG-1	pbmc4k_GRCh37_CR7	pbmc4k_GRCh38_CR7	0.9998917234720482
379	TGGCGCAAGCAGGCTA-1	pbmc4k_GRCh37_CR7	pbmc4k_GRCh38_CR7	0.9999449346438538
380	GCACTCTTCAGTCCCT-1	pbmc4k_GRCh37_CR7	pbmc4k_GRCh38_CR7	0.9998649113045897
381	GTATTCTTCTTGCAAG-1	pbmc4k_GRCh37_CR7	pbmc4k_GRCh38_CR7	0.9999083636261656
382	TTAGGCACATGTAGTC-1	pbmc4k_GRCh37_CR7	pbmc4k_GRCh38_CR7	0.999937278628703
383	CGTCACTCAATGGAAT-1	pbmc4k_GRCh37_CR7	pbmc4k_GRCh38_CR7	0.9999148044111844
384	CTCACACTCAGTTGAC-1	pbmc4k_GRCh37_CR7	pbmc4k_GRCh38_CR7	0.9999620794429825
385	AAGGAGCGTCAAAGCG-1	pbmc4k_GRCh37_CR7	pbmc4k_GRCh38_CR7	0.9999103072075911
386	CATGCCTTCGGCGCTA-1	pbmc4k_GRCh37_CR7	pbmc4k_GRCh38_CR7	0.9999191617549857
387	AGCGGTCCAATGTTGC-1	pbmc4k_GRCh37_CR7	pbmc4k_GRCh38_CR7	0.9999093475616097
388	GTCACAAAGTGTTAGA-1	pbmc4k_GRCh37_CR7	pbmc4k_GRCh38_CR7	0.999906954481939
389	GTCATTTAGCTATGCT-1	pbmc4k_GRCh37_CR7	pbmc4k_GRCh38_CR7	0.9999010201539695
390	CGGACTGTCAAACCGT-1	pbmc4k_GRCh37_CR7	pbmc4k_GRCh38_CR7	0.9999294343416965
391	TGATTTCAGGGCTTCC-1	pbmc4k_GRCh37_CR7	pbmc4k_GRCh38_CR7	0.9998176918519187
392	CTACCCAGTAAGTTCC-1	pbmc4k_GRCh37_CR7	pbmc4k_GRCh38_CR7	0.9999110667044179
393	GATGAGGAGAAACCGC-1	pbmc4k_GRCh37_CR7	pbmc4k_GRCh38_CR7	0.9999383475290593
394	GGCCGATAGTGCTGCC-1	pbmc4k_GRCh37_CR7	pbmc4k_GRCh38_CR7	0.9999165603939384
395	ATTGGACTCTTGTACT-1	pbmc4k_GRCh37_CR7	pbmc4k_GRCh38_CR7	0.9999340464089559
396	ACCAGTATCGCCTGAG-1	pbmc4k_GRCh37_CR7	pbmc4k_GRCh38_CR7	0.999921593489096
397	GCATACACAATTGCTG-1	pbmc4k_GRCh37_CR7	pbmc4k_GRCh38_CR7	0.9999681432974148
398	CTCTAATTCCAAACTG-1	pbmc4k_GRCh37_CR7	pbmc4k_GRCh38_CR7	0.9999285329088207
399	GTCTTCGGTGACTCAT-1	pbmc4k_GRCh37_CR7	pbmc4k_GRCh38_CR7	0.9999594807762882
400	CTGATCCAGGCAGGTT-1	pbmc4k_GRCh37_CR7	pbmc4k_GRCh38_CR7	0.9999584048681112
401	TACGGTACAACACCCG-1	pbmc4k_GRCh37_CR7	pbmc4k_GRCh38_CR7	0.9999176000295369
402	AGTTGGTGTGGTACAG-1	pbmc4k_GRCh37_CR7	pbmc4k_GRCh38_CR7	0.9999329654852521
403	AAGTCTGAGCGGATCA-1	pbmc4k_GRCh37_CR7	pbmc4k_GRCh38_CR7	0.9999452526399933
404	TCTATTGAGGAGTCTG-1	pbmc4k_GRCh37_CR7	pbmc4k_GRCh38_CR7	0.9999535686445917
405	CTTTGCGGTGGACGAT-1	pbmc4k_GRCh37_CR7	pbmc4k_GRCh38_CR7	0.9999302210213796
406	AGCTTGATCTTTAGTC-1	pbmc4k_GRCh37_CR7	pbmc4k_GRCh38_CR7	0.999957975607254
407	TTTGCGCTCAATCACG-1	pbmc4k_GRCh37_CR7	pbmc4k_GRCh38_CR7	0.9998702435121948
408	CTCTGGTCACGAGAGT-1	pbmc4k_GRCh37_CR7	pbmc4k_GRCh38_CR7	0.9999094631568208
409	GGGAATGTCTACCTGC-1	pbmc4k_GRCh37_CR7	pbmc4k_GRCh38_CR7	0.9999437412130605
410	ATCATCTAGACAAGCC-1	pbmc4k_GRCh37_CR7	pbmc4k_GRCh38_CR7	0.9999453291939981
411	ACTTTCACACATGTGT-1	pbmc4k_GRCh37_CR7	pbmc4k_GRCh38_CR7	0.9999340392586578
412	GACGTGCAGAGGTACC-1	pbmc4k_GRCh37_CR7	pbmc4k_GRCh38_CR7	0.9999381369513234
413	TCCCGATTCCTCATTA-1	pbmc4k_GRCh37_CR7	pbmc4k_GRCh38_CR7	0.9999316053107187
414	ACGTCAAAGACTTGAA-1	pbmc4k_GRCh37_CR7	pbmc4k_GRCh38_CR7	0.9999357570316898
415	GGTGAAGCAGTAACGG-1	pbmc4k_GRCh37_CR7	pbmc4k_GRCh38_CR7	0.9999341856127154
416	TCCCGATCATGGATGG-1	pbmc4k_GRCh37_CR7	pbmc4k_GRCh38_CR7	0.9999206171989227
417	GCATGTAAGAACTGTA-1	pbmc4k_GRCh37_CR7	pbmc4k_GRCh38_CR7	0.9999468734519953
418	GTCCTCACATCGGGTC-1	pbmc4k_GRCh37_CR7	pbmc4k_GRCh38_CR7	0.9999097581419467
419	GTGCTTCAGCCCAGCT-1	pbmc4k_GRCh37_CR7	pbmc4k_GRCh38_CR7	0.9999390824739665
420	CGAATGTTCTGAAAGA-1	pbmc4k_GRCh37_CR7	pbmc4k_GRCh38_CR7	0.9999586665400407
421	GTCCTCACAAACCTAC-1	pbmc4k_GRCh37_CR7	pbmc4k_GRCh38_CR7	0.9999475840056445
422	TTGACTTAGCCGCCTA-1	pbmc4k_GRCh37_CR7	pbmc4k_GRCh38_CR7	0.9999267819936885
423	ACTGAGTCATGATCCA-1	pbmc4k_GRCh37_CR7	pbmc4k_GRCh38_CR7	0.9999193856664569
424	AGCTTGAAGGTGCTTT-1	pbmc4k_GRCh37_CR7	pbmc4k_GRCh38_CR7	0.9999261867578086
425	TGTGGTACAGTTAACC-1	pbmc4k_GRCh37_CR7	pbmc4k_GRCh38_CR7	0.9999388445085644
426	TTCTCCTAGCTAACTC-1	pbmc4k_GRCh37_CR7	pbmc4k_GRCh38_CR7	0.9998528801136796
427	AGTGGGATCATCACCC-1	pbmc4k_GRCh37_CR7	pbmc4k_GRCh38_CR7	0.9999389607498589
428	GCTGCTTAGGTAGCCA-1	pbmc4k_GRCh37_CR7	pbmc4k_GRCh38_CR7	0.9999530767294446
429	GGGAATGGTACCCAAT-1	pbmc4k_GRCh37_CR7	pbmc4k_GRCh38_CR7	0.9998883357821984
430	TCACAAGTCCAAACAC-1	pbmc4k_GRCh37_CR7	pbmc4k_GRCh38_CR7	0.9999630825819605
431	AGGGAGTGTCTTCTCG-1	pbmc4k_GRCh37_CR7	pbmc4k_GRCh38_CR7	0.9999062741888123
432	CTGTGCTCAAAGCAAT-1	pbmc4k_GRCh37_CR7	pbmc4k_GRCh38_CR7	0.9999171272136066
433	ATCCACCGTATCAGTC-1	pbmc4k_GRCh37_CR7	pbmc4k_GRCh38_CR7	0.9999256425656026
434	CCTACACCAAGCTGGA-1	pbmc4k_GRCh37_CR7	pbmc4k_GRCh38_CR7	0.9999126425332125
435	TGCGCAGGTCGAGTTT-1	pbmc4k_GRCh37_CR7	pbmc4k_GRCh38_CR7	0.9999456614787898
436	CATGGCGTCGGACAAG-1	pbmc4k_GRCh37_CR7	pbmc4k_GRCh38_CR7	0.9999455205668208
437	GTTACAGAGGTAGCCA-1	pbmc4k_GRCh37_CR7	pbmc4k_GRCh38_CR7	0.9999373714058605
438	CGTTAGAAGCAAATCA-1	pbmc4k_GRCh37_CR7	pbmc4k_GRCh38_CR7	0.9998908048313833
439	GCATGTACAGCTGCTG-1	pbmc4k_GRCh37_CR7	pbmc4k_GRCh38_CR7	0.9999531272120741
440	ACGGCCAAGGAGTAGA-1	pbmc4k_GRCh37_CR7	pbmc4k_GRCh38_CR7	0.9999243376822019
441	ACTGAGTGTTGATTGC-1	pbmc4k_GRCh37_CR7	pbmc4k_GRCh38_CR7	0.999963046924362
442	CGATCGGAGGACACCA-1	pbmc4k_GRCh37_CR7	pbmc4k_GRCh38_CR7	0.9999482914416143
443	GGCTGGTGTTTAGGAA-1	pbmc4k_GRCh37_CR7	pbmc4k_GRCh38_CR7	0.9999376921773658
444	TTGGAACGTACCAGTT-1	pbmc4k_GRCh37_CR7	pbmc4k_GRCh38_CR7	0.9999463201140784
445	GCATACAGTCAGATAA-1	pbmc4k_GRCh37_CR7	pbmc4k_GRCh38_CR7	0.9999324024776592
446	CGGACACTCTGCTTGC-1	pbmc4k_GRCh37_CR7	pbmc4k_GRCh38_CR7	0.9999516364018444
447	CAACCAAGTAAGAGGA-1	pbmc4k_GRCh37_CR7	pbmc4k_GRCh38_CR7	0.9999041022260873
448	ATCGAGTCAACAACCT-1	pbmc4k_GRCh37_CR7	pbmc4k_GRCh38_CR7	0.9999182527100207
449	CCTATTAAGTCTCGGC-1	pbmc4k_GRCh37_CR7	pbmc4k_GRCh38_CR7	0.9999364125458684
450	ACTTGTTAGGGTGTGT-1	pbmc4k_GRCh37_CR7	pbmc4k_GRCh38_CR7	0.9999450980978918
451	TGGCTGGAGTCCGTAT-1	pbmc4k_GRCh37_CR7	pbmc4k_GRCh38_CR7	0.9999363717190263
452	GTAGGCCCACTAGTAC-1	pbmc4k_GRCh37_CR7	pbmc4k_GRCh38_CR7	0.999944666711219
453	ATGCGATAGCTAGTGG-1	pbmc4k_GRCh37_CR7	pbmc4k_GRCh38_CR7	0.9999616806042494
454	GCGCAACGTTGCGCAC-1	pbmc4k_GRCh37_CR7	pbmc4k_GRCh38_CR7	0.9999108943025496
455	CAAGAAAAGGCTAGGT-1	pbmc4k_GRCh37_CR7	pbmc4k_GRCh38_CR7	0.9999265383011331
456	CGTTAGAAGTCAAGGC-1	pbmc4k_GRCh37_CR7	pbmc4k_GRCh38_CR7	0.9999214103071883
457	AGGCCGTAGACTACAA-1	pbmc4k_GRCh37_CR7	pbmc4k_GRCh38_CR7	0.9999337626548986
458	ACCTTTAAGCAGCGTA-1	pbmc4k_GRCh37_CR7	pbmc4k_GRCh38_CR7	0.9999049612059624
459	CCGTTCATCGCCCTTA-1	pbmc4k_GRCh37_CR7	pbmc4k_GRCh38_CR7	0.9999302760829902
460	TTCCCAGTCTATCGCC-1	pbmc4k_GRCh37_CR7	pbmc4k_GRCh38_CR7	0.9999521993943713
461	GTAGGCCTCCATGAGT-1	pbmc4k_GRCh37_CR7	pbmc4k_GRCh38_CR7	0.999942518892443
462	TCAGGATGTTGGTAAA-1	pbmc4k_GRCh37_CR7	pbmc4k_GRCh38_CR7	0.9999046174262699
463	GCTGCTTTCGTTGACA-1	pbmc4k_GRCh37_CR7	pbmc4k_GRCh38_CR7	0.9998993366206749
464	CGGCTAGTCTACCTGC-1	pbmc4k_GRCh37_CR7	pbmc4k_GRCh38_CR7	0.9999277084727121
465	GACAGAGAGTACGTAA-1	pbmc4k_GRCh37_CR7	pbmc4k_GRCh38_CR7	0.9999157113818501
466	CATCAGAGTTGCCTCT-1	pbmc4k_GRCh37_CR7	pbmc4k_GRCh38_CR7	0.9999292704215048
467	GGGTTGCAGCCAGGAT-1	pbmc4k_GRCh37_CR7	pbmc4k_GRCh38_CR7	0.9999396184058308
468	TGCTACCTCGCTTAGA-1	pbmc4k_GRCh37_CR7	pbmc4k_GRCh38_CR7	0.999943272810768
469	TTCGAAGGTTAAGACA-1	pbmc4k_GRCh37_CR7	pbmc4k_GRCh38_CR7	0.9999255891254754
470	TCGTACCAGGCTCATT-1	pbmc4k_GRCh37_CR7	pbmc4k_GRCh38_CR7	0.9999410908791598
471	TGACGGCCAGCGTAAG-1	pbmc4k_GRCh37_CR7	pbmc4k_GRCh38_CR7	0.9999629376941467
472	ATGTGTGGTGCACTTA-1	pbmc4k_GRCh37_CR7	pbmc4k_GRCh38_CR7	0.9999451833614192
473	TTTGGTTCATGCCTAA-1	pbmc4k_GRCh37_CR7	pbmc4k_GRCh38_CR7	0.9999463566664625
474	CCGTACTTCGATAGAA-1	pbmc4k_GRCh37_CR7	pbmc4k_GRCh38_CR7	0.9999198824064994
475	CGACCTTGTCAGCTAT-1	pbmc4k_GRCh37_CR7	pbmc4k_GRCh38_CR7	0.9999601175158456
476	CGTGTCTTCTAACTCT-1	pbmc4k_GRCh37_CR7	pbmc4k_GRCh38_CR7	0.999957175786276
477	TTTGCGCCATTTGCTT-1	pbmc4k_GRCh37_CR7	pbmc4k_GRCh38_CR7	0.9999219292020506
478	ACGAGCCAGTCGATAA-1	pbmc4k_GRCh37_CR7	pbmc4k_GRCh38_CR7	0.9999547394622154
479	CAGAATCAGATGTGGC-1	pbmc4k_GRCh37_CR7	pbmc4k_GRCh38_CR7	0.9999663273416829
480	TGCCCTACATCCCATC-1	pbmc4k_GRCh37_CR7	pbmc4k_GRCh38_CR7	0.9999103939213193
481	GCTGCTTAGAGGTAGA-1	pbmc4k_GRCh37_CR7	pbmc4k_GRCh38_CR7	0.9999521046573024
482	AGTAGTCTCAGGCCCA-1	pbmc4k_GRCh37_CR7	pbmc4k_GRCh38_CR7	0.9999474187524069
483	TGTGTTTGTACCGTTA-1	pbmc4k_GRCh37_CR7	pbmc4k_GRCh38_CR7	0.9999345807443949
484	CGTTGGGAGCTGTTCA-1	pbmc4k_GRCh37_CR7	pbmc4k_GRCh38_CR7	0.9999584424247838
485	CTGCCTAAGTCCAGGA-1	pbmc4k_GRCh37_CR7	pbmc4k_GRCh38_CR7	0.9998991875110288
486	CCTTCGATCAGGCGAA-1	pbmc4k_GRCh37_CR7	pbmc4k_GRCh38_CR7	0.9999534335171272
487	ATTCTACGTCGAGTTT-1	pbmc4k_GRCh37_CR7	pbmc4k_GRCh38_CR7	0.9999433827418428
488	CGTCCATGTGACTCAT-1	pbmc4k_GRCh37_CR7	pbmc4k_GRCh38_CR7	0.9999341871390799
489	GTATTCTAGGATGGAA-1	pbmc4k_GRCh37_CR7	pbmc4k_GRCh38_CR7	0.9999323504191412
490	CGAACATCACTCAGGC-1	pbmc4k_GRCh37_CR7	pbmc4k_GRCh38_CR7	0.9999256919506037
491	AAGCCGCGTGTAACGG-1	pbmc4k_GRCh37_CR7	pbmc4k_GRCh38_CR7	0.9999015250176617
492	CAGCCGATCGCTTGTC-1	pbmc4k_GRCh37_CR7	pbmc4k_GRCh38_CR7	0.9999257306201901
493	CTGCGGAAGTTCGCGC-1	pbmc4k_GRCh37_CR7	pbmc4k_GRCh38_CR7	0.9999077483611264
494	TTCTCCTAGCACCGCT-1	pbmc4k_GRCh37_CR7	pbmc4k_GRCh38_CR7	0.9999466072897346
495	AGAGCTTGTCCGAATT-1	pbmc4k_GRCh37_CR7	pbmc4k_GRCh38_CR7	0.9999399398637557
496	AACTCCCGTCTCAACA-1	pbmc4k_GRCh37_CR7	pbmc4k_GRCh38_CR7	0.999922621340651
497	TTGACTTTCGTTGCCT-1	pbmc4k_GRCh37_CR7	pbmc4k_GRCh38_CR7	0.9999294680244338
498	ATTATCCAGAGGGCTT-1	pbmc4k_GRCh37_CR7	pbmc4k_GRCh38_CR7	0.99994470370775
499	ATTTCTGCAAGAGTCG-1	pbmc4k_GRCh37_CR7	pbmc4k_GRCh38_CR7	0.9999653054743932
500	CATTATCTCTCTAGGA-1	pbmc4k_GRCh37_CR7	pbmc4k_GRCh38_CR7	0.999907828612497
501	GCATGATGTTACGCGC-1	pbmc4k_GRCh37_CR7	pbmc4k_GRCh38_CR7	0.9999420243524234
502	AGCGTATCACGAGAGT-1	pbmc4k_GRCh37_CR7	pbmc4k_GRCh38_CR7	0.9999301427570794
503	CATATGGAGCGCCTCA-1	pbmc4k_GRCh37_CR7	pbmc4k_GRCh38_CR7	0.999931463091091
504	CGTGTAAAGCTAGTCT-1	pbmc4k_GRCh37_CR7	pbmc4k_GRCh38_CR7	0.9999285218148348
505	CTCTACGGTATAGTAG-1	pbmc4k_GRCh37_CR7	pbmc4k_GRCh38_CR7	0.9999414373498041
506	TCTCATAAGAAACCTA-1	pbmc4k_GRCh37_CR7	pbmc4k_GRCh38_CR7	0.999930226463676
507	CGTGTAACAGTTCCCT-1	pbmc4k_GRCh37_CR7	pbmc4k_GRCh38_CR7	0.99994488996464
508	TACTTACGTAGTGAAT-1	pbmc4k_GRCh37_CR7	pbmc4k_GRCh38_CR7	0.999865817414918
509	CGCGTTTCAAAGAATC-1	pbmc4k_GRCh37_CR7	pbmc4k_GRCh38_CR7	0.9999242482799381
510	GTAACGTCACCCATGG-1	pbmc4k_GRCh37_CR7	pbmc4k_GRCh38_CR7	0.9999514299224177
511	CATCAGAGTGACTCAT-1	pbmc4k_GRCh37_CR7	pbmc4k_GRCh38_CR7	0.9999329191995665
512	AAGGTTCCACCGTTGG-1	pbmc4k_GRCh37_CR7	pbmc4k_GRCh38_CR7	0.9999436260843174
513	TTAGTTCCATCTGGTA-1	pbmc4k_GRCh37_CR7	pbmc4k_GRCh38_CR7	0.9999378716941152
514	AAACGGGGTGGACGAT-1	pbmc4k_GRCh37_CR7	pbmc4k_GRCh38_CR7	0.9999546528194291
515	AGCGTCGAGTGAAGTT-1	pbmc4k_GRCh37_CR7	pbmc4k_GRCh38_CR7	0.9999587939990688
516	CACAAACTCGGTGTTA-1	pbmc4k_GRCh37_CR7	pbmc4k_GRCh38_CR7	0.9999335131449197
517	GCACTCTTCTGCTGCT-1	pbmc4k_GRCh37_CR7	pbmc4k_GRCh38_CR7	0.999881009834556
518	TTAGGCACATGGGAAC-1	pbmc4k_GRCh37_CR7	pbmc4k_GRCh38_CR7	0.9999559813024133
519	AATCCAGTCTCGCTTG-1	pbmc4k_GRCh37_CR7	pbmc4k_GRCh38_CR7	0.9999097239111107
520	ACAGCTAAGGACAGCT-1	pbmc4k_GRCh37_CR7	pbmc4k_GRCh38_CR7	0.9999160940087317
521	ACTATCTAGTCTCAAC-1	pbmc4k_GRCh37_CR7	pbmc4k_GRCh38_CR7	0.999858347144553
522	ATAACGCAGGTGACCA-1	pbmc4k_GRCh37_CR7	pbmc4k_GRCh38_CR7	0.9999364085119636
523	CGCGGTAGTAGGGTAC-1	pbmc4k_GRCh37_CR7	pbmc4k_GRCh38_CR7	0.9998648919368649
524	GTGCGGTCAATCGGTT-1	pbmc4k_GRCh37_CR7	pbmc4k_GRCh38_CR7	0.9999491340548947
525	GTGGGTCTCTGATTCT-1	pbmc4k_GRCh37_CR7	pbmc4k_GRCh38_CR7	0.9999534151539651
526	GAAGCAGCAAGTTAAG-1	pbmc4k_GRCh37_CR7	pbmc4k_GRCh38_CR7	0.999932053481153
527	AGAGCTTCACATGACT-1	pbmc4k_GRCh37_CR7	pbmc4k_GRCh38_CR7	0.9999490005652698
528	GCGCAACAGCGTGTCC-1	pbmc4k_GRCh37_CR7	pbmc4k_GRCh38_CR7	0.999947729606058
529	CAGCTGGGTAGTGAAT-1	pbmc4k_GRCh37_CR7	pbmc4k_GRCh38_CR7	0.9999333431593606
530	CCATTCGGTTCTGGTA-1	pbmc4k_GRCh37_CR7	pbmc4k_GRCh38_CR7	0.9999361747705194
531	TAAACCGTCACTGGGC-1	pbmc4k_GRCh37_CR7	pbmc4k_GRCh38_CR7	0.9999083136051427
532	TGGGAAGGTCTAGGTT-1	pbmc4k_GRCh37_CR7	pbmc4k_GRCh38_CR7	0.9999121856529348
533	GTCAAGTCACACATGT-1	pbmc4k_GRCh37_CR7	pbmc4k_GRCh38_CR7	0.9999341489431731
534	TCAGCTCGTCGCTTTC-1	pbmc4k_GRCh37_CR7	pbmc4k_GRCh38_CR7	0.9999437295470138
535	TACTTGTGTAGCTTGT-1	pbmc4k_GRCh37_CR7	pbmc4k_GRCh38_CR7	0.9998843741655079
536	GAGTCCGCAGCTCGAC-1	pbmc4k_GRCh37_CR7	pbmc4k_GRCh38_CR7	0.9999545511826824
537	CCGGGATTCCTTGACC-1	pbmc4k_GRCh37_CR7	pbmc4k_GRCh38_CR7	0.9999322887687289
538	CTACGTCTCTGGAGCC-1	pbmc4k_GRCh37_CR7	pbmc4k_GRCh38_CR7	0.9998945282365633
539	CTGCCTAAGATATGGT-1	pbmc4k_GRCh37_CR7	pbmc4k_GRCh38_CR7	0.9998818677078013
540	CTGCGGATCTGCAAGT-1	pbmc4k_GRCh37_CR7	pbmc4k_GRCh38_CR7	0.9999221575727515
541	GAATGAAGTGCACGAA-1	pbmc4k_GRCh37_CR7	pbmc4k_GRCh38_CR7	0.9999391208737604
542	CCTTACGCATATACGC-1	pbmc4k_GRCh37_CR7	pbmc4k_GRCh38_CR7	0.9999170295408232
543	TGACTTTTCGGAGCAA-1	pbmc4k_GRCh37_CR7	pbmc4k_GRCh38_CR7	0.9999631166361896
544	GTAGGCCGTTCAGCGC-1	pbmc4k_GRCh37_CR7	pbmc4k_GRCh38_CR7	0.9999167205774463
545	GGGAGATTCTGTACGA-1	pbmc4k_GRCh37_CR7	pbmc4k_GRCh38_CR7	0.9999173512401647
546	CCCATACGTTGAACTC-1	pbmc4k_GRCh37_CR7	pbmc4k_GRCh38_CR7	0.9998812003533197
547	CAGGTGCCACTGTGTA-1	pbmc4k_GRCh37_CR7	pbmc4k_GRCh38_CR7	0.9999275960795211
548	CTCGGGAAGGTGCAAC-1	pbmc4k_GRCh37_CR7	pbmc4k_GRCh38_CR7	0.9999531750216176
549	ACTGTCCCAGCCTGTG-1	pbmc4k_GRCh37_CR7	pbmc4k_GRCh38_CR7	0.999912559276749
550	CCTTACGAGATCCGAG-1	pbmc4k_GRCh37_CR7	pbmc4k_GRCh38_CR7	0.9999524053857489
551	TACCTTATCACCACCT-1	pbmc4k_GRCh37_CR7	pbmc4k_GRCh38_CR7	0.9999285996696604
552	TGCCAAACATGACATC-1	pbmc4k_GRCh37_CR7	pbmc4k_GRCh38_CR7	0.9999469109791952
553	TACTTGTTCGAGGTAG-1	pbmc4k_GRCh37_CR7	pbmc4k_GRCh38_CR7	0.999941038651155
554	ATAGACCCAAAGAATC-1	pbmc4k_GRCh37_CR7	pbmc4k_GRCh38_CR7	0.9999009820814515
555	GCTGCTTAGGCTAGAC-1	pbmc4k_GRCh37_CR7	pbmc4k_GRCh38_CR7	0.9999350239102799
556	TTTGCGCTCGATAGAA-1	pbmc4k_GRCh37_CR7	pbmc4k_GRCh38_CR7	0.9999549442092849
557	GTACTTTTCGGATGTT-1	pbmc4k_GRCh37_CR7	pbmc4k_GRCh38_CR7	0.9998964752454621
558	TACTTGTAGTGCCAGA-1	pbmc4k_GRCh37_CR7	pbmc4k_GRCh38_CR7	0.9998791487072283
559	TCACAAGGTCTTGTCC-1	pbmc4k_GRCh37_CR7	pbmc4k_GRCh38_CR7	0.9999136280316968
560	CTCAGAAGTCAAAGAT-1	pbmc4k_GRCh37_CR7	pbmc4k_GRCh38_CR7	0.999947892158786
561	AATCCAGAGCCACCTG-1	pbmc4k_GRCh37_CR7	pbmc4k_GRCh38_CR7	0.9999403044537595
562	CACAAACTCCGCATAA-1	pbmc4k_GRCh37_CR7	pbmc4k_GRCh38_CR7	0.9999486063810309
563	GCTTCCACAGCTCGCA-1	pbmc4k_GRCh37_CR7	pbmc4k_GRCh38_CR7	0.9999269741875302
564	AGATCTGCACCAACCG-1	pbmc4k_GRCh37_CR7	pbmc4k_GRCh38_CR7	0.9999205638501832
565	ACGAGCCTCCTCAACC-1	pbmc4k_GRCh37_CR7	pbmc4k_GRCh38_CR7	0.9999057328861234
566	GGTGTTAAGCTAGCCC-1	pbmc4k_GRCh37_CR7	pbmc4k_GRCh38_CR7	0.9999603040830775
567	GATGAAACACAGAGGT-1	pbmc4k_GRCh37_CR7	pbmc4k_GRCh38_CR7	0.9999402310764799
568	GACTGCGAGGCATGTG-1	pbmc4k_GRCh37_CR7	pbmc4k_GRCh38_CR7	0.9999382056988796
569	CTGTGCTAGTTACGGG-1	pbmc4k_GRCh37_CR7	pbmc4k_GRCh38_CR7	0.999954881693014
570	TCACGAATCGTCTGAA-1	pbmc4k_GRCh37_CR7	pbmc4k_GRCh38_CR7	0.9999269849442681
571	AGCGGTCAGAGTAATC-1	pbmc4k_GRCh37_CR7	pbmc4k_GRCh38_CR7	0.9998959239984697
572	ACCCACTAGCAATATG-1	pbmc4k_GRCh37_CR7	pbmc4k_GRCh38_CR7	0.9999383592866447
573	CCTACCATCTGTTGAG-1	pbmc4k_GRCh37_CR7	pbmc4k_GRCh38_CR7	0.9998741735942775
574	ACGGGCTCATGATCCA-1	pbmc4k_GRCh37_CR7	pbmc4k_GRCh38_CR7	0.9999277456040409
575	ATTGGTGGTCGCTTTC-1	pbmc4k_GRCh37_CR7	pbmc4k_GRCh38_CR7	0.9999260409486577
576	ATCCACCAGGAGCGTT-1	pbmc4k_GRCh37_CR7	pbmc4k_GRCh38_CR7	0.9999332383459429
577	TAGGCATCAGAGCCAA-1	pbmc4k_GRCh37_CR7	pbmc4k_GRCh38_CR7	0.9999366240933422
578	CGCGGTAGTGATAAGT-1	pbmc4k_GRCh37_CR7	pbmc4k_GRCh38_CR7	0.9998619550835934
579	GCACATAAGCTCCCAG-1	pbmc4k_GRCh37_CR7	pbmc4k_GRCh38_CR7	0.9999135496058732
580	ACACCAAAGTTCCACA-1	pbmc4k_GRCh37_CR7	pbmc4k_GRCh38_CR7	0.9999556388212343
581	GTTTCTAGTAAGTAGT-1	pbmc4k_GRCh37_CR7	pbmc4k_GRCh38_CR7	0.9999272605743242
582	TTCGAAGAGGGTCTCC-1	pbmc4k_GRCh37_CR7	pbmc4k_GRCh38_CR7	0.9999367818106124
583	TACGGGCCATCCTTGC-1	pbmc4k_GRCh37_CR7	pbmc4k_GRCh38_CR7	0.9999399420873133
584	GTATTCTTCAAGAAGT-1	pbmc4k_GRCh37_CR7	pbmc4k_GRCh38_CR7	0.9999480469553523
585	CATCGGGTCCCGACTT-1	pbmc4k_GRCh37_CR7	pbmc4k_GRCh38_CR7	0.9999325770939289
586	CATTATCCAGTGGGAT-1	pbmc4k_GRCh37_CR7	pbmc4k_GRCh38_CR7	0.9999126919609409
587	CAGCTGGCATTCACTT-1	pbmc4k_GRCh37_CR7	pbmc4k_GRCh38_CR7	0.9999416230647662
588	CACACAACAGTCTTCC-1	pbmc4k_GRCh37_CR7	pbmc4k_GRCh38_CR7	0.9999274975950405
589	ACTTTCACATCCCACT-1	pbmc4k_GRCh37_CR7	pbmc4k_GRCh38_CR7	0.9999059923095543
590	CACACCTGTATCGCAT-1	pbmc4k_GRCh37_CR7	pbmc4k_GRCh38_CR7	0.9999285200677384
591	TTTCCTCCAAATACAG-1	pbmc4k_GRCh37_CR7	pbmc4k_GRCh38_CR7	0.9999355953482155
592	GCGAGAACATTGGTAC-1	pbmc4k_GRCh37_CR7	pbmc4k_GRCh38_CR7	0.9998991563715048
593	GACTAACAGTGAATTG-1	pbmc4k_GRCh37_CR7	pbmc4k_GRCh38_CR7	0.9999566539682628
594	GTGGGTCCATACGCCG-1	pbmc4k_GRCh37_CR7	pbmc4k_GRCh38_CR7	0.9999462268976474
595	GTTCGGGCATCGATTG-1	pbmc4k_GRCh37_CR7	pbmc4k_GRCh38_CR7	0.9999495522317355
596	CTCTGGTAGTTAGGTA-1	pbmc4k_GRCh37_CR7	pbmc4k_GRCh38_CR7	0.9999051840003889
597	GGGAGATCATACGCCG-1	pbmc4k_GRCh37_CR7	pbmc4k_GRCh38_CR7	0.9999512880167929
598	TTCGGTCAGCGTTCCG-1	pbmc4k_GRCh37_CR7	pbmc4k_GRCh38_CR7	0.999924222696945
599	CTCGGGAGTTTAGGAA-1	pbmc4k_GRCh37_CR7	pbmc4k_GRCh38_CR7	0.9999482108345747
600	ACTGAACGTAGCTTGT-1	pbmc4k_GRCh37_CR7	pbmc4k_GRCh38_CR7	0.9999354823282393
601	TCGAGGCAGGGAACGG-1	pbmc4k_GRCh37_CR7	pbmc4k_GRCh38_CR7	0.9999182964169073
602	GCGCAACCAAGGTTTC-1	pbmc4k_GRCh37_CR7	pbmc4k_GRCh38_CR7	0.9999343922261849
603	GGCGACTGTTATGCGT-1	pbmc4k_GRCh37_CR7	pbmc4k_GRCh38_CR7	0.9999607457674689
604	TAAGAGAGTGCTAGCC-1	pbmc4k_GRCh37_CR7	pbmc4k_GRCh38_CR7	0.9999477384435062
605	CGGACTGTCTTTACAC-1	pbmc4k_GRCh37_CR7	pbmc4k_GRCh38_CR7	0.9999498926801027
606	GACGCGTAGTCCGGTC-1	pbmc4k_GRCh37_CR7	pbmc4k_GRCh38_CR7	0.9999571976302317
607	GACGGCTGTTCGTGAT-1	pbmc4k_GRCh37_CR7	pbmc4k_GRCh38_CR7	0.9999424639183181
608	GGGTCTGCACTCAGGC-1	pbmc4k_GRCh37_CR7	pbmc4k_GRCh38_CR7	0.9999256083808378
609	GCGCAACCAGGTGGAT-1	pbmc4k_GRCh37_CR7	pbmc4k_GRCh38_CR7	0.9999200581223333
610	TCAACGAAGCTAGGCA-1	pbmc4k_GRCh37_CR7	pbmc4k_GRCh38_CR7	0.9999527029455828
611	ATGAGGGAGAAGGTGA-1	pbmc4k_GRCh37_CR7	pbmc4k_GRCh38_CR7	0.999928302521033
612	GACTACAGTACTCGCG-1	pbmc4k_GRCh37_CR7	pbmc4k_GRCh38_CR7	0.9999201848480563
613	GATCTAGTCTCGAGTA-1	pbmc4k_GRCh37_CR7	pbmc4k_GRCh38_CR7	0.9998872530757589
614	AGAATAGTCTGGCGAC-1	pbmc4k_GRCh37_CR7	pbmc4k_GRCh38_CR7	0.9999391611427908
615	GCACTCTAGCGTAGTG-1	pbmc4k_GRCh37_CR7	pbmc4k_GRCh38_CR7	0.9999554662845687
616	CATTCGCGTACCGCTG-1	pbmc4k_GRCh37_CR7	pbmc4k_GRCh38_CR7	0.99993723511906
617	TCTCATAAGTTGCAGG-1	pbmc4k_GRCh37_CR7	pbmc4k_GRCh38_CR7	0.9999521052732852
618	CACCAGGTCGGACAAG-1	pbmc4k_GRCh37_CR7	pbmc4k_GRCh38_CR7	0.9999450364512393
619	TGTGGTAAGGTGCTAG-1	pbmc4k_GRCh37_CR7	pbmc4k_GRCh38_CR7	0.9999490212492217
620	GATCGCGGTAGGAGTC-1	pbmc4k_GRCh37_CR7	pbmc4k_GRCh38_CR7	0.9999076301897584
621	ATTGGTGTCGTTGACA-1	pbmc4k_GRCh37_CR7	pbmc4k_GRCh38_CR7	0.9999260627746692
622	CGGACGTCACATCCAA-1	pbmc4k_GRCh37_CR7	pbmc4k_GRCh38_CR7	0.9999303684691533
623	CTGCCTAGTGAGTGAC-1	pbmc4k_GRCh37_CR7	pbmc4k_GRCh38_CR7	0.9999005148269541
624	GACCTGGCACCGATAT-1	pbmc4k_GRCh37_CR7	pbmc4k_GRCh38_CR7	0.9999300033539058
625	TTCGAAGAGATATGCA-1	pbmc4k_GRCh37_CR7	pbmc4k_GRCh38_CR7	0.9999429310641071
626	GACGCGTAGCAGGCTA-1	pbmc4k_GRCh37_CR7	pbmc4k_GRCh38_CR7	0.9999381136118425
627	TTTATGCAGCCAGTTT-1	pbmc4k_GRCh37_CR7	pbmc4k_GRCh38_CR7	0.9999486780412873
628	ATCCGAAGTGACTCAT-1	pbmc4k_GRCh37_CR7	pbmc4k_GRCh38_CR7	0.9999274166856291
629	GACCTGGGTTCCACGG-1	pbmc4k_GRCh37_CR7	pbmc4k_GRCh38_CR7	0.9999509461506777
630	CCTAGCTCACGTAAGG-1	pbmc4k_GRCh37_CR7	pbmc4k_GRCh38_CR7	0.9999446730693468
631	AACTCCCTCACGGTTA-1	pbmc4k_GRCh37_CR7	pbmc4k_GRCh38_CR7	0.9999419795417824
632	GCTTCCAAGCTACCGC-1	pbmc4k_GRCh37_CR7	pbmc4k_GRCh38_CR7	0.9999377419857399
633	TCATTACCATTGAGCT-1	pbmc4k_GRCh37_CR7	pbmc4k_GRCh38_CR7	0.9999384934493383
634	ACACCCTGTAAGGGCT-1	pbmc4k_GRCh37_CR7	pbmc4k_GRCh38_CR7	0.9999366860501542
635	ACTGCTCCAGGGTACA-1	pbmc4k_GRCh37_CR7	pbmc4k_GRCh38_CR7	0.9999500343190556
636	ATCATGGAGCTGCGAA-1	pbmc4k_GRCh37_CR7	pbmc4k_GRCh38_CR7	0.9999625177054561
637	TCTTTCCTCGAACTGT-1	pbmc4k_GRCh37_CR7	pbmc4k_GRCh38_CR7	0.9998409811103685
638	CCTACCAAGTTTGCGT-1	pbmc4k_GRCh37_CR7	pbmc4k_GRCh38_CR7	0.9999443293276089
639	AGAGCTTAGACTGGGT-1	pbmc4k_GRCh37_CR7	pbmc4k_GRCh38_CR7	0.999940093300732
640	AATCCAGGTAAAGTCA-1	pbmc4k_GRCh37_CR7	pbmc4k_GRCh38_CR7	0.9999060120227652
641	CGCGGTATCGTACGGC-1	pbmc4k_GRCh37_CR7	pbmc4k_GRCh38_CR7	0.9999222711326179
642	CGTAGCGTCTGGCGTG-1	pbmc4k_GRCh37_CR7	pbmc4k_GRCh38_CR7	0.9999421296288439
643	CATTCGCAGACCTAGG-1	pbmc4k_GRCh37_CR7	pbmc4k_GRCh38_CR7	0.9999377734823649
644	GTCACGGCATCGATGT-1	pbmc4k_GRCh37_CR7	pbmc4k_GRCh38_CR7	0.9998872551328142
645	AACCATGCAGTCCTTC-1	pbmc4k_GRCh37_CR7	pbmc4k_GRCh38_CR7	0.9999251490774846
646	ACCGTAACAGGACCCT-1	pbmc4k_GRCh37_CR7	pbmc4k_GRCh38_CR7	0.9998952775609072
647	CAGCGACAGTGACTCT-1	pbmc4k_GRCh37_CR7	pbmc4k_GRCh38_CR7	0.9999445844091959
648	AAGTCTGAGTCAAGCG-1	pbmc4k_GRCh37_CR7	pbmc4k_GRCh38_CR7	0.9999312638006386
649	GCGCAACCAGTCAGCC-1	pbmc4k_GRCh37_CR7	pbmc4k_GRCh38_CR7	0.9999487274836021
650	GCTCTGTTCTTACCTA-1	pbmc4k_GRCh37_CR7	pbmc4k_GRCh38_CR7	0.999952878068707
651	TATCTCATCCGCAGTG-1	pbmc4k_GRCh37_CR7	pbmc4k_GRCh38_CR7	0.9998995078648787
652	ACGGCCACAGGGTTAG-1	pbmc4k_GRCh37_CR7	pbmc4k_GRCh38_CR7	0.9999279910708871
653	GATCGATCAAGTTAAG-1	pbmc4k_GRCh37_CR7	pbmc4k_GRCh38_CR7	0.9999496876407789
654	CTTAGGAGTTCGCGAC-1	pbmc4k_GRCh37_CR7	pbmc4k_GRCh38_CR7	0.9999179569513689
655	TTGACTTGTAGCGTAG-1	pbmc4k_GRCh37_CR7	pbmc4k_GRCh38_CR7	0.9999531200866885
656	CCTACCAGTGCGAAAC-1	pbmc4k_GRCh37_CR7	pbmc4k_GRCh38_CR7	0.9999127288074864
657	CATGGCGCAGTAGAGC-1	pbmc4k_GRCh37_CR7	pbmc4k_GRCh38_CR7	0.9999107063211367
658	AGTCTTTCAAAGTCAA-1	pbmc4k_GRCh37_CR7	pbmc4k_GRCh38_CR7	0.9999362868242225
659	GCAGCCACAAGGTTCT-1	pbmc4k_GRCh37_CR7	pbmc4k_GRCh38_CR7	0.999962832492479
660	ACGGAGAGTCGAGTTT-1	pbmc4k_GRCh37_CR7	pbmc4k_GRCh38_CR7	0.9999268572268645
661	CGTGTCTAGTTAAGTG-1	pbmc4k_GRCh37_CR7	pbmc4k_GRCh38_CR7	0.9999404086716935
662	AACCGCGCACGGCCAT-1	pbmc4k_GRCh37_CR7	pbmc4k_GRCh38_CR7	0.9999433128759423
663	GCTTCCAAGCTTATCG-1	pbmc4k_GRCh37_CR7	pbmc4k_GRCh38_CR7	0.9999367003156564
664	TACTCGCCAGGATCGA-1	pbmc4k_GRCh37_CR7	pbmc4k_GRCh38_CR7	0.9999657592790007
665	GGACGTCCATCCGTGG-1	pbmc4k_GRCh37_CR7	pbmc4k_GRCh38_CR7	0.9999403308549949
666	CGGAGCTTCGCAGGCT-1	pbmc4k_GRCh37_CR7	pbmc4k_GRCh38_CR7	0.9999468812660611
667	CTAGAGTGTCATTAGC-1	pbmc4k_GRCh37_CR7	pbmc4k_GRCh38_CR7	0.9999378503822368
668	ACATACGAGTTACGGG-1	pbmc4k_GRCh37_CR7	pbmc4k_GRCh38_CR7	0.999958514564905
669	GTTAAGCAGTGAACGC-1	pbmc4k_GRCh37_CR7	pbmc4k_GRCh38_CR7	0.9999258515577529
670	ACACCAAAGTTTCCTT-1	pbmc4k_GRCh37_CR7	pbmc4k_GRCh38_CR7	0.9999337443409868
671	GCGCCAATCGTAGGTT-1	pbmc4k_GRCh37_CR7	pbmc4k_GRCh38_CR7	0.9999194603868437
672	TTGCGTCGTAATTGGA-1	pbmc4k_GRCh37_CR7	pbmc4k_GRCh38_CR7	0.999946780835177
673	CTTAGGAAGCTAGGCA-1	pbmc4k_GRCh37_CR7	pbmc4k_GRCh38_CR7	0.999967637499367
674	AAGACCTGTGCAGGTA-1	pbmc4k_GRCh37_CR7	pbmc4k_GRCh38_CR7	0.999950717300335
675	GACGCGTGTACTTAGC-1	pbmc4k_GRCh37_CR7	pbmc4k_GRCh38_CR7	0.9999551391768678
676	GGCGACTGTTCTCATT-1	pbmc4k_GRCh37_CR7	pbmc4k_GRCh38_CR7	0.9999525152055889
677	AGGCCACAGTGTCCCG-1	pbmc4k_GRCh37_CR7	pbmc4k_GRCh38_CR7	0.9999559606342221
678	GTTCGGGCAGTAGAGC-1	pbmc4k_GRCh37_CR7	pbmc4k_GRCh38_CR7	0.9999553068244298
679	TCAATCTTCGGTGTCG-1	pbmc4k_GRCh37_CR7	pbmc4k_GRCh38_CR7	0.9999461743373171
680	TGGGCGTTCCTCAACC-1	pbmc4k_GRCh37_CR7	pbmc4k_GRCh38_CR7	0.9999528662744985
681	ATAAGAGTCCGATATG-1	pbmc4k_GRCh37_CR7	pbmc4k_GRCh38_CR7	0.9999142477980766
682	CACACTCGTACGACCC-1	pbmc4k_GRCh37_CR7	pbmc4k_GRCh38_CR7	0.9999500295320538
683	CGTGTAAAGCATGGCA-1	pbmc4k_GRCh37_CR7	pbmc4k_GRCh38_CR7	0.9999403602106672
684	CAGCGACGTTGTACAC-1	pbmc4k_GRCh37_CR7	pbmc4k_GRCh38_CR7	0.999942249604857
685	ACGTCAAGTCTAGGTT-1	pbmc4k_GRCh37_CR7	pbmc4k_GRCh38_CR7	0.9999385613892824
686	TTAGGCAGTGTGAAAT-1	pbmc4k_GRCh37_CR7	pbmc4k_GRCh38_CR7	0.9999366033386821
687	TGAGGGACACCATGTA-1	pbmc4k_GRCh37_CR7	pbmc4k_GRCh38_CR7	0.99993987249554
688	TACGGATAGGTTCCTA-1	pbmc4k_GRCh37_CR7	pbmc4k_GRCh38_CR7	0.9999328593568402
689	TCGTAGAGTCATACTG-1	pbmc4k_GRCh37_CR7	pbmc4k_GRCh38_CR7	0.999911610844811
690	ACGAGCCCAGGGTTAG-1	pbmc4k_GRCh37_CR7	pbmc4k_GRCh38_CR7	0.9999445900152599
691	CGTTGGGCAGATAATG-1	pbmc4k_GRCh37_CR7	pbmc4k_GRCh38_CR7	0.9999050809093258
692	TTGCGTCGTGGTCCGT-1	pbmc4k_GRCh37_CR7	pbmc4k_GRCh38_CR7	0.9999553302216644
693	CATTCGCCATATACCG-1	pbmc4k_GRCh37_CR7	pbmc4k_GRCh38_CR7	0.9999153639996158
694	ACATGGTTCTGCAAGT-1	pbmc4k_GRCh37_CR7	pbmc4k_GRCh38_CR7	0.9999693600831575
695	GCTGGGTTCTTGTTTG-1	pbmc4k_GRCh37_CR7	pbmc4k_GRCh38_CR7	0.9999111685871646
696	TAAGAGAGTTCCGTCT-1	pbmc4k_GRCh37_CR7	pbmc4k_GRCh38_CR7	0.9999528305221337
697	CATCGGGTCATGTCTT-1	pbmc4k_GRCh37_CR7	pbmc4k_GRCh38_CR7	0.9999037763215572
698	CGGACTGAGATGTGTA-1	pbmc4k_GRCh37_CR7	pbmc4k_GRCh38_CR7	0.9999473045806687
699	GATTCAGCAATGGAAT-1	pbmc4k_GRCh37_CR7	pbmc4k_GRCh38_CR7	0.9999591644716855
700	CCAGCGAAGTTGCAGG-1	pbmc4k_GRCh37_CR7	pbmc4k_GRCh38_CR7	0.999903100186999
701	GAAATGAAGTCGTTTG-1	pbmc4k_GRCh37_CR7	pbmc4k_GRCh38_CR7	0.9999224896170986
702	CCGGGATCATGCATGT-1	pbmc4k_GRCh37_CR7	pbmc4k_GRCh38_CR7	0.9999379071626024
703	AACTCAGTCCAACCAA-1	pbmc4k_GRCh37_CR7	pbmc4k_GRCh38_CR7	0.999946327057393
704	CGTCCATCACAGCGTC-1	pbmc4k_GRCh37_CR7	pbmc4k_GRCh38_CR7	0.9999261732078595
705	ACAGCCGGTCTCAACA-1	pbmc4k_GRCh37_CR7	pbmc4k_GRCh38_CR7	0.999938552902111
706	TGGCCAGCAGCCTTTC-1	pbmc4k_GRCh37_CR7	pbmc4k_GRCh38_CR7	0.9999518921786417
707	AAACCTGAGGCATGGT-1	pbmc4k_GRCh37_CR7	pbmc4k_GRCh38_CR7	0.999934691148944
708	TGGTTCCGTCGGATCC-1	pbmc4k_GRCh37_CR7	pbmc4k_GRCh38_CR7	0.999899895231804
709	CATGACACAGATGAGC-1	pbmc4k_GRCh37_CR7	pbmc4k_GRCh38_CR7	0.999897001231511
710	GGAGCAATCGTCACGG-1	pbmc4k_GRCh37_CR7	pbmc4k_GRCh38_CR7	0.9999145300738297
711	CCGGGATAGTAGTGCG-1	pbmc4k_GRCh37_CR7	pbmc4k_GRCh38_CR7	0.9999090118041649
712	CGATGTATCGGACAAG-1	pbmc4k_GRCh37_CR7	pbmc4k_GRCh38_CR7	0.999825152027946
713	CTCAGAAGTATCGCAT-1	pbmc4k_GRCh37_CR7	pbmc4k_GRCh38_CR7	0.9999151647984824
714	TGACGGCTCCTGCTTG-1	pbmc4k_GRCh37_CR7	pbmc4k_GRCh38_CR7	0.9999179249932507
715	GCGCAGTAGCACCGCT-1	pbmc4k_GRCh37_CR7	pbmc4k_GRCh38_CR7	0.9999209091280151
716	TACCTATCACGGACAA-1	pbmc4k_GRCh37_CR7	pbmc4k_GRCh38_CR7	0.9999144408072006
717	GTCGGGTCAAGCGATG-1	pbmc4k_GRCh37_CR7	pbmc4k_GRCh38_CR7	0.9999010891915894
718	CCATGTCCACTTACGA-1	pbmc4k_GRCh37_CR7	pbmc4k_GRCh38_CR7	0.9999263477338826
719	TGTATTCAGGCCCTCA-1	pbmc4k_GRCh37_CR7	pbmc4k_GRCh38_CR7	0.9999421751501087
720	ATGAGGGTCAAACCGT-1	pbmc4k_GRCh37_CR7	pbmc4k_GRCh38_CR7	0.999905697919107
721	TCGCGTTTCGACAGCC-1	pbmc4k_GRCh37_CR7	pbmc4k_GRCh38_CR7	0.9999329604308953
722	TGTCCCACATGGTCTA-1	pbmc4k_GRCh37_CR7	pbmc4k_GRCh38_CR7	0.9999274265769796
723	CGTCCATTCGCCAGCA-1	pbmc4k_GRCh37_CR7	pbmc4k_GRCh38_CR7	0.9999411305593642
724	CAGAGAGGTGAGGGAG-1	pbmc4k_GRCh37_CR7	pbmc4k_GRCh38_CR7	0.9999373344237796
725	GTACTCCAGACGCTTT-1	pbmc4k_GRCh37_CR7	pbmc4k_GRCh38_CR7	0.9999174845935692
726	ACCAGTAGTAGAGCTG-1	pbmc4k_GRCh37_CR7	pbmc4k_GRCh38_CR7	0.9998665322127606
727	TACCTATTCAGGCGAA-1	pbmc4k_GRCh37_CR7	pbmc4k_GRCh38_CR7	0.999889924491722
728	CACACCTGTTAGAACA-1	pbmc4k_GRCh37_CR7	pbmc4k_GRCh38_CR7	0.9999623978717147
729	GCGAGAATCACAGGCC-1	pbmc4k_GRCh37_CR7	pbmc4k_GRCh38_CR7	0.9999495722324986
730	CGTTGGGAGGTGCTAG-1	pbmc4k_GRCh37_CR7	pbmc4k_GRCh38_CR7	0.9999133439428343
731	TGAGCCGAGGCCGAAT-1	pbmc4k_GRCh37_CR7	pbmc4k_GRCh38_CR7	0.9999116933022313
732	GAAATGACAGATAATG-1	pbmc4k_GRCh37_CR7	pbmc4k_GRCh38_CR7	0.999913746887282
733	TAGTGGTTCGCCTGTT-1	pbmc4k_GRCh37_CR7	pbmc4k_GRCh38_CR7	0.9999052873292577
734	AGGCCGTAGCTGGAAC-1	pbmc4k_GRCh37_CR7	pbmc4k_GRCh38_CR7	0.999964393823119
735	CGGAGCTAGATGCCAG-1	pbmc4k_GRCh37_CR7	pbmc4k_GRCh38_CR7	0.9999606324926762
736	ATAAGAGGTTCACCTC-1	pbmc4k_GRCh37_CR7	pbmc4k_GRCh38_CR7	0.9999312972672333
737	CACAGGCGTGGTACAG-1	pbmc4k_GRCh37_CR7	pbmc4k_GRCh38_CR7	0.9999108198147062
738	CACACAATCAATAAGG-1	pbmc4k_GRCh37_CR7	pbmc4k_GRCh38_CR7	0.9999507102470494
739	GATGAAACACTGTGTA-1	pbmc4k_GRCh37_CR7	pbmc4k_GRCh38_CR7	0.9997415914070407
740	GCGACCAGTGCAGACA-1	pbmc4k_GRCh37_CR7	pbmc4k_GRCh38_CR7	0.9998963414739165
741	ACGTCAAAGATCACGG-1	pbmc4k_GRCh37_CR7	pbmc4k_GRCh38_CR7	0.9999620480595428
742	CCCTCCTAGATGCCAG-1	pbmc4k_GRCh37_CR7	pbmc4k_GRCh38_CR7	0.9999314819958964
743	GTACTCCGTGTGCGTC-1	pbmc4k_GRCh37_CR7	pbmc4k_GRCh38_CR7	0.9999139108090328
744	GGGAGATCAGCTGTGC-1	pbmc4k_GRCh37_CR7	pbmc4k_GRCh38_CR7	0.999956748860678
745	CACCTTGGTCGAACAG-1	pbmc4k_GRCh37_CR7	pbmc4k_GRCh38_CR7	0.9999240413077123
746	GACGTTAAGACTAGGC-1	pbmc4k_GRCh37_CR7	pbmc4k_GRCh38_CR7	0.9999328373954874
747	TCGTACCAGCAGGCTA-1	pbmc4k_GRCh37_CR7	pbmc4k_GRCh38_CR7	0.9998608143146828
748	TCGGGACGTTTGGGCC-1	pbmc4k_GRCh37_CR7	pbmc4k_GRCh38_CR7	0.9999546030913754
749	TTTGGTTCACTTAAGC-1	pbmc4k_GRCh37_CR7	pbmc4k_GRCh38_CR7	0.999939274493369
750	GCTGGGTCAGGAATGC-1	pbmc4k_GRCh37_CR7	pbmc4k_GRCh38_CR7	0.9999496505171896
751	GACCAATGTCAATGTC-1	pbmc4k_GRCh37_CR7	pbmc4k_GRCh38_CR7	0.9999372374930824
752	TTTGGTTGTTATCACG-1	pbmc4k_GRCh37_CR7	pbmc4k_GRCh38_CR7	0.9999345862110665
753	ACATGGTCATCGTCGG-1	pbmc4k_GRCh37_CR7	pbmc4k_GRCh38_CR7	0.9999430983044402
754	GGGAGATAGATCTGCT-1	pbmc4k_GRCh37_CR7	pbmc4k_GRCh38_CR7	0.9999287037382663
755	CTGATAGAGGGTGTGT-1	pbmc4k_GRCh37_CR7	pbmc4k_GRCh38_CR7	0.9999236705394409
756	CCCAGTTAGATATACG-1	pbmc4k_GRCh37_CR7	pbmc4k_GRCh38_CR7	0.999892696228584
757	GAAATGATCGTCCAGG-1	pbmc4k_GRCh37_CR7	pbmc4k_GRCh38_CR7	0.9999623372494008
758	GCTTCCAAGTGCCATT-1	pbmc4k_GRCh37_CR7	pbmc4k_GRCh38_CR7	0.9999523240783671
759	CTGTGCTTCCATTCTA-1	pbmc4k_GRCh37_CR7	pbmc4k_GRCh38_CR7	0.9999431965873088
760	AGTCTTTGTCCATGAT-1	pbmc4k_GRCh37_CR7	pbmc4k_GRCh38_CR7	0.9999421551375833
761	AGCCTAACATCCTTGC-1	pbmc4k_GRCh37_CR7	pbmc4k_GRCh38_CR7	0.9999392391123886
762	GCAGTTATCTCGATGA-1	pbmc4k_GRCh37_CR7	pbmc4k_GRCh38_CR7	0.9998299874124621
763	TTGGCAACATTAGGCT-1	pbmc4k_GRCh37_CR7	pbmc4k_GRCh38_CR7	0.9999168449350967
764	CCCATACTCTTTCCTC-1	pbmc4k_GRCh37_CR7	pbmc4k_GRCh38_CR7	0.9999180718074433
765	CCTATTATCAAGCCTA-1	pbmc4k_GRCh37_CR7	pbmc4k_GRCh38_CR7	0.9999468154924892
766	TCGTAGATCTGGTGTA-1	pbmc4k_GRCh37_CR7	pbmc4k_GRCh38_CR7	0.9999682994432962
767	AAGGTTCGTGTTCTTT-1	pbmc4k_GRCh37_CR7	pbmc4k_GRCh38_CR7	0.9999659406517916
768	GCCAAATGTCTCCATC-1	pbmc4k_GRCh37_CR7	pbmc4k_GRCh38_CR7	0.9999114665691747
769	GTGGGTCAGACTAAGT-1	pbmc4k_GRCh37_CR7	pbmc4k_GRCh38_CR7	0.9999476335269214
770	AAGACCTTCACCGGGT-1	pbmc4k_GRCh37_CR7	pbmc4k_GRCh38_CR7	0.9999472795145825
771	CCTAAAGCACATTTCT-1	pbmc4k_GRCh37_CR7	pbmc4k_GRCh38_CR7	0.9999317139794041
772	GTGTTAGTCACGCATA-1	pbmc4k_GRCh37_CR7	pbmc4k_GRCh38_CR7	0.9998502495445998
773	TACTTGTAGCGCCTTG-1	pbmc4k_GRCh37_CR7	pbmc4k_GRCh38_CR7	0.9999289194719422
774	CGGCTAGCAGGAACGT-1	pbmc4k_GRCh37_CR7	pbmc4k_GRCh38_CR7	0.999954421600686
775	CAGATCATCATTATCC-1	pbmc4k_GRCh37_CR7	pbmc4k_GRCh38_CR7	0.9999202464726464
776	CCACCTAGTACCGTAT-1	pbmc4k_GRCh37_CR7	pbmc4k_GRCh38_CR7	0.9999069834122907
777	ACGGGTCAGTCGATAA-1	pbmc4k_GRCh37_CR7	pbmc4k_GRCh38_CR7	0.9999206751519732
778	GTACGTAAGATCCCAT-1	pbmc4k_GRCh37_CR7	pbmc4k_GRCh38_CR7	0.9998852537944732
779	GACCTGGGTCCAGTTA-1	pbmc4k_GRCh37_CR7	pbmc4k_GRCh38_CR7	0.9999273065255617
780	CATCAGAAGGGTATCG-1	pbmc4k_GRCh37_CR7	pbmc4k_GRCh38_CR7	0.9999526917931114
781	CTACACCTCATAGCAC-1	pbmc4k_GRCh37_CR7	pbmc4k_GRCh38_CR7	0.9999176954892874
782	GGACAAGCAGCGTAAG-1	pbmc4k_GRCh37_CR7	pbmc4k_GRCh38_CR7	0.9999458532862399
783	CGGACACAGCGCCTCA-1	pbmc4k_GRCh37_CR7	pbmc4k_GRCh38_CR7	0.9998861346878942
784	GGACGTCCATGAACCT-1	pbmc4k_GRCh37_CR7	pbmc4k_GRCh38_CR7	0.9999542129102194
785	TGCCCTACACTGTCGG-1	pbmc4k_GRCh37_CR7	pbmc4k_GRCh38_CR7	0.9999176111865056
786	GTCTCGTCAAACGCGA-1	pbmc4k_GRCh37_CR7	pbmc4k_GRCh38_CR7	0.9999306710076522
787	ACGGGTCGTGGTCCGT-1	pbmc4k_GRCh37_CR7	pbmc4k_GRCh38_CR7	0.9999166505557684
788	ACTGCTCGTCTGATTG-1	pbmc4k_GRCh37_CR7	pbmc4k_GRCh38_CR7	0.9999266423941984
789	CTGCGGATCTCCGGTT-1	pbmc4k_GRCh37_CR7	pbmc4k_GRCh38_CR7	0.9999464763819019
790	CTCGGGATCTTTACGT-1	pbmc4k_GRCh37_CR7	pbmc4k_GRCh38_CR7	0.9999639035278092
791	GGAAAGCAGCCAGAAC-1	pbmc4k_GRCh37_CR7	pbmc4k_GRCh38_CR7	0.9998553063783364
792	ATTGGACCAGAAGCAC-1	pbmc4k_GRCh37_CR7	pbmc4k_GRCh38_CR7	0.9999043534323716
793	TGCGCAGAGCTTCGCG-1	pbmc4k_GRCh37_CR7	pbmc4k_GRCh38_CR7	0.9998509788136073
794	GAGTCCGGTGTATGGG-1	pbmc4k_GRCh37_CR7	pbmc4k_GRCh38_CR7	0.9999084376971548
795	TGACTTTAGAAGGACA-1	pbmc4k_GRCh37_CR7	pbmc4k_GRCh38_CR7	0.9999542875505524
796	AGTGAGGAGCCACTAT-1	pbmc4k_GRCh37_CR7	pbmc4k_GRCh38_CR7	0.9999186888425091
797	GCGGGTTAGTGTACTC-1	pbmc4k_GRCh37_CR7	pbmc4k_GRCh38_CR7	0.999745012400666
798	GGCTGGTTCCCGGATG-1	pbmc4k_GRCh37_CR7	pbmc4k_GRCh38_CR7	0.999913368520138
799	CGAATGTGTAGAAAGG-1	pbmc4k_GRCh37_CR7	pbmc4k_GRCh38_CR7	0.9998404476468931
