# Supplementary material for: Scaling and quantization of large-scale foundation model enables resource-efficient predictions in network biology
Source: Nat Comput Sci. 2026 Mar 27;6(5):450–63. doi: 10.1038/s43588-026-00972-4 (PMC13215881; doi:10.1038/s43588-026-00972-4)
Supplement: Supplementary file 9 — Statistical source data. [file 43588_2026_972_MOESM9_ESM.zip › FigS2b_CellEmbCosSim_CellrangerVersion_SameCells.csv]

	cell_id	group1	group2	cos_sim
0	GACGTTACAAGAAGAG-1	pbmc4k_GRCh38_CR2	pbmc4k_GRCh38_CR7	0.9982002943939776
1	GACGTTACAAGAAGAG-1	pbmc4k_GRCh38_CR3	pbmc4k_GRCh38_CR7	0.9983454557276725
2	GACGTTACAAGAAGAG-1	pbmc4k_GRCh38_CR2	pbmc4k_GRCh38_CR3	0.9997093755740638
3	TGTTCCGAGCGCTCCA-1	pbmc4k_GRCh38_CR2	pbmc4k_GRCh38_CR7	0.9970126356754492
4	TGTTCCGAGCGCTCCA-1	pbmc4k_GRCh38_CR3	pbmc4k_GRCh38_CR7	0.9971096886299408
5	TGTTCCGAGCGCTCCA-1	pbmc4k_GRCh38_CR2	pbmc4k_GRCh38_CR3	0.9996641826433932
6	TTAACTCAGCTAACAA-1	pbmc4k_GRCh38_CR2	pbmc4k_GRCh38_CR7	0.9956780335054054
7	TTAACTCAGCTAACAA-1	pbmc4k_GRCh38_CR3	pbmc4k_GRCh38_CR7	0.9958336404800211
8	TTAACTCAGCTAACAA-1	pbmc4k_GRCh38_CR2	pbmc4k_GRCh38_CR3	0.9997464770314876
9	TTGCGTCAGCTAAACA-1	pbmc4k_GRCh38_CR2	pbmc4k_GRCh38_CR7	0.9972433444039668
10	TTGCGTCAGCTAAACA-1	pbmc4k_GRCh38_CR3	pbmc4k_GRCh38_CR7	0.9973283631294093
11	TTGCGTCAGCTAAACA-1	pbmc4k_GRCh38_CR2	pbmc4k_GRCh38_CR3	0.999671389782129
12	CTGTTTAGTCCGTCAG-1	pbmc4k_GRCh38_CR2	pbmc4k_GRCh38_CR7	0.9974928073259545
13	CTGTTTAGTCCGTCAG-1	pbmc4k_GRCh38_CR3	pbmc4k_GRCh38_CR7	0.9976157076339904
14	CTGTTTAGTCCGTCAG-1	pbmc4k_GRCh38_CR2	pbmc4k_GRCh38_CR3	0.9995809514520777
15	GTCGGGTTCACGGTTA-1	pbmc4k_GRCh38_CR2	pbmc4k_GRCh38_CR7	0.9985433719614523
16	GTCGGGTTCACGGTTA-1	pbmc4k_GRCh38_CR3	pbmc4k_GRCh38_CR7	0.9985904855958353
17	GTCGGGTTCACGGTTA-1	pbmc4k_GRCh38_CR2	pbmc4k_GRCh38_CR3	0.9996756429167735
18	ATAGACCTCTCACATT-1	pbmc4k_GRCh38_CR2	pbmc4k_GRCh38_CR7	0.9985579151219358
19	ATAGACCTCTCACATT-1	pbmc4k_GRCh38_CR3	pbmc4k_GRCh38_CR7	0.9986144555681289
20	ATAGACCTCTCACATT-1	pbmc4k_GRCh38_CR2	pbmc4k_GRCh38_CR3	0.9996240651572372
21	CATCGAATCTGCGGCA-1	pbmc4k_GRCh38_CR2	pbmc4k_GRCh38_CR7	0.9980772649913283
22	CATCGAATCTGCGGCA-1	pbmc4k_GRCh38_CR3	pbmc4k_GRCh38_CR7	0.9981888647119623
23	CATCGAATCTGCGGCA-1	pbmc4k_GRCh38_CR2	pbmc4k_GRCh38_CR3	0.999539667552905
24	GTAACTGGTTCACGGC-1	pbmc4k_GRCh38_CR2	pbmc4k_GRCh38_CR7	0.9976069205248183
25	GTAACTGGTTCACGGC-1	pbmc4k_GRCh38_CR3	pbmc4k_GRCh38_CR7	0.9976025466449638
26	GTAACTGGTTCACGGC-1	pbmc4k_GRCh38_CR2	pbmc4k_GRCh38_CR3	0.999720074953776
27	AGAATAGCAGTGGGAT-1	pbmc4k_GRCh38_CR2	pbmc4k_GRCh38_CR7	0.9974610577920873
28	AGAATAGCAGTGGGAT-1	pbmc4k_GRCh38_CR3	pbmc4k_GRCh38_CR7	0.9975695211406029
29	AGAATAGCAGTGGGAT-1	pbmc4k_GRCh38_CR2	pbmc4k_GRCh38_CR3	0.9997142469317938
30	TGTTCCGCAGCATGAG-1	pbmc4k_GRCh38_CR2	pbmc4k_GRCh38_CR7	0.9984655314977873
31	TGTTCCGCAGCATGAG-1	pbmc4k_GRCh38_CR3	pbmc4k_GRCh38_CR7	0.9986295600120259
32	TGTTCCGCAGCATGAG-1	pbmc4k_GRCh38_CR2	pbmc4k_GRCh38_CR3	0.9996331002742992
33	AGAATAGTCCTATTCA-1	pbmc4k_GRCh38_CR2	pbmc4k_GRCh38_CR7	0.9980255376748501
34	AGAATAGTCCTATTCA-1	pbmc4k_GRCh38_CR3	pbmc4k_GRCh38_CR7	0.9980426355381549
35	AGAATAGTCCTATTCA-1	pbmc4k_GRCh38_CR2	pbmc4k_GRCh38_CR3	0.9996408022137642
36	CTTTGCGCACAGGAGT-1	pbmc4k_GRCh38_CR2	pbmc4k_GRCh38_CR7	0.9976926076700994
37	CTTTGCGCACAGGAGT-1	pbmc4k_GRCh38_CR3	pbmc4k_GRCh38_CR7	0.9975296153323713
38	CTTTGCGCACAGGAGT-1	pbmc4k_GRCh38_CR2	pbmc4k_GRCh38_CR3	0.9997209339211872
39	CATTATCTCAACTCTT-1	pbmc4k_GRCh38_CR2	pbmc4k_GRCh38_CR7	0.9979561490763783
40	CATTATCTCAACTCTT-1	pbmc4k_GRCh38_CR3	pbmc4k_GRCh38_CR7	0.997793355413509
41	CATTATCTCAACTCTT-1	pbmc4k_GRCh38_CR2	pbmc4k_GRCh38_CR3	0.9995738281390981
42	GCGAGAACAAGTTGTC-1	pbmc4k_GRCh38_CR2	pbmc4k_GRCh38_CR7	0.9980702441061777
43	GCGAGAACAAGTTGTC-1	pbmc4k_GRCh38_CR3	pbmc4k_GRCh38_CR7	0.9981554719604987
44	GCGAGAACAAGTTGTC-1	pbmc4k_GRCh38_CR2	pbmc4k_GRCh38_CR3	0.9996614620903539
45	GTAGTCATCAGCTCTC-1	pbmc4k_GRCh38_CR2	pbmc4k_GRCh38_CR7	0.9978526351375124
46	GTAGTCATCAGCTCTC-1	pbmc4k_GRCh38_CR3	pbmc4k_GRCh38_CR7	0.9977955359512186
47	GTAGTCATCAGCTCTC-1	pbmc4k_GRCh38_CR2	pbmc4k_GRCh38_CR3	0.9997015298497222
48	ACGCCAGAGGGTATCG-1	pbmc4k_GRCh38_CR2	pbmc4k_GRCh38_CR7	0.9983483401873717
49	ACGCCAGAGGGTATCG-1	pbmc4k_GRCh38_CR3	pbmc4k_GRCh38_CR7	0.9984406204662806
50	ACGCCAGAGGGTATCG-1	pbmc4k_GRCh38_CR2	pbmc4k_GRCh38_CR3	0.9996637379238302
51	TCATTACCACAGAGGT-1	pbmc4k_GRCh38_CR2	pbmc4k_GRCh38_CR7	0.9980446410807322
52	TCATTACCACAGAGGT-1	pbmc4k_GRCh38_CR3	pbmc4k_GRCh38_CR7	0.9982266838984654
53	TCATTACCACAGAGGT-1	pbmc4k_GRCh38_CR2	pbmc4k_GRCh38_CR3	0.9996494114322799
54	GGAGCAATCGCTTGTC-1	pbmc4k_GRCh38_CR2	pbmc4k_GRCh38_CR7	0.9976700675188154
55	GGAGCAATCGCTTGTC-1	pbmc4k_GRCh38_CR3	pbmc4k_GRCh38_CR7	0.9976839776655461
56	GGAGCAATCGCTTGTC-1	pbmc4k_GRCh38_CR2	pbmc4k_GRCh38_CR3	0.9996586807901366
57	TACTTGTAGGGAACGG-1	pbmc4k_GRCh38_CR2	pbmc4k_GRCh38_CR7	0.998504197847054
58	TACTTGTAGGGAACGG-1	pbmc4k_GRCh38_CR3	pbmc4k_GRCh38_CR7	0.9986096271452286
59	TACTTGTAGGGAACGG-1	pbmc4k_GRCh38_CR2	pbmc4k_GRCh38_CR3	0.9996417423508436
60	AAAGTAGAGTCAAGGC-1	pbmc4k_GRCh38_CR2	pbmc4k_GRCh38_CR7	0.997641015216218
61	AAAGTAGAGTCAAGGC-1	pbmc4k_GRCh38_CR3	pbmc4k_GRCh38_CR7	0.997604634345446
62	AAAGTAGAGTCAAGGC-1	pbmc4k_GRCh38_CR2	pbmc4k_GRCh38_CR3	0.9997608427432556
63	GTGCTTCAGGCTCTTA-1	pbmc4k_GRCh38_CR2	pbmc4k_GRCh38_CR7	0.998039883697911
64	GTGCTTCAGGCTCTTA-1	pbmc4k_GRCh38_CR3	pbmc4k_GRCh38_CR7	0.9980379782368412
65	GTGCTTCAGGCTCTTA-1	pbmc4k_GRCh38_CR2	pbmc4k_GRCh38_CR3	0.9995901182863446
66	GCATGTAAGTACGTAA-1	pbmc4k_GRCh38_CR2	pbmc4k_GRCh38_CR7	0.9977368551371463
67	GCATGTAAGTACGTAA-1	pbmc4k_GRCh38_CR3	pbmc4k_GRCh38_CR7	0.9978228262561435
68	GCATGTAAGTACGTAA-1	pbmc4k_GRCh38_CR2	pbmc4k_GRCh38_CR3	0.9996314143830312
69	CTGTGCTGTAAACCTC-1	pbmc4k_GRCh38_CR2	pbmc4k_GRCh38_CR7	0.9968951246165977
70	CTGTGCTGTAAACCTC-1	pbmc4k_GRCh38_CR3	pbmc4k_GRCh38_CR7	0.9968714282531848
71	CTGTGCTGTAAACCTC-1	pbmc4k_GRCh38_CR2	pbmc4k_GRCh38_CR3	0.9996668314692834
72	GTATTCTGTAGGCTGA-1	pbmc4k_GRCh38_CR2	pbmc4k_GRCh38_CR7	0.9972496509566071
73	GTATTCTGTAGGCTGA-1	pbmc4k_GRCh38_CR3	pbmc4k_GRCh38_CR7	0.9972299204711684
74	GTATTCTGTAGGCTGA-1	pbmc4k_GRCh38_CR2	pbmc4k_GRCh38_CR3	0.9996462082600321
75	ATCCGAAGTAACGCGA-1	pbmc4k_GRCh38_CR2	pbmc4k_GRCh38_CR7	0.9989266100995422
76	ATCCGAAGTAACGCGA-1	pbmc4k_GRCh38_CR3	pbmc4k_GRCh38_CR7	0.9990088145413566
77	ATCCGAAGTAACGCGA-1	pbmc4k_GRCh38_CR2	pbmc4k_GRCh38_CR3	0.9996987431916268
78	GTGCTTCAGGCTAGAC-1	pbmc4k_GRCh38_CR2	pbmc4k_GRCh38_CR7	0.9981370302661858
79	GTGCTTCAGGCTAGAC-1	pbmc4k_GRCh38_CR3	pbmc4k_GRCh38_CR7	0.9980734748234417
80	GTGCTTCAGGCTAGAC-1	pbmc4k_GRCh38_CR2	pbmc4k_GRCh38_CR3	0.999663499166379
81	TACACGAGTGCACTTA-1	pbmc4k_GRCh38_CR2	pbmc4k_GRCh38_CR7	0.9974108161663896
82	TACACGAGTGCACTTA-1	pbmc4k_GRCh38_CR3	pbmc4k_GRCh38_CR7	0.9974740619061292
83	TACACGAGTGCACTTA-1	pbmc4k_GRCh38_CR2	pbmc4k_GRCh38_CR3	0.9997187436204329
84	GCGCCAAGTACGAAAT-1	pbmc4k_GRCh38_CR2	pbmc4k_GRCh38_CR7	0.9982400475222353
85	GCGCCAAGTACGAAAT-1	pbmc4k_GRCh38_CR3	pbmc4k_GRCh38_CR7	0.9982084162636476
86	GCGCCAAGTACGAAAT-1	pbmc4k_GRCh38_CR2	pbmc4k_GRCh38_CR3	0.9997922946478544
87	AGCGTATAGATACACA-1	pbmc4k_GRCh38_CR2	pbmc4k_GRCh38_CR7	0.9977291226810552
88	AGCGTATAGATACACA-1	pbmc4k_GRCh38_CR3	pbmc4k_GRCh38_CR7	0.9977951777143448
89	AGCGTATAGATACACA-1	pbmc4k_GRCh38_CR2	pbmc4k_GRCh38_CR3	0.999696442191644
90	CGGACGTAGAGCTATA-1	pbmc4k_GRCh38_CR2	pbmc4k_GRCh38_CR7	0.9977322952957226
91	CGGACGTAGAGCTATA-1	pbmc4k_GRCh38_CR3	pbmc4k_GRCh38_CR7	0.997592067046052
92	CGGACGTAGAGCTATA-1	pbmc4k_GRCh38_CR2	pbmc4k_GRCh38_CR3	0.999712394614176
93	AAAGCAATCTGCCCTA-1	pbmc4k_GRCh38_CR2	pbmc4k_GRCh38_CR7	0.9979607866639774
94	AAAGCAATCTGCCCTA-1	pbmc4k_GRCh38_CR3	pbmc4k_GRCh38_CR7	0.9981530463535089
95	AAAGCAATCTGCCCTA-1	pbmc4k_GRCh38_CR2	pbmc4k_GRCh38_CR3	0.9997173950055299
96	AAGGCAGGTAGTGAAT-1	pbmc4k_GRCh38_CR2	pbmc4k_GRCh38_CR7	0.9981384927754209
97	AAGGCAGGTAGTGAAT-1	pbmc4k_GRCh38_CR3	pbmc4k_GRCh38_CR7	0.9982319506432021
98	AAGGCAGGTAGTGAAT-1	pbmc4k_GRCh38_CR2	pbmc4k_GRCh38_CR3	0.999688454448465
99	CGATTGACATACGCCG-1	pbmc4k_GRCh38_CR2	pbmc4k_GRCh38_CR7	0.998413941252792
100	CGATTGACATACGCCG-1	pbmc4k_GRCh38_CR3	pbmc4k_GRCh38_CR7	0.9985155386127905
101	CGATTGACATACGCCG-1	pbmc4k_GRCh38_CR2	pbmc4k_GRCh38_CR3	0.9997139812007714
102	TCAATCTCATGCCACG-1	pbmc4k_GRCh38_CR2	pbmc4k_GRCh38_CR7	0.9987426135616448
103	TCAATCTCATGCCACG-1	pbmc4k_GRCh38_CR3	pbmc4k_GRCh38_CR7	0.998756653850363
104	TCAATCTCATGCCACG-1	pbmc4k_GRCh38_CR2	pbmc4k_GRCh38_CR3	0.999660225040728
105	TACGGATAGATGTTAG-1	pbmc4k_GRCh38_CR2	pbmc4k_GRCh38_CR7	0.9980229056988896
106	TACGGATAGATGTTAG-1	pbmc4k_GRCh38_CR3	pbmc4k_GRCh38_CR7	0.9982137929850178
107	TACGGATAGATGTTAG-1	pbmc4k_GRCh38_CR2	pbmc4k_GRCh38_CR3	0.9995087115388497
108	TCAGCTCTCTGCTTGC-1	pbmc4k_GRCh38_CR2	pbmc4k_GRCh38_CR7	0.9980334279335592
109	TCAGCTCTCTGCTTGC-1	pbmc4k_GRCh38_CR3	pbmc4k_GRCh38_CR7	0.9979710174675706
110	TCAGCTCTCTGCTTGC-1	pbmc4k_GRCh38_CR2	pbmc4k_GRCh38_CR3	0.9997219217096445
111	GACGTGCGTAGCAAAT-1	pbmc4k_GRCh38_CR2	pbmc4k_GRCh38_CR7	0.9980967907051418
112	GACGTGCGTAGCAAAT-1	pbmc4k_GRCh38_CR3	pbmc4k_GRCh38_CR7	0.9981481659830114
113	GACGTGCGTAGCAAAT-1	pbmc4k_GRCh38_CR2	pbmc4k_GRCh38_CR3	0.9997506251889606
114	TTTATGCAGGCCCTTG-1	pbmc4k_GRCh38_CR2	pbmc4k_GRCh38_CR7	0.998008803732168
115	TTTATGCAGGCCCTTG-1	pbmc4k_GRCh38_CR3	pbmc4k_GRCh38_CR7	0.9979480948429102
116	TTTATGCAGGCCCTTG-1	pbmc4k_GRCh38_CR2	pbmc4k_GRCh38_CR3	0.999673830894551
117	ACGGGCTAGTTCGATC-1	pbmc4k_GRCh38_CR2	pbmc4k_GRCh38_CR7	0.998023490241806
118	ACGGGCTAGTTCGATC-1	pbmc4k_GRCh38_CR3	pbmc4k_GRCh38_CR7	0.9981098193512005
119	ACGGGCTAGTTCGATC-1	pbmc4k_GRCh38_CR2	pbmc4k_GRCh38_CR3	0.9996780588168676
120	CTGTGCTAGTCCATAC-1	pbmc4k_GRCh38_CR2	pbmc4k_GRCh38_CR7	0.9983379327564581
121	CTGTGCTAGTCCATAC-1	pbmc4k_GRCh38_CR3	pbmc4k_GRCh38_CR7	0.9982250444722214
122	CTGTGCTAGTCCATAC-1	pbmc4k_GRCh38_CR2	pbmc4k_GRCh38_CR3	0.9995067510440963
123	TCATTACCAACGATCT-1	pbmc4k_GRCh38_CR2	pbmc4k_GRCh38_CR7	0.9977928508464511
124	TCATTACCAACGATCT-1	pbmc4k_GRCh38_CR3	pbmc4k_GRCh38_CR7	0.997841153265904
125	TCATTACCAACGATCT-1	pbmc4k_GRCh38_CR2	pbmc4k_GRCh38_CR3	0.9995810345721635
126	TTCGGTCCATTGTGCA-1	pbmc4k_GRCh38_CR2	pbmc4k_GRCh38_CR7	0.9981264985550512
127	TTCGGTCCATTGTGCA-1	pbmc4k_GRCh38_CR3	pbmc4k_GRCh38_CR7	0.9981066156489179
128	TTCGGTCCATTGTGCA-1	pbmc4k_GRCh38_CR2	pbmc4k_GRCh38_CR3	0.9996437464102836
129	AAGCCGCCAATCTGCA-1	pbmc4k_GRCh38_CR2	pbmc4k_GRCh38_CR7	0.9975241561034375
130	AAGCCGCCAATCTGCA-1	pbmc4k_GRCh38_CR3	pbmc4k_GRCh38_CR7	0.9976017761609183
131	AAGCCGCCAATCTGCA-1	pbmc4k_GRCh38_CR2	pbmc4k_GRCh38_CR3	0.9997420623633281
132	TCGCGAGCACGAAGCA-1	pbmc4k_GRCh38_CR2	pbmc4k_GRCh38_CR7	0.998292398140102
133	TCGCGAGCACGAAGCA-1	pbmc4k_GRCh38_CR3	pbmc4k_GRCh38_CR7	0.9982955386049296
134	TCGCGAGCACGAAGCA-1	pbmc4k_GRCh38_CR2	pbmc4k_GRCh38_CR3	0.9996776237218659
135	AACACGTCACCTGGTG-1	pbmc4k_GRCh38_CR2	pbmc4k_GRCh38_CR7	0.9980276346548369
136	AACACGTCACCTGGTG-1	pbmc4k_GRCh38_CR3	pbmc4k_GRCh38_CR7	0.9980732052767276
137	AACACGTCACCTGGTG-1	pbmc4k_GRCh38_CR2	pbmc4k_GRCh38_CR3	0.9996094987947445
138	GGACATTCATTGCGGC-1	pbmc4k_GRCh38_CR2	pbmc4k_GRCh38_CR7	0.9980716409067474
139	GGACATTCATTGCGGC-1	pbmc4k_GRCh38_CR3	pbmc4k_GRCh38_CR7	0.9980550022050949
140	GGACATTCATTGCGGC-1	pbmc4k_GRCh38_CR2	pbmc4k_GRCh38_CR3	0.9997273311456055
141	TCTGGAATCCTCCTAG-1	pbmc4k_GRCh38_CR2	pbmc4k_GRCh38_CR7	0.997927627716306
142	TCTGGAATCCTCCTAG-1	pbmc4k_GRCh38_CR3	pbmc4k_GRCh38_CR7	0.9979910364280596
143	TCTGGAATCCTCCTAG-1	pbmc4k_GRCh38_CR2	pbmc4k_GRCh38_CR3	0.9997600074413209
144	TGGACGCTCGGAAATA-1	pbmc4k_GRCh38_CR2	pbmc4k_GRCh38_CR7	0.9979700430143222
145	TGGACGCTCGGAAATA-1	pbmc4k_GRCh38_CR3	pbmc4k_GRCh38_CR7	0.9981254699495925
146	TGGACGCTCGGAAATA-1	pbmc4k_GRCh38_CR2	pbmc4k_GRCh38_CR3	0.999620164603604
147	GCTCTGTAGTTTCCTT-1	pbmc4k_GRCh38_CR2	pbmc4k_GRCh38_CR7	0.9971603152096181
148	GCTCTGTAGTTTCCTT-1	pbmc4k_GRCh38_CR3	pbmc4k_GRCh38_CR7	0.9971075899482542
149	GCTCTGTAGTTTCCTT-1	pbmc4k_GRCh38_CR2	pbmc4k_GRCh38_CR3	0.9997620133739946
150	CTCGGAGGTCGACTGC-1	pbmc4k_GRCh38_CR2	pbmc4k_GRCh38_CR7	0.9969288491274931
151	CTCGGAGGTCGACTGC-1	pbmc4k_GRCh38_CR3	pbmc4k_GRCh38_CR7	0.9969531894506694
152	CTCGGAGGTCGACTGC-1	pbmc4k_GRCh38_CR2	pbmc4k_GRCh38_CR3	0.9995870939951653
153	GCGCCAAGTCATGCAT-1	pbmc4k_GRCh38_CR2	pbmc4k_GRCh38_CR7	0.9978395699815035
154	GCGCCAAGTCATGCAT-1	pbmc4k_GRCh38_CR3	pbmc4k_GRCh38_CR7	0.9977032190167713
155	GCGCCAAGTCATGCAT-1	pbmc4k_GRCh38_CR2	pbmc4k_GRCh38_CR3	0.9996851726235203
156	ACCAGTATCGCGTAGC-1	pbmc4k_GRCh38_CR2	pbmc4k_GRCh38_CR7	0.9982077811145826
157	ACCAGTATCGCGTAGC-1	pbmc4k_GRCh38_CR3	pbmc4k_GRCh38_CR7	0.9982401360809068
158	ACCAGTATCGCGTAGC-1	pbmc4k_GRCh38_CR2	pbmc4k_GRCh38_CR3	0.9996463999940324
159	GTACTTTAGTCCTCCT-1	pbmc4k_GRCh38_CR2	pbmc4k_GRCh38_CR7	0.9977044043086997
160	GTACTTTAGTCCTCCT-1	pbmc4k_GRCh38_CR3	pbmc4k_GRCh38_CR7	0.9977495961332163
161	GTACTTTAGTCCTCCT-1	pbmc4k_GRCh38_CR2	pbmc4k_GRCh38_CR3	0.9997474513238942
162	CAGCCGACAGATTGCT-1	pbmc4k_GRCh38_CR2	pbmc4k_GRCh38_CR7	0.9976967805172873
163	CAGCCGACAGATTGCT-1	pbmc4k_GRCh38_CR3	pbmc4k_GRCh38_CR7	0.9975139442912162
164	CAGCCGACAGATTGCT-1	pbmc4k_GRCh38_CR2	pbmc4k_GRCh38_CR3	0.9996440151268681
165	CGAGCCAGTACATCCA-1	pbmc4k_GRCh38_CR2	pbmc4k_GRCh38_CR7	0.9977797394069923
166	CGAGCCAGTACATCCA-1	pbmc4k_GRCh38_CR3	pbmc4k_GRCh38_CR7	0.9977964064439229
167	CGAGCCAGTACATCCA-1	pbmc4k_GRCh38_CR2	pbmc4k_GRCh38_CR3	0.9997374478713245
168	GGGAGATTCACCATAG-1	pbmc4k_GRCh38_CR2	pbmc4k_GRCh38_CR7	0.9979744616510382
169	GGGAGATTCACCATAG-1	pbmc4k_GRCh38_CR3	pbmc4k_GRCh38_CR7	0.9980450436510063
170	GGGAGATTCACCATAG-1	pbmc4k_GRCh38_CR2	pbmc4k_GRCh38_CR3	0.9996374944125191
171	CAAGTTGTCCGCGTTT-1	pbmc4k_GRCh38_CR2	pbmc4k_GRCh38_CR7	0.9981310574978739
172	CAAGTTGTCCGCGTTT-1	pbmc4k_GRCh38_CR3	pbmc4k_GRCh38_CR7	0.998124285540598
173	CAAGTTGTCCGCGTTT-1	pbmc4k_GRCh38_CR2	pbmc4k_GRCh38_CR3	0.9997781264203026
174	AGACGTTAGACCACGA-1	pbmc4k_GRCh38_CR2	pbmc4k_GRCh38_CR7	0.9979937314637399
175	AGACGTTAGACCACGA-1	pbmc4k_GRCh38_CR3	pbmc4k_GRCh38_CR7	0.9980474944429178
176	AGACGTTAGACCACGA-1	pbmc4k_GRCh38_CR2	pbmc4k_GRCh38_CR3	0.9996582802459223
177	CCATGTCGTAAGTGTA-1	pbmc4k_GRCh38_CR2	pbmc4k_GRCh38_CR7	0.9967719271996774
178	CCATGTCGTAAGTGTA-1	pbmc4k_GRCh38_CR3	pbmc4k_GRCh38_CR7	0.9966261806867462
179	CCATGTCGTAAGTGTA-1	pbmc4k_GRCh38_CR2	pbmc4k_GRCh38_CR3	0.9997152441783116
180	GTGAAGGAGCCAGAAC-1	pbmc4k_GRCh38_CR2	pbmc4k_GRCh38_CR7	0.9983505061774742
181	GTGAAGGAGCCAGAAC-1	pbmc4k_GRCh38_CR3	pbmc4k_GRCh38_CR7	0.9983136121484623
182	GTGAAGGAGCCAGAAC-1	pbmc4k_GRCh38_CR2	pbmc4k_GRCh38_CR3	0.9996654138933114
183	TTAGGCACAACGATGG-1	pbmc4k_GRCh38_CR2	pbmc4k_GRCh38_CR7	0.9978697319516837
184	TTAGGCACAACGATGG-1	pbmc4k_GRCh38_CR3	pbmc4k_GRCh38_CR7	0.99784786948489
185	TTAGGCACAACGATGG-1	pbmc4k_GRCh38_CR2	pbmc4k_GRCh38_CR3	0.9997483750333063
186	ACGATGTAGTCCAGGA-1	pbmc4k_GRCh38_CR2	pbmc4k_GRCh38_CR7	0.9978665833334226
187	ACGATGTAGTCCAGGA-1	pbmc4k_GRCh38_CR3	pbmc4k_GRCh38_CR7	0.9977223230848137
188	ACGATGTAGTCCAGGA-1	pbmc4k_GRCh38_CR2	pbmc4k_GRCh38_CR3	0.9997610523770882
189	CTGGTCTTCCAAACAC-1	pbmc4k_GRCh38_CR2	pbmc4k_GRCh38_CR7	0.9978485604072915
190	CTGGTCTTCCAAACAC-1	pbmc4k_GRCh38_CR3	pbmc4k_GRCh38_CR7	0.9980039614034416
191	CTGGTCTTCCAAACAC-1	pbmc4k_GRCh38_CR2	pbmc4k_GRCh38_CR3	0.9997074329286325
192	CGCGTTTGTAGATTAG-1	pbmc4k_GRCh38_CR2	pbmc4k_GRCh38_CR7	0.9971805358409537
193	CGCGTTTGTAGATTAG-1	pbmc4k_GRCh38_CR3	pbmc4k_GRCh38_CR7	0.9971310796639377
194	CGCGTTTGTAGATTAG-1	pbmc4k_GRCh38_CR2	pbmc4k_GRCh38_CR3	0.9996727032762645
195	CGACCTTAGACCCACC-1	pbmc4k_GRCh38_CR2	pbmc4k_GRCh38_CR7	0.9973168876911332
196	CGACCTTAGACCCACC-1	pbmc4k_GRCh38_CR3	pbmc4k_GRCh38_CR7	0.997371465203429
197	CGACCTTAGACCCACC-1	pbmc4k_GRCh38_CR2	pbmc4k_GRCh38_CR3	0.9997258390605206
198	GTACGTAGTAAGTTCC-1	pbmc4k_GRCh38_CR2	pbmc4k_GRCh38_CR7	0.9974772638583982
199	GTACGTAGTAAGTTCC-1	pbmc4k_GRCh38_CR3	pbmc4k_GRCh38_CR7	0.9974186023487661
200	GTACGTAGTAAGTTCC-1	pbmc4k_GRCh38_CR2	pbmc4k_GRCh38_CR3	0.9996763844464095
201	AATCGGTTCACCGTAA-1	pbmc4k_GRCh38_CR2	pbmc4k_GRCh38_CR7	0.9975754686638416
202	AATCGGTTCACCGTAA-1	pbmc4k_GRCh38_CR3	pbmc4k_GRCh38_CR7	0.9975710401234668
203	AATCGGTTCACCGTAA-1	pbmc4k_GRCh38_CR2	pbmc4k_GRCh38_CR3	0.9997208510795716
204	GTCACAAGTATTCGTG-1	pbmc4k_GRCh38_CR2	pbmc4k_GRCh38_CR7	0.9974251376628908
205	GTCACAAGTATTCGTG-1	pbmc4k_GRCh38_CR3	pbmc4k_GRCh38_CR7	0.9973073428696713
206	GTCACAAGTATTCGTG-1	pbmc4k_GRCh38_CR2	pbmc4k_GRCh38_CR3	0.9998048300248721
207	GCATACACAATACGCT-1	pbmc4k_GRCh38_CR2	pbmc4k_GRCh38_CR7	0.9969386076976086
208	GCATACACAATACGCT-1	pbmc4k_GRCh38_CR3	pbmc4k_GRCh38_CR7	0.9970708623628188
209	GCATACACAATACGCT-1	pbmc4k_GRCh38_CR2	pbmc4k_GRCh38_CR3	0.999658855171336
210	CAACCAACACAGACAG-1	pbmc4k_GRCh38_CR2	pbmc4k_GRCh38_CR7	0.9970723361982995
211	CAACCAACACAGACAG-1	pbmc4k_GRCh38_CR3	pbmc4k_GRCh38_CR7	0.9971336497476694
212	CAACCAACACAGACAG-1	pbmc4k_GRCh38_CR2	pbmc4k_GRCh38_CR3	0.9997291698202151
213	CGTAGCGAGCGTCTAT-1	pbmc4k_GRCh38_CR2	pbmc4k_GRCh38_CR7	0.9979932880398314
214	CGTAGCGAGCGTCTAT-1	pbmc4k_GRCh38_CR3	pbmc4k_GRCh38_CR7	0.9979328993609826
215	CGTAGCGAGCGTCTAT-1	pbmc4k_GRCh38_CR2	pbmc4k_GRCh38_CR3	0.9997206616840024
216	AGCAGCCTCGAATCCA-1	pbmc4k_GRCh38_CR2	pbmc4k_GRCh38_CR7	0.9979499308280101
217	AGCAGCCTCGAATCCA-1	pbmc4k_GRCh38_CR3	pbmc4k_GRCh38_CR7	0.9979495983745662
218	AGCAGCCTCGAATCCA-1	pbmc4k_GRCh38_CR2	pbmc4k_GRCh38_CR3	0.9996238991448728
219	TGACGGCCAGTATCTG-1	pbmc4k_GRCh38_CR2	pbmc4k_GRCh38_CR7	0.9979482297704284
220	TGACGGCCAGTATCTG-1	pbmc4k_GRCh38_CR3	pbmc4k_GRCh38_CR7	0.9978678026615032
221	TGACGGCCAGTATCTG-1	pbmc4k_GRCh38_CR2	pbmc4k_GRCh38_CR3	0.9997856672329006
222	CGAATGTCATCACCCT-1	pbmc4k_GRCh38_CR2	pbmc4k_GRCh38_CR7	0.9978678161276782
223	CGAATGTCATCACCCT-1	pbmc4k_GRCh38_CR3	pbmc4k_GRCh38_CR7	0.9978250875392367
224	CGAATGTCATCACCCT-1	pbmc4k_GRCh38_CR2	pbmc4k_GRCh38_CR3	0.9997681204724359
225	CACACAAAGTGAATTG-1	pbmc4k_GRCh38_CR2	pbmc4k_GRCh38_CR7	0.9974477629168836
226	CACACAAAGTGAATTG-1	pbmc4k_GRCh38_CR3	pbmc4k_GRCh38_CR7	0.9975454695596064
227	CACACAAAGTGAATTG-1	pbmc4k_GRCh38_CR2	pbmc4k_GRCh38_CR3	0.9997453997160692
228	TATCTCACATTTGCCC-1	pbmc4k_GRCh38_CR2	pbmc4k_GRCh38_CR7	0.9977139085455056
229	TATCTCACATTTGCCC-1	pbmc4k_GRCh38_CR3	pbmc4k_GRCh38_CR7	0.9976459627648453
230	TATCTCACATTTGCCC-1	pbmc4k_GRCh38_CR2	pbmc4k_GRCh38_CR3	0.9997313418285687
231	GTTACAGAGTTATCGC-1	pbmc4k_GRCh38_CR2	pbmc4k_GRCh38_CR7	0.9976771872502054
232	GTTACAGAGTTATCGC-1	pbmc4k_GRCh38_CR3	pbmc4k_GRCh38_CR7	0.9977889773064879
233	GTTACAGAGTTATCGC-1	pbmc4k_GRCh38_CR2	pbmc4k_GRCh38_CR3	0.9996551545137635
234	ACTGTCCGTTAAGTAG-1	pbmc4k_GRCh38_CR2	pbmc4k_GRCh38_CR7	0.9979602198664069
235	ACTGTCCGTTAAGTAG-1	pbmc4k_GRCh38_CR3	pbmc4k_GRCh38_CR7	0.9978000442526206
236	ACTGTCCGTTAAGTAG-1	pbmc4k_GRCh38_CR2	pbmc4k_GRCh38_CR3	0.9996206439224917
237	ATCATCTCATCCAACA-1	pbmc4k_GRCh38_CR2	pbmc4k_GRCh38_CR7	0.9977375821353698
238	ATCATCTCATCCAACA-1	pbmc4k_GRCh38_CR3	pbmc4k_GRCh38_CR7	0.9978221420515089
239	ATCATCTCATCCAACA-1	pbmc4k_GRCh38_CR2	pbmc4k_GRCh38_CR3	0.9997282662750389
240	AGCAGCCAGATGTCGG-1	pbmc4k_GRCh38_CR2	pbmc4k_GRCh38_CR7	0.9980007399056692
241	AGCAGCCAGATGTCGG-1	pbmc4k_GRCh38_CR3	pbmc4k_GRCh38_CR7	0.9980223792061762
242	AGCAGCCAGATGTCGG-1	pbmc4k_GRCh38_CR2	pbmc4k_GRCh38_CR3	0.9997084891607702
243	TAGAGCTGTGGACGAT-1	pbmc4k_GRCh38_CR2	pbmc4k_GRCh38_CR7	0.9981919643266527
244	TAGAGCTGTGGACGAT-1	pbmc4k_GRCh38_CR3	pbmc4k_GRCh38_CR7	0.9981979965312495
245	TAGAGCTGTGGACGAT-1	pbmc4k_GRCh38_CR2	pbmc4k_GRCh38_CR3	0.9996913734907162
246	GGCTGGTCAGTCGATT-1	pbmc4k_GRCh38_CR2	pbmc4k_GRCh38_CR7	0.9982520683973874
247	GGCTGGTCAGTCGATT-1	pbmc4k_GRCh38_CR3	pbmc4k_GRCh38_CR7	0.9981941569467757
248	GGCTGGTCAGTCGATT-1	pbmc4k_GRCh38_CR2	pbmc4k_GRCh38_CR3	0.9997275602196105
249	CGGTTAAAGAGTTGGC-1	pbmc4k_GRCh38_CR2	pbmc4k_GRCh38_CR7	0.9981950506315571
250	CGGTTAAAGAGTTGGC-1	pbmc4k_GRCh38_CR3	pbmc4k_GRCh38_CR7	0.9982860793787769
251	CGGTTAAAGAGTTGGC-1	pbmc4k_GRCh38_CR2	pbmc4k_GRCh38_CR3	0.9997004283170998
252	CATCCACAGACTAGGC-1	pbmc4k_GRCh38_CR2	pbmc4k_GRCh38_CR7	0.9977831411135132
253	CATCCACAGACTAGGC-1	pbmc4k_GRCh38_CR3	pbmc4k_GRCh38_CR7	0.9978239171490718
254	CATCCACAGACTAGGC-1	pbmc4k_GRCh38_CR2	pbmc4k_GRCh38_CR3	0.9997473665962952
255	CGCGGTAGTTGGTGGA-1	pbmc4k_GRCh38_CR2	pbmc4k_GRCh38_CR7	0.9977676114180641
256	CGCGGTAGTTGGTGGA-1	pbmc4k_GRCh38_CR3	pbmc4k_GRCh38_CR7	0.9978231882324462
257	CGCGGTAGTTGGTGGA-1	pbmc4k_GRCh38_CR2	pbmc4k_GRCh38_CR3	0.9997013835643881
258	CATATGGTCAACGCTA-1	pbmc4k_GRCh38_CR2	pbmc4k_GRCh38_CR7	0.9982180763986308
259	CATATGGTCAACGCTA-1	pbmc4k_GRCh38_CR3	pbmc4k_GRCh38_CR7	0.9982057564325268
260	CATATGGTCAACGCTA-1	pbmc4k_GRCh38_CR2	pbmc4k_GRCh38_CR3	0.999684138182586
261	TGAGCCGCAAGTTGTC-1	pbmc4k_GRCh38_CR2	pbmc4k_GRCh38_CR7	0.9981288254725253
262	TGAGCCGCAAGTTGTC-1	pbmc4k_GRCh38_CR3	pbmc4k_GRCh38_CR7	0.9981880528203638
263	TGAGCCGCAAGTTGTC-1	pbmc4k_GRCh38_CR2	pbmc4k_GRCh38_CR3	0.9995855464743503
264	ACGAGGAAGAATGTTG-1	pbmc4k_GRCh38_CR2	pbmc4k_GRCh38_CR7	0.9980584792687363
265	ACGAGGAAGAATGTTG-1	pbmc4k_GRCh38_CR3	pbmc4k_GRCh38_CR7	0.9979869263959469
266	ACGAGGAAGAATGTTG-1	pbmc4k_GRCh38_CR2	pbmc4k_GRCh38_CR3	0.9997512023926354
267	ATCGAGTTCCGCATAA-1	pbmc4k_GRCh38_CR2	pbmc4k_GRCh38_CR7	0.9975675371300938
268	ATCGAGTTCCGCATAA-1	pbmc4k_GRCh38_CR3	pbmc4k_GRCh38_CR7	0.9975350295891696
269	ATCGAGTTCCGCATAA-1	pbmc4k_GRCh38_CR2	pbmc4k_GRCh38_CR3	0.9998084918481375
270	TGACGGCTCGGTTAAC-1	pbmc4k_GRCh38_CR2	pbmc4k_GRCh38_CR7	0.9975348547797563
271	TGACGGCTCGGTTAAC-1	pbmc4k_GRCh38_CR3	pbmc4k_GRCh38_CR7	0.9978523257832573
272	TGACGGCTCGGTTAAC-1	pbmc4k_GRCh38_CR2	pbmc4k_GRCh38_CR3	0.999605205160053
273	TGCGTGGTCATACGGT-1	pbmc4k_GRCh38_CR2	pbmc4k_GRCh38_CR7	0.9983128383401837
274	TGCGTGGTCATACGGT-1	pbmc4k_GRCh38_CR3	pbmc4k_GRCh38_CR7	0.9983096781678282
275	TGCGTGGTCATACGGT-1	pbmc4k_GRCh38_CR2	pbmc4k_GRCh38_CR3	0.9998207088393543
276	GCATGTAAGTTACGGG-1	pbmc4k_GRCh38_CR2	pbmc4k_GRCh38_CR7	0.9966948265127217
277	GCATGTAAGTTACGGG-1	pbmc4k_GRCh38_CR3	pbmc4k_GRCh38_CR7	0.9963683645756273
278	GCATGTAAGTTACGGG-1	pbmc4k_GRCh38_CR2	pbmc4k_GRCh38_CR3	0.9996791025245203
279	CTGTGCTAGAGGTAGA-1	pbmc4k_GRCh38_CR2	pbmc4k_GRCh38_CR7	0.9977719931428318
280	CTGTGCTAGAGGTAGA-1	pbmc4k_GRCh38_CR3	pbmc4k_GRCh38_CR7	0.9977433693329366
281	CTGTGCTAGAGGTAGA-1	pbmc4k_GRCh38_CR2	pbmc4k_GRCh38_CR3	0.9997504073204876
282	TACCTATGTCCATGAT-1	pbmc4k_GRCh38_CR2	pbmc4k_GRCh38_CR7	0.9975082437348873
283	TACCTATGTCCATGAT-1	pbmc4k_GRCh38_CR3	pbmc4k_GRCh38_CR7	0.9974532876431113
284	TACCTATGTCCATGAT-1	pbmc4k_GRCh38_CR2	pbmc4k_GRCh38_CR3	0.9997074485371842
285	GAATAAGCATTCTTAC-1	pbmc4k_GRCh38_CR2	pbmc4k_GRCh38_CR7	0.99767099757482
286	GAATAAGCATTCTTAC-1	pbmc4k_GRCh38_CR3	pbmc4k_GRCh38_CR7	0.9976127340794718
287	GAATAAGCATTCTTAC-1	pbmc4k_GRCh38_CR2	pbmc4k_GRCh38_CR3	0.999622600100816
288	GGACAAGTCTCAAGTG-1	pbmc4k_GRCh38_CR2	pbmc4k_GRCh38_CR7	0.9973416401080193
289	GGACAAGTCTCAAGTG-1	pbmc4k_GRCh38_CR3	pbmc4k_GRCh38_CR7	0.9973988738073936
290	GGACAAGTCTCAAGTG-1	pbmc4k_GRCh38_CR2	pbmc4k_GRCh38_CR3	0.9997143428632684
291	TACCTATAGTGGTCCC-1	pbmc4k_GRCh38_CR2	pbmc4k_GRCh38_CR7	0.9966299296349027
292	TACCTATAGTGGTCCC-1	pbmc4k_GRCh38_CR3	pbmc4k_GRCh38_CR7	0.9964285467306082
293	TACCTATAGTGGTCCC-1	pbmc4k_GRCh38_CR2	pbmc4k_GRCh38_CR3	0.9996737137593255
294	GGGATGACAGTCGTGC-1	pbmc4k_GRCh38_CR2	pbmc4k_GRCh38_CR7	0.9980985875579357
295	GGGATGACAGTCGTGC-1	pbmc4k_GRCh38_CR3	pbmc4k_GRCh38_CR7	0.9982571427692856
296	GGGATGACAGTCGTGC-1	pbmc4k_GRCh38_CR2	pbmc4k_GRCh38_CR3	0.9996601662145277
297	ACACCGGGTATGAATG-1	pbmc4k_GRCh38_CR2	pbmc4k_GRCh38_CR7	0.99756808883226
298	ACACCGGGTATGAATG-1	pbmc4k_GRCh38_CR3	pbmc4k_GRCh38_CR7	0.9975754090682375
299	ACACCGGGTATGAATG-1	pbmc4k_GRCh38_CR2	pbmc4k_GRCh38_CR3	0.9997778372317039
300	CCTACACGTCTTCGTC-1	pbmc4k_GRCh38_CR2	pbmc4k_GRCh38_CR7	0.9980479548198424
301	CCTACACGTCTTCGTC-1	pbmc4k_GRCh38_CR3	pbmc4k_GRCh38_CR7	0.9980713918431067
302	CCTACACGTCTTCGTC-1	pbmc4k_GRCh38_CR2	pbmc4k_GRCh38_CR3	0.9997680420871673
303	CCGTACTTCACAGTAC-1	pbmc4k_GRCh38_CR2	pbmc4k_GRCh38_CR7	0.9979470605007786
304	CCGTACTTCACAGTAC-1	pbmc4k_GRCh38_CR3	pbmc4k_GRCh38_CR7	0.9981542646338001
305	CCGTACTTCACAGTAC-1	pbmc4k_GRCh38_CR2	pbmc4k_GRCh38_CR3	0.9996426583489076
306	TGATTTCAGCTAGTCT-1	pbmc4k_GRCh38_CR2	pbmc4k_GRCh38_CR7	0.9978071797109181
307	TGATTTCAGCTAGTCT-1	pbmc4k_GRCh38_CR3	pbmc4k_GRCh38_CR7	0.9978091861484373
308	TGATTTCAGCTAGTCT-1	pbmc4k_GRCh38_CR2	pbmc4k_GRCh38_CR3	0.9996658306947411
309	GGGAGATGTGCTTCTC-1	pbmc4k_GRCh38_CR2	pbmc4k_GRCh38_CR7	0.9970697280579248
310	GGGAGATGTGCTTCTC-1	pbmc4k_GRCh38_CR3	pbmc4k_GRCh38_CR7	0.9970873229487148
311	GGGAGATGTGCTTCTC-1	pbmc4k_GRCh38_CR2	pbmc4k_GRCh38_CR3	0.9997461451296888
312	TGAGGGATCCTAAGTG-1	pbmc4k_GRCh38_CR2	pbmc4k_GRCh38_CR7	0.9980975526612388
313	TGAGGGATCCTAAGTG-1	pbmc4k_GRCh38_CR3	pbmc4k_GRCh38_CR7	0.998173614966064
314	TGAGGGATCCTAAGTG-1	pbmc4k_GRCh38_CR2	pbmc4k_GRCh38_CR3	0.9996791824449006
315	GATCGATAGCTAACTC-1	pbmc4k_GRCh38_CR2	pbmc4k_GRCh38_CR7	0.9978749594194704
316	GATCGATAGCTAACTC-1	pbmc4k_GRCh38_CR3	pbmc4k_GRCh38_CR7	0.9977668911923301
317	GATCGATAGCTAACTC-1	pbmc4k_GRCh38_CR2	pbmc4k_GRCh38_CR3	0.9997800550553254
318	GGGCACTGTAACGTTC-1	pbmc4k_GRCh38_CR2	pbmc4k_GRCh38_CR7	0.9979808071163278
319	GGGCACTGTAACGTTC-1	pbmc4k_GRCh38_CR3	pbmc4k_GRCh38_CR7	0.9980917620431128
320	GGGCACTGTAACGTTC-1	pbmc4k_GRCh38_CR2	pbmc4k_GRCh38_CR3	0.9997709864076252
321	CGGCTAGCAGCTGTTA-1	pbmc4k_GRCh38_CR2	pbmc4k_GRCh38_CR7	0.9980138152280577
322	CGGCTAGCAGCTGTTA-1	pbmc4k_GRCh38_CR3	pbmc4k_GRCh38_CR7	0.9980203345690329
323	CGGCTAGCAGCTGTTA-1	pbmc4k_GRCh38_CR2	pbmc4k_GRCh38_CR3	0.9996468170481387
324	CGCGTTTTCTGCTTGC-1	pbmc4k_GRCh38_CR2	pbmc4k_GRCh38_CR7	0.9982859681731732
325	CGCGTTTTCTGCTTGC-1	pbmc4k_GRCh38_CR3	pbmc4k_GRCh38_CR7	0.9982154581971049
326	CGCGTTTTCTGCTTGC-1	pbmc4k_GRCh38_CR2	pbmc4k_GRCh38_CR3	0.9996338520667116
327	CTTCTCTCAAAGGCGT-1	pbmc4k_GRCh38_CR2	pbmc4k_GRCh38_CR7	0.9984289447933107
328	CTTCTCTCAAAGGCGT-1	pbmc4k_GRCh38_CR3	pbmc4k_GRCh38_CR7	0.9985060165840582
329	CTTCTCTCAAAGGCGT-1	pbmc4k_GRCh38_CR2	pbmc4k_GRCh38_CR3	0.9997020648547711
330	TGTGGTAGTATTCGTG-1	pbmc4k_GRCh38_CR2	pbmc4k_GRCh38_CR7	0.9978334829129599
331	TGTGGTAGTATTCGTG-1	pbmc4k_GRCh38_CR3	pbmc4k_GRCh38_CR7	0.9977783525444229
332	TGTGGTAGTATTCGTG-1	pbmc4k_GRCh38_CR2	pbmc4k_GRCh38_CR3	0.9997257176906568
333	GATCGATGTGCCTGCA-1	pbmc4k_GRCh38_CR2	pbmc4k_GRCh38_CR7	0.9981010500620462
334	GATCGATGTGCCTGCA-1	pbmc4k_GRCh38_CR3	pbmc4k_GRCh38_CR7	0.9981232743200605
335	GATCGATGTGCCTGCA-1	pbmc4k_GRCh38_CR2	pbmc4k_GRCh38_CR3	0.9996661863985907
336	AGCTCTCCAGCTTCGG-1	pbmc4k_GRCh38_CR2	pbmc4k_GRCh38_CR7	0.9980207453303018
337	AGCTCTCCAGCTTCGG-1	pbmc4k_GRCh38_CR3	pbmc4k_GRCh38_CR7	0.9980785265473058
338	AGCTCTCCAGCTTCGG-1	pbmc4k_GRCh38_CR2	pbmc4k_GRCh38_CR3	0.9997897004771854
339	CATCGGGCAATACGCT-1	pbmc4k_GRCh38_CR2	pbmc4k_GRCh38_CR7	0.9982362834909195
340	CATCGGGCAATACGCT-1	pbmc4k_GRCh38_CR3	pbmc4k_GRCh38_CR7	0.9981864456135091
341	CATCGGGCAATACGCT-1	pbmc4k_GRCh38_CR2	pbmc4k_GRCh38_CR3	0.9996669557029136
342	GTGCAGCAGCTTTGGT-1	pbmc4k_GRCh38_CR2	pbmc4k_GRCh38_CR7	0.9983375693585927
343	GTGCAGCAGCTTTGGT-1	pbmc4k_GRCh38_CR3	pbmc4k_GRCh38_CR7	0.99841708086288
344	GTGCAGCAGCTTTGGT-1	pbmc4k_GRCh38_CR2	pbmc4k_GRCh38_CR3	0.9997278787847476
345	TGCCAAAGTTTGACAC-1	pbmc4k_GRCh38_CR2	pbmc4k_GRCh38_CR7	0.9968061280789937
346	TGCCAAAGTTTGACAC-1	pbmc4k_GRCh38_CR3	pbmc4k_GRCh38_CR7	0.9968543110548567
347	TGCCAAAGTTTGACAC-1	pbmc4k_GRCh38_CR2	pbmc4k_GRCh38_CR3	0.999718106640763
348	ATGGGAGAGAGTCGGT-1	pbmc4k_GRCh38_CR2	pbmc4k_GRCh38_CR7	0.9979026354763008
349	ATGGGAGAGAGTCGGT-1	pbmc4k_GRCh38_CR3	pbmc4k_GRCh38_CR7	0.9979499164711532
350	ATGGGAGAGAGTCGGT-1	pbmc4k_GRCh38_CR2	pbmc4k_GRCh38_CR3	0.9996816881477305
351	TGGACGCGTAAAGTCA-1	pbmc4k_GRCh38_CR2	pbmc4k_GRCh38_CR7	0.997714282649451
352	TGGACGCGTAAAGTCA-1	pbmc4k_GRCh38_CR3	pbmc4k_GRCh38_CR7	0.9976715999792114
353	TGGACGCGTAAAGTCA-1	pbmc4k_GRCh38_CR2	pbmc4k_GRCh38_CR3	0.9997546368953887
354	GGGATGAAGTTTCCTT-1	pbmc4k_GRCh38_CR2	pbmc4k_GRCh38_CR7	0.9976314033543147
355	GGGATGAAGTTTCCTT-1	pbmc4k_GRCh38_CR3	pbmc4k_GRCh38_CR7	0.9977214004681575
356	GGGATGAAGTTTCCTT-1	pbmc4k_GRCh38_CR2	pbmc4k_GRCh38_CR3	0.9997969425350228
357	GGCAATTGTGTTGGGA-1	pbmc4k_GRCh38_CR2	pbmc4k_GRCh38_CR7	0.9982319906305083
358	GGCAATTGTGTTGGGA-1	pbmc4k_GRCh38_CR3	pbmc4k_GRCh38_CR7	0.998255816994155
359	GGCAATTGTGTTGGGA-1	pbmc4k_GRCh38_CR2	pbmc4k_GRCh38_CR3	0.9997262600242852
360	TAGAGCTGTGGCCCTA-1	pbmc4k_GRCh38_CR2	pbmc4k_GRCh38_CR7	0.9981201381382854
361	TAGAGCTGTGGCCCTA-1	pbmc4k_GRCh38_CR3	pbmc4k_GRCh38_CR7	0.9981481270799955
362	TAGAGCTGTGGCCCTA-1	pbmc4k_GRCh38_CR2	pbmc4k_GRCh38_CR3	0.9996743906483625
363	TACGGATAGAAACGAG-1	pbmc4k_GRCh38_CR2	pbmc4k_GRCh38_CR7	0.9978431102441491
364	TACGGATAGAAACGAG-1	pbmc4k_GRCh38_CR3	pbmc4k_GRCh38_CR7	0.9979623566649322
365	TACGGATAGAAACGAG-1	pbmc4k_GRCh38_CR2	pbmc4k_GRCh38_CR3	0.9996877446415103
366	TGGACGCGTGTTCGAT-1	pbmc4k_GRCh38_CR2	pbmc4k_GRCh38_CR7	0.9981016954975088
367	TGGACGCGTGTTCGAT-1	pbmc4k_GRCh38_CR3	pbmc4k_GRCh38_CR7	0.9980732295831956
368	TGGACGCGTGTTCGAT-1	pbmc4k_GRCh38_CR2	pbmc4k_GRCh38_CR3	0.9997400382899799
369	CAGAGAGTCGTCTGCT-1	pbmc4k_GRCh38_CR2	pbmc4k_GRCh38_CR7	0.9980879566530588
370	CAGAGAGTCGTCTGCT-1	pbmc4k_GRCh38_CR3	pbmc4k_GRCh38_CR7	0.9980667033913875
371	CAGAGAGTCGTCTGCT-1	pbmc4k_GRCh38_CR2	pbmc4k_GRCh38_CR3	0.9998213560552183
372	CGCTTCAAGCTCTCGG-1	pbmc4k_GRCh38_CR2	pbmc4k_GRCh38_CR7	0.9975639660572901
373	CGCTTCAAGCTCTCGG-1	pbmc4k_GRCh38_CR3	pbmc4k_GRCh38_CR7	0.9975139482882082
374	CGCTTCAAGCTCTCGG-1	pbmc4k_GRCh38_CR2	pbmc4k_GRCh38_CR3	0.9997478859732263
375	TTGCCGTAGTAACCCT-1	pbmc4k_GRCh38_CR2	pbmc4k_GRCh38_CR7	0.9981202452007172
376	TTGCCGTAGTAACCCT-1	pbmc4k_GRCh38_CR3	pbmc4k_GRCh38_CR7	0.9981482112075247
377	TTGCCGTAGTAACCCT-1	pbmc4k_GRCh38_CR2	pbmc4k_GRCh38_CR3	0.9997613150381063
378	CTCTAATTCGGCCGAT-1	pbmc4k_GRCh38_CR2	pbmc4k_GRCh38_CR7	0.9981569994914689
379	CTCTAATTCGGCCGAT-1	pbmc4k_GRCh38_CR3	pbmc4k_GRCh38_CR7	0.9980896973834994
380	CTCTAATTCGGCCGAT-1	pbmc4k_GRCh38_CR2	pbmc4k_GRCh38_CR3	0.9997868231170305
381	CGCGGTAAGGGAACGG-1	pbmc4k_GRCh38_CR2	pbmc4k_GRCh38_CR7	0.9979843646688331
382	CGCGGTAAGGGAACGG-1	pbmc4k_GRCh38_CR3	pbmc4k_GRCh38_CR7	0.9980819479779554
383	CGCGGTAAGGGAACGG-1	pbmc4k_GRCh38_CR2	pbmc4k_GRCh38_CR3	0.9997027893464361
384	CGGACGTTCAAACAAG-1	pbmc4k_GRCh38_CR2	pbmc4k_GRCh38_CR7	0.9981776408145646
385	CGGACGTTCAAACAAG-1	pbmc4k_GRCh38_CR3	pbmc4k_GRCh38_CR7	0.9982569799164626
386	CGGACGTTCAAACAAG-1	pbmc4k_GRCh38_CR2	pbmc4k_GRCh38_CR3	0.9997889172736394
387	AGTGAGGTCTGTACGA-1	pbmc4k_GRCh38_CR2	pbmc4k_GRCh38_CR7	0.9982739110816636
388	AGTGAGGTCTGTACGA-1	pbmc4k_GRCh38_CR3	pbmc4k_GRCh38_CR7	0.9981736549687455
389	AGTGAGGTCTGTACGA-1	pbmc4k_GRCh38_CR2	pbmc4k_GRCh38_CR3	0.9996671768430551
390	CAGAGAGGTTCGTGAT-1	pbmc4k_GRCh38_CR2	pbmc4k_GRCh38_CR7	0.9977562585301992
391	CAGAGAGGTTCGTGAT-1	pbmc4k_GRCh38_CR3	pbmc4k_GRCh38_CR7	0.9977906062375803
392	CAGAGAGGTTCGTGAT-1	pbmc4k_GRCh38_CR2	pbmc4k_GRCh38_CR3	0.9997353206240294
393	CACACCTTCGAATCCA-1	pbmc4k_GRCh38_CR2	pbmc4k_GRCh38_CR7	0.9970624561267404
394	CACACCTTCGAATCCA-1	pbmc4k_GRCh38_CR3	pbmc4k_GRCh38_CR7	0.996998861541091
395	CACACCTTCGAATCCA-1	pbmc4k_GRCh38_CR2	pbmc4k_GRCh38_CR3	0.9997185778252986
396	CTTACCGAGAAACCTA-1	pbmc4k_GRCh38_CR2	pbmc4k_GRCh38_CR7	0.9977823433292548
397	CTTACCGAGAAACCTA-1	pbmc4k_GRCh38_CR3	pbmc4k_GRCh38_CR7	0.9978679659671015
398	CTTACCGAGAAACCTA-1	pbmc4k_GRCh38_CR2	pbmc4k_GRCh38_CR3	0.9995846044312271
399	ATTACTCGTACTCAAC-1	pbmc4k_GRCh38_CR2	pbmc4k_GRCh38_CR7	0.9974748657826834
400	ATTACTCGTACTCAAC-1	pbmc4k_GRCh38_CR3	pbmc4k_GRCh38_CR7	0.9974971210634338
401	ATTACTCGTACTCAAC-1	pbmc4k_GRCh38_CR2	pbmc4k_GRCh38_CR3	0.9997348661997151
402	CACAGGCAGAAACCGC-1	pbmc4k_GRCh38_CR2	pbmc4k_GRCh38_CR7	0.9981630809718106
403	CACAGGCAGAAACCGC-1	pbmc4k_GRCh38_CR3	pbmc4k_GRCh38_CR7	0.9981969325696258
404	CACAGGCAGAAACCGC-1	pbmc4k_GRCh38_CR2	pbmc4k_GRCh38_CR3	0.9997910780416742
405	CGATCGGGTTCTGAAC-1	pbmc4k_GRCh38_CR2	pbmc4k_GRCh38_CR7	0.9975610774401295
406	CGATCGGGTTCTGAAC-1	pbmc4k_GRCh38_CR3	pbmc4k_GRCh38_CR7	0.9976115007481478
407	CGATCGGGTTCTGAAC-1	pbmc4k_GRCh38_CR2	pbmc4k_GRCh38_CR3	0.9997437616974749
408	CGGACACGTAATCGTC-1	pbmc4k_GRCh38_CR2	pbmc4k_GRCh38_CR7	0.9983007926233256
409	CGGACACGTAATCGTC-1	pbmc4k_GRCh38_CR3	pbmc4k_GRCh38_CR7	0.9983917172549995
410	CGGACACGTAATCGTC-1	pbmc4k_GRCh38_CR2	pbmc4k_GRCh38_CR3	0.9996206158900157
411	CTAAGACGTGTGAATA-1	pbmc4k_GRCh38_CR2	pbmc4k_GRCh38_CR7	0.9975522019698964
412	CTAAGACGTGTGAATA-1	pbmc4k_GRCh38_CR3	pbmc4k_GRCh38_CR7	0.9976005295775575
413	CTAAGACGTGTGAATA-1	pbmc4k_GRCh38_CR2	pbmc4k_GRCh38_CR3	0.9997620773532349
414	TAGAGCTGTACTTCTT-1	pbmc4k_GRCh38_CR2	pbmc4k_GRCh38_CR7	0.9976062334742604
415	TAGAGCTGTACTTCTT-1	pbmc4k_GRCh38_CR3	pbmc4k_GRCh38_CR7	0.9977953985898852
416	TAGAGCTGTACTTCTT-1	pbmc4k_GRCh38_CR2	pbmc4k_GRCh38_CR3	0.9996654828808731
417	GTCTCGTTCCTATGTT-1	pbmc4k_GRCh38_CR2	pbmc4k_GRCh38_CR7	0.9972239280484851
418	GTCTCGTTCCTATGTT-1	pbmc4k_GRCh38_CR3	pbmc4k_GRCh38_CR7	0.9972850338004594
419	GTCTCGTTCCTATGTT-1	pbmc4k_GRCh38_CR2	pbmc4k_GRCh38_CR3	0.999718386434752
420	GTTACAGGTCGCATCG-1	pbmc4k_GRCh38_CR2	pbmc4k_GRCh38_CR7	0.9978973777271872
421	GTTACAGGTCGCATCG-1	pbmc4k_GRCh38_CR3	pbmc4k_GRCh38_CR7	0.9979469576553215
422	GTTACAGGTCGCATCG-1	pbmc4k_GRCh38_CR2	pbmc4k_GRCh38_CR3	0.9998315835914369
423	CAAGATCGTAAATGTG-1	pbmc4k_GRCh38_CR2	pbmc4k_GRCh38_CR7	0.9978109925782308
424	CAAGATCGTAAATGTG-1	pbmc4k_GRCh38_CR3	pbmc4k_GRCh38_CR7	0.9979822635136555
425	CAAGATCGTAAATGTG-1	pbmc4k_GRCh38_CR2	pbmc4k_GRCh38_CR3	0.9997185435883033
426	AGGCCGTAGCTCCTTC-1	pbmc4k_GRCh38_CR2	pbmc4k_GRCh38_CR7	0.9981311571521838
427	AGGCCGTAGCTCCTTC-1	pbmc4k_GRCh38_CR3	pbmc4k_GRCh38_CR7	0.9981762487330749
428	AGGCCGTAGCTCCTTC-1	pbmc4k_GRCh38_CR2	pbmc4k_GRCh38_CR3	0.9998165015811006
429	TCTGAGATCCACGTTC-1	pbmc4k_GRCh38_CR2	pbmc4k_GRCh38_CR7	0.9977912273857489
430	TCTGAGATCCACGTTC-1	pbmc4k_GRCh38_CR3	pbmc4k_GRCh38_CR7	0.9977716061734422
431	TCTGAGATCCACGTTC-1	pbmc4k_GRCh38_CR2	pbmc4k_GRCh38_CR3	0.9996602203203169
432	AGTAGTCAGGTACTCT-1	pbmc4k_GRCh38_CR2	pbmc4k_GRCh38_CR7	0.9973122804966333
433	AGTAGTCAGGTACTCT-1	pbmc4k_GRCh38_CR3	pbmc4k_GRCh38_CR7	0.997496899323993
434	AGTAGTCAGGTACTCT-1	pbmc4k_GRCh38_CR2	pbmc4k_GRCh38_CR3	0.99970823368611
435	CCATTCGGTAGCCTAT-1	pbmc4k_GRCh38_CR2	pbmc4k_GRCh38_CR7	0.9979411558342799
436	CCATTCGGTAGCCTAT-1	pbmc4k_GRCh38_CR3	pbmc4k_GRCh38_CR7	0.9980857871773474
437	CCATTCGGTAGCCTAT-1	pbmc4k_GRCh38_CR2	pbmc4k_GRCh38_CR3	0.9997022817853649
438	CAAGATCGTCGCATAT-1	pbmc4k_GRCh38_CR2	pbmc4k_GRCh38_CR7	0.9982516093200156
439	CAAGATCGTCGCATAT-1	pbmc4k_GRCh38_CR3	pbmc4k_GRCh38_CR7	0.9982965075805366
440	CAAGATCGTCGCATAT-1	pbmc4k_GRCh38_CR2	pbmc4k_GRCh38_CR3	0.9996823842379444
441	TCGTAGAGTTCCACTC-1	pbmc4k_GRCh38_CR2	pbmc4k_GRCh38_CR7	0.9978647065531207
442	TCGTAGAGTTCCACTC-1	pbmc4k_GRCh38_CR3	pbmc4k_GRCh38_CR7	0.9979734301660725
443	TCGTAGAGTTCCACTC-1	pbmc4k_GRCh38_CR2	pbmc4k_GRCh38_CR3	0.9997266082310147
444	CGGACGTCAGGGAGAG-1	pbmc4k_GRCh38_CR2	pbmc4k_GRCh38_CR7	0.9974910659247687
445	CGGACGTCAGGGAGAG-1	pbmc4k_GRCh38_CR3	pbmc4k_GRCh38_CR7	0.9976223052514862
446	CGGACGTCAGGGAGAG-1	pbmc4k_GRCh38_CR2	pbmc4k_GRCh38_CR3	0.9997407859864392
447	ACAGCTACATACGCTA-1	pbmc4k_GRCh38_CR2	pbmc4k_GRCh38_CR7	0.9980020597535799
448	ACAGCTACATACGCTA-1	pbmc4k_GRCh38_CR3	pbmc4k_GRCh38_CR7	0.9980394719190226
449	ACAGCTACATACGCTA-1	pbmc4k_GRCh38_CR2	pbmc4k_GRCh38_CR3	0.9997669863863042
450	ACAGCCGGTCTTGATG-1	pbmc4k_GRCh38_CR2	pbmc4k_GRCh38_CR7	0.997414497139857
451	ACAGCCGGTCTTGATG-1	pbmc4k_GRCh38_CR3	pbmc4k_GRCh38_CR7	0.9974907889510541
452	ACAGCCGGTCTTGATG-1	pbmc4k_GRCh38_CR2	pbmc4k_GRCh38_CR3	0.999716470726459
453	AAGGCAGAGTGGGTTG-1	pbmc4k_GRCh38_CR2	pbmc4k_GRCh38_CR7	0.9980051653313257
454	AAGGCAGAGTGGGTTG-1	pbmc4k_GRCh38_CR3	pbmc4k_GRCh38_CR7	0.9981214448340139
455	AAGGCAGAGTGGGTTG-1	pbmc4k_GRCh38_CR2	pbmc4k_GRCh38_CR3	0.9996595773462634
456	TACCTTAGTTACTGAC-1	pbmc4k_GRCh38_CR2	pbmc4k_GRCh38_CR7	0.997114916224303
457	TACCTTAGTTACTGAC-1	pbmc4k_GRCh38_CR3	pbmc4k_GRCh38_CR7	0.9972522536429705
458	TACCTTAGTTACTGAC-1	pbmc4k_GRCh38_CR2	pbmc4k_GRCh38_CR3	0.9997377097008785
459	ATTACTCTCGGCCGAT-1	pbmc4k_GRCh38_CR2	pbmc4k_GRCh38_CR7	0.9980315966151222
460	ATTACTCTCGGCCGAT-1	pbmc4k_GRCh38_CR3	pbmc4k_GRCh38_CR7	0.9981319454994647
461	ATTACTCTCGGCCGAT-1	pbmc4k_GRCh38_CR2	pbmc4k_GRCh38_CR3	0.999715117495014
462	CAGCAGCGTTTACTCT-1	pbmc4k_GRCh38_CR2	pbmc4k_GRCh38_CR7	0.998084266975648
463	CAGCAGCGTTTACTCT-1	pbmc4k_GRCh38_CR3	pbmc4k_GRCh38_CR7	0.9980443634980558
464	CAGCAGCGTTTACTCT-1	pbmc4k_GRCh38_CR2	pbmc4k_GRCh38_CR3	0.9997367482498519
465	CGTAGGCCAAAGGAAG-1	pbmc4k_GRCh38_CR2	pbmc4k_GRCh38_CR7	0.9980294958887131
466	CGTAGGCCAAAGGAAG-1	pbmc4k_GRCh38_CR3	pbmc4k_GRCh38_CR7	0.9980658717980776
467	CGTAGGCCAAAGGAAG-1	pbmc4k_GRCh38_CR2	pbmc4k_GRCh38_CR3	0.9996566066038224
468	CAACTAGCACACCGAC-1	pbmc4k_GRCh38_CR2	pbmc4k_GRCh38_CR7	0.9976320188654464
469	CAACTAGCACACCGAC-1	pbmc4k_GRCh38_CR3	pbmc4k_GRCh38_CR7	0.9978091756482887
470	CAACTAGCACACCGAC-1	pbmc4k_GRCh38_CR2	pbmc4k_GRCh38_CR3	0.9997475800171439
471	AGCGTCGAGATCCCAT-1	pbmc4k_GRCh38_CR2	pbmc4k_GRCh38_CR7	0.9983574145471972
472	AGCGTCGAGATCCCAT-1	pbmc4k_GRCh38_CR3	pbmc4k_GRCh38_CR7	0.9984115299101396
473	AGCGTCGAGATCCCAT-1	pbmc4k_GRCh38_CR2	pbmc4k_GRCh38_CR3	0.9997186186604373
474	ATAGACCGTGCACCAC-1	pbmc4k_GRCh38_CR2	pbmc4k_GRCh38_CR7	0.9980889844409268
475	ATAGACCGTGCACCAC-1	pbmc4k_GRCh38_CR3	pbmc4k_GRCh38_CR7	0.9981545912497244
476	ATAGACCGTGCACCAC-1	pbmc4k_GRCh38_CR2	pbmc4k_GRCh38_CR3	0.9997528476283151
477	ATCGAGTCATCCTAGA-1	pbmc4k_GRCh38_CR2	pbmc4k_GRCh38_CR7	0.9980761058200147
478	ATCGAGTCATCCTAGA-1	pbmc4k_GRCh38_CR3	pbmc4k_GRCh38_CR7	0.9981664750123583
479	ATCGAGTCATCCTAGA-1	pbmc4k_GRCh38_CR2	pbmc4k_GRCh38_CR3	0.9997107374077276
480	CAGCGACGTTCTGGTA-1	pbmc4k_GRCh38_CR2	pbmc4k_GRCh38_CR7	0.9985032457273719
481	CAGCGACGTTCTGGTA-1	pbmc4k_GRCh38_CR3	pbmc4k_GRCh38_CR7	0.9984257718283944
482	CAGCGACGTTCTGGTA-1	pbmc4k_GRCh38_CR2	pbmc4k_GRCh38_CR3	0.9997031754465641
483	CGGACGTGTCTTTCAT-1	pbmc4k_GRCh38_CR2	pbmc4k_GRCh38_CR7	0.9972447830931673
484	CGGACGTGTCTTTCAT-1	pbmc4k_GRCh38_CR3	pbmc4k_GRCh38_CR7	0.9973344154625577
485	CGGACGTGTCTTTCAT-1	pbmc4k_GRCh38_CR2	pbmc4k_GRCh38_CR3	0.9997536437964625
486	TACTTACAGAAACCTA-1	pbmc4k_GRCh38_CR2	pbmc4k_GRCh38_CR7	0.9977818265456497
487	TACTTACAGAAACCTA-1	pbmc4k_GRCh38_CR3	pbmc4k_GRCh38_CR7	0.9979297735287844
488	TACTTACAGAAACCTA-1	pbmc4k_GRCh38_CR2	pbmc4k_GRCh38_CR3	0.9996272373405444
489	GGCGACTCAATGGACG-1	pbmc4k_GRCh38_CR2	pbmc4k_GRCh38_CR7	0.9979307294700196
490	GGCGACTCAATGGACG-1	pbmc4k_GRCh38_CR3	pbmc4k_GRCh38_CR7	0.9980434168109001
491	GGCGACTCAATGGACG-1	pbmc4k_GRCh38_CR2	pbmc4k_GRCh38_CR3	0.999745762587816
492	ACCAGTATCCGTACAA-1	pbmc4k_GRCh38_CR2	pbmc4k_GRCh38_CR7	0.9973913659710995
493	ACCAGTATCCGTACAA-1	pbmc4k_GRCh38_CR3	pbmc4k_GRCh38_CR7	0.9973295128581037
494	ACCAGTATCCGTACAA-1	pbmc4k_GRCh38_CR2	pbmc4k_GRCh38_CR3	0.9997234412092902
495	GCATGATCAAGCTGAG-1	pbmc4k_GRCh38_CR2	pbmc4k_GRCh38_CR7	0.9985643059549694
496	GCATGATCAAGCTGAG-1	pbmc4k_GRCh38_CR3	pbmc4k_GRCh38_CR7	0.9985620975880364
497	GCATGATCAAGCTGAG-1	pbmc4k_GRCh38_CR2	pbmc4k_GRCh38_CR3	0.9997815291084444
498	TGGCCAGTCTACTATC-1	pbmc4k_GRCh38_CR2	pbmc4k_GRCh38_CR7	0.9981801120222322
499	TGGCCAGTCTACTATC-1	pbmc4k_GRCh38_CR3	pbmc4k_GRCh38_CR7	0.9983024855958456
500	TGGCCAGTCTACTATC-1	pbmc4k_GRCh38_CR2	pbmc4k_GRCh38_CR3	0.9996720554210523
501	CGTAGGCAGCTGATAA-1	pbmc4k_GRCh38_CR2	pbmc4k_GRCh38_CR7	0.9975077309469381
502	CGTAGGCAGCTGATAA-1	pbmc4k_GRCh38_CR3	pbmc4k_GRCh38_CR7	0.9976225048163939
503	CGTAGGCAGCTGATAA-1	pbmc4k_GRCh38_CR2	pbmc4k_GRCh38_CR3	0.9997742158366049
504	GAAACTCCACAACTGT-1	pbmc4k_GRCh38_CR2	pbmc4k_GRCh38_CR7	0.9981356121546819
505	GAAACTCCACAACTGT-1	pbmc4k_GRCh38_CR3	pbmc4k_GRCh38_CR7	0.9980223820445151
506	GAAACTCCACAACTGT-1	pbmc4k_GRCh38_CR2	pbmc4k_GRCh38_CR3	0.9998407398223581
507	CTTGGCTGTCACAAGG-1	pbmc4k_GRCh38_CR2	pbmc4k_GRCh38_CR7	0.9979114836224359
508	CTTGGCTGTCACAAGG-1	pbmc4k_GRCh38_CR3	pbmc4k_GRCh38_CR7	0.9979608212926715
509	CTTGGCTGTCACAAGG-1	pbmc4k_GRCh38_CR2	pbmc4k_GRCh38_CR3	0.9997318942995529
510	AGTGGGAAGACCCACC-1	pbmc4k_GRCh38_CR2	pbmc4k_GRCh38_CR7	0.9981188432530003
511	AGTGGGAAGACCCACC-1	pbmc4k_GRCh38_CR3	pbmc4k_GRCh38_CR7	0.998128536096415
512	AGTGGGAAGACCCACC-1	pbmc4k_GRCh38_CR2	pbmc4k_GRCh38_CR3	0.9997459104954923
513	TCGTACCAGCCAGTTT-1	pbmc4k_GRCh38_CR2	pbmc4k_GRCh38_CR7	0.9982912909905554
514	TCGTACCAGCCAGTTT-1	pbmc4k_GRCh38_CR3	pbmc4k_GRCh38_CR7	0.9984049068757107
515	TCGTACCAGCCAGTTT-1	pbmc4k_GRCh38_CR2	pbmc4k_GRCh38_CR3	0.9996585488081978
516	GCGAGAATCTAACTCT-1	pbmc4k_GRCh38_CR2	pbmc4k_GRCh38_CR7	0.996469141508696
517	GCGAGAATCTAACTCT-1	pbmc4k_GRCh38_CR3	pbmc4k_GRCh38_CR7	0.9965242063317487
518	GCGAGAATCTAACTCT-1	pbmc4k_GRCh38_CR2	pbmc4k_GRCh38_CR3	0.9996423066333451
519	GAGCAGAAGACCACGA-1	pbmc4k_GRCh38_CR2	pbmc4k_GRCh38_CR7	0.9983148966090708
520	GAGCAGAAGACCACGA-1	pbmc4k_GRCh38_CR3	pbmc4k_GRCh38_CR7	0.9982294694615501
521	GAGCAGAAGACCACGA-1	pbmc4k_GRCh38_CR2	pbmc4k_GRCh38_CR3	0.9997498206258
522	CATCGGGCAGTGAGTG-1	pbmc4k_GRCh38_CR2	pbmc4k_GRCh38_CR7	0.9976785579724903
523	CATCGGGCAGTGAGTG-1	pbmc4k_GRCh38_CR3	pbmc4k_GRCh38_CR7	0.9977723380483325
524	CATCGGGCAGTGAGTG-1	pbmc4k_GRCh38_CR2	pbmc4k_GRCh38_CR3	0.9995589613506767
525	CGACCTTGTTGATTGC-1	pbmc4k_GRCh38_CR2	pbmc4k_GRCh38_CR7	0.9978847203125978
526	CGACCTTGTTGATTGC-1	pbmc4k_GRCh38_CR3	pbmc4k_GRCh38_CR7	0.9977487567884878
527	CGACCTTGTTGATTGC-1	pbmc4k_GRCh38_CR2	pbmc4k_GRCh38_CR3	0.9997584024578438
528	AGGCCGTAGAACTGTA-1	pbmc4k_GRCh38_CR2	pbmc4k_GRCh38_CR7	0.998045643849747
529	AGGCCGTAGAACTGTA-1	pbmc4k_GRCh38_CR3	pbmc4k_GRCh38_CR7	0.9980894041907771
530	AGGCCGTAGAACTGTA-1	pbmc4k_GRCh38_CR2	pbmc4k_GRCh38_CR3	0.9997996142444447
531	CGCTTCAGTTTGTTGG-1	pbmc4k_GRCh38_CR2	pbmc4k_GRCh38_CR7	0.9977938200078803
532	CGCTTCAGTTTGTTGG-1	pbmc4k_GRCh38_CR3	pbmc4k_GRCh38_CR7	0.9979315094562715
533	CGCTTCAGTTTGTTGG-1	pbmc4k_GRCh38_CR2	pbmc4k_GRCh38_CR3	0.9997122577561595
534	CGTGAGCGTTGTCGCG-1	pbmc4k_GRCh38_CR2	pbmc4k_GRCh38_CR7	0.9971570487263045
535	CGTGAGCGTTGTCGCG-1	pbmc4k_GRCh38_CR3	pbmc4k_GRCh38_CR7	0.9971195690260756
536	CGTGAGCGTTGTCGCG-1	pbmc4k_GRCh38_CR2	pbmc4k_GRCh38_CR3	0.9997732937324936
537	ATAACGCTCCTGTAGA-1	pbmc4k_GRCh38_CR2	pbmc4k_GRCh38_CR7	0.9973276647145033
538	ATAACGCTCCTGTAGA-1	pbmc4k_GRCh38_CR3	pbmc4k_GRCh38_CR7	0.9973347160829918
539	ATAACGCTCCTGTAGA-1	pbmc4k_GRCh38_CR2	pbmc4k_GRCh38_CR3	0.9998323456841929
540	CACAGTATCTCTTGAT-1	pbmc4k_GRCh38_CR2	pbmc4k_GRCh38_CR7	0.9975592484149126
541	CACAGTATCTCTTGAT-1	pbmc4k_GRCh38_CR3	pbmc4k_GRCh38_CR7	0.9976895048090214
542	CACAGTATCTCTTGAT-1	pbmc4k_GRCh38_CR2	pbmc4k_GRCh38_CR3	0.9997080050351805
543	ACATCAGAGGTGCAAC-1	pbmc4k_GRCh38_CR2	pbmc4k_GRCh38_CR7	0.9979492121658375
544	ACATCAGAGGTGCAAC-1	pbmc4k_GRCh38_CR3	pbmc4k_GRCh38_CR7	0.9979660787017097
545	ACATCAGAGGTGCAAC-1	pbmc4k_GRCh38_CR2	pbmc4k_GRCh38_CR3	0.9997078607837903
546	CGTAGGCCATGCCCGA-1	pbmc4k_GRCh38_CR2	pbmc4k_GRCh38_CR7	0.9971874539698828
547	CGTAGGCCATGCCCGA-1	pbmc4k_GRCh38_CR3	pbmc4k_GRCh38_CR7	0.997238036203182
548	CGTAGGCCATGCCCGA-1	pbmc4k_GRCh38_CR2	pbmc4k_GRCh38_CR3	0.9996774017564249
549	GGCCGATTCGGTGTTA-1	pbmc4k_GRCh38_CR2	pbmc4k_GRCh38_CR7	0.9979963246015243
550	GGCCGATTCGGTGTTA-1	pbmc4k_GRCh38_CR3	pbmc4k_GRCh38_CR7	0.9979504454404339
551	GGCCGATTCGGTGTTA-1	pbmc4k_GRCh38_CR2	pbmc4k_GRCh38_CR3	0.999651418148774
552	TCGTAGAGTGCGAAAC-1	pbmc4k_GRCh38_CR2	pbmc4k_GRCh38_CR7	0.9984197076973834
553	TCGTAGAGTGCGAAAC-1	pbmc4k_GRCh38_CR3	pbmc4k_GRCh38_CR7	0.998563957138698
554	TCGTAGAGTGCGAAAC-1	pbmc4k_GRCh38_CR2	pbmc4k_GRCh38_CR3	0.9997101181573366
555	TTAACTCGTGACTCAT-1	pbmc4k_GRCh38_CR2	pbmc4k_GRCh38_CR7	0.9979004149514863
556	TTAACTCGTGACTCAT-1	pbmc4k_GRCh38_CR3	pbmc4k_GRCh38_CR7	0.9980101330746661
557	TTAACTCGTGACTCAT-1	pbmc4k_GRCh38_CR2	pbmc4k_GRCh38_CR3	0.9997424949226855
558	ACTATCTTCGCCATAA-1	pbmc4k_GRCh38_CR2	pbmc4k_GRCh38_CR7	0.9969253208974133
559	ACTATCTTCGCCATAA-1	pbmc4k_GRCh38_CR3	pbmc4k_GRCh38_CR7	0.9968628527861867
560	ACTATCTTCGCCATAA-1	pbmc4k_GRCh38_CR2	pbmc4k_GRCh38_CR3	0.9995325142312401
561	CTCGTCACAATCGAAA-1	pbmc4k_GRCh38_CR2	pbmc4k_GRCh38_CR7	0.9978861309362324
562	CTCGTCACAATCGAAA-1	pbmc4k_GRCh38_CR3	pbmc4k_GRCh38_CR7	0.997955171548944
563	CTCGTCACAATCGAAA-1	pbmc4k_GRCh38_CR2	pbmc4k_GRCh38_CR3	0.9997130884953768
564	ACTGAGTTCCGGGTGT-1	pbmc4k_GRCh38_CR2	pbmc4k_GRCh38_CR7	0.9979477662258092
565	ACTGAGTTCCGGGTGT-1	pbmc4k_GRCh38_CR3	pbmc4k_GRCh38_CR7	0.9977944862250971
566	ACTGAGTTCCGGGTGT-1	pbmc4k_GRCh38_CR2	pbmc4k_GRCh38_CR3	0.9997497245668957
567	ACACCGGAGCTAAGAT-1	pbmc4k_GRCh38_CR2	pbmc4k_GRCh38_CR7	0.9982952281583445
568	ACACCGGAGCTAAGAT-1	pbmc4k_GRCh38_CR3	pbmc4k_GRCh38_CR7	0.9984428523884707
569	ACACCGGAGCTAAGAT-1	pbmc4k_GRCh38_CR2	pbmc4k_GRCh38_CR3	0.9996085881206347
570	AGTTGGTGTGCCTTGG-1	pbmc4k_GRCh38_CR2	pbmc4k_GRCh38_CR7	0.9982982219142436
571	AGTTGGTGTGCCTTGG-1	pbmc4k_GRCh38_CR3	pbmc4k_GRCh38_CR7	0.9984281138469905
572	AGTTGGTGTGCCTTGG-1	pbmc4k_GRCh38_CR2	pbmc4k_GRCh38_CR3	0.9997300144243849
573	ATAACGCGTAAGTTCC-1	pbmc4k_GRCh38_CR2	pbmc4k_GRCh38_CR7	0.9981037125769532
574	ATAACGCGTAAGTTCC-1	pbmc4k_GRCh38_CR3	pbmc4k_GRCh38_CR7	0.9984066354492239
575	ATAACGCGTAAGTTCC-1	pbmc4k_GRCh38_CR2	pbmc4k_GRCh38_CR3	0.9995895911398054
576	GTGCGGTCATCCGGGT-1	pbmc4k_GRCh38_CR2	pbmc4k_GRCh38_CR7	0.9980266268985521
577	GTGCGGTCATCCGGGT-1	pbmc4k_GRCh38_CR3	pbmc4k_GRCh38_CR7	0.9980919188591785
578	GTGCGGTCATCCGGGT-1	pbmc4k_GRCh38_CR2	pbmc4k_GRCh38_CR3	0.9997364001233099
579	GAGGTGAAGAAACCGC-1	pbmc4k_GRCh38_CR2	pbmc4k_GRCh38_CR7	0.9974478454181309
580	GAGGTGAAGAAACCGC-1	pbmc4k_GRCh38_CR3	pbmc4k_GRCh38_CR7	0.9974369295633481
581	GAGGTGAAGAAACCGC-1	pbmc4k_GRCh38_CR2	pbmc4k_GRCh38_CR3	0.99978764976271
582	GGCAATTGTCGCTTCT-1	pbmc4k_GRCh38_CR2	pbmc4k_GRCh38_CR7	0.9980568614372182
583	GGCAATTGTCGCTTCT-1	pbmc4k_GRCh38_CR3	pbmc4k_GRCh38_CR7	0.9981414645324188
584	GGCAATTGTCGCTTCT-1	pbmc4k_GRCh38_CR2	pbmc4k_GRCh38_CR3	0.9997072864672817
585	CTACGTCGTGTGACCC-1	pbmc4k_GRCh38_CR2	pbmc4k_GRCh38_CR7	0.9978892351904424
586	CTACGTCGTGTGACCC-1	pbmc4k_GRCh38_CR3	pbmc4k_GRCh38_CR7	0.9979506323507819
587	CTACGTCGTGTGACCC-1	pbmc4k_GRCh38_CR2	pbmc4k_GRCh38_CR3	0.9997428938772499
588	ATCTACTGTTTAGCTG-1	pbmc4k_GRCh38_CR2	pbmc4k_GRCh38_CR7	0.9978089796486584
589	ATCTACTGTTTAGCTG-1	pbmc4k_GRCh38_CR3	pbmc4k_GRCh38_CR7	0.9978577468573607
590	ATCTACTGTTTAGCTG-1	pbmc4k_GRCh38_CR2	pbmc4k_GRCh38_CR3	0.9997418898260391
591	TGACAACTCTCGTTTA-1	pbmc4k_GRCh38_CR2	pbmc4k_GRCh38_CR7	0.9979908476266617
592	TGACAACTCTCGTTTA-1	pbmc4k_GRCh38_CR3	pbmc4k_GRCh38_CR7	0.9980744130570285
593	TGACAACTCTCGTTTA-1	pbmc4k_GRCh38_CR2	pbmc4k_GRCh38_CR3	0.9997312947832915
594	TTATGCTAGTAGTGCG-1	pbmc4k_GRCh38_CR2	pbmc4k_GRCh38_CR7	0.9970754169682652
595	TTATGCTAGTAGTGCG-1	pbmc4k_GRCh38_CR3	pbmc4k_GRCh38_CR7	0.9969737049126831
596	TTATGCTAGTAGTGCG-1	pbmc4k_GRCh38_CR2	pbmc4k_GRCh38_CR3	0.9997723385808914
597	GCATACATCTTTAGGG-1	pbmc4k_GRCh38_CR2	pbmc4k_GRCh38_CR7	0.996868530825151
598	GCATACATCTTTAGGG-1	pbmc4k_GRCh38_CR3	pbmc4k_GRCh38_CR7	0.9969282162823802
599	GCATACATCTTTAGGG-1	pbmc4k_GRCh38_CR2	pbmc4k_GRCh38_CR3	0.9996451342042307
600	GCGAGAAGTTCTGGTA-1	pbmc4k_GRCh38_CR2	pbmc4k_GRCh38_CR7	0.9976660481324731
601	GCGAGAAGTTCTGGTA-1	pbmc4k_GRCh38_CR3	pbmc4k_GRCh38_CR7	0.9977136019634688
602	GCGAGAAGTTCTGGTA-1	pbmc4k_GRCh38_CR2	pbmc4k_GRCh38_CR3	0.9997253012032166
603	GGACATTGTGGCGAAT-1	pbmc4k_GRCh38_CR2	pbmc4k_GRCh38_CR7	0.9981150479195652
604	GGACATTGTGGCGAAT-1	pbmc4k_GRCh38_CR3	pbmc4k_GRCh38_CR7	0.9982006521747334
605	GGACATTGTGGCGAAT-1	pbmc4k_GRCh38_CR2	pbmc4k_GRCh38_CR3	0.99960488900965
606	GTCACAAAGTGGTAGC-1	pbmc4k_GRCh38_CR2	pbmc4k_GRCh38_CR7	0.9978760402696876
607	GTCACAAAGTGGTAGC-1	pbmc4k_GRCh38_CR3	pbmc4k_GRCh38_CR7	0.9979366250355604
608	GTCACAAAGTGGTAGC-1	pbmc4k_GRCh38_CR2	pbmc4k_GRCh38_CR3	0.9997633503034067
609	ACGAGGACAAAGGAAG-1	pbmc4k_GRCh38_CR2	pbmc4k_GRCh38_CR7	0.9978377444441174
610	ACGAGGACAAAGGAAG-1	pbmc4k_GRCh38_CR3	pbmc4k_GRCh38_CR7	0.9978492548332989
611	ACGAGGACAAAGGAAG-1	pbmc4k_GRCh38_CR2	pbmc4k_GRCh38_CR3	0.9997806360106639
612	TAAACCGGTAGCAAAT-1	pbmc4k_GRCh38_CR2	pbmc4k_GRCh38_CR7	0.9979479032928689
613	TAAACCGGTAGCAAAT-1	pbmc4k_GRCh38_CR3	pbmc4k_GRCh38_CR7	0.9980553726990473
614	TAAACCGGTAGCAAAT-1	pbmc4k_GRCh38_CR2	pbmc4k_GRCh38_CR3	0.9997149253470284
615	GTTCGGGAGGGTCTCC-1	pbmc4k_GRCh38_CR2	pbmc4k_GRCh38_CR7	0.9977331210923682
616	GTTCGGGAGGGTCTCC-1	pbmc4k_GRCh38_CR3	pbmc4k_GRCh38_CR7	0.9978820683933507
617	GTTCGGGAGGGTCTCC-1	pbmc4k_GRCh38_CR2	pbmc4k_GRCh38_CR3	0.9997287882256061
618	TCTTTCCTCCGTAGTA-1	pbmc4k_GRCh38_CR2	pbmc4k_GRCh38_CR7	0.9969774141182675
619	TCTTTCCTCCGTAGTA-1	pbmc4k_GRCh38_CR3	pbmc4k_GRCh38_CR7	0.9969906129941761
620	TCTTTCCTCCGTAGTA-1	pbmc4k_GRCh38_CR2	pbmc4k_GRCh38_CR3	0.9997652692273867
621	ACGGGCTGTACAGACG-1	pbmc4k_GRCh38_CR2	pbmc4k_GRCh38_CR7	0.9969646359141655
622	ACGGGCTGTACAGACG-1	pbmc4k_GRCh38_CR3	pbmc4k_GRCh38_CR7	0.997205359878907
623	ACGGGCTGTACAGACG-1	pbmc4k_GRCh38_CR2	pbmc4k_GRCh38_CR3	0.9997107873398599
624	ATTATCCAGGGTCTCC-1	pbmc4k_GRCh38_CR2	pbmc4k_GRCh38_CR7	0.9979173656933656
625	ATTATCCAGGGTCTCC-1	pbmc4k_GRCh38_CR3	pbmc4k_GRCh38_CR7	0.9978255496380392
626	ATTATCCAGGGTCTCC-1	pbmc4k_GRCh38_CR2	pbmc4k_GRCh38_CR3	0.9997540816460797
627	TGCACCTCATAGTAAG-1	pbmc4k_GRCh38_CR2	pbmc4k_GRCh38_CR7	0.9980558680920333
628	TGCACCTCATAGTAAG-1	pbmc4k_GRCh38_CR3	pbmc4k_GRCh38_CR7	0.9982880314475017
629	TGCACCTCATAGTAAG-1	pbmc4k_GRCh38_CR2	pbmc4k_GRCh38_CR3	0.9995507112293958
630	GGTGTTACATGCAATC-1	pbmc4k_GRCh38_CR2	pbmc4k_GRCh38_CR7	0.9977146766238632
631	GGTGTTACATGCAATC-1	pbmc4k_GRCh38_CR3	pbmc4k_GRCh38_CR7	0.9977086264309001
632	GGTGTTACATGCAATC-1	pbmc4k_GRCh38_CR2	pbmc4k_GRCh38_CR3	0.9997218051965295
633	CGTTAGACAGATAATG-1	pbmc4k_GRCh38_CR2	pbmc4k_GRCh38_CR7	0.9976045333889729
634	CGTTAGACAGATAATG-1	pbmc4k_GRCh38_CR3	pbmc4k_GRCh38_CR7	0.9978208910216578
635	CGTTAGACAGATAATG-1	pbmc4k_GRCh38_CR2	pbmc4k_GRCh38_CR3	0.999604108761844
636	CCCAGTTAGTTAGGTA-1	pbmc4k_GRCh38_CR2	pbmc4k_GRCh38_CR7	0.9973895499788262
637	CCCAGTTAGTTAGGTA-1	pbmc4k_GRCh38_CR3	pbmc4k_GRCh38_CR7	0.9974647619248653
638	CCCAGTTAGTTAGGTA-1	pbmc4k_GRCh38_CR2	pbmc4k_GRCh38_CR3	0.9998172357664387
639	TCGGGACAGCGTGAGT-1	pbmc4k_GRCh38_CR2	pbmc4k_GRCh38_CR7	0.9980317103667958
640	TCGGGACAGCGTGAGT-1	pbmc4k_GRCh38_CR3	pbmc4k_GRCh38_CR7	0.9980161944906081
641	TCGGGACAGCGTGAGT-1	pbmc4k_GRCh38_CR2	pbmc4k_GRCh38_CR3	0.9996398199030527
642	GTACGTACATCGGAAG-1	pbmc4k_GRCh38_CR2	pbmc4k_GRCh38_CR7	0.998625209466233
643	GTACGTACATCGGAAG-1	pbmc4k_GRCh38_CR3	pbmc4k_GRCh38_CR7	0.9987076195789463
644	GTACGTACATCGGAAG-1	pbmc4k_GRCh38_CR2	pbmc4k_GRCh38_CR3	0.9996957154984012
645	CCGTTCAGTCACTGGC-1	pbmc4k_GRCh38_CR2	pbmc4k_GRCh38_CR7	0.9979562077071586
646	CCGTTCAGTCACTGGC-1	pbmc4k_GRCh38_CR3	pbmc4k_GRCh38_CR7	0.9980243242308414
647	CCGTTCAGTCACTGGC-1	pbmc4k_GRCh38_CR2	pbmc4k_GRCh38_CR3	0.9997004554996834
648	AGTCTTTCAGCTCGAC-1	pbmc4k_GRCh38_CR2	pbmc4k_GRCh38_CR7	0.9981291750012224
649	AGTCTTTCAGCTCGAC-1	pbmc4k_GRCh38_CR3	pbmc4k_GRCh38_CR7	0.998172408326173
650	AGTCTTTCAGCTCGAC-1	pbmc4k_GRCh38_CR2	pbmc4k_GRCh38_CR3	0.9996878982161829
651	GTATTCTTCTGATACG-1	pbmc4k_GRCh38_CR2	pbmc4k_GRCh38_CR7	0.9976441729159442
652	GTATTCTTCTGATACG-1	pbmc4k_GRCh38_CR3	pbmc4k_GRCh38_CR7	0.9977833423040489
653	GTATTCTTCTGATACG-1	pbmc4k_GRCh38_CR2	pbmc4k_GRCh38_CR3	0.9996920736738742
654	CGAGAAGTCCGTCATC-1	pbmc4k_GRCh38_CR2	pbmc4k_GRCh38_CR7	0.9974080202442844
655	CGAGAAGTCCGTCATC-1	pbmc4k_GRCh38_CR3	pbmc4k_GRCh38_CR7	0.9972949290943208
656	CGAGAAGTCCGTCATC-1	pbmc4k_GRCh38_CR2	pbmc4k_GRCh38_CR3	0.9997169898332391
657	GTCGTAAAGGTGTTAA-1	pbmc4k_GRCh38_CR2	pbmc4k_GRCh38_CR7	0.9976152748329733
658	GTCGTAAAGGTGTTAA-1	pbmc4k_GRCh38_CR3	pbmc4k_GRCh38_CR7	0.9976119097054975
659	GTCGTAAAGGTGTTAA-1	pbmc4k_GRCh38_CR2	pbmc4k_GRCh38_CR3	0.9998155176494932
660	TTAGGCAGTCTTCTCG-1	pbmc4k_GRCh38_CR2	pbmc4k_GRCh38_CR7	0.9976269174418287
661	TTAGGCAGTCTTCTCG-1	pbmc4k_GRCh38_CR3	pbmc4k_GRCh38_CR7	0.9977695051219372
662	TTAGGCAGTCTTCTCG-1	pbmc4k_GRCh38_CR2	pbmc4k_GRCh38_CR3	0.9995815913314838
663	GGGCACTGTGATGTGG-1	pbmc4k_GRCh38_CR2	pbmc4k_GRCh38_CR7	0.998246816916966
664	GGGCACTGTGATGTGG-1	pbmc4k_GRCh38_CR3	pbmc4k_GRCh38_CR7	0.9982023280546246
665	GGGCACTGTGATGTGG-1	pbmc4k_GRCh38_CR2	pbmc4k_GRCh38_CR3	0.9997252182634379
666	AAGGCAGCAAATACAG-1	pbmc4k_GRCh38_CR2	pbmc4k_GRCh38_CR7	0.9979545679841766
667	AAGGCAGCAAATACAG-1	pbmc4k_GRCh38_CR3	pbmc4k_GRCh38_CR7	0.9980790538588415
668	AAGGCAGCAAATACAG-1	pbmc4k_GRCh38_CR2	pbmc4k_GRCh38_CR3	0.9996580298681088
669	GAACGGATCAAGATCC-1	pbmc4k_GRCh38_CR2	pbmc4k_GRCh38_CR7	0.9988606690712126
670	GAACGGATCAAGATCC-1	pbmc4k_GRCh38_CR3	pbmc4k_GRCh38_CR7	0.9988781666315112
671	GAACGGATCAAGATCC-1	pbmc4k_GRCh38_CR2	pbmc4k_GRCh38_CR3	0.999814236189691
672	TACTTACCACTAGTAC-1	pbmc4k_GRCh38_CR2	pbmc4k_GRCh38_CR7	0.9977425174351661
673	TACTTACCACTAGTAC-1	pbmc4k_GRCh38_CR3	pbmc4k_GRCh38_CR7	0.9977373771537936
674	TACTTACCACTAGTAC-1	pbmc4k_GRCh38_CR2	pbmc4k_GRCh38_CR3	0.9997467585753764
675	AATCCAGAGAGACTAT-1	pbmc4k_GRCh38_CR2	pbmc4k_GRCh38_CR7	0.997544396089091
676	AATCCAGAGAGACTAT-1	pbmc4k_GRCh38_CR3	pbmc4k_GRCh38_CR7	0.9976686639131209
677	AATCCAGAGAGACTAT-1	pbmc4k_GRCh38_CR2	pbmc4k_GRCh38_CR3	0.9998425037877896
678	TTAACTCCACTTACGA-1	pbmc4k_GRCh38_CR2	pbmc4k_GRCh38_CR7	0.9978919832160787
679	TTAACTCCACTTACGA-1	pbmc4k_GRCh38_CR3	pbmc4k_GRCh38_CR7	0.9979703432049579
680	TTAACTCCACTTACGA-1	pbmc4k_GRCh38_CR2	pbmc4k_GRCh38_CR3	0.9997946084733149
681	GCATGTAGTTCACGGC-1	pbmc4k_GRCh38_CR2	pbmc4k_GRCh38_CR7	0.9979948608731238
682	GCATGTAGTTCACGGC-1	pbmc4k_GRCh38_CR3	pbmc4k_GRCh38_CR7	0.9980032295421125
683	GCATGTAGTTCACGGC-1	pbmc4k_GRCh38_CR2	pbmc4k_GRCh38_CR3	0.9997767512015807
684	AGCGTCGAGACCGGAT-1	pbmc4k_GRCh38_CR2	pbmc4k_GRCh38_CR7	0.9989854838036231
685	AGCGTCGAGACCGGAT-1	pbmc4k_GRCh38_CR3	pbmc4k_GRCh38_CR7	0.9989569382518224
686	AGCGTCGAGACCGGAT-1	pbmc4k_GRCh38_CR2	pbmc4k_GRCh38_CR3	0.9998719433927118
687	CAGGTGCGTAAATGAC-1	pbmc4k_GRCh38_CR2	pbmc4k_GRCh38_CR7	0.9979187024948611
688	CAGGTGCGTAAATGAC-1	pbmc4k_GRCh38_CR3	pbmc4k_GRCh38_CR7	0.9980497672511466
689	CAGGTGCGTAAATGAC-1	pbmc4k_GRCh38_CR2	pbmc4k_GRCh38_CR3	0.9996843945118415
690	AAAGCAAGTAAACACA-1	pbmc4k_GRCh38_CR2	pbmc4k_GRCh38_CR7	0.9980071373452134
691	AAAGCAAGTAAACACA-1	pbmc4k_GRCh38_CR3	pbmc4k_GRCh38_CR7	0.9980085374685708
692	AAAGCAAGTAAACACA-1	pbmc4k_GRCh38_CR2	pbmc4k_GRCh38_CR3	0.9998185936094309
693	CCCTCCTTCGCATGGC-1	pbmc4k_GRCh38_CR2	pbmc4k_GRCh38_CR7	0.9979486323572931
694	CCCTCCTTCGCATGGC-1	pbmc4k_GRCh38_CR3	pbmc4k_GRCh38_CR7	0.997998566331566
695	CCCTCCTTCGCATGGC-1	pbmc4k_GRCh38_CR2	pbmc4k_GRCh38_CR3	0.9998317213518996
696	CCACCTAGTGAACCTT-1	pbmc4k_GRCh38_CR2	pbmc4k_GRCh38_CR7	0.9975200687365884
697	CCACCTAGTGAACCTT-1	pbmc4k_GRCh38_CR3	pbmc4k_GRCh38_CR7	0.9975911529484847
698	CCACCTAGTGAACCTT-1	pbmc4k_GRCh38_CR2	pbmc4k_GRCh38_CR3	0.9997579330302567
699	AAGGTTCCACGAAACG-1	pbmc4k_GRCh38_CR2	pbmc4k_GRCh38_CR7	0.9980221958015938
700	AAGGTTCCACGAAACG-1	pbmc4k_GRCh38_CR3	pbmc4k_GRCh38_CR7	0.9980434848812507
701	AAGGTTCCACGAAACG-1	pbmc4k_GRCh38_CR2	pbmc4k_GRCh38_CR3	0.9998003586880512
702	GTAACGTTCAGTCCCT-1	pbmc4k_GRCh38_CR2	pbmc4k_GRCh38_CR7	0.9978516332301725
703	GTAACGTTCAGTCCCT-1	pbmc4k_GRCh38_CR3	pbmc4k_GRCh38_CR7	0.99794520890168
704	GTAACGTTCAGTCCCT-1	pbmc4k_GRCh38_CR2	pbmc4k_GRCh38_CR3	0.9996950211719174
705	GATGAGGAGTTGAGTA-1	pbmc4k_GRCh38_CR2	pbmc4k_GRCh38_CR7	0.997531537638211
706	GATGAGGAGTTGAGTA-1	pbmc4k_GRCh38_CR3	pbmc4k_GRCh38_CR7	0.9975756649512931
707	GATGAGGAGTTGAGTA-1	pbmc4k_GRCh38_CR2	pbmc4k_GRCh38_CR3	0.9997048745620983
708	GAATGAAAGCCAGTAG-1	pbmc4k_GRCh38_CR2	pbmc4k_GRCh38_CR7	0.9978337168740672
709	GAATGAAAGCCAGTAG-1	pbmc4k_GRCh38_CR3	pbmc4k_GRCh38_CR7	0.9978518259158762
710	GAATGAAAGCCAGTAG-1	pbmc4k_GRCh38_CR2	pbmc4k_GRCh38_CR3	0.9997145690045516
711	CTCGAGGCAATAACGA-1	pbmc4k_GRCh38_CR2	pbmc4k_GRCh38_CR7	0.9978810275938116
712	CTCGAGGCAATAACGA-1	pbmc4k_GRCh38_CR3	pbmc4k_GRCh38_CR7	0.9979696447698596
713	CTCGAGGCAATAACGA-1	pbmc4k_GRCh38_CR2	pbmc4k_GRCh38_CR3	0.9996967838627028
714	TAGGCATGTGATGCCC-1	pbmc4k_GRCh38_CR2	pbmc4k_GRCh38_CR7	0.9976709774834349
715	TAGGCATGTGATGCCC-1	pbmc4k_GRCh38_CR3	pbmc4k_GRCh38_CR7	0.9977031870137502
716	TAGGCATGTGATGCCC-1	pbmc4k_GRCh38_CR2	pbmc4k_GRCh38_CR3	0.9997032594583337
717	GGGTCTGGTAGCAAAT-1	pbmc4k_GRCh38_CR2	pbmc4k_GRCh38_CR7	0.9982804228317436
718	GGGTCTGGTAGCAAAT-1	pbmc4k_GRCh38_CR3	pbmc4k_GRCh38_CR7	0.9983025305531363
719	GGGTCTGGTAGCAAAT-1	pbmc4k_GRCh38_CR2	pbmc4k_GRCh38_CR3	0.9996888389010365
720	GACGCGTTCCAAGCCG-1	pbmc4k_GRCh38_CR2	pbmc4k_GRCh38_CR7	0.9980217968014564
721	GACGCGTTCCAAGCCG-1	pbmc4k_GRCh38_CR3	pbmc4k_GRCh38_CR7	0.9980004021094938
722	GACGCGTTCCAAGCCG-1	pbmc4k_GRCh38_CR2	pbmc4k_GRCh38_CR3	0.9998033999633097
723	ACTATCTGTTAAGAAC-1	pbmc4k_GRCh38_CR2	pbmc4k_GRCh38_CR7	0.9977845037689456
724	ACTATCTGTTAAGAAC-1	pbmc4k_GRCh38_CR3	pbmc4k_GRCh38_CR7	0.9978341672535618
725	ACTATCTGTTAAGAAC-1	pbmc4k_GRCh38_CR2	pbmc4k_GRCh38_CR3	0.9995726925421191
726	TCTTTCCGTCTGATCA-1	pbmc4k_GRCh38_CR2	pbmc4k_GRCh38_CR7	0.998090520212616
727	TCTTTCCGTCTGATCA-1	pbmc4k_GRCh38_CR3	pbmc4k_GRCh38_CR7	0.9981287243051404
728	TCTTTCCGTCTGATCA-1	pbmc4k_GRCh38_CR2	pbmc4k_GRCh38_CR3	0.9997450959259723
729	TCTGGAATCAGTCAGT-1	pbmc4k_GRCh38_CR2	pbmc4k_GRCh38_CR7	0.9975572339509656
730	TCTGGAATCAGTCAGT-1	pbmc4k_GRCh38_CR3	pbmc4k_GRCh38_CR7	0.9978011443845322
731	TCTGGAATCAGTCAGT-1	pbmc4k_GRCh38_CR2	pbmc4k_GRCh38_CR3	0.9996079941200938
732	CGATTGATCAAACAAG-1	pbmc4k_GRCh38_CR2	pbmc4k_GRCh38_CR7	0.9976164929174232
733	CGATTGATCAAACAAG-1	pbmc4k_GRCh38_CR3	pbmc4k_GRCh38_CR7	0.9976395646549339
734	CGATTGATCAAACAAG-1	pbmc4k_GRCh38_CR2	pbmc4k_GRCh38_CR3	0.9996566799186073
735	ACGAGGACATCAGTCA-1	pbmc4k_GRCh38_CR2	pbmc4k_GRCh38_CR7	0.9982133916980167
736	ACGAGGACATCAGTCA-1	pbmc4k_GRCh38_CR3	pbmc4k_GRCh38_CR7	0.9981857686547162
737	ACGAGGACATCAGTCA-1	pbmc4k_GRCh38_CR2	pbmc4k_GRCh38_CR3	0.9997514408537344
738	ACACTGACAAGTAATG-1	pbmc4k_GRCh38_CR2	pbmc4k_GRCh38_CR7	0.9981595024335663
739	ACACTGACAAGTAATG-1	pbmc4k_GRCh38_CR3	pbmc4k_GRCh38_CR7	0.9982204068741185
740	ACACTGACAAGTAATG-1	pbmc4k_GRCh38_CR2	pbmc4k_GRCh38_CR3	0.9997766309814481
741	ATCATCTGTGACTACT-1	pbmc4k_GRCh38_CR2	pbmc4k_GRCh38_CR7	0.9975089853741241
742	ATCATCTGTGACTACT-1	pbmc4k_GRCh38_CR3	pbmc4k_GRCh38_CR7	0.9974968235430981
743	ATCATCTGTGACTACT-1	pbmc4k_GRCh38_CR2	pbmc4k_GRCh38_CR3	0.9997834892743439
744	GGCCGATAGTCGATAA-1	pbmc4k_GRCh38_CR2	pbmc4k_GRCh38_CR7	0.9979608249628473
745	GGCCGATAGTCGATAA-1	pbmc4k_GRCh38_CR3	pbmc4k_GRCh38_CR7	0.9980396059954671
746	GGCCGATAGTCGATAA-1	pbmc4k_GRCh38_CR2	pbmc4k_GRCh38_CR3	0.9997737697247222
747	ACGTCAAGTAAGAGAG-1	pbmc4k_GRCh38_CR2	pbmc4k_GRCh38_CR7	0.9983461112071522
748	ACGTCAAGTAAGAGAG-1	pbmc4k_GRCh38_CR3	pbmc4k_GRCh38_CR7	0.9985292496934508
749	ACGTCAAGTAAGAGAG-1	pbmc4k_GRCh38_CR2	pbmc4k_GRCh38_CR3	0.9997451126200283
750	TTTACTGGTTATCGGT-1	pbmc4k_GRCh38_CR2	pbmc4k_GRCh38_CR7	0.9981810116265979
751	TTTACTGGTTATCGGT-1	pbmc4k_GRCh38_CR3	pbmc4k_GRCh38_CR7	0.9982383619075418
752	TTTACTGGTTATCGGT-1	pbmc4k_GRCh38_CR2	pbmc4k_GRCh38_CR3	0.9997601594861939
753	CAACCAACAGGGTTAG-1	pbmc4k_GRCh38_CR2	pbmc4k_GRCh38_CR7	0.9975971998977919
754	CAACCAACAGGGTTAG-1	pbmc4k_GRCh38_CR3	pbmc4k_GRCh38_CR7	0.9975723233592767
755	CAACCAACAGGGTTAG-1	pbmc4k_GRCh38_CR2	pbmc4k_GRCh38_CR3	0.9997495939140313
756	ACTTACTTCAGTTCGA-1	pbmc4k_GRCh38_CR2	pbmc4k_GRCh38_CR7	0.9980542728234032
757	ACTTACTTCAGTTCGA-1	pbmc4k_GRCh38_CR3	pbmc4k_GRCh38_CR7	0.9979418360362278
758	ACTTACTTCAGTTCGA-1	pbmc4k_GRCh38_CR2	pbmc4k_GRCh38_CR3	0.9998016416759479
759	TAGTGGTCATCGGACC-1	pbmc4k_GRCh38_CR2	pbmc4k_GRCh38_CR7	0.9985467785529537
760	TAGTGGTCATCGGACC-1	pbmc4k_GRCh38_CR3	pbmc4k_GRCh38_CR7	0.9984856324401172
761	TAGTGGTCATCGGACC-1	pbmc4k_GRCh38_CR2	pbmc4k_GRCh38_CR3	0.9998365424625607
762	CCCAGTTCAAATCCGT-1	pbmc4k_GRCh38_CR2	pbmc4k_GRCh38_CR7	0.9975572286515518
763	CCCAGTTCAAATCCGT-1	pbmc4k_GRCh38_CR3	pbmc4k_GRCh38_CR7	0.9976947247150424
764	CCCAGTTCAAATCCGT-1	pbmc4k_GRCh38_CR2	pbmc4k_GRCh38_CR3	0.9998516719558334
765	CGTCTACGTCTAACGT-1	pbmc4k_GRCh38_CR2	pbmc4k_GRCh38_CR7	0.998080783468865
766	CGTCTACGTCTAACGT-1	pbmc4k_GRCh38_CR3	pbmc4k_GRCh38_CR7	0.9980460891278121
767	CGTCTACGTCTAACGT-1	pbmc4k_GRCh38_CR2	pbmc4k_GRCh38_CR3	0.9997722274770876
768	CGGTTAACAAGTCTAC-1	pbmc4k_GRCh38_CR2	pbmc4k_GRCh38_CR7	0.9977770433792718
769	CGGTTAACAAGTCTAC-1	pbmc4k_GRCh38_CR3	pbmc4k_GRCh38_CR7	0.9978419343195852
770	CGGTTAACAAGTCTAC-1	pbmc4k_GRCh38_CR2	pbmc4k_GRCh38_CR3	0.999787535618557
771	AGTGGGACACTTCTGC-1	pbmc4k_GRCh38_CR2	pbmc4k_GRCh38_CR7	0.9983787426042261
772	AGTGGGACACTTCTGC-1	pbmc4k_GRCh38_CR3	pbmc4k_GRCh38_CR7	0.9984453481647323
773	AGTGGGACACTTCTGC-1	pbmc4k_GRCh38_CR2	pbmc4k_GRCh38_CR3	0.9997486885738204
774	AATCGGTCAGGACCCT-1	pbmc4k_GRCh38_CR2	pbmc4k_GRCh38_CR7	0.9979356339776015
775	AATCGGTCAGGACCCT-1	pbmc4k_GRCh38_CR3	pbmc4k_GRCh38_CR7	0.9979998155584563
776	AATCGGTCAGGACCCT-1	pbmc4k_GRCh38_CR2	pbmc4k_GRCh38_CR3	0.9996748872362895
777	AGAGCTTTCAGTCAGT-1	pbmc4k_GRCh38_CR2	pbmc4k_GRCh38_CR7	0.9980137352957363
778	AGAGCTTTCAGTCAGT-1	pbmc4k_GRCh38_CR3	pbmc4k_GRCh38_CR7	0.9980847778577909
779	AGAGCTTTCAGTCAGT-1	pbmc4k_GRCh38_CR2	pbmc4k_GRCh38_CR3	0.9997132955715995
780	CTGTTTACAGATGAGC-1	pbmc4k_GRCh38_CR2	pbmc4k_GRCh38_CR7	0.9974459489542584
781	CTGTTTACAGATGAGC-1	pbmc4k_GRCh38_CR3	pbmc4k_GRCh38_CR7	0.9974827163337179
782	CTGTTTACAGATGAGC-1	pbmc4k_GRCh38_CR2	pbmc4k_GRCh38_CR3	0.9997700582626021
783	AACTCTTGTTACGCGC-1	pbmc4k_GRCh38_CR2	pbmc4k_GRCh38_CR7	0.9979606780593434
784	AACTCTTGTTACGCGC-1	pbmc4k_GRCh38_CR3	pbmc4k_GRCh38_CR7	0.9980210200700997
785	AACTCTTGTTACGCGC-1	pbmc4k_GRCh38_CR2	pbmc4k_GRCh38_CR3	0.999787281269849
786	CAGATCAAGCAATCTC-1	pbmc4k_GRCh38_CR2	pbmc4k_GRCh38_CR7	0.9975860166001843
787	CAGATCAAGCAATCTC-1	pbmc4k_GRCh38_CR3	pbmc4k_GRCh38_CR7	0.9977563088059732
788	CAGATCAAGCAATCTC-1	pbmc4k_GRCh38_CR2	pbmc4k_GRCh38_CR3	0.999729630127325
789	TCTATTGAGCTAGTCT-1	pbmc4k_GRCh38_CR2	pbmc4k_GRCh38_CR7	0.997273781591055
790	TCTATTGAGCTAGTCT-1	pbmc4k_GRCh38_CR3	pbmc4k_GRCh38_CR7	0.9973814153512008
791	TCTATTGAGCTAGTCT-1	pbmc4k_GRCh38_CR2	pbmc4k_GRCh38_CR3	0.9996309057354034
792	AGCGGTCTCCGAATGT-1	pbmc4k_GRCh38_CR2	pbmc4k_GRCh38_CR7	0.9978890604514848
793	AGCGGTCTCCGAATGT-1	pbmc4k_GRCh38_CR3	pbmc4k_GRCh38_CR7	0.9981066403191384
794	AGCGGTCTCCGAATGT-1	pbmc4k_GRCh38_CR2	pbmc4k_GRCh38_CR3	0.9996759567149683
795	TTGACTTAGATGGGTC-1	pbmc4k_GRCh38_CR2	pbmc4k_GRCh38_CR7	0.9973245751194993
796	TTGACTTAGATGGGTC-1	pbmc4k_GRCh38_CR3	pbmc4k_GRCh38_CR7	0.9974393480957819
797	TTGACTTAGATGGGTC-1	pbmc4k_GRCh38_CR2	pbmc4k_GRCh38_CR3	0.9997533210490696
798	CAGATCAGTAAGTAGT-1	pbmc4k_GRCh38_CR2	pbmc4k_GRCh38_CR7	0.9975671500741778
799	CAGATCAGTAAGTAGT-1	pbmc4k_GRCh38_CR3	pbmc4k_GRCh38_CR7	0.9977178484818188
800	CAGATCAGTAAGTAGT-1	pbmc4k_GRCh38_CR2	pbmc4k_GRCh38_CR3	0.999604546444025
801	TCACGAAAGTATCTCG-1	pbmc4k_GRCh38_CR2	pbmc4k_GRCh38_CR7	0.998215378315991
802	TCACGAAAGTATCTCG-1	pbmc4k_GRCh38_CR3	pbmc4k_GRCh38_CR7	0.9982608631406189
803	TCACGAAAGTATCTCG-1	pbmc4k_GRCh38_CR2	pbmc4k_GRCh38_CR3	0.9997448920590198
804	GGATGTTGTATCGCAT-1	pbmc4k_GRCh38_CR2	pbmc4k_GRCh38_CR7	0.9982855784370118
805	GGATGTTGTATCGCAT-1	pbmc4k_GRCh38_CR3	pbmc4k_GRCh38_CR7	0.9984318352041479
806	GGATGTTGTATCGCAT-1	pbmc4k_GRCh38_CR2	pbmc4k_GRCh38_CR3	0.9996988483869038
807	TCACAAGGTCCAACTA-1	pbmc4k_GRCh38_CR2	pbmc4k_GRCh38_CR7	0.9978627529142973
808	TCACAAGGTCCAACTA-1	pbmc4k_GRCh38_CR3	pbmc4k_GRCh38_CR7	0.9979635672355304
809	TCACAAGGTCCAACTA-1	pbmc4k_GRCh38_CR2	pbmc4k_GRCh38_CR3	0.9997489329711153
810	CTACATTAGACTTGAA-1	pbmc4k_GRCh38_CR2	pbmc4k_GRCh38_CR7	0.9982187492288843
811	CTACATTAGACTTGAA-1	pbmc4k_GRCh38_CR3	pbmc4k_GRCh38_CR7	0.9983303992797058
812	CTACATTAGACTTGAA-1	pbmc4k_GRCh38_CR2	pbmc4k_GRCh38_CR3	0.9997740181773423
813	GCTTGAATCTTGAGGT-1	pbmc4k_GRCh38_CR2	pbmc4k_GRCh38_CR7	0.9978330348768715
814	GCTTGAATCTTGAGGT-1	pbmc4k_GRCh38_CR3	pbmc4k_GRCh38_CR7	0.9979800664603599
815	GCTTGAATCTTGAGGT-1	pbmc4k_GRCh38_CR2	pbmc4k_GRCh38_CR3	0.9997769688490579
816	AAGGTTCTCTACTATC-1	pbmc4k_GRCh38_CR2	pbmc4k_GRCh38_CR7	0.9971203698266736
817	AAGGTTCTCTACTATC-1	pbmc4k_GRCh38_CR3	pbmc4k_GRCh38_CR7	0.9970780348896139
818	AAGGTTCTCTACTATC-1	pbmc4k_GRCh38_CR2	pbmc4k_GRCh38_CR3	0.9998511133403594
819	CGATGTATCGGCGCTA-1	pbmc4k_GRCh38_CR2	pbmc4k_GRCh38_CR7	0.9979396909773227
820	CGATGTATCGGCGCTA-1	pbmc4k_GRCh38_CR3	pbmc4k_GRCh38_CR7	0.9980233054707808
821	CGATGTATCGGCGCTA-1	pbmc4k_GRCh38_CR2	pbmc4k_GRCh38_CR3	0.9996914163791136
822	GCGCAGTCATTTGCCC-1	pbmc4k_GRCh38_CR2	pbmc4k_GRCh38_CR7	0.9979336597808832
823	GCGCAGTCATTTGCCC-1	pbmc4k_GRCh38_CR3	pbmc4k_GRCh38_CR7	0.997944651594036
824	GCGCAGTCATTTGCCC-1	pbmc4k_GRCh38_CR2	pbmc4k_GRCh38_CR3	0.999800103410406
825	ATGTGTGGTCCCTACT-1	pbmc4k_GRCh38_CR2	pbmc4k_GRCh38_CR7	0.9982377122731187
826	ATGTGTGGTCCCTACT-1	pbmc4k_GRCh38_CR3	pbmc4k_GRCh38_CR7	0.9983300470129134
827	ATGTGTGGTCCCTACT-1	pbmc4k_GRCh38_CR2	pbmc4k_GRCh38_CR3	0.9996871386645725
828	CCGGTAGAGCTGCAAG-1	pbmc4k_GRCh38_CR2	pbmc4k_GRCh38_CR7	0.9978727828117049
829	CCGGTAGAGCTGCAAG-1	pbmc4k_GRCh38_CR3	pbmc4k_GRCh38_CR7	0.998129144133216
830	CCGGTAGAGCTGCAAG-1	pbmc4k_GRCh38_CR2	pbmc4k_GRCh38_CR3	0.9996283364132124
831	GCTTCCACACGAGAGT-1	pbmc4k_GRCh38_CR2	pbmc4k_GRCh38_CR7	0.9977891310560106
832	GCTTCCACACGAGAGT-1	pbmc4k_GRCh38_CR3	pbmc4k_GRCh38_CR7	0.9978211103793925
833	GCTTCCACACGAGAGT-1	pbmc4k_GRCh38_CR2	pbmc4k_GRCh38_CR3	0.999723510465263
834	ACTGAGTGTCATACTG-1	pbmc4k_GRCh38_CR2	pbmc4k_GRCh38_CR7	0.9980296710663193
835	ACTGAGTGTCATACTG-1	pbmc4k_GRCh38_CR3	pbmc4k_GRCh38_CR7	0.9980072679112885
836	ACTGAGTGTCATACTG-1	pbmc4k_GRCh38_CR2	pbmc4k_GRCh38_CR3	0.9997971205021182
837	ACGATACGTCGGCATC-1	pbmc4k_GRCh38_CR2	pbmc4k_GRCh38_CR7	0.9980809753850822
838	ACGATACGTCGGCATC-1	pbmc4k_GRCh38_CR3	pbmc4k_GRCh38_CR7	0.9980695178162986
839	ACGATACGTCGGCATC-1	pbmc4k_GRCh38_CR2	pbmc4k_GRCh38_CR3	0.9997465751840731
840	TATTACCAGTGAACAT-1	pbmc4k_GRCh38_CR2	pbmc4k_GRCh38_CR7	0.9972812389721121
841	TATTACCAGTGAACAT-1	pbmc4k_GRCh38_CR3	pbmc4k_GRCh38_CR7	0.9972567917783302
842	TATTACCAGTGAACAT-1	pbmc4k_GRCh38_CR2	pbmc4k_GRCh38_CR3	0.9997437372083308
843	AGAATAGTCCAGATCA-1	pbmc4k_GRCh38_CR2	pbmc4k_GRCh38_CR7	0.9973209589453959
844	AGAATAGTCCAGATCA-1	pbmc4k_GRCh38_CR3	pbmc4k_GRCh38_CR7	0.9974575651883181
845	AGAATAGTCCAGATCA-1	pbmc4k_GRCh38_CR2	pbmc4k_GRCh38_CR3	0.9996926287400687
846	AATCGGTGTCGGATCC-1	pbmc4k_GRCh38_CR2	pbmc4k_GRCh38_CR7	0.9980739977949881
847	AATCGGTGTCGGATCC-1	pbmc4k_GRCh38_CR3	pbmc4k_GRCh38_CR7	0.9980989430317715
848	AATCGGTGTCGGATCC-1	pbmc4k_GRCh38_CR2	pbmc4k_GRCh38_CR3	0.9996844652559296
849	GCAGCCATCATCGCTC-1	pbmc4k_GRCh38_CR2	pbmc4k_GRCh38_CR7	0.9979445520959372
850	GCAGCCATCATCGCTC-1	pbmc4k_GRCh38_CR3	pbmc4k_GRCh38_CR7	0.997994648368408
851	GCAGCCATCATCGCTC-1	pbmc4k_GRCh38_CR2	pbmc4k_GRCh38_CR3	0.9997093161080993
852	AACTCCCTCGTATCAG-1	pbmc4k_GRCh38_CR2	pbmc4k_GRCh38_CR7	0.9975158242602024
853	AACTCCCTCGTATCAG-1	pbmc4k_GRCh38_CR3	pbmc4k_GRCh38_CR7	0.9975739242848072
854	AACTCCCTCGTATCAG-1	pbmc4k_GRCh38_CR2	pbmc4k_GRCh38_CR3	0.9997282357705334
855	TGCGCAGGTCACTTCC-1	pbmc4k_GRCh38_CR2	pbmc4k_GRCh38_CR7	0.9979978321156815
856	TGCGCAGGTCACTTCC-1	pbmc4k_GRCh38_CR3	pbmc4k_GRCh38_CR7	0.9980679881275251
857	TGCGCAGGTCACTTCC-1	pbmc4k_GRCh38_CR2	pbmc4k_GRCh38_CR3	0.9996774049982409
858	GTGTTAGCAAACAACA-1	pbmc4k_GRCh38_CR2	pbmc4k_GRCh38_CR7	0.996884617928845
859	GTGTTAGCAAACAACA-1	pbmc4k_GRCh38_CR3	pbmc4k_GRCh38_CR7	0.9970332810934031
860	GTGTTAGCAAACAACA-1	pbmc4k_GRCh38_CR2	pbmc4k_GRCh38_CR3	0.9997081000258021
861	TACAGTGCAACTGGCC-1	pbmc4k_GRCh38_CR2	pbmc4k_GRCh38_CR7	0.9985934457989736
862	TACAGTGCAACTGGCC-1	pbmc4k_GRCh38_CR3	pbmc4k_GRCh38_CR7	0.9985674773021507
863	TACAGTGCAACTGGCC-1	pbmc4k_GRCh38_CR2	pbmc4k_GRCh38_CR3	0.9998300333861836
864	TGACGGCCAGGGAGAG-1	pbmc4k_GRCh38_CR2	pbmc4k_GRCh38_CR7	0.998603429963715
865	TGACGGCCAGGGAGAG-1	pbmc4k_GRCh38_CR3	pbmc4k_GRCh38_CR7	0.9986164177847383
866	TGACGGCCAGGGAGAG-1	pbmc4k_GRCh38_CR2	pbmc4k_GRCh38_CR3	0.9998065172685247
867	TGAGCATAGTGACTCT-1	pbmc4k_GRCh38_CR2	pbmc4k_GRCh38_CR7	0.9982230503885293
868	TGAGCATAGTGACTCT-1	pbmc4k_GRCh38_CR3	pbmc4k_GRCh38_CR7	0.9983306129595722
869	TGAGCATAGTGACTCT-1	pbmc4k_GRCh38_CR2	pbmc4k_GRCh38_CR3	0.9997984068821437
870	ACGATGTGTCATCGGC-1	pbmc4k_GRCh38_CR2	pbmc4k_GRCh38_CR7	0.9981086589865568
871	ACGATGTGTCATCGGC-1	pbmc4k_GRCh38_CR3	pbmc4k_GRCh38_CR7	0.998097606740875
872	ACGATGTGTCATCGGC-1	pbmc4k_GRCh38_CR2	pbmc4k_GRCh38_CR3	0.99972762599829
873	CCTTTCTTCCACGCAG-1	pbmc4k_GRCh38_CR2	pbmc4k_GRCh38_CR7	0.9975009799828252
874	CCTTTCTTCCACGCAG-1	pbmc4k_GRCh38_CR3	pbmc4k_GRCh38_CR7	0.9975458614622718
875	CCTTTCTTCCACGCAG-1	pbmc4k_GRCh38_CR2	pbmc4k_GRCh38_CR3	0.9998571159956405
876	TCAATCTAGCGCTTAT-1	pbmc4k_GRCh38_CR2	pbmc4k_GRCh38_CR7	0.9981494661527598
877	TCAATCTAGCGCTTAT-1	pbmc4k_GRCh38_CR3	pbmc4k_GRCh38_CR7	0.998185757440586
878	TCAATCTAGCGCTTAT-1	pbmc4k_GRCh38_CR2	pbmc4k_GRCh38_CR3	0.9997705241327397
879	TGATTTCGTTCACCTC-1	pbmc4k_GRCh38_CR2	pbmc4k_GRCh38_CR7	0.9974959582603304
880	TGATTTCGTTCACCTC-1	pbmc4k_GRCh38_CR3	pbmc4k_GRCh38_CR7	0.9975433807753077
881	TGATTTCGTTCACCTC-1	pbmc4k_GRCh38_CR2	pbmc4k_GRCh38_CR3	0.9996876098036116
882	GTCGTAACAATGGAAT-1	pbmc4k_GRCh38_CR2	pbmc4k_GRCh38_CR7	0.99774820585862
883	GTCGTAACAATGGAAT-1	pbmc4k_GRCh38_CR3	pbmc4k_GRCh38_CR7	0.9977500316197713
884	GTCGTAACAATGGAAT-1	pbmc4k_GRCh38_CR2	pbmc4k_GRCh38_CR3	0.9995466957146575
885	CGTTGGGTCTGATACG-1	pbmc4k_GRCh38_CR2	pbmc4k_GRCh38_CR7	0.9980661662260846
886	CGTTGGGTCTGATACG-1	pbmc4k_GRCh38_CR3	pbmc4k_GRCh38_CR7	0.9980752658536596
887	CGTTGGGTCTGATACG-1	pbmc4k_GRCh38_CR2	pbmc4k_GRCh38_CR3	0.9997520879910989
888	TGAAAGAAGCCACTAT-1	pbmc4k_GRCh38_CR2	pbmc4k_GRCh38_CR7	0.9981529297663967
889	TGAAAGAAGCCACTAT-1	pbmc4k_GRCh38_CR3	pbmc4k_GRCh38_CR7	0.9981835851542902
890	TGAAAGAAGCCACTAT-1	pbmc4k_GRCh38_CR2	pbmc4k_GRCh38_CR3	0.999742162421044
891	CGCTTCAAGACTAAGT-1	pbmc4k_GRCh38_CR2	pbmc4k_GRCh38_CR7	0.9975471607954332
892	CGCTTCAAGACTAAGT-1	pbmc4k_GRCh38_CR3	pbmc4k_GRCh38_CR7	0.9976617052483517
893	CGCTTCAAGACTAAGT-1	pbmc4k_GRCh38_CR2	pbmc4k_GRCh38_CR3	0.9997385514419311
894	CGAACATAGCTGAAAT-1	pbmc4k_GRCh38_CR2	pbmc4k_GRCh38_CR7	0.9977823147733756
895	CGAACATAGCTGAAAT-1	pbmc4k_GRCh38_CR3	pbmc4k_GRCh38_CR7	0.9978818513642638
896	CGAACATAGCTGAAAT-1	pbmc4k_GRCh38_CR2	pbmc4k_GRCh38_CR3	0.9997498618287944
897	CTAACTTAGCCGGTAA-1	pbmc4k_GRCh38_CR2	pbmc4k_GRCh38_CR7	0.9972053725369396
898	CTAACTTAGCCGGTAA-1	pbmc4k_GRCh38_CR3	pbmc4k_GRCh38_CR7	0.9972896456389487
899	CTAACTTAGCCGGTAA-1	pbmc4k_GRCh38_CR2	pbmc4k_GRCh38_CR3	0.9997494717165426
900	ATAACGCGTCAGATAA-1	pbmc4k_GRCh38_CR2	pbmc4k_GRCh38_CR7	0.998253651397117
901	ATAACGCGTCAGATAA-1	pbmc4k_GRCh38_CR3	pbmc4k_GRCh38_CR7	0.998327258693707
902	ATAACGCGTCAGATAA-1	pbmc4k_GRCh38_CR2	pbmc4k_GRCh38_CR3	0.9997866123738256
903	GTTCTCGGTCCTGCTT-1	pbmc4k_GRCh38_CR2	pbmc4k_GRCh38_CR7	0.9972728810509389
904	GTTCTCGGTCCTGCTT-1	pbmc4k_GRCh38_CR3	pbmc4k_GRCh38_CR7	0.9973644694147703
905	GTTCTCGGTCCTGCTT-1	pbmc4k_GRCh38_CR2	pbmc4k_GRCh38_CR3	0.9996456738296323
906	CAGAATCGTAATTGGA-1	pbmc4k_GRCh38_CR2	pbmc4k_GRCh38_CR7	0.9982959992645599
907	CAGAATCGTAATTGGA-1	pbmc4k_GRCh38_CR3	pbmc4k_GRCh38_CR7	0.9982669891554933
908	CAGAATCGTAATTGGA-1	pbmc4k_GRCh38_CR2	pbmc4k_GRCh38_CR3	0.9997878324524466
909	TGGCGCAGTCGGCTCA-1	pbmc4k_GRCh38_CR2	pbmc4k_GRCh38_CR7	0.9983652887019543
910	TGGCGCAGTCGGCTCA-1	pbmc4k_GRCh38_CR3	pbmc4k_GRCh38_CR7	0.9985107399910851
911	TGGCGCAGTCGGCTCA-1	pbmc4k_GRCh38_CR2	pbmc4k_GRCh38_CR3	0.9997567184556156
912	GGGAGATTCATAGCAC-1	pbmc4k_GRCh38_CR2	pbmc4k_GRCh38_CR7	0.9982997223704454
913	GGGAGATTCATAGCAC-1	pbmc4k_GRCh38_CR3	pbmc4k_GRCh38_CR7	0.99839465712294
914	GGGAGATTCATAGCAC-1	pbmc4k_GRCh38_CR2	pbmc4k_GRCh38_CR3	0.9997605000121068
915	ATAACGCAGTGTCCAT-1	pbmc4k_GRCh38_CR2	pbmc4k_GRCh38_CR7	0.9983673919838183
916	ATAACGCAGTGTCCAT-1	pbmc4k_GRCh38_CR3	pbmc4k_GRCh38_CR7	0.9986543861532974
917	ATAACGCAGTGTCCAT-1	pbmc4k_GRCh38_CR2	pbmc4k_GRCh38_CR3	0.9996679030029375
918	TGGGAAGTCATCGCTC-1	pbmc4k_GRCh38_CR2	pbmc4k_GRCh38_CR7	0.9979064303947864
919	TGGGAAGTCATCGCTC-1	pbmc4k_GRCh38_CR3	pbmc4k_GRCh38_CR7	0.9980446923614277
920	TGGGAAGTCATCGCTC-1	pbmc4k_GRCh38_CR2	pbmc4k_GRCh38_CR3	0.9996140011048097
921	TCAGCTCTCTTGCCGT-1	pbmc4k_GRCh38_CR2	pbmc4k_GRCh38_CR7	0.9979631890802584
922	TCAGCTCTCTTGCCGT-1	pbmc4k_GRCh38_CR3	pbmc4k_GRCh38_CR7	0.9981329839387774
923	TCAGCTCTCTTGCCGT-1	pbmc4k_GRCh38_CR2	pbmc4k_GRCh38_CR3	0.9995253847730023
924	CACACAAAGCAAATCA-1	pbmc4k_GRCh38_CR2	pbmc4k_GRCh38_CR7	0.9980820066987678
925	CACACAAAGCAAATCA-1	pbmc4k_GRCh38_CR3	pbmc4k_GRCh38_CR7	0.9982004156252039
926	CACACAAAGCAAATCA-1	pbmc4k_GRCh38_CR2	pbmc4k_GRCh38_CR3	0.9996348147863955
927	CAGAGAGGTAAACCTC-1	pbmc4k_GRCh38_CR2	pbmc4k_GRCh38_CR7	0.9981969692672468
928	CAGAGAGGTAAACCTC-1	pbmc4k_GRCh38_CR3	pbmc4k_GRCh38_CR7	0.9981411008659852
929	CAGAGAGGTAAACCTC-1	pbmc4k_GRCh38_CR2	pbmc4k_GRCh38_CR3	0.9996466619383451
930	TGTGGTACACAAGCCC-1	pbmc4k_GRCh38_CR2	pbmc4k_GRCh38_CR7	0.9982513373098668
931	TGTGGTACACAAGCCC-1	pbmc4k_GRCh38_CR3	pbmc4k_GRCh38_CR7	0.9983014101676698
932	TGTGGTACACAAGCCC-1	pbmc4k_GRCh38_CR2	pbmc4k_GRCh38_CR3	0.9996793976546617
933	CAGCATATCATTGCGA-1	pbmc4k_GRCh38_CR2	pbmc4k_GRCh38_CR7	0.9975547456483783
934	CAGCATATCATTGCGA-1	pbmc4k_GRCh38_CR3	pbmc4k_GRCh38_CR7	0.9976659110762617
935	CAGCATATCATTGCGA-1	pbmc4k_GRCh38_CR2	pbmc4k_GRCh38_CR3	0.9995388257066313
936	CTCCTAGTCCGCATCT-1	pbmc4k_GRCh38_CR2	pbmc4k_GRCh38_CR7	0.9975584316269296
937	CTCCTAGTCCGCATCT-1	pbmc4k_GRCh38_CR3	pbmc4k_GRCh38_CR7	0.9975387244087849
938	CTCCTAGTCCGCATCT-1	pbmc4k_GRCh38_CR2	pbmc4k_GRCh38_CR3	0.999764927960698
939	TCGGGACGTTCTGAAC-1	pbmc4k_GRCh38_CR2	pbmc4k_GRCh38_CR7	0.9979036353555458
940	TCGGGACGTTCTGAAC-1	pbmc4k_GRCh38_CR3	pbmc4k_GRCh38_CR7	0.9978977928608102
941	TCGGGACGTTCTGAAC-1	pbmc4k_GRCh38_CR2	pbmc4k_GRCh38_CR3	0.9998009935724022
942	CATGCCTTCGCCCTTA-1	pbmc4k_GRCh38_CR2	pbmc4k_GRCh38_CR7	0.9973959406881606
943	CATGCCTTCGCCCTTA-1	pbmc4k_GRCh38_CR3	pbmc4k_GRCh38_CR7	0.9974771940777758
944	CATGCCTTCGCCCTTA-1	pbmc4k_GRCh38_CR2	pbmc4k_GRCh38_CR3	0.9997784583517513
945	ATAAGAGCATCGGGTC-1	pbmc4k_GRCh38_CR2	pbmc4k_GRCh38_CR7	0.9985507723165716
946	ATAAGAGCATCGGGTC-1	pbmc4k_GRCh38_CR3	pbmc4k_GRCh38_CR7	0.9986693257960768
947	ATAAGAGCATCGGGTC-1	pbmc4k_GRCh38_CR2	pbmc4k_GRCh38_CR3	0.9996630752932616
948	GCAATCAGTAACGTTC-1	pbmc4k_GRCh38_CR2	pbmc4k_GRCh38_CR7	0.9973276064333275
949	GCAATCAGTAACGTTC-1	pbmc4k_GRCh38_CR3	pbmc4k_GRCh38_CR7	0.997149230141112
950	GCAATCAGTAACGTTC-1	pbmc4k_GRCh38_CR2	pbmc4k_GRCh38_CR3	0.9998537922656944
951	CTTAACTAGCTACCTA-1	pbmc4k_GRCh38_CR2	pbmc4k_GRCh38_CR7	0.9977684270898897
952	CTTAACTAGCTACCTA-1	pbmc4k_GRCh38_CR3	pbmc4k_GRCh38_CR7	0.9978301301874399
953	CTTAACTAGCTACCTA-1	pbmc4k_GRCh38_CR2	pbmc4k_GRCh38_CR3	0.9997655291289748
954	CTCTGGTGTAAATGAC-1	pbmc4k_GRCh38_CR2	pbmc4k_GRCh38_CR7	0.9976876750015918
955	CTCTGGTGTAAATGAC-1	pbmc4k_GRCh38_CR3	pbmc4k_GRCh38_CR7	0.9976207197532605
956	CTCTGGTGTAAATGAC-1	pbmc4k_GRCh38_CR2	pbmc4k_GRCh38_CR3	0.9997440476908049
957	ACTGCTCTCCTCATTA-1	pbmc4k_GRCh38_CR2	pbmc4k_GRCh38_CR7	0.9977837335089806
958	ACTGCTCTCCTCATTA-1	pbmc4k_GRCh38_CR3	pbmc4k_GRCh38_CR7	0.9977698423723589
959	ACTGCTCTCCTCATTA-1	pbmc4k_GRCh38_CR2	pbmc4k_GRCh38_CR3	0.9997076008789364
960	CAAGATCTCATCGGAT-1	pbmc4k_GRCh38_CR2	pbmc4k_GRCh38_CR7	0.9982817531584247
961	CAAGATCTCATCGGAT-1	pbmc4k_GRCh38_CR3	pbmc4k_GRCh38_CR7	0.9983156288776853
962	CAAGATCTCATCGGAT-1	pbmc4k_GRCh38_CR2	pbmc4k_GRCh38_CR3	0.9997833562787473
963	ATCCACCAGCGATCCC-1	pbmc4k_GRCh38_CR2	pbmc4k_GRCh38_CR7	0.998472343265289
964	ATCCACCAGCGATCCC-1	pbmc4k_GRCh38_CR3	pbmc4k_GRCh38_CR7	0.9985136194048287
965	ATCCACCAGCGATCCC-1	pbmc4k_GRCh38_CR2	pbmc4k_GRCh38_CR3	0.9997522232228455
966	TTCGGTCGTCGGATCC-1	pbmc4k_GRCh38_CR2	pbmc4k_GRCh38_CR7	0.9969116678294503
967	TTCGGTCGTCGGATCC-1	pbmc4k_GRCh38_CR3	pbmc4k_GRCh38_CR7	0.9969141407737472
968	TTCGGTCGTCGGATCC-1	pbmc4k_GRCh38_CR2	pbmc4k_GRCh38_CR3	0.9996165789844351
969	CGTTAGAGTTAAAGAC-1	pbmc4k_GRCh38_CR2	pbmc4k_GRCh38_CR7	0.9972443557872573
970	CGTTAGAGTTAAAGAC-1	pbmc4k_GRCh38_CR3	pbmc4k_GRCh38_CR7	0.9972646661896278
971	CGTTAGAGTTAAAGAC-1	pbmc4k_GRCh38_CR2	pbmc4k_GRCh38_CR3	0.9997361099706769
972	TCTCTAACATCTCGCT-1	pbmc4k_GRCh38_CR2	pbmc4k_GRCh38_CR7	0.9980601389282768
973	TCTCTAACATCTCGCT-1	pbmc4k_GRCh38_CR3	pbmc4k_GRCh38_CR7	0.9981517122498097
974	TCTCTAACATCTCGCT-1	pbmc4k_GRCh38_CR2	pbmc4k_GRCh38_CR3	0.9997250464736251
975	GCCAAATAGCGATATA-1	pbmc4k_GRCh38_CR2	pbmc4k_GRCh38_CR7	0.9982708573928909
976	GCCAAATAGCGATATA-1	pbmc4k_GRCh38_CR3	pbmc4k_GRCh38_CR7	0.998408362452425
977	GCCAAATAGCGATATA-1	pbmc4k_GRCh38_CR2	pbmc4k_GRCh38_CR3	0.9997686931457912
978	CTTTGCGCATGCTAGT-1	pbmc4k_GRCh38_CR2	pbmc4k_GRCh38_CR7	0.9975786158914323
979	CTTTGCGCATGCTAGT-1	pbmc4k_GRCh38_CR3	pbmc4k_GRCh38_CR7	0.9975302446381044
980	CTTTGCGCATGCTAGT-1	pbmc4k_GRCh38_CR2	pbmc4k_GRCh38_CR3	0.9997171596487388
981	ATCGAGTAGCTCTCGG-1	pbmc4k_GRCh38_CR2	pbmc4k_GRCh38_CR7	0.9982278218127113
982	ATCGAGTAGCTCTCGG-1	pbmc4k_GRCh38_CR3	pbmc4k_GRCh38_CR7	0.9983506980307065
983	ATCGAGTAGCTCTCGG-1	pbmc4k_GRCh38_CR2	pbmc4k_GRCh38_CR3	0.9997900884194346
984	CAAGATCTCACCTCGT-1	pbmc4k_GRCh38_CR2	pbmc4k_GRCh38_CR7	0.9976370021753151
985	CAAGATCTCACCTCGT-1	pbmc4k_GRCh38_CR3	pbmc4k_GRCh38_CR7	0.997783280406689
986	CAAGATCTCACCTCGT-1	pbmc4k_GRCh38_CR2	pbmc4k_GRCh38_CR3	0.9996583359136736
987	TGATTTCGTAGCGTAG-1	pbmc4k_GRCh38_CR2	pbmc4k_GRCh38_CR7	0.9983316265866143
988	TGATTTCGTAGCGTAG-1	pbmc4k_GRCh38_CR3	pbmc4k_GRCh38_CR7	0.9983219996861371
989	TGATTTCGTAGCGTAG-1	pbmc4k_GRCh38_CR2	pbmc4k_GRCh38_CR3	0.9996815438289813
990	TGCGGGTCACAGTCGC-1	pbmc4k_GRCh38_CR2	pbmc4k_GRCh38_CR7	0.9979312505316452
991	TGCGGGTCACAGTCGC-1	pbmc4k_GRCh38_CR3	pbmc4k_GRCh38_CR7	0.9978419923108055
992	TGCGGGTCACAGTCGC-1	pbmc4k_GRCh38_CR2	pbmc4k_GRCh38_CR3	0.9997806088148946
993	TACACGACATATACGC-1	pbmc4k_GRCh38_CR2	pbmc4k_GRCh38_CR7	0.9981514193011644
994	TACACGACATATACGC-1	pbmc4k_GRCh38_CR3	pbmc4k_GRCh38_CR7	0.9980692119533572
995	TACACGACATATACGC-1	pbmc4k_GRCh38_CR2	pbmc4k_GRCh38_CR3	0.9998336029455103
996	GCGCCAATCATCACCC-1	pbmc4k_GRCh38_CR2	pbmc4k_GRCh38_CR7	0.9979270393466242
997	GCGCCAATCATCACCC-1	pbmc4k_GRCh38_CR3	pbmc4k_GRCh38_CR7	0.9979819401889205
998	GCGCCAATCATCACCC-1	pbmc4k_GRCh38_CR2	pbmc4k_GRCh38_CR3	0.9998062234839131
999	ACGCAGCTCTCGAGTA-1	pbmc4k_GRCh38_CR2	pbmc4k_GRCh38_CR7	0.9976425915192655
1000	ACGCAGCTCTCGAGTA-1	pbmc4k_GRCh38_CR3	pbmc4k_GRCh38_CR7	0.9976529400881815
1001	ACGCAGCTCTCGAGTA-1	pbmc4k_GRCh38_CR2	pbmc4k_GRCh38_CR3	0.9996955187687182
1002	CGTAGCGCAAAGTCAA-1	pbmc4k_GRCh38_CR2	pbmc4k_GRCh38_CR7	0.9980385361161587
1003	CGTAGCGCAAAGTCAA-1	pbmc4k_GRCh38_CR3	pbmc4k_GRCh38_CR7	0.9979936430406656
1004	CGTAGCGCAAAGTCAA-1	pbmc4k_GRCh38_CR2	pbmc4k_GRCh38_CR3	0.9998119723283484
1005	ATGGGAGGTAAACCTC-1	pbmc4k_GRCh38_CR2	pbmc4k_GRCh38_CR7	0.9980469758890886
1006	ATGGGAGGTAAACCTC-1	pbmc4k_GRCh38_CR3	pbmc4k_GRCh38_CR7	0.9980554425342943
1007	ATGGGAGGTAAACCTC-1	pbmc4k_GRCh38_CR2	pbmc4k_GRCh38_CR3	0.9998192715626201
1008	GAACCTACATGGGAAC-1	pbmc4k_GRCh38_CR2	pbmc4k_GRCh38_CR7	0.9979100354411691
1009	GAACCTACATGGGAAC-1	pbmc4k_GRCh38_CR3	pbmc4k_GRCh38_CR7	0.9978379323719047
1010	GAACCTACATGGGAAC-1	pbmc4k_GRCh38_CR2	pbmc4k_GRCh38_CR3	0.9996724307681722
1011	TCGTAGACATTCCTGC-1	pbmc4k_GRCh38_CR2	pbmc4k_GRCh38_CR7	0.9985411104138665
1012	TCGTAGACATTCCTGC-1	pbmc4k_GRCh38_CR3	pbmc4k_GRCh38_CR7	0.9985289170079167
1013	TCGTAGACATTCCTGC-1	pbmc4k_GRCh38_CR2	pbmc4k_GRCh38_CR3	0.9998381590470581
1014	CTGATAGTCGAATGGG-1	pbmc4k_GRCh38_CR2	pbmc4k_GRCh38_CR7	0.9982308636316166
1015	CTGATAGTCGAATGGG-1	pbmc4k_GRCh38_CR3	pbmc4k_GRCh38_CR7	0.9983062098535973
1016	CTGATAGTCGAATGGG-1	pbmc4k_GRCh38_CR2	pbmc4k_GRCh38_CR3	0.9997647448741269
1017	CCTACACGTCTCAACA-1	pbmc4k_GRCh38_CR2	pbmc4k_GRCh38_CR7	0.9978865598671675
1018	CCTACACGTCTCAACA-1	pbmc4k_GRCh38_CR3	pbmc4k_GRCh38_CR7	0.9980451172849574
1019	CCTACACGTCTCAACA-1	pbmc4k_GRCh38_CR2	pbmc4k_GRCh38_CR3	0.9997648438896418
1020	GACCAATTCCTAGAAC-1	pbmc4k_GRCh38_CR2	pbmc4k_GRCh38_CR7	0.9968330880589031
1021	GACCAATTCCTAGAAC-1	pbmc4k_GRCh38_CR3	pbmc4k_GRCh38_CR7	0.9966973394244526
1022	GACCAATTCCTAGAAC-1	pbmc4k_GRCh38_CR2	pbmc4k_GRCh38_CR3	0.9997071286286715
1023	TCTTTCCTCGCGCCAA-1	pbmc4k_GRCh38_CR2	pbmc4k_GRCh38_CR7	0.997925368419511
1024	TCTTTCCTCGCGCCAA-1	pbmc4k_GRCh38_CR3	pbmc4k_GRCh38_CR7	0.9980339682484648
1025	TCTTTCCTCGCGCCAA-1	pbmc4k_GRCh38_CR2	pbmc4k_GRCh38_CR3	0.9997999548471519
1026	CAGGTGCGTGTGGCTC-1	pbmc4k_GRCh38_CR2	pbmc4k_GRCh38_CR7	0.998878033296399
1027	CAGGTGCGTGTGGCTC-1	pbmc4k_GRCh38_CR3	pbmc4k_GRCh38_CR7	0.9989667679382148
1028	CAGGTGCGTGTGGCTC-1	pbmc4k_GRCh38_CR2	pbmc4k_GRCh38_CR3	0.9998203028147903
1029	CTCGGGAAGAAGAAGC-1	pbmc4k_GRCh38_CR2	pbmc4k_GRCh38_CR7	0.998337883668334
1030	CTCGGGAAGAAGAAGC-1	pbmc4k_GRCh38_CR3	pbmc4k_GRCh38_CR7	0.9983808729286692
1031	CTCGGGAAGAAGAAGC-1	pbmc4k_GRCh38_CR2	pbmc4k_GRCh38_CR3	0.9998111190280036
1032	TCAACGACACTTGGAT-1	pbmc4k_GRCh38_CR2	pbmc4k_GRCh38_CR7	0.9975937401194549
1033	TCAACGACACTTGGAT-1	pbmc4k_GRCh38_CR3	pbmc4k_GRCh38_CR7	0.9977451158690572
1034	TCAACGACACTTGGAT-1	pbmc4k_GRCh38_CR2	pbmc4k_GRCh38_CR3	0.9996240914104135
1035	ACTTGTTTCATGTCTT-1	pbmc4k_GRCh38_CR2	pbmc4k_GRCh38_CR7	0.9971579351953809
1036	ACTTGTTTCATGTCTT-1	pbmc4k_GRCh38_CR3	pbmc4k_GRCh38_CR7	0.9971825011008036
1037	ACTTGTTTCATGTCTT-1	pbmc4k_GRCh38_CR2	pbmc4k_GRCh38_CR3	0.9996651345596544
1038	GATGAAACAGTAAGAT-1	pbmc4k_GRCh38_CR2	pbmc4k_GRCh38_CR7	0.9979379271485546
1039	GATGAAACAGTAAGAT-1	pbmc4k_GRCh38_CR3	pbmc4k_GRCh38_CR7	0.9980181345064021
1040	GATGAAACAGTAAGAT-1	pbmc4k_GRCh38_CR2	pbmc4k_GRCh38_CR3	0.999707649694038
1041	GTTCATTCAGGGTTAG-1	pbmc4k_GRCh38_CR2	pbmc4k_GRCh38_CR7	0.9980100139886262
1042	GTTCATTCAGGGTTAG-1	pbmc4k_GRCh38_CR3	pbmc4k_GRCh38_CR7	0.9980070075463469
1043	GTTCATTCAGGGTTAG-1	pbmc4k_GRCh38_CR2	pbmc4k_GRCh38_CR3	0.999774703975059
1044	CAGTAACAGGCCATAG-1	pbmc4k_GRCh38_CR2	pbmc4k_GRCh38_CR7	0.9979398678537958
1045	CAGTAACAGGCCATAG-1	pbmc4k_GRCh38_CR3	pbmc4k_GRCh38_CR7	0.9979520928098011
1046	CAGTAACAGGCCATAG-1	pbmc4k_GRCh38_CR2	pbmc4k_GRCh38_CR3	0.9997960912294015
1047	TTCTCAAGTCTAGCGC-1	pbmc4k_GRCh38_CR2	pbmc4k_GRCh38_CR7	0.9979283672538318
1048	TTCTCAAGTCTAGCGC-1	pbmc4k_GRCh38_CR3	pbmc4k_GRCh38_CR7	0.9981048256380249
1049	TTCTCAAGTCTAGCGC-1	pbmc4k_GRCh38_CR2	pbmc4k_GRCh38_CR3	0.9997062341755836
1050	ACGGCCAAGCGATGAC-1	pbmc4k_GRCh38_CR2	pbmc4k_GRCh38_CR7	0.9984793339116784
1051	ACGGCCAAGCGATGAC-1	pbmc4k_GRCh38_CR3	pbmc4k_GRCh38_CR7	0.9984759020532772
1052	ACGGCCAAGCGATGAC-1	pbmc4k_GRCh38_CR2	pbmc4k_GRCh38_CR3	0.9997962825424609
1053	GCGGGTTGTGAAAGAG-1	pbmc4k_GRCh38_CR2	pbmc4k_GRCh38_CR7	0.9981949445629371
1054	GCGGGTTGTGAAAGAG-1	pbmc4k_GRCh38_CR3	pbmc4k_GRCh38_CR7	0.9980567216034987
1055	GCGGGTTGTGAAAGAG-1	pbmc4k_GRCh38_CR2	pbmc4k_GRCh38_CR3	0.9996946000136009
1056	GACTACATCAGTGCAT-1	pbmc4k_GRCh38_CR2	pbmc4k_GRCh38_CR7	0.9979176519665337
1057	GACTACATCAGTGCAT-1	pbmc4k_GRCh38_CR3	pbmc4k_GRCh38_CR7	0.9980421864992595
1058	GACTACATCAGTGCAT-1	pbmc4k_GRCh38_CR2	pbmc4k_GRCh38_CR3	0.999539719302418
1059	CTCATTACATAGGATA-1	pbmc4k_GRCh38_CR2	pbmc4k_GRCh38_CR7	0.9976405773796134
1060	CTCATTACATAGGATA-1	pbmc4k_GRCh38_CR3	pbmc4k_GRCh38_CR7	0.9976425095901296
1061	CTCATTACATAGGATA-1	pbmc4k_GRCh38_CR2	pbmc4k_GRCh38_CR3	0.9996187323734897
1062	CCACTACAGCTAGTGG-1	pbmc4k_GRCh38_CR2	pbmc4k_GRCh38_CR7	0.9971565401014116
1063	CCACTACAGCTAGTGG-1	pbmc4k_GRCh38_CR3	pbmc4k_GRCh38_CR7	0.9971203065268667
1064	CCACTACAGCTAGTGG-1	pbmc4k_GRCh38_CR2	pbmc4k_GRCh38_CR3	0.9997779225590394
1065	CGATGTATCGGATGGA-1	pbmc4k_GRCh38_CR2	pbmc4k_GRCh38_CR7	0.9981375971931779
1066	CGATGTATCGGATGGA-1	pbmc4k_GRCh38_CR3	pbmc4k_GRCh38_CR7	0.9982667767962109
1067	CGATGTATCGGATGGA-1	pbmc4k_GRCh38_CR2	pbmc4k_GRCh38_CR3	0.9997574783234108
1068	TACTCATCAAGGTGTG-1	pbmc4k_GRCh38_CR2	pbmc4k_GRCh38_CR7	0.9984261420293008
1069	TACTCATCAAGGTGTG-1	pbmc4k_GRCh38_CR3	pbmc4k_GRCh38_CR7	0.9983911622603886
1070	TACTCATCAAGGTGTG-1	pbmc4k_GRCh38_CR2	pbmc4k_GRCh38_CR3	0.9997304298254188
1071	TCGCGTTTCATGGTCA-1	pbmc4k_GRCh38_CR2	pbmc4k_GRCh38_CR7	0.9983264678765705
1072	TCGCGTTTCATGGTCA-1	pbmc4k_GRCh38_CR3	pbmc4k_GRCh38_CR7	0.9983294172541752
1073	TCGCGTTTCATGGTCA-1	pbmc4k_GRCh38_CR2	pbmc4k_GRCh38_CR3	0.9997900985630856
1074	CTAACTTGTACCCAAT-1	pbmc4k_GRCh38_CR2	pbmc4k_GRCh38_CR7	0.9978894624792704
1075	CTAACTTGTACCCAAT-1	pbmc4k_GRCh38_CR3	pbmc4k_GRCh38_CR7	0.997936123691428
1076	CTAACTTGTACCCAAT-1	pbmc4k_GRCh38_CR2	pbmc4k_GRCh38_CR3	0.9997756519495044
1077	CTCGGGATCGAATCCA-1	pbmc4k_GRCh38_CR2	pbmc4k_GRCh38_CR7	0.9980708612940432
1078	CTCGGGATCGAATCCA-1	pbmc4k_GRCh38_CR3	pbmc4k_GRCh38_CR7	0.9981017644151113
1079	CTCGGGATCGAATCCA-1	pbmc4k_GRCh38_CR2	pbmc4k_GRCh38_CR3	0.9997754959526307
1080	AGGCCGTGTCTTGCGG-1	pbmc4k_GRCh38_CR2	pbmc4k_GRCh38_CR7	0.9980448472938561
1081	AGGCCGTGTCTTGCGG-1	pbmc4k_GRCh38_CR3	pbmc4k_GRCh38_CR7	0.9981187329933985
1082	AGGCCGTGTCTTGCGG-1	pbmc4k_GRCh38_CR2	pbmc4k_GRCh38_CR3	0.9997872221168326
1083	TTAGTTCTCGCGATCG-1	pbmc4k_GRCh38_CR2	pbmc4k_GRCh38_CR7	0.9981039876316591
1084	TTAGTTCTCGCGATCG-1	pbmc4k_GRCh38_CR3	pbmc4k_GRCh38_CR7	0.9981425873059669
1085	TTAGTTCTCGCGATCG-1	pbmc4k_GRCh38_CR2	pbmc4k_GRCh38_CR3	0.9997333666788687
1086	CTTCTCTTCGGACAAG-1	pbmc4k_GRCh38_CR2	pbmc4k_GRCh38_CR7	0.9973926421167915
1087	CTTCTCTTCGGACAAG-1	pbmc4k_GRCh38_CR3	pbmc4k_GRCh38_CR7	0.9973824665446483
1088	CTTCTCTTCGGACAAG-1	pbmc4k_GRCh38_CR2	pbmc4k_GRCh38_CR3	0.9997489058400683
1089	ATCTGCCGTACTTGAC-1	pbmc4k_GRCh38_CR2	pbmc4k_GRCh38_CR7	0.9981478352889426
1090	ATCTGCCGTACTTGAC-1	pbmc4k_GRCh38_CR3	pbmc4k_GRCh38_CR7	0.9981865402562571
1091	ATCTGCCGTACTTGAC-1	pbmc4k_GRCh38_CR2	pbmc4k_GRCh38_CR3	0.9997338253046686
1092	GGAACTTTCACTCCTG-1	pbmc4k_GRCh38_CR2	pbmc4k_GRCh38_CR7	0.9972885519604178
1093	GGAACTTTCACTCCTG-1	pbmc4k_GRCh38_CR3	pbmc4k_GRCh38_CR7	0.9974148103266989
1094	GGAACTTTCACTCCTG-1	pbmc4k_GRCh38_CR2	pbmc4k_GRCh38_CR3	0.9997182502186408
1095	TACTTGTTCGCAGGCT-1	pbmc4k_GRCh38_CR2	pbmc4k_GRCh38_CR7	0.9976745580140667
1096	TACTTGTTCGCAGGCT-1	pbmc4k_GRCh38_CR3	pbmc4k_GRCh38_CR7	0.9977285921562722
1097	TACTTGTTCGCAGGCT-1	pbmc4k_GRCh38_CR2	pbmc4k_GRCh38_CR3	0.9996469048968545
1098	TACACGATCTAAGCCA-1	pbmc4k_GRCh38_CR2	pbmc4k_GRCh38_CR7	0.9979073708121348
1099	TACACGATCTAAGCCA-1	pbmc4k_GRCh38_CR3	pbmc4k_GRCh38_CR7	0.998025076515554
1100	TACACGATCTAAGCCA-1	pbmc4k_GRCh38_CR2	pbmc4k_GRCh38_CR3	0.9996870060911859
1101	CCTTACGAGCCAGTTT-1	pbmc4k_GRCh38_CR2	pbmc4k_GRCh38_CR7	0.998186052974252
1102	CCTTACGAGCCAGTTT-1	pbmc4k_GRCh38_CR3	pbmc4k_GRCh38_CR7	0.9981743812474116
1103	CCTTACGAGCCAGTTT-1	pbmc4k_GRCh38_CR2	pbmc4k_GRCh38_CR3	0.9998138259255435
1104	AAAGTAGCACATGACT-1	pbmc4k_GRCh38_CR2	pbmc4k_GRCh38_CR7	0.9975306835637178
1105	AAAGTAGCACATGACT-1	pbmc4k_GRCh38_CR3	pbmc4k_GRCh38_CR7	0.9975126928072988
1106	AAAGTAGCACATGACT-1	pbmc4k_GRCh38_CR2	pbmc4k_GRCh38_CR3	0.9998149021678558
1107	CCCAGTTGTGAACCTT-1	pbmc4k_GRCh38_CR2	pbmc4k_GRCh38_CR7	0.9976049627219145
1108	CCCAGTTGTGAACCTT-1	pbmc4k_GRCh38_CR3	pbmc4k_GRCh38_CR7	0.9977928238741465
1109	CCCAGTTGTGAACCTT-1	pbmc4k_GRCh38_CR2	pbmc4k_GRCh38_CR3	0.9997852726250559
1110	CTAACTTGTAAGGGCT-1	pbmc4k_GRCh38_CR2	pbmc4k_GRCh38_CR7	0.998259562781692
1111	CTAACTTGTAAGGGCT-1	pbmc4k_GRCh38_CR3	pbmc4k_GRCh38_CR7	0.9981800197430312
1112	CTAACTTGTAAGGGCT-1	pbmc4k_GRCh38_CR2	pbmc4k_GRCh38_CR3	0.9998608314168603
1113	ACTTTCATCTGCGACG-1	pbmc4k_GRCh38_CR2	pbmc4k_GRCh38_CR7	0.9980860131648935
1114	ACTTTCATCTGCGACG-1	pbmc4k_GRCh38_CR3	pbmc4k_GRCh38_CR7	0.9981608190912289
1115	ACTTTCATCTGCGACG-1	pbmc4k_GRCh38_CR2	pbmc4k_GRCh38_CR3	0.9997747065345148
1116	GGGTCTGTCTCATTCA-1	pbmc4k_GRCh38_CR2	pbmc4k_GRCh38_CR7	0.9979262782340819
1117	GGGTCTGTCTCATTCA-1	pbmc4k_GRCh38_CR3	pbmc4k_GRCh38_CR7	0.9980542292001767
1118	GGGTCTGTCTCATTCA-1	pbmc4k_GRCh38_CR2	pbmc4k_GRCh38_CR3	0.9997818618540812
1119	CCTCTGAAGCAATCTC-1	pbmc4k_GRCh38_CR2	pbmc4k_GRCh38_CR7	0.9981340367314075
1120	CCTCTGAAGCAATCTC-1	pbmc4k_GRCh38_CR3	pbmc4k_GRCh38_CR7	0.9982908555388503
1121	CCTCTGAAGCAATCTC-1	pbmc4k_GRCh38_CR2	pbmc4k_GRCh38_CR3	0.9996920542077871
1122	TGGCCAGGTGGCTCCA-1	pbmc4k_GRCh38_CR2	pbmc4k_GRCh38_CR7	0.9980128952742923
1123	TGGCCAGGTGGCTCCA-1	pbmc4k_GRCh38_CR3	pbmc4k_GRCh38_CR7	0.9980639500897891
1124	TGGCCAGGTGGCTCCA-1	pbmc4k_GRCh38_CR2	pbmc4k_GRCh38_CR3	0.9997988765250863
1125	AACTGGTGTACATCCA-1	pbmc4k_GRCh38_CR2	pbmc4k_GRCh38_CR7	0.9973468121587904
1126	AACTGGTGTACATCCA-1	pbmc4k_GRCh38_CR3	pbmc4k_GRCh38_CR7	0.9973482872701088
1127	AACTGGTGTACATCCA-1	pbmc4k_GRCh38_CR2	pbmc4k_GRCh38_CR3	0.9997723298856512
1128	TGCTACCTCGAGAACG-1	pbmc4k_GRCh38_CR2	pbmc4k_GRCh38_CR7	0.9976703622229146
1129	TGCTACCTCGAGAACG-1	pbmc4k_GRCh38_CR3	pbmc4k_GRCh38_CR7	0.9978694633900204
1130	TGCTACCTCGAGAACG-1	pbmc4k_GRCh38_CR2	pbmc4k_GRCh38_CR3	0.9996419609669331
1131	CAAGAAAAGCTGCGAA-1	pbmc4k_GRCh38_CR2	pbmc4k_GRCh38_CR7	0.9981725950530449
1132	CAAGAAAAGCTGCGAA-1	pbmc4k_GRCh38_CR3	pbmc4k_GRCh38_CR7	0.9982000762154766
1133	CAAGAAAAGCTGCGAA-1	pbmc4k_GRCh38_CR2	pbmc4k_GRCh38_CR3	0.9997244680414985
1134	GTCACGGCAGATCTGT-1	pbmc4k_GRCh38_CR2	pbmc4k_GRCh38_CR7	0.9977727430472877
1135	GTCACGGCAGATCTGT-1	pbmc4k_GRCh38_CR3	pbmc4k_GRCh38_CR7	0.9978614658973153
1136	GTCACGGCAGATCTGT-1	pbmc4k_GRCh38_CR2	pbmc4k_GRCh38_CR3	0.9996166675277997
1137	ACTGATGTCGGTCTAA-1	pbmc4k_GRCh38_CR2	pbmc4k_GRCh38_CR7	0.9982208588602587
1138	ACTGATGTCGGTCTAA-1	pbmc4k_GRCh38_CR3	pbmc4k_GRCh38_CR7	0.9982666763263871
1139	ACTGATGTCGGTCTAA-1	pbmc4k_GRCh38_CR2	pbmc4k_GRCh38_CR3	0.9998447993845391
1140	GGATTACAGTCAATAG-1	pbmc4k_GRCh38_CR2	pbmc4k_GRCh38_CR7	0.9983298578742177
1141	GGATTACAGTCAATAG-1	pbmc4k_GRCh38_CR3	pbmc4k_GRCh38_CR7	0.9982959655753854
1142	GGATTACAGTCAATAG-1	pbmc4k_GRCh38_CR2	pbmc4k_GRCh38_CR3	0.9997674396822468
1143	CTACACCTCAGCGATT-1	pbmc4k_GRCh38_CR2	pbmc4k_GRCh38_CR7	0.9976945527774114
1144	CTACACCTCAGCGATT-1	pbmc4k_GRCh38_CR3	pbmc4k_GRCh38_CR7	0.9977605362105259
1145	CTACACCTCAGCGATT-1	pbmc4k_GRCh38_CR2	pbmc4k_GRCh38_CR3	0.9996899505007069
1146	TCGAGGCCACACCGCA-1	pbmc4k_GRCh38_CR2	pbmc4k_GRCh38_CR7	0.9979759434922244
1147	TCGAGGCCACACCGCA-1	pbmc4k_GRCh38_CR3	pbmc4k_GRCh38_CR7	0.9980038605381897
1148	TCGAGGCCACACCGCA-1	pbmc4k_GRCh38_CR2	pbmc4k_GRCh38_CR3	0.9997758337920546
1149	CTCGTCACACCTGGTG-1	pbmc4k_GRCh38_CR2	pbmc4k_GRCh38_CR7	0.9978790896233898
1150	CTCGTCACACCTGGTG-1	pbmc4k_GRCh38_CR3	pbmc4k_GRCh38_CR7	0.9979212215744828
1151	CTCGTCACACCTGGTG-1	pbmc4k_GRCh38_CR2	pbmc4k_GRCh38_CR3	0.9998005448131538
1152	AAAGTAGAGTCCATAC-1	pbmc4k_GRCh38_CR2	pbmc4k_GRCh38_CR7	0.997414179672835
1153	AAAGTAGAGTCCATAC-1	pbmc4k_GRCh38_CR3	pbmc4k_GRCh38_CR7	0.9973325800831411
1154	AAAGTAGAGTCCATAC-1	pbmc4k_GRCh38_CR2	pbmc4k_GRCh38_CR3	0.9997727767649619
1155	GGTATTGCAGCCTTGG-1	pbmc4k_GRCh38_CR2	pbmc4k_GRCh38_CR7	0.9982149106390422
1156	GGTATTGCAGCCTTGG-1	pbmc4k_GRCh38_CR3	pbmc4k_GRCh38_CR7	0.9983967812303927
1157	GGTATTGCAGCCTTGG-1	pbmc4k_GRCh38_CR2	pbmc4k_GRCh38_CR3	0.9997188606191484
1158	CAAGGCCAGCGTTCCG-1	pbmc4k_GRCh38_CR2	pbmc4k_GRCh38_CR7	0.9981862997281058
1159	CAAGGCCAGCGTTCCG-1	pbmc4k_GRCh38_CR3	pbmc4k_GRCh38_CR7	0.9984185399563291
1160	CAAGGCCAGCGTTCCG-1	pbmc4k_GRCh38_CR2	pbmc4k_GRCh38_CR3	0.9996812880980354
1161	TGCACCTAGCCACGCT-1	pbmc4k_GRCh38_CR2	pbmc4k_GRCh38_CR7	0.9980652289354386
1162	TGCACCTAGCCACGCT-1	pbmc4k_GRCh38_CR3	pbmc4k_GRCh38_CR7	0.9981489018421426
1163	TGCACCTAGCCACGCT-1	pbmc4k_GRCh38_CR2	pbmc4k_GRCh38_CR3	0.9997479641651792
1164	TGGCGCAAGCAGGCTA-1	pbmc4k_GRCh38_CR2	pbmc4k_GRCh38_CR7	0.9983549683826215
1165	TGGCGCAAGCAGGCTA-1	pbmc4k_GRCh38_CR3	pbmc4k_GRCh38_CR7	0.9983798737104413
1166	TGGCGCAAGCAGGCTA-1	pbmc4k_GRCh38_CR2	pbmc4k_GRCh38_CR3	0.9998224515437822
1167	CGAGCACTCTTTACAC-1	pbmc4k_GRCh38_CR2	pbmc4k_GRCh38_CR7	0.9975273350917764
1168	CGAGCACTCTTTACAC-1	pbmc4k_GRCh38_CR3	pbmc4k_GRCh38_CR7	0.9975838024118678
1169	CGAGCACTCTTTACAC-1	pbmc4k_GRCh38_CR2	pbmc4k_GRCh38_CR3	0.9996729246804464
1170	GCAGTTAAGGGATACC-1	pbmc4k_GRCh38_CR2	pbmc4k_GRCh38_CR7	0.9977065944992385
1171	GCAGTTAAGGGATACC-1	pbmc4k_GRCh38_CR3	pbmc4k_GRCh38_CR7	0.9978321956203449
1172	GCAGTTAAGGGATACC-1	pbmc4k_GRCh38_CR2	pbmc4k_GRCh38_CR3	0.9997526441583733
1173	TCATTTGCACCTGGTG-1	pbmc4k_GRCh38_CR2	pbmc4k_GRCh38_CR7	0.997598769242611
1174	TCATTTGCACCTGGTG-1	pbmc4k_GRCh38_CR3	pbmc4k_GRCh38_CR7	0.9977097919896235
1175	TCATTTGCACCTGGTG-1	pbmc4k_GRCh38_CR2	pbmc4k_GRCh38_CR3	0.9996461308388958
1176	GTATTCTTCTTGCAAG-1	pbmc4k_GRCh38_CR2	pbmc4k_GRCh38_CR7	0.9979778027876816
1177	GTATTCTTCTTGCAAG-1	pbmc4k_GRCh38_CR3	pbmc4k_GRCh38_CR7	0.9981270520757616
1178	GTATTCTTCTTGCAAG-1	pbmc4k_GRCh38_CR2	pbmc4k_GRCh38_CR3	0.9997324365184469
1179	TTAGGCACATGTAGTC-1	pbmc4k_GRCh38_CR2	pbmc4k_GRCh38_CR7	0.9980665090830559
1180	TTAGGCACATGTAGTC-1	pbmc4k_GRCh38_CR3	pbmc4k_GRCh38_CR7	0.9982072439795187
1181	TTAGGCACATGTAGTC-1	pbmc4k_GRCh38_CR2	pbmc4k_GRCh38_CR3	0.9997638054962147
1182	AAGGAGCGTCAAAGCG-1	pbmc4k_GRCh38_CR2	pbmc4k_GRCh38_CR7	0.9984439882004058
1183	AAGGAGCGTCAAAGCG-1	pbmc4k_GRCh38_CR3	pbmc4k_GRCh38_CR7	0.998406658378266
1184	AAGGAGCGTCAAAGCG-1	pbmc4k_GRCh38_CR2	pbmc4k_GRCh38_CR3	0.9997966738407571
1185	ATTATCCGTCTCTCGT-1	pbmc4k_GRCh38_CR2	pbmc4k_GRCh38_CR7	0.9980747610964624
1186	ATTATCCGTCTCTCGT-1	pbmc4k_GRCh38_CR3	pbmc4k_GRCh38_CR7	0.9980369767304972
1187	ATTATCCGTCTCTCGT-1	pbmc4k_GRCh38_CR2	pbmc4k_GRCh38_CR3	0.9998232852956421
1188	TGTTCCGGTCTTTCAT-1	pbmc4k_GRCh38_CR2	pbmc4k_GRCh38_CR7	0.9983368460390843
1189	TGTTCCGGTCTTTCAT-1	pbmc4k_GRCh38_CR3	pbmc4k_GRCh38_CR7	0.9983521406630003
1190	TGTTCCGGTCTTTCAT-1	pbmc4k_GRCh38_CR2	pbmc4k_GRCh38_CR3	0.9997456352696403
1191	ACGGGTCAGCTACCTA-1	pbmc4k_GRCh38_CR2	pbmc4k_GRCh38_CR7	0.9979714379065896
1192	ACGGGTCAGCTACCTA-1	pbmc4k_GRCh38_CR3	pbmc4k_GRCh38_CR7	0.9981033098055864
1193	ACGGGTCAGCTACCTA-1	pbmc4k_GRCh38_CR2	pbmc4k_GRCh38_CR3	0.9997158876192324
1194	AGCTCCTTCTTACCGC-1	pbmc4k_GRCh38_CR2	pbmc4k_GRCh38_CR7	0.9978755713873745
1195	AGCTCCTTCTTACCGC-1	pbmc4k_GRCh38_CR3	pbmc4k_GRCh38_CR7	0.9979872921260092
1196	AGCTCCTTCTTACCGC-1	pbmc4k_GRCh38_CR2	pbmc4k_GRCh38_CR3	0.999708379976737
1197	GTCACAAAGTGTTAGA-1	pbmc4k_GRCh38_CR2	pbmc4k_GRCh38_CR7	0.9979584257995963
1198	GTCACAAAGTGTTAGA-1	pbmc4k_GRCh38_CR3	pbmc4k_GRCh38_CR7	0.9981136947090135
1199	GTCACAAAGTGTTAGA-1	pbmc4k_GRCh38_CR2	pbmc4k_GRCh38_CR3	0.9996374380455755
1200	CCGTGGACAGTTCATG-1	pbmc4k_GRCh38_CR2	pbmc4k_GRCh38_CR7	0.9979140977967385
1201	CCGTGGACAGTTCATG-1	pbmc4k_GRCh38_CR3	pbmc4k_GRCh38_CR7	0.9980315206346259
1202	CCGTGGACAGTTCATG-1	pbmc4k_GRCh38_CR2	pbmc4k_GRCh38_CR3	0.9996988083154122
1203	TATCTCATCGACCAGC-1	pbmc4k_GRCh38_CR2	pbmc4k_GRCh38_CR7	0.9981307353173278
1204	TATCTCATCGACCAGC-1	pbmc4k_GRCh38_CR3	pbmc4k_GRCh38_CR7	0.9981108362312917
1205	TATCTCATCGACCAGC-1	pbmc4k_GRCh38_CR2	pbmc4k_GRCh38_CR3	0.999765394497252
1206	GCGGGTTCAATAAGCA-1	pbmc4k_GRCh38_CR2	pbmc4k_GRCh38_CR7	0.9978254287321588
1207	GCGGGTTCAATAAGCA-1	pbmc4k_GRCh38_CR3	pbmc4k_GRCh38_CR7	0.9978454753193263
1208	GCGGGTTCAATAAGCA-1	pbmc4k_GRCh38_CR2	pbmc4k_GRCh38_CR3	0.9997925209804278
1209	AAAGATGTCTGGTTCC-1	pbmc4k_GRCh38_CR2	pbmc4k_GRCh38_CR7	0.9977714684576938
1210	AAAGATGTCTGGTTCC-1	pbmc4k_GRCh38_CR3	pbmc4k_GRCh38_CR7	0.9978820094607413
1211	AAAGATGTCTGGTTCC-1	pbmc4k_GRCh38_CR2	pbmc4k_GRCh38_CR3	0.9997733277728394
1212	GTTCGGGGTTAAGTAG-1	pbmc4k_GRCh38_CR2	pbmc4k_GRCh38_CR7	0.9986167675981066
1213	GTTCGGGGTTAAGTAG-1	pbmc4k_GRCh38_CR3	pbmc4k_GRCh38_CR7	0.9987130401455454
1214	GTTCGGGGTTAAGTAG-1	pbmc4k_GRCh38_CR2	pbmc4k_GRCh38_CR3	0.9996707910747931
1215	AGATCTGAGAGATGAG-1	pbmc4k_GRCh38_CR2	pbmc4k_GRCh38_CR7	0.9984796173447954
1216	AGATCTGAGAGATGAG-1	pbmc4k_GRCh38_CR3	pbmc4k_GRCh38_CR7	0.9985939813719399
1217	AGATCTGAGAGATGAG-1	pbmc4k_GRCh38_CR2	pbmc4k_GRCh38_CR3	0.9997485736471864
1218	CTACCCAGTAAGTTCC-1	pbmc4k_GRCh38_CR2	pbmc4k_GRCh38_CR7	0.9977505359300891
1219	CTACCCAGTAAGTTCC-1	pbmc4k_GRCh38_CR3	pbmc4k_GRCh38_CR7	0.9977531594826471
1220	CTACCCAGTAAGTTCC-1	pbmc4k_GRCh38_CR2	pbmc4k_GRCh38_CR3	0.9998494797062752
1221	GGCCGATAGTGCTGCC-1	pbmc4k_GRCh38_CR2	pbmc4k_GRCh38_CR7	0.9984252980431807
1222	GGCCGATAGTGCTGCC-1	pbmc4k_GRCh38_CR3	pbmc4k_GRCh38_CR7	0.9984663410626181
1223	GGCCGATAGTGCTGCC-1	pbmc4k_GRCh38_CR2	pbmc4k_GRCh38_CR3	0.9997947844876903
1224	ACCAGTATCGCCTGAG-1	pbmc4k_GRCh38_CR2	pbmc4k_GRCh38_CR7	0.9982871911739474
1225	ACCAGTATCGCCTGAG-1	pbmc4k_GRCh38_CR3	pbmc4k_GRCh38_CR7	0.9982493324329941
1226	ACCAGTATCGCCTGAG-1	pbmc4k_GRCh38_CR2	pbmc4k_GRCh38_CR3	0.9998345901634249
1227	GCATACACAATTGCTG-1	pbmc4k_GRCh38_CR2	pbmc4k_GRCh38_CR7	0.9980987277377228
1228	GCATACACAATTGCTG-1	pbmc4k_GRCh38_CR3	pbmc4k_GRCh38_CR7	0.9982257225904297
1229	GCATACACAATTGCTG-1	pbmc4k_GRCh38_CR2	pbmc4k_GRCh38_CR3	0.9997348342580931
1230	AGTTGGTAGGACATTA-1	pbmc4k_GRCh38_CR2	pbmc4k_GRCh38_CR7	0.9979934145904014
1231	AGTTGGTAGGACATTA-1	pbmc4k_GRCh38_CR3	pbmc4k_GRCh38_CR7	0.9979471944470445
1232	AGTTGGTAGGACATTA-1	pbmc4k_GRCh38_CR2	pbmc4k_GRCh38_CR3	0.999761600494876
1233	CACATTTGTACCGTAT-1	pbmc4k_GRCh38_CR2	pbmc4k_GRCh38_CR7	0.9978310181337464
1234	CACATTTGTACCGTAT-1	pbmc4k_GRCh38_CR3	pbmc4k_GRCh38_CR7	0.998010751894041
1235	CACATTTGTACCGTAT-1	pbmc4k_GRCh38_CR2	pbmc4k_GRCh38_CR3	0.9997035956697023
1236	TCGGGACAGTGTACGG-1	pbmc4k_GRCh38_CR2	pbmc4k_GRCh38_CR7	0.9982224535659593
1237	TCGGGACAGTGTACGG-1	pbmc4k_GRCh38_CR3	pbmc4k_GRCh38_CR7	0.9982602159496183
1238	TCGGGACAGTGTACGG-1	pbmc4k_GRCh38_CR2	pbmc4k_GRCh38_CR3	0.999739912627599
1239	TAAGAGAGTGCCTGTG-1	pbmc4k_GRCh38_CR2	pbmc4k_GRCh38_CR7	0.9984369839315325
1240	TAAGAGAGTGCCTGTG-1	pbmc4k_GRCh38_CR3	pbmc4k_GRCh38_CR7	0.9986064530473902
1241	TAAGAGAGTGCCTGTG-1	pbmc4k_GRCh38_CR2	pbmc4k_GRCh38_CR3	0.9997810708938683
1242	AGTAGTCTCTGCGTAA-1	pbmc4k_GRCh38_CR2	pbmc4k_GRCh38_CR7	0.9980180478784263
1243	AGTAGTCTCTGCGTAA-1	pbmc4k_GRCh38_CR3	pbmc4k_GRCh38_CR7	0.9979932722603551
1244	AGTAGTCTCTGCGTAA-1	pbmc4k_GRCh38_CR2	pbmc4k_GRCh38_CR3	0.9998151868525157
1245	CGTTAGACAACGATCT-1	pbmc4k_GRCh38_CR2	pbmc4k_GRCh38_CR7	0.9983055037691051
1246	CGTTAGACAACGATCT-1	pbmc4k_GRCh38_CR3	pbmc4k_GRCh38_CR7	0.9984084623898211
1247	CGTTAGACAACGATCT-1	pbmc4k_GRCh38_CR2	pbmc4k_GRCh38_CR3	0.9997602581028867
1248	CTTTGCGGTGGACGAT-1	pbmc4k_GRCh38_CR2	pbmc4k_GRCh38_CR7	0.9984705576569738
1249	CTTTGCGGTGGACGAT-1	pbmc4k_GRCh38_CR3	pbmc4k_GRCh38_CR7	0.9985227297802036
1250	CTTTGCGGTGGACGAT-1	pbmc4k_GRCh38_CR2	pbmc4k_GRCh38_CR3	0.999829779002142
1251	ACAGCTAAGCCGATTT-1	pbmc4k_GRCh38_CR2	pbmc4k_GRCh38_CR7	0.9978416111985202
1252	ACAGCTAAGCCGATTT-1	pbmc4k_GRCh38_CR3	pbmc4k_GRCh38_CR7	0.9979636550493539
1253	ACAGCTAAGCCGATTT-1	pbmc4k_GRCh38_CR2	pbmc4k_GRCh38_CR3	0.9997454519505617
1254	CCTAGCTTCCTAGTGA-1	pbmc4k_GRCh38_CR2	pbmc4k_GRCh38_CR7	0.9975284761721718
1255	CCTAGCTTCCTAGTGA-1	pbmc4k_GRCh38_CR3	pbmc4k_GRCh38_CR7	0.9975959074260446
1256	CCTAGCTTCCTAGTGA-1	pbmc4k_GRCh38_CR2	pbmc4k_GRCh38_CR3	0.9997244186378723
1257	CCTCTGAGTGGGTATG-1	pbmc4k_GRCh38_CR2	pbmc4k_GRCh38_CR7	0.9984460870025164
1258	CCTCTGAGTGGGTATG-1	pbmc4k_GRCh38_CR3	pbmc4k_GRCh38_CR7	0.998517828314133
1259	CCTCTGAGTGGGTATG-1	pbmc4k_GRCh38_CR2	pbmc4k_GRCh38_CR3	0.9997449185923177
1260	TATTACCGTACCAGTT-1	pbmc4k_GRCh38_CR2	pbmc4k_GRCh38_CR7	0.9967412227100821
1261	TATTACCGTACCAGTT-1	pbmc4k_GRCh38_CR3	pbmc4k_GRCh38_CR7	0.9967097401744673
1262	TATTACCGTACCAGTT-1	pbmc4k_GRCh38_CR2	pbmc4k_GRCh38_CR3	0.9997038951863496
1263	CAGCGACCAAGCGAGT-1	pbmc4k_GRCh38_CR2	pbmc4k_GRCh38_CR7	0.998372527125044
1264	CAGCGACCAAGCGAGT-1	pbmc4k_GRCh38_CR3	pbmc4k_GRCh38_CR7	0.998367845223729
1265	CAGCGACCAAGCGAGT-1	pbmc4k_GRCh38_CR2	pbmc4k_GRCh38_CR3	0.9998008408286444
1266	TTATGCTCATTTCAGG-1	pbmc4k_GRCh38_CR2	pbmc4k_GRCh38_CR7	0.9978689105032422
1267	TTATGCTCATTTCAGG-1	pbmc4k_GRCh38_CR3	pbmc4k_GRCh38_CR7	0.9978101848045132
1268	TTATGCTCATTTCAGG-1	pbmc4k_GRCh38_CR2	pbmc4k_GRCh38_CR3	0.9997461797189843
1269	AGCTCCTCACATGACT-1	pbmc4k_GRCh38_CR2	pbmc4k_GRCh38_CR7	0.9974152514023416
1270	AGCTCCTCACATGACT-1	pbmc4k_GRCh38_CR3	pbmc4k_GRCh38_CR7	0.9973725607314984
1271	AGCTCCTCACATGACT-1	pbmc4k_GRCh38_CR2	pbmc4k_GRCh38_CR3	0.9998492477322503
1272	CTCTGGTCACGAGAGT-1	pbmc4k_GRCh38_CR2	pbmc4k_GRCh38_CR7	0.9981700175520629
1273	CTCTGGTCACGAGAGT-1	pbmc4k_GRCh38_CR3	pbmc4k_GRCh38_CR7	0.9982569515361618
1274	CTCTGGTCACGAGAGT-1	pbmc4k_GRCh38_CR2	pbmc4k_GRCh38_CR3	0.9997452814726352
1275	GTCCTCATCTATCCTA-1	pbmc4k_GRCh38_CR2	pbmc4k_GRCh38_CR7	0.9972582359110547
1276	GTCCTCATCTATCCTA-1	pbmc4k_GRCh38_CR3	pbmc4k_GRCh38_CR7	0.997199348031915
1277	GTCCTCATCTATCCTA-1	pbmc4k_GRCh38_CR2	pbmc4k_GRCh38_CR3	0.9998230774784534
1278	CCAATCCCAAACCTAC-1	pbmc4k_GRCh38_CR2	pbmc4k_GRCh38_CR7	0.9976708417373762
1279	CCAATCCCAAACCTAC-1	pbmc4k_GRCh38_CR3	pbmc4k_GRCh38_CR7	0.9976766257441825
1280	CCAATCCCAAACCTAC-1	pbmc4k_GRCh38_CR2	pbmc4k_GRCh38_CR3	0.9998344707427573
1281	CAGCTAATCGCTAGCG-1	pbmc4k_GRCh38_CR2	pbmc4k_GRCh38_CR7	0.9977887293056802
1282	CAGCTAATCGCTAGCG-1	pbmc4k_GRCh38_CR3	pbmc4k_GRCh38_CR7	0.9978942957912349
1283	CAGCTAATCGCTAGCG-1	pbmc4k_GRCh38_CR2	pbmc4k_GRCh38_CR3	0.9997507715605134
1284	GGACGTCGTAAATACG-1	pbmc4k_GRCh38_CR2	pbmc4k_GRCh38_CR7	0.9977626699944245
1285	GGACGTCGTAAATACG-1	pbmc4k_GRCh38_CR3	pbmc4k_GRCh38_CR7	0.9976623178317778
1286	GGACGTCGTAAATACG-1	pbmc4k_GRCh38_CR2	pbmc4k_GRCh38_CR3	0.9997109511537375
1287	TTGCCGTTCATCGCTC-1	pbmc4k_GRCh38_CR2	pbmc4k_GRCh38_CR7	0.9980282455720142
1288	TTGCCGTTCATCGCTC-1	pbmc4k_GRCh38_CR3	pbmc4k_GRCh38_CR7	0.9980238129771125
1289	TTGCCGTTCATCGCTC-1	pbmc4k_GRCh38_CR2	pbmc4k_GRCh38_CR3	0.9997723150351746
1290	GTGCTTCCACCACGTG-1	pbmc4k_GRCh38_CR2	pbmc4k_GRCh38_CR7	0.9982697298727529
1291	GTGCTTCCACCACGTG-1	pbmc4k_GRCh38_CR3	pbmc4k_GRCh38_CR7	0.9982780584115517
1292	GTGCTTCCACCACGTG-1	pbmc4k_GRCh38_CR2	pbmc4k_GRCh38_CR3	0.9997643183268442
1293	TCCCGATCATGGATGG-1	pbmc4k_GRCh38_CR2	pbmc4k_GRCh38_CR7	0.9979483176509184
1294	TCCCGATCATGGATGG-1	pbmc4k_GRCh38_CR3	pbmc4k_GRCh38_CR7	0.9980340000892937
1295	TCCCGATCATGGATGG-1	pbmc4k_GRCh38_CR2	pbmc4k_GRCh38_CR3	0.9997998235725176
1296	AAGGAGCGTAGTACCT-1	pbmc4k_GRCh38_CR2	pbmc4k_GRCh38_CR7	0.9978365274021355
1297	AAGGAGCGTAGTACCT-1	pbmc4k_GRCh38_CR3	pbmc4k_GRCh38_CR7	0.9977809043403489
1298	AAGGAGCGTAGTACCT-1	pbmc4k_GRCh38_CR2	pbmc4k_GRCh38_CR3	0.9997739054776706
1299	GCATGTAAGAACTGTA-1	pbmc4k_GRCh38_CR2	pbmc4k_GRCh38_CR7	0.9978829799267053
1300	GCATGTAAGAACTGTA-1	pbmc4k_GRCh38_CR3	pbmc4k_GRCh38_CR7	0.9979012812016943
1301	GCATGTAAGAACTGTA-1	pbmc4k_GRCh38_CR2	pbmc4k_GRCh38_CR3	0.999855377238648
1302	GACTGCGAGGCGCTCT-1	pbmc4k_GRCh38_CR2	pbmc4k_GRCh38_CR7	0.9982408561995676
1303	GACTGCGAGGCGCTCT-1	pbmc4k_GRCh38_CR3	pbmc4k_GRCh38_CR7	0.9983062237988573
1304	GACTGCGAGGCGCTCT-1	pbmc4k_GRCh38_CR2	pbmc4k_GRCh38_CR3	0.9997793088395684
1305	GTCCTCACATCGGGTC-1	pbmc4k_GRCh38_CR2	pbmc4k_GRCh38_CR7	0.9976801174155079
1306	GTCCTCACATCGGGTC-1	pbmc4k_GRCh38_CR3	pbmc4k_GRCh38_CR7	0.9978307129896218
1307	GTCCTCACATCGGGTC-1	pbmc4k_GRCh38_CR2	pbmc4k_GRCh38_CR3	0.9997830041626891
1308	ATTATCCGTAAATGAC-1	pbmc4k_GRCh38_CR2	pbmc4k_GRCh38_CR7	0.9975132843156026
1309	ATTATCCGTAAATGAC-1	pbmc4k_GRCh38_CR3	pbmc4k_GRCh38_CR7	0.9974537119767463
1310	ATTATCCGTAAATGAC-1	pbmc4k_GRCh38_CR2	pbmc4k_GRCh38_CR3	0.9997322861414774
1311	ACTTACTCACTGCCAG-1	pbmc4k_GRCh38_CR2	pbmc4k_GRCh38_CR7	0.9980764226222827
1312	ACTTACTCACTGCCAG-1	pbmc4k_GRCh38_CR3	pbmc4k_GRCh38_CR7	0.9982012933278043
1313	ACTTACTCACTGCCAG-1	pbmc4k_GRCh38_CR2	pbmc4k_GRCh38_CR3	0.9998285487705153
1314	GCTGCGATCGTTGCCT-1	pbmc4k_GRCh38_CR2	pbmc4k_GRCh38_CR7	0.9975980131019494
1315	GCTGCGATCGTTGCCT-1	pbmc4k_GRCh38_CR3	pbmc4k_GRCh38_CR7	0.9977887342543296
1316	GCTGCGATCGTTGCCT-1	pbmc4k_GRCh38_CR2	pbmc4k_GRCh38_CR3	0.9997566530381073
1317	TGAAAGAAGTGAAGAG-1	pbmc4k_GRCh38_CR2	pbmc4k_GRCh38_CR7	0.9980460866749731
1318	TGAAAGAAGTGAAGAG-1	pbmc4k_GRCh38_CR3	pbmc4k_GRCh38_CR7	0.9980881269533936
1319	TGAAAGAAGTGAAGAG-1	pbmc4k_GRCh38_CR2	pbmc4k_GRCh38_CR3	0.9997603399006034
1320	CTGTGCTCAAAGCAAT-1	pbmc4k_GRCh38_CR2	pbmc4k_GRCh38_CR7	0.998153714903073
1321	CTGTGCTCAAAGCAAT-1	pbmc4k_GRCh38_CR3	pbmc4k_GRCh38_CR7	0.9982640156173093
1322	CTGTGCTCAAAGCAAT-1	pbmc4k_GRCh38_CR2	pbmc4k_GRCh38_CR3	0.9997914611632971
1323	CGACTTCCACTTCTGC-1	pbmc4k_GRCh38_CR2	pbmc4k_GRCh38_CR7	0.9976940783267068
1324	CGACTTCCACTTCTGC-1	pbmc4k_GRCh38_CR3	pbmc4k_GRCh38_CR7	0.9976820187363533
1325	CGACTTCCACTTCTGC-1	pbmc4k_GRCh38_CR2	pbmc4k_GRCh38_CR3	0.9997376809525254
1326	TCGGTAAGTCGCATAT-1	pbmc4k_GRCh38_CR2	pbmc4k_GRCh38_CR7	0.9978801388240075
1327	TCGGTAAGTCGCATAT-1	pbmc4k_GRCh38_CR3	pbmc4k_GRCh38_CR7	0.9980912976865365
1328	TCGGTAAGTCGCATAT-1	pbmc4k_GRCh38_CR2	pbmc4k_GRCh38_CR3	0.9997579177931111
1329	CCTACACCAAGCTGGA-1	pbmc4k_GRCh38_CR2	pbmc4k_GRCh38_CR7	0.998098007466032
1330	CCTACACCAAGCTGGA-1	pbmc4k_GRCh38_CR3	pbmc4k_GRCh38_CR7	0.9981916713841654
1331	CCTACACCAAGCTGGA-1	pbmc4k_GRCh38_CR2	pbmc4k_GRCh38_CR3	0.9997510323589709
1332	TGCGCAGGTCGAGTTT-1	pbmc4k_GRCh38_CR2	pbmc4k_GRCh38_CR7	0.9983136285955527
1333	TGCGCAGGTCGAGTTT-1	pbmc4k_GRCh38_CR3	pbmc4k_GRCh38_CR7	0.998432812521725
1334	TGCGCAGGTCGAGTTT-1	pbmc4k_GRCh38_CR2	pbmc4k_GRCh38_CR3	0.9997879136142664
1335	GTTACAGAGGTAGCCA-1	pbmc4k_GRCh38_CR2	pbmc4k_GRCh38_CR7	0.9982727822518006
1336	GTTACAGAGGTAGCCA-1	pbmc4k_GRCh38_CR3	pbmc4k_GRCh38_CR7	0.9982990882807634
1337	GTTACAGAGGTAGCCA-1	pbmc4k_GRCh38_CR2	pbmc4k_GRCh38_CR3	0.9998430668565671
1338	GCGCAACTCTCATTCA-1	pbmc4k_GRCh38_CR2	pbmc4k_GRCh38_CR7	0.998058583587625
1339	GCGCAACTCTCATTCA-1	pbmc4k_GRCh38_CR3	pbmc4k_GRCh38_CR7	0.9981062856782671
1340	GCGCAACTCTCATTCA-1	pbmc4k_GRCh38_CR2	pbmc4k_GRCh38_CR3	0.999722709149256
1341	GGCTGGTAGCGGCTTC-1	pbmc4k_GRCh38_CR2	pbmc4k_GRCh38_CR7	0.998290364146527
1342	GGCTGGTAGCGGCTTC-1	pbmc4k_GRCh38_CR3	pbmc4k_GRCh38_CR7	0.9983045789150153
1343	GGCTGGTAGCGGCTTC-1	pbmc4k_GRCh38_CR2	pbmc4k_GRCh38_CR3	0.9996280076114243
1344	GCTTGAAGTTCCTCCA-1	pbmc4k_GRCh38_CR2	pbmc4k_GRCh38_CR7	0.9975989922914941
1345	GCTTGAAGTTCCTCCA-1	pbmc4k_GRCh38_CR3	pbmc4k_GRCh38_CR7	0.9975467977768888
1346	GCTTGAAGTTCCTCCA-1	pbmc4k_GRCh38_CR2	pbmc4k_GRCh38_CR3	0.9997051595280778
1347	TTCTTAGTCCCATTTA-1	pbmc4k_GRCh38_CR2	pbmc4k_GRCh38_CR7	0.9971133036249203
1348	TTCTTAGTCCCATTTA-1	pbmc4k_GRCh38_CR3	pbmc4k_GRCh38_CR7	0.9970845923796033
1349	TTCTTAGTCCCATTTA-1	pbmc4k_GRCh38_CR2	pbmc4k_GRCh38_CR3	0.9997270104996357
1350	GGCCGATGTTGGTAAA-1	pbmc4k_GRCh38_CR2	pbmc4k_GRCh38_CR7	0.9979329529063086
1351	GGCCGATGTTGGTAAA-1	pbmc4k_GRCh38_CR3	pbmc4k_GRCh38_CR7	0.9979592062323434
1352	GGCCGATGTTGGTAAA-1	pbmc4k_GRCh38_CR2	pbmc4k_GRCh38_CR3	0.9997931214554847
1353	ATCGAGTCAACAACCT-1	pbmc4k_GRCh38_CR2	pbmc4k_GRCh38_CR7	0.9978116644947944
1354	ATCGAGTCAACAACCT-1	pbmc4k_GRCh38_CR3	pbmc4k_GRCh38_CR7	0.9978551210253491
1355	ATCGAGTCAACAACCT-1	pbmc4k_GRCh38_CR2	pbmc4k_GRCh38_CR3	0.9997421274948547
1356	TGGGCGTAGCTATGCT-1	pbmc4k_GRCh38_CR2	pbmc4k_GRCh38_CR7	0.9977438557086592
1357	TGGGCGTAGCTATGCT-1	pbmc4k_GRCh38_CR3	pbmc4k_GRCh38_CR7	0.997679841028468
1358	TGGGCGTAGCTATGCT-1	pbmc4k_GRCh38_CR2	pbmc4k_GRCh38_CR3	0.9997435627126533
1359	GACTAACAGCTGTCTA-1	pbmc4k_GRCh38_CR2	pbmc4k_GRCh38_CR7	0.99809161977634
1360	GACTAACAGCTGTCTA-1	pbmc4k_GRCh38_CR3	pbmc4k_GRCh38_CR7	0.9980569042151003
1361	GACTAACAGCTGTCTA-1	pbmc4k_GRCh38_CR2	pbmc4k_GRCh38_CR3	0.9997195447060685
1362	CTTCTCTGTTACTGAC-1	pbmc4k_GRCh38_CR2	pbmc4k_GRCh38_CR7	0.9975284112334263
1363	CTTCTCTGTTACTGAC-1	pbmc4k_GRCh38_CR3	pbmc4k_GRCh38_CR7	0.9974943887082207
1364	CTTCTCTGTTACTGAC-1	pbmc4k_GRCh38_CR2	pbmc4k_GRCh38_CR3	0.9997797981582699
1365	TAGACCAGTAGGGTAC-1	pbmc4k_GRCh38_CR2	pbmc4k_GRCh38_CR7	0.9980191528756739
1366	TAGACCAGTAGGGTAC-1	pbmc4k_GRCh38_CR3	pbmc4k_GRCh38_CR7	0.9981440504920605
1367	TAGACCAGTAGGGTAC-1	pbmc4k_GRCh38_CR2	pbmc4k_GRCh38_CR3	0.9997349755744386
1368	GCATGCGCAGACGCTC-1	pbmc4k_GRCh38_CR2	pbmc4k_GRCh38_CR7	0.998101026909177
1369	GCATGCGCAGACGCTC-1	pbmc4k_GRCh38_CR3	pbmc4k_GRCh38_CR7	0.9981123616759123
1370	GCATGCGCAGACGCTC-1	pbmc4k_GRCh38_CR2	pbmc4k_GRCh38_CR3	0.9998000170067708
1371	CATCGGGCATTATCTC-1	pbmc4k_GRCh38_CR2	pbmc4k_GRCh38_CR7	0.9977357570906856
1372	CATCGGGCATTATCTC-1	pbmc4k_GRCh38_CR3	pbmc4k_GRCh38_CR7	0.9977332814402537
1373	CATCGGGCATTATCTC-1	pbmc4k_GRCh38_CR2	pbmc4k_GRCh38_CR3	0.9998079219744733
1374	TATTACCCATTGGCGC-1	pbmc4k_GRCh38_CR2	pbmc4k_GRCh38_CR7	0.9982520684019597
1375	TATTACCCATTGGCGC-1	pbmc4k_GRCh38_CR3	pbmc4k_GRCh38_CR7	0.9984097087638095
1376	TATTACCCATTGGCGC-1	pbmc4k_GRCh38_CR2	pbmc4k_GRCh38_CR3	0.9997297112881377
1377	GACGTTAGTACAGTTC-1	pbmc4k_GRCh38_CR2	pbmc4k_GRCh38_CR7	0.9976008322981696
1378	GACGTTAGTACAGTTC-1	pbmc4k_GRCh38_CR3	pbmc4k_GRCh38_CR7	0.9976192735209904
1379	GACGTTAGTACAGTTC-1	pbmc4k_GRCh38_CR2	pbmc4k_GRCh38_CR3	0.999701823801711
1380	CTCGTCAGTGATGATA-1	pbmc4k_GRCh38_CR2	pbmc4k_GRCh38_CR7	0.9977493573393961
1381	CTCGTCAGTGATGATA-1	pbmc4k_GRCh38_CR3	pbmc4k_GRCh38_CR7	0.9978852704675454
1382	CTCGTCAGTGATGATA-1	pbmc4k_GRCh38_CR2	pbmc4k_GRCh38_CR3	0.9996705438046897
1383	GTAGGCCTCCATGAGT-1	pbmc4k_GRCh38_CR2	pbmc4k_GRCh38_CR7	0.9977213541880413
1384	GTAGGCCTCCATGAGT-1	pbmc4k_GRCh38_CR3	pbmc4k_GRCh38_CR7	0.9977195125829892
1385	GTAGGCCTCCATGAGT-1	pbmc4k_GRCh38_CR2	pbmc4k_GRCh38_CR3	0.9997305145066998
1386	TCAGGATGTTGGTAAA-1	pbmc4k_GRCh38_CR2	pbmc4k_GRCh38_CR7	0.9974403121596377
1387	TCAGGATGTTGGTAAA-1	pbmc4k_GRCh38_CR3	pbmc4k_GRCh38_CR7	0.9975342808825435
1388	TCAGGATGTTGGTAAA-1	pbmc4k_GRCh38_CR2	pbmc4k_GRCh38_CR3	0.999685450619994
1389	ACTGAGTTCGAATCCA-1	pbmc4k_GRCh38_CR2	pbmc4k_GRCh38_CR7	0.997564829618878
1390	ACTGAGTTCGAATCCA-1	pbmc4k_GRCh38_CR3	pbmc4k_GRCh38_CR7	0.9976167937863766
1391	ACTGAGTTCGAATCCA-1	pbmc4k_GRCh38_CR2	pbmc4k_GRCh38_CR3	0.9998005682242136
1392	TGTATTCTCGGAGCAA-1	pbmc4k_GRCh38_CR2	pbmc4k_GRCh38_CR7	0.9980372373645676
1393	TGTATTCTCGGAGCAA-1	pbmc4k_GRCh38_CR3	pbmc4k_GRCh38_CR7	0.9980637079163622
1394	TGTATTCTCGGAGCAA-1	pbmc4k_GRCh38_CR2	pbmc4k_GRCh38_CR3	0.9997661211690456
1395	ACACCAAGTAGCGATG-1	pbmc4k_GRCh38_CR2	pbmc4k_GRCh38_CR7	0.9981759803924275
1396	ACACCAAGTAGCGATG-1	pbmc4k_GRCh38_CR3	pbmc4k_GRCh38_CR7	0.9982481377899424
1397	ACACCAAGTAGCGATG-1	pbmc4k_GRCh38_CR2	pbmc4k_GRCh38_CR3	0.9997784759888632
1398	CGCGGTACAAGGTGTG-1	pbmc4k_GRCh38_CR2	pbmc4k_GRCh38_CR7	0.9981984374060029
1399	CGCGGTACAAGGTGTG-1	pbmc4k_GRCh38_CR3	pbmc4k_GRCh38_CR7	0.9981862854357012
1400	CGCGGTACAAGGTGTG-1	pbmc4k_GRCh38_CR2	pbmc4k_GRCh38_CR3	0.9996496597451958
1401	GATGAGGTCCGAATGT-1	pbmc4k_GRCh38_CR2	pbmc4k_GRCh38_CR7	0.9979361393750458
1402	GATGAGGTCCGAATGT-1	pbmc4k_GRCh38_CR3	pbmc4k_GRCh38_CR7	0.9980305004761575
1403	GATGAGGTCCGAATGT-1	pbmc4k_GRCh38_CR2	pbmc4k_GRCh38_CR3	0.9996416490481561
1404	ACCCACTTCGAGAGCA-1	pbmc4k_GRCh38_CR2	pbmc4k_GRCh38_CR7	0.9981371611848416
1405	ACCCACTTCGAGAGCA-1	pbmc4k_GRCh38_CR3	pbmc4k_GRCh38_CR7	0.9982174259196824
1406	ACCCACTTCGAGAGCA-1	pbmc4k_GRCh38_CR2	pbmc4k_GRCh38_CR3	0.9996869498353042
1407	TCACGAACAGGTCGTC-1	pbmc4k_GRCh38_CR2	pbmc4k_GRCh38_CR7	0.9980038483747052
1408	TCACGAACAGGTCGTC-1	pbmc4k_GRCh38_CR3	pbmc4k_GRCh38_CR7	0.9980081267686137
1409	TCACGAACAGGTCGTC-1	pbmc4k_GRCh38_CR2	pbmc4k_GRCh38_CR3	0.9997933480794499
1410	TGCTACCTCGCTTAGA-1	pbmc4k_GRCh38_CR2	pbmc4k_GRCh38_CR7	0.9976939959237217
1411	TGCTACCTCGCTTAGA-1	pbmc4k_GRCh38_CR3	pbmc4k_GRCh38_CR7	0.9978620519703372
1412	TGCTACCTCGCTTAGA-1	pbmc4k_GRCh38_CR2	pbmc4k_GRCh38_CR3	0.9996818410021185
1413	GGCGTGTAGATCCTGT-1	pbmc4k_GRCh38_CR2	pbmc4k_GRCh38_CR7	0.9984249375927583
1414	GGCGTGTAGATCCTGT-1	pbmc4k_GRCh38_CR3	pbmc4k_GRCh38_CR7	0.998610216600821
1415	GGCGTGTAGATCCTGT-1	pbmc4k_GRCh38_CR2	pbmc4k_GRCh38_CR3	0.9997789612205962
1416	CAGAATCCATTGAGCT-1	pbmc4k_GRCh38_CR2	pbmc4k_GRCh38_CR7	0.9978363817597082
1417	CAGAATCCATTGAGCT-1	pbmc4k_GRCh38_CR3	pbmc4k_GRCh38_CR7	0.9979785519275155
1418	CAGAATCCATTGAGCT-1	pbmc4k_GRCh38_CR2	pbmc4k_GRCh38_CR3	0.9996364281687999
1419	ACTTGTTTCCCGACTT-1	pbmc4k_GRCh38_CR2	pbmc4k_GRCh38_CR7	0.9967549971129352
1420	ACTTGTTTCCCGACTT-1	pbmc4k_GRCh38_CR3	pbmc4k_GRCh38_CR7	0.9972267516843069
1421	ACTTGTTTCCCGACTT-1	pbmc4k_GRCh38_CR2	pbmc4k_GRCh38_CR3	0.9996397905534146
1422	CACATAGCACCTGGTG-1	pbmc4k_GRCh38_CR2	pbmc4k_GRCh38_CR7	0.9980182662116597
1423	CACATAGCACCTGGTG-1	pbmc4k_GRCh38_CR3	pbmc4k_GRCh38_CR7	0.9980584841098268
1424	CACATAGCACCTGGTG-1	pbmc4k_GRCh38_CR2	pbmc4k_GRCh38_CR3	0.9997798806662151
1425	AGTGAGGTCTCGGACG-1	pbmc4k_GRCh38_CR2	pbmc4k_GRCh38_CR7	0.9980484503820666
1426	AGTGAGGTCTCGGACG-1	pbmc4k_GRCh38_CR3	pbmc4k_GRCh38_CR7	0.9982352173162954
1427	AGTGAGGTCTCGGACG-1	pbmc4k_GRCh38_CR2	pbmc4k_GRCh38_CR3	0.9997588245492703
1428	TGACTAGTCGCCAAAT-1	pbmc4k_GRCh38_CR2	pbmc4k_GRCh38_CR7	0.9977219548635043
1429	TGACTAGTCGCCAAAT-1	pbmc4k_GRCh38_CR3	pbmc4k_GRCh38_CR7	0.9977769373076089
1430	TGACTAGTCGCCAAAT-1	pbmc4k_GRCh38_CR2	pbmc4k_GRCh38_CR3	0.9996722907800697
1431	CAGAATCAGATGTGGC-1	pbmc4k_GRCh38_CR2	pbmc4k_GRCh38_CR7	0.9981703254469904
1432	CAGAATCAGATGTGGC-1	pbmc4k_GRCh38_CR3	pbmc4k_GRCh38_CR7	0.9982735256894434
1433	CAGAATCAGATGTGGC-1	pbmc4k_GRCh38_CR2	pbmc4k_GRCh38_CR3	0.9997814207460329
1434	CGCTTCAAGTGACTCT-1	pbmc4k_GRCh38_CR2	pbmc4k_GRCh38_CR7	0.998108107070709
1435	CGCTTCAAGTGACTCT-1	pbmc4k_GRCh38_CR3	pbmc4k_GRCh38_CR7	0.998149778703605
1436	CGCTTCAAGTGACTCT-1	pbmc4k_GRCh38_CR2	pbmc4k_GRCh38_CR3	0.9997722530302927
1437	AGTAGTCTCAGGCCCA-1	pbmc4k_GRCh38_CR2	pbmc4k_GRCh38_CR7	0.9979718298736683
1438	AGTAGTCTCAGGCCCA-1	pbmc4k_GRCh38_CR3	pbmc4k_GRCh38_CR7	0.9981524153279562
1439	AGTAGTCTCAGGCCCA-1	pbmc4k_GRCh38_CR2	pbmc4k_GRCh38_CR3	0.9997809735249802
1440	CTCGTACGTAGAGGAA-1	pbmc4k_GRCh38_CR2	pbmc4k_GRCh38_CR7	0.9972713350004324
1441	CTCGTACGTAGAGGAA-1	pbmc4k_GRCh38_CR3	pbmc4k_GRCh38_CR7	0.9974854628129352
1442	CTCGTACGTAGAGGAA-1	pbmc4k_GRCh38_CR2	pbmc4k_GRCh38_CR3	0.9996175989535072
1443	CTGAAGTCACGGTAGA-1	pbmc4k_GRCh38_CR2	pbmc4k_GRCh38_CR7	0.9984339362389898
1444	CTGAAGTCACGGTAGA-1	pbmc4k_GRCh38_CR3	pbmc4k_GRCh38_CR7	0.9985397006888633
1445	CTGAAGTCACGGTAGA-1	pbmc4k_GRCh38_CR2	pbmc4k_GRCh38_CR3	0.9997729273032823
1446	CACAGTAAGGATCGCA-1	pbmc4k_GRCh38_CR2	pbmc4k_GRCh38_CR7	0.9982063888684536
1447	CACAGTAAGGATCGCA-1	pbmc4k_GRCh38_CR3	pbmc4k_GRCh38_CR7	0.9982945239044809
1448	CACAGTAAGGATCGCA-1	pbmc4k_GRCh38_CR2	pbmc4k_GRCh38_CR3	0.9997652488066643
1449	GTATTCTAGGATGGAA-1	pbmc4k_GRCh38_CR2	pbmc4k_GRCh38_CR7	0.9980064486843835
1450	GTATTCTAGGATGGAA-1	pbmc4k_GRCh38_CR3	pbmc4k_GRCh38_CR7	0.9981176450181903
1451	GTATTCTAGGATGGAA-1	pbmc4k_GRCh38_CR2	pbmc4k_GRCh38_CR3	0.9997151557019095
1452	AAGACCTAGAAACGAG-1	pbmc4k_GRCh38_CR2	pbmc4k_GRCh38_CR7	0.9982263937298428
1453	AAGACCTAGAAACGAG-1	pbmc4k_GRCh38_CR3	pbmc4k_GRCh38_CR7	0.9982551054405847
1454	AAGACCTAGAAACGAG-1	pbmc4k_GRCh38_CR2	pbmc4k_GRCh38_CR3	0.9997961805180053
1455	CACATTTTCCAAACAC-1	pbmc4k_GRCh38_CR2	pbmc4k_GRCh38_CR7	0.9973296720199019
1456	CACATTTTCCAAACAC-1	pbmc4k_GRCh38_CR3	pbmc4k_GRCh38_CR7	0.9973757383375477
1457	CACATTTTCCAAACAC-1	pbmc4k_GRCh38_CR2	pbmc4k_GRCh38_CR3	0.9996920189512615
1458	CATATTCAGTCTTGCA-1	pbmc4k_GRCh38_CR2	pbmc4k_GRCh38_CR7	0.9982710390116873
1459	CATATTCAGTCTTGCA-1	pbmc4k_GRCh38_CR3	pbmc4k_GRCh38_CR7	0.9983755372554253
1460	CATATTCAGTCTTGCA-1	pbmc4k_GRCh38_CR2	pbmc4k_GRCh38_CR3	0.9997370927986288
1461	AGAGCTTGTCCGAATT-1	pbmc4k_GRCh38_CR2	pbmc4k_GRCh38_CR7	0.9978796251205905
1462	AGAGCTTGTCCGAATT-1	pbmc4k_GRCh38_CR3	pbmc4k_GRCh38_CR7	0.9980180562266021
1463	AGAGCTTGTCCGAATT-1	pbmc4k_GRCh38_CR2	pbmc4k_GRCh38_CR3	0.999797032848226
1464	ATCGAGTTCATTTGGG-1	pbmc4k_GRCh38_CR2	pbmc4k_GRCh38_CR7	0.9973680639988077
1465	ATCGAGTTCATTTGGG-1	pbmc4k_GRCh38_CR3	pbmc4k_GRCh38_CR7	0.9976090960978993
1466	ATCGAGTTCATTTGGG-1	pbmc4k_GRCh38_CR2	pbmc4k_GRCh38_CR3	0.9997592337481117
1467	CTTGGCTTCTTAGAGC-1	pbmc4k_GRCh38_CR2	pbmc4k_GRCh38_CR7	0.9975622367514508
1468	CTTGGCTTCTTAGAGC-1	pbmc4k_GRCh38_CR3	pbmc4k_GRCh38_CR7	0.9976136171225711
1469	CTTGGCTTCTTAGAGC-1	pbmc4k_GRCh38_CR2	pbmc4k_GRCh38_CR3	0.9998010437261781
1470	TTGACTTTCGTTGCCT-1	pbmc4k_GRCh38_CR2	pbmc4k_GRCh38_CR7	0.9977380496757432
1471	TTGACTTTCGTTGCCT-1	pbmc4k_GRCh38_CR3	pbmc4k_GRCh38_CR7	0.997756068200757
1472	TTGACTTTCGTTGCCT-1	pbmc4k_GRCh38_CR2	pbmc4k_GRCh38_CR3	0.9996943587955996
1473	ATTTCTGCAAGAGTCG-1	pbmc4k_GRCh38_CR2	pbmc4k_GRCh38_CR7	0.9985368680278155
1474	ATTTCTGCAAGAGTCG-1	pbmc4k_GRCh38_CR3	pbmc4k_GRCh38_CR7	0.9986199165590698
1475	ATTTCTGCAAGAGTCG-1	pbmc4k_GRCh38_CR2	pbmc4k_GRCh38_CR3	0.9997635763727333
1476	GCATGATGTTACGCGC-1	pbmc4k_GRCh38_CR2	pbmc4k_GRCh38_CR7	0.9981957648248314
1477	GCATGATGTTACGCGC-1	pbmc4k_GRCh38_CR3	pbmc4k_GRCh38_CR7	0.9982082298727096
1478	GCATGATGTTACGCGC-1	pbmc4k_GRCh38_CR2	pbmc4k_GRCh38_CR3	0.9997898603785937
1479	CAGCAGCGTCTAGCCG-1	pbmc4k_GRCh38_CR2	pbmc4k_GRCh38_CR7	0.9975804494109071
1480	CAGCAGCGTCTAGCCG-1	pbmc4k_GRCh38_CR3	pbmc4k_GRCh38_CR7	0.9975888210331061
1481	CAGCAGCGTCTAGCCG-1	pbmc4k_GRCh38_CR2	pbmc4k_GRCh38_CR3	0.9997597139411436
1482	ACCTTTACAATTGCTG-1	pbmc4k_GRCh38_CR2	pbmc4k_GRCh38_CR7	0.997173895235705
1483	ACCTTTACAATTGCTG-1	pbmc4k_GRCh38_CR3	pbmc4k_GRCh38_CR7	0.9973629019219692
1484	ACCTTTACAATTGCTG-1	pbmc4k_GRCh38_CR2	pbmc4k_GRCh38_CR3	0.9996629457303621
1485	AGCGTATCACGAGAGT-1	pbmc4k_GRCh38_CR2	pbmc4k_GRCh38_CR7	0.9984595764493153
1486	AGCGTATCACGAGAGT-1	pbmc4k_GRCh38_CR3	pbmc4k_GRCh38_CR7	0.9984069779432192
1487	AGCGTATCACGAGAGT-1	pbmc4k_GRCh38_CR2	pbmc4k_GRCh38_CR3	0.999824491538281
1488	CAAGAAACAGTCGATT-1	pbmc4k_GRCh38_CR2	pbmc4k_GRCh38_CR7	0.9979959680526359
1489	CAAGAAACAGTCGATT-1	pbmc4k_GRCh38_CR3	pbmc4k_GRCh38_CR7	0.9981283455616787
1490	CAAGAAACAGTCGATT-1	pbmc4k_GRCh38_CR2	pbmc4k_GRCh38_CR3	0.9997123535392521
1491	GGGAATGGTGTAACGG-1	pbmc4k_GRCh38_CR2	pbmc4k_GRCh38_CR7	0.9986355626674476
1492	GGGAATGGTGTAACGG-1	pbmc4k_GRCh38_CR3	pbmc4k_GRCh38_CR7	0.9987400744895741
1493	GGGAATGGTGTAACGG-1	pbmc4k_GRCh38_CR2	pbmc4k_GRCh38_CR3	0.999686430979688
1494	TTTCCTCAGTTAGGTA-1	pbmc4k_GRCh38_CR2	pbmc4k_GRCh38_CR7	0.9979878295824883
1495	TTTCCTCAGTTAGGTA-1	pbmc4k_GRCh38_CR3	pbmc4k_GRCh38_CR7	0.9979566573183312
1496	TTTCCTCAGTTAGGTA-1	pbmc4k_GRCh38_CR2	pbmc4k_GRCh38_CR3	0.9998493218091263
1497	AGACGTTTCTGGTATG-1	pbmc4k_GRCh38_CR2	pbmc4k_GRCh38_CR7	0.9978771149625413
1498	AGACGTTTCTGGTATG-1	pbmc4k_GRCh38_CR3	pbmc4k_GRCh38_CR7	0.9979383019059626
1499	AGACGTTTCTGGTATG-1	pbmc4k_GRCh38_CR2	pbmc4k_GRCh38_CR3	0.9997070686909955
1500	AGTGGGAGTAGCTAAA-1	pbmc4k_GRCh38_CR2	pbmc4k_GRCh38_CR7	0.9979397087039819
1501	AGTGGGAGTAGCTAAA-1	pbmc4k_GRCh38_CR3	pbmc4k_GRCh38_CR7	0.9982197748127806
1502	AGTGGGAGTAGCTAAA-1	pbmc4k_GRCh38_CR2	pbmc4k_GRCh38_CR3	0.9995608557610328
1503	CAAGATCCACATAACC-1	pbmc4k_GRCh38_CR2	pbmc4k_GRCh38_CR7	0.9979645315094993
1504	CAAGATCCACATAACC-1	pbmc4k_GRCh38_CR3	pbmc4k_GRCh38_CR7	0.9981019229996293
1505	CAAGATCCACATAACC-1	pbmc4k_GRCh38_CR2	pbmc4k_GRCh38_CR3	0.9997880753750964
1506	GAAGCAGGTAAATACG-1	pbmc4k_GRCh38_CR2	pbmc4k_GRCh38_CR7	0.9983374357296234
1507	GAAGCAGGTAAATACG-1	pbmc4k_GRCh38_CR3	pbmc4k_GRCh38_CR7	0.9984214908666292
1508	GAAGCAGGTAAATACG-1	pbmc4k_GRCh38_CR2	pbmc4k_GRCh38_CR3	0.9998080635195772
1509	TCTCATAAGAAACCTA-1	pbmc4k_GRCh38_CR2	pbmc4k_GRCh38_CR7	0.9977494846024949
1510	TCTCATAAGAAACCTA-1	pbmc4k_GRCh38_CR3	pbmc4k_GRCh38_CR7	0.9976130761814317
1511	TCTCATAAGAAACCTA-1	pbmc4k_GRCh38_CR2	pbmc4k_GRCh38_CR3	0.9997137287704071
1512	TTGCGTCTCTCGCTTG-1	pbmc4k_GRCh38_CR2	pbmc4k_GRCh38_CR7	0.9983121994699569
1513	TTGCGTCTCTCGCTTG-1	pbmc4k_GRCh38_CR3	pbmc4k_GRCh38_CR7	0.9983622033526011
1514	TTGCGTCTCTCGCTTG-1	pbmc4k_GRCh38_CR2	pbmc4k_GRCh38_CR3	0.9997906106396272
1515	CATCGAACATCAGTCA-1	pbmc4k_GRCh38_CR2	pbmc4k_GRCh38_CR7	0.9974850105946659
1516	CATCGAACATCAGTCA-1	pbmc4k_GRCh38_CR3	pbmc4k_GRCh38_CR7	0.9976715074747177
1517	CATCGAACATCAGTCA-1	pbmc4k_GRCh38_CR2	pbmc4k_GRCh38_CR3	0.9996126275829833
1518	GAACCTACAGCGAACA-1	pbmc4k_GRCh38_CR2	pbmc4k_GRCh38_CR7	0.9975387247399585
1519	GAACCTACAGCGAACA-1	pbmc4k_GRCh38_CR3	pbmc4k_GRCh38_CR7	0.9975601589310347
1520	GAACCTACAGCGAACA-1	pbmc4k_GRCh38_CR2	pbmc4k_GRCh38_CR3	0.9997802735895027
1521	GTAACGTCACCCATGG-1	pbmc4k_GRCh38_CR2	pbmc4k_GRCh38_CR7	0.9981914433133412
1522	GTAACGTCACCCATGG-1	pbmc4k_GRCh38_CR3	pbmc4k_GRCh38_CR7	0.9982181261488331
1523	GTAACGTCACCCATGG-1	pbmc4k_GRCh38_CR2	pbmc4k_GRCh38_CR3	0.9996167571655666
1524	GTCGGGTCACGTTGGC-1	pbmc4k_GRCh38_CR2	pbmc4k_GRCh38_CR7	0.9985698059258529
1525	GTCGGGTCACGTTGGC-1	pbmc4k_GRCh38_CR3	pbmc4k_GRCh38_CR7	0.9985131057297996
1526	GTCGGGTCACGTTGGC-1	pbmc4k_GRCh38_CR2	pbmc4k_GRCh38_CR3	0.9997241845762442
1527	TACCTATCACGGATAG-1	pbmc4k_GRCh38_CR2	pbmc4k_GRCh38_CR7	0.9978418638170852
1528	TACCTATCACGGATAG-1	pbmc4k_GRCh38_CR3	pbmc4k_GRCh38_CR7	0.9978853236046437
1529	TACCTATCACGGATAG-1	pbmc4k_GRCh38_CR2	pbmc4k_GRCh38_CR3	0.9997063652031745
1530	GTGGGTCTCTGATTCT-1	pbmc4k_GRCh38_CR2	pbmc4k_GRCh38_CR7	0.9979209038641482
1531	GTGGGTCTCTGATTCT-1	pbmc4k_GRCh38_CR3	pbmc4k_GRCh38_CR7	0.9980390847261968
1532	GTGGGTCTCTGATTCT-1	pbmc4k_GRCh38_CR2	pbmc4k_GRCh38_CR3	0.9997518780455951
1533	TCAGGTATCTATGTGG-1	pbmc4k_GRCh38_CR2	pbmc4k_GRCh38_CR7	0.9978104919819576
1534	TCAGGTATCTATGTGG-1	pbmc4k_GRCh38_CR3	pbmc4k_GRCh38_CR7	0.9977835515624615
1535	TCAGGTATCTATGTGG-1	pbmc4k_GRCh38_CR2	pbmc4k_GRCh38_CR3	0.9998163430569755
1536	CCGTTCATCTCGTTTA-1	pbmc4k_GRCh38_CR2	pbmc4k_GRCh38_CR7	0.9971357158177065
1537	CCGTTCATCTCGTTTA-1	pbmc4k_GRCh38_CR3	pbmc4k_GRCh38_CR7	0.997265698954204
1538	CCGTTCATCTCGTTTA-1	pbmc4k_GRCh38_CR2	pbmc4k_GRCh38_CR3	0.9997595774826423
1539	CAGCAGCAGAAGAAGC-1	pbmc4k_GRCh38_CR2	pbmc4k_GRCh38_CR7	0.9978916027905631
1540	CAGCAGCAGAAGAAGC-1	pbmc4k_GRCh38_CR3	pbmc4k_GRCh38_CR7	0.9979724073120194
1541	CAGCAGCAGAAGAAGC-1	pbmc4k_GRCh38_CR2	pbmc4k_GRCh38_CR3	0.9998015502775393
1542	CAGCTGGGTAGTGAAT-1	pbmc4k_GRCh38_CR2	pbmc4k_GRCh38_CR7	0.9980032563969385
1543	CAGCTGGGTAGTGAAT-1	pbmc4k_GRCh38_CR3	pbmc4k_GRCh38_CR7	0.9979577120442654
1544	CAGCTGGGTAGTGAAT-1	pbmc4k_GRCh38_CR2	pbmc4k_GRCh38_CR3	0.9997039109591536
1545	CCATTCGGTTCTGGTA-1	pbmc4k_GRCh38_CR2	pbmc4k_GRCh38_CR7	0.9978805361912967
1546	CCATTCGGTTCTGGTA-1	pbmc4k_GRCh38_CR3	pbmc4k_GRCh38_CR7	0.9978431644553001
1547	CCATTCGGTTCTGGTA-1	pbmc4k_GRCh38_CR2	pbmc4k_GRCh38_CR3	0.9997872338267624
1548	CTGCTGTAGAATCTCC-1	pbmc4k_GRCh38_CR2	pbmc4k_GRCh38_CR7	0.9970557317331319
1549	CTGCTGTAGAATCTCC-1	pbmc4k_GRCh38_CR3	pbmc4k_GRCh38_CR7	0.9971805517379985
1550	CTGCTGTAGAATCTCC-1	pbmc4k_GRCh38_CR2	pbmc4k_GRCh38_CR3	0.9996922813536038
1551	GAAACTCTCACATAGC-1	pbmc4k_GRCh38_CR2	pbmc4k_GRCh38_CR7	0.9976635816019397
1552	GAAACTCTCACATAGC-1	pbmc4k_GRCh38_CR3	pbmc4k_GRCh38_CR7	0.99781717671901
1553	GAAACTCTCACATAGC-1	pbmc4k_GRCh38_CR2	pbmc4k_GRCh38_CR3	0.999742713875483
1554	GTGCAGCTCAAGGTAA-1	pbmc4k_GRCh38_CR2	pbmc4k_GRCh38_CR7	0.9977446619547107
1555	GTGCAGCTCAAGGTAA-1	pbmc4k_GRCh38_CR3	pbmc4k_GRCh38_CR7	0.9978986597867233
1556	GTGCAGCTCAAGGTAA-1	pbmc4k_GRCh38_CR2	pbmc4k_GRCh38_CR3	0.9997697008470257
1557	TTAGTTCAGACTCGGA-1	pbmc4k_GRCh38_CR2	pbmc4k_GRCh38_CR7	0.9978670932935476
1558	TTAGTTCAGACTCGGA-1	pbmc4k_GRCh38_CR3	pbmc4k_GRCh38_CR7	0.9979709758031842
1559	TTAGTTCAGACTCGGA-1	pbmc4k_GRCh38_CR2	pbmc4k_GRCh38_CR3	0.9997182985131539
1560	CTACACCAGTCTCAAC-1	pbmc4k_GRCh38_CR2	pbmc4k_GRCh38_CR7	0.9981262433620001
1561	CTACACCAGTCTCAAC-1	pbmc4k_GRCh38_CR3	pbmc4k_GRCh38_CR7	0.9981513463592062
1562	CTACACCAGTCTCAAC-1	pbmc4k_GRCh38_CR2	pbmc4k_GRCh38_CR3	0.9997795732020204
1563	TACAGTGCAGACAAGC-1	pbmc4k_GRCh38_CR2	pbmc4k_GRCh38_CR7	0.9973619435494303
1564	TACAGTGCAGACAAGC-1	pbmc4k_GRCh38_CR3	pbmc4k_GRCh38_CR7	0.9973825506624865
1565	TACAGTGCAGACAAGC-1	pbmc4k_GRCh38_CR2	pbmc4k_GRCh38_CR3	0.9998049859514091
1566	CTGCGGATCTGCAAGT-1	pbmc4k_GRCh38_CR2	pbmc4k_GRCh38_CR7	0.9982461418041347
1567	CTGCGGATCTGCAAGT-1	pbmc4k_GRCh38_CR3	pbmc4k_GRCh38_CR7	0.9982883589984365
1568	CTGCGGATCTGCAAGT-1	pbmc4k_GRCh38_CR2	pbmc4k_GRCh38_CR3	0.9998174781781182
1569	CGGAGTCAGACAGAGA-1	pbmc4k_GRCh38_CR2	pbmc4k_GRCh38_CR7	0.998008051216484
1570	CGGAGTCAGACAGAGA-1	pbmc4k_GRCh38_CR3	pbmc4k_GRCh38_CR7	0.9980804508065023
1571	CGGAGTCAGACAGAGA-1	pbmc4k_GRCh38_CR2	pbmc4k_GRCh38_CR3	0.999762541800924
1572	GCATACATCCCATTAT-1	pbmc4k_GRCh38_CR2	pbmc4k_GRCh38_CR7	0.9971612182707612
1573	GCATACATCCCATTAT-1	pbmc4k_GRCh38_CR3	pbmc4k_GRCh38_CR7	0.9971790277745737
1574	GCATACATCCCATTAT-1	pbmc4k_GRCh38_CR2	pbmc4k_GRCh38_CR3	0.9997987815558294
1575	GCTCTGTCATTCGACA-1	pbmc4k_GRCh38_CR2	pbmc4k_GRCh38_CR7	0.9977941104199103
1576	GCTCTGTCATTCGACA-1	pbmc4k_GRCh38_CR3	pbmc4k_GRCh38_CR7	0.9979044438443018
1577	GCTCTGTCATTCGACA-1	pbmc4k_GRCh38_CR2	pbmc4k_GRCh38_CR3	0.9996762980217994
1578	TTTACTGGTGTTAAGA-1	pbmc4k_GRCh38_CR2	pbmc4k_GRCh38_CR7	0.9977180357458173
1579	TTTACTGGTGTTAAGA-1	pbmc4k_GRCh38_CR3	pbmc4k_GRCh38_CR7	0.9980546353790245
1580	TTTACTGGTGTTAAGA-1	pbmc4k_GRCh38_CR2	pbmc4k_GRCh38_CR3	0.9995617760238884
1581	CATGACAAGGGATACC-1	pbmc4k_GRCh38_CR2	pbmc4k_GRCh38_CR7	0.997897297882778
1582	CATGACAAGGGATACC-1	pbmc4k_GRCh38_CR3	pbmc4k_GRCh38_CR7	0.998047677964175
1583	CATGACAAGGGATACC-1	pbmc4k_GRCh38_CR2	pbmc4k_GRCh38_CR3	0.9998050944661551
1584	GTCCTCATCTGAGTGT-1	pbmc4k_GRCh38_CR2	pbmc4k_GRCh38_CR7	0.9970020435077421
1585	GTCCTCATCTGAGTGT-1	pbmc4k_GRCh38_CR3	pbmc4k_GRCh38_CR7	0.9969253077221087
1586	GTCCTCATCTGAGTGT-1	pbmc4k_GRCh38_CR2	pbmc4k_GRCh38_CR3	0.999771002139287
1587	GTGCTTCGTTCCCTTG-1	pbmc4k_GRCh38_CR2	pbmc4k_GRCh38_CR7	0.9980355714473083
1588	GTGCTTCGTTCCCTTG-1	pbmc4k_GRCh38_CR3	pbmc4k_GRCh38_CR7	0.9981638826369488
1589	GTGCTTCGTTCCCTTG-1	pbmc4k_GRCh38_CR2	pbmc4k_GRCh38_CR3	0.9996893469578151
1590	TACCTTATCACCACCT-1	pbmc4k_GRCh38_CR2	pbmc4k_GRCh38_CR7	0.9975169973874117
1591	TACCTTATCACCACCT-1	pbmc4k_GRCh38_CR3	pbmc4k_GRCh38_CR7	0.9975788712180957
1592	TACCTTATCACCACCT-1	pbmc4k_GRCh38_CR2	pbmc4k_GRCh38_CR3	0.9997359244423029
1593	CGTTCTGGTTCCAACA-1	pbmc4k_GRCh38_CR2	pbmc4k_GRCh38_CR7	0.9973929354265629
1594	CGTTCTGGTTCCAACA-1	pbmc4k_GRCh38_CR3	pbmc4k_GRCh38_CR7	0.9973480380002077
1595	CGTTCTGGTTCCAACA-1	pbmc4k_GRCh38_CR2	pbmc4k_GRCh38_CR3	0.9997814582503618
1596	TTGCGTCCACTTCTGC-1	pbmc4k_GRCh38_CR2	pbmc4k_GRCh38_CR7	0.9984636361281463
1597	TTGCGTCCACTTCTGC-1	pbmc4k_GRCh38_CR3	pbmc4k_GRCh38_CR7	0.9984697002522936
1598	TTGCGTCCACTTCTGC-1	pbmc4k_GRCh38_CR2	pbmc4k_GRCh38_CR3	0.9997747795535419
1599	CATGGCGGTAGCGATG-1	pbmc4k_GRCh38_CR2	pbmc4k_GRCh38_CR7	0.9974283008223431
1600	CATGGCGGTAGCGATG-1	pbmc4k_GRCh38_CR3	pbmc4k_GRCh38_CR7	0.9975000551348188
1601	CATGGCGGTAGCGATG-1	pbmc4k_GRCh38_CR2	pbmc4k_GRCh38_CR3	0.9996637923977985
1602	ACATGGTAGTCTCAAC-1	pbmc4k_GRCh38_CR2	pbmc4k_GRCh38_CR7	0.9979494112027724
1603	ACATGGTAGTCTCAAC-1	pbmc4k_GRCh38_CR3	pbmc4k_GRCh38_CR7	0.9980332531190756
1604	ACATGGTAGTCTCAAC-1	pbmc4k_GRCh38_CR2	pbmc4k_GRCh38_CR3	0.9997723689266015
1605	ACGAGCCCATTGAGCT-1	pbmc4k_GRCh38_CR2	pbmc4k_GRCh38_CR7	0.9978679890624587
1606	ACGAGCCCATTGAGCT-1	pbmc4k_GRCh38_CR3	pbmc4k_GRCh38_CR7	0.9980003276948928
1607	ACGAGCCCATTGAGCT-1	pbmc4k_GRCh38_CR2	pbmc4k_GRCh38_CR3	0.9997299349436871
1608	AGCGGTCTCCCTTGCA-1	pbmc4k_GRCh38_CR2	pbmc4k_GRCh38_CR7	0.9977076815047655
1609	AGCGGTCTCCCTTGCA-1	pbmc4k_GRCh38_CR3	pbmc4k_GRCh38_CR7	0.9978219869909954
1610	AGCGGTCTCCCTTGCA-1	pbmc4k_GRCh38_CR2	pbmc4k_GRCh38_CR3	0.9997779436441857
1611	TCCACACAGGGAGTAA-1	pbmc4k_GRCh38_CR2	pbmc4k_GRCh38_CR7	0.997672768554645
1612	TCCACACAGGGAGTAA-1	pbmc4k_GRCh38_CR3	pbmc4k_GRCh38_CR7	0.9977967924289429
1613	TCCACACAGGGAGTAA-1	pbmc4k_GRCh38_CR2	pbmc4k_GRCh38_CR3	0.9996836075193338
1614	ATAGACCCAAAGAATC-1	pbmc4k_GRCh38_CR2	pbmc4k_GRCh38_CR7	0.998001177587657
1615	ATAGACCCAAAGAATC-1	pbmc4k_GRCh38_CR3	pbmc4k_GRCh38_CR7	0.9979439500948865
1616	ATAGACCCAAAGAATC-1	pbmc4k_GRCh38_CR2	pbmc4k_GRCh38_CR3	0.9997649419684926
1617	AGCCTAACAATGTAAG-1	pbmc4k_GRCh38_CR2	pbmc4k_GRCh38_CR7	0.9975628432708152
1618	AGCCTAACAATGTAAG-1	pbmc4k_GRCh38_CR3	pbmc4k_GRCh38_CR7	0.9977221241947017
1619	AGCCTAACAATGTAAG-1	pbmc4k_GRCh38_CR2	pbmc4k_GRCh38_CR3	0.9998023453587115
1620	ATCTGCCCACCAGATT-1	pbmc4k_GRCh38_CR2	pbmc4k_GRCh38_CR7	0.9978976285103819
1621	ATCTGCCCACCAGATT-1	pbmc4k_GRCh38_CR3	pbmc4k_GRCh38_CR7	0.9979540123360545
1622	ATCTGCCCACCAGATT-1	pbmc4k_GRCh38_CR2	pbmc4k_GRCh38_CR3	0.9996861224888093
1623	GTACTTTTCGGATGTT-1	pbmc4k_GRCh38_CR2	pbmc4k_GRCh38_CR7	0.9982751166684896
1624	GTACTTTTCGGATGTT-1	pbmc4k_GRCh38_CR3	pbmc4k_GRCh38_CR7	0.9983502136131323
1625	GTACTTTTCGGATGTT-1	pbmc4k_GRCh38_CR2	pbmc4k_GRCh38_CR3	0.9997520562375234
1626	CTCAGAAGTCAAAGAT-1	pbmc4k_GRCh38_CR2	pbmc4k_GRCh38_CR7	0.9979162956954404
1627	CTCAGAAGTCAAAGAT-1	pbmc4k_GRCh38_CR3	pbmc4k_GRCh38_CR7	0.9979054601888284
1628	CTCAGAAGTCAAAGAT-1	pbmc4k_GRCh38_CR2	pbmc4k_GRCh38_CR3	0.999741285349431
1629	TTGACTTTCAGGCGAA-1	pbmc4k_GRCh38_CR2	pbmc4k_GRCh38_CR7	0.9976586920508359
1630	TTGACTTTCAGGCGAA-1	pbmc4k_GRCh38_CR3	pbmc4k_GRCh38_CR7	0.997587003513453
1631	TTGACTTTCAGGCGAA-1	pbmc4k_GRCh38_CR2	pbmc4k_GRCh38_CR3	0.9996903595648494
1632	TGGGAAGTCAACACAC-1	pbmc4k_GRCh38_CR2	pbmc4k_GRCh38_CR7	0.9977616664286159
1633	TGGGAAGTCAACACAC-1	pbmc4k_GRCh38_CR3	pbmc4k_GRCh38_CR7	0.997842905909779
1634	TGGGAAGTCAACACAC-1	pbmc4k_GRCh38_CR2	pbmc4k_GRCh38_CR3	0.9998446981822623
1635	CTCACACCATGCCCGA-1	pbmc4k_GRCh38_CR2	pbmc4k_GRCh38_CR7	0.9976981862289637
1636	CTCACACCATGCCCGA-1	pbmc4k_GRCh38_CR3	pbmc4k_GRCh38_CR7	0.9977440078939809
1637	CTCACACCATGCCCGA-1	pbmc4k_GRCh38_CR2	pbmc4k_GRCh38_CR3	0.9997651547800711
1638	GTATTCTAGTATCTCG-1	pbmc4k_GRCh38_CR2	pbmc4k_GRCh38_CR7	0.9976727316548679
1639	GTATTCTAGTATCTCG-1	pbmc4k_GRCh38_CR3	pbmc4k_GRCh38_CR7	0.997651674064586
1640	GTATTCTAGTATCTCG-1	pbmc4k_GRCh38_CR2	pbmc4k_GRCh38_CR3	0.9996164320372394
1641	GTACTCCAGGATATAC-1	pbmc4k_GRCh38_CR2	pbmc4k_GRCh38_CR7	0.9977985713628758
1642	GTACTCCAGGATATAC-1	pbmc4k_GRCh38_CR3	pbmc4k_GRCh38_CR7	0.9978694777421782
1643	GTACTCCAGGATATAC-1	pbmc4k_GRCh38_CR2	pbmc4k_GRCh38_CR3	0.9997531109518453
1644	AATCCAGAGTAATCCC-1	pbmc4k_GRCh38_CR2	pbmc4k_GRCh38_CR7	0.9980164540528794
1645	AATCCAGAGTAATCCC-1	pbmc4k_GRCh38_CR3	pbmc4k_GRCh38_CR7	0.998036120900546
1646	AATCCAGAGTAATCCC-1	pbmc4k_GRCh38_CR2	pbmc4k_GRCh38_CR3	0.9998912906674894
1647	ACAGCCGCAGTTCATG-1	pbmc4k_GRCh38_CR2	pbmc4k_GRCh38_CR7	0.9975427305710165
1648	ACAGCCGCAGTTCATG-1	pbmc4k_GRCh38_CR3	pbmc4k_GRCh38_CR7	0.9977262744123964
1649	ACAGCCGCAGTTCATG-1	pbmc4k_GRCh38_CR2	pbmc4k_GRCh38_CR3	0.9997341341071757
1650	AGATCTGCACCAACCG-1	pbmc4k_GRCh38_CR2	pbmc4k_GRCh38_CR7	0.9981417397785274
1651	AGATCTGCACCAACCG-1	pbmc4k_GRCh38_CR3	pbmc4k_GRCh38_CR7	0.9982388030493253
1652	AGATCTGCACCAACCG-1	pbmc4k_GRCh38_CR2	pbmc4k_GRCh38_CR3	0.9997709270408471
1653	GTGCAGCCATGCGCAC-1	pbmc4k_GRCh38_CR2	pbmc4k_GRCh38_CR7	0.9977198158239726
1654	GTGCAGCCATGCGCAC-1	pbmc4k_GRCh38_CR3	pbmc4k_GRCh38_CR7	0.9979425889766576
1655	GTGCAGCCATGCGCAC-1	pbmc4k_GRCh38_CR2	pbmc4k_GRCh38_CR3	0.9997225665040854
1656	AGAGTGGTCGGTCCGA-1	pbmc4k_GRCh38_CR2	pbmc4k_GRCh38_CR7	0.9986603702631943
1657	AGAGTGGTCGGTCCGA-1	pbmc4k_GRCh38_CR3	pbmc4k_GRCh38_CR7	0.9987175865918554
1658	AGAGTGGTCGGTCCGA-1	pbmc4k_GRCh38_CR2	pbmc4k_GRCh38_CR3	0.9997225261749582
1659	CCATTCGTCGGTTAAC-1	pbmc4k_GRCh38_CR2	pbmc4k_GRCh38_CR7	0.9968265158766351
1660	CCATTCGTCGGTTAAC-1	pbmc4k_GRCh38_CR3	pbmc4k_GRCh38_CR7	0.9971269773512965
1661	CCATTCGTCGGTTAAC-1	pbmc4k_GRCh38_CR2	pbmc4k_GRCh38_CR3	0.9996902847071047
1662	GATGAAACACAGAGGT-1	pbmc4k_GRCh38_CR2	pbmc4k_GRCh38_CR7	0.9978373427994838
1663	GATGAAACACAGAGGT-1	pbmc4k_GRCh38_CR3	pbmc4k_GRCh38_CR7	0.9981747413192401
1664	GATGAAACACAGAGGT-1	pbmc4k_GRCh38_CR2	pbmc4k_GRCh38_CR3	0.9996277776300362
1665	TCACGAATCGTCTGAA-1	pbmc4k_GRCh38_CR2	pbmc4k_GRCh38_CR7	0.9977049777354695
1666	TCACGAATCGTCTGAA-1	pbmc4k_GRCh38_CR3	pbmc4k_GRCh38_CR7	0.9977950566568129
1667	TCACGAATCGTCTGAA-1	pbmc4k_GRCh38_CR2	pbmc4k_GRCh38_CR3	0.9996619719607194
1668	AGCGGTCAGAGTAATC-1	pbmc4k_GRCh38_CR2	pbmc4k_GRCh38_CR7	0.9974855775515883
1669	AGCGGTCAGAGTAATC-1	pbmc4k_GRCh38_CR3	pbmc4k_GRCh38_CR7	0.9975815559107793
1670	AGCGGTCAGAGTAATC-1	pbmc4k_GRCh38_CR2	pbmc4k_GRCh38_CR3	0.9997003659188181
1671	ACAGCTATCGCATGAT-1	pbmc4k_GRCh38_CR2	pbmc4k_GRCh38_CR7	0.9982429909803183
1672	ACAGCTATCGCATGAT-1	pbmc4k_GRCh38_CR3	pbmc4k_GRCh38_CR7	0.9981561165618763
1673	ACAGCTATCGCATGAT-1	pbmc4k_GRCh38_CR2	pbmc4k_GRCh38_CR3	0.9998092510942502
1674	ATAGACCGTAAGGGAA-1	pbmc4k_GRCh38_CR2	pbmc4k_GRCh38_CR7	0.9971565146469727
1675	ATAGACCGTAAGGGAA-1	pbmc4k_GRCh38_CR3	pbmc4k_GRCh38_CR7	0.9973349223058015
1676	ATAGACCGTAAGGGAA-1	pbmc4k_GRCh38_CR2	pbmc4k_GRCh38_CR3	0.9996460998731471
1677	CCTACCATCTGTTGAG-1	pbmc4k_GRCh38_CR2	pbmc4k_GRCh38_CR7	0.9977709805931849
1678	CCTACCATCTGTTGAG-1	pbmc4k_GRCh38_CR3	pbmc4k_GRCh38_CR7	0.9979114703896576
1679	CCTACCATCTGTTGAG-1	pbmc4k_GRCh38_CR2	pbmc4k_GRCh38_CR3	0.9997933651998312
1680	ATGTGTGAGGGCATGT-1	pbmc4k_GRCh38_CR2	pbmc4k_GRCh38_CR7	0.9978193476153551
1681	ATGTGTGAGGGCATGT-1	pbmc4k_GRCh38_CR3	pbmc4k_GRCh38_CR7	0.9980376154187927
1682	ATGTGTGAGGGCATGT-1	pbmc4k_GRCh38_CR2	pbmc4k_GRCh38_CR3	0.9997341559153871
1683	GACGGCTCAGCTGCAC-1	pbmc4k_GRCh38_CR2	pbmc4k_GRCh38_CR7	0.9981778820367507
1684	GACGGCTCAGCTGCAC-1	pbmc4k_GRCh38_CR3	pbmc4k_GRCh38_CR7	0.9982451219843181
1685	GACGGCTCAGCTGCAC-1	pbmc4k_GRCh38_CR2	pbmc4k_GRCh38_CR3	0.9998224552801379
1686	AAGGCAGTCCTATGTT-1	pbmc4k_GRCh38_CR2	pbmc4k_GRCh38_CR7	0.9976862357474638
1687	AAGGCAGTCCTATGTT-1	pbmc4k_GRCh38_CR3	pbmc4k_GRCh38_CR7	0.9976722438146415
1688	AAGGCAGTCCTATGTT-1	pbmc4k_GRCh38_CR2	pbmc4k_GRCh38_CR3	0.9996752455659889
1689	CACAAACAGACTGGGT-1	pbmc4k_GRCh38_CR2	pbmc4k_GRCh38_CR7	0.9964092181012898
1690	CACAAACAGACTGGGT-1	pbmc4k_GRCh38_CR3	pbmc4k_GRCh38_CR7	0.9965554006503381
1691	CACAAACAGACTGGGT-1	pbmc4k_GRCh38_CR2	pbmc4k_GRCh38_CR3	0.9997709759941433
1692	ATGTGTGAGAGTCTGG-1	pbmc4k_GRCh38_CR2	pbmc4k_GRCh38_CR7	0.9975374987920329
1693	ATGTGTGAGAGTCTGG-1	pbmc4k_GRCh38_CR3	pbmc4k_GRCh38_CR7	0.9975985343133204
1694	ATGTGTGAGAGTCTGG-1	pbmc4k_GRCh38_CR2	pbmc4k_GRCh38_CR3	0.9996815755907009
1695	CGCTATCAGACTTGAA-1	pbmc4k_GRCh38_CR2	pbmc4k_GRCh38_CR7	0.9971282988788196
1696	CGCTATCAGACTTGAA-1	pbmc4k_GRCh38_CR3	pbmc4k_GRCh38_CR7	0.9973895604308899
1697	CGCTATCAGACTTGAA-1	pbmc4k_GRCh38_CR2	pbmc4k_GRCh38_CR3	0.9996695875616493
1698	CATCGAAAGCTGTCTA-1	pbmc4k_GRCh38_CR2	pbmc4k_GRCh38_CR7	0.998218707966293
1699	CATCGAAAGCTGTCTA-1	pbmc4k_GRCh38_CR3	pbmc4k_GRCh38_CR7	0.9983017137823903
1700	CATCGAAAGCTGTCTA-1	pbmc4k_GRCh38_CR2	pbmc4k_GRCh38_CR3	0.9998052092231314
1701	ACACCAAAGTTCCACA-1	pbmc4k_GRCh38_CR2	pbmc4k_GRCh38_CR7	0.9976863191314437
1702	ACACCAAAGTTCCACA-1	pbmc4k_GRCh38_CR3	pbmc4k_GRCh38_CR7	0.9976580944537426
1703	ACACCAAAGTTCCACA-1	pbmc4k_GRCh38_CR2	pbmc4k_GRCh38_CR3	0.9998505088403722
1704	CCGGTAGCATCAGTAC-1	pbmc4k_GRCh38_CR2	pbmc4k_GRCh38_CR7	0.9978401477290079
1705	CCGGTAGCATCAGTAC-1	pbmc4k_GRCh38_CR3	pbmc4k_GRCh38_CR7	0.9980680659100856
1706	CCGGTAGCATCAGTAC-1	pbmc4k_GRCh38_CR2	pbmc4k_GRCh38_CR3	0.9997446287401703
1707	GGATTACGTACAAGTA-1	pbmc4k_GRCh38_CR2	pbmc4k_GRCh38_CR7	0.9980225919834751
1708	GGATTACGTACAAGTA-1	pbmc4k_GRCh38_CR3	pbmc4k_GRCh38_CR7	0.9981155439595439
1709	GGATTACGTACAAGTA-1	pbmc4k_GRCh38_CR2	pbmc4k_GRCh38_CR3	0.9998082008726316
1710	TCTGGAAGTTCAGTAC-1	pbmc4k_GRCh38_CR2	pbmc4k_GRCh38_CR7	0.9979404265396568
1711	TCTGGAAGTTCAGTAC-1	pbmc4k_GRCh38_CR3	pbmc4k_GRCh38_CR7	0.9979055375343743
1712	TCTGGAAGTTCAGTAC-1	pbmc4k_GRCh38_CR2	pbmc4k_GRCh38_CR3	0.9998547115032103
1713	TACGGGCCATCCTTGC-1	pbmc4k_GRCh38_CR2	pbmc4k_GRCh38_CR7	0.9978009924135166
1714	TACGGGCCATCCTTGC-1	pbmc4k_GRCh38_CR3	pbmc4k_GRCh38_CR7	0.9979826501309238
1715	TACGGGCCATCCTTGC-1	pbmc4k_GRCh38_CR2	pbmc4k_GRCh38_CR3	0.9996884028265781
1716	ACATGGTAGCATGGCA-1	pbmc4k_GRCh38_CR2	pbmc4k_GRCh38_CR7	0.9975775282466028
1717	ACATGGTAGCATGGCA-1	pbmc4k_GRCh38_CR3	pbmc4k_GRCh38_CR7	0.9978346887076506
1718	ACATGGTAGCATGGCA-1	pbmc4k_GRCh38_CR2	pbmc4k_GRCh38_CR3	0.9996898708624472
1719	CACTCCAGTCTCGTTC-1	pbmc4k_GRCh38_CR2	pbmc4k_GRCh38_CR7	0.9969789401828653
1720	CACTCCAGTCTCGTTC-1	pbmc4k_GRCh38_CR3	pbmc4k_GRCh38_CR7	0.9969603879096302
1721	CACTCCAGTCTCGTTC-1	pbmc4k_GRCh38_CR2	pbmc4k_GRCh38_CR3	0.999797089832402
1722	GACGTTACATGTCGAT-1	pbmc4k_GRCh38_CR2	pbmc4k_GRCh38_CR7	0.9976976572918446
1723	GACGTTACATGTCGAT-1	pbmc4k_GRCh38_CR3	pbmc4k_GRCh38_CR7	0.997851840682614
1724	GACGTTACATGTCGAT-1	pbmc4k_GRCh38_CR2	pbmc4k_GRCh38_CR3	0.999759561501439
1725	TGCGGGTAGTTGAGTA-1	pbmc4k_GRCh38_CR2	pbmc4k_GRCh38_CR7	0.9977548313750297
1726	TGCGGGTAGTTGAGTA-1	pbmc4k_GRCh38_CR3	pbmc4k_GRCh38_CR7	0.9978459916266269
1727	TGCGGGTAGTTGAGTA-1	pbmc4k_GRCh38_CR2	pbmc4k_GRCh38_CR3	0.9997448792428262
1728	GCGCGATAGGATGCGT-1	pbmc4k_GRCh38_CR2	pbmc4k_GRCh38_CR7	0.9979260004473126
1729	GCGCGATAGGATGCGT-1	pbmc4k_GRCh38_CR3	pbmc4k_GRCh38_CR7	0.9980578333651096
1730	GCGCGATAGGATGCGT-1	pbmc4k_GRCh38_CR2	pbmc4k_GRCh38_CR3	0.9997528288115607
1731	TAAGCGTAGCTGAAAT-1	pbmc4k_GRCh38_CR2	pbmc4k_GRCh38_CR7	0.9980535467436391
1732	TAAGCGTAGCTGAAAT-1	pbmc4k_GRCh38_CR3	pbmc4k_GRCh38_CR7	0.99816180404235
1733	TAAGCGTAGCTGAAAT-1	pbmc4k_GRCh38_CR2	pbmc4k_GRCh38_CR3	0.9997252482479149
1734	GTACTTTTCCTGCTTG-1	pbmc4k_GRCh38_CR2	pbmc4k_GRCh38_CR7	0.9975042452581171
1735	GTACTTTTCCTGCTTG-1	pbmc4k_GRCh38_CR3	pbmc4k_GRCh38_CR7	0.9975600636198034
1736	GTACTTTTCCTGCTTG-1	pbmc4k_GRCh38_CR2	pbmc4k_GRCh38_CR3	0.9996841229612757
1737	TCGTACCTCGGCGCAT-1	pbmc4k_GRCh38_CR2	pbmc4k_GRCh38_CR7	0.9977565947668715
1738	TCGTACCTCGGCGCAT-1	pbmc4k_GRCh38_CR3	pbmc4k_GRCh38_CR7	0.9977700771913239
1739	TCGTACCTCGGCGCAT-1	pbmc4k_GRCh38_CR2	pbmc4k_GRCh38_CR3	0.9997559166588426
1740	TGGTTAGCAAGCCGCT-1	pbmc4k_GRCh38_CR2	pbmc4k_GRCh38_CR7	0.998420836515292
1741	TGGTTAGCAAGCCGCT-1	pbmc4k_GRCh38_CR3	pbmc4k_GRCh38_CR7	0.9984698748015463
1742	TGGTTAGCAAGCCGCT-1	pbmc4k_GRCh38_CR2	pbmc4k_GRCh38_CR3	0.9997400314023627
1743	CAGCATATCCCTGACT-1	pbmc4k_GRCh38_CR2	pbmc4k_GRCh38_CR7	0.9973946735474599
1744	CAGCATATCCCTGACT-1	pbmc4k_GRCh38_CR3	pbmc4k_GRCh38_CR7	0.9974749054850226
1745	CAGCATATCCCTGACT-1	pbmc4k_GRCh38_CR2	pbmc4k_GRCh38_CR3	0.9997396557886841
1746	CTCGGGAGTTTAGGAA-1	pbmc4k_GRCh38_CR2	pbmc4k_GRCh38_CR7	0.9975836072609408
1747	CTCGGGAGTTTAGGAA-1	pbmc4k_GRCh38_CR3	pbmc4k_GRCh38_CR7	0.9977299917439918
1748	CTCGGGAGTTTAGGAA-1	pbmc4k_GRCh38_CR2	pbmc4k_GRCh38_CR3	0.9997513446664313
1749	AGCCTAATCTCGATGA-1	pbmc4k_GRCh38_CR2	pbmc4k_GRCh38_CR7	0.9978604189866506
1750	AGCCTAATCTCGATGA-1	pbmc4k_GRCh38_CR3	pbmc4k_GRCh38_CR7	0.9978478076258376
1751	AGCCTAATCTCGATGA-1	pbmc4k_GRCh38_CR2	pbmc4k_GRCh38_CR3	0.999783836997099
1752	ATTGGACGTCTGCGGT-1	pbmc4k_GRCh38_CR2	pbmc4k_GRCh38_CR7	0.9985787627110296
1753	ATTGGACGTCTGCGGT-1	pbmc4k_GRCh38_CR3	pbmc4k_GRCh38_CR7	0.9986294671322252
1754	ATTGGACGTCTGCGGT-1	pbmc4k_GRCh38_CR2	pbmc4k_GRCh38_CR3	0.9997498025485432
1755	CGATCGGCAGTTCCCT-1	pbmc4k_GRCh38_CR2	pbmc4k_GRCh38_CR7	0.9982383299890948
1756	CGATCGGCAGTTCCCT-1	pbmc4k_GRCh38_CR3	pbmc4k_GRCh38_CR7	0.9982828222541832
1757	CGATCGGCAGTTCCCT-1	pbmc4k_GRCh38_CR2	pbmc4k_GRCh38_CR3	0.9998743513083168
1758	TATGCCCAGAGCTATA-1	pbmc4k_GRCh38_CR2	pbmc4k_GRCh38_CR7	0.9976521347895317
1759	TATGCCCAGAGCTATA-1	pbmc4k_GRCh38_CR3	pbmc4k_GRCh38_CR7	0.9976647086319598
1760	TATGCCCAGAGCTATA-1	pbmc4k_GRCh38_CR2	pbmc4k_GRCh38_CR3	0.9997859045732
1761	CACACAAAGTTATCGC-1	pbmc4k_GRCh38_CR2	pbmc4k_GRCh38_CR7	0.9978289968074587
1762	CACACAAAGTTATCGC-1	pbmc4k_GRCh38_CR3	pbmc4k_GRCh38_CR7	0.9980798174389561
1763	CACACAAAGTTATCGC-1	pbmc4k_GRCh38_CR2	pbmc4k_GRCh38_CR3	0.9997366192177307
1764	TCTATTGTCACCCTCA-1	pbmc4k_GRCh38_CR2	pbmc4k_GRCh38_CR7	0.9968688226923691
1765	TCTATTGTCACCCTCA-1	pbmc4k_GRCh38_CR3	pbmc4k_GRCh38_CR7	0.9969517768546374
1766	TCTATTGTCACCCTCA-1	pbmc4k_GRCh38_CR2	pbmc4k_GRCh38_CR3	0.9997736408700371
1767	TGTGGTAGTCAGGACA-1	pbmc4k_GRCh38_CR2	pbmc4k_GRCh38_CR7	0.997518555125333
1768	TGTGGTAGTCAGGACA-1	pbmc4k_GRCh38_CR3	pbmc4k_GRCh38_CR7	0.9973694220709098
1769	TGTGGTAGTCAGGACA-1	pbmc4k_GRCh38_CR2	pbmc4k_GRCh38_CR3	0.9996223441181792
1770	GGCTCGAAGGCTCATT-1	pbmc4k_GRCh38_CR2	pbmc4k_GRCh38_CR7	0.997902015861656
1771	GGCTCGAAGGCTCATT-1	pbmc4k_GRCh38_CR3	pbmc4k_GRCh38_CR7	0.9979798474977682
1772	GGCTCGAAGGCTCATT-1	pbmc4k_GRCh38_CR2	pbmc4k_GRCh38_CR3	0.999856044749942
1773	GCGCCAATCAAACCAC-1	pbmc4k_GRCh38_CR2	pbmc4k_GRCh38_CR7	0.9982187367290958
1774	GCGCCAATCAAACCAC-1	pbmc4k_GRCh38_CR3	pbmc4k_GRCh38_CR7	0.9984242780176976
1775	GCGCCAATCAAACCAC-1	pbmc4k_GRCh38_CR2	pbmc4k_GRCh38_CR3	0.9997351911769933
1776	ACGGCCATCCTTTACA-1	pbmc4k_GRCh38_CR2	pbmc4k_GRCh38_CR7	0.9979887454265328
1777	ACGGCCATCCTTTACA-1	pbmc4k_GRCh38_CR3	pbmc4k_GRCh38_CR7	0.9981670489631447
1778	ACGGCCATCCTTTACA-1	pbmc4k_GRCh38_CR2	pbmc4k_GRCh38_CR3	0.9996192428739356
1779	GCGGGTTAGTCGATAA-1	pbmc4k_GRCh38_CR2	pbmc4k_GRCh38_CR7	0.9975410739721786
1780	GCGGGTTAGTCGATAA-1	pbmc4k_GRCh38_CR3	pbmc4k_GRCh38_CR7	0.9975840894870877
1781	GCGGGTTAGTCGATAA-1	pbmc4k_GRCh38_CR2	pbmc4k_GRCh38_CR3	0.9998321461733273
1782	GACGCGTAGTCCGGTC-1	pbmc4k_GRCh38_CR2	pbmc4k_GRCh38_CR7	0.9977601627510926
1783	GACGCGTAGTCCGGTC-1	pbmc4k_GRCh38_CR3	pbmc4k_GRCh38_CR7	0.9977541906331798
1784	GACGCGTAGTCCGGTC-1	pbmc4k_GRCh38_CR2	pbmc4k_GRCh38_CR3	0.9997167763454008
1785	GGGTCTGCACTCAGGC-1	pbmc4k_GRCh38_CR2	pbmc4k_GRCh38_CR7	0.9983147945673985
1786	GGGTCTGCACTCAGGC-1	pbmc4k_GRCh38_CR3	pbmc4k_GRCh38_CR7	0.9985017470095264
1787	GGGTCTGCACTCAGGC-1	pbmc4k_GRCh38_CR2	pbmc4k_GRCh38_CR3	0.9997244079336193
1788	GTATCTTCATATGAGA-1	pbmc4k_GRCh38_CR2	pbmc4k_GRCh38_CR7	0.9981448611105507
1789	GTATCTTCATATGAGA-1	pbmc4k_GRCh38_CR3	pbmc4k_GRCh38_CR7	0.9982560719047316
1790	GTATCTTCATATGAGA-1	pbmc4k_GRCh38_CR2	pbmc4k_GRCh38_CR3	0.9996974818552335
1791	CAGAGAGAGTTATCGC-1	pbmc4k_GRCh38_CR2	pbmc4k_GRCh38_CR7	0.9975141894721509
1792	CAGAGAGAGTTATCGC-1	pbmc4k_GRCh38_CR3	pbmc4k_GRCh38_CR7	0.997519364691996
1793	CAGAGAGAGTTATCGC-1	pbmc4k_GRCh38_CR2	pbmc4k_GRCh38_CR3	0.999754536573976
1794	TCAACGAAGCTAGGCA-1	pbmc4k_GRCh38_CR2	pbmc4k_GRCh38_CR7	0.9982096876659503
1795	TCAACGAAGCTAGGCA-1	pbmc4k_GRCh38_CR3	pbmc4k_GRCh38_CR7	0.998342926072174
1796	TCAACGAAGCTAGGCA-1	pbmc4k_GRCh38_CR2	pbmc4k_GRCh38_CR3	0.999706585307106
1797	CTCGTACCACATGTGT-1	pbmc4k_GRCh38_CR2	pbmc4k_GRCh38_CR7	0.9973292139358519
1798	CTCGTACCACATGTGT-1	pbmc4k_GRCh38_CR3	pbmc4k_GRCh38_CR7	0.9973691714869733
1799	CTCGTACCACATGTGT-1	pbmc4k_GRCh38_CR2	pbmc4k_GRCh38_CR3	0.9998069076596943
1800	TCTCATATCAGCTCTC-1	pbmc4k_GRCh38_CR2	pbmc4k_GRCh38_CR7	0.9972413192685542
1801	TCTCATATCAGCTCTC-1	pbmc4k_GRCh38_CR3	pbmc4k_GRCh38_CR7	0.9974562049914633
1802	TCTCATATCAGCTCTC-1	pbmc4k_GRCh38_CR2	pbmc4k_GRCh38_CR3	0.9996583951131204
1803	ATAAGAGTCGAATGCT-1	pbmc4k_GRCh38_CR2	pbmc4k_GRCh38_CR7	0.9976070662344901
1804	ATAAGAGTCGAATGCT-1	pbmc4k_GRCh38_CR3	pbmc4k_GRCh38_CR7	0.9976189523683224
1805	ATAAGAGTCGAATGCT-1	pbmc4k_GRCh38_CR2	pbmc4k_GRCh38_CR3	0.9996045563863446
1806	ATCTACTTCTATCCCG-1	pbmc4k_GRCh38_CR2	pbmc4k_GRCh38_CR7	0.9970722613704986
1807	ATCTACTTCTATCCCG-1	pbmc4k_GRCh38_CR3	pbmc4k_GRCh38_CR7	0.997030457263178
1808	ATCTACTTCTATCCCG-1	pbmc4k_GRCh38_CR2	pbmc4k_GRCh38_CR3	0.9998172640971007
1809	TGGTTAGGTTACTGAC-1	pbmc4k_GRCh38_CR2	pbmc4k_GRCh38_CR7	0.9976305363635218
1810	TGGTTAGGTTACTGAC-1	pbmc4k_GRCh38_CR3	pbmc4k_GRCh38_CR7	0.9978572965691371
1811	TGGTTAGGTTACTGAC-1	pbmc4k_GRCh38_CR2	pbmc4k_GRCh38_CR3	0.9997893338818399
1812	CTCTACGAGCCAGAAC-1	pbmc4k_GRCh38_CR2	pbmc4k_GRCh38_CR7	0.9981985395787405
1813	CTCTACGAGCCAGAAC-1	pbmc4k_GRCh38_CR3	pbmc4k_GRCh38_CR7	0.9983146266827335
1814	CTCTACGAGCCAGAAC-1	pbmc4k_GRCh38_CR2	pbmc4k_GRCh38_CR3	0.9997266334530299
1815	AGAATAGTCTGGCGAC-1	pbmc4k_GRCh38_CR2	pbmc4k_GRCh38_CR7	0.9980619991100069
1816	AGAATAGTCTGGCGAC-1	pbmc4k_GRCh38_CR3	pbmc4k_GRCh38_CR7	0.9981404405610964
1817	AGAATAGTCTGGCGAC-1	pbmc4k_GRCh38_CR2	pbmc4k_GRCh38_CR3	0.9997738255584998
1818	ATGTGTGTCTCTGCTG-1	pbmc4k_GRCh38_CR2	pbmc4k_GRCh38_CR7	0.9980036229861694
1819	ATGTGTGTCTCTGCTG-1	pbmc4k_GRCh38_CR3	pbmc4k_GRCh38_CR7	0.9979838309554464
1820	ATGTGTGTCTCTGCTG-1	pbmc4k_GRCh38_CR2	pbmc4k_GRCh38_CR3	0.9997469699932263
1821	CACTCCATCGGCCGAT-1	pbmc4k_GRCh38_CR2	pbmc4k_GRCh38_CR7	0.9976015261266974
1822	CACTCCATCGGCCGAT-1	pbmc4k_GRCh38_CR3	pbmc4k_GRCh38_CR7	0.997641526055589
1823	CACTCCATCGGCCGAT-1	pbmc4k_GRCh38_CR2	pbmc4k_GRCh38_CR3	0.9995934948462593
1824	CATTCGCGTACCGCTG-1	pbmc4k_GRCh38_CR2	pbmc4k_GRCh38_CR7	0.9982095843087052
1825	CATTCGCGTACCGCTG-1	pbmc4k_GRCh38_CR3	pbmc4k_GRCh38_CR7	0.9982501245317816
1826	CATTCGCGTACCGCTG-1	pbmc4k_GRCh38_CR2	pbmc4k_GRCh38_CR3	0.9997554257518328
1827	CCTCAGTAGAACTCGG-1	pbmc4k_GRCh38_CR2	pbmc4k_GRCh38_CR7	0.9983983962831348
1828	CCTCAGTAGAACTCGG-1	pbmc4k_GRCh38_CR3	pbmc4k_GRCh38_CR7	0.9985628427104051
1829	CCTCAGTAGAACTCGG-1	pbmc4k_GRCh38_CR2	pbmc4k_GRCh38_CR3	0.9997454730750126
1830	TCAGGTATCCGTTGTC-1	pbmc4k_GRCh38_CR2	pbmc4k_GRCh38_CR7	0.9979672581878629
1831	TCAGGTATCCGTTGTC-1	pbmc4k_GRCh38_CR3	pbmc4k_GRCh38_CR7	0.9979994923698161
1832	TCAGGTATCCGTTGTC-1	pbmc4k_GRCh38_CR2	pbmc4k_GRCh38_CR3	0.999769542174595
1833	AACGTTGGTGTAACGG-1	pbmc4k_GRCh38_CR2	pbmc4k_GRCh38_CR7	0.9981432152433934
1834	AACGTTGGTGTAACGG-1	pbmc4k_GRCh38_CR3	pbmc4k_GRCh38_CR7	0.9981492633702721
1835	AACGTTGGTGTAACGG-1	pbmc4k_GRCh38_CR2	pbmc4k_GRCh38_CR3	0.99982936362509
1836	CGTGTCTTCCAGATCA-1	pbmc4k_GRCh38_CR2	pbmc4k_GRCh38_CR7	0.9974843406594754
1837	CGTGTCTTCCAGATCA-1	pbmc4k_GRCh38_CR3	pbmc4k_GRCh38_CR7	0.9974815634964388
1838	CGTGTCTTCCAGATCA-1	pbmc4k_GRCh38_CR2	pbmc4k_GRCh38_CR3	0.9998457724954045
1839	GGACAAGGTCTTGATG-1	pbmc4k_GRCh38_CR2	pbmc4k_GRCh38_CR7	0.9982141598752056
1840	GGACAAGGTCTTGATG-1	pbmc4k_GRCh38_CR3	pbmc4k_GRCh38_CR7	0.9984118323779013
1841	GGACAAGGTCTTGATG-1	pbmc4k_GRCh38_CR2	pbmc4k_GRCh38_CR3	0.9997112640973015
1842	GGTGAAGGTTGCGCAC-1	pbmc4k_GRCh38_CR2	pbmc4k_GRCh38_CR7	0.9980849494348546
1843	GGTGAAGGTTGCGCAC-1	pbmc4k_GRCh38_CR3	pbmc4k_GRCh38_CR7	0.9980865915318093
1844	GGTGAAGGTTGCGCAC-1	pbmc4k_GRCh38_CR2	pbmc4k_GRCh38_CR3	0.9997452961351894
1845	GTAACGTTCCTGCAGG-1	pbmc4k_GRCh38_CR2	pbmc4k_GRCh38_CR7	0.9980401495833637
1846	GTAACGTTCCTGCAGG-1	pbmc4k_GRCh38_CR3	pbmc4k_GRCh38_CR7	0.9979584980332311
1847	GTAACGTTCCTGCAGG-1	pbmc4k_GRCh38_CR2	pbmc4k_GRCh38_CR3	0.999805822669148
1848	TACTTGTGTGCCTGGT-1	pbmc4k_GRCh38_CR2	pbmc4k_GRCh38_CR7	0.9981225047834231
1849	TACTTGTGTGCCTGGT-1	pbmc4k_GRCh38_CR3	pbmc4k_GRCh38_CR7	0.9980732357112269
1850	TACTTGTGTGCCTGGT-1	pbmc4k_GRCh38_CR2	pbmc4k_GRCh38_CR3	0.9998959090143963
1851	GCGCGATAGACTACAA-1	pbmc4k_GRCh38_CR2	pbmc4k_GRCh38_CR7	0.9979432184154488
1852	GCGCGATAGACTACAA-1	pbmc4k_GRCh38_CR3	pbmc4k_GRCh38_CR7	0.9979958857274862
1853	GCGCGATAGACTACAA-1	pbmc4k_GRCh38_CR2	pbmc4k_GRCh38_CR3	0.9996218891123586
1854	ATCGAGTGTTCAGTAC-1	pbmc4k_GRCh38_CR2	pbmc4k_GRCh38_CR7	0.9985674070015138
1855	ATCGAGTGTTCAGTAC-1	pbmc4k_GRCh38_CR3	pbmc4k_GRCh38_CR7	0.9986442273810915
1856	ATCGAGTGTTCAGTAC-1	pbmc4k_GRCh38_CR2	pbmc4k_GRCh38_CR3	0.9997903134579545
1857	CGGACGTCACATCCAA-1	pbmc4k_GRCh38_CR2	pbmc4k_GRCh38_CR7	0.9981860577915305
1858	CGGACGTCACATCCAA-1	pbmc4k_GRCh38_CR3	pbmc4k_GRCh38_CR7	0.998411725957923
1859	CGGACGTCACATCCAA-1	pbmc4k_GRCh38_CR2	pbmc4k_GRCh38_CR3	0.9997374629179526
1860	CTGCCTAGTGAGTGAC-1	pbmc4k_GRCh38_CR2	pbmc4k_GRCh38_CR7	0.9984129765775988
1861	CTGCCTAGTGAGTGAC-1	pbmc4k_GRCh38_CR3	pbmc4k_GRCh38_CR7	0.9985565843022122
1862	CTGCCTAGTGAGTGAC-1	pbmc4k_GRCh38_CR2	pbmc4k_GRCh38_CR3	0.9996872570563636
1863	ATTGGACCATCGGGTC-1	pbmc4k_GRCh38_CR2	pbmc4k_GRCh38_CR7	0.9983032776516315
1864	ATTGGACCATCGGGTC-1	pbmc4k_GRCh38_CR3	pbmc4k_GRCh38_CR7	0.9984214692794576
1865	ATTGGACCATCGGGTC-1	pbmc4k_GRCh38_CR2	pbmc4k_GRCh38_CR3	0.9996985181411996
1866	GCTGCAGAGGTACTCT-1	pbmc4k_GRCh38_CR2	pbmc4k_GRCh38_CR7	0.9982976864661146
1867	GCTGCAGAGGTACTCT-1	pbmc4k_GRCh38_CR3	pbmc4k_GRCh38_CR7	0.9983053683975364
1868	GCTGCAGAGGTACTCT-1	pbmc4k_GRCh38_CR2	pbmc4k_GRCh38_CR3	0.9997611375001881
1869	AGCGGTCAGTCCGGTC-1	pbmc4k_GRCh38_CR2	pbmc4k_GRCh38_CR7	0.997936771200232
1870	AGCGGTCAGTCCGGTC-1	pbmc4k_GRCh38_CR3	pbmc4k_GRCh38_CR7	0.9981182631668382
1871	AGCGGTCAGTCCGGTC-1	pbmc4k_GRCh38_CR2	pbmc4k_GRCh38_CR3	0.9997569596452858
1872	GCTGCGATCAAGCCTA-1	pbmc4k_GRCh38_CR2	pbmc4k_GRCh38_CR7	0.9979683850963361
1873	GCTGCGATCAAGCCTA-1	pbmc4k_GRCh38_CR3	pbmc4k_GRCh38_CR7	0.9983420319847732
1874	GCTGCGATCAAGCCTA-1	pbmc4k_GRCh38_CR2	pbmc4k_GRCh38_CR3	0.9997209209779636
1875	AACCGCGTCTGCTTGC-1	pbmc4k_GRCh38_CR2	pbmc4k_GRCh38_CR7	0.9976728485540858
1876	AACCGCGTCTGCTTGC-1	pbmc4k_GRCh38_CR3	pbmc4k_GRCh38_CR7	0.9978303393043025
1877	AACCGCGTCTGCTTGC-1	pbmc4k_GRCh38_CR2	pbmc4k_GRCh38_CR3	0.9996054263105032
1878	CCTAGCTCACGTAAGG-1	pbmc4k_GRCh38_CR2	pbmc4k_GRCh38_CR7	0.9979010063763137
1879	CCTAGCTCACGTAAGG-1	pbmc4k_GRCh38_CR3	pbmc4k_GRCh38_CR7	0.9979757148314254
1880	CCTAGCTCACGTAAGG-1	pbmc4k_GRCh38_CR2	pbmc4k_GRCh38_CR3	0.9997182160721616
1881	TGATTTCGTCCGTCAG-1	pbmc4k_GRCh38_CR2	pbmc4k_GRCh38_CR7	0.9976415563559755
1882	TGATTTCGTCCGTCAG-1	pbmc4k_GRCh38_CR3	pbmc4k_GRCh38_CR7	0.9977373011228777
1883	TGATTTCGTCCGTCAG-1	pbmc4k_GRCh38_CR2	pbmc4k_GRCh38_CR3	0.9997520374209639
1884	CGAGCACGTTGGTAAA-1	pbmc4k_GRCh38_CR2	pbmc4k_GRCh38_CR7	0.9977201184517176
1885	CGAGCACGTTGGTAAA-1	pbmc4k_GRCh38_CR3	pbmc4k_GRCh38_CR7	0.9977189808433483
1886	CGAGCACGTTGGTAAA-1	pbmc4k_GRCh38_CR2	pbmc4k_GRCh38_CR3	0.9997619810030896
1887	GGCGTGTGTATTAGCC-1	pbmc4k_GRCh38_CR2	pbmc4k_GRCh38_CR7	0.9982762625091304
1888	GGCGTGTGTATTAGCC-1	pbmc4k_GRCh38_CR3	pbmc4k_GRCh38_CR7	0.998378782328104
1889	GGCGTGTGTATTAGCC-1	pbmc4k_GRCh38_CR2	pbmc4k_GRCh38_CR3	0.9997316512442846
1890	ACGGGTCTCCGCTGTT-1	pbmc4k_GRCh38_CR2	pbmc4k_GRCh38_CR7	0.9979181211839256
1891	ACGGGTCTCCGCTGTT-1	pbmc4k_GRCh38_CR3	pbmc4k_GRCh38_CR7	0.9979627638358185
1892	ACGGGTCTCCGCTGTT-1	pbmc4k_GRCh38_CR2	pbmc4k_GRCh38_CR3	0.9997542231369779
1893	CTGCTGTGTCGCGAAA-1	pbmc4k_GRCh38_CR2	pbmc4k_GRCh38_CR7	0.9979952117878226
1894	CTGCTGTGTCGCGAAA-1	pbmc4k_GRCh38_CR3	pbmc4k_GRCh38_CR7	0.9981054207757657
1895	CTGCTGTGTCGCGAAA-1	pbmc4k_GRCh38_CR2	pbmc4k_GRCh38_CR3	0.9997610183775489
1896	ACTGCTCCAGGGTACA-1	pbmc4k_GRCh38_CR2	pbmc4k_GRCh38_CR7	0.9981774995547213
1897	ACTGCTCCAGGGTACA-1	pbmc4k_GRCh38_CR3	pbmc4k_GRCh38_CR7	0.9982372001337096
1898	ACTGCTCCAGGGTACA-1	pbmc4k_GRCh38_CR2	pbmc4k_GRCh38_CR3	0.9999107373402049
1899	GGGACCTAGCCTATGT-1	pbmc4k_GRCh38_CR2	pbmc4k_GRCh38_CR7	0.9976437715588887
1900	GGGACCTAGCCTATGT-1	pbmc4k_GRCh38_CR3	pbmc4k_GRCh38_CR7	0.9978232784353407
1901	GGGACCTAGCCTATGT-1	pbmc4k_GRCh38_CR2	pbmc4k_GRCh38_CR3	0.999752929655306
1902	ACTGCTCAGGGTATCG-1	pbmc4k_GRCh38_CR2	pbmc4k_GRCh38_CR7	0.9975999915046855
1903	ACTGCTCAGGGTATCG-1	pbmc4k_GRCh38_CR3	pbmc4k_GRCh38_CR7	0.9978536872616418
1904	ACTGCTCAGGGTATCG-1	pbmc4k_GRCh38_CR2	pbmc4k_GRCh38_CR3	0.9995762513893884
1905	GGAAAGCTCTTGACGA-1	pbmc4k_GRCh38_CR2	pbmc4k_GRCh38_CR7	0.9983071423386695
1906	GGAAAGCTCTTGACGA-1	pbmc4k_GRCh38_CR3	pbmc4k_GRCh38_CR7	0.9984090836601217
1907	GGAAAGCTCTTGACGA-1	pbmc4k_GRCh38_CR2	pbmc4k_GRCh38_CR3	0.9997804195974103
1908	GTCCTCACAGAGTGTG-1	pbmc4k_GRCh38_CR2	pbmc4k_GRCh38_CR7	0.9978688096423247
1909	GTCCTCACAGAGTGTG-1	pbmc4k_GRCh38_CR3	pbmc4k_GRCh38_CR7	0.9979936617125083
1910	GTCCTCACAGAGTGTG-1	pbmc4k_GRCh38_CR2	pbmc4k_GRCh38_CR3	0.9998077036958892
1911	TGGGCGTAGACTTGAA-1	pbmc4k_GRCh38_CR2	pbmc4k_GRCh38_CR7	0.9977645037817003
1912	TGGGCGTAGACTTGAA-1	pbmc4k_GRCh38_CR3	pbmc4k_GRCh38_CR7	0.9976961943991531
1913	TGGGCGTAGACTTGAA-1	pbmc4k_GRCh38_CR2	pbmc4k_GRCh38_CR3	0.9998602838890347
1914	TCATTTGCACCTCGGA-1	pbmc4k_GRCh38_CR2	pbmc4k_GRCh38_CR7	0.9973276365167878
1915	TCATTTGCACCTCGGA-1	pbmc4k_GRCh38_CR3	pbmc4k_GRCh38_CR7	0.9974681616770906
1916	TCATTTGCACCTCGGA-1	pbmc4k_GRCh38_CR2	pbmc4k_GRCh38_CR3	0.999664852536031
1917	TCTTTCCTCGAACTGT-1	pbmc4k_GRCh38_CR2	pbmc4k_GRCh38_CR7	0.9944937543292443
1918	TCTTTCCTCGAACTGT-1	pbmc4k_GRCh38_CR3	pbmc4k_GRCh38_CR7	0.9945269870311589
1919	TCTTTCCTCGAACTGT-1	pbmc4k_GRCh38_CR2	pbmc4k_GRCh38_CR3	0.999748528975059
1920	CCTACCAAGTTTGCGT-1	pbmc4k_GRCh38_CR2	pbmc4k_GRCh38_CR7	0.9977252132494906
1921	CCTACCAAGTTTGCGT-1	pbmc4k_GRCh38_CR3	pbmc4k_GRCh38_CR7	0.9980775315836318
1922	CCTACCAAGTTTGCGT-1	pbmc4k_GRCh38_CR2	pbmc4k_GRCh38_CR3	0.9995651921219921
1923	CGCGGTATCGTACGGC-1	pbmc4k_GRCh38_CR2	pbmc4k_GRCh38_CR7	0.9982136631480218
1924	CGCGGTATCGTACGGC-1	pbmc4k_GRCh38_CR3	pbmc4k_GRCh38_CR7	0.9985322994073333
1925	CGCGGTATCGTACGGC-1	pbmc4k_GRCh38_CR2	pbmc4k_GRCh38_CR3	0.9997462649437431
1926	GATGCTACAGGTTTCA-1	pbmc4k_GRCh38_CR2	pbmc4k_GRCh38_CR7	0.9972315509958338
1927	GATGCTACAGGTTTCA-1	pbmc4k_GRCh38_CR3	pbmc4k_GRCh38_CR7	0.9974739619165689
1928	GATGCTACAGGTTTCA-1	pbmc4k_GRCh38_CR2	pbmc4k_GRCh38_CR3	0.999630784701176
1929	TCAATCTCATTCACTT-1	pbmc4k_GRCh38_CR2	pbmc4k_GRCh38_CR7	0.9975393508796243
1930	TCAATCTCATTCACTT-1	pbmc4k_GRCh38_CR3	pbmc4k_GRCh38_CR7	0.9975042616086768
1931	TCAATCTCATTCACTT-1	pbmc4k_GRCh38_CR2	pbmc4k_GRCh38_CR3	0.9998039845958286
1932	CAGCTGGCAGCTGCAC-1	pbmc4k_GRCh38_CR2	pbmc4k_GRCh38_CR7	0.9983526654371302
1933	CAGCTGGCAGCTGCAC-1	pbmc4k_GRCh38_CR3	pbmc4k_GRCh38_CR7	0.9983434906575649
1934	CAGCTGGCAGCTGCAC-1	pbmc4k_GRCh38_CR2	pbmc4k_GRCh38_CR3	0.9997685385059404
1935	CATTCGCAGACCTAGG-1	pbmc4k_GRCh38_CR2	pbmc4k_GRCh38_CR7	0.9974041611699143
1936	CATTCGCAGACCTAGG-1	pbmc4k_GRCh38_CR3	pbmc4k_GRCh38_CR7	0.9974575866710031
1937	CATTCGCAGACCTAGG-1	pbmc4k_GRCh38_CR2	pbmc4k_GRCh38_CR3	0.9997471036981227
1938	TACTTACAGGTTACCT-1	pbmc4k_GRCh38_CR2	pbmc4k_GRCh38_CR7	0.997496477247737
1939	TACTTACAGGTTACCT-1	pbmc4k_GRCh38_CR3	pbmc4k_GRCh38_CR7	0.9974332621924376
1940	TACTTACAGGTTACCT-1	pbmc4k_GRCh38_CR2	pbmc4k_GRCh38_CR3	0.9998193064396366
1941	TGCCAAATCGAGAGCA-1	pbmc4k_GRCh38_CR2	pbmc4k_GRCh38_CR7	0.9978704456606846
1942	TGCCAAATCGAGAGCA-1	pbmc4k_GRCh38_CR3	pbmc4k_GRCh38_CR7	0.9979856875509354
1943	TGCCAAATCGAGAGCA-1	pbmc4k_GRCh38_CR2	pbmc4k_GRCh38_CR3	0.9996836589956634
1944	AACCATGCAGTCCTTC-1	pbmc4k_GRCh38_CR2	pbmc4k_GRCh38_CR7	0.9973459354707775
1945	AACCATGCAGTCCTTC-1	pbmc4k_GRCh38_CR3	pbmc4k_GRCh38_CR7	0.9974938664810156
1946	AACCATGCAGTCCTTC-1	pbmc4k_GRCh38_CR2	pbmc4k_GRCh38_CR3	0.9997770258344311
1947	ACGCAGCGTTTACTCT-1	pbmc4k_GRCh38_CR2	pbmc4k_GRCh38_CR7	0.9975095016966754
1948	ACGCAGCGTTTACTCT-1	pbmc4k_GRCh38_CR3	pbmc4k_GRCh38_CR7	0.9974540742127405
1949	ACGCAGCGTTTACTCT-1	pbmc4k_GRCh38_CR2	pbmc4k_GRCh38_CR3	0.9997236024117067
1950	TCTGGAAAGAGTACAT-1	pbmc4k_GRCh38_CR2	pbmc4k_GRCh38_CR7	0.9967931551697902
1951	TCTGGAAAGAGTACAT-1	pbmc4k_GRCh38_CR3	pbmc4k_GRCh38_CR7	0.9968346997221106
1952	TCTGGAAAGAGTACAT-1	pbmc4k_GRCh38_CR2	pbmc4k_GRCh38_CR3	0.9996496908315105
1953	CACATTTCAGCTTAAC-1	pbmc4k_GRCh38_CR2	pbmc4k_GRCh38_CR7	0.9965536641401221
1954	CACATTTCAGCTTAAC-1	pbmc4k_GRCh38_CR3	pbmc4k_GRCh38_CR7	0.9965602536596773
1955	CACATTTCAGCTTAAC-1	pbmc4k_GRCh38_CR2	pbmc4k_GRCh38_CR3	0.9997731619014565
1956	GCGCAACCAGTCAGCC-1	pbmc4k_GRCh38_CR2	pbmc4k_GRCh38_CR7	0.9985951070991226
1957	GCGCAACCAGTCAGCC-1	pbmc4k_GRCh38_CR3	pbmc4k_GRCh38_CR7	0.9985492312461343
1958	GCGCAACCAGTCAGCC-1	pbmc4k_GRCh38_CR2	pbmc4k_GRCh38_CR3	0.9998398403152446
1959	CACACCTCAGACGTAG-1	pbmc4k_GRCh38_CR2	pbmc4k_GRCh38_CR7	0.9982164860367323
1960	CACACCTCAGACGTAG-1	pbmc4k_GRCh38_CR3	pbmc4k_GRCh38_CR7	0.998206931974578
1961	CACACCTCAGACGTAG-1	pbmc4k_GRCh38_CR2	pbmc4k_GRCh38_CR3	0.9997096171858639
1962	CACTCCATCGTGACAT-1	pbmc4k_GRCh38_CR2	pbmc4k_GRCh38_CR7	0.9974105982099105
1963	CACTCCATCGTGACAT-1	pbmc4k_GRCh38_CR3	pbmc4k_GRCh38_CR7	0.9975805058092352
1964	CACTCCATCGTGACAT-1	pbmc4k_GRCh38_CR2	pbmc4k_GRCh38_CR3	0.9997590884209648
1965	TTGCCGTTCTGTCAAG-1	pbmc4k_GRCh38_CR2	pbmc4k_GRCh38_CR7	0.9973516386432085
1966	TTGCCGTTCTGTCAAG-1	pbmc4k_GRCh38_CR3	pbmc4k_GRCh38_CR7	0.9974936898338055
1967	TTGCCGTTCTGTCAAG-1	pbmc4k_GRCh38_CR2	pbmc4k_GRCh38_CR3	0.9996570377994695
1968	AGTTGGTTCTGCGGCA-1	pbmc4k_GRCh38_CR2	pbmc4k_GRCh38_CR7	0.997921285480087
1969	AGTTGGTTCTGCGGCA-1	pbmc4k_GRCh38_CR3	pbmc4k_GRCh38_CR7	0.9981681833476551
1970	AGTTGGTTCTGCGGCA-1	pbmc4k_GRCh38_CR2	pbmc4k_GRCh38_CR3	0.999660619501653
1971	CTCGTACGTTTGTGTG-1	pbmc4k_GRCh38_CR2	pbmc4k_GRCh38_CR7	0.9980477975884877
1972	CTCGTACGTTTGTGTG-1	pbmc4k_GRCh38_CR3	pbmc4k_GRCh38_CR7	0.9981046515259017
1973	CTCGTACGTTTGTGTG-1	pbmc4k_GRCh38_CR2	pbmc4k_GRCh38_CR3	0.9997842798790114
1974	TTCCCAGGTTATCGGT-1	pbmc4k_GRCh38_CR2	pbmc4k_GRCh38_CR7	0.9980287218341727
1975	TTCCCAGGTTATCGGT-1	pbmc4k_GRCh38_CR3	pbmc4k_GRCh38_CR7	0.9980425939937657
1976	TTCCCAGGTTATCGGT-1	pbmc4k_GRCh38_CR2	pbmc4k_GRCh38_CR3	0.9996992294547489
1977	TTCTACATCACCAGGC-1	pbmc4k_GRCh38_CR2	pbmc4k_GRCh38_CR7	0.9972074302057173
1978	TTCTACATCACCAGGC-1	pbmc4k_GRCh38_CR3	pbmc4k_GRCh38_CR7	0.9973386338527458
1979	TTCTACATCACCAGGC-1	pbmc4k_GRCh38_CR2	pbmc4k_GRCh38_CR3	0.9997578000205538
1980	CGAATGTCACCAGGTC-1	pbmc4k_GRCh38_CR2	pbmc4k_GRCh38_CR7	0.9977168302036337
1981	CGAATGTCACCAGGTC-1	pbmc4k_GRCh38_CR3	pbmc4k_GRCh38_CR7	0.9978096681498463
1982	CGAATGTCACCAGGTC-1	pbmc4k_GRCh38_CR2	pbmc4k_GRCh38_CR3	0.9997186041509072
1983	CTAGTGAAGCCGGTAA-1	pbmc4k_GRCh38_CR2	pbmc4k_GRCh38_CR7	0.9980416734157079
1984	CTAGTGAAGCCGGTAA-1	pbmc4k_GRCh38_CR3	pbmc4k_GRCh38_CR7	0.9980783303094766
1985	CTAGTGAAGCCGGTAA-1	pbmc4k_GRCh38_CR2	pbmc4k_GRCh38_CR3	0.9998669320647889
1986	CTAGTGAGTCTCTTTA-1	pbmc4k_GRCh38_CR2	pbmc4k_GRCh38_CR7	0.9959636475063168
1987	CTAGTGAGTCTCTTTA-1	pbmc4k_GRCh38_CR3	pbmc4k_GRCh38_CR7	0.9961979253372658
1988	CTAGTGAGTCTCTTTA-1	pbmc4k_GRCh38_CR2	pbmc4k_GRCh38_CR3	0.9997301904658934
1989	GCGCAACGTTAGGGTG-1	pbmc4k_GRCh38_CR2	pbmc4k_GRCh38_CR7	0.9978278496569905
1990	GCGCAACGTTAGGGTG-1	pbmc4k_GRCh38_CR3	pbmc4k_GRCh38_CR7	0.9980395743987848
1991	GCGCAACGTTAGGGTG-1	pbmc4k_GRCh38_CR2	pbmc4k_GRCh38_CR3	0.9997297138152638
1992	ACCGTAAAGATAGGAG-1	pbmc4k_GRCh38_CR2	pbmc4k_GRCh38_CR7	0.9980189051662731
1993	ACCGTAAAGATAGGAG-1	pbmc4k_GRCh38_CR3	pbmc4k_GRCh38_CR7	0.9982154033987101
1994	ACCGTAAAGATAGGAG-1	pbmc4k_GRCh38_CR2	pbmc4k_GRCh38_CR3	0.9997404801709489
1995	CTAGTGAGTTGTCTTT-1	pbmc4k_GRCh38_CR2	pbmc4k_GRCh38_CR7	0.9980094960222324
1996	CTAGTGAGTTGTCTTT-1	pbmc4k_GRCh38_CR3	pbmc4k_GRCh38_CR7	0.9981008287967786
1997	CTAGTGAGTTGTCTTT-1	pbmc4k_GRCh38_CR2	pbmc4k_GRCh38_CR3	0.9998218426285101
1998	CAGATCATCAGCACAT-1	pbmc4k_GRCh38_CR2	pbmc4k_GRCh38_CR7	0.9978232213442285
[truncated: 401 more rows]
