# Supplementary material for: Scaling and quantization of large-scale foundation model enables resource-efficient predictions in network biology
Source: Nat Comput Sci. 2026 Mar 27;6(5):450–63. doi: 10.1038/s43588-026-00972-4 (PMC13215881; doi:10.1038/s43588-026-00972-4)
Supplement: Supplementary file 9 — Statistical source data. [file 43588_2026_972_MOESM9_ESM.zip › FigS2a_CellEmbCosSim_PreservationMethod.csv]

	group1	group2	celltype1	celltype2	cellid1	cellid2	cos_sim
0	frozen_10x_pbmcs	frozen_10x_pbmcs	NK	NK	valid_frozen_10x_pbmcs_ATAGATACTGTAGC-1	valid_frozen_10x_pbmcs_CTCTAATGCGACAT-1	0.9969544482615542
1	frozen_10x_pbmcs	frozen_10x_pbmcs	NK	NK	valid_frozen_10x_pbmcs_ATAGATACTGTAGC-1	valid_frozen_10x_pbmcs_GGGAACGAACCATG-1	0.9970178769350907
2	frozen_10x_pbmcs	frozen_10x_pbmcs	NK	NK	valid_frozen_10x_pbmcs_ATAGATACTGTAGC-1	valid_frozen_10x_pbmcs_GCTTGAGAGGAGGT-1	0.9975212763099671
3	frozen_10x_pbmcs	frozen_10x_pbmcs	NK	NK	valid_frozen_10x_pbmcs_ACCAGCCTGTCACA-1	valid_frozen_10x_pbmcs_ATAGATACTGTAGC-1	0.9977500065559788
4	frozen_10x_pbmcs	frozen_10x_pbmcs	NK	NK	valid_frozen_10x_pbmcs_ATACCGGATCCGTC-1	valid_frozen_10x_pbmcs_ATAGATACTGTAGC-1	0.9971417645786189
5	frozen_10x_pbmcs	frozen_10x_pbmcs	NK	NK	valid_frozen_10x_pbmcs_ATAGATACTGTAGC-1	valid_frozen_10x_pbmcs_GGGACCACGTCTGA-1	0.9980718667669847
6	frozen_10x_pbmcs	frozen_10x_pbmcs	NK	NK	valid_frozen_10x_pbmcs_ATAGATACTGTAGC-1	valid_frozen_10x_pbmcs_TTAGACCTCTCGCT-1	0.9972867186342043
7	frozen_10x_pbmcs	frozen_10x_pbmcs	NK	NK	valid_frozen_10x_pbmcs_ATAGATACTGTAGC-1	valid_frozen_10x_pbmcs_TCGGTAGACCTGAA-1	0.9970311745352919
8	frozen_10x_pbmcs	frozen_10x_pbmcs	NK	NK	valid_frozen_10x_pbmcs_ATAGATACTGTAGC-1	valid_frozen_10x_pbmcs_ATGTACCTCTCAAG-1	0.9976390510448819
9	frozen_10x_pbmcs	frozen_10x_pbmcs	NK	NK	valid_frozen_10x_pbmcs_ATAGATACTGTAGC-1	valid_frozen_10x_pbmcs_CGTACCTGCATCAG-1	0.9981916726802892
10	frozen_10x_pbmcs	frozen_10x_pbmcs	NK	NK	valid_frozen_10x_pbmcs_ATAGATACTGTAGC-1	valid_frozen_10x_pbmcs_GTGAACACAACGAA-1	0.9969796368561574
11	frozen_10x_pbmcs	frozen_10x_pbmcs	NK	NK	valid_frozen_10x_pbmcs_ATAGATACTGTAGC-1	valid_frozen_10x_pbmcs_TTGTCATGACGTTG-1	0.9974108174268657
12	frozen_10x_pbmcs	frozen_10x_pbmcs	NK	NK	valid_frozen_10x_pbmcs_ATAGATACTGTAGC-1	valid_frozen_10x_pbmcs_CTATGACTTGCGTA-1	0.99708631396909
13	frozen_10x_pbmcs	frozen_10x_pbmcs	NK	NK	valid_frozen_10x_pbmcs_AAGCAAGAGATACC-1	valid_frozen_10x_pbmcs_ATAGATACTGTAGC-1	0.99703563348692
14	frozen_10x_pbmcs	frozen_10x_pbmcs	NK	NK	valid_frozen_10x_pbmcs_ATAGATACTGTAGC-1	valid_frozen_10x_pbmcs_TCCCTACTAGTTCG-1	0.9975613881828238
15	frozen_10x_pbmcs	frozen_10x_pbmcs	NK	NK	valid_frozen_10x_pbmcs_ATAGATACTGTAGC-1	valid_frozen_10x_pbmcs_TTTGCATGGGAGCA-1	0.9973538647460509
16	frozen_10x_pbmcs	frozen_10x_pbmcs	NK	NK	valid_frozen_10x_pbmcs_ATAGATACTGTAGC-1	valid_frozen_10x_pbmcs_CCAACCTGTAGTCG-1	0.9965700692859772
17	frozen_10x_pbmcs	frozen_10x_pbmcs	NK	NK	valid_frozen_10x_pbmcs_ATAGATACTGTAGC-1	valid_frozen_10x_pbmcs_TGCCAAGAGCTCCT-1	0.9978355849893974
18	frozen_10x_pbmcs	frozen_10x_pbmcs	NK	NK	valid_frozen_10x_pbmcs_ATAGATACTGTAGC-1	valid_frozen_10x_pbmcs_GCGCGATGCTTGGA-1	0.997475469009991
19	frozen_10x_pbmcs	frozen_10x_pbmcs	NK	NK	valid_frozen_10x_pbmcs_ATAGATACTGTAGC-1	valid_frozen_10x_pbmcs_TGGAACTGTGAGGG-1	0.9964973631495446
20	frozen_10x_pbmcs	frozen_10x_pbmcs	NK	NK	valid_frozen_10x_pbmcs_AGCGGGCTCCAGTA-1	valid_frozen_10x_pbmcs_ATAGATACTGTAGC-1	0.9973614700109696
21	frozen_10x_pbmcs	frozen_10x_pbmcs	NK	NK	valid_frozen_10x_pbmcs_ATAGATACTGTAGC-1	valid_frozen_10x_pbmcs_TGGAAAGATCTACT-1	0.9977417616004031
22	frozen_10x_pbmcs	frozen_10x_pbmcs	NK	NK	valid_frozen_10x_pbmcs_AGGTCTGACACTAG-1	valid_frozen_10x_pbmcs_ATAGATACTGTAGC-1	0.9977604213281195
23	frozen_10x_pbmcs	frozen_10x_pbmcs	NK	NK	valid_frozen_10x_pbmcs_ATAGATACTGTAGC-1	valid_frozen_10x_pbmcs_GTCCCATGGTTGGT-1	0.996702828984995
24	frozen_10x_pbmcs	frozen_10x_pbmcs	NK	NK	valid_frozen_10x_pbmcs_ATAGATACTGTAGC-1	valid_frozen_10x_pbmcs_TTTCCAGAATCAGC-1	0.9963712597198856
25	frozen_10x_pbmcs	frozen_10x_pbmcs	NK	NK	valid_frozen_10x_pbmcs_ATAGATACTGTAGC-1	valid_frozen_10x_pbmcs_TCTAACTGACGTGT-1	0.9976274066992176
26	frozen_10x_pbmcs	frozen_10x_pbmcs	NK	NK	valid_frozen_10x_pbmcs_ATAGATACTGTAGC-1	valid_frozen_10x_pbmcs_CAAGACACGTTGAC-1	0.9964913645212761
27	frozen_10x_pbmcs	frozen_10x_pbmcs	NK	NK	valid_frozen_10x_pbmcs_AGTACTCTTCTGGA-1	valid_frozen_10x_pbmcs_ATAGATACTGTAGC-1	0.9977599075282809
28	frozen_10x_pbmcs	frozen_10x_pbmcs	NK	NK	valid_frozen_10x_pbmcs_ATAGATACTGTAGC-1	valid_frozen_10x_pbmcs_GCTACCTGCCATGA-1	0.9975192871391586
29	frozen_10x_pbmcs	frozen_10x_pbmcs	NK	NK	valid_frozen_10x_pbmcs_ATAGATACTGTAGC-1	valid_frozen_10x_pbmcs_TGATTCACACCAAC-1	0.995843288992221
30	frozen_10x_pbmcs	frozen_10x_pbmcs	NK	NK	valid_frozen_10x_pbmcs_ATAGATACTGTAGC-1	valid_frozen_10x_pbmcs_ATCACGGACCTTAT-1	0.9974154707535662
31	frozen_10x_pbmcs	frozen_10x_pbmcs	NK	NK	valid_frozen_10x_pbmcs_AACTCACTCGAGTT-1	valid_frozen_10x_pbmcs_ATAGATACTGTAGC-1	0.9974210876406528
32	frozen_10x_pbmcs	frozen_10x_pbmcs	NK	NK	valid_frozen_10x_pbmcs_ATAGATACTGTAGC-1	valid_frozen_10x_pbmcs_TGGGTATGTGTAGC-1	0.996815154304847
33	frozen_10x_pbmcs	frozen_10x_pbmcs	NK	NK	valid_frozen_10x_pbmcs_ATAGATACTGTAGC-1	valid_frozen_10x_pbmcs_TCTCTAGATGCTTT-1	0.9972205505027127
34	frozen_10x_pbmcs	frozen_10x_pbmcs	NK	NK	valid_frozen_10x_pbmcs_ATAGATACTGTAGC-1	valid_frozen_10x_pbmcs_TGAGCTGAAGCATC-1	0.9971669034923993
35	frozen_10x_pbmcs	frozen_10x_pbmcs	NK	NK	valid_frozen_10x_pbmcs_AGGCAACTCCCTTG-1	valid_frozen_10x_pbmcs_ATAGATACTGTAGC-1	0.9976288134973466
36	frozen_10x_pbmcs	frozen_10x_pbmcs	NK	NK	valid_frozen_10x_pbmcs_ATAGATACTGTAGC-1	valid_frozen_10x_pbmcs_TCAGCAGAGGAAGC-1	0.9966439398815872
37	frozen_10x_pbmcs	frozen_10x_pbmcs	NK	NK	valid_frozen_10x_pbmcs_ATAGATACTGTAGC-1	valid_frozen_10x_pbmcs_TTATGAGAGTGCTA-1	0.9974227921725682
38	frozen_10x_pbmcs	frozen_10x_pbmcs	NK	NK	valid_frozen_10x_pbmcs_ATAGATACTGTAGC-1	valid_frozen_10x_pbmcs_TGTCTAACGAGAGC-1	0.9972201877332616
39	frozen_10x_pbmcs	frozen_10x_pbmcs	NK	NK	valid_frozen_10x_pbmcs_ATAGATACTGTAGC-1	valid_frozen_10x_pbmcs_CTAGTTACTGACAC-1	0.9969235816566
40	frozen_10x_pbmcs	frozen_10x_pbmcs	NK	NK	valid_frozen_10x_pbmcs_ATAGATACTGTAGC-1	valid_frozen_10x_pbmcs_ATTTAGGATGACCA-1	0.9972881914727354
41	frozen_10x_pbmcs	frozen_10x_pbmcs	NK	NK	valid_frozen_10x_pbmcs_ATAGATACTGTAGC-1	valid_frozen_10x_pbmcs_CGCCATACATCAGC-1	0.9970341537256122
42	frozen_10x_pbmcs	frozen_10x_pbmcs	NK	NK	valid_frozen_10x_pbmcs_ATAGATACTGTAGC-1	valid_frozen_10x_pbmcs_CAAGTCGAAGCACT-1	0.9977919006674748
43	frozen_10x_pbmcs	frozen_10x_pbmcs	NK	NK	valid_frozen_10x_pbmcs_ATAGATACTGTAGC-1	valid_frozen_10x_pbmcs_GGAAGGTGGTCTGA-1	0.9964266224265521
44	frozen_10x_pbmcs	frozen_10x_pbmcs	NK	NK	valid_frozen_10x_pbmcs_ATAGATACTGTAGC-1	valid_frozen_10x_pbmcs_TGGATTCTCCTTGC-1	0.9965617875187303
45	frozen_10x_pbmcs	frozen_10x_pbmcs	NK	NK	valid_frozen_10x_pbmcs_ACTTAAGACCTTTA-1	valid_frozen_10x_pbmcs_ATAGATACTGTAGC-1	0.9970831059342906
46	frozen_10x_pbmcs	frozen_10x_pbmcs	NK	NK	valid_frozen_10x_pbmcs_ACTCCTCTTGAGGG-1	valid_frozen_10x_pbmcs_ATAGATACTGTAGC-1	0.996843570898006
47	frozen_10x_pbmcs	frozen_10x_pbmcs	NK	NK	valid_frozen_10x_pbmcs_ATAGATACTGTAGC-1	valid_frozen_10x_pbmcs_CAGGGCACGGTAGG-1	0.9963723243701684
48	frozen_10x_pbmcs	frozen_10x_pbmcs	NK	NK	valid_frozen_10x_pbmcs_ATAGATACTGTAGC-1	valid_frozen_10x_pbmcs_CGTAGCCTCTCCCA-1	0.9968226475819665
49	frozen_10x_pbmcs	frozen_10x_pbmcs	NK	NK	valid_frozen_10x_pbmcs_ATAGATACTGTAGC-1	valid_frozen_10x_pbmcs_CACTGCACGAGACG-1	0.9960864262839642
50	frozen_10x_pbmcs	frozen_10x_pbmcs	NK	NK	valid_frozen_10x_pbmcs_ACAAAGGACTCTCG-1	valid_frozen_10x_pbmcs_ATAGATACTGTAGC-1	0.9974778987513035
51	fresh_10x_pbmcs	frozen_10x_pbmcs	NK	NK	valid_fresh_10x_pbmcs_CATGTTTGGGACTT-5	valid_frozen_10x_pbmcs_ATAGATACTGTAGC-1	0.9961874477388343
52	frozen_10x_pbmcs	frozen_10x_pbmcs	NK	NK	valid_frozen_10x_pbmcs_AGCGCTCTGCAGTT-1	valid_frozen_10x_pbmcs_ATAGATACTGTAGC-1	0.9962343040712416
53	frozen_10x_pbmcs	frozen_10x_pbmcs	NK	NK	valid_frozen_10x_pbmcs_ATAGATACTGTAGC-1	valid_frozen_10x_pbmcs_CGCCTAACTCTCAT-1	0.99643848343157
54	frozen_10x_pbmcs	frozen_10x_pbmcs	NK	NK	valid_frozen_10x_pbmcs_ATAGATACTGTAGC-1	valid_frozen_10x_pbmcs_CCTGACTGCTGTCC-1	0.9966437523345082
55	frozen_10x_pbmcs	frozen_10x_pbmcs	NK	NK	valid_frozen_10x_pbmcs_ATAGATACTGTAGC-1	valid_frozen_10x_pbmcs_CGGTCACTTTGACG-1	0.9975100093215291
56	fresh_10x_pbmcs	frozen_10x_pbmcs	NK	NK	valid_fresh_10x_pbmcs_GAGGCCACCGTGTA-6	valid_frozen_10x_pbmcs_ATAGATACTGTAGC-1	0.9965609694729443
57	frozen_10x_pbmcs	frozen_10x_pbmcs	NK	NK	valid_frozen_10x_pbmcs_AGATTCCTCCTTTA-1	valid_frozen_10x_pbmcs_ATAGATACTGTAGC-1	0.997171387490235
58	frozen_10x_pbmcs	frozen_10x_pbmcs	NK	NK	valid_frozen_10x_pbmcs_ATAGATACTGTAGC-1	valid_frozen_10x_pbmcs_ATAGCTCTGAACCT-1	0.9967259585716283
59	fresh_10x_pbmcs	frozen_10x_pbmcs	NK	NK	valid_fresh_10x_pbmcs_GACGCTCTGTACCA-4	valid_frozen_10x_pbmcs_ATAGATACTGTAGC-1	0.996278012276992
60	frozen_10x_pbmcs	frozen_10x_pbmcs	NK	NK	valid_frozen_10x_pbmcs_ATAGATACTGTAGC-1	valid_frozen_10x_pbmcs_ATCTGACTTTTCTG-1	0.9966122437259107
61	frozen_10x_pbmcs	frozen_10x_pbmcs	NK	NK	valid_frozen_10x_pbmcs_ATAGATACTGTAGC-1	valid_frozen_10x_pbmcs_TTGAACCTCACTTT-1	0.9970411922012438
62	frozen_10x_pbmcs	frozen_10x_pbmcs	NK	NK	valid_frozen_10x_pbmcs_AGTTTAGAGAGGTG-1	valid_frozen_10x_pbmcs_ATAGATACTGTAGC-1	0.9968500776386855
63	frozen_10x_pbmcs	frozen_10x_pbmcs	NK	NK	valid_frozen_10x_pbmcs_ATAGATACTGTAGC-1	valid_frozen_10x_pbmcs_CCCAACTGCCTACC-1	0.9963958402073931
64	frozen_10x_pbmcs	frozen_10x_pbmcs	NK	NK	valid_frozen_10x_pbmcs_AATAGGGACACCAA-1	valid_frozen_10x_pbmcs_ATAGATACTGTAGC-1	0.9959360948087519
65	frozen_10x_pbmcs	frozen_10x_pbmcs	NK	NK	valid_frozen_10x_pbmcs_ATAGATACTGTAGC-1	valid_frozen_10x_pbmcs_GAGGATCTGTAAAG-1	0.9974799628010792
66	fresh_10x_pbmcs	frozen_10x_pbmcs	NK	NK	valid_fresh_10x_pbmcs_AAGACAGACGTCTC-2	valid_frozen_10x_pbmcs_ATAGATACTGTAGC-1	0.9973957256125071
67	fresh_10x_pbmcs	frozen_10x_pbmcs	Other	NK	valid_fresh_10x_pbmcs_CGATACGATCCAGA-2	valid_frozen_10x_pbmcs_ATAGATACTGTAGC-1	0.99159271106847
68	fresh_10x_pbmcs	frozen_10x_pbmcs	NK	NK	valid_fresh_10x_pbmcs_CGCGAGACCATGGT-7	valid_frozen_10x_pbmcs_ATAGATACTGTAGC-1	0.9946409203790181
69	frozen_10x_pbmcs	frozen_10x_pbmcs	NK	NK	valid_frozen_10x_pbmcs_ATAGATACTGTAGC-1	valid_frozen_10x_pbmcs_CACCACTGGGCATT-1	0.9974395877456126
70	frozen_10x_pbmcs	frozen_10x_pbmcs	NK	NK	valid_frozen_10x_pbmcs_ATAGATACTGTAGC-1	valid_frozen_10x_pbmcs_GCCAAATGAATCGC-1	0.996290065972576
71	frozen_10x_pbmcs	frozen_10x_pbmcs	NK	NK	valid_frozen_10x_pbmcs_ATAGATACTGTAGC-1	valid_frozen_10x_pbmcs_TTACAGCTGCATAC-1	0.9954613818802225
72	frozen_10x_pbmcs	frozen_10x_pbmcs	NK	NK	valid_frozen_10x_pbmcs_ATAGATACTGTAGC-1	valid_frozen_10x_pbmcs_GGGATTACTCGCCT-1	0.9966176188349936
73	frozen_10x_pbmcs	frozen_10x_pbmcs	NK	NK	valid_frozen_10x_pbmcs_ACAATAACTGGTTG-1	valid_frozen_10x_pbmcs_ATAGATACTGTAGC-1	0.9962602300117074
74	frozen_10x_pbmcs	frozen_10x_pbmcs	NK	NK	valid_frozen_10x_pbmcs_ATAGATACTGTAGC-1	valid_frozen_10x_pbmcs_GCTCAAGATCTCTA-1	0.9968133386839482
75	fresh_10x_pbmcs	frozen_10x_pbmcs	NK	NK	valid_fresh_10x_pbmcs_ACGCCGGACGTTAG-7	valid_frozen_10x_pbmcs_ATAGATACTGTAGC-1	0.9960062576282671
76	frozen_10x_pbmcs	frozen_10x_pbmcs	NK	NK	valid_frozen_10x_pbmcs_ATAGATACTGTAGC-1	valid_frozen_10x_pbmcs_TGGAGGGAACCTAG-1	0.9963371099326868
77	fresh_10x_pbmcs	frozen_10x_pbmcs	NK	NK	valid_fresh_10x_pbmcs_GAAGGGTGGTGCTA-2	valid_frozen_10x_pbmcs_ATAGATACTGTAGC-1	0.9953570288053424
78	frozen_10x_pbmcs	frozen_10x_pbmcs	NK	NK	valid_frozen_10x_pbmcs_ACTCGCACCGCTAA-1	valid_frozen_10x_pbmcs_ATAGATACTGTAGC-1	0.9965326534836834
79	frozen_10x_pbmcs	frozen_10x_pbmcs	NK	NK	valid_frozen_10x_pbmcs_ATAGATACTGTAGC-1	valid_frozen_10x_pbmcs_CACTGAGACAGCTA-1	0.9951822227741272
80	frozen_10x_pbmcs	frozen_10x_pbmcs	NK	NK	valid_frozen_10x_pbmcs_ATAGATACTGTAGC-1	valid_frozen_10x_pbmcs_CGTTATACTCACGA-1	0.9967579772374732
81	frozen_10x_pbmcs	frozen_10x_pbmcs	NK	NK	valid_frozen_10x_pbmcs_ATAGATACTGTAGC-1	valid_frozen_10x_pbmcs_TCCTAAACCGATAC-1	0.9955598901583091
82	fresh_10x_pbmcs	frozen_10x_pbmcs	NK	NK	valid_fresh_10x_pbmcs_CATCCCGAAAGTAG-1	valid_frozen_10x_pbmcs_ATAGATACTGTAGC-1	0.9962567879358939
83	fresh_10x_pbmcs	frozen_10x_pbmcs	NK	NK	valid_fresh_10x_pbmcs_CGTTAACTCTCATT-6	valid_frozen_10x_pbmcs_ATAGATACTGTAGC-1	0.9965240328530994
84	frozen_10x_pbmcs	frozen_10x_pbmcs	NK	NK	valid_frozen_10x_pbmcs_ATAGATACTGTAGC-1	valid_frozen_10x_pbmcs_TATCAAGACCTTCG-1	0.9973872003552663
85	fresh_10x_pbmcs	frozen_10x_pbmcs	NK	NK	valid_fresh_10x_pbmcs_TAACACCTCCTGTC-5	valid_frozen_10x_pbmcs_ATAGATACTGTAGC-1	0.9965742638124849
86	fresh_10x_pbmcs	frozen_10x_pbmcs	NK	NK	valid_fresh_10x_pbmcs_GTTTAAGATCCCGT-3	valid_frozen_10x_pbmcs_ATAGATACTGTAGC-1	0.9958926591243672
87	fresh_10x_pbmcs	frozen_10x_pbmcs	NK	NK	valid_fresh_10x_pbmcs_CTGGCACTCATACG-2	valid_frozen_10x_pbmcs_ATAGATACTGTAGC-1	0.9961425808112917
88	frozen_10x_pbmcs	frozen_10x_pbmcs	NK	NK	valid_frozen_10x_pbmcs_ATAGATACTGTAGC-1	valid_frozen_10x_pbmcs_ATCGACGATGTTCT-1	0.9960572079246978
89	frozen_10x_pbmcs	frozen_10x_pbmcs	NK	NK	valid_frozen_10x_pbmcs_AACAGCACTAGTCG-1	valid_frozen_10x_pbmcs_ATAGATACTGTAGC-1	0.996391982472923
90	fresh_10x_pbmcs	frozen_10x_pbmcs	NK	NK	valid_fresh_10x_pbmcs_GTAGACTGCTATTC-1	valid_frozen_10x_pbmcs_ATAGATACTGTAGC-1	0.9950993015796851
91	fresh_10x_pbmcs	frozen_10x_pbmcs	NK	NK	valid_fresh_10x_pbmcs_GGAGCAGATTGGCA-5	valid_frozen_10x_pbmcs_ATAGATACTGTAGC-1	0.9962871782600431
92	frozen_10x_pbmcs	frozen_10x_pbmcs	NK	NK	valid_frozen_10x_pbmcs_ATAGATACTGTAGC-1	valid_frozen_10x_pbmcs_CTGGAAACGACAGG-1	0.9964089592721237
93	fresh_10x_pbmcs	frozen_10x_pbmcs	NK	NK	valid_fresh_10x_pbmcs_TTCCATGATGCGTA-5	valid_frozen_10x_pbmcs_ATAGATACTGTAGC-1	0.996673370178618
94	fresh_10x_pbmcs	frozen_10x_pbmcs	NK	NK	valid_fresh_10x_pbmcs_TGCGAAACTGCTGA-5	valid_frozen_10x_pbmcs_ATAGATACTGTAGC-1	0.9961552124910614
95	fresh_10x_pbmcs	frozen_10x_pbmcs	NK	NK	valid_fresh_10x_pbmcs_GAATGCACCGTAAC-1	valid_frozen_10x_pbmcs_ATAGATACTGTAGC-1	0.9961299074083787
96	frozen_10x_pbmcs	frozen_10x_pbmcs	NK	NK	valid_frozen_10x_pbmcs_ATAGATACTGTAGC-1	valid_frozen_10x_pbmcs_ATGAGAGACCGATA-1	0.9937961509713247
97	fresh_10x_pbmcs	frozen_10x_pbmcs	NK	NK	valid_fresh_10x_pbmcs_CCACCATGCGCCTT-4	valid_frozen_10x_pbmcs_ATAGATACTGTAGC-1	0.9959805230986245
98	frozen_10x_pbmcs	frozen_10x_pbmcs	NK	NK	valid_frozen_10x_pbmcs_ATAGATACTGTAGC-1	valid_frozen_10x_pbmcs_ATCATCTGACGTGT-1	0.9957151689597971
99	fresh_10x_pbmcs	frozen_10x_pbmcs	NK	NK	valid_fresh_10x_pbmcs_TAATGAACTGCAGT-7	valid_frozen_10x_pbmcs_ATAGATACTGTAGC-1	0.9967355569415762
100	fresh_10x_pbmcs	frozen_10x_pbmcs	Other	NK	valid_fresh_10x_pbmcs_TACACACTCCAACA-5	valid_frozen_10x_pbmcs_ATAGATACTGTAGC-1	0.9949165190527038
101	fresh_10x_pbmcs	frozen_10x_pbmcs	NK	NK	valid_fresh_10x_pbmcs_CATTGTTGGCGTTA-2	valid_frozen_10x_pbmcs_ATAGATACTGTAGC-1	0.995284952138535
102	fresh_10x_pbmcs	frozen_10x_pbmcs	NK	NK	valid_fresh_10x_pbmcs_CCTTAATGTCTCCG-6	valid_frozen_10x_pbmcs_ATAGATACTGTAGC-1	0.9963654657027667
103	fresh_10x_pbmcs	frozen_10x_pbmcs	NK	NK	valid_fresh_10x_pbmcs_AAATCTGAGTATGC-3	valid_frozen_10x_pbmcs_ATAGATACTGTAGC-1	0.9958178032454817
104	fresh_10x_pbmcs	frozen_10x_pbmcs	NK	NK	valid_fresh_10x_pbmcs_TGGACTGACATTCT-6	valid_frozen_10x_pbmcs_ATAGATACTGTAGC-1	0.9957791791765074
105	frozen_10x_pbmcs	frozen_10x_pbmcs	NK	NK	valid_frozen_10x_pbmcs_ATAGATACTGTAGC-1	valid_frozen_10x_pbmcs_CAGGTATGGTTTGG-1	0.9945821059106541
106	fresh_10x_pbmcs	frozen_10x_pbmcs	NK	NK	valid_fresh_10x_pbmcs_TGGAAGCTATGGTC-4	valid_frozen_10x_pbmcs_ATAGATACTGTAGC-1	0.9950229455630749
107	frozen_10x_pbmcs	frozen_10x_pbmcs	NK	NK	valid_frozen_10x_pbmcs_ATAGATACTGTAGC-1	valid_frozen_10x_pbmcs_GAAGTCACCCAAGT-1	0.9969780865041303
108	fresh_10x_pbmcs	frozen_10x_pbmcs	NK	NK	valid_fresh_10x_pbmcs_TTGAGGACCATGGT-5	valid_frozen_10x_pbmcs_ATAGATACTGTAGC-1	0.9957997644331601
109	fresh_10x_pbmcs	frozen_10x_pbmcs	NK	NK	valid_fresh_10x_pbmcs_TTCAACACTCCCAC-5	valid_frozen_10x_pbmcs_ATAGATACTGTAGC-1	0.9956622706692325
110	frozen_10x_pbmcs	frozen_10x_pbmcs	NK	NK	valid_frozen_10x_pbmcs_ATAGATACTGTAGC-1	valid_frozen_10x_pbmcs_GATGCCCTTGTAGC-1	0.9968130009114414
111	fresh_10x_pbmcs	frozen_10x_pbmcs	NK	NK	valid_fresh_10x_pbmcs_CAACCGCTCTTAGG-6	valid_frozen_10x_pbmcs_ATAGATACTGTAGC-1	0.9960017765009368
112	fresh_10x_pbmcs	frozen_10x_pbmcs	NK	NK	valid_fresh_10x_pbmcs_ACTATCACAGCTCA-4	valid_frozen_10x_pbmcs_ATAGATACTGTAGC-1	0.9956432777825008
113	fresh_10x_pbmcs	frozen_10x_pbmcs	NK	NK	valid_fresh_10x_pbmcs_TAAAGACTTTGAGC-2	valid_frozen_10x_pbmcs_ATAGATACTGTAGC-1	0.9957355169908605
114	fresh_10x_pbmcs	frozen_10x_pbmcs	NK	NK	valid_fresh_10x_pbmcs_AAGCACTGTGGGAG-8	valid_frozen_10x_pbmcs_ATAGATACTGTAGC-1	0.9958020789322243
115	fresh_10x_pbmcs	frozen_10x_pbmcs	NK	NK	valid_fresh_10x_pbmcs_CAAAGCACGCGTAT-2	valid_frozen_10x_pbmcs_ATAGATACTGTAGC-1	0.9954559259035012
116	fresh_10x_pbmcs	frozen_10x_pbmcs	NK	NK	valid_fresh_10x_pbmcs_TCAGACGACGCATA-6	valid_frozen_10x_pbmcs_ATAGATACTGTAGC-1	0.996127194722632
117	fresh_10x_pbmcs	frozen_10x_pbmcs	NK	NK	valid_fresh_10x_pbmcs_ATCTTGACCTGGAT-8	valid_frozen_10x_pbmcs_ATAGATACTGTAGC-1	0.9959968782639677
118	fresh_10x_pbmcs	frozen_10x_pbmcs	NK	NK	valid_fresh_10x_pbmcs_ACTTCTGAGTGCAT-4	valid_frozen_10x_pbmcs_ATAGATACTGTAGC-1	0.9949116770863462
119	fresh_10x_pbmcs	frozen_10x_pbmcs	NK	NK	valid_fresh_10x_pbmcs_AGTAAGGAGCGTAT-6	valid_frozen_10x_pbmcs_ATAGATACTGTAGC-1	0.9954697543452011
120	frozen_10x_pbmcs	frozen_10x_pbmcs	NK	NK	valid_frozen_10x_pbmcs_ATAGATACTGTAGC-1	valid_frozen_10x_pbmcs_CACATGGACTTATC-1	0.9947174785713672
121	fresh_10x_pbmcs	frozen_10x_pbmcs	NK	NK	valid_fresh_10x_pbmcs_AGTCGCCTAGCACT-2	valid_frozen_10x_pbmcs_ATAGATACTGTAGC-1	0.9957469079275716
122	fresh_10x_pbmcs	frozen_10x_pbmcs	NK	NK	valid_fresh_10x_pbmcs_GGGCACACGCTTCC-6	valid_frozen_10x_pbmcs_ATAGATACTGTAGC-1	0.9959555357661969
123	fresh_10x_pbmcs	frozen_10x_pbmcs	NK	NK	valid_fresh_10x_pbmcs_AAGCACTGCTTAGG-3	valid_frozen_10x_pbmcs_ATAGATACTGTAGC-1	0.9967864041105241
124	fresh_10x_pbmcs	frozen_10x_pbmcs	NK	NK	valid_fresh_10x_pbmcs_GAGGGCCTGTCAAC-4	valid_frozen_10x_pbmcs_ATAGATACTGTAGC-1	0.9965110709464118
125	fresh_10x_pbmcs	frozen_10x_pbmcs	Other	NK	valid_fresh_10x_pbmcs_TTTCAGTGCGGGAA-8	valid_frozen_10x_pbmcs_ATAGATACTGTAGC-1	0.9956534211595237
126	fresh_10x_pbmcs	frozen_10x_pbmcs	NK	NK	valid_fresh_10x_pbmcs_TCAGGATGAATGCC-6	valid_frozen_10x_pbmcs_ATAGATACTGTAGC-1	0.9960349131203093
127	fresh_10x_pbmcs	frozen_10x_pbmcs	NK	NK	valid_fresh_10x_pbmcs_ACGCAATGTAGACC-1	valid_frozen_10x_pbmcs_ATAGATACTGTAGC-1	0.996242467963756
128	fresh_10x_pbmcs	frozen_10x_pbmcs	NK	NK	valid_fresh_10x_pbmcs_CCGTAAGAGCCATA-7	valid_frozen_10x_pbmcs_ATAGATACTGTAGC-1	0.9951830297905047
129	fresh_10x_pbmcs	frozen_10x_pbmcs	NK	NK	valid_fresh_10x_pbmcs_GGAGGCCTACTTTC-6	valid_frozen_10x_pbmcs_ATAGATACTGTAGC-1	0.9949770004930402
130	fresh_10x_pbmcs	frozen_10x_pbmcs	NK	NK	valid_fresh_10x_pbmcs_TGACGAACATTCTC-8	valid_frozen_10x_pbmcs_ATAGATACTGTAGC-1	0.9938789759099327
131	fresh_10x_pbmcs	frozen_10x_pbmcs	NK	NK	valid_fresh_10x_pbmcs_TCGGCACTTGACTG-7	valid_frozen_10x_pbmcs_ATAGATACTGTAGC-1	0.995933635915573
132	fresh_10x_pbmcs	frozen_10x_pbmcs	NK	NK	valid_fresh_10x_pbmcs_ACCGTGCTGTTGTG-7	valid_frozen_10x_pbmcs_ATAGATACTGTAGC-1	0.9936384075352678
133	fresh_10x_pbmcs	frozen_10x_pbmcs	NK	NK	valid_fresh_10x_pbmcs_GTGTCAGAGGAAGC-6	valid_frozen_10x_pbmcs_ATAGATACTGTAGC-1	0.9955774791655974
134	fresh_10x_pbmcs	frozen_10x_pbmcs	NK	NK	valid_fresh_10x_pbmcs_TTCAGACTTCCTAT-3	valid_frozen_10x_pbmcs_ATAGATACTGTAGC-1	0.9951076658020941
135	fresh_10x_pbmcs	frozen_10x_pbmcs	NK	NK	valid_fresh_10x_pbmcs_CATCGCTGGTGCTA-1	valid_frozen_10x_pbmcs_ATAGATACTGTAGC-1	0.9953300404475143
136	fresh_10x_pbmcs	frozen_10x_pbmcs	NK	NK	valid_fresh_10x_pbmcs_TCACCGTGAGATGA-7	valid_frozen_10x_pbmcs_ATAGATACTGTAGC-1	0.9952241927588339
137	fresh_10x_pbmcs	frozen_10x_pbmcs	Other	NK	valid_fresh_10x_pbmcs_CTGAAGTGCTTGTT-4	valid_frozen_10x_pbmcs_ATAGATACTGTAGC-1	0.9948497152106882
138	fresh_10x_pbmcs	frozen_10x_pbmcs	Other	NK	valid_fresh_10x_pbmcs_TACTCTGAGGGAGT-4	valid_frozen_10x_pbmcs_ATAGATACTGTAGC-1	0.994020950766783
139	fresh_10x_pbmcs	frozen_10x_pbmcs	NK	NK	valid_fresh_10x_pbmcs_AAGCGTACAGTCTG-5	valid_frozen_10x_pbmcs_ATAGATACTGTAGC-1	0.9946668027879475
140	fresh_10x_pbmcs	frozen_10x_pbmcs	NK	NK	valid_fresh_10x_pbmcs_AGGACTTGGACACT-1	valid_frozen_10x_pbmcs_ATAGATACTGTAGC-1	0.995752558557873
141	fresh_10x_pbmcs	frozen_10x_pbmcs	NK	NK	valid_fresh_10x_pbmcs_TAGGCAACTTCGCC-1	valid_frozen_10x_pbmcs_ATAGATACTGTAGC-1	0.9960395110233056
142	fresh_10x_pbmcs	frozen_10x_pbmcs	NK	NK	valid_fresh_10x_pbmcs_TCGAATCTGCTACA-5	valid_frozen_10x_pbmcs_ATAGATACTGTAGC-1	0.9957767913680179
143	fresh_10x_pbmcs	frozen_10x_pbmcs	NK	NK	valid_fresh_10x_pbmcs_CATTCCCTCGTACA-3	valid_frozen_10x_pbmcs_ATAGATACTGTAGC-1	0.9957601062298315
144	frozen_10x_pbmcs	frozen_10x_pbmcs	NK	NK	valid_frozen_10x_pbmcs_ACTGCCTGTCAAGC-1	valid_frozen_10x_pbmcs_ATAGATACTGTAGC-1	0.9957050172464718
145	fresh_10x_pbmcs	frozen_10x_pbmcs	NK	NK	valid_fresh_10x_pbmcs_AGGACTTGTCGTAG-7	valid_frozen_10x_pbmcs_ATAGATACTGTAGC-1	0.9945283802681282
146	frozen_10x_pbmcs	frozen_10x_pbmcs	NK	NK	valid_frozen_10x_pbmcs_ATAGATACTGTAGC-1	valid_frozen_10x_pbmcs_CATCCCGAAGTCTG-1	0.9956110433134935
147	fresh_10x_pbmcs	frozen_10x_pbmcs	NK	NK	valid_fresh_10x_pbmcs_AGGGACGATGCTCC-8	valid_frozen_10x_pbmcs_ATAGATACTGTAGC-1	0.9946487813033184
148	fresh_10x_pbmcs	frozen_10x_pbmcs	NK	NK	valid_fresh_10x_pbmcs_TTGAACCTCCTGAA-6	valid_frozen_10x_pbmcs_ATAGATACTGTAGC-1	0.9946757307325766
149	fresh_10x_pbmcs	frozen_10x_pbmcs	Other	NK	valid_fresh_10x_pbmcs_CCAGCTACTCGCTC-6	valid_frozen_10x_pbmcs_ATAGATACTGTAGC-1	0.994600793326803
150	frozen_10x_pbmcs	frozen_10x_pbmcs	NK	NK	valid_frozen_10x_pbmcs_ATAGATACTGTAGC-1	valid_frozen_10x_pbmcs_GTGTATCTGTTGTG-1	0.9952278550393053
151	frozen_10x_pbmcs	frozen_10x_pbmcs	NK	NK	valid_frozen_10x_pbmcs_ATAGATACTGTAGC-1	valid_frozen_10x_pbmcs_TGAGGTACTCTATC-1	0.9950214264280806
152	fresh_10x_pbmcs	frozen_10x_pbmcs	NK	NK	valid_fresh_10x_pbmcs_TCCCGAACCTTCGC-5	valid_frozen_10x_pbmcs_ATAGATACTGTAGC-1	0.9952187089677593
153	fresh_10x_pbmcs	frozen_10x_pbmcs	NK	NK	valid_fresh_10x_pbmcs_ATACGGACGAACTC-1	valid_frozen_10x_pbmcs_ATAGATACTGTAGC-1	0.9947505673344161
154	fresh_10x_pbmcs	frozen_10x_pbmcs	NK	NK	valid_fresh_10x_pbmcs_ACCCGTACGTTTGG-2	valid_frozen_10x_pbmcs_ATAGATACTGTAGC-1	0.994708305974189
155	fresh_10x_pbmcs	frozen_10x_pbmcs	NK	NK	valid_fresh_10x_pbmcs_CGCTACACTAGTCG-1	valid_frozen_10x_pbmcs_ATAGATACTGTAGC-1	0.9945553461070266
156	fresh_10x_pbmcs	frozen_10x_pbmcs	NK	NK	valid_fresh_10x_pbmcs_ACCCTCGATGCCTC-4	valid_frozen_10x_pbmcs_ATAGATACTGTAGC-1	0.9948783284661453
157	fresh_10x_pbmcs	frozen_10x_pbmcs	NK	NK	valid_fresh_10x_pbmcs_GATGCCCTTTTACC-4	valid_frozen_10x_pbmcs_ATAGATACTGTAGC-1	0.9932255967601431
158	fresh_10x_pbmcs	frozen_10x_pbmcs	NK	NK	valid_fresh_10x_pbmcs_AGCCGGTGAGTACC-5	valid_frozen_10x_pbmcs_ATAGATACTGTAGC-1	0.9949127771609041
159	fresh_10x_pbmcs	frozen_10x_pbmcs	NK	NK	valid_fresh_10x_pbmcs_ATACTCTGAGACTC-4	valid_frozen_10x_pbmcs_ATAGATACTGTAGC-1	0.9949798930356586
160	fresh_10x_pbmcs	frozen_10x_pbmcs	Other	NK	valid_fresh_10x_pbmcs_AGTTATGAGACGGA-7	valid_frozen_10x_pbmcs_ATAGATACTGTAGC-1	0.9938279550336842
161	fresh_10x_pbmcs	frozen_10x_pbmcs	NK	NK	valid_fresh_10x_pbmcs_TGGCAATGCTCCCA-4	valid_frozen_10x_pbmcs_ATAGATACTGTAGC-1	0.9948590598672683
162	fresh_10x_pbmcs	frozen_10x_pbmcs	NK	NK	valid_fresh_10x_pbmcs_TTCCTAGACTTATC-7	valid_frozen_10x_pbmcs_ATAGATACTGTAGC-1	0.99424441162516
163	fresh_10x_pbmcs	frozen_10x_pbmcs	Other	NK	valid_fresh_10x_pbmcs_TATCCTGATGTCAG-2	valid_frozen_10x_pbmcs_ATAGATACTGTAGC-1	0.9940541498273177
164	fresh_10x_pbmcs	frozen_10x_pbmcs	NK	NK	valid_fresh_10x_pbmcs_AACGTGTGGTGTCA-3	valid_frozen_10x_pbmcs_ATAGATACTGTAGC-1	0.9943983642856379
165	fresh_10x_pbmcs	frozen_10x_pbmcs	NK	NK	valid_fresh_10x_pbmcs_CACATACTGCTAAC-8	valid_frozen_10x_pbmcs_ATAGATACTGTAGC-1	0.9945054487278399
166	frozen_10x_pbmcs	frozen_10x_pbmcs	NK	NK	valid_frozen_10x_pbmcs_ATAGATACTGTAGC-1	valid_frozen_10x_pbmcs_TGGCACCTTACGCA-1	0.995077815094893
167	fresh_10x_pbmcs	frozen_10x_pbmcs	NK	NK	valid_fresh_10x_pbmcs_CATCATACCTTGTT-4	valid_frozen_10x_pbmcs_ATAGATACTGTAGC-1	0.9955674152466211
168	fresh_10x_pbmcs	frozen_10x_pbmcs	Other	NK	valid_fresh_10x_pbmcs_AAAGGCCTGTTAGC-6	valid_frozen_10x_pbmcs_ATAGATACTGTAGC-1	0.9931431200009747
169	fresh_10x_pbmcs	frozen_10x_pbmcs	NK	NK	valid_fresh_10x_pbmcs_ATCCAGGATGAAGA-1	valid_frozen_10x_pbmcs_ATAGATACTGTAGC-1	0.9949710842725
170	fresh_10x_pbmcs	frozen_10x_pbmcs	NK	NK	valid_fresh_10x_pbmcs_TATAGCCTTGGTGT-6	valid_frozen_10x_pbmcs_ATAGATACTGTAGC-1	0.99494647375556
171	fresh_10x_pbmcs	frozen_10x_pbmcs	NK	NK	valid_fresh_10x_pbmcs_CGCACTACTCTTTG-1	valid_frozen_10x_pbmcs_ATAGATACTGTAGC-1	0.9950515357241809
172	fresh_10x_pbmcs	frozen_10x_pbmcs	NK	NK	valid_fresh_10x_pbmcs_GCTCAAGAGGATTC-2	valid_frozen_10x_pbmcs_ATAGATACTGTAGC-1	0.9949321704498099
173	fresh_10x_pbmcs	frozen_10x_pbmcs	NK	NK	valid_fresh_10x_pbmcs_GAGTACTGTGACTG-5	valid_frozen_10x_pbmcs_ATAGATACTGTAGC-1	0.995303159264574
174	fresh_10x_pbmcs	frozen_10x_pbmcs	NK	NK	valid_fresh_10x_pbmcs_CTAGAGACGGAACG-5	valid_frozen_10x_pbmcs_ATAGATACTGTAGC-1	0.9945271539466658
175	fresh_10x_pbmcs	frozen_10x_pbmcs	NK	NK	valid_fresh_10x_pbmcs_AGGTTCGACAGCTA-5	valid_frozen_10x_pbmcs_ATAGATACTGTAGC-1	0.9951143601329366
176	fresh_10x_pbmcs	frozen_10x_pbmcs	NK	NK	valid_fresh_10x_pbmcs_GACGCTCTCAGATC-7	valid_frozen_10x_pbmcs_ATAGATACTGTAGC-1	0.994368465829696
177	fresh_10x_pbmcs	frozen_10x_pbmcs	NK	NK	valid_fresh_10x_pbmcs_AAGCCTGATCTACT-4	valid_frozen_10x_pbmcs_ATAGATACTGTAGC-1	0.9935533877904508
178	fresh_10x_pbmcs	frozen_10x_pbmcs	NK	NK	valid_fresh_10x_pbmcs_TCATTCGATTTCGT-4	valid_frozen_10x_pbmcs_ATAGATACTGTAGC-1	0.9942226388040223
179	frozen_10x_pbmcs	frozen_10x_pbmcs	NK	NK	valid_frozen_10x_pbmcs_ACGTAGACGTAAAG-1	valid_frozen_10x_pbmcs_ATAGATACTGTAGC-1	0.9938642393733956
180	fresh_10x_pbmcs	frozen_10x_pbmcs	Other	NK	valid_fresh_10x_pbmcs_TACACACTGAGCAG-4	valid_frozen_10x_pbmcs_ATAGATACTGTAGC-1	0.992466707178904
181	frozen_10x_pbmcs	frozen_10x_pbmcs	NK	NK	valid_frozen_10x_pbmcs_ATAGATACTGTAGC-1	valid_frozen_10x_pbmcs_GATTCGGAACTTTC-1	0.9944116990300537
182	frozen_10x_pbmcs	frozen_10x_pbmcs	NK	NK	valid_frozen_10x_pbmcs_ATAGATACTGTAGC-1	valid_frozen_10x_pbmcs_TTCAACACTGTCGA-1	0.9947633196044185
183	fresh_10x_pbmcs	frozen_10x_pbmcs	NK	NK	valid_fresh_10x_pbmcs_CATTGTTGTATGGC-1	valid_frozen_10x_pbmcs_ATAGATACTGTAGC-1	0.9945979659560291
184	frozen_10x_pbmcs	frozen_10x_pbmcs	NK	NK	valid_frozen_10x_pbmcs_ATAGATACTGTAGC-1	valid_frozen_10x_pbmcs_CATACTACTGGTAC-1	0.9940577808474939
185	fresh_10x_pbmcs	frozen_10x_pbmcs	NK	NK	valid_fresh_10x_pbmcs_TGGAACACATCGTG-7	valid_frozen_10x_pbmcs_ATAGATACTGTAGC-1	0.9940931835167871
186	fresh_10x_pbmcs	frozen_10x_pbmcs	NK	NK	valid_fresh_10x_pbmcs_ACAATTGACAGCTA-6	valid_frozen_10x_pbmcs_ATAGATACTGTAGC-1	0.9937135992749087
187	fresh_10x_pbmcs	frozen_10x_pbmcs	Other	NK	valid_fresh_10x_pbmcs_GTACCCTGCCATAG-5	valid_frozen_10x_pbmcs_ATAGATACTGTAGC-1	0.9900238808279004
188	fresh_10x_pbmcs	frozen_10x_pbmcs	NK	NK	valid_fresh_10x_pbmcs_GGTTTACTACCAGT-5	valid_frozen_10x_pbmcs_ATAGATACTGTAGC-1	0.9923404448172705
189	fresh_10x_pbmcs	frozen_10x_pbmcs	NK	NK	valid_fresh_10x_pbmcs_GCTAGATGCACAAC-2	valid_frozen_10x_pbmcs_ATAGATACTGTAGC-1	0.9922463585087751
190	fresh_10x_pbmcs	frozen_10x_pbmcs	NK	NK	valid_fresh_10x_pbmcs_CTAGAGACTCGTTT-3	valid_frozen_10x_pbmcs_ATAGATACTGTAGC-1	0.9934344322692005
191	fresh_10x_pbmcs	frozen_10x_pbmcs	NK	NK	valid_fresh_10x_pbmcs_GGATTGTGCCTGAA-2	valid_frozen_10x_pbmcs_ATAGATACTGTAGC-1	0.9941933121163223
192	fresh_10x_pbmcs	frozen_10x_pbmcs	NK	NK	valid_fresh_10x_pbmcs_ACTATCACACCAGT-5	valid_frozen_10x_pbmcs_ATAGATACTGTAGC-1	0.9933841559285016
193	fresh_10x_pbmcs	frozen_10x_pbmcs	NK	NK	valid_fresh_10x_pbmcs_TAATCGCTTCTGGA-6	valid_frozen_10x_pbmcs_ATAGATACTGTAGC-1	0.9942181545718621
194	fresh_10x_pbmcs	frozen_10x_pbmcs	Other	NK	valid_fresh_10x_pbmcs_CACAATCTCTAGAC-1	valid_frozen_10x_pbmcs_ATAGATACTGTAGC-1	0.9926009272675438
195	fresh_10x_pbmcs	frozen_10x_pbmcs	NK	NK	valid_fresh_10x_pbmcs_TAAACAACTGAACC-7	valid_frozen_10x_pbmcs_ATAGATACTGTAGC-1	0.9933797995974584
196	fresh_10x_pbmcs	frozen_10x_pbmcs	Other	NK	valid_fresh_10x_pbmcs_TTCCATGAAGGTCT-7	valid_frozen_10x_pbmcs_ATAGATACTGTAGC-1	0.9915668914150207
197	fresh_10x_pbmcs	frozen_10x_pbmcs	NK	NK	valid_fresh_10x_pbmcs_GACTGTGATGCGTA-7	valid_frozen_10x_pbmcs_ATAGATACTGTAGC-1	0.9918638532328438
198	fresh_10x_pbmcs	frozen_10x_pbmcs	NK	NK	valid_fresh_10x_pbmcs_CTGAATCTTTCGGA-6	valid_frozen_10x_pbmcs_ATAGATACTGTAGC-1	0.9922900918143208
199	fresh_10x_pbmcs	frozen_10x_pbmcs	NK	NK	valid_fresh_10x_pbmcs_ATACCACTGCGATT-5	valid_frozen_10x_pbmcs_ATAGATACTGTAGC-1	0.9901466558334984
200	frozen_10x_pbmcs	frozen_10x_pbmcs	NK	NK	valid_frozen_10x_pbmcs_ATAGATACTGTAGC-1	valid_frozen_10x_pbmcs_CACTAGGACATCAG-1	0.9932929960524643
201	fresh_10x_pbmcs	frozen_10x_pbmcs	NK	NK	valid_fresh_10x_pbmcs_ATCTACACCACTTT-7	valid_frozen_10x_pbmcs_ATAGATACTGTAGC-1	0.9910714855776976
202	frozen_10x_pbmcs	frozen_10x_pbmcs	NK	NK	valid_frozen_10x_pbmcs_AGTCAGACGTGAGG-1	valid_frozen_10x_pbmcs_ATAGATACTGTAGC-1	0.990901695403897
203	frozen_10x_pbmcs	frozen_10x_pbmcs	NK	Other	valid_frozen_10x_pbmcs_ATAGATACTGTAGC-1	valid_frozen_10x_pbmcs_TACACACTGCAGAG-1	0.9910228813910181
204	fresh_10x_pbmcs	frozen_10x_pbmcs	NK	NK	valid_fresh_10x_pbmcs_CGTACAGACAGAGG-1	valid_frozen_10x_pbmcs_ATAGATACTGTAGC-1	0.9886668151207874
205	fresh_10x_pbmcs	frozen_10x_pbmcs	Other	NK	valid_fresh_10x_pbmcs_GGCGACTGGTACCA-3	valid_frozen_10x_pbmcs_ATAGATACTGTAGC-1	0.9893680198032822
206	frozen_10x_pbmcs	frozen_10x_pbmcs	NK	NK	valid_frozen_10x_pbmcs_ATAGATACTGTAGC-1	valid_frozen_10x_pbmcs_TAAGCTCTTTCTTG-1	0.9882589584425423
207	frozen_10x_pbmcs	frozen_10x_pbmcs	NK	NK	valid_frozen_10x_pbmcs_AGTCGCCTCGGTAT-1	valid_frozen_10x_pbmcs_ATAGATACTGTAGC-1	0.9854447990908096
208	frozen_10x_pbmcs	frozen_10x_pbmcs	NK	NK	valid_frozen_10x_pbmcs_ATAGATACTGTAGC-1	valid_frozen_10x_pbmcs_GTTGGATGCTTCTA-1	0.9868258682191917
209	fresh_10x_pbmcs	frozen_10x_pbmcs	Other	NK	valid_fresh_10x_pbmcs_ACCTATTGCCTGAA-1	valid_frozen_10x_pbmcs_ATAGATACTGTAGC-1	0.9863055453563727
210	fresh_10x_pbmcs	frozen_10x_pbmcs	NK	NK	valid_fresh_10x_pbmcs_GCACGGTGCAGAGG-1	valid_frozen_10x_pbmcs_ATAGATACTGTAGC-1	0.9870472478461646
211	fresh_10x_pbmcs	frozen_10x_pbmcs	NK	NK	valid_fresh_10x_pbmcs_GTGTAGTGTAAAGG-3	valid_frozen_10x_pbmcs_ATAGATACTGTAGC-1	0.9852379176927246
212	frozen_10x_pbmcs	frozen_10x_pbmcs	Other	NK	valid_frozen_10x_pbmcs_AACCCAGAGAACCT-1	valid_frozen_10x_pbmcs_ATAGATACTGTAGC-1	0.9861143246439827
213	fresh_10x_pbmcs	frozen_10x_pbmcs	Other	NK	valid_fresh_10x_pbmcs_GTAGACTGCTCAAG-2	valid_frozen_10x_pbmcs_ATAGATACTGTAGC-1	0.986977396046771
214	fresh_10x_pbmcs	frozen_10x_pbmcs	Other	NK	valid_fresh_10x_pbmcs_GAATGGCTAAACGA-2	valid_frozen_10x_pbmcs_ATAGATACTGTAGC-1	0.9862459588279016
215	fresh_10x_pbmcs	frozen_10x_pbmcs	Other	NK	valid_fresh_10x_pbmcs_ACCGAAACTACGAC-8	valid_frozen_10x_pbmcs_ATAGATACTGTAGC-1	0.986832239859937
216	fresh_10x_pbmcs	frozen_10x_pbmcs	Other	NK	valid_fresh_10x_pbmcs_GCCACTACTGTGCA-7	valid_frozen_10x_pbmcs_ATAGATACTGTAGC-1	0.9848653244157131
217	frozen_10x_pbmcs	frozen_10x_pbmcs	NK	Other	valid_frozen_10x_pbmcs_ATAGATACTGTAGC-1	valid_frozen_10x_pbmcs_GCCCATACTCGCAA-1	0.9844333255969714
218	fresh_10x_pbmcs	frozen_10x_pbmcs	NK	NK	valid_fresh_10x_pbmcs_TGCGAAACTGACAC-1	valid_frozen_10x_pbmcs_ATAGATACTGTAGC-1	0.9847120356330952
219	fresh_10x_pbmcs	frozen_10x_pbmcs	Other	NK	valid_fresh_10x_pbmcs_CAAGCTGACTTATC-3	valid_frozen_10x_pbmcs_ATAGATACTGTAGC-1	0.9832854391846942
220	fresh_10x_pbmcs	frozen_10x_pbmcs	Other	NK	valid_fresh_10x_pbmcs_TTACACACTCTCCG-4	valid_frozen_10x_pbmcs_ATAGATACTGTAGC-1	0.9826806610371497
221	fresh_10x_pbmcs	frozen_10x_pbmcs	Other	NK	valid_fresh_10x_pbmcs_TATCTCGACCTAAG-2	valid_frozen_10x_pbmcs_ATAGATACTGTAGC-1	0.9828934395757044
222	frozen_10x_pbmcs	frozen_10x_pbmcs	NK	Other	valid_frozen_10x_pbmcs_ATAGATACTGTAGC-1	valid_frozen_10x_pbmcs_CACTATACCATTCT-1	0.9828850295143771
223	frozen_10x_pbmcs	frozen_10x_pbmcs	NK	Other	valid_frozen_10x_pbmcs_ATAGATACTGTAGC-1	valid_frozen_10x_pbmcs_GTAGTGACTTCTAC-1	0.9829134197778341
224	frozen_10x_pbmcs	frozen_10x_pbmcs	NK	Other	valid_frozen_10x_pbmcs_ATAGATACTGTAGC-1	valid_frozen_10x_pbmcs_CCAGTCTGTGTGAC-1	0.9589487166892569
225	fresh_10x_pbmcs	frozen_10x_pbmcs	Other	NK	valid_fresh_10x_pbmcs_TAAGCTCTGGGCAA-7	valid_frozen_10x_pbmcs_ATAGATACTGTAGC-1	0.9788031106679496
226	frozen_10x_pbmcs	frozen_10x_pbmcs	NK	Other	valid_frozen_10x_pbmcs_ATAGATACTGTAGC-1	valid_frozen_10x_pbmcs_CTAAGGACTTTCAC-1	0.9778942712216061
227	fresh_10x_pbmcs	frozen_10x_pbmcs	Other	NK	valid_fresh_10x_pbmcs_GGCAATACCTGTTT-7	valid_frozen_10x_pbmcs_ATAGATACTGTAGC-1	0.9788780204412029
228	fresh_10x_pbmcs	frozen_10x_pbmcs	Other	NK	valid_fresh_10x_pbmcs_ACTTCAACATGTGC-1	valid_frozen_10x_pbmcs_ATAGATACTGTAGC-1	0.9782197392834728
229	fresh_10x_pbmcs	frozen_10x_pbmcs	Other	NK	valid_fresh_10x_pbmcs_ACGAGGGACAGAGG-8	valid_frozen_10x_pbmcs_ATAGATACTGTAGC-1	0.9785293907754727
230	fresh_10x_pbmcs	frozen_10x_pbmcs	Other	NK	valid_fresh_10x_pbmcs_TCTCAAACCCTAAG-8	valid_frozen_10x_pbmcs_ATAGATACTGTAGC-1	0.9784090736061309
231	fresh_10x_pbmcs	frozen_10x_pbmcs	NK	NK	valid_fresh_10x_pbmcs_AAGCGACTACCACA-1	valid_frozen_10x_pbmcs_ATAGATACTGTAGC-1	0.972976228216774
232	frozen_10x_pbmcs	frozen_10x_pbmcs	Other	NK	valid_frozen_10x_pbmcs_ACAATCCTCCAACA-1	valid_frozen_10x_pbmcs_ATAGATACTGTAGC-1	0.9761266355306637
233	frozen_10x_pbmcs	frozen_10x_pbmcs	NK	Other	valid_frozen_10x_pbmcs_ATAGATACTGTAGC-1	valid_frozen_10x_pbmcs_GGACCGTGGTGTTG-1	0.967830800904118
234	frozen_10x_pbmcs	frozen_10x_pbmcs	NK	Other	valid_frozen_10x_pbmcs_ATAGATACTGTAGC-1	valid_frozen_10x_pbmcs_CTGCCAACTGGGAG-1	0.9698417366736177
235	fresh_10x_pbmcs	frozen_10x_pbmcs	Other	NK	valid_fresh_10x_pbmcs_TGTATGCTACGGGA-5	valid_frozen_10x_pbmcs_ATAGATACTGTAGC-1	0.9687559239613908
236	fresh_10x_pbmcs	frozen_10x_pbmcs	Other	NK	valid_fresh_10x_pbmcs_CCTTTAGATGCTCC-6	valid_frozen_10x_pbmcs_ATAGATACTGTAGC-1	0.9702299667809735
237	frozen_10x_pbmcs	frozen_10x_pbmcs	NK	Other	valid_frozen_10x_pbmcs_ATAGATACTGTAGC-1	valid_frozen_10x_pbmcs_TGTATCTGCTGGTA-1	0.9712645571690823
238	frozen_10x_pbmcs	frozen_10x_pbmcs	NK	Other	valid_frozen_10x_pbmcs_ATAGATACTGTAGC-1	valid_frozen_10x_pbmcs_GAGGGATGAAGGGC-1	0.9723356137294328
239	fresh_10x_pbmcs	frozen_10x_pbmcs	Other	NK	valid_fresh_10x_pbmcs_ATAGGCTGTGCCCT-4	valid_frozen_10x_pbmcs_ATAGATACTGTAGC-1	0.9623408837318788
240	frozen_10x_pbmcs	frozen_10x_pbmcs	NK	Other	valid_frozen_10x_pbmcs_ATAGATACTGTAGC-1	valid_frozen_10x_pbmcs_TTACCATGTTGTGG-1	0.9719123371446747
241	frozen_10x_pbmcs	frozen_10x_pbmcs	NK	Other	valid_frozen_10x_pbmcs_ATAGATACTGTAGC-1	valid_frozen_10x_pbmcs_CCCAACTGGGAGCA-1	0.9695055908736911
242	frozen_10x_pbmcs	frozen_10x_pbmcs	NK	Other	valid_frozen_10x_pbmcs_ATAGATACTGTAGC-1	valid_frozen_10x_pbmcs_CCCTGATGGCGAGA-1	0.968806599768483
243	frozen_10x_pbmcs	frozen_10x_pbmcs	NK	Other	valid_frozen_10x_pbmcs_ATAGATACTGTAGC-1	valid_frozen_10x_pbmcs_TCGTGAGAAGCGGA-1	0.9578857605042638
244	fresh_10x_pbmcs	frozen_10x_pbmcs	Other	NK	valid_fresh_10x_pbmcs_AGCGGGCTCACTGA-8	valid_frozen_10x_pbmcs_ATAGATACTGTAGC-1	0.9715208169979379
245	fresh_10x_pbmcs	frozen_10x_pbmcs	Other	NK	valid_fresh_10x_pbmcs_CACTGAGAAGACTC-7	valid_frozen_10x_pbmcs_ATAGATACTGTAGC-1	0.9683268384210759
246	fresh_10x_pbmcs	frozen_10x_pbmcs	Other	NK	valid_fresh_10x_pbmcs_CAGAAGCTGGAGGT-4	valid_frozen_10x_pbmcs_ATAGATACTGTAGC-1	0.9694081260694305
247	frozen_10x_pbmcs	frozen_10x_pbmcs	NK	Other	valid_frozen_10x_pbmcs_ATAGATACTGTAGC-1	valid_frozen_10x_pbmcs_CTACAACTGTCGTA-1	0.9678501449953357
248	frozen_10x_pbmcs	frozen_10x_pbmcs	Other	NK	valid_frozen_10x_pbmcs_AACGGTACCCACAA-1	valid_frozen_10x_pbmcs_ATAGATACTGTAGC-1	0.964388506624177
249	frozen_10x_pbmcs	frozen_10x_pbmcs	NK	Other	valid_frozen_10x_pbmcs_ATAGATACTGTAGC-1	valid_frozen_10x_pbmcs_GCAGTCCTGTTAGC-1	0.966959871216516
250	frozen_10x_pbmcs	frozen_10x_pbmcs	Other	NK	valid_frozen_10x_pbmcs_ACCATTTGTTCTCA-1	valid_frozen_10x_pbmcs_ATAGATACTGTAGC-1	0.9577129052737188
251	fresh_10x_pbmcs	frozen_10x_pbmcs	Other	NK	valid_fresh_10x_pbmcs_CGCTCATGGTCGTA-5	valid_frozen_10x_pbmcs_ATAGATACTGTAGC-1	0.9690080975764077
252	fresh_10x_pbmcs	frozen_10x_pbmcs	Other	NK	valid_fresh_10x_pbmcs_GAGGGCCTACCCAA-4	valid_frozen_10x_pbmcs_ATAGATACTGTAGC-1	0.9642635228656863
253	fresh_10x_pbmcs	frozen_10x_pbmcs	Other	NK	valid_fresh_10x_pbmcs_TGGAGGGATCCTGC-4	valid_frozen_10x_pbmcs_ATAGATACTGTAGC-1	0.9679858294368643
254	fresh_10x_pbmcs	frozen_10x_pbmcs	Other	NK	valid_fresh_10x_pbmcs_GAAGCGGACGAACT-8	valid_frozen_10x_pbmcs_ATAGATACTGTAGC-1	0.9708631135477228
255	frozen_10x_pbmcs	frozen_10x_pbmcs	NK	Other	valid_frozen_10x_pbmcs_ATAGATACTGTAGC-1	valid_frozen_10x_pbmcs_GTCTAGGATTCCGC-1	0.9697251153125334
256	fresh_10x_pbmcs	frozen_10x_pbmcs	Other	NK	valid_fresh_10x_pbmcs_ACACAGACCCTTGC-1	valid_frozen_10x_pbmcs_ATAGATACTGTAGC-1	0.968820259975145
257	frozen_10x_pbmcs	frozen_10x_pbmcs	NK	Other	valid_frozen_10x_pbmcs_ATAGATACTGTAGC-1	valid_frozen_10x_pbmcs_CGCTAAGATCCGAA-1	0.9657762868216876
258	frozen_10x_pbmcs	frozen_10x_pbmcs	NK	Other	valid_frozen_10x_pbmcs_ATAGATACTGTAGC-1	valid_frozen_10x_pbmcs_ATGTACCTCACAAC-1	0.9716930292813855
259	frozen_10x_pbmcs	frozen_10x_pbmcs	Other	NK	valid_frozen_10x_pbmcs_AGGGTTTGGGGTGA-1	valid_frozen_10x_pbmcs_ATAGATACTGTAGC-1	0.9684697612209257
260	fresh_10x_pbmcs	frozen_10x_pbmcs	Other	NK	valid_fresh_10x_pbmcs_CAATGGACGACGGA-1	valid_frozen_10x_pbmcs_ATAGATACTGTAGC-1	0.9660958158556964
261	fresh_10x_pbmcs	frozen_10x_pbmcs	Other	NK	valid_fresh_10x_pbmcs_AAATGTTGATACCG-1	valid_frozen_10x_pbmcs_ATAGATACTGTAGC-1	0.969794236534234
262	fresh_10x_pbmcs	frozen_10x_pbmcs	Other	NK	valid_fresh_10x_pbmcs_TGCCCAACGTTTCT-6	valid_frozen_10x_pbmcs_ATAGATACTGTAGC-1	0.9682059434353376
263	fresh_10x_pbmcs	frozen_10x_pbmcs	Other	NK	valid_fresh_10x_pbmcs_ACTCCTCTAACGAA-6	valid_frozen_10x_pbmcs_ATAGATACTGTAGC-1	0.9667024244460564
264	fresh_10x_pbmcs	frozen_10x_pbmcs	Other	NK	valid_fresh_10x_pbmcs_AACCAGTGCTCTCG-1	valid_frozen_10x_pbmcs_ATAGATACTGTAGC-1	0.966708565888108
265	fresh_10x_pbmcs	frozen_10x_pbmcs	Other	NK	valid_fresh_10x_pbmcs_GGCCGATGCAGGAG-8	valid_frozen_10x_pbmcs_ATAGATACTGTAGC-1	0.969332764218109
266	frozen_10x_pbmcs	frozen_10x_pbmcs	NK	Other	valid_frozen_10x_pbmcs_ATAGATACTGTAGC-1	valid_frozen_10x_pbmcs_GGACCGTGAAGCAA-1	0.9666317254366315
267	frozen_10x_pbmcs	frozen_10x_pbmcs	Other	NK	valid_frozen_10x_pbmcs_AGACCTGAATCACG-1	valid_frozen_10x_pbmcs_ATAGATACTGTAGC-1	0.9546188090841923
268	frozen_10x_pbmcs	frozen_10x_pbmcs	NK	Other	valid_frozen_10x_pbmcs_ATAGATACTGTAGC-1	valid_frozen_10x_pbmcs_CGGCGATGGAATCC-1	0.9471895411136545
269	frozen_10x_pbmcs	frozen_10x_pbmcs	NK	Other	valid_frozen_10x_pbmcs_ATAGATACTGTAGC-1	valid_frozen_10x_pbmcs_CAAATTGAAGCGGA-1	0.9672122484574283
270	frozen_10x_pbmcs	frozen_10x_pbmcs	Other	NK	valid_frozen_10x_pbmcs_ACTCCCGATGGTAC-1	valid_frozen_10x_pbmcs_ATAGATACTGTAGC-1	0.949011053268749
271	fresh_10x_pbmcs	frozen_10x_pbmcs	Other	NK	valid_fresh_10x_pbmcs_GATGCATGGCTTCC-4	valid_frozen_10x_pbmcs_ATAGATACTGTAGC-1	0.9694636025037883
272	frozen_10x_pbmcs	frozen_10x_pbmcs	NK	Other	valid_frozen_10x_pbmcs_ATAGATACTGTAGC-1	valid_frozen_10x_pbmcs_CATGTACTGCTATG-1	0.9346264959623535
273	frozen_10x_pbmcs	frozen_10x_pbmcs	NK	Other	valid_frozen_10x_pbmcs_ATAGATACTGTAGC-1	valid_frozen_10x_pbmcs_GAGGGCCTCTCGAA-1	0.9662216288558148
274	frozen_10x_pbmcs	frozen_10x_pbmcs	Other	NK	valid_frozen_10x_pbmcs_AGACGTACCTTGTT-1	valid_frozen_10x_pbmcs_ATAGATACTGTAGC-1	0.9205817290689384
275	frozen_10x_pbmcs	frozen_10x_pbmcs	NK	Other	valid_frozen_10x_pbmcs_ATAGATACTGTAGC-1	valid_frozen_10x_pbmcs_CCTAGAGACACACA-1	0.9657308589329241
276	frozen_10x_pbmcs	frozen_10x_pbmcs	NK	Other	valid_frozen_10x_pbmcs_ATAGATACTGTAGC-1	valid_frozen_10x_pbmcs_CCTGGACTCTCTTA-1	0.9643002166904344
277	frozen_10x_pbmcs	frozen_10x_pbmcs	NK	Other	valid_frozen_10x_pbmcs_ATAGATACTGTAGC-1	valid_frozen_10x_pbmcs_GACCTCACTAAGCC-1	0.9676257293604227
278	fresh_10x_pbmcs	frozen_10x_pbmcs	Other	NK	valid_fresh_10x_pbmcs_GTTGACGAACCACA-7	valid_frozen_10x_pbmcs_ATAGATACTGTAGC-1	0.9619174230931785
279	fresh_10x_pbmcs	frozen_10x_pbmcs	Other	NK	valid_fresh_10x_pbmcs_GCAGGGCTTTTGGG-2	valid_frozen_10x_pbmcs_ATAGATACTGTAGC-1	0.9632757075953279
280	fresh_10x_pbmcs	frozen_10x_pbmcs	Other	NK	valid_fresh_10x_pbmcs_CAAGCTGACAACCA-7	valid_frozen_10x_pbmcs_ATAGATACTGTAGC-1	0.964057815443289
281	fresh_10x_pbmcs	frozen_10x_pbmcs	Other	NK	valid_fresh_10x_pbmcs_TCAATAGACACTCC-3	valid_frozen_10x_pbmcs_ATAGATACTGTAGC-1	0.9670161806572811
282	fresh_10x_pbmcs	frozen_10x_pbmcs	Other	NK	valid_fresh_10x_pbmcs_GACGAGGAAAAAGC-1	valid_frozen_10x_pbmcs_ATAGATACTGTAGC-1	0.9691331211538247
283	fresh_10x_pbmcs	frozen_10x_pbmcs	Other	NK	valid_fresh_10x_pbmcs_GATAGCACTGGAGG-2	valid_frozen_10x_pbmcs_ATAGATACTGTAGC-1	0.9619160523375424
284	frozen_10x_pbmcs	frozen_10x_pbmcs	NK	Other	valid_frozen_10x_pbmcs_ATAGATACTGTAGC-1	valid_frozen_10x_pbmcs_CCAAGTGAGTGTTG-1	0.970008269441972
285	frozen_10x_pbmcs	frozen_10x_pbmcs	NK	Other	valid_frozen_10x_pbmcs_ATAGATACTGTAGC-1	valid_frozen_10x_pbmcs_GCAGTCCTGAAACA-1	0.9658029699437333
286	frozen_10x_pbmcs	frozen_10x_pbmcs	NK	Other	valid_frozen_10x_pbmcs_ATAGATACTGTAGC-1	valid_frozen_10x_pbmcs_TGGGTATGGGCATT-1	0.9214230545209564
287	frozen_10x_pbmcs	frozen_10x_pbmcs	NK	Other	valid_frozen_10x_pbmcs_ATAGATACTGTAGC-1	valid_frozen_10x_pbmcs_GGGCACACCTGGAT-1	0.9313641157336735
288	frozen_10x_pbmcs	frozen_10x_pbmcs	NK	Other	valid_frozen_10x_pbmcs_ATAGATACTGTAGC-1	valid_frozen_10x_pbmcs_GTCTGAGATCACCC-1	0.9420637450695085
289	frozen_10x_pbmcs	frozen_10x_pbmcs	NK	Other	valid_frozen_10x_pbmcs_ATAGATACTGTAGC-1	valid_frozen_10x_pbmcs_CTTAGGGACATTTC-1	0.9449026342945345
290	frozen_10x_pbmcs	frozen_10x_pbmcs	NK	Other	valid_frozen_10x_pbmcs_ATAGATACTGTAGC-1	valid_frozen_10x_pbmcs_TTATGCACCCTGTC-1	0.9598664162738424
291	frozen_10x_pbmcs	frozen_10x_pbmcs	NK	Other	valid_frozen_10x_pbmcs_ATAGATACTGTAGC-1	valid_frozen_10x_pbmcs_CGAGCCGATGGTGT-1	0.9229593232244988
292	frozen_10x_pbmcs	frozen_10x_pbmcs	Other	NK	valid_frozen_10x_pbmcs_AAGCAAGATCAGTG-1	valid_frozen_10x_pbmcs_ATAGATACTGTAGC-1	0.9698938278721382
293	frozen_10x_pbmcs	frozen_10x_pbmcs	NK	Other	valid_frozen_10x_pbmcs_ATAGATACTGTAGC-1	valid_frozen_10x_pbmcs_GGACCCGACAGAGG-1	0.965676482954925
294	frozen_10x_pbmcs	frozen_10x_pbmcs	NK	Other	valid_frozen_10x_pbmcs_ATAGATACTGTAGC-1	valid_frozen_10x_pbmcs_CAGATGACTGCTCC-1	0.9517644988559519
295	frozen_10x_pbmcs	frozen_10x_pbmcs	NK	Other	valid_frozen_10x_pbmcs_ATAGATACTGTAGC-1	valid_frozen_10x_pbmcs_GAAGCTACAAAGCA-1	0.9680514469414647
296	fresh_10x_pbmcs	frozen_10x_pbmcs	Other	NK	valid_fresh_10x_pbmcs_AATTGATGACGCTA-2	valid_frozen_10x_pbmcs_ATAGATACTGTAGC-1	0.9619835818807153
297	fresh_10x_pbmcs	frozen_10x_pbmcs	Other	NK	valid_fresh_10x_pbmcs_GCTCAGCTTTCGCC-2	valid_frozen_10x_pbmcs_ATAGATACTGTAGC-1	0.9636631363889583
298	fresh_10x_pbmcs	frozen_10x_pbmcs	Other	NK	valid_fresh_10x_pbmcs_AATTCCTGAAGTGA-5	valid_frozen_10x_pbmcs_ATAGATACTGTAGC-1	0.9674925766174152
299	fresh_10x_pbmcs	frozen_10x_pbmcs	Other	NK	valid_fresh_10x_pbmcs_CAATAAACACACCA-4	valid_frozen_10x_pbmcs_ATAGATACTGTAGC-1	0.9659976512826804
300	fresh_10x_pbmcs	frozen_10x_pbmcs	Other	NK	valid_fresh_10x_pbmcs_AATGGAGAGTCAAC-5	valid_frozen_10x_pbmcs_ATAGATACTGTAGC-1	0.969935665982657
301	fresh_10x_pbmcs	frozen_10x_pbmcs	Other	NK	valid_fresh_10x_pbmcs_AGTACGTGCTCGAA-7	valid_frozen_10x_pbmcs_ATAGATACTGTAGC-1	0.9638870850528868
302	fresh_10x_pbmcs	frozen_10x_pbmcs	Other	NK	valid_fresh_10x_pbmcs_GCCATGCTTACGCA-6	valid_frozen_10x_pbmcs_ATAGATACTGTAGC-1	0.9595310648253937
303	fresh_10x_pbmcs	frozen_10x_pbmcs	Other	NK	valid_fresh_10x_pbmcs_AAGAACGAAGCAAA-6	valid_frozen_10x_pbmcs_ATAGATACTGTAGC-1	0.9624241287980361
304	frozen_10x_pbmcs	frozen_10x_pbmcs	NK	NK	valid_frozen_10x_pbmcs_AAACATACCTACGA-1	valid_frozen_10x_pbmcs_ATAGATACTGTAGC-1	0.9636036609614973
305	frozen_10x_pbmcs	frozen_10x_pbmcs	NK	Other	valid_frozen_10x_pbmcs_ATAGATACTGTAGC-1	valid_frozen_10x_pbmcs_CAGCAATGGTGTCA-1	0.9562696772944315
306	frozen_10x_pbmcs	frozen_10x_pbmcs	Other	NK	valid_frozen_10x_pbmcs_ACTTAGCTTTCTCA-1	valid_frozen_10x_pbmcs_ATAGATACTGTAGC-1	0.9620442155795924
307	frozen_10x_pbmcs	frozen_10x_pbmcs	NK	Other	valid_frozen_10x_pbmcs_ATAGATACTGTAGC-1	valid_frozen_10x_pbmcs_CAAATTGAAGAACA-1	0.9692075581786361
308	frozen_10x_pbmcs	frozen_10x_pbmcs	Other	NK	valid_frozen_10x_pbmcs_AGAAACGACTCCCA-1	valid_frozen_10x_pbmcs_ATAGATACTGTAGC-1	0.9664283253109994
309	frozen_10x_pbmcs	frozen_10x_pbmcs	NK	Other	valid_frozen_10x_pbmcs_ATAGATACTGTAGC-1	valid_frozen_10x_pbmcs_TATAAGACCTGCAA-1	0.9650667594601233
310	frozen_10x_pbmcs	frozen_10x_pbmcs	Other	NK	valid_frozen_10x_pbmcs_ACACGATGCCATGA-1	valid_frozen_10x_pbmcs_ATAGATACTGTAGC-1	0.9625344674038512
311	frozen_10x_pbmcs	frozen_10x_pbmcs	Other	NK	valid_frozen_10x_pbmcs_AGGGCCACCTCAAG-1	valid_frozen_10x_pbmcs_ATAGATACTGTAGC-1	0.9551656779246114
312	frozen_10x_pbmcs	frozen_10x_pbmcs	NK	Other	valid_frozen_10x_pbmcs_ATAGATACTGTAGC-1	valid_frozen_10x_pbmcs_CAGCATGACCCGTT-1	0.9636296240787949
313	frozen_10x_pbmcs	frozen_10x_pbmcs	NK	Other	valid_frozen_10x_pbmcs_ATAGATACTGTAGC-1	valid_frozen_10x_pbmcs_GCACACCTGAACTC-1	0.9584171065041193
314	frozen_10x_pbmcs	frozen_10x_pbmcs	NK	Other	valid_frozen_10x_pbmcs_ATAGATACTGTAGC-1	valid_frozen_10x_pbmcs_TAGTACCTAACTGC-1	0.9627018208149053
315	fresh_10x_pbmcs	frozen_10x_pbmcs	Other	NK	valid_fresh_10x_pbmcs_ATCACACTGGGACA-3	valid_frozen_10x_pbmcs_ATAGATACTGTAGC-1	0.961081689960491
316	fresh_10x_pbmcs	frozen_10x_pbmcs	Other	NK	valid_fresh_10x_pbmcs_GTACCCTGATACCG-8	valid_frozen_10x_pbmcs_ATAGATACTGTAGC-1	0.9698969415376206
317	fresh_10x_pbmcs	frozen_10x_pbmcs	Other	NK	valid_fresh_10x_pbmcs_GAAGCTTGAGATCC-6	valid_frozen_10x_pbmcs_ATAGATACTGTAGC-1	0.9586594219493928
318	fresh_10x_pbmcs	frozen_10x_pbmcs	Other	NK	valid_fresh_10x_pbmcs_AGCCAATGCCACAA-8	valid_frozen_10x_pbmcs_ATAGATACTGTAGC-1	0.9666551126728232
319	fresh_10x_pbmcs	frozen_10x_pbmcs	Other	NK	valid_fresh_10x_pbmcs_ACTTGTACGAACCT-6	valid_frozen_10x_pbmcs_ATAGATACTGTAGC-1	0.9642505314215803
320	fresh_10x_pbmcs	frozen_10x_pbmcs	Other	NK	valid_fresh_10x_pbmcs_ATGTAAACTTTCAC-1	valid_frozen_10x_pbmcs_ATAGATACTGTAGC-1	0.9660926923603368
321	fresh_10x_pbmcs	frozen_10x_pbmcs	Other	NK	valid_fresh_10x_pbmcs_GCTTAACTCCATGA-7	valid_frozen_10x_pbmcs_ATAGATACTGTAGC-1	0.9651586308197166
322	fresh_10x_pbmcs	frozen_10x_pbmcs	Other	NK	valid_fresh_10x_pbmcs_CAGTGTGAGCCAAT-1	valid_frozen_10x_pbmcs_ATAGATACTGTAGC-1	0.9663509635478378
323	fresh_10x_pbmcs	frozen_10x_pbmcs	Other	NK	valid_fresh_10x_pbmcs_GCACAAACACCCAA-6	valid_frozen_10x_pbmcs_ATAGATACTGTAGC-1	0.9587395997472927
324	frozen_10x_pbmcs	frozen_10x_pbmcs	NK	Other	valid_frozen_10x_pbmcs_ATAGATACTGTAGC-1	valid_frozen_10x_pbmcs_TTGTAGCTGTGTTG-1	0.9625552883341756
325	frozen_10x_pbmcs	frozen_10x_pbmcs	NK	Other	valid_frozen_10x_pbmcs_ATAGATACTGTAGC-1	valid_frozen_10x_pbmcs_CTTAAGCTTCTATC-1	0.9165559771732391
326	frozen_10x_pbmcs	frozen_10x_pbmcs	Other	NK	valid_frozen_10x_pbmcs_AGTCGCCTGAATAG-1	valid_frozen_10x_pbmcs_ATAGATACTGTAGC-1	0.9586788828162274
327	frozen_10x_pbmcs	frozen_10x_pbmcs	NK	Other	valid_frozen_10x_pbmcs_ATAGATACTGTAGC-1	valid_frozen_10x_pbmcs_TATAGATGCACTGA-1	0.9633334973562007
328	frozen_10x_pbmcs	frozen_10x_pbmcs	NK	Other	valid_frozen_10x_pbmcs_ATAGATACTGTAGC-1	valid_frozen_10x_pbmcs_ATTAACGAAACGTC-1	0.9636717937325732
329	frozen_10x_pbmcs	frozen_10x_pbmcs	NK	Other	valid_frozen_10x_pbmcs_ATAGATACTGTAGC-1	valid_frozen_10x_pbmcs_CCAGCGGATAGACC-1	0.965502909042435
330	frozen_10x_pbmcs	frozen_10x_pbmcs	NK	Other	valid_frozen_10x_pbmcs_ATAGATACTGTAGC-1	valid_frozen_10x_pbmcs_CTATAGCTCGCCTT-1	0.9499365024591365
331	frozen_10x_pbmcs	frozen_10x_pbmcs	NK	Other	valid_frozen_10x_pbmcs_ATAGATACTGTAGC-1	valid_frozen_10x_pbmcs_CTATGTTGGGAGGT-1	0.9632652907941858
332	frozen_10x_pbmcs	frozen_10x_pbmcs	NK	Other	valid_frozen_10x_pbmcs_ATAGATACTGTAGC-1	valid_frozen_10x_pbmcs_GTAGCATGTGGTGT-1	0.967445731780957
333	frozen_10x_pbmcs	frozen_10x_pbmcs	Other	NK	valid_frozen_10x_pbmcs_AGTCGAACTCAGGT-1	valid_frozen_10x_pbmcs_ATAGATACTGTAGC-1	0.9615549189999473
334	frozen_10x_pbmcs	frozen_10x_pbmcs	Other	NK	valid_frozen_10x_pbmcs_AATCCGGATGGGAG-1	valid_frozen_10x_pbmcs_ATAGATACTGTAGC-1	0.9677676345484988
335	frozen_10x_pbmcs	frozen_10x_pbmcs	NK	Other	valid_frozen_10x_pbmcs_ATAGATACTGTAGC-1	valid_frozen_10x_pbmcs_CAGGGCACTGATGC-1	0.9664161964377432
336	frozen_10x_pbmcs	frozen_10x_pbmcs	Other	NK	valid_frozen_10x_pbmcs_AACAGCACTTATCC-1	valid_frozen_10x_pbmcs_ATAGATACTGTAGC-1	0.9661468537685592
337	fresh_10x_pbmcs	frozen_10x_pbmcs	Other	NK	valid_fresh_10x_pbmcs_GAAACCTGCTGACA-8	valid_frozen_10x_pbmcs_ATAGATACTGTAGC-1	0.94987161138228
338	fresh_10x_pbmcs	frozen_10x_pbmcs	Other	NK	valid_fresh_10x_pbmcs_CGGCCAGAGCTGAT-8	valid_frozen_10x_pbmcs_ATAGATACTGTAGC-1	0.9616918760647218
339	fresh_10x_pbmcs	frozen_10x_pbmcs	Other	NK	valid_fresh_10x_pbmcs_CAAATATGGTACCA-8	valid_frozen_10x_pbmcs_ATAGATACTGTAGC-1	0.9657641818333548
340	fresh_10x_pbmcs	frozen_10x_pbmcs	Other	NK	valid_fresh_10x_pbmcs_CCGGAGTGAGATCC-5	valid_frozen_10x_pbmcs_ATAGATACTGTAGC-1	0.9588035940472965
341	fresh_10x_pbmcs	frozen_10x_pbmcs	Other	NK	valid_fresh_10x_pbmcs_CAGCTAGATCCAAG-6	valid_frozen_10x_pbmcs_ATAGATACTGTAGC-1	0.9622974225376397
342	fresh_10x_pbmcs	frozen_10x_pbmcs	Other	NK	valid_fresh_10x_pbmcs_GAAGGGTGGGAGGT-3	valid_frozen_10x_pbmcs_ATAGATACTGTAGC-1	0.9607583359122764
343	fresh_10x_pbmcs	frozen_10x_pbmcs	Other	NK	valid_fresh_10x_pbmcs_TAGGCAACCCTACC-4	valid_frozen_10x_pbmcs_ATAGATACTGTAGC-1	0.9656675783566596
344	fresh_10x_pbmcs	frozen_10x_pbmcs	Other	NK	valid_fresh_10x_pbmcs_TACATAGATCGACA-3	valid_frozen_10x_pbmcs_ATAGATACTGTAGC-1	0.962753478403463
345	fresh_10x_pbmcs	frozen_10x_pbmcs	Other	NK	valid_fresh_10x_pbmcs_AGTCGAACAGTCAC-5	valid_frozen_10x_pbmcs_ATAGATACTGTAGC-1	0.9689798357623919
346	fresh_10x_pbmcs	frozen_10x_pbmcs	Other	NK	valid_fresh_10x_pbmcs_AAGCCATGAGCAAA-7	valid_frozen_10x_pbmcs_ATAGATACTGTAGC-1	0.9594094897759985
347	fresh_10x_pbmcs	frozen_10x_pbmcs	Other	NK	valid_fresh_10x_pbmcs_GATTCGGATGCTCC-3	valid_frozen_10x_pbmcs_ATAGATACTGTAGC-1	0.9676392801390296
348	fresh_10x_pbmcs	frozen_10x_pbmcs	Other	NK	valid_fresh_10x_pbmcs_ACAGCAACCGGAGA-4	valid_frozen_10x_pbmcs_ATAGATACTGTAGC-1	0.9593971052949335
349	fresh_10x_pbmcs	frozen_10x_pbmcs	Other	NK	valid_fresh_10x_pbmcs_GGAGTTTGATTCGG-2	valid_frozen_10x_pbmcs_ATAGATACTGTAGC-1	0.9609813018964807
350	fresh_10x_pbmcs	frozen_10x_pbmcs	Other	NK	valid_fresh_10x_pbmcs_TCGGCACTGTCTAG-5	valid_frozen_10x_pbmcs_ATAGATACTGTAGC-1	0.9628131543633761
351	fresh_10x_pbmcs	frozen_10x_pbmcs	Other	NK	valid_fresh_10x_pbmcs_CTGCGACTTCCTGC-5	valid_frozen_10x_pbmcs_ATAGATACTGTAGC-1	0.9682854944320758
352	fresh_10x_pbmcs	frozen_10x_pbmcs	Other	NK	valid_fresh_10x_pbmcs_TGCAGATGTTTGGG-4	valid_frozen_10x_pbmcs_ATAGATACTGTAGC-1	0.9646876778785265
353	fresh_10x_pbmcs	frozen_10x_pbmcs	Other	NK	valid_fresh_10x_pbmcs_TATCCAACAACCAC-7	valid_frozen_10x_pbmcs_ATAGATACTGTAGC-1	0.9599805306597812
354	fresh_10x_pbmcs	frozen_10x_pbmcs	Other	NK	valid_fresh_10x_pbmcs_CTTACATGAGTCAC-8	valid_frozen_10x_pbmcs_ATAGATACTGTAGC-1	0.9609342143699733
355	fresh_10x_pbmcs	frozen_10x_pbmcs	Other	NK	valid_fresh_10x_pbmcs_ACAAAGGAAGATCC-3	valid_frozen_10x_pbmcs_ATAGATACTGTAGC-1	0.9680114336294455
356	frozen_10x_pbmcs	frozen_10x_pbmcs	Other	NK	valid_frozen_10x_pbmcs_AGCCTCACCAGCTA-1	valid_frozen_10x_pbmcs_ATAGATACTGTAGC-1	0.9583376426056278
357	frozen_10x_pbmcs	frozen_10x_pbmcs	NK	Other	valid_frozen_10x_pbmcs_ATAGATACTGTAGC-1	valid_frozen_10x_pbmcs_GGGCAAGAGCAGAG-1	0.9646729520077901
358	frozen_10x_pbmcs	frozen_10x_pbmcs	Other	NK	valid_frozen_10x_pbmcs_AAACCGTGCTCAGA-1	valid_frozen_10x_pbmcs_ATAGATACTGTAGC-1	0.9678121709122897
359	frozen_10x_pbmcs	frozen_10x_pbmcs	NK	Other	valid_frozen_10x_pbmcs_ATAGATACTGTAGC-1	valid_frozen_10x_pbmcs_TGTAGTCTGCGAAG-1	0.9581980388972052
360	frozen_10x_pbmcs	frozen_10x_pbmcs	Other	NK	valid_frozen_10x_pbmcs_AATCCGGAGAACCT-1	valid_frozen_10x_pbmcs_ATAGATACTGTAGC-1	0.9140059353560657
361	frozen_10x_pbmcs	frozen_10x_pbmcs	NK	Other	valid_frozen_10x_pbmcs_ATAGATACTGTAGC-1	valid_frozen_10x_pbmcs_GTTGTACTGCGAGA-1	0.9658164992237622
362	frozen_10x_pbmcs	frozen_10x_pbmcs	NK	Other	valid_frozen_10x_pbmcs_ATAGATACTGTAGC-1	valid_frozen_10x_pbmcs_TCCAGAGAGTTTCT-1	0.9646990926861617
363	frozen_10x_pbmcs	frozen_10x_pbmcs	NK	Other	valid_frozen_10x_pbmcs_ATAGATACTGTAGC-1	valid_frozen_10x_pbmcs_CCCTGAACAGCCAT-1	0.9635329125402141
364	frozen_10x_pbmcs	frozen_10x_pbmcs	NK	Other	valid_frozen_10x_pbmcs_ATAGATACTGTAGC-1	valid_frozen_10x_pbmcs_GGGACCTGTGAGAA-1	0.96136395893556
365	frozen_10x_pbmcs	frozen_10x_pbmcs	NK	Other	valid_frozen_10x_pbmcs_ATAGATACTGTAGC-1	valid_frozen_10x_pbmcs_CACTAACTGACAAA-1	0.9631176857973246
366	frozen_10x_pbmcs	frozen_10x_pbmcs	NK	Other	valid_frozen_10x_pbmcs_ATAGATACTGTAGC-1	valid_frozen_10x_pbmcs_CTCAGCTGCCATAG-1	0.9617670265563156
367	frozen_10x_pbmcs	frozen_10x_pbmcs	NK	Other	valid_frozen_10x_pbmcs_ATAGATACTGTAGC-1	valid_frozen_10x_pbmcs_TATGGTCTGAGACG-1	0.9683961324205309
368	frozen_10x_pbmcs	frozen_10x_pbmcs	Other	NK	valid_frozen_10x_pbmcs_AGGAATGAAACAGA-1	valid_frozen_10x_pbmcs_ATAGATACTGTAGC-1	0.9577352209602245
369	frozen_10x_pbmcs	frozen_10x_pbmcs	Other	NK	valid_frozen_10x_pbmcs_ACCTATTGCCTCAC-1	valid_frozen_10x_pbmcs_ATAGATACTGTAGC-1	0.9589717209219696
370	frozen_10x_pbmcs	frozen_10x_pbmcs	Other	NK	valid_frozen_10x_pbmcs_ATAACCCTGAATGA-1	valid_frozen_10x_pbmcs_ATAGATACTGTAGC-1	0.9671279493043227
371	frozen_10x_pbmcs	frozen_10x_pbmcs	NK	Other	valid_frozen_10x_pbmcs_ATAGATACTGTAGC-1	valid_frozen_10x_pbmcs_GGTAAAGAAACGAA-1	0.9573446191431101
372	frozen_10x_pbmcs	frozen_10x_pbmcs	NK	Other	valid_frozen_10x_pbmcs_ATAGATACTGTAGC-1	valid_frozen_10x_pbmcs_CATTACACGGTTTG-1	0.9592047119797411
373	fresh_10x_pbmcs	frozen_10x_pbmcs	Other	NK	valid_fresh_10x_pbmcs_CAAGCTGACCACAA-8	valid_frozen_10x_pbmcs_ATAGATACTGTAGC-1	0.9640014765957696
374	fresh_10x_pbmcs	frozen_10x_pbmcs	Other	NK	valid_fresh_10x_pbmcs_CGTACAGAGATAAG-1	valid_frozen_10x_pbmcs_ATAGATACTGTAGC-1	0.9613658063327885
375	fresh_10x_pbmcs	frozen_10x_pbmcs	Other	NK	valid_fresh_10x_pbmcs_AAACTTGAACTACG-3	valid_frozen_10x_pbmcs_ATAGATACTGTAGC-1	0.9580794120485934
376	fresh_10x_pbmcs	frozen_10x_pbmcs	Other	NK	valid_fresh_10x_pbmcs_CGCAAATGCCCAAA-4	valid_frozen_10x_pbmcs_ATAGATACTGTAGC-1	0.9544031937561644
377	fresh_10x_pbmcs	frozen_10x_pbmcs	Other	NK	valid_fresh_10x_pbmcs_AAATCCCTTAGTCG-1	valid_frozen_10x_pbmcs_ATAGATACTGTAGC-1	0.9617258045274062
378	fresh_10x_pbmcs	frozen_10x_pbmcs	Other	NK	valid_fresh_10x_pbmcs_CGCAGGTGCCTGAA-3	valid_frozen_10x_pbmcs_ATAGATACTGTAGC-1	0.9602423309578442
379	fresh_10x_pbmcs	frozen_10x_pbmcs	Other	NK	valid_fresh_10x_pbmcs_CAAGTCGAGTAAAG-4	valid_frozen_10x_pbmcs_ATAGATACTGTAGC-1	0.9686878395372495
380	fresh_10x_pbmcs	frozen_10x_pbmcs	Other	NK	valid_fresh_10x_pbmcs_GAGGGATGTGTCAG-3	valid_frozen_10x_pbmcs_ATAGATACTGTAGC-1	0.9620591118090814
381	fresh_10x_pbmcs	frozen_10x_pbmcs	Other	NK	valid_fresh_10x_pbmcs_TAGCCCTGGGACAG-2	valid_frozen_10x_pbmcs_ATAGATACTGTAGC-1	0.969266272683091
382	fresh_10x_pbmcs	frozen_10x_pbmcs	Other	NK	valid_fresh_10x_pbmcs_ATAGCTCTTCCTGC-7	valid_frozen_10x_pbmcs_ATAGATACTGTAGC-1	0.9580910629217806
383	fresh_10x_pbmcs	frozen_10x_pbmcs	Other	NK	valid_fresh_10x_pbmcs_ATCTACACGTACGT-6	valid_frozen_10x_pbmcs_ATAGATACTGTAGC-1	0.956946327938275
384	fresh_10x_pbmcs	frozen_10x_pbmcs	Other	NK	valid_fresh_10x_pbmcs_TAAGAACTACTGGT-1	valid_frozen_10x_pbmcs_ATAGATACTGTAGC-1	0.9615753683771503
385	frozen_10x_pbmcs	frozen_10x_pbmcs	Other	NK	valid_frozen_10x_pbmcs_AGTTGTCTTCGACA-1	valid_frozen_10x_pbmcs_ATAGATACTGTAGC-1	0.9608394283531414
386	frozen_10x_pbmcs	frozen_10x_pbmcs	Other	NK	valid_frozen_10x_pbmcs_ATAAACACGAATAG-1	valid_frozen_10x_pbmcs_ATAGATACTGTAGC-1	0.9683821289993714
387	frozen_10x_pbmcs	frozen_10x_pbmcs	Other	NK	valid_frozen_10x_pbmcs_AACCAGTGAAGCCT-1	valid_frozen_10x_pbmcs_ATAGATACTGTAGC-1	0.9605584283519683
388	frozen_10x_pbmcs	frozen_10x_pbmcs	NK	Other	valid_frozen_10x_pbmcs_ATAGATACTGTAGC-1	valid_frozen_10x_pbmcs_TGAAGCACGTGCAT-1	0.963220327616055
389	frozen_10x_pbmcs	frozen_10x_pbmcs	NK	Other	valid_frozen_10x_pbmcs_ATAGATACTGTAGC-1	valid_frozen_10x_pbmcs_GAGCAGGAAGGTCT-1	0.9663962489093256
390	frozen_10x_pbmcs	frozen_10x_pbmcs	NK	Other	valid_frozen_10x_pbmcs_ATAGATACTGTAGC-1	valid_frozen_10x_pbmcs_ATATGAACTCTTCA-1	0.9657867419133163
391	frozen_10x_pbmcs	frozen_10x_pbmcs	NK	Other	valid_frozen_10x_pbmcs_ATAGATACTGTAGC-1	valid_frozen_10x_pbmcs_GCACGTCTACCCAA-1	0.9596683272978164
392	frozen_10x_pbmcs	frozen_10x_pbmcs	NK	Other	valid_frozen_10x_pbmcs_ATAGATACTGTAGC-1	valid_frozen_10x_pbmcs_GTAATATGTCCAAG-1	0.9525044075289022
393	frozen_10x_pbmcs	frozen_10x_pbmcs	Other	NK	valid_frozen_10x_pbmcs_AGACCTGAATAAGG-1	valid_frozen_10x_pbmcs_ATAGATACTGTAGC-1	0.9585683940563221
394	frozen_10x_pbmcs	frozen_10x_pbmcs	Other	NK	valid_frozen_10x_pbmcs_AACGTGTGGAGGGT-1	valid_frozen_10x_pbmcs_ATAGATACTGTAGC-1	0.9575155528006823
395	frozen_10x_pbmcs	frozen_10x_pbmcs	NK	Other	valid_frozen_10x_pbmcs_ATAGATACTGTAGC-1	valid_frozen_10x_pbmcs_TCAGTGGACGTGTA-1	0.960571447383772
396	frozen_10x_pbmcs	frozen_10x_pbmcs	Other	NK	valid_frozen_10x_pbmcs_ACAATAACAGAACA-1	valid_frozen_10x_pbmcs_ATAGATACTGTAGC-1	0.9620589759538261
397	frozen_10x_pbmcs	frozen_10x_pbmcs	NK	Other	valid_frozen_10x_pbmcs_ATAGATACTGTAGC-1	valid_frozen_10x_pbmcs_GAAGTGCTTGGTTG-1	0.9618579779601157
398	fresh_10x_pbmcs	frozen_10x_pbmcs	Other	NK	valid_fresh_10x_pbmcs_CCATCCGACTAGCA-3	valid_frozen_10x_pbmcs_ATAGATACTGTAGC-1	0.9509969676583759
399	frozen_10x_pbmcs	frozen_10x_pbmcs	NK	NK	valid_frozen_10x_pbmcs_CTCTAATGCGACAT-1	valid_frozen_10x_pbmcs_GGGAACGAACCATG-1	0.996892012925674
400	frozen_10x_pbmcs	frozen_10x_pbmcs	NK	NK	valid_frozen_10x_pbmcs_CTCTAATGCGACAT-1	valid_frozen_10x_pbmcs_GCTTGAGAGGAGGT-1	0.9973097104646322
401	frozen_10x_pbmcs	frozen_10x_pbmcs	NK	NK	valid_frozen_10x_pbmcs_ACCAGCCTGTCACA-1	valid_frozen_10x_pbmcs_CTCTAATGCGACAT-1	0.9973299962387044
402	frozen_10x_pbmcs	frozen_10x_pbmcs	NK	NK	valid_frozen_10x_pbmcs_ATACCGGATCCGTC-1	valid_frozen_10x_pbmcs_CTCTAATGCGACAT-1	0.9968069430210533
403	frozen_10x_pbmcs	frozen_10x_pbmcs	NK	NK	valid_frozen_10x_pbmcs_CTCTAATGCGACAT-1	valid_frozen_10x_pbmcs_GGGACCACGTCTGA-1	0.9971171067989594
404	frozen_10x_pbmcs	frozen_10x_pbmcs	NK	NK	valid_frozen_10x_pbmcs_CTCTAATGCGACAT-1	valid_frozen_10x_pbmcs_TTAGACCTCTCGCT-1	0.9970979824869911
405	frozen_10x_pbmcs	frozen_10x_pbmcs	NK	NK	valid_frozen_10x_pbmcs_CTCTAATGCGACAT-1	valid_frozen_10x_pbmcs_TCGGTAGACCTGAA-1	0.9970233279354983
406	frozen_10x_pbmcs	frozen_10x_pbmcs	NK	NK	valid_frozen_10x_pbmcs_ATGTACCTCTCAAG-1	valid_frozen_10x_pbmcs_CTCTAATGCGACAT-1	0.9975337699155379
407	frozen_10x_pbmcs	frozen_10x_pbmcs	NK	NK	valid_frozen_10x_pbmcs_CGTACCTGCATCAG-1	valid_frozen_10x_pbmcs_CTCTAATGCGACAT-1	0.9972558168372142
408	frozen_10x_pbmcs	frozen_10x_pbmcs	NK	NK	valid_frozen_10x_pbmcs_CTCTAATGCGACAT-1	valid_frozen_10x_pbmcs_GTGAACACAACGAA-1	0.996475540529896
409	frozen_10x_pbmcs	frozen_10x_pbmcs	NK	NK	valid_frozen_10x_pbmcs_CTCTAATGCGACAT-1	valid_frozen_10x_pbmcs_TTGTCATGACGTTG-1	0.9965900351797408
410	frozen_10x_pbmcs	frozen_10x_pbmcs	NK	NK	valid_frozen_10x_pbmcs_CTATGACTTGCGTA-1	valid_frozen_10x_pbmcs_CTCTAATGCGACAT-1	0.9970491445978038
411	frozen_10x_pbmcs	frozen_10x_pbmcs	NK	NK	valid_frozen_10x_pbmcs_AAGCAAGAGATACC-1	valid_frozen_10x_pbmcs_CTCTAATGCGACAT-1	0.9965463739093863
412	frozen_10x_pbmcs	frozen_10x_pbmcs	NK	NK	valid_frozen_10x_pbmcs_CTCTAATGCGACAT-1	valid_frozen_10x_pbmcs_TCCCTACTAGTTCG-1	0.9978263121561343
413	frozen_10x_pbmcs	frozen_10x_pbmcs	NK	NK	valid_frozen_10x_pbmcs_CTCTAATGCGACAT-1	valid_frozen_10x_pbmcs_TTTGCATGGGAGCA-1	0.9976544918670273
414	frozen_10x_pbmcs	frozen_10x_pbmcs	NK	NK	valid_frozen_10x_pbmcs_CCAACCTGTAGTCG-1	valid_frozen_10x_pbmcs_CTCTAATGCGACAT-1	0.9965180277122576
415	frozen_10x_pbmcs	frozen_10x_pbmcs	NK	NK	valid_frozen_10x_pbmcs_CTCTAATGCGACAT-1	valid_frozen_10x_pbmcs_TGCCAAGAGCTCCT-1	0.997696668388311
416	frozen_10x_pbmcs	frozen_10x_pbmcs	NK	NK	valid_frozen_10x_pbmcs_CTCTAATGCGACAT-1	valid_frozen_10x_pbmcs_GCGCGATGCTTGGA-1	0.9976333934171747
417	frozen_10x_pbmcs	frozen_10x_pbmcs	NK	NK	valid_frozen_10x_pbmcs_CTCTAATGCGACAT-1	valid_frozen_10x_pbmcs_TGGAACTGTGAGGG-1	0.9968492234795276
418	frozen_10x_pbmcs	frozen_10x_pbmcs	NK	NK	valid_frozen_10x_pbmcs_AGCGGGCTCCAGTA-1	valid_frozen_10x_pbmcs_CTCTAATGCGACAT-1	0.9972671209738845
419	frozen_10x_pbmcs	frozen_10x_pbmcs	NK	NK	valid_frozen_10x_pbmcs_CTCTAATGCGACAT-1	valid_frozen_10x_pbmcs_TGGAAAGATCTACT-1	0.9970104942672037
420	frozen_10x_pbmcs	frozen_10x_pbmcs	NK	NK	valid_frozen_10x_pbmcs_AGGTCTGACACTAG-1	valid_frozen_10x_pbmcs_CTCTAATGCGACAT-1	0.9973138129915449
421	frozen_10x_pbmcs	frozen_10x_pbmcs	NK	NK	valid_frozen_10x_pbmcs_CTCTAATGCGACAT-1	valid_frozen_10x_pbmcs_GTCCCATGGTTGGT-1	0.9962898665715327
422	frozen_10x_pbmcs	frozen_10x_pbmcs	NK	NK	valid_frozen_10x_pbmcs_CTCTAATGCGACAT-1	valid_frozen_10x_pbmcs_TTTCCAGAATCAGC-1	0.996082725428518
423	frozen_10x_pbmcs	frozen_10x_pbmcs	NK	NK	valid_frozen_10x_pbmcs_CTCTAATGCGACAT-1	valid_frozen_10x_pbmcs_TCTAACTGACGTGT-1	0.9975275140691046
424	frozen_10x_pbmcs	frozen_10x_pbmcs	NK	NK	valid_frozen_10x_pbmcs_CAAGACACGTTGAC-1	valid_frozen_10x_pbmcs_CTCTAATGCGACAT-1	0.9960258352074093
425	frozen_10x_pbmcs	frozen_10x_pbmcs	NK	NK	valid_frozen_10x_pbmcs_AGTACTCTTCTGGA-1	valid_frozen_10x_pbmcs_CTCTAATGCGACAT-1	0.9976884786002124
426	frozen_10x_pbmcs	frozen_10x_pbmcs	NK	NK	valid_frozen_10x_pbmcs_CTCTAATGCGACAT-1	valid_frozen_10x_pbmcs_GCTACCTGCCATGA-1	0.9970914283232516
427	frozen_10x_pbmcs	frozen_10x_pbmcs	NK	NK	valid_frozen_10x_pbmcs_CTCTAATGCGACAT-1	valid_frozen_10x_pbmcs_TGATTCACACCAAC-1	0.9962210303925535
428	frozen_10x_pbmcs	frozen_10x_pbmcs	NK	NK	valid_frozen_10x_pbmcs_ATCACGGACCTTAT-1	valid_frozen_10x_pbmcs_CTCTAATGCGACAT-1	0.9973419308212058
429	frozen_10x_pbmcs	frozen_10x_pbmcs	NK	NK	valid_frozen_10x_pbmcs_AACTCACTCGAGTT-1	valid_frozen_10x_pbmcs_CTCTAATGCGACAT-1	0.9961249103221902
430	frozen_10x_pbmcs	frozen_10x_pbmcs	NK	NK	valid_frozen_10x_pbmcs_CTCTAATGCGACAT-1	valid_frozen_10x_pbmcs_TGGGTATGTGTAGC-1	0.9964789053840454
431	frozen_10x_pbmcs	frozen_10x_pbmcs	NK	NK	valid_frozen_10x_pbmcs_CTCTAATGCGACAT-1	valid_frozen_10x_pbmcs_TCTCTAGATGCTTT-1	0.9967707076610215
432	frozen_10x_pbmcs	frozen_10x_pbmcs	NK	NK	valid_frozen_10x_pbmcs_CTCTAATGCGACAT-1	valid_frozen_10x_pbmcs_TGAGCTGAAGCATC-1	0.9972424446108437
433	frozen_10x_pbmcs	frozen_10x_pbmcs	NK	NK	valid_frozen_10x_pbmcs_AGGCAACTCCCTTG-1	valid_frozen_10x_pbmcs_CTCTAATGCGACAT-1	0.9967279415346848
434	frozen_10x_pbmcs	frozen_10x_pbmcs	NK	NK	valid_frozen_10x_pbmcs_CTCTAATGCGACAT-1	valid_frozen_10x_pbmcs_TCAGCAGAGGAAGC-1	0.9967703039778065
435	frozen_10x_pbmcs	frozen_10x_pbmcs	NK	NK	valid_frozen_10x_pbmcs_CTCTAATGCGACAT-1	valid_frozen_10x_pbmcs_TTATGAGAGTGCTA-1	0.9970520606855678
436	frozen_10x_pbmcs	frozen_10x_pbmcs	NK	NK	valid_frozen_10x_pbmcs_CTCTAATGCGACAT-1	valid_frozen_10x_pbmcs_TGTCTAACGAGAGC-1	0.9970957970446851
437	frozen_10x_pbmcs	frozen_10x_pbmcs	NK	NK	valid_frozen_10x_pbmcs_CTAGTTACTGACAC-1	valid_frozen_10x_pbmcs_CTCTAATGCGACAT-1	0.9964707390694918
438	frozen_10x_pbmcs	frozen_10x_pbmcs	NK	NK	valid_frozen_10x_pbmcs_ATTTAGGATGACCA-1	valid_frozen_10x_pbmcs_CTCTAATGCGACAT-1	0.9967027448558011
439	frozen_10x_pbmcs	frozen_10x_pbmcs	NK	NK	valid_frozen_10x_pbmcs_CGCCATACATCAGC-1	valid_frozen_10x_pbmcs_CTCTAATGCGACAT-1	0.9962379870015091
440	frozen_10x_pbmcs	frozen_10x_pbmcs	NK	NK	valid_frozen_10x_pbmcs_CAAGTCGAAGCACT-1	valid_frozen_10x_pbmcs_CTCTAATGCGACAT-1	0.997088803455663
441	frozen_10x_pbmcs	frozen_10x_pbmcs	NK	NK	valid_frozen_10x_pbmcs_CTCTAATGCGACAT-1	valid_frozen_10x_pbmcs_GGAAGGTGGTCTGA-1	0.9964942739530442
442	frozen_10x_pbmcs	frozen_10x_pbmcs	NK	NK	valid_frozen_10x_pbmcs_CTCTAATGCGACAT-1	valid_frozen_10x_pbmcs_TGGATTCTCCTTGC-1	0.9969730519717092
443	frozen_10x_pbmcs	frozen_10x_pbmcs	NK	NK	valid_frozen_10x_pbmcs_ACTTAAGACCTTTA-1	valid_frozen_10x_pbmcs_CTCTAATGCGACAT-1	0.9964037877100512
444	frozen_10x_pbmcs	frozen_10x_pbmcs	NK	NK	valid_frozen_10x_pbmcs_ACTCCTCTTGAGGG-1	valid_frozen_10x_pbmcs_CTCTAATGCGACAT-1	0.9971920893247873
445	frozen_10x_pbmcs	frozen_10x_pbmcs	NK	NK	valid_frozen_10x_pbmcs_CAGGGCACGGTAGG-1	valid_frozen_10x_pbmcs_CTCTAATGCGACAT-1	0.996251011355055
446	frozen_10x_pbmcs	frozen_10x_pbmcs	NK	NK	valid_frozen_10x_pbmcs_CGTAGCCTCTCCCA-1	valid_frozen_10x_pbmcs_CTCTAATGCGACAT-1	0.9968153759269514
447	frozen_10x_pbmcs	frozen_10x_pbmcs	NK	NK	valid_frozen_10x_pbmcs_CACTGCACGAGACG-1	valid_frozen_10x_pbmcs_CTCTAATGCGACAT-1	0.9959863848872024
448	frozen_10x_pbmcs	frozen_10x_pbmcs	NK	NK	valid_frozen_10x_pbmcs_ACAAAGGACTCTCG-1	valid_frozen_10x_pbmcs_CTCTAATGCGACAT-1	0.99711359410469
449	fresh_10x_pbmcs	frozen_10x_pbmcs	NK	NK	valid_fresh_10x_pbmcs_CATGTTTGGGACTT-5	valid_frozen_10x_pbmcs_CTCTAATGCGACAT-1	0.995599792027602
450	frozen_10x_pbmcs	frozen_10x_pbmcs	NK	NK	valid_frozen_10x_pbmcs_AGCGCTCTGCAGTT-1	valid_frozen_10x_pbmcs_CTCTAATGCGACAT-1	0.9962468093783512
451	frozen_10x_pbmcs	frozen_10x_pbmcs	NK	NK	valid_frozen_10x_pbmcs_CGCCTAACTCTCAT-1	valid_frozen_10x_pbmcs_CTCTAATGCGACAT-1	0.9963735359197853
452	frozen_10x_pbmcs	frozen_10x_pbmcs	NK	NK	valid_frozen_10x_pbmcs_CCTGACTGCTGTCC-1	valid_frozen_10x_pbmcs_CTCTAATGCGACAT-1	0.9962151289099296
453	frozen_10x_pbmcs	frozen_10x_pbmcs	NK	NK	valid_frozen_10x_pbmcs_CGGTCACTTTGACG-1	valid_frozen_10x_pbmcs_CTCTAATGCGACAT-1	0.9972411209943641
454	fresh_10x_pbmcs	frozen_10x_pbmcs	NK	NK	valid_fresh_10x_pbmcs_GAGGCCACCGTGTA-6	valid_frozen_10x_pbmcs_CTCTAATGCGACAT-1	0.9966329461164314
455	frozen_10x_pbmcs	frozen_10x_pbmcs	NK	NK	valid_frozen_10x_pbmcs_AGATTCCTCCTTTA-1	valid_frozen_10x_pbmcs_CTCTAATGCGACAT-1	0.9970556927880935
456	frozen_10x_pbmcs	frozen_10x_pbmcs	NK	NK	valid_frozen_10x_pbmcs_ATAGCTCTGAACCT-1	valid_frozen_10x_pbmcs_CTCTAATGCGACAT-1	0.9962150878475627
457	fresh_10x_pbmcs	frozen_10x_pbmcs	NK	NK	valid_fresh_10x_pbmcs_GACGCTCTGTACCA-4	valid_frozen_10x_pbmcs_CTCTAATGCGACAT-1	0.9963334306820301
458	frozen_10x_pbmcs	frozen_10x_pbmcs	NK	NK	valid_frozen_10x_pbmcs_ATCTGACTTTTCTG-1	valid_frozen_10x_pbmcs_CTCTAATGCGACAT-1	0.9964009636264944
459	frozen_10x_pbmcs	frozen_10x_pbmcs	NK	NK	valid_frozen_10x_pbmcs_CTCTAATGCGACAT-1	valid_frozen_10x_pbmcs_TTGAACCTCACTTT-1	0.9965381506895861
460	frozen_10x_pbmcs	frozen_10x_pbmcs	NK	NK	valid_frozen_10x_pbmcs_AGTTTAGAGAGGTG-1	valid_frozen_10x_pbmcs_CTCTAATGCGACAT-1	0.9961905187332939
461	frozen_10x_pbmcs	frozen_10x_pbmcs	NK	NK	valid_frozen_10x_pbmcs_CCCAACTGCCTACC-1	valid_frozen_10x_pbmcs_CTCTAATGCGACAT-1	0.9958621902472556
462	frozen_10x_pbmcs	frozen_10x_pbmcs	NK	NK	valid_frozen_10x_pbmcs_AATAGGGACACCAA-1	valid_frozen_10x_pbmcs_CTCTAATGCGACAT-1	0.9953843203232002
463	frozen_10x_pbmcs	frozen_10x_pbmcs	NK	NK	valid_frozen_10x_pbmcs_CTCTAATGCGACAT-1	valid_frozen_10x_pbmcs_GAGGATCTGTAAAG-1	0.9963221204125817
464	fresh_10x_pbmcs	frozen_10x_pbmcs	NK	NK	valid_fresh_10x_pbmcs_AAGACAGACGTCTC-2	valid_frozen_10x_pbmcs_CTCTAATGCGACAT-1	0.9964417543853017
465	fresh_10x_pbmcs	frozen_10x_pbmcs	Other	NK	valid_fresh_10x_pbmcs_CGATACGATCCAGA-2	valid_frozen_10x_pbmcs_CTCTAATGCGACAT-1	0.9914854991970665
466	fresh_10x_pbmcs	frozen_10x_pbmcs	NK	NK	valid_fresh_10x_pbmcs_CGCGAGACCATGGT-7	valid_frozen_10x_pbmcs_CTCTAATGCGACAT-1	0.9939420650993286
467	frozen_10x_pbmcs	frozen_10x_pbmcs	NK	NK	valid_frozen_10x_pbmcs_CACCACTGGGCATT-1	valid_frozen_10x_pbmcs_CTCTAATGCGACAT-1	0.9976006158149121
468	frozen_10x_pbmcs	frozen_10x_pbmcs	NK	NK	valid_frozen_10x_pbmcs_CTCTAATGCGACAT-1	valid_frozen_10x_pbmcs_GCCAAATGAATCGC-1	0.9959667462930588
469	frozen_10x_pbmcs	frozen_10x_pbmcs	NK	NK	valid_frozen_10x_pbmcs_CTCTAATGCGACAT-1	valid_frozen_10x_pbmcs_TTACAGCTGCATAC-1	0.9956200224573932
470	frozen_10x_pbmcs	frozen_10x_pbmcs	NK	NK	valid_frozen_10x_pbmcs_CTCTAATGCGACAT-1	valid_frozen_10x_pbmcs_GGGATTACTCGCCT-1	0.996504625347544
471	frozen_10x_pbmcs	frozen_10x_pbmcs	NK	NK	valid_frozen_10x_pbmcs_ACAATAACTGGTTG-1	valid_frozen_10x_pbmcs_CTCTAATGCGACAT-1	0.9962102933692303
472	frozen_10x_pbmcs	frozen_10x_pbmcs	NK	NK	valid_frozen_10x_pbmcs_CTCTAATGCGACAT-1	valid_frozen_10x_pbmcs_GCTCAAGATCTCTA-1	0.9958450618614045
473	fresh_10x_pbmcs	frozen_10x_pbmcs	NK	NK	valid_fresh_10x_pbmcs_ACGCCGGACGTTAG-7	valid_frozen_10x_pbmcs_CTCTAATGCGACAT-1	0.99525774979031
474	frozen_10x_pbmcs	frozen_10x_pbmcs	NK	NK	valid_frozen_10x_pbmcs_CTCTAATGCGACAT-1	valid_frozen_10x_pbmcs_TGGAGGGAACCTAG-1	0.9965669064623834
475	fresh_10x_pbmcs	frozen_10x_pbmcs	NK	NK	valid_fresh_10x_pbmcs_GAAGGGTGGTGCTA-2	valid_frozen_10x_pbmcs_CTCTAATGCGACAT-1	0.9953159904659845
476	frozen_10x_pbmcs	frozen_10x_pbmcs	NK	NK	valid_frozen_10x_pbmcs_ACTCGCACCGCTAA-1	valid_frozen_10x_pbmcs_CTCTAATGCGACAT-1	0.9956986071581679
477	frozen_10x_pbmcs	frozen_10x_pbmcs	NK	NK	valid_frozen_10x_pbmcs_CACTGAGACAGCTA-1	valid_frozen_10x_pbmcs_CTCTAATGCGACAT-1	0.9950007079306227
478	frozen_10x_pbmcs	frozen_10x_pbmcs	NK	NK	valid_frozen_10x_pbmcs_CGTTATACTCACGA-1	valid_frozen_10x_pbmcs_CTCTAATGCGACAT-1	0.9967683926863176
479	frozen_10x_pbmcs	frozen_10x_pbmcs	NK	NK	valid_frozen_10x_pbmcs_CTCTAATGCGACAT-1	valid_frozen_10x_pbmcs_TCCTAAACCGATAC-1	0.9958596232841317
480	fresh_10x_pbmcs	frozen_10x_pbmcs	NK	NK	valid_fresh_10x_pbmcs_CATCCCGAAAGTAG-1	valid_frozen_10x_pbmcs_CTCTAATGCGACAT-1	0.9958449729867335
481	fresh_10x_pbmcs	frozen_10x_pbmcs	NK	NK	valid_fresh_10x_pbmcs_CGTTAACTCTCATT-6	valid_frozen_10x_pbmcs_CTCTAATGCGACAT-1	0.9958724765585469
482	frozen_10x_pbmcs	frozen_10x_pbmcs	NK	NK	valid_frozen_10x_pbmcs_CTCTAATGCGACAT-1	valid_frozen_10x_pbmcs_TATCAAGACCTTCG-1	0.9966657639058538
483	fresh_10x_pbmcs	frozen_10x_pbmcs	NK	NK	valid_fresh_10x_pbmcs_TAACACCTCCTGTC-5	valid_frozen_10x_pbmcs_CTCTAATGCGACAT-1	0.9963251202763308
484	fresh_10x_pbmcs	frozen_10x_pbmcs	NK	NK	valid_fresh_10x_pbmcs_GTTTAAGATCCCGT-3	valid_frozen_10x_pbmcs_CTCTAATGCGACAT-1	0.9944083215356108
485	fresh_10x_pbmcs	frozen_10x_pbmcs	NK	NK	valid_fresh_10x_pbmcs_CTGGCACTCATACG-2	valid_frozen_10x_pbmcs_CTCTAATGCGACAT-1	0.9955833425657128
486	frozen_10x_pbmcs	frozen_10x_pbmcs	NK	NK	valid_frozen_10x_pbmcs_ATCGACGATGTTCT-1	valid_frozen_10x_pbmcs_CTCTAATGCGACAT-1	0.996033090550274
487	frozen_10x_pbmcs	frozen_10x_pbmcs	NK	NK	valid_frozen_10x_pbmcs_AACAGCACTAGTCG-1	valid_frozen_10x_pbmcs_CTCTAATGCGACAT-1	0.9960570871720096
488	fresh_10x_pbmcs	frozen_10x_pbmcs	NK	NK	valid_fresh_10x_pbmcs_GTAGACTGCTATTC-1	valid_frozen_10x_pbmcs_CTCTAATGCGACAT-1	0.9950727211323073
489	fresh_10x_pbmcs	frozen_10x_pbmcs	NK	NK	valid_fresh_10x_pbmcs_GGAGCAGATTGGCA-5	valid_frozen_10x_pbmcs_CTCTAATGCGACAT-1	0.996466617259464
490	frozen_10x_pbmcs	frozen_10x_pbmcs	NK	NK	valid_frozen_10x_pbmcs_CTCTAATGCGACAT-1	valid_frozen_10x_pbmcs_CTGGAAACGACAGG-1	0.9961803377747019
491	fresh_10x_pbmcs	frozen_10x_pbmcs	NK	NK	valid_fresh_10x_pbmcs_TTCCATGATGCGTA-5	valid_frozen_10x_pbmcs_CTCTAATGCGACAT-1	0.9956302223201148
492	fresh_10x_pbmcs	frozen_10x_pbmcs	NK	NK	valid_fresh_10x_pbmcs_TGCGAAACTGCTGA-5	valid_frozen_10x_pbmcs_CTCTAATGCGACAT-1	0.9948487403780583
493	fresh_10x_pbmcs	frozen_10x_pbmcs	NK	NK	valid_fresh_10x_pbmcs_GAATGCACCGTAAC-1	valid_frozen_10x_pbmcs_CTCTAATGCGACAT-1	0.9958187987311661
494	frozen_10x_pbmcs	frozen_10x_pbmcs	NK	NK	valid_frozen_10x_pbmcs_ATGAGAGACCGATA-1	valid_frozen_10x_pbmcs_CTCTAATGCGACAT-1	0.9947757814629457
495	fresh_10x_pbmcs	frozen_10x_pbmcs	NK	NK	valid_fresh_10x_pbmcs_CCACCATGCGCCTT-4	valid_frozen_10x_pbmcs_CTCTAATGCGACAT-1	0.9946869476221859
496	frozen_10x_pbmcs	frozen_10x_pbmcs	NK	NK	valid_frozen_10x_pbmcs_ATCATCTGACGTGT-1	valid_frozen_10x_pbmcs_CTCTAATGCGACAT-1	0.9949567249424914
497	fresh_10x_pbmcs	frozen_10x_pbmcs	NK	NK	valid_fresh_10x_pbmcs_TAATGAACTGCAGT-7	valid_frozen_10x_pbmcs_CTCTAATGCGACAT-1	0.9962960264318711
498	fresh_10x_pbmcs	frozen_10x_pbmcs	Other	NK	valid_fresh_10x_pbmcs_TACACACTCCAACA-5	valid_frozen_10x_pbmcs_CTCTAATGCGACAT-1	0.9948224877384466
499	fresh_10x_pbmcs	frozen_10x_pbmcs	NK	NK	valid_fresh_10x_pbmcs_CATTGTTGGCGTTA-2	valid_frozen_10x_pbmcs_CTCTAATGCGACAT-1	0.9944791389567478
500	fresh_10x_pbmcs	frozen_10x_pbmcs	NK	NK	valid_fresh_10x_pbmcs_CCTTAATGTCTCCG-6	valid_frozen_10x_pbmcs_CTCTAATGCGACAT-1	0.9955268600871306
501	fresh_10x_pbmcs	frozen_10x_pbmcs	NK	NK	valid_fresh_10x_pbmcs_AAATCTGAGTATGC-3	valid_frozen_10x_pbmcs_CTCTAATGCGACAT-1	0.9956291694741897
502	fresh_10x_pbmcs	frozen_10x_pbmcs	NK	NK	valid_fresh_10x_pbmcs_TGGACTGACATTCT-6	valid_frozen_10x_pbmcs_CTCTAATGCGACAT-1	0.9953643523149059
503	frozen_10x_pbmcs	frozen_10x_pbmcs	NK	NK	valid_frozen_10x_pbmcs_CAGGTATGGTTTGG-1	valid_frozen_10x_pbmcs_CTCTAATGCGACAT-1	0.9942496676880598
504	fresh_10x_pbmcs	frozen_10x_pbmcs	NK	NK	valid_fresh_10x_pbmcs_TGGAAGCTATGGTC-4	valid_frozen_10x_pbmcs_CTCTAATGCGACAT-1	0.9945493603194335
505	frozen_10x_pbmcs	frozen_10x_pbmcs	NK	NK	valid_frozen_10x_pbmcs_CTCTAATGCGACAT-1	valid_frozen_10x_pbmcs_GAAGTCACCCAAGT-1	0.9964772751802383
506	fresh_10x_pbmcs	frozen_10x_pbmcs	NK	NK	valid_fresh_10x_pbmcs_TTGAGGACCATGGT-5	valid_frozen_10x_pbmcs_CTCTAATGCGACAT-1	0.994890951557001
507	fresh_10x_pbmcs	frozen_10x_pbmcs	NK	NK	valid_fresh_10x_pbmcs_TTCAACACTCCCAC-5	valid_frozen_10x_pbmcs_CTCTAATGCGACAT-1	0.9952995460156148
508	frozen_10x_pbmcs	frozen_10x_pbmcs	NK	NK	valid_frozen_10x_pbmcs_CTCTAATGCGACAT-1	valid_frozen_10x_pbmcs_GATGCCCTTGTAGC-1	0.9967457603514679
509	fresh_10x_pbmcs	frozen_10x_pbmcs	NK	NK	valid_fresh_10x_pbmcs_CAACCGCTCTTAGG-6	valid_frozen_10x_pbmcs_CTCTAATGCGACAT-1	0.9956290597623343
510	fresh_10x_pbmcs	frozen_10x_pbmcs	NK	NK	valid_fresh_10x_pbmcs_ACTATCACAGCTCA-4	valid_frozen_10x_pbmcs_CTCTAATGCGACAT-1	0.9957283988429378
511	fresh_10x_pbmcs	frozen_10x_pbmcs	NK	NK	valid_fresh_10x_pbmcs_TAAAGACTTTGAGC-2	valid_frozen_10x_pbmcs_CTCTAATGCGACAT-1	0.9945377918486525
512	fresh_10x_pbmcs	frozen_10x_pbmcs	NK	NK	valid_fresh_10x_pbmcs_AAGCACTGTGGGAG-8	valid_frozen_10x_pbmcs_CTCTAATGCGACAT-1	0.995212826392111
513	fresh_10x_pbmcs	frozen_10x_pbmcs	NK	NK	valid_fresh_10x_pbmcs_CAAAGCACGCGTAT-2	valid_frozen_10x_pbmcs_CTCTAATGCGACAT-1	0.9944759399230684
514	fresh_10x_pbmcs	frozen_10x_pbmcs	NK	NK	valid_fresh_10x_pbmcs_TCAGACGACGCATA-6	valid_frozen_10x_pbmcs_CTCTAATGCGACAT-1	0.9951975681051379
515	fresh_10x_pbmcs	frozen_10x_pbmcs	NK	NK	valid_fresh_10x_pbmcs_ATCTTGACCTGGAT-8	valid_frozen_10x_pbmcs_CTCTAATGCGACAT-1	0.9951457798205064
516	fresh_10x_pbmcs	frozen_10x_pbmcs	NK	NK	valid_fresh_10x_pbmcs_ACTTCTGAGTGCAT-4	valid_frozen_10x_pbmcs_CTCTAATGCGACAT-1	0.9942080004753698
517	fresh_10x_pbmcs	frozen_10x_pbmcs	NK	NK	valid_fresh_10x_pbmcs_AGTAAGGAGCGTAT-6	valid_frozen_10x_pbmcs_CTCTAATGCGACAT-1	0.9950154329430455
518	frozen_10x_pbmcs	frozen_10x_pbmcs	NK	NK	valid_frozen_10x_pbmcs_CACATGGACTTATC-1	valid_frozen_10x_pbmcs_CTCTAATGCGACAT-1	0.9946422698230987
519	fresh_10x_pbmcs	frozen_10x_pbmcs	NK	NK	valid_fresh_10x_pbmcs_AGTCGCCTAGCACT-2	valid_frozen_10x_pbmcs_CTCTAATGCGACAT-1	0.9949746722820003
520	fresh_10x_pbmcs	frozen_10x_pbmcs	NK	NK	valid_fresh_10x_pbmcs_GGGCACACGCTTCC-6	valid_frozen_10x_pbmcs_CTCTAATGCGACAT-1	0.9956507747731811
521	fresh_10x_pbmcs	frozen_10x_pbmcs	NK	NK	valid_fresh_10x_pbmcs_AAGCACTGCTTAGG-3	valid_frozen_10x_pbmcs_CTCTAATGCGACAT-1	0.9958253991035482
522	fresh_10x_pbmcs	frozen_10x_pbmcs	NK	NK	valid_fresh_10x_pbmcs_GAGGGCCTGTCAAC-4	valid_frozen_10x_pbmcs_CTCTAATGCGACAT-1	0.9959842917162832
523	fresh_10x_pbmcs	frozen_10x_pbmcs	Other	NK	valid_fresh_10x_pbmcs_TTTCAGTGCGGGAA-8	valid_frozen_10x_pbmcs_CTCTAATGCGACAT-1	0.9943569476166328
524	fresh_10x_pbmcs	frozen_10x_pbmcs	NK	NK	valid_fresh_10x_pbmcs_TCAGGATGAATGCC-6	valid_frozen_10x_pbmcs_CTCTAATGCGACAT-1	0.9956559449578479
525	fresh_10x_pbmcs	frozen_10x_pbmcs	NK	NK	valid_fresh_10x_pbmcs_ACGCAATGTAGACC-1	valid_frozen_10x_pbmcs_CTCTAATGCGACAT-1	0.9952180971134325
526	fresh_10x_pbmcs	frozen_10x_pbmcs	NK	NK	valid_fresh_10x_pbmcs_CCGTAAGAGCCATA-7	valid_frozen_10x_pbmcs_CTCTAATGCGACAT-1	0.9952703543855224
527	fresh_10x_pbmcs	frozen_10x_pbmcs	NK	NK	valid_fresh_10x_pbmcs_GGAGGCCTACTTTC-6	valid_frozen_10x_pbmcs_CTCTAATGCGACAT-1	0.9947174471614032
528	fresh_10x_pbmcs	frozen_10x_pbmcs	NK	NK	valid_fresh_10x_pbmcs_TGACGAACATTCTC-8	valid_frozen_10x_pbmcs_CTCTAATGCGACAT-1	0.9936365900679953
529	fresh_10x_pbmcs	frozen_10x_pbmcs	NK	NK	valid_fresh_10x_pbmcs_TCGGCACTTGACTG-7	valid_frozen_10x_pbmcs_CTCTAATGCGACAT-1	0.9940483623892639
530	fresh_10x_pbmcs	frozen_10x_pbmcs	NK	NK	valid_fresh_10x_pbmcs_ACCGTGCTGTTGTG-7	valid_frozen_10x_pbmcs_CTCTAATGCGACAT-1	0.9937822842950421
531	fresh_10x_pbmcs	frozen_10x_pbmcs	NK	NK	valid_fresh_10x_pbmcs_GTGTCAGAGGAAGC-6	valid_frozen_10x_pbmcs_CTCTAATGCGACAT-1	0.9944755276599814
532	fresh_10x_pbmcs	frozen_10x_pbmcs	NK	NK	valid_fresh_10x_pbmcs_TTCAGACTTCCTAT-3	valid_frozen_10x_pbmcs_CTCTAATGCGACAT-1	0.9945480496820998
533	fresh_10x_pbmcs	frozen_10x_pbmcs	NK	NK	valid_fresh_10x_pbmcs_CATCGCTGGTGCTA-1	valid_frozen_10x_pbmcs_CTCTAATGCGACAT-1	0.9954399128313624
534	fresh_10x_pbmcs	frozen_10x_pbmcs	NK	NK	valid_fresh_10x_pbmcs_TCACCGTGAGATGA-7	valid_frozen_10x_pbmcs_CTCTAATGCGACAT-1	0.9954432602596247
535	fresh_10x_pbmcs	frozen_10x_pbmcs	Other	NK	valid_fresh_10x_pbmcs_CTGAAGTGCTTGTT-4	valid_frozen_10x_pbmcs_CTCTAATGCGACAT-1	0.9944172764830123
536	fresh_10x_pbmcs	frozen_10x_pbmcs	Other	NK	valid_fresh_10x_pbmcs_TACTCTGAGGGAGT-4	valid_frozen_10x_pbmcs_CTCTAATGCGACAT-1	0.9938633554159747
537	fresh_10x_pbmcs	frozen_10x_pbmcs	NK	NK	valid_fresh_10x_pbmcs_AAGCGTACAGTCTG-5	valid_frozen_10x_pbmcs_CTCTAATGCGACAT-1	0.9936605810554666
538	fresh_10x_pbmcs	frozen_10x_pbmcs	NK	NK	valid_fresh_10x_pbmcs_AGGACTTGGACACT-1	valid_frozen_10x_pbmcs_CTCTAATGCGACAT-1	0.9953537351488232
539	fresh_10x_pbmcs	frozen_10x_pbmcs	NK	NK	valid_fresh_10x_pbmcs_TAGGCAACTTCGCC-1	valid_frozen_10x_pbmcs_CTCTAATGCGACAT-1	0.9959297536242063
540	fresh_10x_pbmcs	frozen_10x_pbmcs	NK	NK	valid_fresh_10x_pbmcs_TCGAATCTGCTACA-5	valid_frozen_10x_pbmcs_CTCTAATGCGACAT-1	0.9949707461336861
541	fresh_10x_pbmcs	frozen_10x_pbmcs	NK	NK	valid_fresh_10x_pbmcs_CATTCCCTCGTACA-3	valid_frozen_10x_pbmcs_CTCTAATGCGACAT-1	0.9949063221167742
542	frozen_10x_pbmcs	frozen_10x_pbmcs	NK	NK	valid_frozen_10x_pbmcs_ACTGCCTGTCAAGC-1	valid_frozen_10x_pbmcs_CTCTAATGCGACAT-1	0.9951997551814337
543	fresh_10x_pbmcs	frozen_10x_pbmcs	NK	NK	valid_fresh_10x_pbmcs_AGGACTTGTCGTAG-7	valid_frozen_10x_pbmcs_CTCTAATGCGACAT-1	0.9934515195831045
544	frozen_10x_pbmcs	frozen_10x_pbmcs	NK	NK	valid_frozen_10x_pbmcs_CATCCCGAAGTCTG-1	valid_frozen_10x_pbmcs_CTCTAATGCGACAT-1	0.9945788116705176
545	fresh_10x_pbmcs	frozen_10x_pbmcs	NK	NK	valid_fresh_10x_pbmcs_AGGGACGATGCTCC-8	valid_frozen_10x_pbmcs_CTCTAATGCGACAT-1	0.9938733389792502
546	fresh_10x_pbmcs	frozen_10x_pbmcs	NK	NK	valid_fresh_10x_pbmcs_TTGAACCTCCTGAA-6	valid_frozen_10x_pbmcs_CTCTAATGCGACAT-1	0.9946364231980531
547	fresh_10x_pbmcs	frozen_10x_pbmcs	Other	NK	valid_fresh_10x_pbmcs_CCAGCTACTCGCTC-6	valid_frozen_10x_pbmcs_CTCTAATGCGACAT-1	0.9950384548366271
548	frozen_10x_pbmcs	frozen_10x_pbmcs	NK	NK	valid_frozen_10x_pbmcs_CTCTAATGCGACAT-1	valid_frozen_10x_pbmcs_GTGTATCTGTTGTG-1	0.9951464682027652
549	frozen_10x_pbmcs	frozen_10x_pbmcs	NK	NK	valid_frozen_10x_pbmcs_CTCTAATGCGACAT-1	valid_frozen_10x_pbmcs_TGAGGTACTCTATC-1	0.9944819164301409
550	fresh_10x_pbmcs	frozen_10x_pbmcs	NK	NK	valid_fresh_10x_pbmcs_TCCCGAACCTTCGC-5	valid_frozen_10x_pbmcs_CTCTAATGCGACAT-1	0.9942456962517214
551	fresh_10x_pbmcs	frozen_10x_pbmcs	NK	NK	valid_fresh_10x_pbmcs_ATACGGACGAACTC-1	valid_frozen_10x_pbmcs_CTCTAATGCGACAT-1	0.993430562564848
552	fresh_10x_pbmcs	frozen_10x_pbmcs	NK	NK	valid_fresh_10x_pbmcs_ACCCGTACGTTTGG-2	valid_frozen_10x_pbmcs_CTCTAATGCGACAT-1	0.9946769639417042
553	fresh_10x_pbmcs	frozen_10x_pbmcs	NK	NK	valid_fresh_10x_pbmcs_CGCTACACTAGTCG-1	valid_frozen_10x_pbmcs_CTCTAATGCGACAT-1	0.9941130033815309
554	fresh_10x_pbmcs	frozen_10x_pbmcs	NK	NK	valid_fresh_10x_pbmcs_ACCCTCGATGCCTC-4	valid_frozen_10x_pbmcs_CTCTAATGCGACAT-1	0.993246513873246
555	fresh_10x_pbmcs	frozen_10x_pbmcs	NK	NK	valid_fresh_10x_pbmcs_GATGCCCTTTTACC-4	valid_frozen_10x_pbmcs_CTCTAATGCGACAT-1	0.9932846163920258
556	fresh_10x_pbmcs	frozen_10x_pbmcs	NK	NK	valid_fresh_10x_pbmcs_AGCCGGTGAGTACC-5	valid_frozen_10x_pbmcs_CTCTAATGCGACAT-1	0.9950726540676599
557	fresh_10x_pbmcs	frozen_10x_pbmcs	NK	NK	valid_fresh_10x_pbmcs_ATACTCTGAGACTC-4	valid_frozen_10x_pbmcs_CTCTAATGCGACAT-1	0.9941792291624733
558	fresh_10x_pbmcs	frozen_10x_pbmcs	Other	NK	valid_fresh_10x_pbmcs_AGTTATGAGACGGA-7	valid_frozen_10x_pbmcs_CTCTAATGCGACAT-1	0.9929114680317973
559	fresh_10x_pbmcs	frozen_10x_pbmcs	NK	NK	valid_fresh_10x_pbmcs_TGGCAATGCTCCCA-4	valid_frozen_10x_pbmcs_CTCTAATGCGACAT-1	0.9943907291543805
560	fresh_10x_pbmcs	frozen_10x_pbmcs	NK	NK	valid_fresh_10x_pbmcs_TTCCTAGACTTATC-7	valid_frozen_10x_pbmcs_CTCTAATGCGACAT-1	0.9936247884753091
561	fresh_10x_pbmcs	frozen_10x_pbmcs	Other	NK	valid_fresh_10x_pbmcs_TATCCTGATGTCAG-2	valid_frozen_10x_pbmcs_CTCTAATGCGACAT-1	0.993693573614693
562	fresh_10x_pbmcs	frozen_10x_pbmcs	NK	NK	valid_fresh_10x_pbmcs_AACGTGTGGTGTCA-3	valid_frozen_10x_pbmcs_CTCTAATGCGACAT-1	0.9938175897198038
563	fresh_10x_pbmcs	frozen_10x_pbmcs	NK	NK	valid_fresh_10x_pbmcs_CACATACTGCTAAC-8	valid_frozen_10x_pbmcs_CTCTAATGCGACAT-1	0.9942540079924307
564	frozen_10x_pbmcs	frozen_10x_pbmcs	NK	NK	valid_frozen_10x_pbmcs_CTCTAATGCGACAT-1	valid_frozen_10x_pbmcs_TGGCACCTTACGCA-1	0.9944255944000353
565	fresh_10x_pbmcs	frozen_10x_pbmcs	NK	NK	valid_fresh_10x_pbmcs_CATCATACCTTGTT-4	valid_frozen_10x_pbmcs_CTCTAATGCGACAT-1	0.9946084315977315
566	fresh_10x_pbmcs	frozen_10x_pbmcs	Other	NK	valid_fresh_10x_pbmcs_AAAGGCCTGTTAGC-6	valid_frozen_10x_pbmcs_CTCTAATGCGACAT-1	0.9928126036871643
567	fresh_10x_pbmcs	frozen_10x_pbmcs	NK	NK	valid_fresh_10x_pbmcs_ATCCAGGATGAAGA-1	valid_frozen_10x_pbmcs_CTCTAATGCGACAT-1	0.995028627205577
568	fresh_10x_pbmcs	frozen_10x_pbmcs	NK	NK	valid_fresh_10x_pbmcs_TATAGCCTTGGTGT-6	valid_frozen_10x_pbmcs_CTCTAATGCGACAT-1	0.9948711043363284
569	fresh_10x_pbmcs	frozen_10x_pbmcs	NK	NK	valid_fresh_10x_pbmcs_CGCACTACTCTTTG-1	valid_frozen_10x_pbmcs_CTCTAATGCGACAT-1	0.9944903921844419
570	fresh_10x_pbmcs	frozen_10x_pbmcs	NK	NK	valid_fresh_10x_pbmcs_GCTCAAGAGGATTC-2	valid_frozen_10x_pbmcs_CTCTAATGCGACAT-1	0.9941277647578005
571	fresh_10x_pbmcs	frozen_10x_pbmcs	NK	NK	valid_fresh_10x_pbmcs_GAGTACTGTGACTG-5	valid_frozen_10x_pbmcs_CTCTAATGCGACAT-1	0.9951761903892767
572	fresh_10x_pbmcs	frozen_10x_pbmcs	NK	NK	valid_fresh_10x_pbmcs_CTAGAGACGGAACG-5	valid_frozen_10x_pbmcs_CTCTAATGCGACAT-1	0.993898872329786
573	fresh_10x_pbmcs	frozen_10x_pbmcs	NK	NK	valid_fresh_10x_pbmcs_AGGTTCGACAGCTA-5	valid_frozen_10x_pbmcs_CTCTAATGCGACAT-1	0.9938133888474867
574	fresh_10x_pbmcs	frozen_10x_pbmcs	NK	NK	valid_fresh_10x_pbmcs_GACGCTCTCAGATC-7	valid_frozen_10x_pbmcs_CTCTAATGCGACAT-1	0.9935149442424261
575	fresh_10x_pbmcs	frozen_10x_pbmcs	NK	NK	valid_fresh_10x_pbmcs_AAGCCTGATCTACT-4	valid_frozen_10x_pbmcs_CTCTAATGCGACAT-1	0.9932674906009988
576	fresh_10x_pbmcs	frozen_10x_pbmcs	NK	NK	valid_fresh_10x_pbmcs_TCATTCGATTTCGT-4	valid_frozen_10x_pbmcs_CTCTAATGCGACAT-1	0.9928246854980226
577	frozen_10x_pbmcs	frozen_10x_pbmcs	NK	NK	valid_frozen_10x_pbmcs_ACGTAGACGTAAAG-1	valid_frozen_10x_pbmcs_CTCTAATGCGACAT-1	0.9934497248846269
578	fresh_10x_pbmcs	frozen_10x_pbmcs	Other	NK	valid_fresh_10x_pbmcs_TACACACTGAGCAG-4	valid_frozen_10x_pbmcs_CTCTAATGCGACAT-1	0.9918980476515478
579	frozen_10x_pbmcs	frozen_10x_pbmcs	NK	NK	valid_frozen_10x_pbmcs_CTCTAATGCGACAT-1	valid_frozen_10x_pbmcs_GATTCGGAACTTTC-1	0.9940511321281897
580	frozen_10x_pbmcs	frozen_10x_pbmcs	NK	NK	valid_frozen_10x_pbmcs_CTCTAATGCGACAT-1	valid_frozen_10x_pbmcs_TTCAACACTGTCGA-1	0.9947028175573154
581	fresh_10x_pbmcs	frozen_10x_pbmcs	NK	NK	valid_fresh_10x_pbmcs_CATTGTTGTATGGC-1	valid_frozen_10x_pbmcs_CTCTAATGCGACAT-1	0.9942123179923861
582	frozen_10x_pbmcs	frozen_10x_pbmcs	NK	NK	valid_frozen_10x_pbmcs_CATACTACTGGTAC-1	valid_frozen_10x_pbmcs_CTCTAATGCGACAT-1	0.9942008753055711
583	fresh_10x_pbmcs	frozen_10x_pbmcs	NK	NK	valid_fresh_10x_pbmcs_TGGAACACATCGTG-7	valid_frozen_10x_pbmcs_CTCTAATGCGACAT-1	0.9926718435571197
584	fresh_10x_pbmcs	frozen_10x_pbmcs	NK	NK	valid_fresh_10x_pbmcs_ACAATTGACAGCTA-6	valid_frozen_10x_pbmcs_CTCTAATGCGACAT-1	0.9927038120349605
585	fresh_10x_pbmcs	frozen_10x_pbmcs	Other	NK	valid_fresh_10x_pbmcs_GTACCCTGCCATAG-5	valid_frozen_10x_pbmcs_CTCTAATGCGACAT-1	0.9899379327743443
586	fresh_10x_pbmcs	frozen_10x_pbmcs	NK	NK	valid_fresh_10x_pbmcs_GGTTTACTACCAGT-5	valid_frozen_10x_pbmcs_CTCTAATGCGACAT-1	0.9922813547368005
587	fresh_10x_pbmcs	frozen_10x_pbmcs	NK	NK	valid_fresh_10x_pbmcs_GCTAGATGCACAAC-2	valid_frozen_10x_pbmcs_CTCTAATGCGACAT-1	0.9921050264738147
588	fresh_10x_pbmcs	frozen_10x_pbmcs	NK	NK	valid_fresh_10x_pbmcs_CTAGAGACTCGTTT-3	valid_frozen_10x_pbmcs_CTCTAATGCGACAT-1	0.9925607526915843
589	fresh_10x_pbmcs	frozen_10x_pbmcs	NK	NK	valid_fresh_10x_pbmcs_GGATTGTGCCTGAA-2	valid_frozen_10x_pbmcs_CTCTAATGCGACAT-1	0.993511786925382
590	fresh_10x_pbmcs	frozen_10x_pbmcs	NK	NK	valid_fresh_10x_pbmcs_ACTATCACACCAGT-5	valid_frozen_10x_pbmcs_CTCTAATGCGACAT-1	0.9931058388245613
591	fresh_10x_pbmcs	frozen_10x_pbmcs	NK	NK	valid_fresh_10x_pbmcs_TAATCGCTTCTGGA-6	valid_frozen_10x_pbmcs_CTCTAATGCGACAT-1	0.9937719921010659
592	fresh_10x_pbmcs	frozen_10x_pbmcs	Other	NK	valid_fresh_10x_pbmcs_CACAATCTCTAGAC-1	valid_frozen_10x_pbmcs_CTCTAATGCGACAT-1	0.9911395212447732
593	fresh_10x_pbmcs	frozen_10x_pbmcs	NK	NK	valid_fresh_10x_pbmcs_TAAACAACTGAACC-7	valid_frozen_10x_pbmcs_CTCTAATGCGACAT-1	0.9923956186032411
594	fresh_10x_pbmcs	frozen_10x_pbmcs	Other	NK	valid_fresh_10x_pbmcs_TTCCATGAAGGTCT-7	valid_frozen_10x_pbmcs_CTCTAATGCGACAT-1	0.9904304966484652
595	fresh_10x_pbmcs	frozen_10x_pbmcs	NK	NK	valid_fresh_10x_pbmcs_GACTGTGATGCGTA-7	valid_frozen_10x_pbmcs_CTCTAATGCGACAT-1	0.9920992089339257
596	fresh_10x_pbmcs	frozen_10x_pbmcs	NK	NK	valid_fresh_10x_pbmcs_CTGAATCTTTCGGA-6	valid_frozen_10x_pbmcs_CTCTAATGCGACAT-1	0.9916652892092177
597	fresh_10x_pbmcs	frozen_10x_pbmcs	NK	NK	valid_fresh_10x_pbmcs_ATACCACTGCGATT-5	valid_frozen_10x_pbmcs_CTCTAATGCGACAT-1	0.9900727233478323
598	frozen_10x_pbmcs	frozen_10x_pbmcs	NK	NK	valid_frozen_10x_pbmcs_CACTAGGACATCAG-1	valid_frozen_10x_pbmcs_CTCTAATGCGACAT-1	0.9920110776042221
599	fresh_10x_pbmcs	frozen_10x_pbmcs	NK	NK	valid_fresh_10x_pbmcs_ATCTACACCACTTT-7	valid_frozen_10x_pbmcs_CTCTAATGCGACAT-1	0.9904298555841466
600	frozen_10x_pbmcs	frozen_10x_pbmcs	NK	NK	valid_frozen_10x_pbmcs_AGTCAGACGTGAGG-1	valid_frozen_10x_pbmcs_CTCTAATGCGACAT-1	0.988940576393074
601	frozen_10x_pbmcs	frozen_10x_pbmcs	NK	Other	valid_frozen_10x_pbmcs_CTCTAATGCGACAT-1	valid_frozen_10x_pbmcs_TACACACTGCAGAG-1	0.9905481198722789
602	fresh_10x_pbmcs	frozen_10x_pbmcs	NK	NK	valid_fresh_10x_pbmcs_CGTACAGACAGAGG-1	valid_frozen_10x_pbmcs_CTCTAATGCGACAT-1	0.9878155923968314
603	fresh_10x_pbmcs	frozen_10x_pbmcs	Other	NK	valid_fresh_10x_pbmcs_GGCGACTGGTACCA-3	valid_frozen_10x_pbmcs_CTCTAATGCGACAT-1	0.9887577837725713
604	frozen_10x_pbmcs	frozen_10x_pbmcs	NK	NK	valid_frozen_10x_pbmcs_CTCTAATGCGACAT-1	valid_frozen_10x_pbmcs_TAAGCTCTTTCTTG-1	0.9883633175447971
605	frozen_10x_pbmcs	frozen_10x_pbmcs	NK	NK	valid_frozen_10x_pbmcs_AGTCGCCTCGGTAT-1	valid_frozen_10x_pbmcs_CTCTAATGCGACAT-1	0.985819087275903
606	frozen_10x_pbmcs	frozen_10x_pbmcs	NK	NK	valid_frozen_10x_pbmcs_CTCTAATGCGACAT-1	valid_frozen_10x_pbmcs_GTTGGATGCTTCTA-1	0.9868548928726357
607	fresh_10x_pbmcs	frozen_10x_pbmcs	Other	NK	valid_fresh_10x_pbmcs_ACCTATTGCCTGAA-1	valid_frozen_10x_pbmcs_CTCTAATGCGACAT-1	0.9857729780950925
608	fresh_10x_pbmcs	frozen_10x_pbmcs	NK	NK	valid_fresh_10x_pbmcs_GCACGGTGCAGAGG-1	valid_frozen_10x_pbmcs_CTCTAATGCGACAT-1	0.9865015889658089
609	fresh_10x_pbmcs	frozen_10x_pbmcs	NK	NK	valid_fresh_10x_pbmcs_GTGTAGTGTAAAGG-3	valid_frozen_10x_pbmcs_CTCTAATGCGACAT-1	0.9847814156535704
610	frozen_10x_pbmcs	frozen_10x_pbmcs	Other	NK	valid_frozen_10x_pbmcs_AACCCAGAGAACCT-1	valid_frozen_10x_pbmcs_CTCTAATGCGACAT-1	0.9862438280892091
611	fresh_10x_pbmcs	frozen_10x_pbmcs	Other	NK	valid_fresh_10x_pbmcs_GTAGACTGCTCAAG-2	valid_frozen_10x_pbmcs_CTCTAATGCGACAT-1	0.9851687532717119
612	fresh_10x_pbmcs	frozen_10x_pbmcs	Other	NK	valid_fresh_10x_pbmcs_GAATGGCTAAACGA-2	valid_frozen_10x_pbmcs_CTCTAATGCGACAT-1	0.9851145420871578
613	fresh_10x_pbmcs	frozen_10x_pbmcs	Other	NK	valid_fresh_10x_pbmcs_ACCGAAACTACGAC-8	valid_frozen_10x_pbmcs_CTCTAATGCGACAT-1	0.9864938283949233
614	fresh_10x_pbmcs	frozen_10x_pbmcs	Other	NK	valid_fresh_10x_pbmcs_GCCACTACTGTGCA-7	valid_frozen_10x_pbmcs_CTCTAATGCGACAT-1	0.9835523435017836
615	frozen_10x_pbmcs	frozen_10x_pbmcs	NK	Other	valid_frozen_10x_pbmcs_CTCTAATGCGACAT-1	valid_frozen_10x_pbmcs_GCCCATACTCGCAA-1	0.9844664287453958
616	fresh_10x_pbmcs	frozen_10x_pbmcs	NK	NK	valid_fresh_10x_pbmcs_TGCGAAACTGACAC-1	valid_frozen_10x_pbmcs_CTCTAATGCGACAT-1	0.984882523872236
617	fresh_10x_pbmcs	frozen_10x_pbmcs	Other	NK	valid_fresh_10x_pbmcs_CAAGCTGACTTATC-3	valid_frozen_10x_pbmcs_CTCTAATGCGACAT-1	0.9826355360095358
618	fresh_10x_pbmcs	frozen_10x_pbmcs	Other	NK	valid_fresh_10x_pbmcs_TTACACACTCTCCG-4	valid_frozen_10x_pbmcs_CTCTAATGCGACAT-1	0.9828291219090834
619	fresh_10x_pbmcs	frozen_10x_pbmcs	Other	NK	valid_fresh_10x_pbmcs_TATCTCGACCTAAG-2	valid_frozen_10x_pbmcs_CTCTAATGCGACAT-1	0.9825949184934859
620	frozen_10x_pbmcs	frozen_10x_pbmcs	Other	NK	valid_frozen_10x_pbmcs_CACTATACCATTCT-1	valid_frozen_10x_pbmcs_CTCTAATGCGACAT-1	0.9817628380241263
621	frozen_10x_pbmcs	frozen_10x_pbmcs	NK	Other	valid_frozen_10x_pbmcs_CTCTAATGCGACAT-1	valid_frozen_10x_pbmcs_GTAGTGACTTCTAC-1	0.9820503436129621
622	frozen_10x_pbmcs	frozen_10x_pbmcs	Other	NK	valid_frozen_10x_pbmcs_CCAGTCTGTGTGAC-1	valid_frozen_10x_pbmcs_CTCTAATGCGACAT-1	0.9600280210370906
623	fresh_10x_pbmcs	frozen_10x_pbmcs	Other	NK	valid_fresh_10x_pbmcs_TAAGCTCTGGGCAA-7	valid_frozen_10x_pbmcs_CTCTAATGCGACAT-1	0.9785579718466143
624	frozen_10x_pbmcs	frozen_10x_pbmcs	Other	NK	valid_frozen_10x_pbmcs_CTAAGGACTTTCAC-1	valid_frozen_10x_pbmcs_CTCTAATGCGACAT-1	0.9777045616342867
625	fresh_10x_pbmcs	frozen_10x_pbmcs	Other	NK	valid_fresh_10x_pbmcs_GGCAATACCTGTTT-7	valid_frozen_10x_pbmcs_CTCTAATGCGACAT-1	0.978855227952261
626	fresh_10x_pbmcs	frozen_10x_pbmcs	Other	NK	valid_fresh_10x_pbmcs_ACTTCAACATGTGC-1	valid_frozen_10x_pbmcs_CTCTAATGCGACAT-1	0.9773293024265008
627	fresh_10x_pbmcs	frozen_10x_pbmcs	Other	NK	valid_fresh_10x_pbmcs_ACGAGGGACAGAGG-8	valid_frozen_10x_pbmcs_CTCTAATGCGACAT-1	0.97891492700702
628	fresh_10x_pbmcs	frozen_10x_pbmcs	Other	NK	valid_fresh_10x_pbmcs_TCTCAAACCCTAAG-8	valid_frozen_10x_pbmcs_CTCTAATGCGACAT-1	0.9788956368148349
629	fresh_10x_pbmcs	frozen_10x_pbmcs	NK	NK	valid_fresh_10x_pbmcs_AAGCGACTACCACA-1	valid_frozen_10x_pbmcs_CTCTAATGCGACAT-1	0.9725200698440818
630	frozen_10x_pbmcs	frozen_10x_pbmcs	Other	NK	valid_frozen_10x_pbmcs_ACAATCCTCCAACA-1	valid_frozen_10x_pbmcs_CTCTAATGCGACAT-1	0.9755340921222979
631	frozen_10x_pbmcs	frozen_10x_pbmcs	NK	Other	valid_frozen_10x_pbmcs_CTCTAATGCGACAT-1	valid_frozen_10x_pbmcs_GGACCGTGGTGTTG-1	0.9678241982878915
632	frozen_10x_pbmcs	frozen_10x_pbmcs	NK	Other	valid_frozen_10x_pbmcs_CTCTAATGCGACAT-1	valid_frozen_10x_pbmcs_CTGCCAACTGGGAG-1	0.9703809468111456
633	fresh_10x_pbmcs	frozen_10x_pbmcs	Other	NK	valid_fresh_10x_pbmcs_TGTATGCTACGGGA-5	valid_frozen_10x_pbmcs_CTCTAATGCGACAT-1	0.9690187075546091
634	fresh_10x_pbmcs	frozen_10x_pbmcs	Other	NK	valid_fresh_10x_pbmcs_CCTTTAGATGCTCC-6	valid_frozen_10x_pbmcs_CTCTAATGCGACAT-1	0.9702793025819701
635	frozen_10x_pbmcs	frozen_10x_pbmcs	NK	Other	valid_frozen_10x_pbmcs_CTCTAATGCGACAT-1	valid_frozen_10x_pbmcs_TGTATCTGCTGGTA-1	0.9725572236945385
636	frozen_10x_pbmcs	frozen_10x_pbmcs	NK	Other	valid_frozen_10x_pbmcs_CTCTAATGCGACAT-1	valid_frozen_10x_pbmcs_GAGGGATGAAGGGC-1	0.9726220426255343
637	fresh_10x_pbmcs	frozen_10x_pbmcs	Other	NK	valid_fresh_10x_pbmcs_ATAGGCTGTGCCCT-4	valid_frozen_10x_pbmcs_CTCTAATGCGACAT-1	0.9628113052817002
638	frozen_10x_pbmcs	frozen_10x_pbmcs	NK	Other	valid_frozen_10x_pbmcs_CTCTAATGCGACAT-1	valid_frozen_10x_pbmcs_TTACCATGTTGTGG-1	0.9730548855242038
639	frozen_10x_pbmcs	frozen_10x_pbmcs	Other	NK	valid_frozen_10x_pbmcs_CCCAACTGGGAGCA-1	valid_frozen_10x_pbmcs_CTCTAATGCGACAT-1	0.9703672653521866
640	frozen_10x_pbmcs	frozen_10x_pbmcs	Other	NK	valid_frozen_10x_pbmcs_CCCTGATGGCGAGA-1	valid_frozen_10x_pbmcs_CTCTAATGCGACAT-1	0.9687300430710313
641	frozen_10x_pbmcs	frozen_10x_pbmcs	NK	Other	valid_frozen_10x_pbmcs_CTCTAATGCGACAT-1	valid_frozen_10x_pbmcs_TCGTGAGAAGCGGA-1	0.9575719125516381
642	fresh_10x_pbmcs	frozen_10x_pbmcs	Other	NK	valid_fresh_10x_pbmcs_AGCGGGCTCACTGA-8	valid_frozen_10x_pbmcs_CTCTAATGCGACAT-1	0.9721346442478838
643	fresh_10x_pbmcs	frozen_10x_pbmcs	Other	NK	valid_fresh_10x_pbmcs_CACTGAGAAGACTC-7	valid_frozen_10x_pbmcs_CTCTAATGCGACAT-1	0.9685430792925006
644	fresh_10x_pbmcs	frozen_10x_pbmcs	Other	NK	valid_fresh_10x_pbmcs_CAGAAGCTGGAGGT-4	valid_frozen_10x_pbmcs_CTCTAATGCGACAT-1	0.9700697015204723
645	frozen_10x_pbmcs	frozen_10x_pbmcs	Other	NK	valid_frozen_10x_pbmcs_CTACAACTGTCGTA-1	valid_frozen_10x_pbmcs_CTCTAATGCGACAT-1	0.9680311600957936
646	frozen_10x_pbmcs	frozen_10x_pbmcs	Other	NK	valid_frozen_10x_pbmcs_AACGGTACCCACAA-1	valid_frozen_10x_pbmcs_CTCTAATGCGACAT-1	0.9658927315759759
647	frozen_10x_pbmcs	frozen_10x_pbmcs	NK	Other	valid_frozen_10x_pbmcs_CTCTAATGCGACAT-1	valid_frozen_10x_pbmcs_GCAGTCCTGTTAGC-1	0.9681782727541302
648	frozen_10x_pbmcs	frozen_10x_pbmcs	Other	NK	valid_frozen_10x_pbmcs_ACCATTTGTTCTCA-1	valid_frozen_10x_pbmcs_CTCTAATGCGACAT-1	0.9573133312932164
649	fresh_10x_pbmcs	frozen_10x_pbmcs	Other	NK	valid_fresh_10x_pbmcs_CGCTCATGGTCGTA-5	valid_frozen_10x_pbmcs_CTCTAATGCGACAT-1	0.9700258270640718
650	fresh_10x_pbmcs	frozen_10x_pbmcs	Other	NK	valid_fresh_10x_pbmcs_GAGGGCCTACCCAA-4	valid_frozen_10x_pbmcs_CTCTAATGCGACAT-1	0.9646264994124334
651	fresh_10x_pbmcs	frozen_10x_pbmcs	Other	NK	valid_fresh_10x_pbmcs_TGGAGGGATCCTGC-4	valid_frozen_10x_pbmcs_CTCTAATGCGACAT-1	0.9687498116419818
652	fresh_10x_pbmcs	frozen_10x_pbmcs	Other	NK	valid_fresh_10x_pbmcs_GAAGCGGACGAACT-8	valid_frozen_10x_pbmcs_CTCTAATGCGACAT-1	0.9713140043034492
653	frozen_10x_pbmcs	frozen_10x_pbmcs	NK	Other	valid_frozen_10x_pbmcs_CTCTAATGCGACAT-1	valid_frozen_10x_pbmcs_GTCTAGGATTCCGC-1	0.9701552254748688
654	fresh_10x_pbmcs	frozen_10x_pbmcs	Other	NK	valid_fresh_10x_pbmcs_ACACAGACCCTTGC-1	valid_frozen_10x_pbmcs_CTCTAATGCGACAT-1	0.9701526141201289
655	frozen_10x_pbmcs	frozen_10x_pbmcs	Other	NK	valid_frozen_10x_pbmcs_CGCTAAGATCCGAA-1	valid_frozen_10x_pbmcs_CTCTAATGCGACAT-1	0.967452122649762
656	frozen_10x_pbmcs	frozen_10x_pbmcs	Other	NK	valid_frozen_10x_pbmcs_ATGTACCTCACAAC-1	valid_frozen_10x_pbmcs_CTCTAATGCGACAT-1	0.9720882431208648
657	frozen_10x_pbmcs	frozen_10x_pbmcs	Other	NK	valid_frozen_10x_pbmcs_AGGGTTTGGGGTGA-1	valid_frozen_10x_pbmcs_CTCTAATGCGACAT-1	0.9694690229871051
658	fresh_10x_pbmcs	frozen_10x_pbmcs	Other	NK	valid_fresh_10x_pbmcs_CAATGGACGACGGA-1	valid_frozen_10x_pbmcs_CTCTAATGCGACAT-1	0.9676438236580795
659	fresh_10x_pbmcs	frozen_10x_pbmcs	Other	NK	valid_fresh_10x_pbmcs_AAATGTTGATACCG-1	valid_frozen_10x_pbmcs_CTCTAATGCGACAT-1	0.9701267614097918
660	fresh_10x_pbmcs	frozen_10x_pbmcs	Other	NK	valid_fresh_10x_pbmcs_TGCCCAACGTTTCT-6	valid_frozen_10x_pbmcs_CTCTAATGCGACAT-1	0.9684155703652718
661	fresh_10x_pbmcs	frozen_10x_pbmcs	Other	NK	valid_fresh_10x_pbmcs_ACTCCTCTAACGAA-6	valid_frozen_10x_pbmcs_CTCTAATGCGACAT-1	0.9674865642573288
662	fresh_10x_pbmcs	frozen_10x_pbmcs	Other	NK	valid_fresh_10x_pbmcs_AACCAGTGCTCTCG-1	valid_frozen_10x_pbmcs_CTCTAATGCGACAT-1	0.9673342953345345
663	fresh_10x_pbmcs	frozen_10x_pbmcs	Other	NK	valid_fresh_10x_pbmcs_GGCCGATGCAGGAG-8	valid_frozen_10x_pbmcs_CTCTAATGCGACAT-1	0.9705003961572097
664	frozen_10x_pbmcs	frozen_10x_pbmcs	NK	Other	valid_frozen_10x_pbmcs_CTCTAATGCGACAT-1	valid_frozen_10x_pbmcs_GGACCGTGAAGCAA-1	0.9679832105554812
665	frozen_10x_pbmcs	frozen_10x_pbmcs	Other	NK	valid_frozen_10x_pbmcs_AGACCTGAATCACG-1	valid_frozen_10x_pbmcs_CTCTAATGCGACAT-1	0.9545642854759995
666	frozen_10x_pbmcs	frozen_10x_pbmcs	Other	NK	valid_frozen_10x_pbmcs_CGGCGATGGAATCC-1	valid_frozen_10x_pbmcs_CTCTAATGCGACAT-1	0.9465632849769067
667	frozen_10x_pbmcs	frozen_10x_pbmcs	Other	NK	valid_frozen_10x_pbmcs_CAAATTGAAGCGGA-1	valid_frozen_10x_pbmcs_CTCTAATGCGACAT-1	0.9690741877030531
668	frozen_10x_pbmcs	frozen_10x_pbmcs	Other	NK	valid_frozen_10x_pbmcs_ACTCCCGATGGTAC-1	valid_frozen_10x_pbmcs_CTCTAATGCGACAT-1	0.9480717387381342
669	fresh_10x_pbmcs	frozen_10x_pbmcs	Other	NK	valid_fresh_10x_pbmcs_GATGCATGGCTTCC-4	valid_frozen_10x_pbmcs_CTCTAATGCGACAT-1	0.970024056975545
670	frozen_10x_pbmcs	frozen_10x_pbmcs	Other	NK	valid_frozen_10x_pbmcs_CATGTACTGCTATG-1	valid_frozen_10x_pbmcs_CTCTAATGCGACAT-1	0.933903801237729
671	frozen_10x_pbmcs	frozen_10x_pbmcs	NK	Other	valid_frozen_10x_pbmcs_CTCTAATGCGACAT-1	valid_frozen_10x_pbmcs_GAGGGCCTCTCGAA-1	0.968081328812617
672	frozen_10x_pbmcs	frozen_10x_pbmcs	Other	NK	valid_frozen_10x_pbmcs_AGACGTACCTTGTT-1	valid_frozen_10x_pbmcs_CTCTAATGCGACAT-1	0.9202412305747117
673	frozen_10x_pbmcs	frozen_10x_pbmcs	Other	NK	valid_frozen_10x_pbmcs_CCTAGAGACACACA-1	valid_frozen_10x_pbmcs_CTCTAATGCGACAT-1	0.9668631564410306
674	frozen_10x_pbmcs	frozen_10x_pbmcs	Other	NK	valid_frozen_10x_pbmcs_CCTGGACTCTCTTA-1	valid_frozen_10x_pbmcs_CTCTAATGCGACAT-1	0.9648805137535611
675	frozen_10x_pbmcs	frozen_10x_pbmcs	NK	Other	valid_frozen_10x_pbmcs_CTCTAATGCGACAT-1	valid_frozen_10x_pbmcs_GACCTCACTAAGCC-1	0.968141305023371
676	fresh_10x_pbmcs	frozen_10x_pbmcs	Other	NK	valid_fresh_10x_pbmcs_GTTGACGAACCACA-7	valid_frozen_10x_pbmcs_CTCTAATGCGACAT-1	0.9645182857207046
677	fresh_10x_pbmcs	frozen_10x_pbmcs	Other	NK	valid_fresh_10x_pbmcs_GCAGGGCTTTTGGG-2	valid_frozen_10x_pbmcs_CTCTAATGCGACAT-1	0.9646443328440334
678	fresh_10x_pbmcs	frozen_10x_pbmcs	Other	NK	valid_fresh_10x_pbmcs_CAAGCTGACAACCA-7	valid_frozen_10x_pbmcs_CTCTAATGCGACAT-1	0.9646735840553803
679	fresh_10x_pbmcs	frozen_10x_pbmcs	Other	NK	valid_fresh_10x_pbmcs_TCAATAGACACTCC-3	valid_frozen_10x_pbmcs_CTCTAATGCGACAT-1	0.9682596944175326
680	fresh_10x_pbmcs	frozen_10x_pbmcs	Other	NK	valid_fresh_10x_pbmcs_GACGAGGAAAAAGC-1	valid_frozen_10x_pbmcs_CTCTAATGCGACAT-1	0.9701181560011316
681	fresh_10x_pbmcs	frozen_10x_pbmcs	Other	NK	valid_fresh_10x_pbmcs_GATAGCACTGGAGG-2	valid_frozen_10x_pbmcs_CTCTAATGCGACAT-1	0.964541027009551
682	frozen_10x_pbmcs	frozen_10x_pbmcs	Other	NK	valid_frozen_10x_pbmcs_CCAAGTGAGTGTTG-1	valid_frozen_10x_pbmcs_CTCTAATGCGACAT-1	0.970901367734487
683	frozen_10x_pbmcs	frozen_10x_pbmcs	NK	Other	valid_frozen_10x_pbmcs_CTCTAATGCGACAT-1	valid_frozen_10x_pbmcs_GCAGTCCTGAAACA-1	0.9676471210229405
684	frozen_10x_pbmcs	frozen_10x_pbmcs	NK	Other	valid_frozen_10x_pbmcs_CTCTAATGCGACAT-1	valid_frozen_10x_pbmcs_TGGGTATGGGCATT-1	0.9213674952436669
685	frozen_10x_pbmcs	frozen_10x_pbmcs	NK	Other	valid_frozen_10x_pbmcs_CTCTAATGCGACAT-1	valid_frozen_10x_pbmcs_GGGCACACCTGGAT-1	0.9305771183715295
686	frozen_10x_pbmcs	frozen_10x_pbmcs	NK	Other	valid_frozen_10x_pbmcs_CTCTAATGCGACAT-1	valid_frozen_10x_pbmcs_GTCTGAGATCACCC-1	0.9401166877734288
687	frozen_10x_pbmcs	frozen_10x_pbmcs	NK	Other	valid_frozen_10x_pbmcs_CTCTAATGCGACAT-1	valid_frozen_10x_pbmcs_CTTAGGGACATTTC-1	0.944566760498144
688	frozen_10x_pbmcs	frozen_10x_pbmcs	NK	Other	valid_frozen_10x_pbmcs_CTCTAATGCGACAT-1	valid_frozen_10x_pbmcs_TTATGCACCCTGTC-1	0.9622120196845522
689	frozen_10x_pbmcs	frozen_10x_pbmcs	Other	NK	valid_frozen_10x_pbmcs_CGAGCCGATGGTGT-1	valid_frozen_10x_pbmcs_CTCTAATGCGACAT-1	0.9228418208602783
690	frozen_10x_pbmcs	frozen_10x_pbmcs	Other	NK	valid_frozen_10x_pbmcs_AAGCAAGATCAGTG-1	valid_frozen_10x_pbmcs_CTCTAATGCGACAT-1	0.9703064842686299
691	frozen_10x_pbmcs	frozen_10x_pbmcs	NK	Other	valid_frozen_10x_pbmcs_CTCTAATGCGACAT-1	valid_frozen_10x_pbmcs_GGACCCGACAGAGG-1	0.9666329256673443
692	frozen_10x_pbmcs	frozen_10x_pbmcs	Other	NK	valid_frozen_10x_pbmcs_CAGATGACTGCTCC-1	valid_frozen_10x_pbmcs_CTCTAATGCGACAT-1	0.9520549764763151
693	frozen_10x_pbmcs	frozen_10x_pbmcs	NK	Other	valid_frozen_10x_pbmcs_CTCTAATGCGACAT-1	valid_frozen_10x_pbmcs_GAAGCTACAAAGCA-1	0.969941825938096
694	fresh_10x_pbmcs	frozen_10x_pbmcs	Other	NK	valid_fresh_10x_pbmcs_AATTGATGACGCTA-2	valid_frozen_10x_pbmcs_CTCTAATGCGACAT-1	0.9640146107123023
695	fresh_10x_pbmcs	frozen_10x_pbmcs	Other	NK	valid_fresh_10x_pbmcs_GCTCAGCTTTCGCC-2	valid_frozen_10x_pbmcs_CTCTAATGCGACAT-1	0.96458336529493
696	fresh_10x_pbmcs	frozen_10x_pbmcs	Other	NK	valid_fresh_10x_pbmcs_AATTCCTGAAGTGA-5	valid_frozen_10x_pbmcs_CTCTAATGCGACAT-1	0.9679536824017404
697	fresh_10x_pbmcs	frozen_10x_pbmcs	Other	NK	valid_fresh_10x_pbmcs_CAATAAACACACCA-4	valid_frozen_10x_pbmcs_CTCTAATGCGACAT-1	0.9663700592948574
698	fresh_10x_pbmcs	frozen_10x_pbmcs	Other	NK	valid_fresh_10x_pbmcs_AATGGAGAGTCAAC-5	valid_frozen_10x_pbmcs_CTCTAATGCGACAT-1	0.9702265618570993
699	fresh_10x_pbmcs	frozen_10x_pbmcs	Other	NK	valid_fresh_10x_pbmcs_AGTACGTGCTCGAA-7	valid_frozen_10x_pbmcs_CTCTAATGCGACAT-1	0.9655412640060631
700	fresh_10x_pbmcs	frozen_10x_pbmcs	Other	NK	valid_fresh_10x_pbmcs_GCCATGCTTACGCA-6	valid_frozen_10x_pbmcs_CTCTAATGCGACAT-1	0.9610302291410342
701	fresh_10x_pbmcs	frozen_10x_pbmcs	Other	NK	valid_fresh_10x_pbmcs_AAGAACGAAGCAAA-6	valid_frozen_10x_pbmcs_CTCTAATGCGACAT-1	0.9630579528816593
702	frozen_10x_pbmcs	frozen_10x_pbmcs	NK	NK	valid_frozen_10x_pbmcs_AAACATACCTACGA-1	valid_frozen_10x_pbmcs_CTCTAATGCGACAT-1	0.9640502785729413
703	frozen_10x_pbmcs	frozen_10x_pbmcs	Other	NK	valid_frozen_10x_pbmcs_CAGCAATGGTGTCA-1	valid_frozen_10x_pbmcs_CTCTAATGCGACAT-1	0.9588393045016762
704	frozen_10x_pbmcs	frozen_10x_pbmcs	Other	NK	valid_frozen_10x_pbmcs_ACTTAGCTTTCTCA-1	valid_frozen_10x_pbmcs_CTCTAATGCGACAT-1	0.9636129104784115
705	frozen_10x_pbmcs	frozen_10x_pbmcs	Other	NK	valid_frozen_10x_pbmcs_CAAATTGAAGAACA-1	valid_frozen_10x_pbmcs_CTCTAATGCGACAT-1	0.9698627036595316
706	frozen_10x_pbmcs	frozen_10x_pbmcs	Other	NK	valid_frozen_10x_pbmcs_AGAAACGACTCCCA-1	valid_frozen_10x_pbmcs_CTCTAATGCGACAT-1	0.9671351472888353
707	frozen_10x_pbmcs	frozen_10x_pbmcs	NK	Other	valid_frozen_10x_pbmcs_CTCTAATGCGACAT-1	valid_frozen_10x_pbmcs_TATAAGACCTGCAA-1	0.9664699478594522
708	frozen_10x_pbmcs	frozen_10x_pbmcs	Other	NK	valid_frozen_10x_pbmcs_ACACGATGCCATGA-1	valid_frozen_10x_pbmcs_CTCTAATGCGACAT-1	0.9646466945673939
709	frozen_10x_pbmcs	frozen_10x_pbmcs	Other	NK	valid_frozen_10x_pbmcs_AGGGCCACCTCAAG-1	valid_frozen_10x_pbmcs_CTCTAATGCGACAT-1	0.9570654205920454
710	frozen_10x_pbmcs	frozen_10x_pbmcs	Other	NK	valid_frozen_10x_pbmcs_CAGCATGACCCGTT-1	valid_frozen_10x_pbmcs_CTCTAATGCGACAT-1	0.9643467792674836
711	frozen_10x_pbmcs	frozen_10x_pbmcs	NK	Other	valid_frozen_10x_pbmcs_CTCTAATGCGACAT-1	valid_frozen_10x_pbmcs_GCACACCTGAACTC-1	0.959326136210751
712	frozen_10x_pbmcs	frozen_10x_pbmcs	NK	Other	valid_frozen_10x_pbmcs_CTCTAATGCGACAT-1	valid_frozen_10x_pbmcs_TAGTACCTAACTGC-1	0.9646076369778752
713	fresh_10x_pbmcs	frozen_10x_pbmcs	Other	NK	valid_fresh_10x_pbmcs_ATCACACTGGGACA-3	valid_frozen_10x_pbmcs_CTCTAATGCGACAT-1	0.9625219068222537
714	fresh_10x_pbmcs	frozen_10x_pbmcs	Other	NK	valid_fresh_10x_pbmcs_GTACCCTGATACCG-8	valid_frozen_10x_pbmcs_CTCTAATGCGACAT-1	0.9706505264229325
715	fresh_10x_pbmcs	frozen_10x_pbmcs	Other	NK	valid_fresh_10x_pbmcs_GAAGCTTGAGATCC-6	valid_frozen_10x_pbmcs_CTCTAATGCGACAT-1	0.9600729893320012
716	fresh_10x_pbmcs	frozen_10x_pbmcs	Other	NK	valid_fresh_10x_pbmcs_AGCCAATGCCACAA-8	valid_frozen_10x_pbmcs_CTCTAATGCGACAT-1	0.9674617704979681
717	fresh_10x_pbmcs	frozen_10x_pbmcs	Other	NK	valid_fresh_10x_pbmcs_ACTTGTACGAACCT-6	valid_frozen_10x_pbmcs_CTCTAATGCGACAT-1	0.9665006430909182
718	fresh_10x_pbmcs	frozen_10x_pbmcs	Other	NK	valid_fresh_10x_pbmcs_ATGTAAACTTTCAC-1	valid_frozen_10x_pbmcs_CTCTAATGCGACAT-1	0.9680800042522152
719	fresh_10x_pbmcs	frozen_10x_pbmcs	Other	NK	valid_fresh_10x_pbmcs_GCTTAACTCCATGA-7	valid_frozen_10x_pbmcs_CTCTAATGCGACAT-1	0.9666035799268712
720	fresh_10x_pbmcs	frozen_10x_pbmcs	Other	NK	valid_fresh_10x_pbmcs_CAGTGTGAGCCAAT-1	valid_frozen_10x_pbmcs_CTCTAATGCGACAT-1	0.9674591786375125
721	fresh_10x_pbmcs	frozen_10x_pbmcs	Other	NK	valid_fresh_10x_pbmcs_GCACAAACACCCAA-6	valid_frozen_10x_pbmcs_CTCTAATGCGACAT-1	0.9591456623131603
722	frozen_10x_pbmcs	frozen_10x_pbmcs	NK	Other	valid_frozen_10x_pbmcs_CTCTAATGCGACAT-1	valid_frozen_10x_pbmcs_TTGTAGCTGTGTTG-1	0.9647177835978654
723	frozen_10x_pbmcs	frozen_10x_pbmcs	NK	Other	valid_frozen_10x_pbmcs_CTCTAATGCGACAT-1	valid_frozen_10x_pbmcs_CTTAAGCTTCTATC-1	0.9161321379779349
724	frozen_10x_pbmcs	frozen_10x_pbmcs	Other	NK	valid_frozen_10x_pbmcs_AGTCGCCTGAATAG-1	valid_frozen_10x_pbmcs_CTCTAATGCGACAT-1	0.9596612993304028
725	frozen_10x_pbmcs	frozen_10x_pbmcs	NK	Other	valid_frozen_10x_pbmcs_CTCTAATGCGACAT-1	valid_frozen_10x_pbmcs_TATAGATGCACTGA-1	0.964628344546696
726	frozen_10x_pbmcs	frozen_10x_pbmcs	Other	NK	valid_frozen_10x_pbmcs_ATTAACGAAACGTC-1	valid_frozen_10x_pbmcs_CTCTAATGCGACAT-1	0.9645663040857294
727	frozen_10x_pbmcs	frozen_10x_pbmcs	Other	NK	valid_frozen_10x_pbmcs_CCAGCGGATAGACC-1	valid_frozen_10x_pbmcs_CTCTAATGCGACAT-1	0.9663492447742568
728	frozen_10x_pbmcs	frozen_10x_pbmcs	Other	NK	valid_frozen_10x_pbmcs_CTATAGCTCGCCTT-1	valid_frozen_10x_pbmcs_CTCTAATGCGACAT-1	0.948063504733329
729	frozen_10x_pbmcs	frozen_10x_pbmcs	Other	NK	valid_frozen_10x_pbmcs_CTATGTTGGGAGGT-1	valid_frozen_10x_pbmcs_CTCTAATGCGACAT-1	0.9658236781355892
730	frozen_10x_pbmcs	frozen_10x_pbmcs	NK	Other	valid_frozen_10x_pbmcs_CTCTAATGCGACAT-1	valid_frozen_10x_pbmcs_GTAGCATGTGGTGT-1	0.9690193408646725
731	frozen_10x_pbmcs	frozen_10x_pbmcs	Other	NK	valid_frozen_10x_pbmcs_AGTCGAACTCAGGT-1	valid_frozen_10x_pbmcs_CTCTAATGCGACAT-1	0.9622991190748371
732	frozen_10x_pbmcs	frozen_10x_pbmcs	Other	NK	valid_frozen_10x_pbmcs_AATCCGGATGGGAG-1	valid_frozen_10x_pbmcs_CTCTAATGCGACAT-1	0.9691650947254148
733	frozen_10x_pbmcs	frozen_10x_pbmcs	Other	NK	valid_frozen_10x_pbmcs_CAGGGCACTGATGC-1	valid_frozen_10x_pbmcs_CTCTAATGCGACAT-1	0.9675079306241878
734	frozen_10x_pbmcs	frozen_10x_pbmcs	Other	NK	valid_frozen_10x_pbmcs_AACAGCACTTATCC-1	valid_frozen_10x_pbmcs_CTCTAATGCGACAT-1	0.9670486440179213
735	fresh_10x_pbmcs	frozen_10x_pbmcs	Other	NK	valid_fresh_10x_pbmcs_GAAACCTGCTGACA-8	valid_frozen_10x_pbmcs_CTCTAATGCGACAT-1	0.9508863700577521
736	fresh_10x_pbmcs	frozen_10x_pbmcs	Other	NK	valid_fresh_10x_pbmcs_CGGCCAGAGCTGAT-8	valid_frozen_10x_pbmcs_CTCTAATGCGACAT-1	0.9635539982593215
737	fresh_10x_pbmcs	frozen_10x_pbmcs	Other	NK	valid_fresh_10x_pbmcs_CAAATATGGTACCA-8	valid_frozen_10x_pbmcs_CTCTAATGCGACAT-1	0.9666468122130014
738	fresh_10x_pbmcs	frozen_10x_pbmcs	Other	NK	valid_fresh_10x_pbmcs_CCGGAGTGAGATCC-5	valid_frozen_10x_pbmcs_CTCTAATGCGACAT-1	0.9613122724554501
739	fresh_10x_pbmcs	frozen_10x_pbmcs	Other	NK	valid_fresh_10x_pbmcs_CAGCTAGATCCAAG-6	valid_frozen_10x_pbmcs_CTCTAATGCGACAT-1	0.9640153892484915
740	fresh_10x_pbmcs	frozen_10x_pbmcs	Other	NK	valid_fresh_10x_pbmcs_GAAGGGTGGGAGGT-3	valid_frozen_10x_pbmcs_CTCTAATGCGACAT-1	0.9628872900399837
741	fresh_10x_pbmcs	frozen_10x_pbmcs	Other	NK	valid_fresh_10x_pbmcs_TAGGCAACCCTACC-4	valid_frozen_10x_pbmcs_CTCTAATGCGACAT-1	0.9664214964370735
742	fresh_10x_pbmcs	frozen_10x_pbmcs	Other	NK	valid_fresh_10x_pbmcs_TACATAGATCGACA-3	valid_frozen_10x_pbmcs_CTCTAATGCGACAT-1	0.964819659915062
743	fresh_10x_pbmcs	frozen_10x_pbmcs	Other	NK	valid_fresh_10x_pbmcs_AGTCGAACAGTCAC-5	valid_frozen_10x_pbmcs_CTCTAATGCGACAT-1	0.970126189834996
744	fresh_10x_pbmcs	frozen_10x_pbmcs	Other	NK	valid_fresh_10x_pbmcs_AAGCCATGAGCAAA-7	valid_frozen_10x_pbmcs_CTCTAATGCGACAT-1	0.9609801167025841
745	fresh_10x_pbmcs	frozen_10x_pbmcs	Other	NK	valid_fresh_10x_pbmcs_GATTCGGATGCTCC-3	valid_frozen_10x_pbmcs_CTCTAATGCGACAT-1	0.9694316490410431
746	fresh_10x_pbmcs	frozen_10x_pbmcs	Other	NK	valid_fresh_10x_pbmcs_ACAGCAACCGGAGA-4	valid_frozen_10x_pbmcs_CTCTAATGCGACAT-1	0.9611886753876606
747	fresh_10x_pbmcs	frozen_10x_pbmcs	Other	NK	valid_fresh_10x_pbmcs_GGAGTTTGATTCGG-2	valid_frozen_10x_pbmcs_CTCTAATGCGACAT-1	0.9625581295815913
748	fresh_10x_pbmcs	frozen_10x_pbmcs	Other	NK	valid_fresh_10x_pbmcs_TCGGCACTGTCTAG-5	valid_frozen_10x_pbmcs_CTCTAATGCGACAT-1	0.9633872909176204
749	fresh_10x_pbmcs	frozen_10x_pbmcs	Other	NK	valid_fresh_10x_pbmcs_CTGCGACTTCCTGC-5	valid_frozen_10x_pbmcs_CTCTAATGCGACAT-1	0.9695180953206882
750	fresh_10x_pbmcs	frozen_10x_pbmcs	Other	NK	valid_fresh_10x_pbmcs_TGCAGATGTTTGGG-4	valid_frozen_10x_pbmcs_CTCTAATGCGACAT-1	0.9661579565226507
751	fresh_10x_pbmcs	frozen_10x_pbmcs	Other	NK	valid_fresh_10x_pbmcs_TATCCAACAACCAC-7	valid_frozen_10x_pbmcs_CTCTAATGCGACAT-1	0.9620502266779687
752	fresh_10x_pbmcs	frozen_10x_pbmcs	Other	NK	valid_fresh_10x_pbmcs_CTTACATGAGTCAC-8	valid_frozen_10x_pbmcs_CTCTAATGCGACAT-1	0.9633241166888081
753	fresh_10x_pbmcs	frozen_10x_pbmcs	Other	NK	valid_fresh_10x_pbmcs_ACAAAGGAAGATCC-3	valid_frozen_10x_pbmcs_CTCTAATGCGACAT-1	0.9698034513869775
754	frozen_10x_pbmcs	frozen_10x_pbmcs	Other	NK	valid_frozen_10x_pbmcs_AGCCTCACCAGCTA-1	valid_frozen_10x_pbmcs_CTCTAATGCGACAT-1	0.9603619938770932
755	frozen_10x_pbmcs	frozen_10x_pbmcs	NK	Other	valid_frozen_10x_pbmcs_CTCTAATGCGACAT-1	valid_frozen_10x_pbmcs_GGGCAAGAGCAGAG-1	0.9671214171800909
756	frozen_10x_pbmcs	frozen_10x_pbmcs	Other	NK	valid_frozen_10x_pbmcs_AAACCGTGCTCAGA-1	valid_frozen_10x_pbmcs_CTCTAATGCGACAT-1	0.9696045012305289
757	frozen_10x_pbmcs	frozen_10x_pbmcs	NK	Other	valid_frozen_10x_pbmcs_CTCTAATGCGACAT-1	valid_frozen_10x_pbmcs_TGTAGTCTGCGAAG-1	0.9604868143020998
758	frozen_10x_pbmcs	frozen_10x_pbmcs	Other	NK	valid_frozen_10x_pbmcs_AATCCGGAGAACCT-1	valid_frozen_10x_pbmcs_CTCTAATGCGACAT-1	0.9135727638567329
759	frozen_10x_pbmcs	frozen_10x_pbmcs	NK	Other	valid_frozen_10x_pbmcs_CTCTAATGCGACAT-1	valid_frozen_10x_pbmcs_GTTGTACTGCGAGA-1	0.9661398989404755
760	frozen_10x_pbmcs	frozen_10x_pbmcs	NK	Other	valid_frozen_10x_pbmcs_CTCTAATGCGACAT-1	valid_frozen_10x_pbmcs_TCCAGAGAGTTTCT-1	0.9653702482382286
761	frozen_10x_pbmcs	frozen_10x_pbmcs	Other	NK	valid_frozen_10x_pbmcs_CCCTGAACAGCCAT-1	valid_frozen_10x_pbmcs_CTCTAATGCGACAT-1	0.9648641109566234
762	frozen_10x_pbmcs	frozen_10x_pbmcs	NK	Other	valid_frozen_10x_pbmcs_CTCTAATGCGACAT-1	valid_frozen_10x_pbmcs_GGGACCTGTGAGAA-1	0.9627313368331427
763	frozen_10x_pbmcs	frozen_10x_pbmcs	Other	NK	valid_frozen_10x_pbmcs_CACTAACTGACAAA-1	valid_frozen_10x_pbmcs_CTCTAATGCGACAT-1	0.9647000469610202
764	frozen_10x_pbmcs	frozen_10x_pbmcs	Other	NK	valid_frozen_10x_pbmcs_CTCAGCTGCCATAG-1	valid_frozen_10x_pbmcs_CTCTAATGCGACAT-1	0.9640875285201932
765	frozen_10x_pbmcs	frozen_10x_pbmcs	NK	Other	valid_frozen_10x_pbmcs_CTCTAATGCGACAT-1	valid_frozen_10x_pbmcs_TATGGTCTGAGACG-1	0.9699503193379085
766	frozen_10x_pbmcs	frozen_10x_pbmcs	Other	NK	valid_frozen_10x_pbmcs_AGGAATGAAACAGA-1	valid_frozen_10x_pbmcs_CTCTAATGCGACAT-1	0.9600185697540553
767	frozen_10x_pbmcs	frozen_10x_pbmcs	Other	NK	valid_frozen_10x_pbmcs_ACCTATTGCCTCAC-1	valid_frozen_10x_pbmcs_CTCTAATGCGACAT-1	0.9601204557591626
768	frozen_10x_pbmcs	frozen_10x_pbmcs	Other	NK	valid_frozen_10x_pbmcs_ATAACCCTGAATGA-1	valid_frozen_10x_pbmcs_CTCTAATGCGACAT-1	0.9682347581916744
769	frozen_10x_pbmcs	frozen_10x_pbmcs	NK	Other	valid_frozen_10x_pbmcs_CTCTAATGCGACAT-1	valid_frozen_10x_pbmcs_GGTAAAGAAACGAA-1	0.958373873296727
770	frozen_10x_pbmcs	frozen_10x_pbmcs	Other	NK	valid_frozen_10x_pbmcs_CATTACACGGTTTG-1	valid_frozen_10x_pbmcs_CTCTAATGCGACAT-1	0.960603972259648
771	fresh_10x_pbmcs	frozen_10x_pbmcs	Other	NK	valid_fresh_10x_pbmcs_CAAGCTGACCACAA-8	valid_frozen_10x_pbmcs_CTCTAATGCGACAT-1	0.9665327691354596
772	fresh_10x_pbmcs	frozen_10x_pbmcs	Other	NK	valid_fresh_10x_pbmcs_CGTACAGAGATAAG-1	valid_frozen_10x_pbmcs_CTCTAATGCGACAT-1	0.963424129574841
773	fresh_10x_pbmcs	frozen_10x_pbmcs	Other	NK	valid_fresh_10x_pbmcs_AAACTTGAACTACG-3	valid_frozen_10x_pbmcs_CTCTAATGCGACAT-1	0.9596780875889557
774	fresh_10x_pbmcs	frozen_10x_pbmcs	Other	NK	valid_fresh_10x_pbmcs_CGCAAATGCCCAAA-4	valid_frozen_10x_pbmcs_CTCTAATGCGACAT-1	0.9558215728665661
775	fresh_10x_pbmcs	frozen_10x_pbmcs	Other	NK	valid_fresh_10x_pbmcs_AAATCCCTTAGTCG-1	valid_frozen_10x_pbmcs_CTCTAATGCGACAT-1	0.9638512968551074
776	fresh_10x_pbmcs	frozen_10x_pbmcs	Other	NK	valid_fresh_10x_pbmcs_CGCAGGTGCCTGAA-3	valid_frozen_10x_pbmcs_CTCTAATGCGACAT-1	0.961681411572284
777	fresh_10x_pbmcs	frozen_10x_pbmcs	Other	NK	valid_fresh_10x_pbmcs_CAAGTCGAGTAAAG-4	valid_frozen_10x_pbmcs_CTCTAATGCGACAT-1	0.9695333645533464
778	fresh_10x_pbmcs	frozen_10x_pbmcs	Other	NK	valid_fresh_10x_pbmcs_GAGGGATGTGTCAG-3	valid_frozen_10x_pbmcs_CTCTAATGCGACAT-1	0.9632936677948214
779	fresh_10x_pbmcs	frozen_10x_pbmcs	Other	NK	valid_fresh_10x_pbmcs_TAGCCCTGGGACAG-2	valid_frozen_10x_pbmcs_CTCTAATGCGACAT-1	0.9708846269809809
780	fresh_10x_pbmcs	frozen_10x_pbmcs	Other	NK	valid_fresh_10x_pbmcs_ATAGCTCTTCCTGC-7	valid_frozen_10x_pbmcs_CTCTAATGCGACAT-1	0.9573638745734491
781	fresh_10x_pbmcs	frozen_10x_pbmcs	Other	NK	valid_fresh_10x_pbmcs_ATCTACACGTACGT-6	valid_frozen_10x_pbmcs_CTCTAATGCGACAT-1	0.9583815115916262
782	fresh_10x_pbmcs	frozen_10x_pbmcs	Other	NK	valid_fresh_10x_pbmcs_TAAGAACTACTGGT-1	valid_frozen_10x_pbmcs_CTCTAATGCGACAT-1	0.9642432347924512
783	frozen_10x_pbmcs	frozen_10x_pbmcs	Other	NK	valid_frozen_10x_pbmcs_AGTTGTCTTCGACA-1	valid_frozen_10x_pbmcs_CTCTAATGCGACAT-1	0.9632238692925807
784	frozen_10x_pbmcs	frozen_10x_pbmcs	Other	NK	valid_frozen_10x_pbmcs_ATAAACACGAATAG-1	valid_frozen_10x_pbmcs_CTCTAATGCGACAT-1	0.9693615996114677
785	frozen_10x_pbmcs	frozen_10x_pbmcs	Other	NK	valid_frozen_10x_pbmcs_AACCAGTGAAGCCT-1	valid_frozen_10x_pbmcs_CTCTAATGCGACAT-1	0.9632675937259114
786	frozen_10x_pbmcs	frozen_10x_pbmcs	NK	Other	valid_frozen_10x_pbmcs_CTCTAATGCGACAT-1	valid_frozen_10x_pbmcs_TGAAGCACGTGCAT-1	0.9644285849991097
787	frozen_10x_pbmcs	frozen_10x_pbmcs	NK	Other	valid_frozen_10x_pbmcs_CTCTAATGCGACAT-1	valid_frozen_10x_pbmcs_GAGCAGGAAGGTCT-1	0.96765867193644
788	frozen_10x_pbmcs	frozen_10x_pbmcs	Other	NK	valid_frozen_10x_pbmcs_ATATGAACTCTTCA-1	valid_frozen_10x_pbmcs_CTCTAATGCGACAT-1	0.9680144403218607
789	frozen_10x_pbmcs	frozen_10x_pbmcs	NK	Other	valid_frozen_10x_pbmcs_CTCTAATGCGACAT-1	valid_frozen_10x_pbmcs_GCACGTCTACCCAA-1	0.9623984188098019
790	frozen_10x_pbmcs	frozen_10x_pbmcs	NK	Other	valid_frozen_10x_pbmcs_CTCTAATGCGACAT-1	valid_frozen_10x_pbmcs_GTAATATGTCCAAG-1	0.9550295296920824
791	frozen_10x_pbmcs	frozen_10x_pbmcs	Other	NK	valid_frozen_10x_pbmcs_AGACCTGAATAAGG-1	valid_frozen_10x_pbmcs_CTCTAATGCGACAT-1	0.9610275327779941
792	frozen_10x_pbmcs	frozen_10x_pbmcs	Other	NK	valid_frozen_10x_pbmcs_AACGTGTGGAGGGT-1	valid_frozen_10x_pbmcs_CTCTAATGCGACAT-1	0.960241797031399
793	frozen_10x_pbmcs	frozen_10x_pbmcs	NK	Other	valid_frozen_10x_pbmcs_CTCTAATGCGACAT-1	valid_frozen_10x_pbmcs_TCAGTGGACGTGTA-1	0.9625275579564896
794	frozen_10x_pbmcs	frozen_10x_pbmcs	Other	NK	valid_frozen_10x_pbmcs_ACAATAACAGAACA-1	valid_frozen_10x_pbmcs_CTCTAATGCGACAT-1	0.9637289774379706
795	frozen_10x_pbmcs	frozen_10x_pbmcs	NK	Other	valid_frozen_10x_pbmcs_CTCTAATGCGACAT-1	valid_frozen_10x_pbmcs_GAAGTGCTTGGTTG-1	0.963549159734154
796	fresh_10x_pbmcs	frozen_10x_pbmcs	Other	NK	valid_fresh_10x_pbmcs_CCATCCGACTAGCA-3	valid_frozen_10x_pbmcs_CTCTAATGCGACAT-1	0.9536634791800025
797	frozen_10x_pbmcs	frozen_10x_pbmcs	NK	NK	valid_frozen_10x_pbmcs_GCTTGAGAGGAGGT-1	valid_frozen_10x_pbmcs_GGGAACGAACCATG-1	0.9977004324097193
798	frozen_10x_pbmcs	frozen_10x_pbmcs	NK	NK	valid_frozen_10x_pbmcs_ACCAGCCTGTCACA-1	valid_frozen_10x_pbmcs_GGGAACGAACCATG-1	0.9970915595014518
799	frozen_10x_pbmcs	frozen_10x_pbmcs	NK	NK	valid_frozen_10x_pbmcs_ATACCGGATCCGTC-1	valid_frozen_10x_pbmcs_GGGAACGAACCATG-1	0.9964297868233986
800	frozen_10x_pbmcs	frozen_10x_pbmcs	NK	NK	valid_frozen_10x_pbmcs_GGGAACGAACCATG-1	valid_frozen_10x_pbmcs_GGGACCACGTCTGA-1	0.9975100041649902
801	frozen_10x_pbmcs	frozen_10x_pbmcs	NK	NK	valid_frozen_10x_pbmcs_GGGAACGAACCATG-1	valid_frozen_10x_pbmcs_TTAGACCTCTCGCT-1	0.9968403895287887
802	frozen_10x_pbmcs	frozen_10x_pbmcs	NK	NK	valid_frozen_10x_pbmcs_GGGAACGAACCATG-1	valid_frozen_10x_pbmcs_TCGGTAGACCTGAA-1	0.9980424762988095
803	frozen_10x_pbmcs	frozen_10x_pbmcs	NK	NK	valid_frozen_10x_pbmcs_ATGTACCTCTCAAG-1	valid_frozen_10x_pbmcs_GGGAACGAACCATG-1	0.997888904579151
804	frozen_10x_pbmcs	frozen_10x_pbmcs	NK	NK	valid_frozen_10x_pbmcs_CGTACCTGCATCAG-1	valid_frozen_10x_pbmcs_GGGAACGAACCATG-1	0.9976768208044215
805	frozen_10x_pbmcs	frozen_10x_pbmcs	NK	NK	valid_frozen_10x_pbmcs_GGGAACGAACCATG-1	valid_frozen_10x_pbmcs_GTGAACACAACGAA-1	0.9977569636985111
806	frozen_10x_pbmcs	frozen_10x_pbmcs	NK	NK	valid_frozen_10x_pbmcs_GGGAACGAACCATG-1	valid_frozen_10x_pbmcs_TTGTCATGACGTTG-1	0.998168184578202
807	frozen_10x_pbmcs	frozen_10x_pbmcs	NK	NK	valid_frozen_10x_pbmcs_CTATGACTTGCGTA-1	valid_frozen_10x_pbmcs_GGGAACGAACCATG-1	0.997044617431265
808	frozen_10x_pbmcs	frozen_10x_pbmcs	NK	NK	valid_frozen_10x_pbmcs_AAGCAAGAGATACC-1	valid_frozen_10x_pbmcs_GGGAACGAACCATG-1	0.9973490791047166
809	frozen_10x_pbmcs	frozen_10x_pbmcs	NK	NK	valid_frozen_10x_pbmcs_GGGAACGAACCATG-1	valid_frozen_10x_pbmcs_TCCCTACTAGTTCG-1	0.9973481935029156
810	frozen_10x_pbmcs	frozen_10x_pbmcs	NK	NK	valid_frozen_10x_pbmcs_GGGAACGAACCATG-1	valid_frozen_10x_pbmcs_TTTGCATGGGAGCA-1	0.9971451599453441
811	frozen_10x_pbmcs	frozen_10x_pbmcs	NK	NK	valid_frozen_10x_pbmcs_CCAACCTGTAGTCG-1	valid_frozen_10x_pbmcs_GGGAACGAACCATG-1	0.9977678037973049
812	frozen_10x_pbmcs	frozen_10x_pbmcs	NK	NK	valid_frozen_10x_pbmcs_GGGAACGAACCATG-1	valid_frozen_10x_pbmcs_TGCCAAGAGCTCCT-1	0.9972465325910765
813	frozen_10x_pbmcs	frozen_10x_pbmcs	NK	NK	valid_frozen_10x_pbmcs_GCGCGATGCTTGGA-1	valid_frozen_10x_pbmcs_GGGAACGAACCATG-1	0.9977539034377415
814	frozen_10x_pbmcs	frozen_10x_pbmcs	NK	NK	valid_frozen_10x_pbmcs_GGGAACGAACCATG-1	valid_frozen_10x_pbmcs_TGGAACTGTGAGGG-1	0.9979028788937848
815	frozen_10x_pbmcs	frozen_10x_pbmcs	NK	NK	valid_frozen_10x_pbmcs_AGCGGGCTCCAGTA-1	valid_frozen_10x_pbmcs_GGGAACGAACCATG-1	0.9972805250910772
816	frozen_10x_pbmcs	frozen_10x_pbmcs	NK	NK	valid_frozen_10x_pbmcs_GGGAACGAACCATG-1	valid_frozen_10x_pbmcs_TGGAAAGATCTACT-1	0.9974734071709008
817	frozen_10x_pbmcs	frozen_10x_pbmcs	NK	NK	valid_frozen_10x_pbmcs_AGGTCTGACACTAG-1	valid_frozen_10x_pbmcs_GGGAACGAACCATG-1	0.9975082567098373
818	frozen_10x_pbmcs	frozen_10x_pbmcs	NK	NK	valid_frozen_10x_pbmcs_GGGAACGAACCATG-1	valid_frozen_10x_pbmcs_GTCCCATGGTTGGT-1	0.9975802421717191
819	frozen_10x_pbmcs	frozen_10x_pbmcs	NK	NK	valid_frozen_10x_pbmcs_GGGAACGAACCATG-1	valid_frozen_10x_pbmcs_TTTCCAGAATCAGC-1	0.9976691536834856
820	frozen_10x_pbmcs	frozen_10x_pbmcs	NK	NK	valid_frozen_10x_pbmcs_GGGAACGAACCATG-1	valid_frozen_10x_pbmcs_TCTAACTGACGTGT-1	0.9976612964210929
821	frozen_10x_pbmcs	frozen_10x_pbmcs	NK	NK	valid_frozen_10x_pbmcs_CAAGACACGTTGAC-1	valid_frozen_10x_pbmcs_GGGAACGAACCATG-1	0.9976942707564426
822	frozen_10x_pbmcs	frozen_10x_pbmcs	NK	NK	valid_frozen_10x_pbmcs_AGTACTCTTCTGGA-1	valid_frozen_10x_pbmcs_GGGAACGAACCATG-1	0.9972516832774666
823	frozen_10x_pbmcs	frozen_10x_pbmcs	NK	NK	valid_frozen_10x_pbmcs_GCTACCTGCCATGA-1	valid_frozen_10x_pbmcs_GGGAACGAACCATG-1	0.997378134208638
824	frozen_10x_pbmcs	frozen_10x_pbmcs	NK	NK	valid_frozen_10x_pbmcs_GGGAACGAACCATG-1	valid_frozen_10x_pbmcs_TGATTCACACCAAC-1	0.9957598467570433
825	frozen_10x_pbmcs	frozen_10x_pbmcs	NK	NK	valid_frozen_10x_pbmcs_ATCACGGACCTTAT-1	valid_frozen_10x_pbmcs_GGGAACGAACCATG-1	0.9973467325605582
826	frozen_10x_pbmcs	frozen_10x_pbmcs	NK	NK	valid_frozen_10x_pbmcs_AACTCACTCGAGTT-1	valid_frozen_10x_pbmcs_GGGAACGAACCATG-1	0.9977136735020096
827	frozen_10x_pbmcs	frozen_10x_pbmcs	NK	NK	valid_frozen_10x_pbmcs_GGGAACGAACCATG-1	valid_frozen_10x_pbmcs_TGGGTATGTGTAGC-1	0.9978468246911756
828	frozen_10x_pbmcs	frozen_10x_pbmcs	NK	NK	valid_frozen_10x_pbmcs_GGGAACGAACCATG-1	valid_frozen_10x_pbmcs_TCTCTAGATGCTTT-1	0.9974326375520861
829	frozen_10x_pbmcs	frozen_10x_pbmcs	NK	NK	valid_frozen_10x_pbmcs_GGGAACGAACCATG-1	valid_frozen_10x_pbmcs_TGAGCTGAAGCATC-1	0.9982120776896433
830	frozen_10x_pbmcs	frozen_10x_pbmcs	NK	NK	valid_frozen_10x_pbmcs_AGGCAACTCCCTTG-1	valid_frozen_10x_pbmcs_GGGAACGAACCATG-1	0.9975467875405245
831	frozen_10x_pbmcs	frozen_10x_pbmcs	NK	NK	valid_frozen_10x_pbmcs_GGGAACGAACCATG-1	valid_frozen_10x_pbmcs_TCAGCAGAGGAAGC-1	0.9980062915518283
832	frozen_10x_pbmcs	frozen_10x_pbmcs	NK	NK	valid_frozen_10x_pbmcs_GGGAACGAACCATG-1	valid_frozen_10x_pbmcs_TTATGAGAGTGCTA-1	0.9975288095024062
833	frozen_10x_pbmcs	frozen_10x_pbmcs	NK	NK	valid_frozen_10x_pbmcs_GGGAACGAACCATG-1	valid_frozen_10x_pbmcs_TGTCTAACGAGAGC-1	0.9968827343247064
834	frozen_10x_pbmcs	frozen_10x_pbmcs	NK	NK	valid_frozen_10x_pbmcs_CTAGTTACTGACAC-1	valid_frozen_10x_pbmcs_GGGAACGAACCATG-1	0.9975584279890916
835	frozen_10x_pbmcs	frozen_10x_pbmcs	NK	NK	valid_frozen_10x_pbmcs_ATTTAGGATGACCA-1	valid_frozen_10x_pbmcs_GGGAACGAACCATG-1	0.9967379426538449
836	frozen_10x_pbmcs	frozen_10x_pbmcs	NK	NK	valid_frozen_10x_pbmcs_CGCCATACATCAGC-1	valid_frozen_10x_pbmcs_GGGAACGAACCATG-1	0.9974504613958601
837	frozen_10x_pbmcs	frozen_10x_pbmcs	NK	NK	valid_frozen_10x_pbmcs_CAAGTCGAAGCACT-1	valid_frozen_10x_pbmcs_GGGAACGAACCATG-1	0.9971184845490063
838	frozen_10x_pbmcs	frozen_10x_pbmcs	NK	NK	valid_frozen_10x_pbmcs_GGAAGGTGGTCTGA-1	valid_frozen_10x_pbmcs_GGGAACGAACCATG-1	0.9974506927313703
839	frozen_10x_pbmcs	frozen_10x_pbmcs	NK	NK	valid_frozen_10x_pbmcs_GGGAACGAACCATG-1	valid_frozen_10x_pbmcs_TGGATTCTCCTTGC-1	0.9975818955892991
840	frozen_10x_pbmcs	frozen_10x_pbmcs	NK	NK	valid_frozen_10x_pbmcs_ACTTAAGACCTTTA-1	valid_frozen_10x_pbmcs_GGGAACGAACCATG-1	0.9975924128148422
841	frozen_10x_pbmcs	frozen_10x_pbmcs	NK	NK	valid_frozen_10x_pbmcs_ACTCCTCTTGAGGG-1	valid_frozen_10x_pbmcs_GGGAACGAACCATG-1	0.9970561754138464
842	frozen_10x_pbmcs	frozen_10x_pbmcs	NK	NK	valid_frozen_10x_pbmcs_CAGGGCACGGTAGG-1	valid_frozen_10x_pbmcs_GGGAACGAACCATG-1	0.9966275943222747
843	frozen_10x_pbmcs	frozen_10x_pbmcs	NK	NK	valid_frozen_10x_pbmcs_CGTAGCCTCTCCCA-1	valid_frozen_10x_pbmcs_GGGAACGAACCATG-1	0.998102350385099
844	frozen_10x_pbmcs	frozen_10x_pbmcs	NK	NK	valid_frozen_10x_pbmcs_CACTGCACGAGACG-1	valid_frozen_10x_pbmcs_GGGAACGAACCATG-1	0.9964882262100042
845	frozen_10x_pbmcs	frozen_10x_pbmcs	NK	NK	valid_frozen_10x_pbmcs_ACAAAGGACTCTCG-1	valid_frozen_10x_pbmcs_GGGAACGAACCATG-1	0.9969869909631778
846	fresh_10x_pbmcs	frozen_10x_pbmcs	NK	NK	valid_fresh_10x_pbmcs_CATGTTTGGGACTT-5	valid_frozen_10x_pbmcs_GGGAACGAACCATG-1	0.9958603284095886
847	frozen_10x_pbmcs	frozen_10x_pbmcs	NK	NK	valid_frozen_10x_pbmcs_AGCGCTCTGCAGTT-1	valid_frozen_10x_pbmcs_GGGAACGAACCATG-1	0.9976415092194068
848	frozen_10x_pbmcs	frozen_10x_pbmcs	NK	NK	valid_frozen_10x_pbmcs_CGCCTAACTCTCAT-1	valid_frozen_10x_pbmcs_GGGAACGAACCATG-1	0.9977862392964287
849	frozen_10x_pbmcs	frozen_10x_pbmcs	NK	NK	valid_frozen_10x_pbmcs_CCTGACTGCTGTCC-1	valid_frozen_10x_pbmcs_GGGAACGAACCATG-1	0.9968819285017793
850	frozen_10x_pbmcs	frozen_10x_pbmcs	NK	NK	valid_frozen_10x_pbmcs_CGGTCACTTTGACG-1	valid_frozen_10x_pbmcs_GGGAACGAACCATG-1	0.9976829088953316
851	fresh_10x_pbmcs	frozen_10x_pbmcs	NK	NK	valid_fresh_10x_pbmcs_GAGGCCACCGTGTA-6	valid_frozen_10x_pbmcs_GGGAACGAACCATG-1	0.9968964493100397
852	frozen_10x_pbmcs	frozen_10x_pbmcs	NK	NK	valid_frozen_10x_pbmcs_AGATTCCTCCTTTA-1	valid_frozen_10x_pbmcs_GGGAACGAACCATG-1	0.9969519462916118
853	frozen_10x_pbmcs	frozen_10x_pbmcs	NK	NK	valid_frozen_10x_pbmcs_ATAGCTCTGAACCT-1	valid_frozen_10x_pbmcs_GGGAACGAACCATG-1	0.997572200149296
854	fresh_10x_pbmcs	frozen_10x_pbmcs	NK	NK	valid_fresh_10x_pbmcs_GACGCTCTGTACCA-4	valid_frozen_10x_pbmcs_GGGAACGAACCATG-1	0.9971454797550365
855	frozen_10x_pbmcs	frozen_10x_pbmcs	NK	NK	valid_frozen_10x_pbmcs_ATCTGACTTTTCTG-1	valid_frozen_10x_pbmcs_GGGAACGAACCATG-1	0.9972820964451027
856	frozen_10x_pbmcs	frozen_10x_pbmcs	NK	NK	valid_frozen_10x_pbmcs_GGGAACGAACCATG-1	valid_frozen_10x_pbmcs_TTGAACCTCACTTT-1	0.9975888043740839
857	frozen_10x_pbmcs	frozen_10x_pbmcs	NK	NK	valid_frozen_10x_pbmcs_AGTTTAGAGAGGTG-1	valid_frozen_10x_pbmcs_GGGAACGAACCATG-1	0.9964888275264819
858	frozen_10x_pbmcs	frozen_10x_pbmcs	NK	NK	valid_frozen_10x_pbmcs_CCCAACTGCCTACC-1	valid_frozen_10x_pbmcs_GGGAACGAACCATG-1	0.9965004937473915
859	frozen_10x_pbmcs	frozen_10x_pbmcs	NK	NK	valid_frozen_10x_pbmcs_AATAGGGACACCAA-1	valid_frozen_10x_pbmcs_GGGAACGAACCATG-1	0.9964928274151653
860	frozen_10x_pbmcs	frozen_10x_pbmcs	NK	NK	valid_frozen_10x_pbmcs_GAGGATCTGTAAAG-1	valid_frozen_10x_pbmcs_GGGAACGAACCATG-1	0.9968821440432064
861	fresh_10x_pbmcs	frozen_10x_pbmcs	NK	NK	valid_fresh_10x_pbmcs_AAGACAGACGTCTC-2	valid_frozen_10x_pbmcs_GGGAACGAACCATG-1	0.9967382724443726
862	fresh_10x_pbmcs	frozen_10x_pbmcs	Other	NK	valid_fresh_10x_pbmcs_CGATACGATCCAGA-2	valid_frozen_10x_pbmcs_GGGAACGAACCATG-1	0.9923944242812437
863	fresh_10x_pbmcs	frozen_10x_pbmcs	NK	NK	valid_fresh_10x_pbmcs_CGCGAGACCATGGT-7	valid_frozen_10x_pbmcs_GGGAACGAACCATG-1	0.995118631097345
864	frozen_10x_pbmcs	frozen_10x_pbmcs	NK	NK	valid_frozen_10x_pbmcs_CACCACTGGGCATT-1	valid_frozen_10x_pbmcs_GGGAACGAACCATG-1	0.9974830158269642
865	frozen_10x_pbmcs	frozen_10x_pbmcs	NK	NK	valid_frozen_10x_pbmcs_GCCAAATGAATCGC-1	valid_frozen_10x_pbmcs_GGGAACGAACCATG-1	0.9969827991041537
866	frozen_10x_pbmcs	frozen_10x_pbmcs	NK	NK	valid_frozen_10x_pbmcs_GGGAACGAACCATG-1	valid_frozen_10x_pbmcs_TTACAGCTGCATAC-1	0.995098805630215
867	frozen_10x_pbmcs	frozen_10x_pbmcs	NK	NK	valid_frozen_10x_pbmcs_GGGAACGAACCATG-1	valid_frozen_10x_pbmcs_GGGATTACTCGCCT-1	0.99755818257092
868	frozen_10x_pbmcs	frozen_10x_pbmcs	NK	NK	valid_frozen_10x_pbmcs_ACAATAACTGGTTG-1	valid_frozen_10x_pbmcs_GGGAACGAACCATG-1	0.9976343408170676
869	frozen_10x_pbmcs	frozen_10x_pbmcs	NK	NK	valid_frozen_10x_pbmcs_GCTCAAGATCTCTA-1	valid_frozen_10x_pbmcs_GGGAACGAACCATG-1	0.9972863291159194
870	fresh_10x_pbmcs	frozen_10x_pbmcs	NK	NK	valid_fresh_10x_pbmcs_ACGCCGGACGTTAG-7	valid_frozen_10x_pbmcs_GGGAACGAACCATG-1	0.9966247077310855
871	frozen_10x_pbmcs	frozen_10x_pbmcs	NK	NK	valid_frozen_10x_pbmcs_GGGAACGAACCATG-1	valid_frozen_10x_pbmcs_TGGAGGGAACCTAG-1	0.9973673319979534
872	fresh_10x_pbmcs	frozen_10x_pbmcs	NK	NK	valid_fresh_10x_pbmcs_GAAGGGTGGTGCTA-2	valid_frozen_10x_pbmcs_GGGAACGAACCATG-1	0.9970331403979303
873	frozen_10x_pbmcs	frozen_10x_pbmcs	NK	NK	valid_frozen_10x_pbmcs_ACTCGCACCGCTAA-1	valid_frozen_10x_pbmcs_GGGAACGAACCATG-1	0.9969333013914785
874	frozen_10x_pbmcs	frozen_10x_pbmcs	NK	NK	valid_frozen_10x_pbmcs_CACTGAGACAGCTA-1	valid_frozen_10x_pbmcs_GGGAACGAACCATG-1	0.9961230857571288
875	frozen_10x_pbmcs	frozen_10x_pbmcs	NK	NK	valid_frozen_10x_pbmcs_CGTTATACTCACGA-1	valid_frozen_10x_pbmcs_GGGAACGAACCATG-1	0.9963687740791525
876	frozen_10x_pbmcs	frozen_10x_pbmcs	NK	NK	valid_frozen_10x_pbmcs_GGGAACGAACCATG-1	valid_frozen_10x_pbmcs_TCCTAAACCGATAC-1	0.9973380531846449
877	fresh_10x_pbmcs	frozen_10x_pbmcs	NK	NK	valid_fresh_10x_pbmcs_CATCCCGAAAGTAG-1	valid_frozen_10x_pbmcs_GGGAACGAACCATG-1	0.9964398733638147
878	fresh_10x_pbmcs	frozen_10x_pbmcs	NK	NK	valid_fresh_10x_pbmcs_CGTTAACTCTCATT-6	valid_frozen_10x_pbmcs_GGGAACGAACCATG-1	0.9963635861075604
879	frozen_10x_pbmcs	frozen_10x_pbmcs	NK	NK	valid_frozen_10x_pbmcs_GGGAACGAACCATG-1	valid_frozen_10x_pbmcs_TATCAAGACCTTCG-1	0.9965873326842739
880	fresh_10x_pbmcs	frozen_10x_pbmcs	NK	NK	valid_fresh_10x_pbmcs_TAACACCTCCTGTC-5	valid_frozen_10x_pbmcs_GGGAACGAACCATG-1	0.9975811728906175
881	fresh_10x_pbmcs	frozen_10x_pbmcs	NK	NK	valid_fresh_10x_pbmcs_GTTTAAGATCCCGT-3	valid_frozen_10x_pbmcs_GGGAACGAACCATG-1	0.9967281000411067
882	fresh_10x_pbmcs	frozen_10x_pbmcs	NK	NK	valid_fresh_10x_pbmcs_CTGGCACTCATACG-2	valid_frozen_10x_pbmcs_GGGAACGAACCATG-1	0.997111086370227
883	frozen_10x_pbmcs	frozen_10x_pbmcs	NK	NK	valid_frozen_10x_pbmcs_ATCGACGATGTTCT-1	valid_frozen_10x_pbmcs_GGGAACGAACCATG-1	0.9960950643571278
884	frozen_10x_pbmcs	frozen_10x_pbmcs	NK	NK	valid_frozen_10x_pbmcs_AACAGCACTAGTCG-1	valid_frozen_10x_pbmcs_GGGAACGAACCATG-1	0.9974322296718998
885	fresh_10x_pbmcs	frozen_10x_pbmcs	NK	NK	valid_fresh_10x_pbmcs_GTAGACTGCTATTC-1	valid_frozen_10x_pbmcs_GGGAACGAACCATG-1	0.9964024684097377
886	fresh_10x_pbmcs	frozen_10x_pbmcs	NK	NK	valid_fresh_10x_pbmcs_GGAGCAGATTGGCA-5	valid_frozen_10x_pbmcs_GGGAACGAACCATG-1	0.99688087184368
887	frozen_10x_pbmcs	frozen_10x_pbmcs	NK	NK	valid_frozen_10x_pbmcs_CTGGAAACGACAGG-1	valid_frozen_10x_pbmcs_GGGAACGAACCATG-1	0.9975673703940918
888	fresh_10x_pbmcs	frozen_10x_pbmcs	NK	NK	valid_fresh_10x_pbmcs_TTCCATGATGCGTA-5	valid_frozen_10x_pbmcs_GGGAACGAACCATG-1	0.997301193204825
889	fresh_10x_pbmcs	frozen_10x_pbmcs	NK	NK	valid_fresh_10x_pbmcs_TGCGAAACTGCTGA-5	valid_frozen_10x_pbmcs_GGGAACGAACCATG-1	0.9967091245906833
890	fresh_10x_pbmcs	frozen_10x_pbmcs	NK	NK	valid_fresh_10x_pbmcs_GAATGCACCGTAAC-1	valid_frozen_10x_pbmcs_GGGAACGAACCATG-1	0.9971235323303481
891	frozen_10x_pbmcs	frozen_10x_pbmcs	NK	NK	valid_frozen_10x_pbmcs_ATGAGAGACCGATA-1	valid_frozen_10x_pbmcs_GGGAACGAACCATG-1	0.9944407004564656
892	fresh_10x_pbmcs	frozen_10x_pbmcs	NK	NK	valid_fresh_10x_pbmcs_CCACCATGCGCCTT-4	valid_frozen_10x_pbmcs_GGGAACGAACCATG-1	0.9962653026078482
893	frozen_10x_pbmcs	frozen_10x_pbmcs	NK	NK	valid_frozen_10x_pbmcs_ATCATCTGACGTGT-1	valid_frozen_10x_pbmcs_GGGAACGAACCATG-1	0.9959190352851423
894	fresh_10x_pbmcs	frozen_10x_pbmcs	NK	NK	valid_fresh_10x_pbmcs_TAATGAACTGCAGT-7	valid_frozen_10x_pbmcs_GGGAACGAACCATG-1	0.9969151632825938
895	fresh_10x_pbmcs	frozen_10x_pbmcs	Other	NK	valid_fresh_10x_pbmcs_TACACACTCCAACA-5	valid_frozen_10x_pbmcs_GGGAACGAACCATG-1	0.9955258624339169
896	fresh_10x_pbmcs	frozen_10x_pbmcs	NK	NK	valid_fresh_10x_pbmcs_CATTGTTGGCGTTA-2	valid_frozen_10x_pbmcs_GGGAACGAACCATG-1	0.9956892804332957
897	fresh_10x_pbmcs	frozen_10x_pbmcs	NK	NK	valid_fresh_10x_pbmcs_CCTTAATGTCTCCG-6	valid_frozen_10x_pbmcs_GGGAACGAACCATG-1	0.9972148108596647
898	fresh_10x_pbmcs	frozen_10x_pbmcs	NK	NK	valid_fresh_10x_pbmcs_AAATCTGAGTATGC-3	valid_frozen_10x_pbmcs_GGGAACGAACCATG-1	0.9973134013473643
899	fresh_10x_pbmcs	frozen_10x_pbmcs	NK	NK	valid_fresh_10x_pbmcs_TGGACTGACATTCT-6	valid_frozen_10x_pbmcs_GGGAACGAACCATG-1	0.9968123432491144
900	frozen_10x_pbmcs	frozen_10x_pbmcs	NK	NK	valid_frozen_10x_pbmcs_CAGGTATGGTTTGG-1	valid_frozen_10x_pbmcs_GGGAACGAACCATG-1	0.9953951285035824
901	fresh_10x_pbmcs	frozen_10x_pbmcs	NK	NK	valid_fresh_10x_pbmcs_TGGAAGCTATGGTC-4	valid_frozen_10x_pbmcs_GGGAACGAACCATG-1	0.9956144355626144
902	frozen_10x_pbmcs	frozen_10x_pbmcs	NK	NK	valid_frozen_10x_pbmcs_GAAGTCACCCAAGT-1	valid_frozen_10x_pbmcs_GGGAACGAACCATG-1	0.9963791391391259
903	fresh_10x_pbmcs	frozen_10x_pbmcs	NK	NK	valid_fresh_10x_pbmcs_TTGAGGACCATGGT-5	valid_frozen_10x_pbmcs_GGGAACGAACCATG-1	0.9968933644187911
904	fresh_10x_pbmcs	frozen_10x_pbmcs	NK	NK	valid_fresh_10x_pbmcs_TTCAACACTCCCAC-5	valid_frozen_10x_pbmcs_GGGAACGAACCATG-1	0.9953225956071752
905	frozen_10x_pbmcs	frozen_10x_pbmcs	NK	NK	valid_frozen_10x_pbmcs_GATGCCCTTGTAGC-1	valid_frozen_10x_pbmcs_GGGAACGAACCATG-1	0.9966322669734949
906	fresh_10x_pbmcs	frozen_10x_pbmcs	NK	NK	valid_fresh_10x_pbmcs_CAACCGCTCTTAGG-6	valid_frozen_10x_pbmcs_GGGAACGAACCATG-1	0.9968118074335156
907	fresh_10x_pbmcs	frozen_10x_pbmcs	NK	NK	valid_fresh_10x_pbmcs_ACTATCACAGCTCA-4	valid_frozen_10x_pbmcs_GGGAACGAACCATG-1	0.9974197684500781
908	fresh_10x_pbmcs	frozen_10x_pbmcs	NK	NK	valid_fresh_10x_pbmcs_TAAAGACTTTGAGC-2	valid_frozen_10x_pbmcs_GGGAACGAACCATG-1	0.9967076408980439
909	fresh_10x_pbmcs	frozen_10x_pbmcs	NK	NK	valid_fresh_10x_pbmcs_AAGCACTGTGGGAG-8	valid_frozen_10x_pbmcs_GGGAACGAACCATG-1	0.9959686919195969
910	fresh_10x_pbmcs	frozen_10x_pbmcs	NK	NK	valid_fresh_10x_pbmcs_CAAAGCACGCGTAT-2	valid_frozen_10x_pbmcs_GGGAACGAACCATG-1	0.9954531706500005
911	fresh_10x_pbmcs	frozen_10x_pbmcs	NK	NK	valid_fresh_10x_pbmcs_TCAGACGACGCATA-6	valid_frozen_10x_pbmcs_GGGAACGAACCATG-1	0.9958392870755847
912	fresh_10x_pbmcs	frozen_10x_pbmcs	NK	NK	valid_fresh_10x_pbmcs_ATCTTGACCTGGAT-8	valid_frozen_10x_pbmcs_GGGAACGAACCATG-1	0.9965138445462995
913	fresh_10x_pbmcs	frozen_10x_pbmcs	NK	NK	valid_fresh_10x_pbmcs_ACTTCTGAGTGCAT-4	valid_frozen_10x_pbmcs_GGGAACGAACCATG-1	0.9961457482137368
914	fresh_10x_pbmcs	frozen_10x_pbmcs	NK	NK	valid_fresh_10x_pbmcs_AGTAAGGAGCGTAT-6	valid_frozen_10x_pbmcs_GGGAACGAACCATG-1	0.9968087465313904
915	frozen_10x_pbmcs	frozen_10x_pbmcs	NK	NK	valid_frozen_10x_pbmcs_CACATGGACTTATC-1	valid_frozen_10x_pbmcs_GGGAACGAACCATG-1	0.9954157520239848
916	fresh_10x_pbmcs	frozen_10x_pbmcs	NK	NK	valid_fresh_10x_pbmcs_AGTCGCCTAGCACT-2	valid_frozen_10x_pbmcs_GGGAACGAACCATG-1	0.9967278515023458
917	fresh_10x_pbmcs	frozen_10x_pbmcs	NK	NK	valid_fresh_10x_pbmcs_GGGCACACGCTTCC-6	valid_frozen_10x_pbmcs_GGGAACGAACCATG-1	0.9970701217288855
918	fresh_10x_pbmcs	frozen_10x_pbmcs	NK	NK	valid_fresh_10x_pbmcs_AAGCACTGCTTAGG-3	valid_frozen_10x_pbmcs_GGGAACGAACCATG-1	0.996318710914326
919	fresh_10x_pbmcs	frozen_10x_pbmcs	NK	NK	valid_fresh_10x_pbmcs_GAGGGCCTGTCAAC-4	valid_frozen_10x_pbmcs_GGGAACGAACCATG-1	0.9958690108546481
920	fresh_10x_pbmcs	frozen_10x_pbmcs	Other	NK	valid_fresh_10x_pbmcs_TTTCAGTGCGGGAA-8	valid_frozen_10x_pbmcs_GGGAACGAACCATG-1	0.9958948366082032
921	fresh_10x_pbmcs	frozen_10x_pbmcs	NK	NK	valid_fresh_10x_pbmcs_TCAGGATGAATGCC-6	valid_frozen_10x_pbmcs_GGGAACGAACCATG-1	0.9958631864002611
922	fresh_10x_pbmcs	frozen_10x_pbmcs	NK	NK	valid_fresh_10x_pbmcs_ACGCAATGTAGACC-1	valid_frozen_10x_pbmcs_GGGAACGAACCATG-1	0.9955345006314283
923	fresh_10x_pbmcs	frozen_10x_pbmcs	NK	NK	valid_fresh_10x_pbmcs_CCGTAAGAGCCATA-7	valid_frozen_10x_pbmcs_GGGAACGAACCATG-1	0.9966310297128992
924	fresh_10x_pbmcs	frozen_10x_pbmcs	NK	NK	valid_fresh_10x_pbmcs_GGAGGCCTACTTTC-6	valid_frozen_10x_pbmcs_GGGAACGAACCATG-1	0.9960760498073581
925	fresh_10x_pbmcs	frozen_10x_pbmcs	NK	NK	valid_fresh_10x_pbmcs_TGACGAACATTCTC-8	valid_frozen_10x_pbmcs_GGGAACGAACCATG-1	0.994935742686649
926	fresh_10x_pbmcs	frozen_10x_pbmcs	NK	NK	valid_fresh_10x_pbmcs_TCGGCACTTGACTG-7	valid_frozen_10x_pbmcs_GGGAACGAACCATG-1	0.9949924643801126
927	fresh_10x_pbmcs	frozen_10x_pbmcs	NK	NK	valid_fresh_10x_pbmcs_ACCGTGCTGTTGTG-7	valid_frozen_10x_pbmcs_GGGAACGAACCATG-1	0.9943296329682305
928	fresh_10x_pbmcs	frozen_10x_pbmcs	NK	NK	valid_fresh_10x_pbmcs_GTGTCAGAGGAAGC-6	valid_frozen_10x_pbmcs_GGGAACGAACCATG-1	0.9963936415774126
929	fresh_10x_pbmcs	frozen_10x_pbmcs	NK	NK	valid_fresh_10x_pbmcs_TTCAGACTTCCTAT-3	valid_frozen_10x_pbmcs_GGGAACGAACCATG-1	0.995662832368104
930	fresh_10x_pbmcs	frozen_10x_pbmcs	NK	NK	valid_fresh_10x_pbmcs_CATCGCTGGTGCTA-1	valid_frozen_10x_pbmcs_GGGAACGAACCATG-1	0.9962809911793566
931	fresh_10x_pbmcs	frozen_10x_pbmcs	NK	NK	valid_fresh_10x_pbmcs_TCACCGTGAGATGA-7	valid_frozen_10x_pbmcs_GGGAACGAACCATG-1	0.9966765561481722
932	fresh_10x_pbmcs	frozen_10x_pbmcs	Other	NK	valid_fresh_10x_pbmcs_CTGAAGTGCTTGTT-4	valid_frozen_10x_pbmcs_GGGAACGAACCATG-1	0.9953823013264429
933	fresh_10x_pbmcs	frozen_10x_pbmcs	Other	NK	valid_fresh_10x_pbmcs_TACTCTGAGGGAGT-4	valid_frozen_10x_pbmcs_GGGAACGAACCATG-1	0.9946160014511309
934	fresh_10x_pbmcs	frozen_10x_pbmcs	NK	NK	valid_fresh_10x_pbmcs_AAGCGTACAGTCTG-5	valid_frozen_10x_pbmcs_GGGAACGAACCATG-1	0.9947025512046442
935	fresh_10x_pbmcs	frozen_10x_pbmcs	NK	NK	valid_fresh_10x_pbmcs_AGGACTTGGACACT-1	valid_frozen_10x_pbmcs_GGGAACGAACCATG-1	0.9960445626362511
936	fresh_10x_pbmcs	frozen_10x_pbmcs	NK	NK	valid_fresh_10x_pbmcs_TAGGCAACTTCGCC-1	valid_frozen_10x_pbmcs_GGGAACGAACCATG-1	0.9962845771993187
937	fresh_10x_pbmcs	frozen_10x_pbmcs	NK	NK	valid_fresh_10x_pbmcs_TCGAATCTGCTACA-5	valid_frozen_10x_pbmcs_GGGAACGAACCATG-1	0.9964371993465717
938	fresh_10x_pbmcs	frozen_10x_pbmcs	NK	NK	valid_fresh_10x_pbmcs_CATTCCCTCGTACA-3	valid_frozen_10x_pbmcs_GGGAACGAACCATG-1	0.9964289022378567
939	frozen_10x_pbmcs	frozen_10x_pbmcs	NK	NK	valid_frozen_10x_pbmcs_ACTGCCTGTCAAGC-1	valid_frozen_10x_pbmcs_GGGAACGAACCATG-1	0.9963874908472149
940	fresh_10x_pbmcs	frozen_10x_pbmcs	NK	NK	valid_fresh_10x_pbmcs_AGGACTTGTCGTAG-7	valid_frozen_10x_pbmcs_GGGAACGAACCATG-1	0.9950159828948056
941	frozen_10x_pbmcs	frozen_10x_pbmcs	NK	NK	valid_frozen_10x_pbmcs_CATCCCGAAGTCTG-1	valid_frozen_10x_pbmcs_GGGAACGAACCATG-1	0.9954620740919672
942	fresh_10x_pbmcs	frozen_10x_pbmcs	NK	NK	valid_fresh_10x_pbmcs_AGGGACGATGCTCC-8	valid_frozen_10x_pbmcs_GGGAACGAACCATG-1	0.9950147866348056
943	fresh_10x_pbmcs	frozen_10x_pbmcs	NK	NK	valid_fresh_10x_pbmcs_TTGAACCTCCTGAA-6	valid_frozen_10x_pbmcs_GGGAACGAACCATG-1	0.9952738577749674
944	fresh_10x_pbmcs	frozen_10x_pbmcs	Other	NK	valid_fresh_10x_pbmcs_CCAGCTACTCGCTC-6	valid_frozen_10x_pbmcs_GGGAACGAACCATG-1	0.9952719656949779
945	frozen_10x_pbmcs	frozen_10x_pbmcs	NK	NK	valid_frozen_10x_pbmcs_GGGAACGAACCATG-1	valid_frozen_10x_pbmcs_GTGTATCTGTTGTG-1	0.9958404566172044
946	frozen_10x_pbmcs	frozen_10x_pbmcs	NK	NK	valid_frozen_10x_pbmcs_GGGAACGAACCATG-1	valid_frozen_10x_pbmcs_TGAGGTACTCTATC-1	0.9957693486155706
947	fresh_10x_pbmcs	frozen_10x_pbmcs	NK	NK	valid_fresh_10x_pbmcs_TCCCGAACCTTCGC-5	valid_frozen_10x_pbmcs_GGGAACGAACCATG-1	0.9956037226874442
948	fresh_10x_pbmcs	frozen_10x_pbmcs	NK	NK	valid_fresh_10x_pbmcs_ATACGGACGAACTC-1	valid_frozen_10x_pbmcs_GGGAACGAACCATG-1	0.9943913878412284
949	fresh_10x_pbmcs	frozen_10x_pbmcs	NK	NK	valid_fresh_10x_pbmcs_ACCCGTACGTTTGG-2	valid_frozen_10x_pbmcs_GGGAACGAACCATG-1	0.9960554459864517
950	fresh_10x_pbmcs	frozen_10x_pbmcs	NK	NK	valid_fresh_10x_pbmcs_CGCTACACTAGTCG-1	valid_frozen_10x_pbmcs_GGGAACGAACCATG-1	0.9954431287825124
951	fresh_10x_pbmcs	frozen_10x_pbmcs	NK	NK	valid_fresh_10x_pbmcs_ACCCTCGATGCCTC-4	valid_frozen_10x_pbmcs_GGGAACGAACCATG-1	0.9948429032178967
952	fresh_10x_pbmcs	frozen_10x_pbmcs	NK	NK	valid_fresh_10x_pbmcs_GATGCCCTTTTACC-4	valid_frozen_10x_pbmcs_GGGAACGAACCATG-1	0.993895977218651
953	fresh_10x_pbmcs	frozen_10x_pbmcs	NK	NK	valid_fresh_10x_pbmcs_AGCCGGTGAGTACC-5	valid_frozen_10x_pbmcs_GGGAACGAACCATG-1	0.9948322260829814
954	fresh_10x_pbmcs	frozen_10x_pbmcs	NK	NK	valid_fresh_10x_pbmcs_ATACTCTGAGACTC-4	valid_frozen_10x_pbmcs_GGGAACGAACCATG-1	0.9945727084496403
955	fresh_10x_pbmcs	frozen_10x_pbmcs	Other	NK	valid_fresh_10x_pbmcs_AGTTATGAGACGGA-7	valid_frozen_10x_pbmcs_GGGAACGAACCATG-1	0.9944370808160818
956	fresh_10x_pbmcs	frozen_10x_pbmcs	NK	NK	valid_fresh_10x_pbmcs_TGGCAATGCTCCCA-4	valid_frozen_10x_pbmcs_GGGAACGAACCATG-1	0.9955989349033416
957	fresh_10x_pbmcs	frozen_10x_pbmcs	NK	NK	valid_fresh_10x_pbmcs_TTCCTAGACTTATC-7	valid_frozen_10x_pbmcs_GGGAACGAACCATG-1	0.9955262952897345
958	fresh_10x_pbmcs	frozen_10x_pbmcs	Other	NK	valid_fresh_10x_pbmcs_TATCCTGATGTCAG-2	valid_frozen_10x_pbmcs_GGGAACGAACCATG-1	0.9951423030303368
959	fresh_10x_pbmcs	frozen_10x_pbmcs	NK	NK	valid_fresh_10x_pbmcs_AACGTGTGGTGTCA-3	valid_frozen_10x_pbmcs_GGGAACGAACCATG-1	0.994438136621117
960	fresh_10x_pbmcs	frozen_10x_pbmcs	NK	NK	valid_fresh_10x_pbmcs_CACATACTGCTAAC-8	valid_frozen_10x_pbmcs_GGGAACGAACCATG-1	0.9957340568624122
961	frozen_10x_pbmcs	frozen_10x_pbmcs	NK	NK	valid_frozen_10x_pbmcs_GGGAACGAACCATG-1	valid_frozen_10x_pbmcs_TGGCACCTTACGCA-1	0.9963938661844784
962	fresh_10x_pbmcs	frozen_10x_pbmcs	NK	NK	valid_fresh_10x_pbmcs_CATCATACCTTGTT-4	valid_frozen_10x_pbmcs_GGGAACGAACCATG-1	0.9962614768344699
963	fresh_10x_pbmcs	frozen_10x_pbmcs	Other	NK	valid_fresh_10x_pbmcs_AAAGGCCTGTTAGC-6	valid_frozen_10x_pbmcs_GGGAACGAACCATG-1	0.9940418542115976
964	fresh_10x_pbmcs	frozen_10x_pbmcs	NK	NK	valid_fresh_10x_pbmcs_ATCCAGGATGAAGA-1	valid_frozen_10x_pbmcs_GGGAACGAACCATG-1	0.9959964697842509
965	fresh_10x_pbmcs	frozen_10x_pbmcs	NK	NK	valid_fresh_10x_pbmcs_TATAGCCTTGGTGT-6	valid_frozen_10x_pbmcs_GGGAACGAACCATG-1	0.9953798058643946
966	fresh_10x_pbmcs	frozen_10x_pbmcs	NK	NK	valid_fresh_10x_pbmcs_CGCACTACTCTTTG-1	valid_frozen_10x_pbmcs_GGGAACGAACCATG-1	0.9960496582292842
967	fresh_10x_pbmcs	frozen_10x_pbmcs	NK	NK	valid_fresh_10x_pbmcs_GCTCAAGAGGATTC-2	valid_frozen_10x_pbmcs_GGGAACGAACCATG-1	0.9961866254903542
968	fresh_10x_pbmcs	frozen_10x_pbmcs	NK	NK	valid_fresh_10x_pbmcs_GAGTACTGTGACTG-5	valid_frozen_10x_pbmcs_GGGAACGAACCATG-1	0.9955700489814767
969	fresh_10x_pbmcs	frozen_10x_pbmcs	NK	NK	valid_fresh_10x_pbmcs_CTAGAGACGGAACG-5	valid_frozen_10x_pbmcs_GGGAACGAACCATG-1	0.9945846149806254
970	fresh_10x_pbmcs	frozen_10x_pbmcs	NK	NK	valid_fresh_10x_pbmcs_AGGTTCGACAGCTA-5	valid_frozen_10x_pbmcs_GGGAACGAACCATG-1	0.9953129622252824
971	fresh_10x_pbmcs	frozen_10x_pbmcs	NK	NK	valid_fresh_10x_pbmcs_GACGCTCTCAGATC-7	valid_frozen_10x_pbmcs_GGGAACGAACCATG-1	0.9946033448971454
972	fresh_10x_pbmcs	frozen_10x_pbmcs	NK	NK	valid_fresh_10x_pbmcs_AAGCCTGATCTACT-4	valid_frozen_10x_pbmcs_GGGAACGAACCATG-1	0.9939614830234038
973	fresh_10x_pbmcs	frozen_10x_pbmcs	NK	NK	valid_fresh_10x_pbmcs_TCATTCGATTTCGT-4	valid_frozen_10x_pbmcs_GGGAACGAACCATG-1	0.9936238624586344
974	frozen_10x_pbmcs	frozen_10x_pbmcs	NK	NK	valid_frozen_10x_pbmcs_ACGTAGACGTAAAG-1	valid_frozen_10x_pbmcs_GGGAACGAACCATG-1	0.9938272341573928
975	fresh_10x_pbmcs	frozen_10x_pbmcs	Other	NK	valid_fresh_10x_pbmcs_TACACACTGAGCAG-4	valid_frozen_10x_pbmcs_GGGAACGAACCATG-1	0.9930422666461182
976	frozen_10x_pbmcs	frozen_10x_pbmcs	NK	NK	valid_frozen_10x_pbmcs_GATTCGGAACTTTC-1	valid_frozen_10x_pbmcs_GGGAACGAACCATG-1	0.9953123490207157
977	frozen_10x_pbmcs	frozen_10x_pbmcs	NK	NK	valid_frozen_10x_pbmcs_GGGAACGAACCATG-1	valid_frozen_10x_pbmcs_TTCAACACTGTCGA-1	0.9947819099587681
978	fresh_10x_pbmcs	frozen_10x_pbmcs	NK	NK	valid_fresh_10x_pbmcs_CATTGTTGTATGGC-1	valid_frozen_10x_pbmcs_GGGAACGAACCATG-1	0.9949883170921977
979	frozen_10x_pbmcs	frozen_10x_pbmcs	NK	NK	valid_frozen_10x_pbmcs_CATACTACTGGTAC-1	valid_frozen_10x_pbmcs_GGGAACGAACCATG-1	0.9951623161935653
980	fresh_10x_pbmcs	frozen_10x_pbmcs	NK	NK	valid_fresh_10x_pbmcs_TGGAACACATCGTG-7	valid_frozen_10x_pbmcs_GGGAACGAACCATG-1	0.9933989817571806
981	fresh_10x_pbmcs	frozen_10x_pbmcs	NK	NK	valid_fresh_10x_pbmcs_ACAATTGACAGCTA-6	valid_frozen_10x_pbmcs_GGGAACGAACCATG-1	0.9939177130729235
982	fresh_10x_pbmcs	frozen_10x_pbmcs	Other	NK	valid_fresh_10x_pbmcs_GTACCCTGCCATAG-5	valid_frozen_10x_pbmcs_GGGAACGAACCATG-1	0.990112535123629
983	fresh_10x_pbmcs	frozen_10x_pbmcs	NK	NK	valid_fresh_10x_pbmcs_GGTTTACTACCAGT-5	valid_frozen_10x_pbmcs_GGGAACGAACCATG-1	0.9936799613130254
984	fresh_10x_pbmcs	frozen_10x_pbmcs	NK	NK	valid_fresh_10x_pbmcs_GCTAGATGCACAAC-2	valid_frozen_10x_pbmcs_GGGAACGAACCATG-1	0.9941867530163068
985	fresh_10x_pbmcs	frozen_10x_pbmcs	NK	NK	valid_fresh_10x_pbmcs_CTAGAGACTCGTTT-3	valid_frozen_10x_pbmcs_GGGAACGAACCATG-1	0.9947151236244005
986	fresh_10x_pbmcs	frozen_10x_pbmcs	NK	NK	valid_fresh_10x_pbmcs_GGATTGTGCCTGAA-2	valid_frozen_10x_pbmcs_GGGAACGAACCATG-1	0.9946199894222035
987	fresh_10x_pbmcs	frozen_10x_pbmcs	NK	NK	valid_fresh_10x_pbmcs_ACTATCACACCAGT-5	valid_frozen_10x_pbmcs_GGGAACGAACCATG-1	0.9943205236572634
988	fresh_10x_pbmcs	frozen_10x_pbmcs	NK	NK	valid_fresh_10x_pbmcs_TAATCGCTTCTGGA-6	valid_frozen_10x_pbmcs_GGGAACGAACCATG-1	0.9946448096512885
989	fresh_10x_pbmcs	frozen_10x_pbmcs	Other	NK	valid_fresh_10x_pbmcs_CACAATCTCTAGAC-1	valid_frozen_10x_pbmcs_GGGAACGAACCATG-1	0.9922876221707863
990	fresh_10x_pbmcs	frozen_10x_pbmcs	NK	NK	valid_fresh_10x_pbmcs_TAAACAACTGAACC-7	valid_frozen_10x_pbmcs_GGGAACGAACCATG-1	0.9939827013409314
991	fresh_10x_pbmcs	frozen_10x_pbmcs	Other	NK	valid_fresh_10x_pbmcs_TTCCATGAAGGTCT-7	valid_frozen_10x_pbmcs_GGGAACGAACCATG-1	0.9923486824996605
992	fresh_10x_pbmcs	frozen_10x_pbmcs	NK	NK	valid_fresh_10x_pbmcs_GACTGTGATGCGTA-7	valid_frozen_10x_pbmcs_GGGAACGAACCATG-1	0.9915330703468217
993	fresh_10x_pbmcs	frozen_10x_pbmcs	NK	NK	valid_fresh_10x_pbmcs_CTGAATCTTTCGGA-6	valid_frozen_10x_pbmcs_GGGAACGAACCATG-1	0.9937918582207018
994	fresh_10x_pbmcs	frozen_10x_pbmcs	NK	NK	valid_fresh_10x_pbmcs_ATACCACTGCGATT-5	valid_frozen_10x_pbmcs_GGGAACGAACCATG-1	0.9915035697281133
995	frozen_10x_pbmcs	frozen_10x_pbmcs	NK	NK	valid_frozen_10x_pbmcs_CACTAGGACATCAG-1	valid_frozen_10x_pbmcs_GGGAACGAACCATG-1	0.9935929826266533
996	fresh_10x_pbmcs	frozen_10x_pbmcs	NK	NK	valid_fresh_10x_pbmcs_ATCTACACCACTTT-7	valid_frozen_10x_pbmcs_GGGAACGAACCATG-1	0.9915373772136273
997	frozen_10x_pbmcs	frozen_10x_pbmcs	NK	NK	valid_frozen_10x_pbmcs_AGTCAGACGTGAGG-1	valid_frozen_10x_pbmcs_GGGAACGAACCATG-1	0.990820329941421
998	frozen_10x_pbmcs	frozen_10x_pbmcs	NK	Other	valid_frozen_10x_pbmcs_GGGAACGAACCATG-1	valid_frozen_10x_pbmcs_TACACACTGCAGAG-1	0.9910733510326788
999	fresh_10x_pbmcs	frozen_10x_pbmcs	NK	NK	valid_fresh_10x_pbmcs_CGTACAGACAGAGG-1	valid_frozen_10x_pbmcs_GGGAACGAACCATG-1	0.9900936757717306
1000	fresh_10x_pbmcs	frozen_10x_pbmcs	Other	NK	valid_fresh_10x_pbmcs_GGCGACTGGTACCA-3	valid_frozen_10x_pbmcs_GGGAACGAACCATG-1	0.9892901437223676
1001	frozen_10x_pbmcs	frozen_10x_pbmcs	NK	NK	valid_frozen_10x_pbmcs_GGGAACGAACCATG-1	valid_frozen_10x_pbmcs_TAAGCTCTTTCTTG-1	0.9885950480106772
1002	frozen_10x_pbmcs	frozen_10x_pbmcs	NK	NK	valid_frozen_10x_pbmcs_AGTCGCCTCGGTAT-1	valid_frozen_10x_pbmcs_GGGAACGAACCATG-1	0.9858899053247245
1003	frozen_10x_pbmcs	frozen_10x_pbmcs	NK	NK	valid_frozen_10x_pbmcs_GGGAACGAACCATG-1	valid_frozen_10x_pbmcs_GTTGGATGCTTCTA-1	0.9878991552974509
1004	fresh_10x_pbmcs	frozen_10x_pbmcs	Other	NK	valid_fresh_10x_pbmcs_ACCTATTGCCTGAA-1	valid_frozen_10x_pbmcs_GGGAACGAACCATG-1	0.9865837072588022
1005	fresh_10x_pbmcs	frozen_10x_pbmcs	NK	NK	valid_fresh_10x_pbmcs_GCACGGTGCAGAGG-1	valid_frozen_10x_pbmcs_GGGAACGAACCATG-1	0.9876203260896494
1006	fresh_10x_pbmcs	frozen_10x_pbmcs	NK	NK	valid_fresh_10x_pbmcs_GTGTAGTGTAAAGG-3	valid_frozen_10x_pbmcs_GGGAACGAACCATG-1	0.9855590483921511
1007	frozen_10x_pbmcs	frozen_10x_pbmcs	Other	NK	valid_frozen_10x_pbmcs_AACCCAGAGAACCT-1	valid_frozen_10x_pbmcs_GGGAACGAACCATG-1	0.9865133427021034
1008	fresh_10x_pbmcs	frozen_10x_pbmcs	Other	NK	valid_fresh_10x_pbmcs_GTAGACTGCTCAAG-2	valid_frozen_10x_pbmcs_GGGAACGAACCATG-1	0.9866474313313417
1009	fresh_10x_pbmcs	frozen_10x_pbmcs	Other	NK	valid_fresh_10x_pbmcs_GAATGGCTAAACGA-2	valid_frozen_10x_pbmcs_GGGAACGAACCATG-1	0.9855352134597319
1010	fresh_10x_pbmcs	frozen_10x_pbmcs	Other	NK	valid_fresh_10x_pbmcs_ACCGAAACTACGAC-8	valid_frozen_10x_pbmcs_GGGAACGAACCATG-1	0.9868352391535254
1011	fresh_10x_pbmcs	frozen_10x_pbmcs	Other	NK	valid_fresh_10x_pbmcs_GCCACTACTGTGCA-7	valid_frozen_10x_pbmcs_GGGAACGAACCATG-1	0.9848811556798784
1012	frozen_10x_pbmcs	frozen_10x_pbmcs	Other	NK	valid_frozen_10x_pbmcs_GCCCATACTCGCAA-1	valid_frozen_10x_pbmcs_GGGAACGAACCATG-1	0.9853121254860966
1013	fresh_10x_pbmcs	frozen_10x_pbmcs	NK	NK	valid_fresh_10x_pbmcs_TGCGAAACTGACAC-1	valid_frozen_10x_pbmcs_GGGAACGAACCATG-1	0.9853730458753966
1014	fresh_10x_pbmcs	frozen_10x_pbmcs	Other	NK	valid_fresh_10x_pbmcs_CAAGCTGACTTATC-3	valid_frozen_10x_pbmcs_GGGAACGAACCATG-1	0.9840514599350377
1015	fresh_10x_pbmcs	frozen_10x_pbmcs	Other	NK	valid_fresh_10x_pbmcs_TTACACACTCTCCG-4	valid_frozen_10x_pbmcs_GGGAACGAACCATG-1	0.9836298233297949
1016	fresh_10x_pbmcs	frozen_10x_pbmcs	Other	NK	valid_fresh_10x_pbmcs_TATCTCGACCTAAG-2	valid_frozen_10x_pbmcs_GGGAACGAACCATG-1	0.9842481867028228
1017	frozen_10x_pbmcs	frozen_10x_pbmcs	Other	NK	valid_frozen_10x_pbmcs_CACTATACCATTCT-1	valid_frozen_10x_pbmcs_GGGAACGAACCATG-1	0.9829882652163466
1018	frozen_10x_pbmcs	frozen_10x_pbmcs	NK	Other	valid_frozen_10x_pbmcs_GGGAACGAACCATG-1	valid_frozen_10x_pbmcs_GTAGTGACTTCTAC-1	0.9825887174134837
1019	frozen_10x_pbmcs	frozen_10x_pbmcs	Other	NK	valid_frozen_10x_pbmcs_CCAGTCTGTGTGAC-1	valid_frozen_10x_pbmcs_GGGAACGAACCATG-1	0.9618117096929335
1020	fresh_10x_pbmcs	frozen_10x_pbmcs	Other	NK	valid_fresh_10x_pbmcs_TAAGCTCTGGGCAA-7	valid_frozen_10x_pbmcs_GGGAACGAACCATG-1	0.9793003255216453
1021	frozen_10x_pbmcs	frozen_10x_pbmcs	Other	NK	valid_frozen_10x_pbmcs_CTAAGGACTTTCAC-1	valid_frozen_10x_pbmcs_GGGAACGAACCATG-1	0.9786771045264296
1022	fresh_10x_pbmcs	frozen_10x_pbmcs	Other	NK	valid_fresh_10x_pbmcs_GGCAATACCTGTTT-7	valid_frozen_10x_pbmcs_GGGAACGAACCATG-1	0.9799184338436596
1023	fresh_10x_pbmcs	frozen_10x_pbmcs	Other	NK	valid_fresh_10x_pbmcs_ACTTCAACATGTGC-1	valid_frozen_10x_pbmcs_GGGAACGAACCATG-1	0.9785669953448416
1024	fresh_10x_pbmcs	frozen_10x_pbmcs	Other	NK	valid_fresh_10x_pbmcs_ACGAGGGACAGAGG-8	valid_frozen_10x_pbmcs_GGGAACGAACCATG-1	0.9802656099988605
1025	fresh_10x_pbmcs	frozen_10x_pbmcs	Other	NK	valid_fresh_10x_pbmcs_TCTCAAACCCTAAG-8	valid_frozen_10x_pbmcs_GGGAACGAACCATG-1	0.9791186689928987
1026	fresh_10x_pbmcs	frozen_10x_pbmcs	NK	NK	valid_fresh_10x_pbmcs_AAGCGACTACCACA-1	valid_frozen_10x_pbmcs_GGGAACGAACCATG-1	0.9738289698566485
1027	frozen_10x_pbmcs	frozen_10x_pbmcs	Other	NK	valid_frozen_10x_pbmcs_ACAATCCTCCAACA-1	valid_frozen_10x_pbmcs_GGGAACGAACCATG-1	0.9765934600596705
1028	frozen_10x_pbmcs	frozen_10x_pbmcs	Other	NK	valid_frozen_10x_pbmcs_GGACCGTGGTGTTG-1	valid_frozen_10x_pbmcs_GGGAACGAACCATG-1	0.9691760031960459
1029	frozen_10x_pbmcs	frozen_10x_pbmcs	Other	NK	valid_frozen_10x_pbmcs_CTGCCAACTGGGAG-1	valid_frozen_10x_pbmcs_GGGAACGAACCATG-1	0.9716812927451047
1030	fresh_10x_pbmcs	frozen_10x_pbmcs	Other	NK	valid_fresh_10x_pbmcs_TGTATGCTACGGGA-5	valid_frozen_10x_pbmcs_GGGAACGAACCATG-1	0.9701593346930786
1031	fresh_10x_pbmcs	frozen_10x_pbmcs	Other	NK	valid_fresh_10x_pbmcs_CCTTTAGATGCTCC-6	valid_frozen_10x_pbmcs_GGGAACGAACCATG-1	0.9720237067937637
1032	frozen_10x_pbmcs	frozen_10x_pbmcs	NK	Other	valid_frozen_10x_pbmcs_GGGAACGAACCATG-1	valid_frozen_10x_pbmcs_TGTATCTGCTGGTA-1	0.9737245942351249
1033	frozen_10x_pbmcs	frozen_10x_pbmcs	Other	NK	valid_frozen_10x_pbmcs_GAGGGATGAAGGGC-1	valid_frozen_10x_pbmcs_GGGAACGAACCATG-1	0.9735015879261182
1034	fresh_10x_pbmcs	frozen_10x_pbmcs	Other	NK	valid_fresh_10x_pbmcs_ATAGGCTGTGCCCT-4	valid_frozen_10x_pbmcs_GGGAACGAACCATG-1	0.9634838977723289
1035	frozen_10x_pbmcs	frozen_10x_pbmcs	NK	Other	valid_frozen_10x_pbmcs_GGGAACGAACCATG-1	valid_frozen_10x_pbmcs_TTACCATGTTGTGG-1	0.973829161340269
1036	frozen_10x_pbmcs	frozen_10x_pbmcs	Other	NK	valid_frozen_10x_pbmcs_CCCAACTGGGAGCA-1	valid_frozen_10x_pbmcs_GGGAACGAACCATG-1	0.9709359113247843
1037	frozen_10x_pbmcs	frozen_10x_pbmcs	Other	NK	valid_frozen_10x_pbmcs_CCCTGATGGCGAGA-1	valid_frozen_10x_pbmcs_GGGAACGAACCATG-1	0.9704532381793242
1038	frozen_10x_pbmcs	frozen_10x_pbmcs	NK	Other	valid_frozen_10x_pbmcs_GGGAACGAACCATG-1	valid_frozen_10x_pbmcs_TCGTGAGAAGCGGA-1	0.9591014233354352
1039	fresh_10x_pbmcs	frozen_10x_pbmcs	Other	NK	valid_fresh_10x_pbmcs_AGCGGGCTCACTGA-8	valid_frozen_10x_pbmcs_GGGAACGAACCATG-1	0.9731508216987454
1040	fresh_10x_pbmcs	frozen_10x_pbmcs	Other	NK	valid_fresh_10x_pbmcs_CACTGAGAAGACTC-7	valid_frozen_10x_pbmcs_GGGAACGAACCATG-1	0.9695890509589384
1041	fresh_10x_pbmcs	frozen_10x_pbmcs	Other	NK	valid_fresh_10x_pbmcs_CAGAAGCTGGAGGT-4	valid_frozen_10x_pbmcs_GGGAACGAACCATG-1	0.9706698519081428
1042	frozen_10x_pbmcs	frozen_10x_pbmcs	Other	NK	valid_frozen_10x_pbmcs_CTACAACTGTCGTA-1	valid_frozen_10x_pbmcs_GGGAACGAACCATG-1	0.9695922861439265
1043	frozen_10x_pbmcs	frozen_10x_pbmcs	Other	NK	valid_frozen_10x_pbmcs_AACGGTACCCACAA-1	valid_frozen_10x_pbmcs_GGGAACGAACCATG-1	0.9661129880554616
1044	frozen_10x_pbmcs	frozen_10x_pbmcs	Other	NK	valid_frozen_10x_pbmcs_GCAGTCCTGTTAGC-1	valid_frozen_10x_pbmcs_GGGAACGAACCATG-1	0.9691356975255634
1045	frozen_10x_pbmcs	frozen_10x_pbmcs	Other	NK	valid_frozen_10x_pbmcs_ACCATTTGTTCTCA-1	valid_frozen_10x_pbmcs_GGGAACGAACCATG-1	0.958614718351853
1046	fresh_10x_pbmcs	frozen_10x_pbmcs	Other	NK	valid_fresh_10x_pbmcs_CGCTCATGGTCGTA-5	valid_frozen_10x_pbmcs_GGGAACGAACCATG-1	0.9707987330554472
1047	fresh_10x_pbmcs	frozen_10x_pbmcs	Other	NK	valid_fresh_10x_pbmcs_GAGGGCCTACCCAA-4	valid_frozen_10x_pbmcs_GGGAACGAACCATG-1	0.9654392902126878
1048	fresh_10x_pbmcs	frozen_10x_pbmcs	Other	NK	valid_fresh_10x_pbmcs_TGGAGGGATCCTGC-4	valid_frozen_10x_pbmcs_GGGAACGAACCATG-1	0.9692354550149425
1049	fresh_10x_pbmcs	frozen_10x_pbmcs	Other	NK	valid_fresh_10x_pbmcs_GAAGCGGACGAACT-8	valid_frozen_10x_pbmcs_GGGAACGAACCATG-1	0.9727530303317365
1050	frozen_10x_pbmcs	frozen_10x_pbmcs	NK	Other	valid_frozen_10x_pbmcs_GGGAACGAACCATG-1	valid_frozen_10x_pbmcs_GTCTAGGATTCCGC-1	0.9714184059337436
1051	fresh_10x_pbmcs	frozen_10x_pbmcs	Other	NK	valid_fresh_10x_pbmcs_ACACAGACCCTTGC-1	valid_frozen_10x_pbmcs_GGGAACGAACCATG-1	0.9704785995606421
1052	frozen_10x_pbmcs	frozen_10x_pbmcs	Other	NK	valid_frozen_10x_pbmcs_CGCTAAGATCCGAA-1	valid_frozen_10x_pbmcs_GGGAACGAACCATG-1	0.9675673270066599
1053	frozen_10x_pbmcs	frozen_10x_pbmcs	Other	NK	valid_frozen_10x_pbmcs_ATGTACCTCACAAC-1	valid_frozen_10x_pbmcs_GGGAACGAACCATG-1	0.9735725326881862
1054	frozen_10x_pbmcs	frozen_10x_pbmcs	Other	NK	valid_frozen_10x_pbmcs_AGGGTTTGGGGTGA-1	valid_frozen_10x_pbmcs_GGGAACGAACCATG-1	0.9696102643117016
1055	fresh_10x_pbmcs	frozen_10x_pbmcs	Other	NK	valid_fresh_10x_pbmcs_CAATGGACGACGGA-1	valid_frozen_10x_pbmcs_GGGAACGAACCATG-1	0.9681448160910531
1056	fresh_10x_pbmcs	frozen_10x_pbmcs	Other	NK	valid_fresh_10x_pbmcs_AAATGTTGATACCG-1	valid_frozen_10x_pbmcs_GGGAACGAACCATG-1	0.9707583600189051
1057	fresh_10x_pbmcs	frozen_10x_pbmcs	Other	NK	valid_fresh_10x_pbmcs_TGCCCAACGTTTCT-6	valid_frozen_10x_pbmcs_GGGAACGAACCATG-1	0.9691236569834721
1058	fresh_10x_pbmcs	frozen_10x_pbmcs	Other	NK	valid_fresh_10x_pbmcs_ACTCCTCTAACGAA-6	valid_frozen_10x_pbmcs_GGGAACGAACCATG-1	0.9680387516060718
1059	fresh_10x_pbmcs	frozen_10x_pbmcs	Other	NK	valid_fresh_10x_pbmcs_AACCAGTGCTCTCG-1	valid_frozen_10x_pbmcs_GGGAACGAACCATG-1	0.968106438198806
1060	fresh_10x_pbmcs	frozen_10x_pbmcs	Other	NK	valid_fresh_10x_pbmcs_GGCCGATGCAGGAG-8	valid_frozen_10x_pbmcs_GGGAACGAACCATG-1	0.9709100562637581
1061	frozen_10x_pbmcs	frozen_10x_pbmcs	Other	NK	valid_frozen_10x_pbmcs_GGACCGTGAAGCAA-1	valid_frozen_10x_pbmcs_GGGAACGAACCATG-1	0.9681105036207933
1062	frozen_10x_pbmcs	frozen_10x_pbmcs	Other	NK	valid_frozen_10x_pbmcs_AGACCTGAATCACG-1	valid_frozen_10x_pbmcs_GGGAACGAACCATG-1	0.9557334089287312
1063	frozen_10x_pbmcs	frozen_10x_pbmcs	Other	NK	valid_frozen_10x_pbmcs_CGGCGATGGAATCC-1	valid_frozen_10x_pbmcs_GGGAACGAACCATG-1	0.9475006448671109
1064	frozen_10x_pbmcs	frozen_10x_pbmcs	Other	NK	valid_frozen_10x_pbmcs_CAAATTGAAGCGGA-1	valid_frozen_10x_pbmcs_GGGAACGAACCATG-1	0.969445645732168
1065	frozen_10x_pbmcs	frozen_10x_pbmcs	Other	NK	valid_frozen_10x_pbmcs_ACTCCCGATGGTAC-1	valid_frozen_10x_pbmcs_GGGAACGAACCATG-1	0.949531114456062
1066	fresh_10x_pbmcs	frozen_10x_pbmcs	Other	NK	valid_fresh_10x_pbmcs_GATGCATGGCTTCC-4	valid_frozen_10x_pbmcs_GGGAACGAACCATG-1	0.9708284929499592
1067	frozen_10x_pbmcs	frozen_10x_pbmcs	Other	NK	valid_frozen_10x_pbmcs_CATGTACTGCTATG-1	valid_frozen_10x_pbmcs_GGGAACGAACCATG-1	0.9349487955858911
1068	frozen_10x_pbmcs	frozen_10x_pbmcs	Other	NK	valid_frozen_10x_pbmcs_GAGGGCCTCTCGAA-1	valid_frozen_10x_pbmcs_GGGAACGAACCATG-1	0.9677384518030534
1069	frozen_10x_pbmcs	frozen_10x_pbmcs	Other	NK	valid_frozen_10x_pbmcs_AGACGTACCTTGTT-1	valid_frozen_10x_pbmcs_GGGAACGAACCATG-1	0.9212760666462249
1070	frozen_10x_pbmcs	frozen_10x_pbmcs	Other	NK	valid_frozen_10x_pbmcs_CCTAGAGACACACA-1	valid_frozen_10x_pbmcs_GGGAACGAACCATG-1	0.967335817183568
1071	frozen_10x_pbmcs	frozen_10x_pbmcs	Other	NK	valid_frozen_10x_pbmcs_CCTGGACTCTCTTA-1	valid_frozen_10x_pbmcs_GGGAACGAACCATG-1	0.9659426660700872
1072	frozen_10x_pbmcs	frozen_10x_pbmcs	Other	NK	valid_frozen_10x_pbmcs_GACCTCACTAAGCC-1	valid_frozen_10x_pbmcs_GGGAACGAACCATG-1	0.968757330326603
1073	fresh_10x_pbmcs	frozen_10x_pbmcs	Other	NK	valid_fresh_10x_pbmcs_GTTGACGAACCACA-7	valid_frozen_10x_pbmcs_GGGAACGAACCATG-1	0.9638418403998913
1074	fresh_10x_pbmcs	frozen_10x_pbmcs	Other	NK	valid_fresh_10x_pbmcs_GCAGGGCTTTTGGG-2	valid_frozen_10x_pbmcs_GGGAACGAACCATG-1	0.9649268685741553
1075	fresh_10x_pbmcs	frozen_10x_pbmcs	Other	NK	valid_fresh_10x_pbmcs_CAAGCTGACAACCA-7	valid_frozen_10x_pbmcs_GGGAACGAACCATG-1	0.9650909021142011
1076	fresh_10x_pbmcs	frozen_10x_pbmcs	Other	NK	valid_fresh_10x_pbmcs_TCAATAGACACTCC-3	valid_frozen_10x_pbmcs_GGGAACGAACCATG-1	0.9683696974838855
1077	fresh_10x_pbmcs	frozen_10x_pbmcs	Other	NK	valid_fresh_10x_pbmcs_GACGAGGAAAAAGC-1	valid_frozen_10x_pbmcs_GGGAACGAACCATG-1	0.9709561951046893
1078	fresh_10x_pbmcs	frozen_10x_pbmcs	Other	NK	valid_fresh_10x_pbmcs_GATAGCACTGGAGG-2	valid_frozen_10x_pbmcs_GGGAACGAACCATG-1	0.9637009936889767
1079	frozen_10x_pbmcs	frozen_10x_pbmcs	Other	NK	valid_frozen_10x_pbmcs_CCAAGTGAGTGTTG-1	valid_frozen_10x_pbmcs_GGGAACGAACCATG-1	0.9714593848047284
1080	frozen_10x_pbmcs	frozen_10x_pbmcs	Other	NK	valid_frozen_10x_pbmcs_GCAGTCCTGAAACA-1	valid_frozen_10x_pbmcs_GGGAACGAACCATG-1	0.9681518020276525
1081	frozen_10x_pbmcs	frozen_10x_pbmcs	NK	Other	valid_frozen_10x_pbmcs_GGGAACGAACCATG-1	valid_frozen_10x_pbmcs_TGGGTATGGGCATT-1	0.9215443868726211
1082	frozen_10x_pbmcs	frozen_10x_pbmcs	NK	Other	valid_frozen_10x_pbmcs_GGGAACGAACCATG-1	valid_frozen_10x_pbmcs_GGGCACACCTGGAT-1	0.9311392094859022
1083	frozen_10x_pbmcs	frozen_10x_pbmcs	NK	Other	valid_frozen_10x_pbmcs_GGGAACGAACCATG-1	valid_frozen_10x_pbmcs_GTCTGAGATCACCC-1	0.9417533938969082
1084	frozen_10x_pbmcs	frozen_10x_pbmcs	Other	NK	valid_frozen_10x_pbmcs_CTTAGGGACATTTC-1	valid_frozen_10x_pbmcs_GGGAACGAACCATG-1	0.9460844049335662
1085	frozen_10x_pbmcs	frozen_10x_pbmcs	NK	Other	valid_frozen_10x_pbmcs_GGGAACGAACCATG-1	valid_frozen_10x_pbmcs_TTATGCACCCTGTC-1	0.9622669196641688
1086	frozen_10x_pbmcs	frozen_10x_pbmcs	Other	NK	valid_frozen_10x_pbmcs_CGAGCCGATGGTGT-1	valid_frozen_10x_pbmcs_GGGAACGAACCATG-1	0.9231308231094314
1087	frozen_10x_pbmcs	frozen_10x_pbmcs	Other	NK	valid_frozen_10x_pbmcs_AAGCAAGATCAGTG-1	valid_frozen_10x_pbmcs_GGGAACGAACCATG-1	0.970537714382189
1088	frozen_10x_pbmcs	frozen_10x_pbmcs	Other	NK	valid_frozen_10x_pbmcs_GGACCCGACAGAGG-1	valid_frozen_10x_pbmcs_GGGAACGAACCATG-1	0.967468297327837
1089	frozen_10x_pbmcs	frozen_10x_pbmcs	Other	NK	valid_frozen_10x_pbmcs_CAGATGACTGCTCC-1	valid_frozen_10x_pbmcs_GGGAACGAACCATG-1	0.9530537706069683
1090	frozen_10x_pbmcs	frozen_10x_pbmcs	Other	NK	valid_frozen_10x_pbmcs_GAAGCTACAAAGCA-1	valid_frozen_10x_pbmcs_GGGAACGAACCATG-1	0.9694538836911797
1091	fresh_10x_pbmcs	frozen_10x_pbmcs	Other	NK	valid_fresh_10x_pbmcs_AATTGATGACGCTA-2	valid_frozen_10x_pbmcs_GGGAACGAACCATG-1	0.9639789075971532
1092	fresh_10x_pbmcs	frozen_10x_pbmcs	Other	NK	valid_fresh_10x_pbmcs_GCTCAGCTTTCGCC-2	valid_frozen_10x_pbmcs_GGGAACGAACCATG-1	0.9647848347638462
1093	fresh_10x_pbmcs	frozen_10x_pbmcs	Other	NK	valid_fresh_10x_pbmcs_AATTCCTGAAGTGA-5	valid_frozen_10x_pbmcs_GGGAACGAACCATG-1	0.968657116420605
1094	fresh_10x_pbmcs	frozen_10x_pbmcs	Other	NK	valid_fresh_10x_pbmcs_CAATAAACACACCA-4	valid_frozen_10x_pbmcs_GGGAACGAACCATG-1	0.9676853406891079
1095	fresh_10x_pbmcs	frozen_10x_pbmcs	Other	NK	valid_fresh_10x_pbmcs_AATGGAGAGTCAAC-5	valid_frozen_10x_pbmcs_GGGAACGAACCATG-1	0.9709722059748684
1096	fresh_10x_pbmcs	frozen_10x_pbmcs	Other	NK	valid_fresh_10x_pbmcs_AGTACGTGCTCGAA-7	valid_frozen_10x_pbmcs_GGGAACGAACCATG-1	0.9651924737003076
1097	fresh_10x_pbmcs	frozen_10x_pbmcs	Other	NK	valid_fresh_10x_pbmcs_GCCATGCTTACGCA-6	valid_frozen_10x_pbmcs_GGGAACGAACCATG-1	0.9603255625025797
1098	fresh_10x_pbmcs	frozen_10x_pbmcs	Other	NK	valid_fresh_10x_pbmcs_AAGAACGAAGCAAA-6	valid_frozen_10x_pbmcs_GGGAACGAACCATG-1	0.9636329090111292
1099	frozen_10x_pbmcs	frozen_10x_pbmcs	NK	NK	valid_frozen_10x_pbmcs_AAACATACCTACGA-1	valid_frozen_10x_pbmcs_GGGAACGAACCATG-1	0.9650664148729073
1100	frozen_10x_pbmcs	frozen_10x_pbmcs	Other	NK	valid_frozen_10x_pbmcs_CAGCAATGGTGTCA-1	valid_frozen_10x_pbmcs_GGGAACGAACCATG-1	0.9588224544673424
1101	frozen_10x_pbmcs	frozen_10x_pbmcs	Other	NK	valid_frozen_10x_pbmcs_ACTTAGCTTTCTCA-1	valid_frozen_10x_pbmcs_GGGAACGAACCATG-1	0.9632187170023948
1102	frozen_10x_pbmcs	frozen_10x_pbmcs	Other	NK	valid_frozen_10x_pbmcs_CAAATTGAAGAACA-1	valid_frozen_10x_pbmcs_GGGAACGAACCATG-1	0.9708998422439257
1103	frozen_10x_pbmcs	frozen_10x_pbmcs	Other	NK	valid_frozen_10x_pbmcs_AGAAACGACTCCCA-1	valid_frozen_10x_pbmcs_GGGAACGAACCATG-1	0.9678267722254366
1104	frozen_10x_pbmcs	frozen_10x_pbmcs	NK	Other	valid_frozen_10x_pbmcs_GGGAACGAACCATG-1	valid_frozen_10x_pbmcs_TATAAGACCTGCAA-1	0.9669854032440639
1105	frozen_10x_pbmcs	frozen_10x_pbmcs	Other	NK	valid_frozen_10x_pbmcs_ACACGATGCCATGA-1	valid_frozen_10x_pbmcs_GGGAACGAACCATG-1	0.9648914348880588
1106	frozen_10x_pbmcs	frozen_10x_pbmcs	Other	NK	valid_frozen_10x_pbmcs_AGGGCCACCTCAAG-1	valid_frozen_10x_pbmcs_GGGAACGAACCATG-1	0.957546184439177
1107	frozen_10x_pbmcs	frozen_10x_pbmcs	Other	NK	valid_frozen_10x_pbmcs_CAGCATGACCCGTT-1	valid_frozen_10x_pbmcs_GGGAACGAACCATG-1	0.9647358753306393
1108	frozen_10x_pbmcs	frozen_10x_pbmcs	Other	NK	valid_frozen_10x_pbmcs_GCACACCTGAACTC-1	valid_frozen_10x_pbmcs_GGGAACGAACCATG-1	0.9595375428572107
1109	frozen_10x_pbmcs	frozen_10x_pbmcs	NK	Other	valid_frozen_10x_pbmcs_GGGAACGAACCATG-1	valid_frozen_10x_pbmcs_TAGTACCTAACTGC-1	0.9639548171806889
1110	fresh_10x_pbmcs	frozen_10x_pbmcs	Other	NK	valid_fresh_10x_pbmcs_ATCACACTGGGACA-3	valid_frozen_10x_pbmcs_GGGAACGAACCATG-1	0.9629934818958684
1111	fresh_10x_pbmcs	frozen_10x_pbmcs	Other	NK	valid_fresh_10x_pbmcs_GTACCCTGATACCG-8	valid_frozen_10x_pbmcs_GGGAACGAACCATG-1	0.9708930994052795
1112	fresh_10x_pbmcs	frozen_10x_pbmcs	Other	NK	valid_fresh_10x_pbmcs_GAAGCTTGAGATCC-6	valid_frozen_10x_pbmcs_GGGAACGAACCATG-1	0.9603443149669423
1113	fresh_10x_pbmcs	frozen_10x_pbmcs	Other	NK	valid_fresh_10x_pbmcs_AGCCAATGCCACAA-8	valid_frozen_10x_pbmcs_GGGAACGAACCATG-1	0.9676758721150932
1114	fresh_10x_pbmcs	frozen_10x_pbmcs	Other	NK	valid_fresh_10x_pbmcs_ACTTGTACGAACCT-6	valid_frozen_10x_pbmcs_GGGAACGAACCATG-1	0.9666940645473968
1115	fresh_10x_pbmcs	frozen_10x_pbmcs	Other	NK	valid_fresh_10x_pbmcs_ATGTAAACTTTCAC-1	valid_frozen_10x_pbmcs_GGGAACGAACCATG-1	0.9681344802055004
1116	fresh_10x_pbmcs	frozen_10x_pbmcs	Other	NK	valid_fresh_10x_pbmcs_GCTTAACTCCATGA-7	valid_frozen_10x_pbmcs_GGGAACGAACCATG-1	0.967045709116046
1117	fresh_10x_pbmcs	frozen_10x_pbmcs	Other	NK	valid_fresh_10x_pbmcs_CAGTGTGAGCCAAT-1	valid_frozen_10x_pbmcs_GGGAACGAACCATG-1	0.9684388165352483
1118	fresh_10x_pbmcs	frozen_10x_pbmcs	Other	NK	valid_fresh_10x_pbmcs_GCACAAACACCCAA-6	valid_frozen_10x_pbmcs_GGGAACGAACCATG-1	0.9595885007950208
1119	frozen_10x_pbmcs	frozen_10x_pbmcs	NK	Other	valid_frozen_10x_pbmcs_GGGAACGAACCATG-1	valid_frozen_10x_pbmcs_TTGTAGCTGTGTTG-1	0.964819263733212
1120	frozen_10x_pbmcs	frozen_10x_pbmcs	Other	NK	valid_frozen_10x_pbmcs_CTTAAGCTTCTATC-1	valid_frozen_10x_pbmcs_GGGAACGAACCATG-1	0.9166425173466161
1121	frozen_10x_pbmcs	frozen_10x_pbmcs	Other	NK	valid_frozen_10x_pbmcs_AGTCGCCTGAATAG-1	valid_frozen_10x_pbmcs_GGGAACGAACCATG-1	0.9602719195721701
1122	frozen_10x_pbmcs	frozen_10x_pbmcs	NK	Other	valid_frozen_10x_pbmcs_GGGAACGAACCATG-1	valid_frozen_10x_pbmcs_TATAGATGCACTGA-1	0.9645001721937787
1123	frozen_10x_pbmcs	frozen_10x_pbmcs	Other	NK	valid_frozen_10x_pbmcs_ATTAACGAAACGTC-1	valid_frozen_10x_pbmcs_GGGAACGAACCATG-1	0.9648223056267203
1124	frozen_10x_pbmcs	frozen_10x_pbmcs	Other	NK	valid_frozen_10x_pbmcs_CCAGCGGATAGACC-1	valid_frozen_10x_pbmcs_GGGAACGAACCATG-1	0.9673828642133047
1125	frozen_10x_pbmcs	frozen_10x_pbmcs	Other	NK	valid_frozen_10x_pbmcs_CTATAGCTCGCCTT-1	valid_frozen_10x_pbmcs_GGGAACGAACCATG-1	0.9493982050636995
1126	frozen_10x_pbmcs	frozen_10x_pbmcs	Other	NK	valid_frozen_10x_pbmcs_CTATGTTGGGAGGT-1	valid_frozen_10x_pbmcs_GGGAACGAACCATG-1	0.9655218636660841
1127	frozen_10x_pbmcs	frozen_10x_pbmcs	NK	Other	valid_frozen_10x_pbmcs_GGGAACGAACCATG-1	valid_frozen_10x_pbmcs_GTAGCATGTGGTGT-1	0.9690826247529774
1128	frozen_10x_pbmcs	frozen_10x_pbmcs	Other	NK	valid_frozen_10x_pbmcs_AGTCGAACTCAGGT-1	valid_frozen_10x_pbmcs_GGGAACGAACCATG-1	0.9621394651758794
1129	frozen_10x_pbmcs	frozen_10x_pbmcs	Other	NK	valid_frozen_10x_pbmcs_AATCCGGATGGGAG-1	valid_frozen_10x_pbmcs_GGGAACGAACCATG-1	0.969656393415446
1130	frozen_10x_pbmcs	frozen_10x_pbmcs	Other	NK	valid_frozen_10x_pbmcs_CAGGGCACTGATGC-1	valid_frozen_10x_pbmcs_GGGAACGAACCATG-1	0.9681530605921395
1131	frozen_10x_pbmcs	frozen_10x_pbmcs	Other	NK	valid_frozen_10x_pbmcs_AACAGCACTTATCC-1	valid_frozen_10x_pbmcs_GGGAACGAACCATG-1	0.9675519229569378
1132	fresh_10x_pbmcs	frozen_10x_pbmcs	Other	NK	valid_fresh_10x_pbmcs_GAAACCTGCTGACA-8	valid_frozen_10x_pbmcs_GGGAACGAACCATG-1	0.9514484248597644
1133	fresh_10x_pbmcs	frozen_10x_pbmcs	Other	NK	valid_fresh_10x_pbmcs_CGGCCAGAGCTGAT-8	valid_frozen_10x_pbmcs_GGGAACGAACCATG-1	0.963444497817048
1134	fresh_10x_pbmcs	frozen_10x_pbmcs	Other	NK	valid_fresh_10x_pbmcs_CAAATATGGTACCA-8	valid_frozen_10x_pbmcs_GGGAACGAACCATG-1	0.9670996218850139
1135	fresh_10x_pbmcs	frozen_10x_pbmcs	Other	NK	valid_fresh_10x_pbmcs_CCGGAGTGAGATCC-5	valid_frozen_10x_pbmcs_GGGAACGAACCATG-1	0.9613653697010832
1136	fresh_10x_pbmcs	frozen_10x_pbmcs	Other	NK	valid_fresh_10x_pbmcs_CAGCTAGATCCAAG-6	valid_frozen_10x_pbmcs_GGGAACGAACCATG-1	0.9642573805511724
1137	fresh_10x_pbmcs	frozen_10x_pbmcs	Other	NK	valid_fresh_10x_pbmcs_GAAGGGTGGGAGGT-3	valid_frozen_10x_pbmcs_GGGAACGAACCATG-1	0.9623825470821311
1138	fresh_10x_pbmcs	frozen_10x_pbmcs	Other	NK	valid_fresh_10x_pbmcs_TAGGCAACCCTACC-4	valid_frozen_10x_pbmcs_GGGAACGAACCATG-1	0.9673074249911667
1139	fresh_10x_pbmcs	frozen_10x_pbmcs	Other	NK	valid_fresh_10x_pbmcs_TACATAGATCGACA-3	valid_frozen_10x_pbmcs_GGGAACGAACCATG-1	0.9645141588813784
1140	fresh_10x_pbmcs	frozen_10x_pbmcs	Other	NK	valid_fresh_10x_pbmcs_AGTCGAACAGTCAC-5	valid_frozen_10x_pbmcs_GGGAACGAACCATG-1	0.9706551789280939
1141	fresh_10x_pbmcs	frozen_10x_pbmcs	Other	NK	valid_fresh_10x_pbmcs_AAGCCATGAGCAAA-7	valid_frozen_10x_pbmcs_GGGAACGAACCATG-1	0.9609303769711018
1142	fresh_10x_pbmcs	frozen_10x_pbmcs	Other	NK	valid_fresh_10x_pbmcs_GATTCGGATGCTCC-3	valid_frozen_10x_pbmcs_GGGAACGAACCATG-1	0.9693164877454368
1143	fresh_10x_pbmcs	frozen_10x_pbmcs	Other	NK	valid_fresh_10x_pbmcs_ACAGCAACCGGAGA-4	valid_frozen_10x_pbmcs_GGGAACGAACCATG-1	0.9610066685368198
1144	fresh_10x_pbmcs	frozen_10x_pbmcs	Other	NK	valid_fresh_10x_pbmcs_GGAGTTTGATTCGG-2	valid_frozen_10x_pbmcs_GGGAACGAACCATG-1	0.9626765977147759
1145	fresh_10x_pbmcs	frozen_10x_pbmcs	Other	NK	valid_fresh_10x_pbmcs_TCGGCACTGTCTAG-5	valid_frozen_10x_pbmcs_GGGAACGAACCATG-1	0.9643692519218089
1146	fresh_10x_pbmcs	frozen_10x_pbmcs	Other	NK	valid_fresh_10x_pbmcs_CTGCGACTTCCTGC-5	valid_frozen_10x_pbmcs_GGGAACGAACCATG-1	0.9703416583563507
1147	fresh_10x_pbmcs	frozen_10x_pbmcs	Other	NK	valid_fresh_10x_pbmcs_TGCAGATGTTTGGG-4	valid_frozen_10x_pbmcs_GGGAACGAACCATG-1	0.9664624928339882
1148	fresh_10x_pbmcs	frozen_10x_pbmcs	Other	NK	valid_fresh_10x_pbmcs_TATCCAACAACCAC-7	valid_frozen_10x_pbmcs_GGGAACGAACCATG-1	0.9618016250373905
1149	fresh_10x_pbmcs	frozen_10x_pbmcs	Other	NK	valid_fresh_10x_pbmcs_CTTACATGAGTCAC-8	valid_frozen_10x_pbmcs_GGGAACGAACCATG-1	0.9629533596354818
1150	fresh_10x_pbmcs	frozen_10x_pbmcs	Other	NK	valid_fresh_10x_pbmcs_ACAAAGGAAGATCC-3	valid_frozen_10x_pbmcs_GGGAACGAACCATG-1	0.9701538080447596
1151	frozen_10x_pbmcs	frozen_10x_pbmcs	Other	NK	valid_frozen_10x_pbmcs_AGCCTCACCAGCTA-1	valid_frozen_10x_pbmcs_GGGAACGAACCATG-1	0.9602869815730717
1152	frozen_10x_pbmcs	frozen_10x_pbmcs	NK	Other	valid_frozen_10x_pbmcs_GGGAACGAACCATG-1	valid_frozen_10x_pbmcs_GGGCAAGAGCAGAG-1	0.9670559167138699
1153	frozen_10x_pbmcs	frozen_10x_pbmcs	Other	NK	valid_frozen_10x_pbmcs_AAACCGTGCTCAGA-1	valid_frozen_10x_pbmcs_GGGAACGAACCATG-1	0.9697201417741734
1154	frozen_10x_pbmcs	frozen_10x_pbmcs	NK	Other	valid_frozen_10x_pbmcs_GGGAACGAACCATG-1	valid_frozen_10x_pbmcs_TGTAGTCTGCGAAG-1	0.9599748019775227
1155	frozen_10x_pbmcs	frozen_10x_pbmcs	Other	NK	valid_frozen_10x_pbmcs_AATCCGGAGAACCT-1	valid_frozen_10x_pbmcs_GGGAACGAACCATG-1	0.9138201558797643
1156	frozen_10x_pbmcs	frozen_10x_pbmcs	NK	Other	valid_frozen_10x_pbmcs_GGGAACGAACCATG-1	valid_frozen_10x_pbmcs_GTTGTACTGCGAGA-1	0.9663507136388876
1157	frozen_10x_pbmcs	frozen_10x_pbmcs	NK	Other	valid_frozen_10x_pbmcs_GGGAACGAACCATG-1	valid_frozen_10x_pbmcs_TCCAGAGAGTTTCT-1	0.966826981954636
1158	frozen_10x_pbmcs	frozen_10x_pbmcs	Other	NK	valid_frozen_10x_pbmcs_CCCTGAACAGCCAT-1	valid_frozen_10x_pbmcs_GGGAACGAACCATG-1	0.9650784260201479
1159	frozen_10x_pbmcs	frozen_10x_pbmcs	NK	Other	valid_frozen_10x_pbmcs_GGGAACGAACCATG-1	valid_frozen_10x_pbmcs_GGGACCTGTGAGAA-1	0.9631117046862359
1160	frozen_10x_pbmcs	frozen_10x_pbmcs	Other	NK	valid_frozen_10x_pbmcs_CACTAACTGACAAA-1	valid_frozen_10x_pbmcs_GGGAACGAACCATG-1	0.9650582673568816
1161	frozen_10x_pbmcs	frozen_10x_pbmcs	Other	NK	valid_frozen_10x_pbmcs_CTCAGCTGCCATAG-1	valid_frozen_10x_pbmcs_GGGAACGAACCATG-1	0.9636990652646245
1162	frozen_10x_pbmcs	frozen_10x_pbmcs	NK	Other	valid_frozen_10x_pbmcs_GGGAACGAACCATG-1	valid_frozen_10x_pbmcs_TATGGTCTGAGACG-1	0.970011678108647
1163	frozen_10x_pbmcs	frozen_10x_pbmcs	Other	NK	valid_frozen_10x_pbmcs_AGGAATGAAACAGA-1	valid_frozen_10x_pbmcs_GGGAACGAACCATG-1	0.9595442688396402
1164	frozen_10x_pbmcs	frozen_10x_pbmcs	Other	NK	valid_frozen_10x_pbmcs_ACCTATTGCCTCAC-1	valid_frozen_10x_pbmcs_GGGAACGAACCATG-1	0.9599095925989056
1165	frozen_10x_pbmcs	frozen_10x_pbmcs	Other	NK	valid_frozen_10x_pbmcs_ATAACCCTGAATGA-1	valid_frozen_10x_pbmcs_GGGAACGAACCATG-1	0.9686469012677293
1166	frozen_10x_pbmcs	frozen_10x_pbmcs	NK	Other	valid_frozen_10x_pbmcs_GGGAACGAACCATG-1	valid_frozen_10x_pbmcs_GGTAAAGAAACGAA-1	0.9585221887927392
1167	frozen_10x_pbmcs	frozen_10x_pbmcs	Other	NK	valid_frozen_10x_pbmcs_CATTACACGGTTTG-1	valid_frozen_10x_pbmcs_GGGAACGAACCATG-1	0.9605501404838062
1168	fresh_10x_pbmcs	frozen_10x_pbmcs	Other	NK	valid_fresh_10x_pbmcs_CAAGCTGACCACAA-8	valid_frozen_10x_pbmcs_GGGAACGAACCATG-1	0.9658335309886761
1169	fresh_10x_pbmcs	frozen_10x_pbmcs	Other	NK	valid_fresh_10x_pbmcs_CGTACAGAGATAAG-1	valid_frozen_10x_pbmcs_GGGAACGAACCATG-1	0.9632281341288059
1170	fresh_10x_pbmcs	frozen_10x_pbmcs	Other	NK	valid_fresh_10x_pbmcs_AAACTTGAACTACG-3	valid_frozen_10x_pbmcs_GGGAACGAACCATG-1	0.9595761726514588
1171	fresh_10x_pbmcs	frozen_10x_pbmcs	Other	NK	valid_fresh_10x_pbmcs_CGCAAATGCCCAAA-4	valid_frozen_10x_pbmcs_GGGAACGAACCATG-1	0.955567118731211
1172	fresh_10x_pbmcs	frozen_10x_pbmcs	Other	NK	valid_fresh_10x_pbmcs_AAATCCCTTAGTCG-1	valid_frozen_10x_pbmcs_GGGAACGAACCATG-1	0.964010447626907
1173	fresh_10x_pbmcs	frozen_10x_pbmcs	Other	NK	valid_fresh_10x_pbmcs_CGCAGGTGCCTGAA-3	valid_frozen_10x_pbmcs_GGGAACGAACCATG-1	0.9619571369325973
1174	fresh_10x_pbmcs	frozen_10x_pbmcs	Other	NK	valid_fresh_10x_pbmcs_CAAGTCGAGTAAAG-4	valid_frozen_10x_pbmcs_GGGAACGAACCATG-1	0.9700677918206954
1175	fresh_10x_pbmcs	frozen_10x_pbmcs	Other	NK	valid_fresh_10x_pbmcs_GAGGGATGTGTCAG-3	valid_frozen_10x_pbmcs_GGGAACGAACCATG-1	0.9639324175756657
1176	fresh_10x_pbmcs	frozen_10x_pbmcs	Other	NK	valid_fresh_10x_pbmcs_TAGCCCTGGGACAG-2	valid_frozen_10x_pbmcs_GGGAACGAACCATG-1	0.9715524334850143
1177	fresh_10x_pbmcs	frozen_10x_pbmcs	Other	NK	valid_fresh_10x_pbmcs_ATAGCTCTTCCTGC-7	valid_frozen_10x_pbmcs_GGGAACGAACCATG-1	0.9590352081100392
1178	fresh_10x_pbmcs	frozen_10x_pbmcs	Other	NK	valid_fresh_10x_pbmcs_ATCTACACGTACGT-6	valid_frozen_10x_pbmcs_GGGAACGAACCATG-1	0.9584328949447403
1179	fresh_10x_pbmcs	frozen_10x_pbmcs	Other	NK	valid_fresh_10x_pbmcs_TAAGAACTACTGGT-1	valid_frozen_10x_pbmcs_GGGAACGAACCATG-1	0.9631764818821317
1180	frozen_10x_pbmcs	frozen_10x_pbmcs	Other	NK	valid_frozen_10x_pbmcs_AGTTGTCTTCGACA-1	valid_frozen_10x_pbmcs_GGGAACGAACCATG-1	0.9622398357114578
1181	frozen_10x_pbmcs	frozen_10x_pbmcs	Other	NK	valid_frozen_10x_pbmcs_ATAAACACGAATAG-1	valid_frozen_10x_pbmcs_GGGAACGAACCATG-1	0.9698679833059045
1182	frozen_10x_pbmcs	frozen_10x_pbmcs	Other	NK	valid_frozen_10x_pbmcs_AACCAGTGAAGCCT-1	valid_frozen_10x_pbmcs_GGGAACGAACCATG-1	0.9622762176516344
1183	frozen_10x_pbmcs	frozen_10x_pbmcs	NK	Other	valid_frozen_10x_pbmcs_GGGAACGAACCATG-1	valid_frozen_10x_pbmcs_TGAAGCACGTGCAT-1	0.9644251384617161
1184	frozen_10x_pbmcs	frozen_10x_pbmcs	Other	NK	valid_frozen_10x_pbmcs_GAGCAGGAAGGTCT-1	valid_frozen_10x_pbmcs_GGGAACGAACCATG-1	0.9679970913579607
1185	frozen_10x_pbmcs	frozen_10x_pbmcs	Other	NK	valid_frozen_10x_pbmcs_ATATGAACTCTTCA-1	valid_frozen_10x_pbmcs_GGGAACGAACCATG-1	0.966990262359414
1186	frozen_10x_pbmcs	frozen_10x_pbmcs	Other	NK	valid_frozen_10x_pbmcs_GCACGTCTACCCAA-1	valid_frozen_10x_pbmcs_GGGAACGAACCATG-1	0.9617481228617876
1187	frozen_10x_pbmcs	frozen_10x_pbmcs	NK	Other	valid_frozen_10x_pbmcs_GGGAACGAACCATG-1	valid_frozen_10x_pbmcs_GTAATATGTCCAAG-1	0.9546536401409783
1188	frozen_10x_pbmcs	frozen_10x_pbmcs	Other	NK	valid_frozen_10x_pbmcs_AGACCTGAATAAGG-1	valid_frozen_10x_pbmcs_GGGAACGAACCATG-1	0.9609212810996037
1189	frozen_10x_pbmcs	frozen_10x_pbmcs	Other	NK	valid_frozen_10x_pbmcs_AACGTGTGGAGGGT-1	valid_frozen_10x_pbmcs_GGGAACGAACCATG-1	0.9590923258268534
1190	frozen_10x_pbmcs	frozen_10x_pbmcs	NK	Other	valid_frozen_10x_pbmcs_GGGAACGAACCATG-1	valid_frozen_10x_pbmcs_TCAGTGGACGTGTA-1	0.9617154570818546
1191	frozen_10x_pbmcs	frozen_10x_pbmcs	Other	NK	valid_frozen_10x_pbmcs_ACAATAACAGAACA-1	valid_frozen_10x_pbmcs_GGGAACGAACCATG-1	0.9644238971012241
1192	frozen_10x_pbmcs	frozen_10x_pbmcs	Other	NK	valid_frozen_10x_pbmcs_GAAGTGCTTGGTTG-1	valid_frozen_10x_pbmcs_GGGAACGAACCATG-1	0.9634134061240749
1193	fresh_10x_pbmcs	frozen_10x_pbmcs	Other	NK	valid_fresh_10x_pbmcs_CCATCCGACTAGCA-3	valid_frozen_10x_pbmcs_GGGAACGAACCATG-1	0.95295963515068
1194	frozen_10x_pbmcs	frozen_10x_pbmcs	NK	NK	valid_frozen_10x_pbmcs_ACCAGCCTGTCACA-1	valid_frozen_10x_pbmcs_GCTTGAGAGGAGGT-1	0.9979164763093725
1195	frozen_10x_pbmcs	frozen_10x_pbmcs	NK	NK	valid_frozen_10x_pbmcs_ATACCGGATCCGTC-1	valid_frozen_10x_pbmcs_GCTTGAGAGGAGGT-1	0.9975403657348675
1196	frozen_10x_pbmcs	frozen_10x_pbmcs	NK	NK	valid_frozen_10x_pbmcs_GCTTGAGAGGAGGT-1	valid_frozen_10x_pbmcs_GGGACCACGTCTGA-1	0.9981849910666364
1197	frozen_10x_pbmcs	frozen_10x_pbmcs	NK	NK	valid_frozen_10x_pbmcs_GCTTGAGAGGAGGT-1	valid_frozen_10x_pbmcs_TTAGACCTCTCGCT-1	0.9976280227202274
1198	frozen_10x_pbmcs	frozen_10x_pbmcs	NK	NK	valid_frozen_10x_pbmcs_GCTTGAGAGGAGGT-1	valid_frozen_10x_pbmcs_TCGGTAGACCTGAA-1	0.9978429071970218
1199	frozen_10x_pbmcs	frozen_10x_pbmcs	NK	NK	valid_frozen_10x_pbmcs_ATGTACCTCTCAAG-1	valid_frozen_10x_pbmcs_GCTTGAGAGGAGGT-1	0.9980973113314677
1200	frozen_10x_pbmcs	frozen_10x_pbmcs	NK	NK	valid_frozen_10x_pbmcs_CGTACCTGCATCAG-1	valid_frozen_10x_pbmcs_GCTTGAGAGGAGGT-1	0.9982941295410703
1201	frozen_10x_pbmcs	frozen_10x_pbmcs	NK	NK	valid_frozen_10x_pbmcs_GCTTGAGAGGAGGT-1	valid_frozen_10x_pbmcs_GTGAACACAACGAA-1	0.9972205124750663
1202	frozen_10x_pbmcs	frozen_10x_pbmcs	NK	NK	valid_frozen_10x_pbmcs_GCTTGAGAGGAGGT-1	valid_frozen_10x_pbmcs_TTGTCATGACGTTG-1	0.9975882175920996
1203	frozen_10x_pbmcs	frozen_10x_pbmcs	NK	NK	valid_frozen_10x_pbmcs_CTATGACTTGCGTA-1	valid_frozen_10x_pbmcs_GCTTGAGAGGAGGT-1	0.9974559146423044
1204	frozen_10x_pbmcs	frozen_10x_pbmcs	NK	NK	valid_frozen_10x_pbmcs_AAGCAAGAGATACC-1	valid_frozen_10x_pbmcs_GCTTGAGAGGAGGT-1	0.9974247570951966
1205	frozen_10x_pbmcs	frozen_10x_pbmcs	NK	NK	valid_frozen_10x_pbmcs_GCTTGAGAGGAGGT-1	valid_frozen_10x_pbmcs_TCCCTACTAGTTCG-1	0.9980167655412092
1206	frozen_10x_pbmcs	frozen_10x_pbmcs	NK	NK	valid_frozen_10x_pbmcs_GCTTGAGAGGAGGT-1	valid_frozen_10x_pbmcs_TTTGCATGGGAGCA-1	0.9974253999059866
1207	frozen_10x_pbmcs	frozen_10x_pbmcs	NK	NK	valid_frozen_10x_pbmcs_CCAACCTGTAGTCG-1	valid_frozen_10x_pbmcs_GCTTGAGAGGAGGT-1	0.9973214225718824
1208	frozen_10x_pbmcs	frozen_10x_pbmcs	NK	NK	valid_frozen_10x_pbmcs_GCTTGAGAGGAGGT-1	valid_frozen_10x_pbmcs_TGCCAAGAGCTCCT-1	0.9978607581225358
1209	frozen_10x_pbmcs	frozen_10x_pbmcs	NK	NK	valid_frozen_10x_pbmcs_GCGCGATGCTTGGA-1	valid_frozen_10x_pbmcs_GCTTGAGAGGAGGT-1	0.9979144211797728
1210	frozen_10x_pbmcs	frozen_10x_pbmcs	NK	NK	valid_frozen_10x_pbmcs_GCTTGAGAGGAGGT-1	valid_frozen_10x_pbmcs_TGGAACTGTGAGGG-1	0.9971560572170299
1211	frozen_10x_pbmcs	frozen_10x_pbmcs	NK	NK	valid_frozen_10x_pbmcs_AGCGGGCTCCAGTA-1	valid_frozen_10x_pbmcs_GCTTGAGAGGAGGT-1	0.9979681024109252
1212	frozen_10x_pbmcs	frozen_10x_pbmcs	NK	NK	valid_frozen_10x_pbmcs_GCTTGAGAGGAGGT-1	valid_frozen_10x_pbmcs_TGGAAAGATCTACT-1	0.9976315629088335
1213	frozen_10x_pbmcs	frozen_10x_pbmcs	NK	NK	valid_frozen_10x_pbmcs_AGGTCTGACACTAG-1	valid_frozen_10x_pbmcs_GCTTGAGAGGAGGT-1	0.9977334535062945
1214	frozen_10x_pbmcs	frozen_10x_pbmcs	NK	NK	valid_frozen_10x_pbmcs_GCTTGAGAGGAGGT-1	valid_frozen_10x_pbmcs_GTCCCATGGTTGGT-1	0.997030687897251
1215	frozen_10x_pbmcs	frozen_10x_pbmcs	NK	NK	valid_frozen_10x_pbmcs_GCTTGAGAGGAGGT-1	valid_frozen_10x_pbmcs_TTTCCAGAATCAGC-1	0.9970547678319375
1216	frozen_10x_pbmcs	frozen_10x_pbmcs	NK	NK	valid_frozen_10x_pbmcs_GCTTGAGAGGAGGT-1	valid_frozen_10x_pbmcs_TCTAACTGACGTGT-1	0.9976341276482047
1217	frozen_10x_pbmcs	frozen_10x_pbmcs	NK	NK	valid_frozen_10x_pbmcs_CAAGACACGTTGAC-1	valid_frozen_10x_pbmcs_GCTTGAGAGGAGGT-1	0.9966727485899741
1218	frozen_10x_pbmcs	frozen_10x_pbmcs	NK	NK	valid_frozen_10x_pbmcs_AGTACTCTTCTGGA-1	valid_frozen_10x_pbmcs_GCTTGAGAGGAGGT-1	0.9978165552787177
1219	frozen_10x_pbmcs	frozen_10x_pbmcs	NK	NK	valid_frozen_10x_pbmcs_GCTACCTGCCATGA-1	valid_frozen_10x_pbmcs_GCTTGAGAGGAGGT-1	0.9975785768751175
1220	frozen_10x_pbmcs	frozen_10x_pbmcs	NK	NK	valid_frozen_10x_pbmcs_GCTTGAGAGGAGGT-1	valid_frozen_10x_pbmcs_TGATTCACACCAAC-1	0.9961425440377663
1221	frozen_10x_pbmcs	frozen_10x_pbmcs	NK	NK	valid_frozen_10x_pbmcs_ATCACGGACCTTAT-1	valid_frozen_10x_pbmcs_GCTTGAGAGGAGGT-1	0.9980343358928424
1222	frozen_10x_pbmcs	frozen_10x_pbmcs	NK	NK	valid_frozen_10x_pbmcs_AACTCACTCGAGTT-1	valid_frozen_10x_pbmcs_GCTTGAGAGGAGGT-1	0.9967099447445709
1223	frozen_10x_pbmcs	frozen_10x_pbmcs	NK	NK	valid_frozen_10x_pbmcs_GCTTGAGAGGAGGT-1	valid_frozen_10x_pbmcs_TGGGTATGTGTAGC-1	0.9969697874744384
1224	frozen_10x_pbmcs	frozen_10x_pbmcs	NK	NK	valid_frozen_10x_pbmcs_GCTTGAGAGGAGGT-1	valid_frozen_10x_pbmcs_TCTCTAGATGCTTT-1	0.9968284817907462
1225	frozen_10x_pbmcs	frozen_10x_pbmcs	NK	NK	valid_frozen_10x_pbmcs_GCTTGAGAGGAGGT-1	valid_frozen_10x_pbmcs_TGAGCTGAAGCATC-1	0.9979097582745451
1226	frozen_10x_pbmcs	frozen_10x_pbmcs	NK	NK	valid_frozen_10x_pbmcs_AGGCAACTCCCTTG-1	valid_frozen_10x_pbmcs_GCTTGAGAGGAGGT-1	0.9977113766875491
1227	frozen_10x_pbmcs	frozen_10x_pbmcs	NK	NK	valid_frozen_10x_pbmcs_GCTTGAGAGGAGGT-1	valid_frozen_10x_pbmcs_TCAGCAGAGGAAGC-1	0.9971133946585113
1228	frozen_10x_pbmcs	frozen_10x_pbmcs	NK	NK	valid_frozen_10x_pbmcs_GCTTGAGAGGAGGT-1	valid_frozen_10x_pbmcs_TTATGAGAGTGCTA-1	0.997650631172623
1229	frozen_10x_pbmcs	frozen_10x_pbmcs	NK	NK	valid_frozen_10x_pbmcs_GCTTGAGAGGAGGT-1	valid_frozen_10x_pbmcs_TGTCTAACGAGAGC-1	0.9976733005318424
1230	frozen_10x_pbmcs	frozen_10x_pbmcs	NK	NK	valid_frozen_10x_pbmcs_CTAGTTACTGACAC-1	valid_frozen_10x_pbmcs_GCTTGAGAGGAGGT-1	0.9971536644429666
1231	frozen_10x_pbmcs	frozen_10x_pbmcs	NK	NK	valid_frozen_10x_pbmcs_ATTTAGGATGACCA-1	valid_frozen_10x_pbmcs_GCTTGAGAGGAGGT-1	0.9972944812233706
1232	frozen_10x_pbmcs	frozen_10x_pbmcs	NK	NK	valid_frozen_10x_pbmcs_CGCCATACATCAGC-1	valid_frozen_10x_pbmcs_GCTTGAGAGGAGGT-1	0.9975589154250531
1233	frozen_10x_pbmcs	frozen_10x_pbmcs	NK	NK	valid_frozen_10x_pbmcs_CAAGTCGAAGCACT-1	valid_frozen_10x_pbmcs_GCTTGAGAGGAGGT-1	0.9979659855216599
1234	frozen_10x_pbmcs	frozen_10x_pbmcs	NK	NK	valid_frozen_10x_pbmcs_GCTTGAGAGGAGGT-1	valid_frozen_10x_pbmcs_GGAAGGTGGTCTGA-1	0.9968355169104887
1235	frozen_10x_pbmcs	frozen_10x_pbmcs	NK	NK	valid_frozen_10x_pbmcs_GCTTGAGAGGAGGT-1	valid_frozen_10x_pbmcs_TGGATTCTCCTTGC-1	0.9970601057490197
1236	frozen_10x_pbmcs	frozen_10x_pbmcs	NK	NK	valid_frozen_10x_pbmcs_ACTTAAGACCTTTA-1	valid_frozen_10x_pbmcs_GCTTGAGAGGAGGT-1	0.9972472743824277
1237	frozen_10x_pbmcs	frozen_10x_pbmcs	NK	NK	valid_frozen_10x_pbmcs_ACTCCTCTTGAGGG-1	valid_frozen_10x_pbmcs_GCTTGAGAGGAGGT-1	0.9969474341958697
1238	frozen_10x_pbmcs	frozen_10x_pbmcs	NK	NK	valid_frozen_10x_pbmcs_CAGGGCACGGTAGG-1	valid_frozen_10x_pbmcs_GCTTGAGAGGAGGT-1	0.9966360680114699
1239	frozen_10x_pbmcs	frozen_10x_pbmcs	NK	NK	valid_frozen_10x_pbmcs_CGTAGCCTCTCCCA-1	valid_frozen_10x_pbmcs_GCTTGAGAGGAGGT-1	0.9971324976556658
1240	frozen_10x_pbmcs	frozen_10x_pbmcs	NK	NK	valid_frozen_10x_pbmcs_CACTGCACGAGACG-1	valid_frozen_10x_pbmcs_GCTTGAGAGGAGGT-1	0.9954698440999011
1241	frozen_10x_pbmcs	frozen_10x_pbmcs	NK	NK	valid_frozen_10x_pbmcs_ACAAAGGACTCTCG-1	valid_frozen_10x_pbmcs_GCTTGAGAGGAGGT-1	0.9969369236979151
1242	fresh_10x_pbmcs	frozen_10x_pbmcs	NK	NK	valid_fresh_10x_pbmcs_CATGTTTGGGACTT-5	valid_frozen_10x_pbmcs_GCTTGAGAGGAGGT-1	0.9962754914332157
1243	frozen_10x_pbmcs	frozen_10x_pbmcs	NK	NK	valid_frozen_10x_pbmcs_AGCGCTCTGCAGTT-1	valid_frozen_10x_pbmcs_GCTTGAGAGGAGGT-1	0.9967544253714937
1244	frozen_10x_pbmcs	frozen_10x_pbmcs	NK	NK	valid_frozen_10x_pbmcs_CGCCTAACTCTCAT-1	valid_frozen_10x_pbmcs_GCTTGAGAGGAGGT-1	0.9968286844187059
1245	frozen_10x_pbmcs	frozen_10x_pbmcs	NK	NK	valid_frozen_10x_pbmcs_CCTGACTGCTGTCC-1	valid_frozen_10x_pbmcs_GCTTGAGAGGAGGT-1	0.9975585819036266
1246	frozen_10x_pbmcs	frozen_10x_pbmcs	NK	NK	valid_frozen_10x_pbmcs_CGGTCACTTTGACG-1	valid_frozen_10x_pbmcs_GCTTGAGAGGAGGT-1	0.9975437283549714
1247	fresh_10x_pbmcs	frozen_10x_pbmcs	NK	NK	valid_fresh_10x_pbmcs_GAGGCCACCGTGTA-6	valid_frozen_10x_pbmcs_GCTTGAGAGGAGGT-1	0.9969253177280673
1248	frozen_10x_pbmcs	frozen_10x_pbmcs	NK	NK	valid_frozen_10x_pbmcs_AGATTCCTCCTTTA-1	valid_frozen_10x_pbmcs_GCTTGAGAGGAGGT-1	0.9968595489028297
1249	frozen_10x_pbmcs	frozen_10x_pbmcs	NK	NK	valid_frozen_10x_pbmcs_ATAGCTCTGAACCT-1	valid_frozen_10x_pbmcs_GCTTGAGAGGAGGT-1	0.9968607348478837
1250	fresh_10x_pbmcs	frozen_10x_pbmcs	NK	NK	valid_fresh_10x_pbmcs_GACGCTCTGTACCA-4	valid_frozen_10x_pbmcs_GCTTGAGAGGAGGT-1	0.9967370679076779
1251	frozen_10x_pbmcs	frozen_10x_pbmcs	NK	NK	valid_frozen_10x_pbmcs_ATCTGACTTTTCTG-1	valid_frozen_10x_pbmcs_GCTTGAGAGGAGGT-1	0.9965960296358864
1252	frozen_10x_pbmcs	frozen_10x_pbmcs	NK	NK	valid_frozen_10x_pbmcs_GCTTGAGAGGAGGT-1	valid_frozen_10x_pbmcs_TTGAACCTCACTTT-1	0.996730628923094
1253	frozen_10x_pbmcs	frozen_10x_pbmcs	NK	NK	valid_frozen_10x_pbmcs_AGTTTAGAGAGGTG-1	valid_frozen_10x_pbmcs_GCTTGAGAGGAGGT-1	0.997010589788989
1254	frozen_10x_pbmcs	frozen_10x_pbmcs	NK	NK	valid_frozen_10x_pbmcs_CCCAACTGCCTACC-1	valid_frozen_10x_pbmcs_GCTTGAGAGGAGGT-1	0.9956359986575999
1255	frozen_10x_pbmcs	frozen_10x_pbmcs	NK	NK	valid_frozen_10x_pbmcs_AATAGGGACACCAA-1	valid_frozen_10x_pbmcs_GCTTGAGAGGAGGT-1	0.9953167583261471
1256	frozen_10x_pbmcs	frozen_10x_pbmcs	NK	NK	valid_frozen_10x_pbmcs_GAGGATCTGTAAAG-1	valid_frozen_10x_pbmcs_GCTTGAGAGGAGGT-1	0.9968714348832421
1257	fresh_10x_pbmcs	frozen_10x_pbmcs	NK	NK	valid_fresh_10x_pbmcs_AAGACAGACGTCTC-2	valid_frozen_10x_pbmcs_GCTTGAGAGGAGGT-1	0.997334654432164
1258	fresh_10x_pbmcs	frozen_10x_pbmcs	Other	NK	valid_fresh_10x_pbmcs_CGATACGATCCAGA-2	valid_frozen_10x_pbmcs_GCTTGAGAGGAGGT-1	0.9912665918713599
1259	fresh_10x_pbmcs	frozen_10x_pbmcs	NK	NK	valid_fresh_10x_pbmcs_CGCGAGACCATGGT-7	valid_frozen_10x_pbmcs_GCTTGAGAGGAGGT-1	0.995195929682743
1260	frozen_10x_pbmcs	frozen_10x_pbmcs	NK	NK	valid_frozen_10x_pbmcs_CACCACTGGGCATT-1	valid_frozen_10x_pbmcs_GCTTGAGAGGAGGT-1	0.9978370160434413
1261	frozen_10x_pbmcs	frozen_10x_pbmcs	NK	NK	valid_frozen_10x_pbmcs_GCCAAATGAATCGC-1	valid_frozen_10x_pbmcs_GCTTGAGAGGAGGT-1	0.996223203166589
1262	frozen_10x_pbmcs	frozen_10x_pbmcs	NK	NK	valid_frozen_10x_pbmcs_GCTTGAGAGGAGGT-1	valid_frozen_10x_pbmcs_TTACAGCTGCATAC-1	0.9957342910786651
1263	frozen_10x_pbmcs	frozen_10x_pbmcs	NK	NK	valid_frozen_10x_pbmcs_GCTTGAGAGGAGGT-1	valid_frozen_10x_pbmcs_GGGATTACTCGCCT-1	0.9969774275918403
1264	frozen_10x_pbmcs	frozen_10x_pbmcs	NK	NK	valid_frozen_10x_pbmcs_ACAATAACTGGTTG-1	valid_frozen_10x_pbmcs_GCTTGAGAGGAGGT-1	0.9962378953404348
1265	frozen_10x_pbmcs	frozen_10x_pbmcs	NK	NK	valid_frozen_10x_pbmcs_GCTCAAGATCTCTA-1	valid_frozen_10x_pbmcs_GCTTGAGAGGAGGT-1	0.9966202891949685
1266	fresh_10x_pbmcs	frozen_10x_pbmcs	NK	NK	valid_fresh_10x_pbmcs_ACGCCGGACGTTAG-7	valid_frozen_10x_pbmcs_GCTTGAGAGGAGGT-1	0.9962521954304003
1267	frozen_10x_pbmcs	frozen_10x_pbmcs	NK	NK	valid_frozen_10x_pbmcs_GCTTGAGAGGAGGT-1	valid_frozen_10x_pbmcs_TGGAGGGAACCTAG-1	0.9967226552322591
1268	fresh_10x_pbmcs	frozen_10x_pbmcs	NK	NK	valid_fresh_10x_pbmcs_GAAGGGTGGTGCTA-2	valid_frozen_10x_pbmcs_GCTTGAGAGGAGGT-1	0.9961453823389937
1269	frozen_10x_pbmcs	frozen_10x_pbmcs	NK	NK	valid_frozen_10x_pbmcs_ACTCGCACCGCTAA-1	valid_frozen_10x_pbmcs_GCTTGAGAGGAGGT-1	0.9963172809863783
1270	frozen_10x_pbmcs	frozen_10x_pbmcs	NK	NK	valid_frozen_10x_pbmcs_CACTGAGACAGCTA-1	valid_frozen_10x_pbmcs_GCTTGAGAGGAGGT-1	0.9953901994543572
1271	frozen_10x_pbmcs	frozen_10x_pbmcs	NK	NK	valid_frozen_10x_pbmcs_CGTTATACTCACGA-1	valid_frozen_10x_pbmcs_GCTTGAGAGGAGGT-1	0.9971710413916692
1272	frozen_10x_pbmcs	frozen_10x_pbmcs	NK	NK	valid_frozen_10x_pbmcs_GCTTGAGAGGAGGT-1	valid_frozen_10x_pbmcs_TCCTAAACCGATAC-1	0.9961893087552917
1273	fresh_10x_pbmcs	frozen_10x_pbmcs	NK	NK	valid_fresh_10x_pbmcs_CATCCCGAAAGTAG-1	valid_frozen_10x_pbmcs_GCTTGAGAGGAGGT-1	0.9965082946875163
1274	fresh_10x_pbmcs	frozen_10x_pbmcs	NK	NK	valid_fresh_10x_pbmcs_CGTTAACTCTCATT-6	valid_frozen_10x_pbmcs_GCTTGAGAGGAGGT-1	0.9966290129858556
1275	frozen_10x_pbmcs	frozen_10x_pbmcs	NK	NK	valid_frozen_10x_pbmcs_GCTTGAGAGGAGGT-1	valid_frozen_10x_pbmcs_TATCAAGACCTTCG-1	0.9965789065215906
1276	fresh_10x_pbmcs	frozen_10x_pbmcs	NK	NK	valid_fresh_10x_pbmcs_TAACACCTCCTGTC-5	valid_frozen_10x_pbmcs_GCTTGAGAGGAGGT-1	0.9969297513235851
1277	fresh_10x_pbmcs	frozen_10x_pbmcs	NK	NK	valid_fresh_10x_pbmcs_GTTTAAGATCCCGT-3	valid_frozen_10x_pbmcs_GCTTGAGAGGAGGT-1	0.9956890759701017
1278	fresh_10x_pbmcs	frozen_10x_pbmcs	NK	NK	valid_fresh_10x_pbmcs_CTGGCACTCATACG-2	valid_frozen_10x_pbmcs_GCTTGAGAGGAGGT-1	0.9962528009988222
1279	frozen_10x_pbmcs	frozen_10x_pbmcs	NK	NK	valid_frozen_10x_pbmcs_ATCGACGATGTTCT-1	valid_frozen_10x_pbmcs_GCTTGAGAGGAGGT-1	0.9963411846115515
1280	frozen_10x_pbmcs	frozen_10x_pbmcs	NK	NK	valid_frozen_10x_pbmcs_AACAGCACTAGTCG-1	valid_frozen_10x_pbmcs_GCTTGAGAGGAGGT-1	0.9963969789338665
1281	fresh_10x_pbmcs	frozen_10x_pbmcs	NK	NK	valid_fresh_10x_pbmcs_GTAGACTGCTATTC-1	valid_frozen_10x_pbmcs_GCTTGAGAGGAGGT-1	0.9952589657051532
1282	fresh_10x_pbmcs	frozen_10x_pbmcs	NK	NK	valid_fresh_10x_pbmcs_GGAGCAGATTGGCA-5	valid_frozen_10x_pbmcs_GCTTGAGAGGAGGT-1	0.9972894122362428
1283	frozen_10x_pbmcs	frozen_10x_pbmcs	NK	NK	valid_frozen_10x_pbmcs_CTGGAAACGACAGG-1	valid_frozen_10x_pbmcs_GCTTGAGAGGAGGT-1	0.9968063990967266
1284	fresh_10x_pbmcs	frozen_10x_pbmcs	NK	NK	valid_fresh_10x_pbmcs_TTCCATGATGCGTA-5	valid_frozen_10x_pbmcs_GCTTGAGAGGAGGT-1	0.9965271421807249
1285	fresh_10x_pbmcs	frozen_10x_pbmcs	NK	NK	valid_fresh_10x_pbmcs_TGCGAAACTGCTGA-5	valid_frozen_10x_pbmcs_GCTTGAGAGGAGGT-1	0.9962343895109375
1286	fresh_10x_pbmcs	frozen_10x_pbmcs	NK	NK	valid_fresh_10x_pbmcs_GAATGCACCGTAAC-1	valid_frozen_10x_pbmcs_GCTTGAGAGGAGGT-1	0.9968298107839199
1287	frozen_10x_pbmcs	frozen_10x_pbmcs	NK	NK	valid_frozen_10x_pbmcs_ATGAGAGACCGATA-1	valid_frozen_10x_pbmcs_GCTTGAGAGGAGGT-1	0.993611627700762
1288	fresh_10x_pbmcs	frozen_10x_pbmcs	NK	NK	valid_fresh_10x_pbmcs_CCACCATGCGCCTT-4	valid_frozen_10x_pbmcs_GCTTGAGAGGAGGT-1	0.9951096817682159
1289	frozen_10x_pbmcs	frozen_10x_pbmcs	NK	NK	valid_frozen_10x_pbmcs_ATCATCTGACGTGT-1	valid_frozen_10x_pbmcs_GCTTGAGAGGAGGT-1	0.9955813445161236
1290	fresh_10x_pbmcs	frozen_10x_pbmcs	NK	NK	valid_fresh_10x_pbmcs_TAATGAACTGCAGT-7	valid_frozen_10x_pbmcs_GCTTGAGAGGAGGT-1	0.9972217054543829
1291	fresh_10x_pbmcs	frozen_10x_pbmcs	Other	NK	valid_fresh_10x_pbmcs_TACACACTCCAACA-5	valid_frozen_10x_pbmcs_GCTTGAGAGGAGGT-1	0.995272786585265
1292	fresh_10x_pbmcs	frozen_10x_pbmcs	NK	NK	valid_fresh_10x_pbmcs_CATTGTTGGCGTTA-2	valid_frozen_10x_pbmcs_GCTTGAGAGGAGGT-1	0.9948949618164964
1293	fresh_10x_pbmcs	frozen_10x_pbmcs	NK	NK	valid_fresh_10x_pbmcs_CCTTAATGTCTCCG-6	valid_frozen_10x_pbmcs_GCTTGAGAGGAGGT-1	0.9963401917917631
1294	fresh_10x_pbmcs	frozen_10x_pbmcs	NK	NK	valid_fresh_10x_pbmcs_AAATCTGAGTATGC-3	valid_frozen_10x_pbmcs_GCTTGAGAGGAGGT-1	0.9963915378510314
1295	fresh_10x_pbmcs	frozen_10x_pbmcs	NK	NK	valid_fresh_10x_pbmcs_TGGACTGACATTCT-6	valid_frozen_10x_pbmcs_GCTTGAGAGGAGGT-1	0.9957518001527134
1296	frozen_10x_pbmcs	frozen_10x_pbmcs	NK	NK	valid_frozen_10x_pbmcs_CAGGTATGGTTTGG-1	valid_frozen_10x_pbmcs_GCTTGAGAGGAGGT-1	0.9958011259571892
1297	fresh_10x_pbmcs	frozen_10x_pbmcs	NK	NK	valid_fresh_10x_pbmcs_TGGAAGCTATGGTC-4	valid_frozen_10x_pbmcs_GCTTGAGAGGAGGT-1	0.9944026073085661
1298	frozen_10x_pbmcs	frozen_10x_pbmcs	NK	NK	valid_frozen_10x_pbmcs_GAAGTCACCCAAGT-1	valid_frozen_10x_pbmcs_GCTTGAGAGGAGGT-1	0.9966067307616812
1299	fresh_10x_pbmcs	frozen_10x_pbmcs	NK	NK	valid_fresh_10x_pbmcs_TTGAGGACCATGGT-5	valid_frozen_10x_pbmcs_GCTTGAGAGGAGGT-1	0.9959573864745177
1300	fresh_10x_pbmcs	frozen_10x_pbmcs	NK	NK	valid_fresh_10x_pbmcs_TTCAACACTCCCAC-5	valid_frozen_10x_pbmcs_GCTTGAGAGGAGGT-1	0.9959032059546098
1301	frozen_10x_pbmcs	frozen_10x_pbmcs	NK	NK	valid_frozen_10x_pbmcs_GATGCCCTTGTAGC-1	valid_frozen_10x_pbmcs_GCTTGAGAGGAGGT-1	0.9973238123828656
1302	fresh_10x_pbmcs	frozen_10x_pbmcs	NK	NK	valid_fresh_10x_pbmcs_CAACCGCTCTTAGG-6	valid_frozen_10x_pbmcs_GCTTGAGAGGAGGT-1	0.9959858427435987
1303	fresh_10x_pbmcs	frozen_10x_pbmcs	NK	NK	valid_fresh_10x_pbmcs_ACTATCACAGCTCA-4	valid_frozen_10x_pbmcs_GCTTGAGAGGAGGT-1	0.9960919426172241
1304	fresh_10x_pbmcs	frozen_10x_pbmcs	NK	NK	valid_fresh_10x_pbmcs_TAAAGACTTTGAGC-2	valid_frozen_10x_pbmcs_GCTTGAGAGGAGGT-1	0.9962315223341583
1305	fresh_10x_pbmcs	frozen_10x_pbmcs	NK	NK	valid_fresh_10x_pbmcs_AAGCACTGTGGGAG-8	valid_frozen_10x_pbmcs_GCTTGAGAGGAGGT-1	0.9956674662989102
1306	fresh_10x_pbmcs	frozen_10x_pbmcs	NK	NK	valid_fresh_10x_pbmcs_CAAAGCACGCGTAT-2	valid_frozen_10x_pbmcs_GCTTGAGAGGAGGT-1	0.995740303817881
1307	fresh_10x_pbmcs	frozen_10x_pbmcs	NK	NK	valid_fresh_10x_pbmcs_TCAGACGACGCATA-6	valid_frozen_10x_pbmcs_GCTTGAGAGGAGGT-1	0.996347841218428
1308	fresh_10x_pbmcs	frozen_10x_pbmcs	NK	NK	valid_fresh_10x_pbmcs_ATCTTGACCTGGAT-8	valid_frozen_10x_pbmcs_GCTTGAGAGGAGGT-1	0.9959785464297687
1309	fresh_10x_pbmcs	frozen_10x_pbmcs	NK	NK	valid_fresh_10x_pbmcs_ACTTCTGAGTGCAT-4	valid_frozen_10x_pbmcs_GCTTGAGAGGAGGT-1	0.9952388473026333
1310	fresh_10x_pbmcs	frozen_10x_pbmcs	NK	NK	valid_fresh_10x_pbmcs_AGTAAGGAGCGTAT-6	valid_frozen_10x_pbmcs_GCTTGAGAGGAGGT-1	0.9958516660206265
1311	frozen_10x_pbmcs	frozen_10x_pbmcs	NK	NK	valid_frozen_10x_pbmcs_CACATGGACTTATC-1	valid_frozen_10x_pbmcs_GCTTGAGAGGAGGT-1	0.9946304404106994
1312	fresh_10x_pbmcs	frozen_10x_pbmcs	NK	NK	valid_fresh_10x_pbmcs_AGTCGCCTAGCACT-2	valid_frozen_10x_pbmcs_GCTTGAGAGGAGGT-1	0.9957540002396669
1313	fresh_10x_pbmcs	frozen_10x_pbmcs	NK	NK	valid_fresh_10x_pbmcs_GGGCACACGCTTCC-6	valid_frozen_10x_pbmcs_GCTTGAGAGGAGGT-1	0.9963812275106012
1314	fresh_10x_pbmcs	frozen_10x_pbmcs	NK	NK	valid_fresh_10x_pbmcs_AAGCACTGCTTAGG-3	valid_frozen_10x_pbmcs_GCTTGAGAGGAGGT-1	0.9964159070976106
1315	fresh_10x_pbmcs	frozen_10x_pbmcs	NK	NK	valid_fresh_10x_pbmcs_GAGGGCCTGTCAAC-4	valid_frozen_10x_pbmcs_GCTTGAGAGGAGGT-1	0.9962977905393291
1316	fresh_10x_pbmcs	frozen_10x_pbmcs	Other	NK	valid_fresh_10x_pbmcs_TTTCAGTGCGGGAA-8	valid_frozen_10x_pbmcs_GCTTGAGAGGAGGT-1	0.9948759835731004
1317	fresh_10x_pbmcs	frozen_10x_pbmcs	NK	NK	valid_fresh_10x_pbmcs_TCAGGATGAATGCC-6	valid_frozen_10x_pbmcs_GCTTGAGAGGAGGT-1	0.9971277658121898
1318	fresh_10x_pbmcs	frozen_10x_pbmcs	NK	NK	valid_fresh_10x_pbmcs_ACGCAATGTAGACC-1	valid_frozen_10x_pbmcs_GCTTGAGAGGAGGT-1	0.9963696651800353
1319	fresh_10x_pbmcs	frozen_10x_pbmcs	NK	NK	valid_fresh_10x_pbmcs_CCGTAAGAGCCATA-7	valid_frozen_10x_pbmcs_GCTTGAGAGGAGGT-1	0.9958745591727748
1320	fresh_10x_pbmcs	frozen_10x_pbmcs	NK	NK	valid_fresh_10x_pbmcs_GGAGGCCTACTTTC-6	valid_frozen_10x_pbmcs_GCTTGAGAGGAGGT-1	0.9948641111803845
1321	fresh_10x_pbmcs	frozen_10x_pbmcs	NK	NK	valid_fresh_10x_pbmcs_TGACGAACATTCTC-8	valid_frozen_10x_pbmcs_GCTTGAGAGGAGGT-1	0.9939167392336352
1322	fresh_10x_pbmcs	frozen_10x_pbmcs	NK	NK	valid_fresh_10x_pbmcs_TCGGCACTTGACTG-7	valid_frozen_10x_pbmcs_GCTTGAGAGGAGGT-1	0.9954158905383091
1323	fresh_10x_pbmcs	frozen_10x_pbmcs	NK	NK	valid_fresh_10x_pbmcs_ACCGTGCTGTTGTG-7	valid_frozen_10x_pbmcs_GCTTGAGAGGAGGT-1	0.993702573549768
1324	fresh_10x_pbmcs	frozen_10x_pbmcs	NK	NK	valid_fresh_10x_pbmcs_GTGTCAGAGGAAGC-6	valid_frozen_10x_pbmcs_GCTTGAGAGGAGGT-1	0.9956185698998243
1325	fresh_10x_pbmcs	frozen_10x_pbmcs	NK	NK	valid_fresh_10x_pbmcs_TTCAGACTTCCTAT-3	valid_frozen_10x_pbmcs_GCTTGAGAGGAGGT-1	0.9955343111784645
1326	fresh_10x_pbmcs	frozen_10x_pbmcs	NK	NK	valid_fresh_10x_pbmcs_CATCGCTGGTGCTA-1	valid_frozen_10x_pbmcs_GCTTGAGAGGAGGT-1	0.9954086190356282
1327	fresh_10x_pbmcs	frozen_10x_pbmcs	NK	NK	valid_fresh_10x_pbmcs_TCACCGTGAGATGA-7	valid_frozen_10x_pbmcs_GCTTGAGAGGAGGT-1	0.9953956027745074
1328	fresh_10x_pbmcs	frozen_10x_pbmcs	Other	NK	valid_fresh_10x_pbmcs_CTGAAGTGCTTGTT-4	valid_frozen_10x_pbmcs_GCTTGAGAGGAGGT-1	0.9945977591912498
1329	fresh_10x_pbmcs	frozen_10x_pbmcs	Other	NK	valid_fresh_10x_pbmcs_TACTCTGAGGGAGT-4	valid_frozen_10x_pbmcs_GCTTGAGAGGAGGT-1	0.9941306726341593
1330	fresh_10x_pbmcs	frozen_10x_pbmcs	NK	NK	valid_fresh_10x_pbmcs_AAGCGTACAGTCTG-5	valid_frozen_10x_pbmcs_GCTTGAGAGGAGGT-1	0.9942817256355514
1331	fresh_10x_pbmcs	frozen_10x_pbmcs	NK	NK	valid_fresh_10x_pbmcs_AGGACTTGGACACT-1	valid_frozen_10x_pbmcs_GCTTGAGAGGAGGT-1	0.9965433880661372
1332	fresh_10x_pbmcs	frozen_10x_pbmcs	NK	NK	valid_fresh_10x_pbmcs_TAGGCAACTTCGCC-1	valid_frozen_10x_pbmcs_GCTTGAGAGGAGGT-1	0.9963070631846266
1333	fresh_10x_pbmcs	frozen_10x_pbmcs	NK	NK	valid_fresh_10x_pbmcs_TCGAATCTGCTACA-5	valid_frozen_10x_pbmcs_GCTTGAGAGGAGGT-1	0.9959830572508052
1334	fresh_10x_pbmcs	frozen_10x_pbmcs	NK	NK	valid_fresh_10x_pbmcs_CATTCCCTCGTACA-3	valid_frozen_10x_pbmcs_GCTTGAGAGGAGGT-1	0.9957332855698601
1335	frozen_10x_pbmcs	frozen_10x_pbmcs	NK	NK	valid_frozen_10x_pbmcs_ACTGCCTGTCAAGC-1	valid_frozen_10x_pbmcs_GCTTGAGAGGAGGT-1	0.9957887094039061
1336	fresh_10x_pbmcs	frozen_10x_pbmcs	NK	NK	valid_fresh_10x_pbmcs_AGGACTTGTCGTAG-7	valid_frozen_10x_pbmcs_GCTTGAGAGGAGGT-1	0.9942517135306791
1337	frozen_10x_pbmcs	frozen_10x_pbmcs	NK	NK	valid_frozen_10x_pbmcs_CATCCCGAAGTCTG-1	valid_frozen_10x_pbmcs_GCTTGAGAGGAGGT-1	0.9953859511356515
1338	fresh_10x_pbmcs	frozen_10x_pbmcs	NK	NK	valid_fresh_10x_pbmcs_AGGGACGATGCTCC-8	valid_frozen_10x_pbmcs_GCTTGAGAGGAGGT-1	0.994378536839284
1339	fresh_10x_pbmcs	frozen_10x_pbmcs	NK	NK	valid_fresh_10x_pbmcs_TTGAACCTCCTGAA-6	valid_frozen_10x_pbmcs_GCTTGAGAGGAGGT-1	0.9942148669610756
1340	fresh_10x_pbmcs	frozen_10x_pbmcs	Other	NK	valid_fresh_10x_pbmcs_CCAGCTACTCGCTC-6	valid_frozen_10x_pbmcs_GCTTGAGAGGAGGT-1	0.9943767113591161
1341	frozen_10x_pbmcs	frozen_10x_pbmcs	NK	NK	valid_frozen_10x_pbmcs_GCTTGAGAGGAGGT-1	valid_frozen_10x_pbmcs_GTGTATCTGTTGTG-1	0.9959113510556266
1342	frozen_10x_pbmcs	frozen_10x_pbmcs	NK	NK	valid_frozen_10x_pbmcs_GCTTGAGAGGAGGT-1	valid_frozen_10x_pbmcs_TGAGGTACTCTATC-1	0.9954405096699953
1343	fresh_10x_pbmcs	frozen_10x_pbmcs	NK	NK	valid_fresh_10x_pbmcs_TCCCGAACCTTCGC-5	valid_frozen_10x_pbmcs_GCTTGAGAGGAGGT-1	0.9954548267863107
1344	fresh_10x_pbmcs	frozen_10x_pbmcs	NK	NK	valid_fresh_10x_pbmcs_ATACGGACGAACTC-1	valid_frozen_10x_pbmcs_GCTTGAGAGGAGGT-1	0.9940587530076654
1345	fresh_10x_pbmcs	frozen_10x_pbmcs	NK	NK	valid_fresh_10x_pbmcs_ACCCGTACGTTTGG-2	valid_frozen_10x_pbmcs_GCTTGAGAGGAGGT-1	0.9953970415280508
1346	fresh_10x_pbmcs	frozen_10x_pbmcs	NK	NK	valid_fresh_10x_pbmcs_CGCTACACTAGTCG-1	valid_frozen_10x_pbmcs_GCTTGAGAGGAGGT-1	0.9942619542028347
1347	fresh_10x_pbmcs	frozen_10x_pbmcs	NK	NK	valid_fresh_10x_pbmcs_ACCCTCGATGCCTC-4	valid_frozen_10x_pbmcs_GCTTGAGAGGAGGT-1	0.9939152155448577
1348	fresh_10x_pbmcs	frozen_10x_pbmcs	NK	NK	valid_fresh_10x_pbmcs_GATGCCCTTTTACC-4	valid_frozen_10x_pbmcs_GCTTGAGAGGAGGT-1	0.993847384922544
1349	fresh_10x_pbmcs	frozen_10x_pbmcs	NK	NK	valid_fresh_10x_pbmcs_AGCCGGTGAGTACC-5	valid_frozen_10x_pbmcs_GCTTGAGAGGAGGT-1	0.9960293447451166
1350	fresh_10x_pbmcs	frozen_10x_pbmcs	NK	NK	valid_fresh_10x_pbmcs_ATACTCTGAGACTC-4	valid_frozen_10x_pbmcs_GCTTGAGAGGAGGT-1	0.9946630087140723
1351	fresh_10x_pbmcs	frozen_10x_pbmcs	Other	NK	valid_fresh_10x_pbmcs_AGTTATGAGACGGA-7	valid_frozen_10x_pbmcs_GCTTGAGAGGAGGT-1	0.9933956510588147
1352	fresh_10x_pbmcs	frozen_10x_pbmcs	NK	NK	valid_fresh_10x_pbmcs_TGGCAATGCTCCCA-4	valid_frozen_10x_pbmcs_GCTTGAGAGGAGGT-1	0.9951396865470555
1353	fresh_10x_pbmcs	frozen_10x_pbmcs	NK	NK	valid_fresh_10x_pbmcs_TTCCTAGACTTATC-7	valid_frozen_10x_pbmcs_GCTTGAGAGGAGGT-1	0.9940847384340127
1354	fresh_10x_pbmcs	frozen_10x_pbmcs	Other	NK	valid_fresh_10x_pbmcs_TATCCTGATGTCAG-2	valid_frozen_10x_pbmcs_GCTTGAGAGGAGGT-1	0.9939875974768999
1355	fresh_10x_pbmcs	frozen_10x_pbmcs	NK	NK	valid_fresh_10x_pbmcs_AACGTGTGGTGTCA-3	valid_frozen_10x_pbmcs_GCTTGAGAGGAGGT-1	0.9940094687668796
1356	fresh_10x_pbmcs	frozen_10x_pbmcs	NK	NK	valid_fresh_10x_pbmcs_CACATACTGCTAAC-8	valid_frozen_10x_pbmcs_GCTTGAGAGGAGGT-1	0.9946686534062446
1357	frozen_10x_pbmcs	frozen_10x_pbmcs	NK	NK	valid_frozen_10x_pbmcs_GCTTGAGAGGAGGT-1	valid_frozen_10x_pbmcs_TGGCACCTTACGCA-1	0.9958696334321738
1358	fresh_10x_pbmcs	frozen_10x_pbmcs	NK	NK	valid_fresh_10x_pbmcs_CATCATACCTTGTT-4	valid_frozen_10x_pbmcs_GCTTGAGAGGAGGT-1	0.9952845666664036
1359	fresh_10x_pbmcs	frozen_10x_pbmcs	Other	NK	valid_fresh_10x_pbmcs_AAAGGCCTGTTAGC-6	valid_frozen_10x_pbmcs_GCTTGAGAGGAGGT-1	0.993571086114828
1360	fresh_10x_pbmcs	frozen_10x_pbmcs	NK	NK	valid_fresh_10x_pbmcs_ATCCAGGATGAAGA-1	valid_frozen_10x_pbmcs_GCTTGAGAGGAGGT-1	0.9954937394081584
1361	fresh_10x_pbmcs	frozen_10x_pbmcs	NK	NK	valid_fresh_10x_pbmcs_TATAGCCTTGGTGT-6	valid_frozen_10x_pbmcs_GCTTGAGAGGAGGT-1	0.9952159495585226
1362	fresh_10x_pbmcs	frozen_10x_pbmcs	NK	NK	valid_fresh_10x_pbmcs_CGCACTACTCTTTG-1	valid_frozen_10x_pbmcs_GCTTGAGAGGAGGT-1	0.995159460108235
1363	fresh_10x_pbmcs	frozen_10x_pbmcs	NK	NK	valid_fresh_10x_pbmcs_GCTCAAGAGGATTC-2	valid_frozen_10x_pbmcs_GCTTGAGAGGAGGT-1	0.995212510138063
1364	fresh_10x_pbmcs	frozen_10x_pbmcs	NK	NK	valid_fresh_10x_pbmcs_GAGTACTGTGACTG-5	valid_frozen_10x_pbmcs_GCTTGAGAGGAGGT-1	0.9958652436739102
1365	fresh_10x_pbmcs	frozen_10x_pbmcs	NK	NK	valid_fresh_10x_pbmcs_CTAGAGACGGAACG-5	valid_frozen_10x_pbmcs_GCTTGAGAGGAGGT-1	0.9951159193167959
1366	fresh_10x_pbmcs	frozen_10x_pbmcs	NK	NK	valid_fresh_10x_pbmcs_AGGTTCGACAGCTA-5	valid_frozen_10x_pbmcs_GCTTGAGAGGAGGT-1	0.9947909162443478
1367	fresh_10x_pbmcs	frozen_10x_pbmcs	NK	NK	valid_fresh_10x_pbmcs_GACGCTCTCAGATC-7	valid_frozen_10x_pbmcs_GCTTGAGAGGAGGT-1	0.9947815553555696
1368	fresh_10x_pbmcs	frozen_10x_pbmcs	NK	NK	valid_fresh_10x_pbmcs_AAGCCTGATCTACT-4	valid_frozen_10x_pbmcs_GCTTGAGAGGAGGT-1	0.993719154519531
1369	fresh_10x_pbmcs	frozen_10x_pbmcs	NK	NK	valid_fresh_10x_pbmcs_TCATTCGATTTCGT-4	valid_frozen_10x_pbmcs_GCTTGAGAGGAGGT-1	0.9932517756032638
1370	frozen_10x_pbmcs	frozen_10x_pbmcs	NK	NK	valid_frozen_10x_pbmcs_ACGTAGACGTAAAG-1	valid_frozen_10x_pbmcs_GCTTGAGAGGAGGT-1	0.9944061541302057
1371	fresh_10x_pbmcs	frozen_10x_pbmcs	Other	NK	valid_fresh_10x_pbmcs_TACACACTGAGCAG-4	valid_frozen_10x_pbmcs_GCTTGAGAGGAGGT-1	0.9917752979048964
1372	frozen_10x_pbmcs	frozen_10x_pbmcs	NK	NK	valid_frozen_10x_pbmcs_GATTCGGAACTTTC-1	valid_frozen_10x_pbmcs_GCTTGAGAGGAGGT-1	0.9946400404166504
1373	frozen_10x_pbmcs	frozen_10x_pbmcs	NK	NK	valid_frozen_10x_pbmcs_GCTTGAGAGGAGGT-1	valid_frozen_10x_pbmcs_TTCAACACTGTCGA-1	0.9953829283923665
1374	fresh_10x_pbmcs	frozen_10x_pbmcs	NK	NK	valid_fresh_10x_pbmcs_CATTGTTGTATGGC-1	valid_frozen_10x_pbmcs_GCTTGAGAGGAGGT-1	0.9953305645681818
1375	frozen_10x_pbmcs	frozen_10x_pbmcs	NK	NK	valid_frozen_10x_pbmcs_CATACTACTGGTAC-1	valid_frozen_10x_pbmcs_GCTTGAGAGGAGGT-1	0.9944278266754367
1376	fresh_10x_pbmcs	frozen_10x_pbmcs	NK	NK	valid_fresh_10x_pbmcs_TGGAACACATCGTG-7	valid_frozen_10x_pbmcs_GCTTGAGAGGAGGT-1	0.9929757007960779
1377	fresh_10x_pbmcs	frozen_10x_pbmcs	NK	NK	valid_fresh_10x_pbmcs_ACAATTGACAGCTA-6	valid_frozen_10x_pbmcs_GCTTGAGAGGAGGT-1	0.9931976400905411
1378	fresh_10x_pbmcs	frozen_10x_pbmcs	Other	NK	valid_fresh_10x_pbmcs_GTACCCTGCCATAG-5	valid_frozen_10x_pbmcs_GCTTGAGAGGAGGT-1	0.9899299133691144
1379	fresh_10x_pbmcs	frozen_10x_pbmcs	NK	NK	valid_fresh_10x_pbmcs_GGTTTACTACCAGT-5	valid_frozen_10x_pbmcs_GCTTGAGAGGAGGT-1	0.9926931193206295
1380	fresh_10x_pbmcs	frozen_10x_pbmcs	NK	NK	valid_fresh_10x_pbmcs_GCTAGATGCACAAC-2	valid_frozen_10x_pbmcs_GCTTGAGAGGAGGT-1	0.9930950586082304
1381	fresh_10x_pbmcs	frozen_10x_pbmcs	NK	NK	valid_fresh_10x_pbmcs_CTAGAGACTCGTTT-3	valid_frozen_10x_pbmcs_GCTTGAGAGGAGGT-1	0.9938843147229514
1382	fresh_10x_pbmcs	frozen_10x_pbmcs	NK	NK	valid_fresh_10x_pbmcs_GGATTGTGCCTGAA-2	valid_frozen_10x_pbmcs_GCTTGAGAGGAGGT-1	0.9948458138464797
1383	fresh_10x_pbmcs	frozen_10x_pbmcs	NK	NK	valid_fresh_10x_pbmcs_ACTATCACACCAGT-5	valid_frozen_10x_pbmcs_GCTTGAGAGGAGGT-1	0.993650924405672
1384	fresh_10x_pbmcs	frozen_10x_pbmcs	NK	NK	valid_fresh_10x_pbmcs_TAATCGCTTCTGGA-6	valid_frozen_10x_pbmcs_GCTTGAGAGGAGGT-1	0.9950921979771807
1385	fresh_10x_pbmcs	frozen_10x_pbmcs	Other	NK	valid_fresh_10x_pbmcs_CACAATCTCTAGAC-1	valid_frozen_10x_pbmcs_GCTTGAGAGGAGGT-1	0.9923922413569004
1386	fresh_10x_pbmcs	frozen_10x_pbmcs	NK	NK	valid_fresh_10x_pbmcs_TAAACAACTGAACC-7	valid_frozen_10x_pbmcs_GCTTGAGAGGAGGT-1	0.9931494476568387
1387	fresh_10x_pbmcs	frozen_10x_pbmcs	Other	NK	valid_fresh_10x_pbmcs_TTCCATGAAGGTCT-7	valid_frozen_10x_pbmcs_GCTTGAGAGGAGGT-1	0.9915616930178421
1388	fresh_10x_pbmcs	frozen_10x_pbmcs	NK	NK	valid_fresh_10x_pbmcs_GACTGTGATGCGTA-7	valid_frozen_10x_pbmcs_GCTTGAGAGGAGGT-1	0.9924128205161796
1389	fresh_10x_pbmcs	frozen_10x_pbmcs	NK	NK	valid_fresh_10x_pbmcs_CTGAATCTTTCGGA-6	valid_frozen_10x_pbmcs_GCTTGAGAGGAGGT-1	0.9925329480210209
1390	fresh_10x_pbmcs	frozen_10x_pbmcs	NK	NK	valid_fresh_10x_pbmcs_ATACCACTGCGATT-5	valid_frozen_10x_pbmcs_GCTTGAGAGGAGGT-1	0.9907648889272825
1391	frozen_10x_pbmcs	frozen_10x_pbmcs	NK	NK	valid_frozen_10x_pbmcs_CACTAGGACATCAG-1	valid_frozen_10x_pbmcs_GCTTGAGAGGAGGT-1	0.9925330009684018
1392	fresh_10x_pbmcs	frozen_10x_pbmcs	NK	NK	valid_fresh_10x_pbmcs_ATCTACACCACTTT-7	valid_frozen_10x_pbmcs_GCTTGAGAGGAGGT-1	0.9907978859682142
1393	frozen_10x_pbmcs	frozen_10x_pbmcs	NK	NK	valid_frozen_10x_pbmcs_AGTCAGACGTGAGG-1	valid_frozen_10x_pbmcs_GCTTGAGAGGAGGT-1	0.9903493924261674
1394	frozen_10x_pbmcs	frozen_10x_pbmcs	NK	Other	valid_frozen_10x_pbmcs_GCTTGAGAGGAGGT-1	valid_frozen_10x_pbmcs_TACACACTGCAGAG-1	0.9911673940726833
1395	fresh_10x_pbmcs	frozen_10x_pbmcs	NK	NK	valid_fresh_10x_pbmcs_CGTACAGACAGAGG-1	valid_frozen_10x_pbmcs_GCTTGAGAGGAGGT-1	0.988867013935373
1396	fresh_10x_pbmcs	frozen_10x_pbmcs	Other	NK	valid_fresh_10x_pbmcs_GGCGACTGGTACCA-3	valid_frozen_10x_pbmcs_GCTTGAGAGGAGGT-1	0.9884866266386104
1397	frozen_10x_pbmcs	frozen_10x_pbmcs	NK	NK	valid_frozen_10x_pbmcs_GCTTGAGAGGAGGT-1	valid_frozen_10x_pbmcs_TAAGCTCTTTCTTG-1	0.9891035782151029
1398	frozen_10x_pbmcs	frozen_10x_pbmcs	NK	NK	valid_frozen_10x_pbmcs_AGTCGCCTCGGTAT-1	valid_frozen_10x_pbmcs_GCTTGAGAGGAGGT-1	0.9853719232283545
1399	frozen_10x_pbmcs	frozen_10x_pbmcs	NK	NK	valid_frozen_10x_pbmcs_GCTTGAGAGGAGGT-1	valid_frozen_10x_pbmcs_GTTGGATGCTTCTA-1	0.9877865498894336
1400	fresh_10x_pbmcs	frozen_10x_pbmcs	Other	NK	valid_fresh_10x_pbmcs_ACCTATTGCCTGAA-1	valid_frozen_10x_pbmcs_GCTTGAGAGGAGGT-1	0.9859817850501308
1401	fresh_10x_pbmcs	frozen_10x_pbmcs	NK	NK	valid_fresh_10x_pbmcs_GCACGGTGCAGAGG-1	valid_frozen_10x_pbmcs_GCTTGAGAGGAGGT-1	0.9867316307892967
1402	fresh_10x_pbmcs	frozen_10x_pbmcs	NK	NK	valid_fresh_10x_pbmcs_GTGTAGTGTAAAGG-3	valid_frozen_10x_pbmcs_GCTTGAGAGGAGGT-1	0.9840794747902301
1403	frozen_10x_pbmcs	frozen_10x_pbmcs	Other	NK	valid_frozen_10x_pbmcs_AACCCAGAGAACCT-1	valid_frozen_10x_pbmcs_GCTTGAGAGGAGGT-1	0.9855951124424333
1404	fresh_10x_pbmcs	frozen_10x_pbmcs	Other	NK	valid_fresh_10x_pbmcs_GTAGACTGCTCAAG-2	valid_frozen_10x_pbmcs_GCTTGAGAGGAGGT-1	0.9860977544922787
1405	fresh_10x_pbmcs	frozen_10x_pbmcs	Other	NK	valid_fresh_10x_pbmcs_GAATGGCTAAACGA-2	valid_frozen_10x_pbmcs_GCTTGAGAGGAGGT-1	0.9852863930083267
1406	fresh_10x_pbmcs	frozen_10x_pbmcs	Other	NK	valid_fresh_10x_pbmcs_ACCGAAACTACGAC-8	valid_frozen_10x_pbmcs_GCTTGAGAGGAGGT-1	0.9859812280922333
1407	fresh_10x_pbmcs	frozen_10x_pbmcs	Other	NK	valid_fresh_10x_pbmcs_GCCACTACTGTGCA-7	valid_frozen_10x_pbmcs_GCTTGAGAGGAGGT-1	0.983706259226112
1408	frozen_10x_pbmcs	frozen_10x_pbmcs	Other	NK	valid_frozen_10x_pbmcs_GCCCATACTCGCAA-1	valid_frozen_10x_pbmcs_GCTTGAGAGGAGGT-1	0.9852547427959628
1409	fresh_10x_pbmcs	frozen_10x_pbmcs	NK	NK	valid_fresh_10x_pbmcs_TGCGAAACTGACAC-1	valid_frozen_10x_pbmcs_GCTTGAGAGGAGGT-1	0.9845356687489569
1410	fresh_10x_pbmcs	frozen_10x_pbmcs	Other	NK	valid_fresh_10x_pbmcs_CAAGCTGACTTATC-3	valid_frozen_10x_pbmcs_GCTTGAGAGGAGGT-1	0.9833555971725094
1411	fresh_10x_pbmcs	frozen_10x_pbmcs	Other	NK	valid_fresh_10x_pbmcs_TTACACACTCTCCG-4	valid_frozen_10x_pbmcs_GCTTGAGAGGAGGT-1	0.9824586403324915
1412	fresh_10x_pbmcs	frozen_10x_pbmcs	Other	NK	valid_fresh_10x_pbmcs_TATCTCGACCTAAG-2	valid_frozen_10x_pbmcs_GCTTGAGAGGAGGT-1	0.9834689035048784
1413	frozen_10x_pbmcs	frozen_10x_pbmcs	Other	NK	valid_frozen_10x_pbmcs_CACTATACCATTCT-1	valid_frozen_10x_pbmcs_GCTTGAGAGGAGGT-1	0.9830672968605861
1414	frozen_10x_pbmcs	frozen_10x_pbmcs	NK	Other	valid_frozen_10x_pbmcs_GCTTGAGAGGAGGT-1	valid_frozen_10x_pbmcs_GTAGTGACTTCTAC-1	0.9820862910270551
1415	frozen_10x_pbmcs	frozen_10x_pbmcs	Other	NK	valid_frozen_10x_pbmcs_CCAGTCTGTGTGAC-1	valid_frozen_10x_pbmcs_GCTTGAGAGGAGGT-1	0.9607571944120927
1416	fresh_10x_pbmcs	frozen_10x_pbmcs	Other	NK	valid_fresh_10x_pbmcs_TAAGCTCTGGGCAA-7	valid_frozen_10x_pbmcs_GCTTGAGAGGAGGT-1	0.9787052638436762
1417	frozen_10x_pbmcs	frozen_10x_pbmcs	Other	NK	valid_frozen_10x_pbmcs_CTAAGGACTTTCAC-1	valid_frozen_10x_pbmcs_GCTTGAGAGGAGGT-1	0.9783049699151354
1418	fresh_10x_pbmcs	frozen_10x_pbmcs	Other	NK	valid_fresh_10x_pbmcs_GGCAATACCTGTTT-7	valid_frozen_10x_pbmcs_GCTTGAGAGGAGGT-1	0.9787915713946448
1419	fresh_10x_pbmcs	frozen_10x_pbmcs	Other	NK	valid_fresh_10x_pbmcs_ACTTCAACATGTGC-1	valid_frozen_10x_pbmcs_GCTTGAGAGGAGGT-1	0.9780838334224464
1420	fresh_10x_pbmcs	frozen_10x_pbmcs	Other	NK	valid_fresh_10x_pbmcs_ACGAGGGACAGAGG-8	valid_frozen_10x_pbmcs_GCTTGAGAGGAGGT-1	0.9788787583721065
1421	fresh_10x_pbmcs	frozen_10x_pbmcs	Other	NK	valid_fresh_10x_pbmcs_TCTCAAACCCTAAG-8	valid_frozen_10x_pbmcs_GCTTGAGAGGAGGT-1	0.9780381600177013
1422	fresh_10x_pbmcs	frozen_10x_pbmcs	NK	NK	valid_fresh_10x_pbmcs_AAGCGACTACCACA-1	valid_frozen_10x_pbmcs_GCTTGAGAGGAGGT-1	0.972930667610662
1423	frozen_10x_pbmcs	frozen_10x_pbmcs	Other	NK	valid_frozen_10x_pbmcs_ACAATCCTCCAACA-1	valid_frozen_10x_pbmcs_GCTTGAGAGGAGGT-1	0.9759578353536739
1424	frozen_10x_pbmcs	frozen_10x_pbmcs	NK	Other	valid_frozen_10x_pbmcs_GCTTGAGAGGAGGT-1	valid_frozen_10x_pbmcs_GGACCGTGGTGTTG-1	0.967862352281703
1425	frozen_10x_pbmcs	frozen_10x_pbmcs	Other	NK	valid_frozen_10x_pbmcs_CTGCCAACTGGGAG-1	valid_frozen_10x_pbmcs_GCTTGAGAGGAGGT-1	0.9701896142910391
1426	fresh_10x_pbmcs	frozen_10x_pbmcs	Other	NK	valid_fresh_10x_pbmcs_TGTATGCTACGGGA-5	valid_frozen_10x_pbmcs_GCTTGAGAGGAGGT-1	0.9695123562890549
1427	fresh_10x_pbmcs	frozen_10x_pbmcs	Other	NK	valid_fresh_10x_pbmcs_CCTTTAGATGCTCC-6	valid_frozen_10x_pbmcs_GCTTGAGAGGAGGT-1	0.9710408919555787
1428	frozen_10x_pbmcs	frozen_10x_pbmcs	NK	Other	valid_frozen_10x_pbmcs_GCTTGAGAGGAGGT-1	valid_frozen_10x_pbmcs_TGTATCTGCTGGTA-1	0.9730928783417344
1429	frozen_10x_pbmcs	frozen_10x_pbmcs	Other	NK	valid_frozen_10x_pbmcs_GAGGGATGAAGGGC-1	valid_frozen_10x_pbmcs_GCTTGAGAGGAGGT-1	0.9728376677430057
1430	fresh_10x_pbmcs	frozen_10x_pbmcs	Other	NK	valid_fresh_10x_pbmcs_ATAGGCTGTGCCCT-4	valid_frozen_10x_pbmcs_GCTTGAGAGGAGGT-1	0.9629404715572519
1431	frozen_10x_pbmcs	frozen_10x_pbmcs	NK	Other	valid_frozen_10x_pbmcs_GCTTGAGAGGAGGT-1	valid_frozen_10x_pbmcs_TTACCATGTTGTGG-1	0.9725430904710608
1432	frozen_10x_pbmcs	frozen_10x_pbmcs	Other	NK	valid_frozen_10x_pbmcs_CCCAACTGGGAGCA-1	valid_frozen_10x_pbmcs_GCTTGAGAGGAGGT-1	0.9702439137821195
1433	frozen_10x_pbmcs	frozen_10x_pbmcs	Other	NK	valid_frozen_10x_pbmcs_CCCTGATGGCGAGA-1	valid_frozen_10x_pbmcs_GCTTGAGAGGAGGT-1	0.9686321766937974
1434	frozen_10x_pbmcs	frozen_10x_pbmcs	NK	Other	valid_frozen_10x_pbmcs_GCTTGAGAGGAGGT-1	valid_frozen_10x_pbmcs_TCGTGAGAAGCGGA-1	0.9567760482533291
1435	fresh_10x_pbmcs	frozen_10x_pbmcs	Other	NK	valid_fresh_10x_pbmcs_AGCGGGCTCACTGA-8	valid_frozen_10x_pbmcs_GCTTGAGAGGAGGT-1	0.9717363819518428
1436	fresh_10x_pbmcs	frozen_10x_pbmcs	Other	NK	valid_fresh_10x_pbmcs_CACTGAGAAGACTC-7	valid_frozen_10x_pbmcs_GCTTGAGAGGAGGT-1	0.9687678827142894
1437	fresh_10x_pbmcs	frozen_10x_pbmcs	Other	NK	valid_fresh_10x_pbmcs_CAGAAGCTGGAGGT-4	valid_frozen_10x_pbmcs_GCTTGAGAGGAGGT-1	0.9695206288511266
1438	frozen_10x_pbmcs	frozen_10x_pbmcs	Other	NK	valid_frozen_10x_pbmcs_CTACAACTGTCGTA-1	valid_frozen_10x_pbmcs_GCTTGAGAGGAGGT-1	0.968724046656758
1439	frozen_10x_pbmcs	frozen_10x_pbmcs	Other	NK	valid_frozen_10x_pbmcs_AACGGTACCCACAA-1	valid_frozen_10x_pbmcs_GCTTGAGAGGAGGT-1	0.9652728690353002
1440	frozen_10x_pbmcs	frozen_10x_pbmcs	Other	NK	valid_frozen_10x_pbmcs_GCAGTCCTGTTAGC-1	valid_frozen_10x_pbmcs_GCTTGAGAGGAGGT-1	0.967861074279489
1441	frozen_10x_pbmcs	frozen_10x_pbmcs	Other	NK	valid_frozen_10x_pbmcs_ACCATTTGTTCTCA-1	valid_frozen_10x_pbmcs_GCTTGAGAGGAGGT-1	0.9563052410703867
1442	fresh_10x_pbmcs	frozen_10x_pbmcs	Other	NK	valid_fresh_10x_pbmcs_CGCTCATGGTCGTA-5	valid_frozen_10x_pbmcs_GCTTGAGAGGAGGT-1	0.9693516776344854
1443	fresh_10x_pbmcs	frozen_10x_pbmcs	Other	NK	valid_fresh_10x_pbmcs_GAGGGCCTACCCAA-4	valid_frozen_10x_pbmcs_GCTTGAGAGGAGGT-1	0.9654583395595469
1444	fresh_10x_pbmcs	frozen_10x_pbmcs	Other	NK	valid_fresh_10x_pbmcs_TGGAGGGATCCTGC-4	valid_frozen_10x_pbmcs_GCTTGAGAGGAGGT-1	0.969004659213745
1445	fresh_10x_pbmcs	frozen_10x_pbmcs	Other	NK	valid_fresh_10x_pbmcs_GAAGCGGACGAACT-8	valid_frozen_10x_pbmcs_GCTTGAGAGGAGGT-1	0.9714261558780066
1446	frozen_10x_pbmcs	frozen_10x_pbmcs	NK	Other	valid_frozen_10x_pbmcs_GCTTGAGAGGAGGT-1	valid_frozen_10x_pbmcs_GTCTAGGATTCCGC-1	0.9704206045367542
1447	fresh_10x_pbmcs	frozen_10x_pbmcs	Other	NK	valid_fresh_10x_pbmcs_ACACAGACCCTTGC-1	valid_frozen_10x_pbmcs_GCTTGAGAGGAGGT-1	0.969547793243872
1448	frozen_10x_pbmcs	frozen_10x_pbmcs	Other	NK	valid_frozen_10x_pbmcs_CGCTAAGATCCGAA-1	valid_frozen_10x_pbmcs_GCTTGAGAGGAGGT-1	0.9671335811570718
1449	frozen_10x_pbmcs	frozen_10x_pbmcs	Other	NK	valid_frozen_10x_pbmcs_ATGTACCTCACAAC-1	valid_frozen_10x_pbmcs_GCTTGAGAGGAGGT-1	0.9723353087363705
1450	frozen_10x_pbmcs	frozen_10x_pbmcs	Other	NK	valid_frozen_10x_pbmcs_AGGGTTTGGGGTGA-1	valid_frozen_10x_pbmcs_GCTTGAGAGGAGGT-1	0.9693966593594973
1451	fresh_10x_pbmcs	frozen_10x_pbmcs	Other	NK	valid_fresh_10x_pbmcs_CAATGGACGACGGA-1	valid_frozen_10x_pbmcs_GCTTGAGAGGAGGT-1	0.9678653006045052
1452	fresh_10x_pbmcs	frozen_10x_pbmcs	Other	NK	valid_fresh_10x_pbmcs_AAATGTTGATACCG-1	valid_frozen_10x_pbmcs_GCTTGAGAGGAGGT-1	0.9699057970020426
1453	fresh_10x_pbmcs	frozen_10x_pbmcs	Other	NK	valid_fresh_10x_pbmcs_TGCCCAACGTTTCT-6	valid_frozen_10x_pbmcs_GCTTGAGAGGAGGT-1	0.968716831096162
1454	fresh_10x_pbmcs	frozen_10x_pbmcs	Other	NK	valid_fresh_10x_pbmcs_ACTCCTCTAACGAA-6	valid_frozen_10x_pbmcs_GCTTGAGAGGAGGT-1	0.9665257279411779
1455	fresh_10x_pbmcs	frozen_10x_pbmcs	Other	NK	valid_fresh_10x_pbmcs_AACCAGTGCTCTCG-1	valid_frozen_10x_pbmcs_GCTTGAGAGGAGGT-1	0.9670878651987526
1456	fresh_10x_pbmcs	frozen_10x_pbmcs	Other	NK	valid_fresh_10x_pbmcs_GGCCGATGCAGGAG-8	valid_frozen_10x_pbmcs_GCTTGAGAGGAGGT-1	0.970175190555437
1457	frozen_10x_pbmcs	frozen_10x_pbmcs	NK	Other	valid_frozen_10x_pbmcs_GCTTGAGAGGAGGT-1	valid_frozen_10x_pbmcs_GGACCGTGAAGCAA-1	0.9665194160330303
1458	frozen_10x_pbmcs	frozen_10x_pbmcs	Other	NK	valid_frozen_10x_pbmcs_AGACCTGAATCACG-1	valid_frozen_10x_pbmcs_GCTTGAGAGGAGGT-1	0.9553049362944247
1459	frozen_10x_pbmcs	frozen_10x_pbmcs	Other	NK	valid_frozen_10x_pbmcs_CGGCGATGGAATCC-1	valid_frozen_10x_pbmcs_GCTTGAGAGGAGGT-1	0.9453969442777378
1460	frozen_10x_pbmcs	frozen_10x_pbmcs	Other	NK	valid_frozen_10x_pbmcs_CAAATTGAAGCGGA-1	valid_frozen_10x_pbmcs_GCTTGAGAGGAGGT-1	0.9680544518760681
1461	frozen_10x_pbmcs	frozen_10x_pbmcs	Other	NK	valid_frozen_10x_pbmcs_ACTCCCGATGGTAC-1	valid_frozen_10x_pbmcs_GCTTGAGAGGAGGT-1	0.9476285631613167
1462	fresh_10x_pbmcs	frozen_10x_pbmcs	Other	NK	valid_fresh_10x_pbmcs_GATGCATGGCTTCC-4	valid_frozen_10x_pbmcs_GCTTGAGAGGAGGT-1	0.9703020195215708
1463	frozen_10x_pbmcs	frozen_10x_pbmcs	Other	NK	valid_frozen_10x_pbmcs_CATGTACTGCTATG-1	valid_frozen_10x_pbmcs_GCTTGAGAGGAGGT-1	0.9325656901146131
1464	frozen_10x_pbmcs	frozen_10x_pbmcs	Other	NK	valid_frozen_10x_pbmcs_GAGGGCCTCTCGAA-1	valid_frozen_10x_pbmcs_GCTTGAGAGGAGGT-1	0.9676526648041853
1465	frozen_10x_pbmcs	frozen_10x_pbmcs	Other	NK	valid_frozen_10x_pbmcs_AGACGTACCTTGTT-1	valid_frozen_10x_pbmcs_GCTTGAGAGGAGGT-1	0.9178950428756131
1466	frozen_10x_pbmcs	frozen_10x_pbmcs	Other	NK	valid_frozen_10x_pbmcs_CCTAGAGACACACA-1	valid_frozen_10x_pbmcs_GCTTGAGAGGAGGT-1	0.9666914343617644
1467	frozen_10x_pbmcs	frozen_10x_pbmcs	Other	NK	valid_frozen_10x_pbmcs_CCTGGACTCTCTTA-1	valid_frozen_10x_pbmcs_GCTTGAGAGGAGGT-1	0.9642006356940593
1468	frozen_10x_pbmcs	frozen_10x_pbmcs	Other	NK	valid_frozen_10x_pbmcs_GACCTCACTAAGCC-1	valid_frozen_10x_pbmcs_GCTTGAGAGGAGGT-1	0.9677187541853456
1469	fresh_10x_pbmcs	frozen_10x_pbmcs	Other	NK	valid_fresh_10x_pbmcs_GTTGACGAACCACA-7	valid_frozen_10x_pbmcs_GCTTGAGAGGAGGT-1	0.9628474292560465
1470	fresh_10x_pbmcs	frozen_10x_pbmcs	Other	NK	valid_fresh_10x_pbmcs_GCAGGGCTTTTGGG-2	valid_frozen_10x_pbmcs_GCTTGAGAGGAGGT-1	0.9642664297633216
1471	fresh_10x_pbmcs	frozen_10x_pbmcs	Other	NK	valid_fresh_10x_pbmcs_CAAGCTGACAACCA-7	valid_frozen_10x_pbmcs_GCTTGAGAGGAGGT-1	0.9646252129098215
1472	fresh_10x_pbmcs	frozen_10x_pbmcs	Other	NK	valid_fresh_10x_pbmcs_TCAATAGACACTCC-3	valid_frozen_10x_pbmcs_GCTTGAGAGGAGGT-1	0.9676414432133921
1473	fresh_10x_pbmcs	frozen_10x_pbmcs	Other	NK	valid_fresh_10x_pbmcs_GACGAGGAAAAAGC-1	valid_frozen_10x_pbmcs_GCTTGAGAGGAGGT-1	0.9694568346316225
1474	fresh_10x_pbmcs	frozen_10x_pbmcs	Other	NK	valid_fresh_10x_pbmcs_GATAGCACTGGAGG-2	valid_frozen_10x_pbmcs_GCTTGAGAGGAGGT-1	0.9634201176491242
1475	frozen_10x_pbmcs	frozen_10x_pbmcs	Other	NK	valid_frozen_10x_pbmcs_CCAAGTGAGTGTTG-1	valid_frozen_10x_pbmcs_GCTTGAGAGGAGGT-1	0.9707083058495048
1476	frozen_10x_pbmcs	frozen_10x_pbmcs	Other	NK	valid_frozen_10x_pbmcs_GCAGTCCTGAAACA-1	valid_frozen_10x_pbmcs_GCTTGAGAGGAGGT-1	0.9666486725633294
1477	frozen_10x_pbmcs	frozen_10x_pbmcs	NK	Other	valid_frozen_10x_pbmcs_GCTTGAGAGGAGGT-1	valid_frozen_10x_pbmcs_TGGGTATGGGCATT-1	0.919168241103857
1478	frozen_10x_pbmcs	frozen_10x_pbmcs	NK	Other	valid_frozen_10x_pbmcs_GCTTGAGAGGAGGT-1	valid_frozen_10x_pbmcs_GGGCACACCTGGAT-1	0.9287979845132068
1479	frozen_10x_pbmcs	frozen_10x_pbmcs	NK	Other	valid_frozen_10x_pbmcs_GCTTGAGAGGAGGT-1	valid_frozen_10x_pbmcs_GTCTGAGATCACCC-1	0.9402691230136242
1480	frozen_10x_pbmcs	frozen_10x_pbmcs	Other	NK	valid_frozen_10x_pbmcs_CTTAGGGACATTTC-1	valid_frozen_10x_pbmcs_GCTTGAGAGGAGGT-1	0.9434862758222725
1481	frozen_10x_pbmcs	frozen_10x_pbmcs	NK	Other	valid_frozen_10x_pbmcs_GCTTGAGAGGAGGT-1	valid_frozen_10x_pbmcs_TTATGCACCCTGTC-1	0.9613930790542408
1482	frozen_10x_pbmcs	frozen_10x_pbmcs	Other	NK	valid_frozen_10x_pbmcs_CGAGCCGATGGTGT-1	valid_frozen_10x_pbmcs_GCTTGAGAGGAGGT-1	0.9206585011710486
1483	frozen_10x_pbmcs	frozen_10x_pbmcs	Other	NK	valid_frozen_10x_pbmcs_AAGCAAGATCAGTG-1	valid_frozen_10x_pbmcs_GCTTGAGAGGAGGT-1	0.9703688552624747
1484	frozen_10x_pbmcs	frozen_10x_pbmcs	NK	Other	valid_frozen_10x_pbmcs_GCTTGAGAGGAGGT-1	valid_frozen_10x_pbmcs_GGACCCGACAGAGG-1	0.9667311401985055
1485	frozen_10x_pbmcs	frozen_10x_pbmcs	Other	NK	valid_frozen_10x_pbmcs_CAGATGACTGCTCC-1	valid_frozen_10x_pbmcs_GCTTGAGAGGAGGT-1	0.9511014524994932
1486	frozen_10x_pbmcs	frozen_10x_pbmcs	Other	NK	valid_frozen_10x_pbmcs_GAAGCTACAAAGCA-1	valid_frozen_10x_pbmcs_GCTTGAGAGGAGGT-1	0.968382262593416
1487	fresh_10x_pbmcs	frozen_10x_pbmcs	Other	NK	valid_fresh_10x_pbmcs_AATTGATGACGCTA-2	valid_frozen_10x_pbmcs_GCTTGAGAGGAGGT-1	0.9632141897735124
1488	fresh_10x_pbmcs	frozen_10x_pbmcs	Other	NK	valid_fresh_10x_pbmcs_GCTCAGCTTTCGCC-2	valid_frozen_10x_pbmcs_GCTTGAGAGGAGGT-1	0.9635997172131154
1489	fresh_10x_pbmcs	frozen_10x_pbmcs	Other	NK	valid_fresh_10x_pbmcs_AATTCCTGAAGTGA-5	valid_frozen_10x_pbmcs_GCTTGAGAGGAGGT-1	0.9676497540130973
1490	fresh_10x_pbmcs	frozen_10x_pbmcs	Other	NK	valid_fresh_10x_pbmcs_CAATAAACACACCA-4	valid_frozen_10x_pbmcs_GCTTGAGAGGAGGT-1	0.9665546185137993
1491	fresh_10x_pbmcs	frozen_10x_pbmcs	Other	NK	valid_fresh_10x_pbmcs_AATGGAGAGTCAAC-5	valid_frozen_10x_pbmcs_GCTTGAGAGGAGGT-1	0.9703940168021048
1492	fresh_10x_pbmcs	frozen_10x_pbmcs	Other	NK	valid_fresh_10x_pbmcs_AGTACGTGCTCGAA-7	valid_frozen_10x_pbmcs_GCTTGAGAGGAGGT-1	0.9646742047410071
1493	fresh_10x_pbmcs	frozen_10x_pbmcs	Other	NK	valid_fresh_10x_pbmcs_GCCATGCTTACGCA-6	valid_frozen_10x_pbmcs_GCTTGAGAGGAGGT-1	0.9600131561739161
1494	fresh_10x_pbmcs	frozen_10x_pbmcs	Other	NK	valid_fresh_10x_pbmcs_AAGAACGAAGCAAA-6	valid_frozen_10x_pbmcs_GCTTGAGAGGAGGT-1	0.962975655144245
1495	frozen_10x_pbmcs	frozen_10x_pbmcs	NK	NK	valid_frozen_10x_pbmcs_AAACATACCTACGA-1	valid_frozen_10x_pbmcs_GCTTGAGAGGAGGT-1	0.9640224653246445
1496	frozen_10x_pbmcs	frozen_10x_pbmcs	Other	NK	valid_frozen_10x_pbmcs_CAGCAATGGTGTCA-1	valid_frozen_10x_pbmcs_GCTTGAGAGGAGGT-1	0.9574131087900047
1497	frozen_10x_pbmcs	frozen_10x_pbmcs	Other	NK	valid_frozen_10x_pbmcs_ACTTAGCTTTCTCA-1	valid_frozen_10x_pbmcs_GCTTGAGAGGAGGT-1	0.9629178879808777
1498	frozen_10x_pbmcs	frozen_10x_pbmcs	Other	NK	valid_frozen_10x_pbmcs_CAAATTGAAGAACA-1	valid_frozen_10x_pbmcs_GCTTGAGAGGAGGT-1	0.97006031627952
1499	frozen_10x_pbmcs	frozen_10x_pbmcs	Other	NK	valid_frozen_10x_pbmcs_AGAAACGACTCCCA-1	valid_frozen_10x_pbmcs_GCTTGAGAGGAGGT-1	0.9675100809407625
1500	frozen_10x_pbmcs	frozen_10x_pbmcs	NK	Other	valid_frozen_10x_pbmcs_GCTTGAGAGGAGGT-1	valid_frozen_10x_pbmcs_TATAAGACCTGCAA-1	0.966419989352034
1501	frozen_10x_pbmcs	frozen_10x_pbmcs	Other	NK	valid_frozen_10x_pbmcs_ACACGATGCCATGA-1	valid_frozen_10x_pbmcs_GCTTGAGAGGAGGT-1	0.9639683012273174
1502	frozen_10x_pbmcs	frozen_10x_pbmcs	Other	NK	valid_frozen_10x_pbmcs_AGGGCCACCTCAAG-1	valid_frozen_10x_pbmcs_GCTTGAGAGGAGGT-1	0.9558217922167696
1503	frozen_10x_pbmcs	frozen_10x_pbmcs	Other	NK	valid_frozen_10x_pbmcs_CAGCATGACCCGTT-1	valid_frozen_10x_pbmcs_GCTTGAGAGGAGGT-1	0.9641023226471228
1504	frozen_10x_pbmcs	frozen_10x_pbmcs	Other	NK	valid_frozen_10x_pbmcs_GCACACCTGAACTC-1	valid_frozen_10x_pbmcs_GCTTGAGAGGAGGT-1	0.9587499786400587
1505	frozen_10x_pbmcs	frozen_10x_pbmcs	NK	Other	valid_frozen_10x_pbmcs_GCTTGAGAGGAGGT-1	valid_frozen_10x_pbmcs_TAGTACCTAACTGC-1	0.9637872608317394
1506	fresh_10x_pbmcs	frozen_10x_pbmcs	Other	NK	valid_fresh_10x_pbmcs_ATCACACTGGGACA-3	valid_frozen_10x_pbmcs_GCTTGAGAGGAGGT-1	0.9626211384697806
1507	fresh_10x_pbmcs	frozen_10x_pbmcs	Other	NK	valid_fresh_10x_pbmcs_GTACCCTGATACCG-8	valid_frozen_10x_pbmcs_GCTTGAGAGGAGGT-1	0.9700567103431772
1508	fresh_10x_pbmcs	frozen_10x_pbmcs	Other	NK	valid_fresh_10x_pbmcs_GAAGCTTGAGATCC-6	valid_frozen_10x_pbmcs_GCTTGAGAGGAGGT-1	0.9587238755092398
1509	fresh_10x_pbmcs	frozen_10x_pbmcs	Other	NK	valid_fresh_10x_pbmcs_AGCCAATGCCACAA-8	valid_frozen_10x_pbmcs_GCTTGAGAGGAGGT-1	0.9668009491057242
1510	fresh_10x_pbmcs	frozen_10x_pbmcs	Other	NK	valid_fresh_10x_pbmcs_ACTTGTACGAACCT-6	valid_frozen_10x_pbmcs_GCTTGAGAGGAGGT-1	0.9649988160174594
1511	fresh_10x_pbmcs	frozen_10x_pbmcs	Other	NK	valid_fresh_10x_pbmcs_ATGTAAACTTTCAC-1	valid_frozen_10x_pbmcs_GCTTGAGAGGAGGT-1	0.9675759846265194
1512	fresh_10x_pbmcs	frozen_10x_pbmcs	Other	NK	valid_fresh_10x_pbmcs_GCTTAACTCCATGA-7	valid_frozen_10x_pbmcs_GCTTGAGAGGAGGT-1	0.9656253629208813
1513	fresh_10x_pbmcs	frozen_10x_pbmcs	Other	NK	valid_fresh_10x_pbmcs_CAGTGTGAGCCAAT-1	valid_frozen_10x_pbmcs_GCTTGAGAGGAGGT-1	0.9674713901105707
1514	fresh_10x_pbmcs	frozen_10x_pbmcs	Other	NK	valid_fresh_10x_pbmcs_GCACAAACACCCAA-6	valid_frozen_10x_pbmcs_GCTTGAGAGGAGGT-1	0.959151676063559
1515	frozen_10x_pbmcs	frozen_10x_pbmcs	NK	Other	valid_frozen_10x_pbmcs_GCTTGAGAGGAGGT-1	valid_frozen_10x_pbmcs_TTGTAGCTGTGTTG-1	0.9636458427326823
1516	frozen_10x_pbmcs	frozen_10x_pbmcs	Other	NK	valid_frozen_10x_pbmcs_CTTAAGCTTCTATC-1	valid_frozen_10x_pbmcs_GCTTGAGAGGAGGT-1	0.9142878993684831
1517	frozen_10x_pbmcs	frozen_10x_pbmcs	Other	NK	valid_frozen_10x_pbmcs_AGTCGCCTGAATAG-1	valid_frozen_10x_pbmcs_GCTTGAGAGGAGGT-1	0.9600642022845811
1518	frozen_10x_pbmcs	frozen_10x_pbmcs	NK	Other	valid_frozen_10x_pbmcs_GCTTGAGAGGAGGT-1	valid_frozen_10x_pbmcs_TATAGATGCACTGA-1	0.9640236095842268
1519	frozen_10x_pbmcs	frozen_10x_pbmcs	Other	NK	valid_frozen_10x_pbmcs_ATTAACGAAACGTC-1	valid_frozen_10x_pbmcs_GCTTGAGAGGAGGT-1	0.9646284691362419
1520	frozen_10x_pbmcs	frozen_10x_pbmcs	Other	NK	valid_frozen_10x_pbmcs_CCAGCGGATAGACC-1	valid_frozen_10x_pbmcs_GCTTGAGAGGAGGT-1	0.9659768887420609
1521	frozen_10x_pbmcs	frozen_10x_pbmcs	Other	NK	valid_frozen_10x_pbmcs_CTATAGCTCGCCTT-1	valid_frozen_10x_pbmcs_GCTTGAGAGGAGGT-1	0.9478621036580758
1522	frozen_10x_pbmcs	frozen_10x_pbmcs	Other	NK	valid_frozen_10x_pbmcs_CTATGTTGGGAGGT-1	valid_frozen_10x_pbmcs_GCTTGAGAGGAGGT-1	0.964622202406355
1523	frozen_10x_pbmcs	frozen_10x_pbmcs	NK	Other	valid_frozen_10x_pbmcs_GCTTGAGAGGAGGT-1	valid_frozen_10x_pbmcs_GTAGCATGTGGTGT-1	0.9685443926991578
1524	frozen_10x_pbmcs	frozen_10x_pbmcs	Other	NK	valid_frozen_10x_pbmcs_AGTCGAACTCAGGT-1	valid_frozen_10x_pbmcs_GCTTGAGAGGAGGT-1	0.9620047606472861
1525	frozen_10x_pbmcs	frozen_10x_pbmcs	Other	NK	valid_frozen_10x_pbmcs_AATCCGGATGGGAG-1	valid_frozen_10x_pbmcs_GCTTGAGAGGAGGT-1	0.968826303334552
1526	frozen_10x_pbmcs	frozen_10x_pbmcs	Other	NK	valid_frozen_10x_pbmcs_CAGGGCACTGATGC-1	valid_frozen_10x_pbmcs_GCTTGAGAGGAGGT-1	0.9674500343482583
1527	frozen_10x_pbmcs	frozen_10x_pbmcs	Other	NK	valid_frozen_10x_pbmcs_AACAGCACTTATCC-1	valid_frozen_10x_pbmcs_GCTTGAGAGGAGGT-1	0.9664950079100637
1528	fresh_10x_pbmcs	frozen_10x_pbmcs	Other	NK	valid_fresh_10x_pbmcs_GAAACCTGCTGACA-8	valid_frozen_10x_pbmcs_GCTTGAGAGGAGGT-1	0.9491324620925596
1529	fresh_10x_pbmcs	frozen_10x_pbmcs	Other	NK	valid_fresh_10x_pbmcs_CGGCCAGAGCTGAT-8	valid_frozen_10x_pbmcs_GCTTGAGAGGAGGT-1	0.9625695192059125
1530	fresh_10x_pbmcs	frozen_10x_pbmcs	Other	NK	valid_fresh_10x_pbmcs_CAAATATGGTACCA-8	valid_frozen_10x_pbmcs_GCTTGAGAGGAGGT-1	0.9662858847971408
1531	fresh_10x_pbmcs	frozen_10x_pbmcs	Other	NK	valid_fresh_10x_pbmcs_CCGGAGTGAGATCC-5	valid_frozen_10x_pbmcs_GCTTGAGAGGAGGT-1	0.9601595405056682
1532	fresh_10x_pbmcs	frozen_10x_pbmcs	Other	NK	valid_fresh_10x_pbmcs_CAGCTAGATCCAAG-6	valid_frozen_10x_pbmcs_GCTTGAGAGGAGGT-1	0.9633566607125815
1533	fresh_10x_pbmcs	frozen_10x_pbmcs	Other	NK	valid_fresh_10x_pbmcs_GAAGGGTGGGAGGT-3	valid_frozen_10x_pbmcs_GCTTGAGAGGAGGT-1	0.9617226934687295
1534	fresh_10x_pbmcs	frozen_10x_pbmcs	Other	NK	valid_fresh_10x_pbmcs_TAGGCAACCCTACC-4	valid_frozen_10x_pbmcs_GCTTGAGAGGAGGT-1	0.9654699606071511
1535	fresh_10x_pbmcs	frozen_10x_pbmcs	Other	NK	valid_fresh_10x_pbmcs_TACATAGATCGACA-3	valid_frozen_10x_pbmcs_GCTTGAGAGGAGGT-1	0.9632495809530937
1536	fresh_10x_pbmcs	frozen_10x_pbmcs	Other	NK	valid_fresh_10x_pbmcs_AGTCGAACAGTCAC-5	valid_frozen_10x_pbmcs_GCTTGAGAGGAGGT-1	0.9695571696852672
1537	fresh_10x_pbmcs	frozen_10x_pbmcs	Other	NK	valid_fresh_10x_pbmcs_AAGCCATGAGCAAA-7	valid_frozen_10x_pbmcs_GCTTGAGAGGAGGT-1	0.9597898777003284
1538	fresh_10x_pbmcs	frozen_10x_pbmcs	Other	NK	valid_fresh_10x_pbmcs_GATTCGGATGCTCC-3	valid_frozen_10x_pbmcs_GCTTGAGAGGAGGT-1	0.9686278549750872
1539	fresh_10x_pbmcs	frozen_10x_pbmcs	Other	NK	valid_fresh_10x_pbmcs_ACAGCAACCGGAGA-4	valid_frozen_10x_pbmcs_GCTTGAGAGGAGGT-1	0.9608077640635007
1540	fresh_10x_pbmcs	frozen_10x_pbmcs	Other	NK	valid_fresh_10x_pbmcs_GGAGTTTGATTCGG-2	valid_frozen_10x_pbmcs_GCTTGAGAGGAGGT-1	0.9614699446238154
1541	fresh_10x_pbmcs	frozen_10x_pbmcs	Other	NK	valid_fresh_10x_pbmcs_TCGGCACTGTCTAG-5	valid_frozen_10x_pbmcs_GCTTGAGAGGAGGT-1	0.9628106412077725
1542	fresh_10x_pbmcs	frozen_10x_pbmcs	Other	NK	valid_fresh_10x_pbmcs_CTGCGACTTCCTGC-5	valid_frozen_10x_pbmcs_GCTTGAGAGGAGGT-1	0.9690400246727988
1543	fresh_10x_pbmcs	frozen_10x_pbmcs	Other	NK	valid_fresh_10x_pbmcs_TGCAGATGTTTGGG-4	valid_frozen_10x_pbmcs_GCTTGAGAGGAGGT-1	0.9656126414051339
1544	fresh_10x_pbmcs	frozen_10x_pbmcs	Other	NK	valid_fresh_10x_pbmcs_TATCCAACAACCAC-7	valid_frozen_10x_pbmcs_GCTTGAGAGGAGGT-1	0.9612731718273284
1545	fresh_10x_pbmcs	frozen_10x_pbmcs	Other	NK	valid_fresh_10x_pbmcs_CTTACATGAGTCAC-8	valid_frozen_10x_pbmcs_GCTTGAGAGGAGGT-1	0.9624115322647615
1546	fresh_10x_pbmcs	frozen_10x_pbmcs	Other	NK	valid_fresh_10x_pbmcs_ACAAAGGAAGATCC-3	valid_frozen_10x_pbmcs_GCTTGAGAGGAGGT-1	0.9693289090112756
1547	frozen_10x_pbmcs	frozen_10x_pbmcs	Other	NK	valid_frozen_10x_pbmcs_AGCCTCACCAGCTA-1	valid_frozen_10x_pbmcs_GCTTGAGAGGAGGT-1	0.9591676851424317
1548	frozen_10x_pbmcs	frozen_10x_pbmcs	NK	Other	valid_frozen_10x_pbmcs_GCTTGAGAGGAGGT-1	valid_frozen_10x_pbmcs_GGGCAAGAGCAGAG-1	0.9659054541412382
1549	frozen_10x_pbmcs	frozen_10x_pbmcs	Other	NK	valid_frozen_10x_pbmcs_AAACCGTGCTCAGA-1	valid_frozen_10x_pbmcs_GCTTGAGAGGAGGT-1	0.9693584904631211
1550	frozen_10x_pbmcs	frozen_10x_pbmcs	NK	Other	valid_frozen_10x_pbmcs_GCTTGAGAGGAGGT-1	valid_frozen_10x_pbmcs_TGTAGTCTGCGAAG-1	0.9595965633911446
1551	frozen_10x_pbmcs	frozen_10x_pbmcs	Other	NK	valid_frozen_10x_pbmcs_AATCCGGAGAACCT-1	valid_frozen_10x_pbmcs_GCTTGAGAGGAGGT-1	0.9111433746123908
1552	frozen_10x_pbmcs	frozen_10x_pbmcs	NK	Other	valid_frozen_10x_pbmcs_GCTTGAGAGGAGGT-1	valid_frozen_10x_pbmcs_GTTGTACTGCGAGA-1	0.9667986079518573
1553	frozen_10x_pbmcs	frozen_10x_pbmcs	NK	Other	valid_frozen_10x_pbmcs_GCTTGAGAGGAGGT-1	valid_frozen_10x_pbmcs_TCCAGAGAGTTTCT-1	0.9657874607382896
1554	frozen_10x_pbmcs	frozen_10x_pbmcs	Other	NK	valid_frozen_10x_pbmcs_CCCTGAACAGCCAT-1	valid_frozen_10x_pbmcs_GCTTGAGAGGAGGT-1	0.9640092696679955
1555	frozen_10x_pbmcs	frozen_10x_pbmcs	NK	Other	valid_frozen_10x_pbmcs_GCTTGAGAGGAGGT-1	valid_frozen_10x_pbmcs_GGGACCTGTGAGAA-1	0.9617382840703433
1556	frozen_10x_pbmcs	frozen_10x_pbmcs	Other	NK	valid_frozen_10x_pbmcs_CACTAACTGACAAA-1	valid_frozen_10x_pbmcs_GCTTGAGAGGAGGT-1	0.9634950902931311
1557	frozen_10x_pbmcs	frozen_10x_pbmcs	Other	NK	valid_frozen_10x_pbmcs_CTCAGCTGCCATAG-1	valid_frozen_10x_pbmcs_GCTTGAGAGGAGGT-1	0.9630282374562621
1558	frozen_10x_pbmcs	frozen_10x_pbmcs	NK	Other	valid_frozen_10x_pbmcs_GCTTGAGAGGAGGT-1	valid_frozen_10x_pbmcs_TATGGTCTGAGACG-1	0.9694109283487279
1559	frozen_10x_pbmcs	frozen_10x_pbmcs	Other	NK	valid_frozen_10x_pbmcs_AGGAATGAAACAGA-1	valid_frozen_10x_pbmcs_GCTTGAGAGGAGGT-1	0.9591405714909356
1560	frozen_10x_pbmcs	frozen_10x_pbmcs	Other	NK	valid_frozen_10x_pbmcs_ACCTATTGCCTCAC-1	valid_frozen_10x_pbmcs_GCTTGAGAGGAGGT-1	0.9590784391908056
1561	frozen_10x_pbmcs	frozen_10x_pbmcs	Other	NK	valid_frozen_10x_pbmcs_ATAACCCTGAATGA-1	valid_frozen_10x_pbmcs_GCTTGAGAGGAGGT-1	0.9677230009373468
1562	frozen_10x_pbmcs	frozen_10x_pbmcs	NK	Other	valid_frozen_10x_pbmcs_GCTTGAGAGGAGGT-1	valid_frozen_10x_pbmcs_GGTAAAGAAACGAA-1	0.9573037293765995
1563	frozen_10x_pbmcs	frozen_10x_pbmcs	Other	NK	valid_frozen_10x_pbmcs_CATTACACGGTTTG-1	valid_frozen_10x_pbmcs_GCTTGAGAGGAGGT-1	0.9592478428246093
1564	fresh_10x_pbmcs	frozen_10x_pbmcs	Other	NK	valid_fresh_10x_pbmcs_CAAGCTGACCACAA-8	valid_frozen_10x_pbmcs_GCTTGAGAGGAGGT-1	0.9648930215736529
1565	fresh_10x_pbmcs	frozen_10x_pbmcs	Other	NK	valid_fresh_10x_pbmcs_CGTACAGAGATAAG-1	valid_frozen_10x_pbmcs_GCTTGAGAGGAGGT-1	0.9628008740259913
1566	fresh_10x_pbmcs	frozen_10x_pbmcs	Other	NK	valid_fresh_10x_pbmcs_AAACTTGAACTACG-3	valid_frozen_10x_pbmcs_GCTTGAGAGGAGGT-1	0.9584257764219009
1567	fresh_10x_pbmcs	frozen_10x_pbmcs	Other	NK	valid_fresh_10x_pbmcs_CGCAAATGCCCAAA-4	valid_frozen_10x_pbmcs_GCTTGAGAGGAGGT-1	0.9552263153069356
1568	fresh_10x_pbmcs	frozen_10x_pbmcs	Other	NK	valid_fresh_10x_pbmcs_AAATCCCTTAGTCG-1	valid_frozen_10x_pbmcs_GCTTGAGAGGAGGT-1	0.9623994321934601
1569	fresh_10x_pbmcs	frozen_10x_pbmcs	Other	NK	valid_fresh_10x_pbmcs_CGCAGGTGCCTGAA-3	valid_frozen_10x_pbmcs_GCTTGAGAGGAGGT-1	0.9614812209338426
1570	fresh_10x_pbmcs	frozen_10x_pbmcs	Other	NK	valid_fresh_10x_pbmcs_CAAGTCGAGTAAAG-4	valid_frozen_10x_pbmcs_GCTTGAGAGGAGGT-1	0.9693924324169189
1571	fresh_10x_pbmcs	frozen_10x_pbmcs	Other	NK	valid_fresh_10x_pbmcs_GAGGGATGTGTCAG-3	valid_frozen_10x_pbmcs_GCTTGAGAGGAGGT-1	0.9626905872868733
1572	fresh_10x_pbmcs	frozen_10x_pbmcs	Other	NK	valid_fresh_10x_pbmcs_TAGCCCTGGGACAG-2	valid_frozen_10x_pbmcs_GCTTGAGAGGAGGT-1	0.9701251316460646
1573	fresh_10x_pbmcs	frozen_10x_pbmcs	Other	NK	valid_fresh_10x_pbmcs_ATAGCTCTTCCTGC-7	valid_frozen_10x_pbmcs_GCTTGAGAGGAGGT-1	0.9583011345267582
1574	fresh_10x_pbmcs	frozen_10x_pbmcs	Other	NK	valid_fresh_10x_pbmcs_ATCTACACGTACGT-6	valid_frozen_10x_pbmcs_GCTTGAGAGGAGGT-1	0.957372111767947
1575	fresh_10x_pbmcs	frozen_10x_pbmcs	Other	NK	valid_fresh_10x_pbmcs_TAAGAACTACTGGT-1	valid_frozen_10x_pbmcs_GCTTGAGAGGAGGT-1	0.9626952470419766
1576	frozen_10x_pbmcs	frozen_10x_pbmcs	Other	NK	valid_frozen_10x_pbmcs_AGTTGTCTTCGACA-1	valid_frozen_10x_pbmcs_GCTTGAGAGGAGGT-1	0.9612692808467067
1577	frozen_10x_pbmcs	frozen_10x_pbmcs	Other	NK	valid_frozen_10x_pbmcs_ATAAACACGAATAG-1	valid_frozen_10x_pbmcs_GCTTGAGAGGAGGT-1	0.9685428698348184
1578	frozen_10x_pbmcs	frozen_10x_pbmcs	Other	NK	valid_frozen_10x_pbmcs_AACCAGTGAAGCCT-1	valid_frozen_10x_pbmcs_GCTTGAGAGGAGGT-1	0.9613014621849397
1579	frozen_10x_pbmcs	frozen_10x_pbmcs	NK	Other	valid_frozen_10x_pbmcs_GCTTGAGAGGAGGT-1	valid_frozen_10x_pbmcs_TGAAGCACGTGCAT-1	0.963857005492392
1580	frozen_10x_pbmcs	frozen_10x_pbmcs	Other	NK	valid_frozen_10x_pbmcs_GAGCAGGAAGGTCT-1	valid_frozen_10x_pbmcs_GCTTGAGAGGAGGT-1	0.9669942835710663
1581	frozen_10x_pbmcs	frozen_10x_pbmcs	Other	NK	valid_frozen_10x_pbmcs_ATATGAACTCTTCA-1	valid_frozen_10x_pbmcs_GCTTGAGAGGAGGT-1	0.9664549949244536
1582	frozen_10x_pbmcs	frozen_10x_pbmcs	Other	NK	valid_frozen_10x_pbmcs_GCACGTCTACCCAA-1	valid_frozen_10x_pbmcs_GCTTGAGAGGAGGT-1	0.9606412610535887
1583	frozen_10x_pbmcs	frozen_10x_pbmcs	NK	Other	valid_frozen_10x_pbmcs_GCTTGAGAGGAGGT-1	valid_frozen_10x_pbmcs_GTAATATGTCCAAG-1	0.9532537344726577
1584	frozen_10x_pbmcs	frozen_10x_pbmcs	Other	NK	valid_frozen_10x_pbmcs_AGACCTGAATAAGG-1	valid_frozen_10x_pbmcs_GCTTGAGAGGAGGT-1	0.9600407229381082
1585	frozen_10x_pbmcs	frozen_10x_pbmcs	Other	NK	valid_frozen_10x_pbmcs_AACGTGTGGAGGGT-1	valid_frozen_10x_pbmcs_GCTTGAGAGGAGGT-1	0.9587735090462471
1586	frozen_10x_pbmcs	frozen_10x_pbmcs	NK	Other	valid_frozen_10x_pbmcs_GCTTGAGAGGAGGT-1	valid_frozen_10x_pbmcs_TCAGTGGACGTGTA-1	0.9607657228612972
1587	frozen_10x_pbmcs	frozen_10x_pbmcs	Other	NK	valid_frozen_10x_pbmcs_ACAATAACAGAACA-1	valid_frozen_10x_pbmcs_GCTTGAGAGGAGGT-1	0.9630431861366266
1588	frozen_10x_pbmcs	frozen_10x_pbmcs	Other	NK	valid_frozen_10x_pbmcs_GAAGTGCTTGGTTG-1	valid_frozen_10x_pbmcs_GCTTGAGAGGAGGT-1	0.9633181925203546
1589	fresh_10x_pbmcs	frozen_10x_pbmcs	Other	NK	valid_fresh_10x_pbmcs_CCATCCGACTAGCA-3	valid_frozen_10x_pbmcs_GCTTGAGAGGAGGT-1	0.9512620861968472
1590	frozen_10x_pbmcs	frozen_10x_pbmcs	NK	NK	valid_frozen_10x_pbmcs_ACCAGCCTGTCACA-1	valid_frozen_10x_pbmcs_ATACCGGATCCGTC-1	0.9971532158736086
1591	frozen_10x_pbmcs	frozen_10x_pbmcs	NK	NK	valid_frozen_10x_pbmcs_ACCAGCCTGTCACA-1	valid_frozen_10x_pbmcs_GGGACCACGTCTGA-1	0.9978429556049543
1592	frozen_10x_pbmcs	frozen_10x_pbmcs	NK	NK	valid_frozen_10x_pbmcs_ACCAGCCTGTCACA-1	valid_frozen_10x_pbmcs_TTAGACCTCTCGCT-1	0.9978874280680398
1593	frozen_10x_pbmcs	frozen_10x_pbmcs	NK	NK	valid_frozen_10x_pbmcs_ACCAGCCTGTCACA-1	valid_frozen_10x_pbmcs_TCGGTAGACCTGAA-1	0.9971843710407919
1594	frozen_10x_pbmcs	frozen_10x_pbmcs	NK	NK	valid_frozen_10x_pbmcs_ACCAGCCTGTCACA-1	valid_frozen_10x_pbmcs_ATGTACCTCTCAAG-1	0.9978006170988132
1595	frozen_10x_pbmcs	frozen_10x_pbmcs	NK	NK	valid_frozen_10x_pbmcs_ACCAGCCTGTCACA-1	valid_frozen_10x_pbmcs_CGTACCTGCATCAG-1	0.9981855423693896
1596	frozen_10x_pbmcs	frozen_10x_pbmcs	NK	NK	valid_frozen_10x_pbmcs_ACCAGCCTGTCACA-1	valid_frozen_10x_pbmcs_GTGAACACAACGAA-1	0.9967671212830537
1597	frozen_10x_pbmcs	frozen_10x_pbmcs	NK	NK	valid_frozen_10x_pbmcs_ACCAGCCTGTCACA-1	valid_frozen_10x_pbmcs_TTGTCATGACGTTG-1	0.997239902423526
1598	frozen_10x_pbmcs	frozen_10x_pbmcs	NK	NK	valid_frozen_10x_pbmcs_ACCAGCCTGTCACA-1	valid_frozen_10x_pbmcs_CTATGACTTGCGTA-1	0.9972486955487048
1599	frozen_10x_pbmcs	frozen_10x_pbmcs	NK	NK	valid_frozen_10x_pbmcs_AAGCAAGAGATACC-1	valid_frozen_10x_pbmcs_ACCAGCCTGTCACA-1	0.9972363666067471
1600	frozen_10x_pbmcs	frozen_10x_pbmcs	NK	NK	valid_frozen_10x_pbmcs_ACCAGCCTGTCACA-1	valid_frozen_10x_pbmcs_TCCCTACTAGTTCG-1	0.9976726363907827
1601	frozen_10x_pbmcs	frozen_10x_pbmcs	NK	NK	valid_frozen_10x_pbmcs_ACCAGCCTGTCACA-1	valid_frozen_10x_pbmcs_TTTGCATGGGAGCA-1	0.997670684500114
1602	frozen_10x_pbmcs	frozen_10x_pbmcs	NK	NK	valid_frozen_10x_pbmcs_ACCAGCCTGTCACA-1	valid_frozen_10x_pbmcs_CCAACCTGTAGTCG-1	0.9973370008269213
1603	frozen_10x_pbmcs	frozen_10x_pbmcs	NK	NK	valid_frozen_10x_pbmcs_ACCAGCCTGTCACA-1	valid_frozen_10x_pbmcs_TGCCAAGAGCTCCT-1	0.9979378139084394
1604	frozen_10x_pbmcs	frozen_10x_pbmcs	NK	NK	valid_frozen_10x_pbmcs_ACCAGCCTGTCACA-1	valid_frozen_10x_pbmcs_GCGCGATGCTTGGA-1	0.9977531064233913
1605	frozen_10x_pbmcs	frozen_10x_pbmcs	NK	NK	valid_frozen_10x_pbmcs_ACCAGCCTGTCACA-1	valid_frozen_10x_pbmcs_TGGAACTGTGAGGG-1	0.9970639305036716
1606	frozen_10x_pbmcs	frozen_10x_pbmcs	NK	NK	valid_frozen_10x_pbmcs_ACCAGCCTGTCACA-1	valid_frozen_10x_pbmcs_AGCGGGCTCCAGTA-1	0.9978947741164143
1607	frozen_10x_pbmcs	frozen_10x_pbmcs	NK	NK	valid_frozen_10x_pbmcs_ACCAGCCTGTCACA-1	valid_frozen_10x_pbmcs_TGGAAAGATCTACT-1	0.9979611709465367
1608	frozen_10x_pbmcs	frozen_10x_pbmcs	NK	NK	valid_frozen_10x_pbmcs_ACCAGCCTGTCACA-1	valid_frozen_10x_pbmcs_AGGTCTGACACTAG-1	0.9976317131485051
1609	frozen_10x_pbmcs	frozen_10x_pbmcs	NK	NK	valid_frozen_10x_pbmcs_ACCAGCCTGTCACA-1	valid_frozen_10x_pbmcs_GTCCCATGGTTGGT-1	0.996623352043899
1610	frozen_10x_pbmcs	frozen_10x_pbmcs	NK	NK	valid_frozen_10x_pbmcs_ACCAGCCTGTCACA-1	valid_frozen_10x_pbmcs_TTTCCAGAATCAGC-1	0.9965180235687485
1611	frozen_10x_pbmcs	frozen_10x_pbmcs	NK	NK	valid_frozen_10x_pbmcs_ACCAGCCTGTCACA-1	valid_frozen_10x_pbmcs_TCTAACTGACGTGT-1	0.9979489883091227
1612	frozen_10x_pbmcs	frozen_10x_pbmcs	NK	NK	valid_frozen_10x_pbmcs_ACCAGCCTGTCACA-1	valid_frozen_10x_pbmcs_CAAGACACGTTGAC-1	0.9965018923306747
1613	frozen_10x_pbmcs	frozen_10x_pbmcs	NK	NK	valid_frozen_10x_pbmcs_ACCAGCCTGTCACA-1	valid_frozen_10x_pbmcs_AGTACTCTTCTGGA-1	0.9980458037878865
1614	frozen_10x_pbmcs	frozen_10x_pbmcs	NK	NK	valid_frozen_10x_pbmcs_ACCAGCCTGTCACA-1	valid_frozen_10x_pbmcs_GCTACCTGCCATGA-1	0.9973740095377247
1615	frozen_10x_pbmcs	frozen_10x_pbmcs	NK	NK	valid_frozen_10x_pbmcs_ACCAGCCTGTCACA-1	valid_frozen_10x_pbmcs_TGATTCACACCAAC-1	0.995965697117962
1616	frozen_10x_pbmcs	frozen_10x_pbmcs	NK	NK	valid_frozen_10x_pbmcs_ACCAGCCTGTCACA-1	valid_frozen_10x_pbmcs_ATCACGGACCTTAT-1	0.9977384770446028
1617	frozen_10x_pbmcs	frozen_10x_pbmcs	NK	NK	valid_frozen_10x_pbmcs_AACTCACTCGAGTT-1	valid_frozen_10x_pbmcs_ACCAGCCTGTCACA-1	0.9967604783610502
1618	frozen_10x_pbmcs	frozen_10x_pbmcs	NK	NK	valid_frozen_10x_pbmcs_ACCAGCCTGTCACA-1	valid_frozen_10x_pbmcs_TGGGTATGTGTAGC-1	0.9969710377941452
1619	frozen_10x_pbmcs	frozen_10x_pbmcs	NK	NK	valid_frozen_10x_pbmcs_ACCAGCCTGTCACA-1	valid_frozen_10x_pbmcs_TCTCTAGATGCTTT-1	0.9969618314608344
1620	frozen_10x_pbmcs	frozen_10x_pbmcs	NK	NK	valid_frozen_10x_pbmcs_ACCAGCCTGTCACA-1	valid_frozen_10x_pbmcs_TGAGCTGAAGCATC-1	0.9974447984360271
1621	frozen_10x_pbmcs	frozen_10x_pbmcs	NK	NK	valid_frozen_10x_pbmcs_ACCAGCCTGTCACA-1	valid_frozen_10x_pbmcs_AGGCAACTCCCTTG-1	0.9976650091086546
1622	frozen_10x_pbmcs	frozen_10x_pbmcs	NK	NK	valid_frozen_10x_pbmcs_ACCAGCCTGTCACA-1	valid_frozen_10x_pbmcs_TCAGCAGAGGAAGC-1	0.9966830856365352
1623	frozen_10x_pbmcs	frozen_10x_pbmcs	NK	NK	valid_frozen_10x_pbmcs_ACCAGCCTGTCACA-1	valid_frozen_10x_pbmcs_TTATGAGAGTGCTA-1	0.9974890521374263
1624	frozen_10x_pbmcs	frozen_10x_pbmcs	NK	NK	valid_frozen_10x_pbmcs_ACCAGCCTGTCACA-1	valid_frozen_10x_pbmcs_TGTCTAACGAGAGC-1	0.9973563132821845
1625	frozen_10x_pbmcs	frozen_10x_pbmcs	NK	NK	valid_frozen_10x_pbmcs_ACCAGCCTGTCACA-1	valid_frozen_10x_pbmcs_CTAGTTACTGACAC-1	0.9966457431087
1626	frozen_10x_pbmcs	frozen_10x_pbmcs	NK	NK	valid_frozen_10x_pbmcs_ACCAGCCTGTCACA-1	valid_frozen_10x_pbmcs_ATTTAGGATGACCA-1	0.9973328943370408
1627	frozen_10x_pbmcs	frozen_10x_pbmcs	NK	NK	valid_frozen_10x_pbmcs_ACCAGCCTGTCACA-1	valid_frozen_10x_pbmcs_CGCCATACATCAGC-1	0.9966596068460398
1628	frozen_10x_pbmcs	frozen_10x_pbmcs	NK	NK	valid_frozen_10x_pbmcs_ACCAGCCTGTCACA-1	valid_frozen_10x_pbmcs_CAAGTCGAAGCACT-1	0.9977160328924989
1629	frozen_10x_pbmcs	frozen_10x_pbmcs	NK	NK	valid_frozen_10x_pbmcs_ACCAGCCTGTCACA-1	valid_frozen_10x_pbmcs_GGAAGGTGGTCTGA-1	0.9963460500478022
1630	frozen_10x_pbmcs	frozen_10x_pbmcs	NK	NK	valid_frozen_10x_pbmcs_ACCAGCCTGTCACA-1	valid_frozen_10x_pbmcs_TGGATTCTCCTTGC-1	0.9965184018547655
1631	frozen_10x_pbmcs	frozen_10x_pbmcs	NK	NK	valid_frozen_10x_pbmcs_ACCAGCCTGTCACA-1	valid_frozen_10x_pbmcs_ACTTAAGACCTTTA-1	0.9969571265521513
1632	frozen_10x_pbmcs	frozen_10x_pbmcs	NK	NK	valid_frozen_10x_pbmcs_ACCAGCCTGTCACA-1	valid_frozen_10x_pbmcs_ACTCCTCTTGAGGG-1	0.9967392125969409
1633	frozen_10x_pbmcs	frozen_10x_pbmcs	NK	NK	valid_frozen_10x_pbmcs_ACCAGCCTGTCACA-1	valid_frozen_10x_pbmcs_CAGGGCACGGTAGG-1	0.9965855127333844
1634	frozen_10x_pbmcs	frozen_10x_pbmcs	NK	NK	valid_frozen_10x_pbmcs_ACCAGCCTGTCACA-1	valid_frozen_10x_pbmcs_CGTAGCCTCTCCCA-1	0.9970485830948659
1635	frozen_10x_pbmcs	frozen_10x_pbmcs	NK	NK	valid_frozen_10x_pbmcs_ACCAGCCTGTCACA-1	valid_frozen_10x_pbmcs_CACTGCACGAGACG-1	0.9955510577916958
1636	frozen_10x_pbmcs	frozen_10x_pbmcs	NK	NK	valid_frozen_10x_pbmcs_ACAAAGGACTCTCG-1	valid_frozen_10x_pbmcs_ACCAGCCTGTCACA-1	0.9970591805476546
1637	fresh_10x_pbmcs	frozen_10x_pbmcs	NK	NK	valid_fresh_10x_pbmcs_CATGTTTGGGACTT-5	valid_frozen_10x_pbmcs_ACCAGCCTGTCACA-1	0.9966773786164527
1638	frozen_10x_pbmcs	frozen_10x_pbmcs	NK	NK	valid_frozen_10x_pbmcs_ACCAGCCTGTCACA-1	valid_frozen_10x_pbmcs_AGCGCTCTGCAGTT-1	0.9962798763517408
1639	frozen_10x_pbmcs	frozen_10x_pbmcs	NK	NK	valid_frozen_10x_pbmcs_ACCAGCCTGTCACA-1	valid_frozen_10x_pbmcs_CGCCTAACTCTCAT-1	0.9964191534872271
1640	frozen_10x_pbmcs	frozen_10x_pbmcs	NK	NK	valid_frozen_10x_pbmcs_ACCAGCCTGTCACA-1	valid_frozen_10x_pbmcs_CCTGACTGCTGTCC-1	0.9969133435171049
1641	frozen_10x_pbmcs	frozen_10x_pbmcs	NK	NK	valid_frozen_10x_pbmcs_ACCAGCCTGTCACA-1	valid_frozen_10x_pbmcs_CGGTCACTTTGACG-1	0.9975881567524761
1642	fresh_10x_pbmcs	frozen_10x_pbmcs	NK	NK	valid_fresh_10x_pbmcs_GAGGCCACCGTGTA-6	valid_frozen_10x_pbmcs_ACCAGCCTGTCACA-1	0.9970782065490723
1643	frozen_10x_pbmcs	frozen_10x_pbmcs	NK	NK	valid_frozen_10x_pbmcs_ACCAGCCTGTCACA-1	valid_frozen_10x_pbmcs_AGATTCCTCCTTTA-1	0.9971122899523087
1644	frozen_10x_pbmcs	frozen_10x_pbmcs	NK	NK	valid_frozen_10x_pbmcs_ACCAGCCTGTCACA-1	valid_frozen_10x_pbmcs_ATAGCTCTGAACCT-1	0.9965153834261262
1645	fresh_10x_pbmcs	frozen_10x_pbmcs	NK	NK	valid_fresh_10x_pbmcs_GACGCTCTGTACCA-4	valid_frozen_10x_pbmcs_ACCAGCCTGTCACA-1	0.9969602482968066
1646	frozen_10x_pbmcs	frozen_10x_pbmcs	NK	NK	valid_frozen_10x_pbmcs_ACCAGCCTGTCACA-1	valid_frozen_10x_pbmcs_ATCTGACTTTTCTG-1	0.9964456001635794
1647	frozen_10x_pbmcs	frozen_10x_pbmcs	NK	NK	valid_frozen_10x_pbmcs_ACCAGCCTGTCACA-1	valid_frozen_10x_pbmcs_TTGAACCTCACTTT-1	0.996605453459063
1648	frozen_10x_pbmcs	frozen_10x_pbmcs	NK	NK	valid_frozen_10x_pbmcs_ACCAGCCTGTCACA-1	valid_frozen_10x_pbmcs_AGTTTAGAGAGGTG-1	0.9966239264017613
1649	frozen_10x_pbmcs	frozen_10x_pbmcs	NK	NK	valid_frozen_10x_pbmcs_ACCAGCCTGTCACA-1	valid_frozen_10x_pbmcs_CCCAACTGCCTACC-1	0.99591841219881
1650	frozen_10x_pbmcs	frozen_10x_pbmcs	NK	NK	valid_frozen_10x_pbmcs_AATAGGGACACCAA-1	valid_frozen_10x_pbmcs_ACCAGCCTGTCACA-1	0.9954806631939873
1651	frozen_10x_pbmcs	frozen_10x_pbmcs	NK	NK	valid_frozen_10x_pbmcs_ACCAGCCTGTCACA-1	valid_frozen_10x_pbmcs_GAGGATCTGTAAAG-1	0.9966000588372843
1652	fresh_10x_pbmcs	frozen_10x_pbmcs	NK	NK	valid_fresh_10x_pbmcs_AAGACAGACGTCTC-2	valid_frozen_10x_pbmcs_ACCAGCCTGTCACA-1	0.9974391601826
1653	fresh_10x_pbmcs	frozen_10x_pbmcs	Other	NK	valid_fresh_10x_pbmcs_CGATACGATCCAGA-2	valid_frozen_10x_pbmcs_ACCAGCCTGTCACA-1	0.9917899558340268
1654	fresh_10x_pbmcs	frozen_10x_pbmcs	NK	NK	valid_fresh_10x_pbmcs_CGCGAGACCATGGT-7	valid_frozen_10x_pbmcs_ACCAGCCTGTCACA-1	0.9950920530454492
1655	frozen_10x_pbmcs	frozen_10x_pbmcs	NK	NK	valid_frozen_10x_pbmcs_ACCAGCCTGTCACA-1	valid_frozen_10x_pbmcs_CACCACTGGGCATT-1	0.9976638145402853
1656	frozen_10x_pbmcs	frozen_10x_pbmcs	NK	NK	valid_frozen_10x_pbmcs_ACCAGCCTGTCACA-1	valid_frozen_10x_pbmcs_GCCAAATGAATCGC-1	0.9956433506006074
1657	frozen_10x_pbmcs	frozen_10x_pbmcs	NK	NK	valid_frozen_10x_pbmcs_ACCAGCCTGTCACA-1	valid_frozen_10x_pbmcs_TTACAGCTGCATAC-1	0.995462014688521
1658	frozen_10x_pbmcs	frozen_10x_pbmcs	NK	NK	valid_frozen_10x_pbmcs_ACCAGCCTGTCACA-1	valid_frozen_10x_pbmcs_GGGATTACTCGCCT-1	0.9965777277718768
1659	frozen_10x_pbmcs	frozen_10x_pbmcs	NK	NK	valid_frozen_10x_pbmcs_ACAATAACTGGTTG-1	valid_frozen_10x_pbmcs_ACCAGCCTGTCACA-1	0.9961316039821217
1660	frozen_10x_pbmcs	frozen_10x_pbmcs	NK	NK	valid_frozen_10x_pbmcs_ACCAGCCTGTCACA-1	valid_frozen_10x_pbmcs_GCTCAAGATCTCTA-1	0.9964470293320699
1661	fresh_10x_pbmcs	frozen_10x_pbmcs	NK	NK	valid_fresh_10x_pbmcs_ACGCCGGACGTTAG-7	valid_frozen_10x_pbmcs_ACCAGCCTGTCACA-1	0.9966206259010127
1662	frozen_10x_pbmcs	frozen_10x_pbmcs	NK	NK	valid_frozen_10x_pbmcs_ACCAGCCTGTCACA-1	valid_frozen_10x_pbmcs_TGGAGGGAACCTAG-1	0.9967316300963989
1663	fresh_10x_pbmcs	frozen_10x_pbmcs	NK	NK	valid_fresh_10x_pbmcs_GAAGGGTGGTGCTA-2	valid_frozen_10x_pbmcs_ACCAGCCTGTCACA-1	0.9961446578186945
1664	frozen_10x_pbmcs	frozen_10x_pbmcs	NK	NK	valid_frozen_10x_pbmcs_ACCAGCCTGTCACA-1	valid_frozen_10x_pbmcs_ACTCGCACCGCTAA-1	0.9962299584948566
1665	frozen_10x_pbmcs	frozen_10x_pbmcs	NK	NK	valid_frozen_10x_pbmcs_ACCAGCCTGTCACA-1	valid_frozen_10x_pbmcs_CACTGAGACAGCTA-1	0.9951762834639954
1666	frozen_10x_pbmcs	frozen_10x_pbmcs	NK	NK	valid_frozen_10x_pbmcs_ACCAGCCTGTCACA-1	valid_frozen_10x_pbmcs_CGTTATACTCACGA-1	0.9966249378743537
1667	frozen_10x_pbmcs	frozen_10x_pbmcs	NK	NK	valid_frozen_10x_pbmcs_ACCAGCCTGTCACA-1	valid_frozen_10x_pbmcs_TCCTAAACCGATAC-1	0.9955992110931751
1668	fresh_10x_pbmcs	frozen_10x_pbmcs	NK	NK	valid_fresh_10x_pbmcs_CATCCCGAAAGTAG-1	valid_frozen_10x_pbmcs_ACCAGCCTGTCACA-1	0.996605198695115
1669	fresh_10x_pbmcs	frozen_10x_pbmcs	NK	NK	valid_fresh_10x_pbmcs_CGTTAACTCTCATT-6	valid_frozen_10x_pbmcs_ACCAGCCTGTCACA-1	0.9966423977897115
1670	frozen_10x_pbmcs	frozen_10x_pbmcs	NK	NK	valid_frozen_10x_pbmcs_ACCAGCCTGTCACA-1	valid_frozen_10x_pbmcs_TATCAAGACCTTCG-1	0.9969089911417234
1671	fresh_10x_pbmcs	frozen_10x_pbmcs	NK	NK	valid_fresh_10x_pbmcs_TAACACCTCCTGTC-5	valid_frozen_10x_pbmcs_ACCAGCCTGTCACA-1	0.9965916235181926
1672	fresh_10x_pbmcs	frozen_10x_pbmcs	NK	NK	valid_fresh_10x_pbmcs_GTTTAAGATCCCGT-3	valid_frozen_10x_pbmcs_ACCAGCCTGTCACA-1	0.9963261748442184
1673	fresh_10x_pbmcs	frozen_10x_pbmcs	NK	NK	valid_fresh_10x_pbmcs_CTGGCACTCATACG-2	valid_frozen_10x_pbmcs_ACCAGCCTGTCACA-1	0.9961970764656655
1674	frozen_10x_pbmcs	frozen_10x_pbmcs	NK	NK	valid_frozen_10x_pbmcs_ACCAGCCTGTCACA-1	valid_frozen_10x_pbmcs_ATCGACGATGTTCT-1	0.9964028771467256
1675	frozen_10x_pbmcs	frozen_10x_pbmcs	NK	NK	valid_frozen_10x_pbmcs_AACAGCACTAGTCG-1	valid_frozen_10x_pbmcs_ACCAGCCTGTCACA-1	0.9962597296683088
1676	fresh_10x_pbmcs	frozen_10x_pbmcs	NK	NK	valid_fresh_10x_pbmcs_GTAGACTGCTATTC-1	valid_frozen_10x_pbmcs_ACCAGCCTGTCACA-1	0.9954920631761148
1677	fresh_10x_pbmcs	frozen_10x_pbmcs	NK	NK	valid_fresh_10x_pbmcs_GGAGCAGATTGGCA-5	valid_frozen_10x_pbmcs_ACCAGCCTGTCACA-1	0.9972651476109079
1678	frozen_10x_pbmcs	frozen_10x_pbmcs	NK	NK	valid_frozen_10x_pbmcs_ACCAGCCTGTCACA-1	valid_frozen_10x_pbmcs_CTGGAAACGACAGG-1	0.9964285369466664
1679	fresh_10x_pbmcs	frozen_10x_pbmcs	NK	NK	valid_fresh_10x_pbmcs_TTCCATGATGCGTA-5	valid_frozen_10x_pbmcs_ACCAGCCTGTCACA-1	0.996510764743436
1680	fresh_10x_pbmcs	frozen_10x_pbmcs	NK	NK	valid_fresh_10x_pbmcs_TGCGAAACTGCTGA-5	valid_frozen_10x_pbmcs_ACCAGCCTGTCACA-1	0.9964294355986514
1681	fresh_10x_pbmcs	frozen_10x_pbmcs	NK	NK	valid_fresh_10x_pbmcs_GAATGCACCGTAAC-1	valid_frozen_10x_pbmcs_ACCAGCCTGTCACA-1	0.9969948105718247
1682	frozen_10x_pbmcs	frozen_10x_pbmcs	NK	NK	valid_frozen_10x_pbmcs_ACCAGCCTGTCACA-1	valid_frozen_10x_pbmcs_ATGAGAGACCGATA-1	0.9937999794927147
1683	fresh_10x_pbmcs	frozen_10x_pbmcs	NK	NK	valid_fresh_10x_pbmcs_CCACCATGCGCCTT-4	valid_frozen_10x_pbmcs_ACCAGCCTGTCACA-1	0.9956021377479302
1684	frozen_10x_pbmcs	frozen_10x_pbmcs	NK	NK	valid_frozen_10x_pbmcs_ACCAGCCTGTCACA-1	valid_frozen_10x_pbmcs_ATCATCTGACGTGT-1	0.9955859250263591
1685	fresh_10x_pbmcs	frozen_10x_pbmcs	NK	NK	valid_fresh_10x_pbmcs_TAATGAACTGCAGT-7	valid_frozen_10x_pbmcs_ACCAGCCTGTCACA-1	0.9969042858283772
1686	fresh_10x_pbmcs	frozen_10x_pbmcs	Other	NK	valid_fresh_10x_pbmcs_TACACACTCCAACA-5	valid_frozen_10x_pbmcs_ACCAGCCTGTCACA-1	0.9955188015283248
1687	fresh_10x_pbmcs	frozen_10x_pbmcs	NK	NK	valid_fresh_10x_pbmcs_CATTGTTGGCGTTA-2	valid_frozen_10x_pbmcs_ACCAGCCTGTCACA-1	0.9954073233962354
1688	fresh_10x_pbmcs	frozen_10x_pbmcs	NK	NK	valid_fresh_10x_pbmcs_CCTTAATGTCTCCG-6	valid_frozen_10x_pbmcs_ACCAGCCTGTCACA-1	0.9966917689136003
1689	fresh_10x_pbmcs	frozen_10x_pbmcs	NK	NK	valid_fresh_10x_pbmcs_AAATCTGAGTATGC-3	valid_frozen_10x_pbmcs_ACCAGCCTGTCACA-1	0.9964634163153485
1690	fresh_10x_pbmcs	frozen_10x_pbmcs	NK	NK	valid_fresh_10x_pbmcs_TGGACTGACATTCT-6	valid_frozen_10x_pbmcs_ACCAGCCTGTCACA-1	0.9957479108614616
1691	frozen_10x_pbmcs	frozen_10x_pbmcs	NK	NK	valid_frozen_10x_pbmcs_ACCAGCCTGTCACA-1	valid_frozen_10x_pbmcs_CAGGTATGGTTTGG-1	0.9953764937710127
1692	fresh_10x_pbmcs	frozen_10x_pbmcs	NK	NK	valid_fresh_10x_pbmcs_TGGAAGCTATGGTC-4	valid_frozen_10x_pbmcs_ACCAGCCTGTCACA-1	0.9948432628850463
1693	frozen_10x_pbmcs	frozen_10x_pbmcs	NK	NK	valid_frozen_10x_pbmcs_ACCAGCCTGTCACA-1	valid_frozen_10x_pbmcs_GAAGTCACCCAAGT-1	0.9965834364904225
1694	fresh_10x_pbmcs	frozen_10x_pbmcs	NK	NK	valid_fresh_10x_pbmcs_TTGAGGACCATGGT-5	valid_frozen_10x_pbmcs_ACCAGCCTGTCACA-1	0.9960682975024566
1695	fresh_10x_pbmcs	frozen_10x_pbmcs	NK	NK	valid_fresh_10x_pbmcs_TTCAACACTCCCAC-5	valid_frozen_10x_pbmcs_ACCAGCCTGTCACA-1	0.9965013811253801
1696	frozen_10x_pbmcs	frozen_10x_pbmcs	NK	NK	valid_frozen_10x_pbmcs_ACCAGCCTGTCACA-1	valid_frozen_10x_pbmcs_GATGCCCTTGTAGC-1	0.997014233399819
1697	fresh_10x_pbmcs	frozen_10x_pbmcs	NK	NK	valid_fresh_10x_pbmcs_CAACCGCTCTTAGG-6	valid_frozen_10x_pbmcs_ACCAGCCTGTCACA-1	0.9960129231825123
1698	fresh_10x_pbmcs	frozen_10x_pbmcs	NK	NK	valid_fresh_10x_pbmcs_ACTATCACAGCTCA-4	valid_frozen_10x_pbmcs_ACCAGCCTGTCACA-1	0.9957936912610581
1699	fresh_10x_pbmcs	frozen_10x_pbmcs	NK	NK	valid_fresh_10x_pbmcs_TAAAGACTTTGAGC-2	valid_frozen_10x_pbmcs_ACCAGCCTGTCACA-1	0.9960206000944489
1700	fresh_10x_pbmcs	frozen_10x_pbmcs	NK	NK	valid_fresh_10x_pbmcs_AAGCACTGTGGGAG-8	valid_frozen_10x_pbmcs_ACCAGCCTGTCACA-1	0.9957256519109343
1701	fresh_10x_pbmcs	frozen_10x_pbmcs	NK	NK	valid_fresh_10x_pbmcs_CAAAGCACGCGTAT-2	valid_frozen_10x_pbmcs_ACCAGCCTGTCACA-1	0.9959668609245296
1702	fresh_10x_pbmcs	frozen_10x_pbmcs	NK	NK	valid_fresh_10x_pbmcs_TCAGACGACGCATA-6	valid_frozen_10x_pbmcs_ACCAGCCTGTCACA-1	0.9963053215645226
1703	fresh_10x_pbmcs	frozen_10x_pbmcs	NK	NK	valid_fresh_10x_pbmcs_ATCTTGACCTGGAT-8	valid_frozen_10x_pbmcs_ACCAGCCTGTCACA-1	0.9964597653540603
1704	fresh_10x_pbmcs	frozen_10x_pbmcs	NK	NK	valid_fresh_10x_pbmcs_ACTTCTGAGTGCAT-4	valid_frozen_10x_pbmcs_ACCAGCCTGTCACA-1	0.9950472118831507
1705	fresh_10x_pbmcs	frozen_10x_pbmcs	NK	NK	valid_fresh_10x_pbmcs_AGTAAGGAGCGTAT-6	valid_frozen_10x_pbmcs_ACCAGCCTGTCACA-1	0.9959842000116164
1706	frozen_10x_pbmcs	frozen_10x_pbmcs	NK	NK	valid_frozen_10x_pbmcs_ACCAGCCTGTCACA-1	valid_frozen_10x_pbmcs_CACATGGACTTATC-1	0.9943127171341277
1707	fresh_10x_pbmcs	frozen_10x_pbmcs	NK	NK	valid_fresh_10x_pbmcs_AGTCGCCTAGCACT-2	valid_frozen_10x_pbmcs_ACCAGCCTGTCACA-1	0.995459756725807
1708	fresh_10x_pbmcs	frozen_10x_pbmcs	NK	NK	valid_fresh_10x_pbmcs_GGGCACACGCTTCC-6	valid_frozen_10x_pbmcs_ACCAGCCTGTCACA-1	0.9960188859471447
1709	fresh_10x_pbmcs	frozen_10x_pbmcs	NK	NK	valid_fresh_10x_pbmcs_AAGCACTGCTTAGG-3	valid_frozen_10x_pbmcs_ACCAGCCTGTCACA-1	0.9968103922623968
1710	fresh_10x_pbmcs	frozen_10x_pbmcs	NK	NK	valid_fresh_10x_pbmcs_GAGGGCCTGTCAAC-4	valid_frozen_10x_pbmcs_ACCAGCCTGTCACA-1	0.996734713540959
1711	fresh_10x_pbmcs	frozen_10x_pbmcs	Other	NK	valid_fresh_10x_pbmcs_TTTCAGTGCGGGAA-8	valid_frozen_10x_pbmcs_ACCAGCCTGTCACA-1	0.9952775665610293
1712	fresh_10x_pbmcs	frozen_10x_pbmcs	NK	NK	valid_fresh_10x_pbmcs_TCAGGATGAATGCC-6	valid_frozen_10x_pbmcs_ACCAGCCTGTCACA-1	0.9970565066026068
1713	fresh_10x_pbmcs	frozen_10x_pbmcs	NK	NK	valid_fresh_10x_pbmcs_ACGCAATGTAGACC-1	valid_frozen_10x_pbmcs_ACCAGCCTGTCACA-1	0.9967354512806694
1714	fresh_10x_pbmcs	frozen_10x_pbmcs	NK	NK	valid_fresh_10x_pbmcs_CCGTAAGAGCCATA-7	valid_frozen_10x_pbmcs_ACCAGCCTGTCACA-1	0.9959632688345484
1715	fresh_10x_pbmcs	frozen_10x_pbmcs	NK	NK	valid_fresh_10x_pbmcs_GGAGGCCTACTTTC-6	valid_frozen_10x_pbmcs_ACCAGCCTGTCACA-1	0.9949991489221155
1716	fresh_10x_pbmcs	frozen_10x_pbmcs	NK	NK	valid_fresh_10x_pbmcs_TGACGAACATTCTC-8	valid_frozen_10x_pbmcs_ACCAGCCTGTCACA-1	0.9946799754320774
1717	fresh_10x_pbmcs	frozen_10x_pbmcs	NK	NK	valid_fresh_10x_pbmcs_TCGGCACTTGACTG-7	valid_frozen_10x_pbmcs_ACCAGCCTGTCACA-1	0.99579704066892
1718	fresh_10x_pbmcs	frozen_10x_pbmcs	NK	NK	valid_fresh_10x_pbmcs_ACCGTGCTGTTGTG-7	valid_frozen_10x_pbmcs_ACCAGCCTGTCACA-1	0.9941373720723573
1719	fresh_10x_pbmcs	frozen_10x_pbmcs	NK	NK	valid_fresh_10x_pbmcs_GTGTCAGAGGAAGC-6	valid_frozen_10x_pbmcs_ACCAGCCTGTCACA-1	0.9953491839772184
1720	fresh_10x_pbmcs	frozen_10x_pbmcs	NK	NK	valid_fresh_10x_pbmcs_TTCAGACTTCCTAT-3	valid_frozen_10x_pbmcs_ACCAGCCTGTCACA-1	0.9956445278204253
1721	fresh_10x_pbmcs	frozen_10x_pbmcs	NK	NK	valid_fresh_10x_pbmcs_CATCGCTGGTGCTA-1	valid_frozen_10x_pbmcs_ACCAGCCTGTCACA-1	0.9956005414069481
1722	fresh_10x_pbmcs	frozen_10x_pbmcs	NK	NK	valid_fresh_10x_pbmcs_TCACCGTGAGATGA-7	valid_frozen_10x_pbmcs_ACCAGCCTGTCACA-1	0.9956966510836971
1723	fresh_10x_pbmcs	frozen_10x_pbmcs	Other	NK	valid_fresh_10x_pbmcs_CTGAAGTGCTTGTT-4	valid_frozen_10x_pbmcs_ACCAGCCTGTCACA-1	0.9949380635747811
1724	fresh_10x_pbmcs	frozen_10x_pbmcs	Other	NK	valid_fresh_10x_pbmcs_TACTCTGAGGGAGT-4	valid_frozen_10x_pbmcs_ACCAGCCTGTCACA-1	0.9943073653337309
1725	fresh_10x_pbmcs	frozen_10x_pbmcs	NK	NK	valid_fresh_10x_pbmcs_AAGCGTACAGTCTG-5	valid_frozen_10x_pbmcs_ACCAGCCTGTCACA-1	0.994582246402925
1726	fresh_10x_pbmcs	frozen_10x_pbmcs	NK	NK	valid_fresh_10x_pbmcs_AGGACTTGGACACT-1	valid_frozen_10x_pbmcs_ACCAGCCTGTCACA-1	0.9962705966138523
1727	fresh_10x_pbmcs	frozen_10x_pbmcs	NK	NK	valid_fresh_10x_pbmcs_TAGGCAACTTCGCC-1	valid_frozen_10x_pbmcs_ACCAGCCTGTCACA-1	0.9960418991070679
1728	fresh_10x_pbmcs	frozen_10x_pbmcs	NK	NK	valid_fresh_10x_pbmcs_TCGAATCTGCTACA-5	valid_frozen_10x_pbmcs_ACCAGCCTGTCACA-1	0.9961845168482957
1729	fresh_10x_pbmcs	frozen_10x_pbmcs	NK	NK	valid_fresh_10x_pbmcs_CATTCCCTCGTACA-3	valid_frozen_10x_pbmcs_ACCAGCCTGTCACA-1	0.9961111982915712
1730	frozen_10x_pbmcs	frozen_10x_pbmcs	NK	NK	valid_frozen_10x_pbmcs_ACCAGCCTGTCACA-1	valid_frozen_10x_pbmcs_ACTGCCTGTCAAGC-1	0.9956185759170103
1731	fresh_10x_pbmcs	frozen_10x_pbmcs	NK	NK	valid_fresh_10x_pbmcs_AGGACTTGTCGTAG-7	valid_frozen_10x_pbmcs_ACCAGCCTGTCACA-1	0.9947016043123792
1732	frozen_10x_pbmcs	frozen_10x_pbmcs	NK	NK	valid_frozen_10x_pbmcs_ACCAGCCTGTCACA-1	valid_frozen_10x_pbmcs_CATCCCGAAGTCTG-1	0.9953371479848678
1733	fresh_10x_pbmcs	frozen_10x_pbmcs	NK	NK	valid_fresh_10x_pbmcs_AGGGACGATGCTCC-8	valid_frozen_10x_pbmcs_ACCAGCCTGTCACA-1	0.994663767221273
1734	fresh_10x_pbmcs	frozen_10x_pbmcs	NK	NK	valid_fresh_10x_pbmcs_TTGAACCTCCTGAA-6	valid_frozen_10x_pbmcs_ACCAGCCTGTCACA-1	0.9947010271772129
1735	fresh_10x_pbmcs	frozen_10x_pbmcs	Other	NK	valid_fresh_10x_pbmcs_CCAGCTACTCGCTC-6	valid_frozen_10x_pbmcs_ACCAGCCTGTCACA-1	0.9946019344503277
1736	frozen_10x_pbmcs	frozen_10x_pbmcs	NK	NK	valid_frozen_10x_pbmcs_ACCAGCCTGTCACA-1	valid_frozen_10x_pbmcs_GTGTATCTGTTGTG-1	0.9960933408281986
1737	frozen_10x_pbmcs	frozen_10x_pbmcs	NK	NK	valid_frozen_10x_pbmcs_ACCAGCCTGTCACA-1	valid_frozen_10x_pbmcs_TGAGGTACTCTATC-1	0.9951249205364633
1738	fresh_10x_pbmcs	frozen_10x_pbmcs	NK	NK	valid_fresh_10x_pbmcs_TCCCGAACCTTCGC-5	valid_frozen_10x_pbmcs_ACCAGCCTGTCACA-1	0.9956632966852245
1739	fresh_10x_pbmcs	frozen_10x_pbmcs	NK	NK	valid_fresh_10x_pbmcs_ATACGGACGAACTC-1	valid_frozen_10x_pbmcs_ACCAGCCTGTCACA-1	0.9948244743789932
1740	fresh_10x_pbmcs	frozen_10x_pbmcs	NK	NK	valid_fresh_10x_pbmcs_ACCCGTACGTTTGG-2	valid_frozen_10x_pbmcs_ACCAGCCTGTCACA-1	0.9951146631959525
1741	fresh_10x_pbmcs	frozen_10x_pbmcs	NK	NK	valid_fresh_10x_pbmcs_CGCTACACTAGTCG-1	valid_frozen_10x_pbmcs_ACCAGCCTGTCACA-1	0.9946197053695768
1742	fresh_10x_pbmcs	frozen_10x_pbmcs	NK	NK	valid_fresh_10x_pbmcs_ACCCTCGATGCCTC-4	valid_frozen_10x_pbmcs_ACCAGCCTGTCACA-1	0.9946903903927721
1743	fresh_10x_pbmcs	frozen_10x_pbmcs	NK	NK	valid_fresh_10x_pbmcs_GATGCCCTTTTACC-4	valid_frozen_10x_pbmcs_ACCAGCCTGTCACA-1	0.9941481852489784
1744	fresh_10x_pbmcs	frozen_10x_pbmcs	NK	NK	valid_fresh_10x_pbmcs_AGCCGGTGAGTACC-5	valid_frozen_10x_pbmcs_ACCAGCCTGTCACA-1	0.9958614838242074
1745	fresh_10x_pbmcs	frozen_10x_pbmcs	NK	NK	valid_fresh_10x_pbmcs_ATACTCTGAGACTC-4	valid_frozen_10x_pbmcs_ACCAGCCTGTCACA-1	0.9951539220415074
1746	fresh_10x_pbmcs	frozen_10x_pbmcs	Other	NK	valid_fresh_10x_pbmcs_AGTTATGAGACGGA-7	valid_frozen_10x_pbmcs_ACCAGCCTGTCACA-1	0.993752746350712
1747	fresh_10x_pbmcs	frozen_10x_pbmcs	NK	NK	valid_fresh_10x_pbmcs_TGGCAATGCTCCCA-4	valid_frozen_10x_pbmcs_ACCAGCCTGTCACA-1	0.9949795890616199
1748	fresh_10x_pbmcs	frozen_10x_pbmcs	NK	NK	valid_fresh_10x_pbmcs_TTCCTAGACTTATC-7	valid_frozen_10x_pbmcs_ACCAGCCTGTCACA-1	0.9948284581932887
1749	fresh_10x_pbmcs	frozen_10x_pbmcs	Other	NK	valid_fresh_10x_pbmcs_TATCCTGATGTCAG-2	valid_frozen_10x_pbmcs_ACCAGCCTGTCACA-1	0.9944808760925348
1750	fresh_10x_pbmcs	frozen_10x_pbmcs	NK	NK	valid_fresh_10x_pbmcs_AACGTGTGGTGTCA-3	valid_frozen_10x_pbmcs_ACCAGCCTGTCACA-1	0.9947828259572378
1751	fresh_10x_pbmcs	frozen_10x_pbmcs	NK	NK	valid_fresh_10x_pbmcs_CACATACTGCTAAC-8	valid_frozen_10x_pbmcs_ACCAGCCTGTCACA-1	0.9949266803786504
1752	frozen_10x_pbmcs	frozen_10x_pbmcs	NK	NK	valid_frozen_10x_pbmcs_ACCAGCCTGTCACA-1	valid_frozen_10x_pbmcs_TGGCACCTTACGCA-1	0.9949894326937093
1753	fresh_10x_pbmcs	frozen_10x_pbmcs	NK	NK	valid_fresh_10x_pbmcs_CATCATACCTTGTT-4	valid_frozen_10x_pbmcs_ACCAGCCTGTCACA-1	0.9954693259848639
1754	fresh_10x_pbmcs	frozen_10x_pbmcs	Other	NK	valid_fresh_10x_pbmcs_AAAGGCCTGTTAGC-6	valid_frozen_10x_pbmcs_ACCAGCCTGTCACA-1	0.9936922837340783
1755	fresh_10x_pbmcs	frozen_10x_pbmcs	NK	NK	valid_fresh_10x_pbmcs_ATCCAGGATGAAGA-1	valid_frozen_10x_pbmcs_ACCAGCCTGTCACA-1	0.9958543955558067
1756	fresh_10x_pbmcs	frozen_10x_pbmcs	NK	NK	valid_fresh_10x_pbmcs_TATAGCCTTGGTGT-6	valid_frozen_10x_pbmcs_ACCAGCCTGTCACA-1	0.9951350651431976
1757	fresh_10x_pbmcs	frozen_10x_pbmcs	NK	NK	valid_fresh_10x_pbmcs_CGCACTACTCTTTG-1	valid_frozen_10x_pbmcs_ACCAGCCTGTCACA-1	0.9952169567034531
1758	fresh_10x_pbmcs	frozen_10x_pbmcs	NK	NK	valid_fresh_10x_pbmcs_GCTCAAGAGGATTC-2	valid_frozen_10x_pbmcs_ACCAGCCTGTCACA-1	0.9951127803321643
1759	fresh_10x_pbmcs	frozen_10x_pbmcs	NK	NK	valid_fresh_10x_pbmcs_GAGTACTGTGACTG-5	valid_frozen_10x_pbmcs_ACCAGCCTGTCACA-1	0.9958042486583168
1760	fresh_10x_pbmcs	frozen_10x_pbmcs	NK	NK	valid_fresh_10x_pbmcs_CTAGAGACGGAACG-5	valid_frozen_10x_pbmcs_ACCAGCCTGTCACA-1	0.9947229987172359
1761	fresh_10x_pbmcs	frozen_10x_pbmcs	NK	NK	valid_fresh_10x_pbmcs_AGGTTCGACAGCTA-5	valid_frozen_10x_pbmcs_ACCAGCCTGTCACA-1	0.9952070055657447
1762	fresh_10x_pbmcs	frozen_10x_pbmcs	NK	NK	valid_fresh_10x_pbmcs_GACGCTCTCAGATC-7	valid_frozen_10x_pbmcs_ACCAGCCTGTCACA-1	0.9949585645877154
1763	fresh_10x_pbmcs	frozen_10x_pbmcs	NK	NK	valid_fresh_10x_pbmcs_AAGCCTGATCTACT-4	valid_frozen_10x_pbmcs_ACCAGCCTGTCACA-1	0.9941703500792737
1764	fresh_10x_pbmcs	frozen_10x_pbmcs	NK	NK	valid_fresh_10x_pbmcs_TCATTCGATTTCGT-4	valid_frozen_10x_pbmcs_ACCAGCCTGTCACA-1	0.994300993223546
1765	frozen_10x_pbmcs	frozen_10x_pbmcs	NK	NK	valid_frozen_10x_pbmcs_ACCAGCCTGTCACA-1	valid_frozen_10x_pbmcs_ACGTAGACGTAAAG-1	0.9945566456895194
1766	fresh_10x_pbmcs	frozen_10x_pbmcs	Other	NK	valid_fresh_10x_pbmcs_TACACACTGAGCAG-4	valid_frozen_10x_pbmcs_ACCAGCCTGTCACA-1	0.9923810643326622
1767	frozen_10x_pbmcs	frozen_10x_pbmcs	NK	NK	valid_frozen_10x_pbmcs_ACCAGCCTGTCACA-1	valid_frozen_10x_pbmcs_GATTCGGAACTTTC-1	0.9942639736328744
1768	frozen_10x_pbmcs	frozen_10x_pbmcs	NK	NK	valid_frozen_10x_pbmcs_ACCAGCCTGTCACA-1	valid_frozen_10x_pbmcs_TTCAACACTGTCGA-1	0.9954652195774019
1769	fresh_10x_pbmcs	frozen_10x_pbmcs	NK	NK	valid_fresh_10x_pbmcs_CATTGTTGTATGGC-1	valid_frozen_10x_pbmcs_ACCAGCCTGTCACA-1	0.994910154789926
1770	frozen_10x_pbmcs	frozen_10x_pbmcs	NK	NK	valid_frozen_10x_pbmcs_ACCAGCCTGTCACA-1	valid_frozen_10x_pbmcs_CATACTACTGGTAC-1	0.994182997308129
1771	fresh_10x_pbmcs	frozen_10x_pbmcs	NK	NK	valid_fresh_10x_pbmcs_TGGAACACATCGTG-7	valid_frozen_10x_pbmcs_ACCAGCCTGTCACA-1	0.9933012572052646
1772	fresh_10x_pbmcs	frozen_10x_pbmcs	NK	NK	valid_fresh_10x_pbmcs_ACAATTGACAGCTA-6	valid_frozen_10x_pbmcs_ACCAGCCTGTCACA-1	0.9935729723772037
1773	fresh_10x_pbmcs	frozen_10x_pbmcs	Other	NK	valid_fresh_10x_pbmcs_GTACCCTGCCATAG-5	valid_frozen_10x_pbmcs_ACCAGCCTGTCACA-1	0.9902050682521065
1774	fresh_10x_pbmcs	frozen_10x_pbmcs	NK	NK	valid_fresh_10x_pbmcs_GGTTTACTACCAGT-5	valid_frozen_10x_pbmcs_ACCAGCCTGTCACA-1	0.9925789077109055
1775	fresh_10x_pbmcs	frozen_10x_pbmcs	NK	NK	valid_fresh_10x_pbmcs_GCTAGATGCACAAC-2	valid_frozen_10x_pbmcs_ACCAGCCTGTCACA-1	0.993336493406807
1776	fresh_10x_pbmcs	frozen_10x_pbmcs	NK	NK	valid_fresh_10x_pbmcs_CTAGAGACTCGTTT-3	valid_frozen_10x_pbmcs_ACCAGCCTGTCACA-1	0.9932786005978741
1777	fresh_10x_pbmcs	frozen_10x_pbmcs	NK	NK	valid_fresh_10x_pbmcs_GGATTGTGCCTGAA-2	valid_frozen_10x_pbmcs_ACCAGCCTGTCACA-1	0.9948296248007079
1778	fresh_10x_pbmcs	frozen_10x_pbmcs	NK	NK	valid_fresh_10x_pbmcs_ACTATCACACCAGT-5	valid_frozen_10x_pbmcs_ACCAGCCTGTCACA-1	0.9936377927634817
1779	fresh_10x_pbmcs	frozen_10x_pbmcs	NK	NK	valid_fresh_10x_pbmcs_TAATCGCTTCTGGA-6	valid_frozen_10x_pbmcs_ACCAGCCTGTCACA-1	0.9949895594354481
1780	fresh_10x_pbmcs	frozen_10x_pbmcs	Other	NK	valid_fresh_10x_pbmcs_CACAATCTCTAGAC-1	valid_frozen_10x_pbmcs_ACCAGCCTGTCACA-1	0.9929448809184188
1781	fresh_10x_pbmcs	frozen_10x_pbmcs	NK	NK	valid_fresh_10x_pbmcs_TAAACAACTGAACC-7	valid_frozen_10x_pbmcs_ACCAGCCTGTCACA-1	0.9933380896000488
1782	fresh_10x_pbmcs	frozen_10x_pbmcs	Other	NK	valid_fresh_10x_pbmcs_TTCCATGAAGGTCT-7	valid_frozen_10x_pbmcs_ACCAGCCTGTCACA-1	0.9919236197512556
1783	fresh_10x_pbmcs	frozen_10x_pbmcs	NK	NK	valid_fresh_10x_pbmcs_GACTGTGATGCGTA-7	valid_frozen_10x_pbmcs_ACCAGCCTGTCACA-1	0.9918606211813081
1784	fresh_10x_pbmcs	frozen_10x_pbmcs	NK	NK	valid_fresh_10x_pbmcs_CTGAATCTTTCGGA-6	valid_frozen_10x_pbmcs_ACCAGCCTGTCACA-1	0.9931611919207762
1785	fresh_10x_pbmcs	frozen_10x_pbmcs	NK	NK	valid_fresh_10x_pbmcs_ATACCACTGCGATT-5	valid_frozen_10x_pbmcs_ACCAGCCTGTCACA-1	0.9914148630432524
1786	frozen_10x_pbmcs	frozen_10x_pbmcs	NK	NK	valid_frozen_10x_pbmcs_ACCAGCCTGTCACA-1	valid_frozen_10x_pbmcs_CACTAGGACATCAG-1	0.9921647658257177
1787	fresh_10x_pbmcs	frozen_10x_pbmcs	NK	NK	valid_fresh_10x_pbmcs_ATCTACACCACTTT-7	valid_frozen_10x_pbmcs_ACCAGCCTGTCACA-1	0.9915117443563115
1788	frozen_10x_pbmcs	frozen_10x_pbmcs	NK	NK	valid_frozen_10x_pbmcs_ACCAGCCTGTCACA-1	valid_frozen_10x_pbmcs_AGTCAGACGTGAGG-1	0.9902517326955312
1789	frozen_10x_pbmcs	frozen_10x_pbmcs	NK	Other	valid_frozen_10x_pbmcs_ACCAGCCTGTCACA-1	valid_frozen_10x_pbmcs_TACACACTGCAGAG-1	0.9916834869336342
1790	fresh_10x_pbmcs	frozen_10x_pbmcs	NK	NK	valid_fresh_10x_pbmcs_CGTACAGACAGAGG-1	valid_frozen_10x_pbmcs_ACCAGCCTGTCACA-1	0.9891619984489107
1791	fresh_10x_pbmcs	frozen_10x_pbmcs	Other	NK	valid_fresh_10x_pbmcs_GGCGACTGGTACCA-3	valid_frozen_10x_pbmcs_ACCAGCCTGTCACA-1	0.989440949078011
1792	frozen_10x_pbmcs	frozen_10x_pbmcs	NK	NK	valid_frozen_10x_pbmcs_ACCAGCCTGTCACA-1	valid_frozen_10x_pbmcs_TAAGCTCTTTCTTG-1	0.9891490739045934
1793	frozen_10x_pbmcs	frozen_10x_pbmcs	NK	NK	valid_frozen_10x_pbmcs_ACCAGCCTGTCACA-1	valid_frozen_10x_pbmcs_AGTCGCCTCGGTAT-1	0.9856137612462509
1794	frozen_10x_pbmcs	frozen_10x_pbmcs	NK	NK	valid_frozen_10x_pbmcs_ACCAGCCTGTCACA-1	valid_frozen_10x_pbmcs_GTTGGATGCTTCTA-1	0.9880484117952255
1795	fresh_10x_pbmcs	frozen_10x_pbmcs	Other	NK	valid_fresh_10x_pbmcs_ACCTATTGCCTGAA-1	valid_frozen_10x_pbmcs_ACCAGCCTGTCACA-1	0.9865375710349621
1796	fresh_10x_pbmcs	frozen_10x_pbmcs	NK	NK	valid_fresh_10x_pbmcs_GCACGGTGCAGAGG-1	valid_frozen_10x_pbmcs_ACCAGCCTGTCACA-1	0.9868559190607765
1797	fresh_10x_pbmcs	frozen_10x_pbmcs	NK	NK	valid_fresh_10x_pbmcs_GTGTAGTGTAAAGG-3	valid_frozen_10x_pbmcs_ACCAGCCTGTCACA-1	0.984944081168105
1798	frozen_10x_pbmcs	frozen_10x_pbmcs	Other	NK	valid_frozen_10x_pbmcs_AACCCAGAGAACCT-1	valid_frozen_10x_pbmcs_ACCAGCCTGTCACA-1	0.985832829048783
1799	fresh_10x_pbmcs	frozen_10x_pbmcs	Other	NK	valid_fresh_10x_pbmcs_GTAGACTGCTCAAG-2	valid_frozen_10x_pbmcs_ACCAGCCTGTCACA-1	0.9865604024602305
1800	fresh_10x_pbmcs	frozen_10x_pbmcs	Other	NK	valid_fresh_10x_pbmcs_GAATGGCTAAACGA-2	valid_frozen_10x_pbmcs_ACCAGCCTGTCACA-1	0.9861147785865406
1801	fresh_10x_pbmcs	frozen_10x_pbmcs	Other	NK	valid_fresh_10x_pbmcs_ACCGAAACTACGAC-8	valid_frozen_10x_pbmcs_ACCAGCCTGTCACA-1	0.986185548400499
1802	fresh_10x_pbmcs	frozen_10x_pbmcs	Other	NK	valid_fresh_10x_pbmcs_GCCACTACTGTGCA-7	valid_frozen_10x_pbmcs_ACCAGCCTGTCACA-1	0.9845674544623148
1803	frozen_10x_pbmcs	frozen_10x_pbmcs	NK	Other	valid_frozen_10x_pbmcs_ACCAGCCTGTCACA-1	valid_frozen_10x_pbmcs_GCCCATACTCGCAA-1	0.9849362394630241
1804	fresh_10x_pbmcs	frozen_10x_pbmcs	NK	NK	valid_fresh_10x_pbmcs_TGCGAAACTGACAC-1	valid_frozen_10x_pbmcs_ACCAGCCTGTCACA-1	0.985502640591039
1805	fresh_10x_pbmcs	frozen_10x_pbmcs	Other	NK	valid_fresh_10x_pbmcs_CAAGCTGACTTATC-3	valid_frozen_10x_pbmcs_ACCAGCCTGTCACA-1	0.9838857322574219
1806	fresh_10x_pbmcs	frozen_10x_pbmcs	Other	NK	valid_fresh_10x_pbmcs_TTACACACTCTCCG-4	valid_frozen_10x_pbmcs_ACCAGCCTGTCACA-1	0.9828828140974006
1807	fresh_10x_pbmcs	frozen_10x_pbmcs	Other	NK	valid_fresh_10x_pbmcs_TATCTCGACCTAAG-2	valid_frozen_10x_pbmcs_ACCAGCCTGTCACA-1	0.9835003439777151
1808	frozen_10x_pbmcs	frozen_10x_pbmcs	NK	Other	valid_frozen_10x_pbmcs_ACCAGCCTGTCACA-1	valid_frozen_10x_pbmcs_CACTATACCATTCT-1	0.9830774173779627
1809	frozen_10x_pbmcs	frozen_10x_pbmcs	NK	Other	valid_frozen_10x_pbmcs_ACCAGCCTGTCACA-1	valid_frozen_10x_pbmcs_GTAGTGACTTCTAC-1	0.9828350087647835
1810	frozen_10x_pbmcs	frozen_10x_pbmcs	NK	Other	valid_frozen_10x_pbmcs_ACCAGCCTGTCACA-1	valid_frozen_10x_pbmcs_CCAGTCTGTGTGAC-1	0.9603598194052649
1811	fresh_10x_pbmcs	frozen_10x_pbmcs	Other	NK	valid_fresh_10x_pbmcs_TAAGCTCTGGGCAA-7	valid_frozen_10x_pbmcs_ACCAGCCTGTCACA-1	0.978737543136856
1812	frozen_10x_pbmcs	frozen_10x_pbmcs	NK	Other	valid_frozen_10x_pbmcs_ACCAGCCTGTCACA-1	valid_frozen_10x_pbmcs_CTAAGGACTTTCAC-1	0.9781283015689437
1813	fresh_10x_pbmcs	frozen_10x_pbmcs	Other	NK	valid_fresh_10x_pbmcs_GGCAATACCTGTTT-7	valid_frozen_10x_pbmcs_ACCAGCCTGTCACA-1	0.9788519265618462
1814	fresh_10x_pbmcs	frozen_10x_pbmcs	Other	NK	valid_fresh_10x_pbmcs_ACTTCAACATGTGC-1	valid_frozen_10x_pbmcs_ACCAGCCTGTCACA-1	0.9783060916050952
1815	fresh_10x_pbmcs	frozen_10x_pbmcs	Other	NK	valid_fresh_10x_pbmcs_ACGAGGGACAGAGG-8	valid_frozen_10x_pbmcs_ACCAGCCTGTCACA-1	0.9795972782637917
1816	fresh_10x_pbmcs	frozen_10x_pbmcs	Other	NK	valid_fresh_10x_pbmcs_TCTCAAACCCTAAG-8	valid_frozen_10x_pbmcs_ACCAGCCTGTCACA-1	0.978508674313016
1817	fresh_10x_pbmcs	frozen_10x_pbmcs	NK	NK	valid_fresh_10x_pbmcs_AAGCGACTACCACA-1	valid_frozen_10x_pbmcs_ACCAGCCTGTCACA-1	0.9736509578677364
1818	frozen_10x_pbmcs	frozen_10x_pbmcs	Other	NK	valid_frozen_10x_pbmcs_ACAATCCTCCAACA-1	valid_frozen_10x_pbmcs_ACCAGCCTGTCACA-1	0.9764818670262779
1819	frozen_10x_pbmcs	frozen_10x_pbmcs	NK	Other	valid_frozen_10x_pbmcs_ACCAGCCTGTCACA-1	valid_frozen_10x_pbmcs_GGACCGTGGTGTTG-1	0.9685012589519439
1820	frozen_10x_pbmcs	frozen_10x_pbmcs	NK	Other	valid_frozen_10x_pbmcs_ACCAGCCTGTCACA-1	valid_frozen_10x_pbmcs_CTGCCAACTGGGAG-1	0.9703815805082392
1821	fresh_10x_pbmcs	frozen_10x_pbmcs	Other	NK	valid_fresh_10x_pbmcs_TGTATGCTACGGGA-5	valid_frozen_10x_pbmcs_ACCAGCCTGTCACA-1	0.9694195399929062
1822	fresh_10x_pbmcs	frozen_10x_pbmcs	Other	NK	valid_fresh_10x_pbmcs_CCTTTAGATGCTCC-6	valid_frozen_10x_pbmcs_ACCAGCCTGTCACA-1	0.9707240692260275
1823	frozen_10x_pbmcs	frozen_10x_pbmcs	NK	Other	valid_frozen_10x_pbmcs_ACCAGCCTGTCACA-1	valid_frozen_10x_pbmcs_TGTATCTGCTGGTA-1	0.9725532782230839
1824	frozen_10x_pbmcs	frozen_10x_pbmcs	NK	Other	valid_frozen_10x_pbmcs_ACCAGCCTGTCACA-1	valid_frozen_10x_pbmcs_GAGGGATGAAGGGC-1	0.972848465170173
1825	fresh_10x_pbmcs	frozen_10x_pbmcs	Other	NK	valid_fresh_10x_pbmcs_ATAGGCTGTGCCCT-4	valid_frozen_10x_pbmcs_ACCAGCCTGTCACA-1	0.9629293224055467
1826	frozen_10x_pbmcs	frozen_10x_pbmcs	NK	Other	valid_frozen_10x_pbmcs_ACCAGCCTGTCACA-1	valid_frozen_10x_pbmcs_TTACCATGTTGTGG-1	0.9724218704973315
1827	frozen_10x_pbmcs	frozen_10x_pbmcs	NK	Other	valid_frozen_10x_pbmcs_ACCAGCCTGTCACA-1	valid_frozen_10x_pbmcs_CCCAACTGGGAGCA-1	0.9700025131904959
1828	frozen_10x_pbmcs	frozen_10x_pbmcs	NK	Other	valid_frozen_10x_pbmcs_ACCAGCCTGTCACA-1	valid_frozen_10x_pbmcs_CCCTGATGGCGAGA-1	0.9690119189813097
1829	frozen_10x_pbmcs	frozen_10x_pbmcs	NK	Other	valid_frozen_10x_pbmcs_ACCAGCCTGTCACA-1	valid_frozen_10x_pbmcs_TCGTGAGAAGCGGA-1	0.9580947043216321
1830	fresh_10x_pbmcs	frozen_10x_pbmcs	Other	NK	valid_fresh_10x_pbmcs_AGCGGGCTCACTGA-8	valid_frozen_10x_pbmcs_ACCAGCCTGTCACA-1	0.9719113893921653
1831	fresh_10x_pbmcs	frozen_10x_pbmcs	Other	NK	valid_fresh_10x_pbmcs_CACTGAGAAGACTC-7	valid_frozen_10x_pbmcs_ACCAGCCTGTCACA-1	0.9682328962968484
1832	fresh_10x_pbmcs	frozen_10x_pbmcs	Other	NK	valid_fresh_10x_pbmcs_CAGAAGCTGGAGGT-4	valid_frozen_10x_pbmcs_ACCAGCCTGTCACA-1	0.9693835499697095
1833	frozen_10x_pbmcs	frozen_10x_pbmcs	NK	Other	valid_frozen_10x_pbmcs_ACCAGCCTGTCACA-1	valid_frozen_10x_pbmcs_CTACAACTGTCGTA-1	0.9695890896481618
1834	frozen_10x_pbmcs	frozen_10x_pbmcs	Other	NK	valid_frozen_10x_pbmcs_AACGGTACCCACAA-1	valid_frozen_10x_pbmcs_ACCAGCCTGTCACA-1	0.9661549415190561
1835	frozen_10x_pbmcs	frozen_10x_pbmcs	NK	Other	valid_frozen_10x_pbmcs_ACCAGCCTGTCACA-1	valid_frozen_10x_pbmcs_GCAGTCCTGTTAGC-1	0.9682872928804717
1836	frozen_10x_pbmcs	frozen_10x_pbmcs	NK	Other	valid_frozen_10x_pbmcs_ACCAGCCTGTCACA-1	valid_frozen_10x_pbmcs_ACCATTTGTTCTCA-1	0.9575197992018213
1837	fresh_10x_pbmcs	frozen_10x_pbmcs	Other	NK	valid_fresh_10x_pbmcs_CGCTCATGGTCGTA-5	valid_frozen_10x_pbmcs_ACCAGCCTGTCACA-1	0.9694970765548468
1838	fresh_10x_pbmcs	frozen_10x_pbmcs	Other	NK	valid_fresh_10x_pbmcs_GAGGGCCTACCCAA-4	valid_frozen_10x_pbmcs_ACCAGCCTGTCACA-1	0.9658003208677585
1839	fresh_10x_pbmcs	frozen_10x_pbmcs	Other	NK	valid_fresh_10x_pbmcs_TGGAGGGATCCTGC-4	valid_frozen_10x_pbmcs_ACCAGCCTGTCACA-1	0.9695983984006504
1840	fresh_10x_pbmcs	frozen_10x_pbmcs	Other	NK	valid_fresh_10x_pbmcs_GAAGCGGACGAACT-8	valid_frozen_10x_pbmcs_ACCAGCCTGTCACA-1	0.9718324271443995
1841	frozen_10x_pbmcs	frozen_10x_pbmcs	NK	Other	valid_frozen_10x_pbmcs_ACCAGCCTGTCACA-1	valid_frozen_10x_pbmcs_GTCTAGGATTCCGC-1	0.9708653633091127
1842	fresh_10x_pbmcs	frozen_10x_pbmcs	Other	NK	valid_fresh_10x_pbmcs_ACACAGACCCTTGC-1	valid_frozen_10x_pbmcs_ACCAGCCTGTCACA-1	0.9695393971666464
1843	frozen_10x_pbmcs	frozen_10x_pbmcs	NK	Other	valid_frozen_10x_pbmcs_ACCAGCCTGTCACA-1	valid_frozen_10x_pbmcs_CGCTAAGATCCGAA-1	0.9665759185449394
1844	frozen_10x_pbmcs	frozen_10x_pbmcs	NK	Other	valid_frozen_10x_pbmcs_ACCAGCCTGTCACA-1	valid_frozen_10x_pbmcs_ATGTACCTCACAAC-1	0.9724948816588029
1845	frozen_10x_pbmcs	frozen_10x_pbmcs	NK	Other	valid_frozen_10x_pbmcs_ACCAGCCTGTCACA-1	valid_frozen_10x_pbmcs_AGGGTTTGGGGTGA-1	0.969326625875153
1846	fresh_10x_pbmcs	frozen_10x_pbmcs	Other	NK	valid_fresh_10x_pbmcs_CAATGGACGACGGA-1	valid_frozen_10x_pbmcs_ACCAGCCTGTCACA-1	0.9677163080221554
1847	fresh_10x_pbmcs	frozen_10x_pbmcs	Other	NK	valid_fresh_10x_pbmcs_AAATGTTGATACCG-1	valid_frozen_10x_pbmcs_ACCAGCCTGTCACA-1	0.9701972769081472
1848	fresh_10x_pbmcs	frozen_10x_pbmcs	Other	NK	valid_fresh_10x_pbmcs_TGCCCAACGTTTCT-6	valid_frozen_10x_pbmcs_ACCAGCCTGTCACA-1	0.9688776147351844
1849	fresh_10x_pbmcs	frozen_10x_pbmcs	Other	NK	valid_fresh_10x_pbmcs_ACTCCTCTAACGAA-6	valid_frozen_10x_pbmcs_ACCAGCCTGTCACA-1	0.9666484499682507
1850	fresh_10x_pbmcs	frozen_10x_pbmcs	Other	NK	valid_fresh_10x_pbmcs_AACCAGTGCTCTCG-1	valid_frozen_10x_pbmcs_ACCAGCCTGTCACA-1	0.9673160651757645
1851	fresh_10x_pbmcs	frozen_10x_pbmcs	Other	NK	valid_fresh_10x_pbmcs_GGCCGATGCAGGAG-8	valid_frozen_10x_pbmcs_ACCAGCCTGTCACA-1	0.9704759210892544
1852	frozen_10x_pbmcs	frozen_10x_pbmcs	NK	Other	valid_frozen_10x_pbmcs_ACCAGCCTGTCACA-1	valid_frozen_10x_pbmcs_GGACCGTGAAGCAA-1	0.9667915827576522
1853	frozen_10x_pbmcs	frozen_10x_pbmcs	NK	Other	valid_frozen_10x_pbmcs_ACCAGCCTGTCACA-1	valid_frozen_10x_pbmcs_AGACCTGAATCACG-1	0.9554611463646822
1854	frozen_10x_pbmcs	frozen_10x_pbmcs	NK	Other	valid_frozen_10x_pbmcs_ACCAGCCTGTCACA-1	valid_frozen_10x_pbmcs_CGGCGATGGAATCC-1	0.9464284759363399
1855	frozen_10x_pbmcs	frozen_10x_pbmcs	NK	Other	valid_frozen_10x_pbmcs_ACCAGCCTGTCACA-1	valid_frozen_10x_pbmcs_CAAATTGAAGCGGA-1	0.968005752800916
1856	frozen_10x_pbmcs	frozen_10x_pbmcs	NK	Other	valid_frozen_10x_pbmcs_ACCAGCCTGTCACA-1	valid_frozen_10x_pbmcs_ACTCCCGATGGTAC-1	0.9484631649994598
1857	fresh_10x_pbmcs	frozen_10x_pbmcs	Other	NK	valid_fresh_10x_pbmcs_GATGCATGGCTTCC-4	valid_frozen_10x_pbmcs_ACCAGCCTGTCACA-1	0.9702396316997939
1858	frozen_10x_pbmcs	frozen_10x_pbmcs	NK	Other	valid_frozen_10x_pbmcs_ACCAGCCTGTCACA-1	valid_frozen_10x_pbmcs_CATGTACTGCTATG-1	0.9335714716961118
1859	frozen_10x_pbmcs	frozen_10x_pbmcs	NK	Other	valid_frozen_10x_pbmcs_ACCAGCCTGTCACA-1	valid_frozen_10x_pbmcs_GAGGGCCTCTCGAA-1	0.9678116096402719
1860	frozen_10x_pbmcs	frozen_10x_pbmcs	NK	Other	valid_frozen_10x_pbmcs_ACCAGCCTGTCACA-1	valid_frozen_10x_pbmcs_AGACGTACCTTGTT-1	0.9196319210818757
1861	frozen_10x_pbmcs	frozen_10x_pbmcs	NK	Other	valid_frozen_10x_pbmcs_ACCAGCCTGTCACA-1	valid_frozen_10x_pbmcs_CCTAGAGACACACA-1	0.9670540176335881
1862	frozen_10x_pbmcs	frozen_10x_pbmcs	NK	Other	valid_frozen_10x_pbmcs_ACCAGCCTGTCACA-1	valid_frozen_10x_pbmcs_CCTGGACTCTCTTA-1	0.9646968326306047
1863	frozen_10x_pbmcs	frozen_10x_pbmcs	NK	Other	valid_frozen_10x_pbmcs_ACCAGCCTGTCACA-1	valid_frozen_10x_pbmcs_GACCTCACTAAGCC-1	0.9681302599617446
1864	fresh_10x_pbmcs	frozen_10x_pbmcs	Other	NK	valid_fresh_10x_pbmcs_GTTGACGAACCACA-7	valid_frozen_10x_pbmcs_ACCAGCCTGTCACA-1	0.9630993948882639
1865	fresh_10x_pbmcs	frozen_10x_pbmcs	Other	NK	valid_fresh_10x_pbmcs_GCAGGGCTTTTGGG-2	valid_frozen_10x_pbmcs_ACCAGCCTGTCACA-1	0.9641935898398478
1866	fresh_10x_pbmcs	frozen_10x_pbmcs	Other	NK	valid_fresh_10x_pbmcs_CAAGCTGACAACCA-7	valid_frozen_10x_pbmcs_ACCAGCCTGTCACA-1	0.9640592048032103
1867	fresh_10x_pbmcs	frozen_10x_pbmcs	Other	NK	valid_fresh_10x_pbmcs_TCAATAGACACTCC-3	valid_frozen_10x_pbmcs_ACCAGCCTGTCACA-1	0.9681891093645963
1868	fresh_10x_pbmcs	frozen_10x_pbmcs	Other	NK	valid_fresh_10x_pbmcs_GACGAGGAAAAAGC-1	valid_frozen_10x_pbmcs_ACCAGCCTGTCACA-1	0.970530149355758
1869	fresh_10x_pbmcs	frozen_10x_pbmcs	Other	NK	valid_fresh_10x_pbmcs_GATAGCACTGGAGG-2	valid_frozen_10x_pbmcs_ACCAGCCTGTCACA-1	0.9635313543517637
1870	frozen_10x_pbmcs	frozen_10x_pbmcs	NK	Other	valid_frozen_10x_pbmcs_ACCAGCCTGTCACA-1	valid_frozen_10x_pbmcs_CCAAGTGAGTGTTG-1	0.9705801986907844
1871	frozen_10x_pbmcs	frozen_10x_pbmcs	NK	Other	valid_frozen_10x_pbmcs_ACCAGCCTGTCACA-1	valid_frozen_10x_pbmcs_GCAGTCCTGAAACA-1	0.9673256892995443
1872	frozen_10x_pbmcs	frozen_10x_pbmcs	NK	Other	valid_frozen_10x_pbmcs_ACCAGCCTGTCACA-1	valid_frozen_10x_pbmcs_TGGGTATGGGCATT-1	0.9211241324822085
1873	frozen_10x_pbmcs	frozen_10x_pbmcs	NK	Other	valid_frozen_10x_pbmcs_ACCAGCCTGTCACA-1	valid_frozen_10x_pbmcs_GGGCACACCTGGAT-1	0.9302627812459539
1874	frozen_10x_pbmcs	frozen_10x_pbmcs	NK	Other	valid_frozen_10x_pbmcs_ACCAGCCTGTCACA-1	valid_frozen_10x_pbmcs_GTCTGAGATCACCC-1	0.9410206555287828
1875	frozen_10x_pbmcs	frozen_10x_pbmcs	NK	Other	valid_frozen_10x_pbmcs_ACCAGCCTGTCACA-1	valid_frozen_10x_pbmcs_CTTAGGGACATTTC-1	0.9447124876508368
1876	frozen_10x_pbmcs	frozen_10x_pbmcs	NK	Other	valid_frozen_10x_pbmcs_ACCAGCCTGTCACA-1	valid_frozen_10x_pbmcs_TTATGCACCCTGTC-1	0.9612340107865285
1877	frozen_10x_pbmcs	frozen_10x_pbmcs	NK	Other	valid_frozen_10x_pbmcs_ACCAGCCTGTCACA-1	valid_frozen_10x_pbmcs_CGAGCCGATGGTGT-1	0.9218756023077022
1878	frozen_10x_pbmcs	frozen_10x_pbmcs	Other	NK	valid_frozen_10x_pbmcs_AAGCAAGATCAGTG-1	valid_frozen_10x_pbmcs_ACCAGCCTGTCACA-1	0.9703860517965094
1879	frozen_10x_pbmcs	frozen_10x_pbmcs	NK	Other	valid_frozen_10x_pbmcs_ACCAGCCTGTCACA-1	valid_frozen_10x_pbmcs_GGACCCGACAGAGG-1	0.9667173545449441
1880	frozen_10x_pbmcs	frozen_10x_pbmcs	NK	Other	valid_frozen_10x_pbmcs_ACCAGCCTGTCACA-1	valid_frozen_10x_pbmcs_CAGATGACTGCTCC-1	0.9517662541608191
1881	frozen_10x_pbmcs	frozen_10x_pbmcs	NK	Other	valid_frozen_10x_pbmcs_ACCAGCCTGTCACA-1	valid_frozen_10x_pbmcs_GAAGCTACAAAGCA-1	0.9691772747514914
1882	fresh_10x_pbmcs	frozen_10x_pbmcs	Other	NK	valid_fresh_10x_pbmcs_AATTGATGACGCTA-2	valid_frozen_10x_pbmcs_ACCAGCCTGTCACA-1	0.9626451004239434
1883	fresh_10x_pbmcs	frozen_10x_pbmcs	Other	NK	valid_fresh_10x_pbmcs_GCTCAGCTTTCGCC-2	valid_frozen_10x_pbmcs_ACCAGCCTGTCACA-1	0.9641857178792731
1884	fresh_10x_pbmcs	frozen_10x_pbmcs	Other	NK	valid_fresh_10x_pbmcs_AATTCCTGAAGTGA-5	valid_frozen_10x_pbmcs_ACCAGCCTGTCACA-1	0.9681434368253727
1885	fresh_10x_pbmcs	frozen_10x_pbmcs	Other	NK	valid_fresh_10x_pbmcs_CAATAAACACACCA-4	valid_frozen_10x_pbmcs_ACCAGCCTGTCACA-1	0.9669814566176602
1886	fresh_10x_pbmcs	frozen_10x_pbmcs	Other	NK	valid_fresh_10x_pbmcs_AATGGAGAGTCAAC-5	valid_frozen_10x_pbmcs_ACCAGCCTGTCACA-1	0.9703526404360329
1887	fresh_10x_pbmcs	frozen_10x_pbmcs	Other	NK	valid_fresh_10x_pbmcs_AGTACGTGCTCGAA-7	valid_frozen_10x_pbmcs_ACCAGCCTGTCACA-1	0.9651290008391374
1888	fresh_10x_pbmcs	frozen_10x_pbmcs	Other	NK	valid_fresh_10x_pbmcs_GCCATGCTTACGCA-6	valid_frozen_10x_pbmcs_ACCAGCCTGTCACA-1	0.9611453099141424
1889	fresh_10x_pbmcs	frozen_10x_pbmcs	Other	NK	valid_fresh_10x_pbmcs_AAGAACGAAGCAAA-6	valid_frozen_10x_pbmcs_ACCAGCCTGTCACA-1	0.9622678999288922
1890	frozen_10x_pbmcs	frozen_10x_pbmcs	NK	NK	valid_frozen_10x_pbmcs_AAACATACCTACGA-1	valid_frozen_10x_pbmcs_ACCAGCCTGTCACA-1	0.9637947362313387
1891	frozen_10x_pbmcs	frozen_10x_pbmcs	NK	Other	valid_frozen_10x_pbmcs_ACCAGCCTGTCACA-1	valid_frozen_10x_pbmcs_CAGCAATGGTGTCA-1	0.957518876103736
1892	frozen_10x_pbmcs	frozen_10x_pbmcs	NK	Other	valid_frozen_10x_pbmcs_ACCAGCCTGTCACA-1	valid_frozen_10x_pbmcs_ACTTAGCTTTCTCA-1	0.9631954931802127
1893	frozen_10x_pbmcs	frozen_10x_pbmcs	NK	Other	valid_frozen_10x_pbmcs_ACCAGCCTGTCACA-1	valid_frozen_10x_pbmcs_CAAATTGAAGAACA-1	0.9700198336098593
1894	frozen_10x_pbmcs	frozen_10x_pbmcs	NK	Other	valid_frozen_10x_pbmcs_ACCAGCCTGTCACA-1	valid_frozen_10x_pbmcs_AGAAACGACTCCCA-1	0.9672294057269298
1895	frozen_10x_pbmcs	frozen_10x_pbmcs	NK	Other	valid_frozen_10x_pbmcs_ACCAGCCTGTCACA-1	valid_frozen_10x_pbmcs_TATAAGACCTGCAA-1	0.9658685579080285
1896	frozen_10x_pbmcs	frozen_10x_pbmcs	Other	NK	valid_frozen_10x_pbmcs_ACACGATGCCATGA-1	valid_frozen_10x_pbmcs_ACCAGCCTGTCACA-1	0.9638495114114923
1897	frozen_10x_pbmcs	frozen_10x_pbmcs	NK	Other	valid_frozen_10x_pbmcs_ACCAGCCTGTCACA-1	valid_frozen_10x_pbmcs_AGGGCCACCTCAAG-1	0.9564743454884747
1898	frozen_10x_pbmcs	frozen_10x_pbmcs	NK	Other	valid_frozen_10x_pbmcs_ACCAGCCTGTCACA-1	valid_frozen_10x_pbmcs_CAGCATGACCCGTT-1	0.9647991677006759
1899	frozen_10x_pbmcs	frozen_10x_pbmcs	NK	Other	valid_frozen_10x_pbmcs_ACCAGCCTGTCACA-1	valid_frozen_10x_pbmcs_GCACACCTGAACTC-1	0.9595423631060457
1900	frozen_10x_pbmcs	frozen_10x_pbmcs	NK	Other	valid_frozen_10x_pbmcs_ACCAGCCTGTCACA-1	valid_frozen_10x_pbmcs_TAGTACCTAACTGC-1	0.9641474831122864
1901	fresh_10x_pbmcs	frozen_10x_pbmcs	Other	NK	valid_fresh_10x_pbmcs_ATCACACTGGGACA-3	valid_frozen_10x_pbmcs_ACCAGCCTGTCACA-1	0.9627120292627758
1902	fresh_10x_pbmcs	frozen_10x_pbmcs	Other	NK	valid_fresh_10x_pbmcs_GTACCCTGATACCG-8	valid_frozen_10x_pbmcs_ACCAGCCTGTCACA-1	0.9701762079897102
1903	fresh_10x_pbmcs	frozen_10x_pbmcs	Other	NK	valid_fresh_10x_pbmcs_GAAGCTTGAGATCC-6	valid_frozen_10x_pbmcs_ACCAGCCTGTCACA-1	0.9590310625970891
1904	fresh_10x_pbmcs	frozen_10x_pbmcs	Other	NK	valid_fresh_10x_pbmcs_AGCCAATGCCACAA-8	valid_frozen_10x_pbmcs_ACCAGCCTGTCACA-1	0.9671224627500249
1905	fresh_10x_pbmcs	frozen_10x_pbmcs	Other	NK	valid_fresh_10x_pbmcs_ACTTGTACGAACCT-6	valid_frozen_10x_pbmcs_ACCAGCCTGTCACA-1	0.9654661927229744
1906	fresh_10x_pbmcs	frozen_10x_pbmcs	Other	NK	valid_fresh_10x_pbmcs_ATGTAAACTTTCAC-1	valid_frozen_10x_pbmcs_ACCAGCCTGTCACA-1	0.9674355718126563
1907	fresh_10x_pbmcs	frozen_10x_pbmcs	Other	NK	valid_fresh_10x_pbmcs_GCTTAACTCCATGA-7	valid_frozen_10x_pbmcs_ACCAGCCTGTCACA-1	0.9658393588090305
1908	fresh_10x_pbmcs	frozen_10x_pbmcs	Other	NK	valid_fresh_10x_pbmcs_CAGTGTGAGCCAAT-1	valid_frozen_10x_pbmcs_ACCAGCCTGTCACA-1	0.9674602197443403
1909	fresh_10x_pbmcs	frozen_10x_pbmcs	Other	NK	valid_fresh_10x_pbmcs_GCACAAACACCCAA-6	valid_frozen_10x_pbmcs_ACCAGCCTGTCACA-1	0.9600080892753939
1910	frozen_10x_pbmcs	frozen_10x_pbmcs	NK	Other	valid_frozen_10x_pbmcs_ACCAGCCTGTCACA-1	valid_frozen_10x_pbmcs_TTGTAGCTGTGTTG-1	0.9631555277598656
1911	frozen_10x_pbmcs	frozen_10x_pbmcs	NK	Other	valid_frozen_10x_pbmcs_ACCAGCCTGTCACA-1	valid_frozen_10x_pbmcs_CTTAAGCTTCTATC-1	0.915852383985875
1912	frozen_10x_pbmcs	frozen_10x_pbmcs	NK	Other	valid_frozen_10x_pbmcs_ACCAGCCTGTCACA-1	valid_frozen_10x_pbmcs_AGTCGCCTGAATAG-1	0.9600618310834028
1913	frozen_10x_pbmcs	frozen_10x_pbmcs	NK	Other	valid_frozen_10x_pbmcs_ACCAGCCTGTCACA-1	valid_frozen_10x_pbmcs_TATAGATGCACTGA-1	0.9642405767647867
1914	frozen_10x_pbmcs	frozen_10x_pbmcs	NK	Other	valid_frozen_10x_pbmcs_ACCAGCCTGTCACA-1	valid_frozen_10x_pbmcs_ATTAACGAAACGTC-1	0.9653765075261306
1915	frozen_10x_pbmcs	frozen_10x_pbmcs	NK	Other	valid_frozen_10x_pbmcs_ACCAGCCTGTCACA-1	valid_frozen_10x_pbmcs_CCAGCGGATAGACC-1	0.9658449002906379
1916	frozen_10x_pbmcs	frozen_10x_pbmcs	NK	Other	valid_frozen_10x_pbmcs_ACCAGCCTGTCACA-1	valid_frozen_10x_pbmcs_CTATAGCTCGCCTT-1	0.948835395676174
1917	frozen_10x_pbmcs	frozen_10x_pbmcs	NK	Other	valid_frozen_10x_pbmcs_ACCAGCCTGTCACA-1	valid_frozen_10x_pbmcs_CTATGTTGGGAGGT-1	0.9645673722718735
1918	frozen_10x_pbmcs	frozen_10x_pbmcs	NK	Other	valid_frozen_10x_pbmcs_ACCAGCCTGTCACA-1	valid_frozen_10x_pbmcs_GTAGCATGTGGTGT-1	0.9684283295325236
1919	frozen_10x_pbmcs	frozen_10x_pbmcs	NK	Other	valid_frozen_10x_pbmcs_ACCAGCCTGTCACA-1	valid_frozen_10x_pbmcs_AGTCGAACTCAGGT-1	0.9618673009446167
1920	frozen_10x_pbmcs	frozen_10x_pbmcs	Other	NK	valid_frozen_10x_pbmcs_AATCCGGATGGGAG-1	valid_frozen_10x_pbmcs_ACCAGCCTGTCACA-1	0.9689272228375881
1921	frozen_10x_pbmcs	frozen_10x_pbmcs	NK	Other	valid_frozen_10x_pbmcs_ACCAGCCTGTCACA-1	valid_frozen_10x_pbmcs_CAGGGCACTGATGC-1	0.9680108491084947
1922	frozen_10x_pbmcs	frozen_10x_pbmcs	Other	NK	valid_frozen_10x_pbmcs_AACAGCACTTATCC-1	valid_frozen_10x_pbmcs_ACCAGCCTGTCACA-1	0.9665100771402966
1923	fresh_10x_pbmcs	frozen_10x_pbmcs	Other	NK	valid_fresh_10x_pbmcs_GAAACCTGCTGACA-8	valid_frozen_10x_pbmcs_ACCAGCCTGTCACA-1	0.9499890657505947
1924	fresh_10x_pbmcs	frozen_10x_pbmcs	Other	NK	valid_fresh_10x_pbmcs_CGGCCAGAGCTGAT-8	valid_frozen_10x_pbmcs_ACCAGCCTGTCACA-1	0.9628972247915637
1925	fresh_10x_pbmcs	frozen_10x_pbmcs	Other	NK	valid_fresh_10x_pbmcs_CAAATATGGTACCA-8	valid_frozen_10x_pbmcs_ACCAGCCTGTCACA-1	0.9663745026881377
1926	fresh_10x_pbmcs	frozen_10x_pbmcs	Other	NK	valid_fresh_10x_pbmcs_CCGGAGTGAGATCC-5	valid_frozen_10x_pbmcs_ACCAGCCTGTCACA-1	0.960835837698798
1927	fresh_10x_pbmcs	frozen_10x_pbmcs	Other	NK	valid_fresh_10x_pbmcs_CAGCTAGATCCAAG-6	valid_frozen_10x_pbmcs_ACCAGCCTGTCACA-1	0.9629751852308231
1928	fresh_10x_pbmcs	frozen_10x_pbmcs	Other	NK	valid_fresh_10x_pbmcs_GAAGGGTGGGAGGT-3	valid_frozen_10x_pbmcs_ACCAGCCTGTCACA-1	0.9616381216617034
1929	fresh_10x_pbmcs	frozen_10x_pbmcs	Other	NK	valid_fresh_10x_pbmcs_TAGGCAACCCTACC-4	valid_frozen_10x_pbmcs_ACCAGCCTGTCACA-1	0.9655663569042713
1930	fresh_10x_pbmcs	frozen_10x_pbmcs	Other	NK	valid_fresh_10x_pbmcs_TACATAGATCGACA-3	valid_frozen_10x_pbmcs_ACCAGCCTGTCACA-1	0.9637393359758325
1931	fresh_10x_pbmcs	frozen_10x_pbmcs	Other	NK	valid_fresh_10x_pbmcs_AGTCGAACAGTCAC-5	valid_frozen_10x_pbmcs_ACCAGCCTGTCACA-1	0.9700037669213936
1932	fresh_10x_pbmcs	frozen_10x_pbmcs	Other	NK	valid_fresh_10x_pbmcs_AAGCCATGAGCAAA-7	valid_frozen_10x_pbmcs_ACCAGCCTGTCACA-1	0.9609354307896415
1933	fresh_10x_pbmcs	frozen_10x_pbmcs	Other	NK	valid_fresh_10x_pbmcs_GATTCGGATGCTCC-3	valid_frozen_10x_pbmcs_ACCAGCCTGTCACA-1	0.9684378651313191
1934	fresh_10x_pbmcs	frozen_10x_pbmcs	Other	NK	valid_fresh_10x_pbmcs_ACAGCAACCGGAGA-4	valid_frozen_10x_pbmcs_ACCAGCCTGTCACA-1	0.9601300645656667
1935	fresh_10x_pbmcs	frozen_10x_pbmcs	Other	NK	valid_fresh_10x_pbmcs_GGAGTTTGATTCGG-2	valid_frozen_10x_pbmcs_ACCAGCCTGTCACA-1	0.9615112672227548
1936	fresh_10x_pbmcs	frozen_10x_pbmcs	Other	NK	valid_fresh_10x_pbmcs_TCGGCACTGTCTAG-5	valid_frozen_10x_pbmcs_ACCAGCCTGTCACA-1	0.9635302040931573
1937	fresh_10x_pbmcs	frozen_10x_pbmcs	Other	NK	valid_fresh_10x_pbmcs_CTGCGACTTCCTGC-5	valid_frozen_10x_pbmcs_ACCAGCCTGTCACA-1	0.9696996835138454
1938	fresh_10x_pbmcs	frozen_10x_pbmcs	Other	NK	valid_fresh_10x_pbmcs_TGCAGATGTTTGGG-4	valid_frozen_10x_pbmcs_ACCAGCCTGTCACA-1	0.9654067138900696
1939	fresh_10x_pbmcs	frozen_10x_pbmcs	Other	NK	valid_fresh_10x_pbmcs_TATCCAACAACCAC-7	valid_frozen_10x_pbmcs_ACCAGCCTGTCACA-1	0.9609800138976828
1940	fresh_10x_pbmcs	frozen_10x_pbmcs	Other	NK	valid_fresh_10x_pbmcs_CTTACATGAGTCAC-8	valid_frozen_10x_pbmcs_ACCAGCCTGTCACA-1	0.96213426188636
1941	fresh_10x_pbmcs	frozen_10x_pbmcs	Other	NK	valid_fresh_10x_pbmcs_ACAAAGGAAGATCC-3	valid_frozen_10x_pbmcs_ACCAGCCTGTCACA-1	0.9693257541072132
1942	frozen_10x_pbmcs	frozen_10x_pbmcs	NK	Other	valid_frozen_10x_pbmcs_ACCAGCCTGTCACA-1	valid_frozen_10x_pbmcs_AGCCTCACCAGCTA-1	0.9595561844529555
1943	frozen_10x_pbmcs	frozen_10x_pbmcs	NK	Other	valid_frozen_10x_pbmcs_ACCAGCCTGTCACA-1	valid_frozen_10x_pbmcs_GGGCAAGAGCAGAG-1	0.9662958626590755
1944	frozen_10x_pbmcs	frozen_10x_pbmcs	Other	NK	valid_frozen_10x_pbmcs_AAACCGTGCTCAGA-1	valid_frozen_10x_pbmcs_ACCAGCCTGTCACA-1	0.9693715307785115
1945	frozen_10x_pbmcs	frozen_10x_pbmcs	NK	Other	valid_frozen_10x_pbmcs_ACCAGCCTGTCACA-1	valid_frozen_10x_pbmcs_TGTAGTCTGCGAAG-1	0.9595347935198535
1946	frozen_10x_pbmcs	frozen_10x_pbmcs	Other	NK	valid_frozen_10x_pbmcs_AATCCGGAGAACCT-1	valid_frozen_10x_pbmcs_ACCAGCCTGTCACA-1	0.9128083864522438
1947	frozen_10x_pbmcs	frozen_10x_pbmcs	NK	Other	valid_frozen_10x_pbmcs_ACCAGCCTGTCACA-1	valid_frozen_10x_pbmcs_GTTGTACTGCGAGA-1	0.96608763226469
1948	frozen_10x_pbmcs	frozen_10x_pbmcs	NK	Other	valid_frozen_10x_pbmcs_ACCAGCCTGTCACA-1	valid_frozen_10x_pbmcs_TCCAGAGAGTTTCT-1	0.9659257103175571
1949	frozen_10x_pbmcs	frozen_10x_pbmcs	NK	Other	valid_frozen_10x_pbmcs_ACCAGCCTGTCACA-1	valid_frozen_10x_pbmcs_CCCTGAACAGCCAT-1	0.9641579207760453
1950	frozen_10x_pbmcs	frozen_10x_pbmcs	NK	Other	valid_frozen_10x_pbmcs_ACCAGCCTGTCACA-1	valid_frozen_10x_pbmcs_GGGACCTGTGAGAA-1	0.9621301985480567
1951	frozen_10x_pbmcs	frozen_10x_pbmcs	NK	Other	valid_frozen_10x_pbmcs_ACCAGCCTGTCACA-1	valid_frozen_10x_pbmcs_CACTAACTGACAAA-1	0.9636618278104087
1952	frozen_10x_pbmcs	frozen_10x_pbmcs	NK	Other	valid_frozen_10x_pbmcs_ACCAGCCTGTCACA-1	valid_frozen_10x_pbmcs_CTCAGCTGCCATAG-1	0.9633845651600281
1953	frozen_10x_pbmcs	frozen_10x_pbmcs	NK	Other	valid_frozen_10x_pbmcs_ACCAGCCTGTCACA-1	valid_frozen_10x_pbmcs_TATGGTCTGAGACG-1	0.9687700405583072
1954	frozen_10x_pbmcs	frozen_10x_pbmcs	NK	Other	valid_frozen_10x_pbmcs_ACCAGCCTGTCACA-1	valid_frozen_10x_pbmcs_AGGAATGAAACAGA-1	0.9595745407318335
1955	frozen_10x_pbmcs	frozen_10x_pbmcs	NK	Other	valid_frozen_10x_pbmcs_ACCAGCCTGTCACA-1	valid_frozen_10x_pbmcs_ACCTATTGCCTCAC-1	0.9602443925849558
1956	frozen_10x_pbmcs	frozen_10x_pbmcs	NK	Other	valid_frozen_10x_pbmcs_ACCAGCCTGTCACA-1	valid_frozen_10x_pbmcs_ATAACCCTGAATGA-1	0.9678745811921307
1957	frozen_10x_pbmcs	frozen_10x_pbmcs	NK	Other	valid_frozen_10x_pbmcs_ACCAGCCTGTCACA-1	valid_frozen_10x_pbmcs_GGTAAAGAAACGAA-1	0.9575457178721054
1958	frozen_10x_pbmcs	frozen_10x_pbmcs	NK	Other	valid_frozen_10x_pbmcs_ACCAGCCTGTCACA-1	valid_frozen_10x_pbmcs_CATTACACGGTTTG-1	0.9596573469407896
1959	fresh_10x_pbmcs	frozen_10x_pbmcs	Other	NK	valid_fresh_10x_pbmcs_CAAGCTGACCACAA-8	valid_frozen_10x_pbmcs_ACCAGCCTGTCACA-1	0.965279722117295
1960	fresh_10x_pbmcs	frozen_10x_pbmcs	Other	NK	valid_fresh_10x_pbmcs_CGTACAGAGATAAG-1	valid_frozen_10x_pbmcs_ACCAGCCTGTCACA-1	0.9625422541532198
1961	fresh_10x_pbmcs	frozen_10x_pbmcs	Other	NK	valid_fresh_10x_pbmcs_AAACTTGAACTACG-3	valid_frozen_10x_pbmcs_ACCAGCCTGTCACA-1	0.9584717478384746
1962	fresh_10x_pbmcs	frozen_10x_pbmcs	Other	NK	valid_fresh_10x_pbmcs_CGCAAATGCCCAAA-4	valid_frozen_10x_pbmcs_ACCAGCCTGTCACA-1	0.95619181236262
1963	fresh_10x_pbmcs	frozen_10x_pbmcs	Other	NK	valid_fresh_10x_pbmcs_AAATCCCTTAGTCG-1	valid_frozen_10x_pbmcs_ACCAGCCTGTCACA-1	0.9626837771580012
1964	fresh_10x_pbmcs	frozen_10x_pbmcs	Other	NK	valid_fresh_10x_pbmcs_CGCAGGTGCCTGAA-3	valid_frozen_10x_pbmcs_ACCAGCCTGTCACA-1	0.9610704112123192
1965	fresh_10x_pbmcs	frozen_10x_pbmcs	Other	NK	valid_fresh_10x_pbmcs_CAAGTCGAGTAAAG-4	valid_frozen_10x_pbmcs_ACCAGCCTGTCACA-1	0.9695452056829151
1966	fresh_10x_pbmcs	frozen_10x_pbmcs	Other	NK	valid_fresh_10x_pbmcs_GAGGGATGTGTCAG-3	valid_frozen_10x_pbmcs_ACCAGCCTGTCACA-1	0.9626001472718955
1967	fresh_10x_pbmcs	frozen_10x_pbmcs	Other	NK	valid_fresh_10x_pbmcs_TAGCCCTGGGACAG-2	valid_frozen_10x_pbmcs_ACCAGCCTGTCACA-1	0.9707506396048099
1968	fresh_10x_pbmcs	frozen_10x_pbmcs	Other	NK	valid_fresh_10x_pbmcs_ATAGCTCTTCCTGC-7	valid_frozen_10x_pbmcs_ACCAGCCTGTCACA-1	0.9594333700738698
1969	fresh_10x_pbmcs	frozen_10x_pbmcs	Other	NK	valid_fresh_10x_pbmcs_ATCTACACGTACGT-6	valid_frozen_10x_pbmcs_ACCAGCCTGTCACA-1	0.9575344006974762
1970	fresh_10x_pbmcs	frozen_10x_pbmcs	Other	NK	valid_fresh_10x_pbmcs_TAAGAACTACTGGT-1	valid_frozen_10x_pbmcs_ACCAGCCTGTCACA-1	0.9634350997630585
1971	frozen_10x_pbmcs	frozen_10x_pbmcs	NK	Other	valid_frozen_10x_pbmcs_ACCAGCCTGTCACA-1	valid_frozen_10x_pbmcs_AGTTGTCTTCGACA-1	0.9617342925144573
1972	frozen_10x_pbmcs	frozen_10x_pbmcs	NK	Other	valid_frozen_10x_pbmcs_ACCAGCCTGTCACA-1	valid_frozen_10x_pbmcs_ATAAACACGAATAG-1	0.9688650903435563
1973	frozen_10x_pbmcs	frozen_10x_pbmcs	Other	NK	valid_frozen_10x_pbmcs_AACCAGTGAAGCCT-1	valid_frozen_10x_pbmcs_ACCAGCCTGTCACA-1	0.9622374569658937
1974	frozen_10x_pbmcs	frozen_10x_pbmcs	NK	Other	valid_frozen_10x_pbmcs_ACCAGCCTGTCACA-1	valid_frozen_10x_pbmcs_TGAAGCACGTGCAT-1	0.9642829792632607
1975	frozen_10x_pbmcs	frozen_10x_pbmcs	NK	Other	valid_frozen_10x_pbmcs_ACCAGCCTGTCACA-1	valid_frozen_10x_pbmcs_GAGCAGGAAGGTCT-1	0.96740236008765
1976	frozen_10x_pbmcs	frozen_10x_pbmcs	NK	Other	valid_frozen_10x_pbmcs_ACCAGCCTGTCACA-1	valid_frozen_10x_pbmcs_ATATGAACTCTTCA-1	0.9665533761424215
1977	frozen_10x_pbmcs	frozen_10x_pbmcs	NK	Other	valid_frozen_10x_pbmcs_ACCAGCCTGTCACA-1	valid_frozen_10x_pbmcs_GCACGTCTACCCAA-1	0.9608016644997882
1978	frozen_10x_pbmcs	frozen_10x_pbmcs	NK	Other	valid_frozen_10x_pbmcs_ACCAGCCTGTCACA-1	valid_frozen_10x_pbmcs_GTAATATGTCCAAG-1	0.953026480467037
1979	frozen_10x_pbmcs	frozen_10x_pbmcs	NK	Other	valid_frozen_10x_pbmcs_ACCAGCCTGTCACA-1	valid_frozen_10x_pbmcs_AGACCTGAATAAGG-1	0.9598111054696713
1980	frozen_10x_pbmcs	frozen_10x_pbmcs	Other	NK	valid_frozen_10x_pbmcs_AACGTGTGGAGGGT-1	valid_frozen_10x_pbmcs_ACCAGCCTGTCACA-1	0.9591285023118701
1981	frozen_10x_pbmcs	frozen_10x_pbmcs	NK	Other	valid_frozen_10x_pbmcs_ACCAGCCTGTCACA-1	valid_frozen_10x_pbmcs_TCAGTGGACGTGTA-1	0.960932653105237
1982	frozen_10x_pbmcs	frozen_10x_pbmcs	Other	NK	valid_frozen_10x_pbmcs_ACAATAACAGAACA-1	valid_frozen_10x_pbmcs_ACCAGCCTGTCACA-1	0.9626894990389766
1983	frozen_10x_pbmcs	frozen_10x_pbmcs	NK	Other	valid_frozen_10x_pbmcs_ACCAGCCTGTCACA-1	valid_frozen_10x_pbmcs_GAAGTGCTTGGTTG-1	0.9628481437563932
1984	fresh_10x_pbmcs	frozen_10x_pbmcs	Other	NK	valid_fresh_10x_pbmcs_CCATCCGACTAGCA-3	valid_frozen_10x_pbmcs_ACCAGCCTGTCACA-1	0.9518454030497389
1985	frozen_10x_pbmcs	frozen_10x_pbmcs	NK	NK	valid_frozen_10x_pbmcs_ATACCGGATCCGTC-1	valid_frozen_10x_pbmcs_GGGACCACGTCTGA-1	0.997184723181401
1986	frozen_10x_pbmcs	frozen_10x_pbmcs	NK	NK	valid_frozen_10x_pbmcs_ATACCGGATCCGTC-1	valid_frozen_10x_pbmcs_TTAGACCTCTCGCT-1	0.997164559075241
1987	frozen_10x_pbmcs	frozen_10x_pbmcs	NK	NK	valid_frozen_10x_pbmcs_ATACCGGATCCGTC-1	valid_frozen_10x_pbmcs_TCGGTAGACCTGAA-1	0.9964755724235996
1988	frozen_10x_pbmcs	frozen_10x_pbmcs	NK	NK	valid_frozen_10x_pbmcs_ATACCGGATCCGTC-1	valid_frozen_10x_pbmcs_ATGTACCTCTCAAG-1	0.997255753396909
1989	frozen_10x_pbmcs	frozen_10x_pbmcs	NK	NK	valid_frozen_10x_pbmcs_ATACCGGATCCGTC-1	valid_frozen_10x_pbmcs_CGTACCTGCATCAG-1	0.997497148988842
1990	frozen_10x_pbmcs	frozen_10x_pbmcs	NK	NK	valid_frozen_10x_pbmcs_ATACCGGATCCGTC-1	valid_frozen_10x_pbmcs_GTGAACACAACGAA-1	0.9965809229586287
1991	frozen_10x_pbmcs	frozen_10x_pbmcs	NK	NK	valid_frozen_10x_pbmcs_ATACCGGATCCGTC-1	valid_frozen_10x_pbmcs_TTGTCATGACGTTG-1	0.9964926763172554
1992	frozen_10x_pbmcs	frozen_10x_pbmcs	NK	NK	valid_frozen_10x_pbmcs_ATACCGGATCCGTC-1	valid_frozen_10x_pbmcs_CTATGACTTGCGTA-1	0.9974910264491765
1993	frozen_10x_pbmcs	frozen_10x_pbmcs	NK	NK	valid_frozen_10x_pbmcs_AAGCAAGAGATACC-1	valid_frozen_10x_pbmcs_ATACCGGATCCGTC-1	0.9963393539640601
1994	frozen_10x_pbmcs	frozen_10x_pbmcs	NK	NK	valid_frozen_10x_pbmcs_ATACCGGATCCGTC-1	valid_frozen_10x_pbmcs_TCCCTACTAGTTCG-1	0.9976630632010757
1995	frozen_10x_pbmcs	frozen_10x_pbmcs	NK	NK	valid_frozen_10x_pbmcs_ATACCGGATCCGTC-1	valid_frozen_10x_pbmcs_TTTGCATGGGAGCA-1	0.9965112346177688
1996	frozen_10x_pbmcs	frozen_10x_pbmcs	NK	NK	valid_frozen_10x_pbmcs_ATACCGGATCCGTC-1	valid_frozen_10x_pbmcs_CCAACCTGTAGTCG-1	0.996385675891164
1997	frozen_10x_pbmcs	frozen_10x_pbmcs	NK	NK	valid_frozen_10x_pbmcs_ATACCGGATCCGTC-1	valid_frozen_10x_pbmcs_TGCCAAGAGCTCCT-1	0.997266705680533
1998	frozen_10x_pbmcs	frozen_10x_pbmcs	NK	NK	valid_frozen_10x_pbmcs_ATACCGGATCCGTC-1	valid_frozen_10x_pbmcs_GCGCGATGCTTGGA-1	0.9973176269648614
[truncated: 77,801 more rows]
