# Supplementary material for: Scaling and quantization of large-scale foundation model enables resource-efficient predictions in network biology
Source: Nat Comput Sci. 2026 Mar 27;6(5):450–63. doi: 10.1038/s43588-026-00972-4 (PMC13215881; doi:10.1038/s43588-026-00972-4)
Supplement: Supplementary file 10 — Statistical source data. [file 43588_2026_972_MOESM10_ESM.csv]

ensembl	model	gata4_effect	Target_type
ENSG00000058866	full	0.9978306740522384	gata4_indirect
ENSG00000184432	full	0.9994211358290452	gata4_indirect
ENSG00000211445	full	0.9941420861370656	gata4_indirect
ENSG00000183914	full	0.9988586139678955	gata4_indirect
ENSG00000121075	full	0.9999759197235109	gata4_indirect
ENSG00000113273	full	0.9983733942810918	gata4_indirect
ENSG00000137076	full	0.9977861746891172	gata4_indirect
ENSG00000135424	full	0.997433238	gata4_indirect
ENSG00000128052	full	0.9955964439733016	gata4_indirect
ENSG00000142156	full	0.9984265007078648	gata4_indirect
ENSG00000187068	full	0.9959530122578144	gata4_indirect
ENSG00000204963	full		gata4_indirect
ENSG00000087263	full	0.998956793	gata4_indirect
ENSG00000113389	full	0.994241452	gata4_indirect
ENSG00000167378	full	0.9986752857422008	gata4_indirect
ENSG00000065308	full	0.9979433666218768	gata4_indirect
ENSG00000071242	full	0.9947478864341974	gata4_indirect
ENSG00000187123	full	0.996836428	gata4_indirect
ENSG00000113068	full	0.99830862	gata4_indirect
ENSG00000104885	full	0.9974961106507284	gata4_indirect
ENSG00000171617	full	0.996636675	gata4_indirect
ENSG00000196586	full	0.9984094564485368	gata4_indirect
ENSG00000159307	full	0.9978714755603244	gata4_indirect
ENSG00000112837	full	0.9972827583551408	gata4_indirect
ENSG00000196954	full		gata4_indirect
ENSG00000104435	full	0.9925783276557922	gata4_indirect
ENSG00000164924	full	0.998802791	gata4_indirect
ENSG00000049449	full	0.9984444710943434	gata4_indirect
ENSG00000185924	full	0.9984912046214992	gata4_indirect
ENSG00000022267	full	0.9969383798220742	gata4_indirect
ENSG00000102755	full	0.9900985538959504	gata4_indirect
ENSG00000134121	full		gata4_indirect
ENSG00000089693	full	0.999300432	gata4_indirect
ENSG00000122012	full	0.992085365	gata4_indirect
ENSG00000162444	full	0.995103224	gata4_indirect
ENSG00000135678	full	0.995426807	gata4_indirect
ENSG00000138378	full	0.9945045351982116	gata4_indirect
ENSG00000112232	full		gata4_indirect
ENSG00000139364	full	0.9937631189823152	gata4_indirect
ENSG00000176720	full	0.9977271747589112	gata4_indirect
ENSG00000179431	full	0.9985968205663892	gata4_indirect
ENSG00000145391	full	0.9976687824538863	gata4_indirect
ENSG00000152977	full	0.9998413523038228	gata4_indirect
ENSG00000167107	full	0.9976037847144263	gata4_indirect
ENSG00000007402	full	0.9953851941972972	gata4_indirect
ENSG00000139915	full	0.9935993750890096	gata4_indirect
ENSG00000157168	full	0.9938391428440808	gata4_indirect
ENSG00000266094	full	0.9956521732939614	gata4_indirect
ENSG00000112715	full	0.9990047541152196	gata4_indirect
ENSG00000165175	full	0.9944003838079948	gata4_indirect
ENSG00000198105	full		gata4_indirect
ENSG00000064309	full	0.9966662222688848	gata4_indirect
ENSG00000130164	full	0.9954059741912632	gata4_indirect
ENSG00000075407	full	0.9988745972514153	gata4_indirect
ENSG00000123989	full	0.9990717641680346	gata4_indirect
ENSG00000180071	full	0.9885727167129515	gata4_indirect
ENSG00000116106	full	0.9978729453554914	gata4_indirect
ENSG00000196396	full	0.9957331742854476	gata4_indirect
ENSG00000118181	full	0.999820933	gata4_indirect
ENSG00000115652	full	0.9988991280950872	gata4_indirect
ENSG00000149591	full	0.9974650680276091	gata4_indirect
ENSG00000162434	full	0.9979016078562896	gata4_indirect
ENSG00000168291	full	0.9996491669808458	gata4_indirect
ENSG00000150630	full	0.9968812584877014	gata4_indirect
ENSG00000008083	full	0.9975129497347412	gata4_indirect
ENSG00000143702	full	0.9979455089048732	gata4_indirect
ENSG00000066468	full	0.9958000568006312	gata4_indirect
ENSG00000078804	full	0.9975561335846618	gata4_indirect
ENSG00000069869	full	0.9952221943272485	gata4_indirect
ENSG00000112562	full	0.9937994965800532	gata4_indirect
ENSG00000138778	full	0.9976712625418136	gata4_indirect
ENSG00000149257	full	0.999353535	gata4_indirect
ENSG00000129991	full	0.9964595661809048	gata4_indirect
ENSG00000168906	full	0.9982177262504895	gata4_indirect
ENSG00000153885	full	0.9972690364234468	gata4_indirect
ENSG00000265491	full	0.9983393147460417	gata4_indirect
ENSG00000138640	full	0.9980371923344892	gata4_indirect
ENSG00000136158	full	0.997993913	gata4_indirect
ENSG00000127603	full	0.9980456588450712	gata4_indirect
ENSG00000072657	full	0.995504767	gata4_indirect
ENSG00000180340	full	0.9977014237555905	gata4_indirect
ENSG00000188783	full	0.9971750934918722	gata4_indirect
ENSG00000079435	full	0.9955459119131168	gata4_indirect
ENSG00000139514	full	0.9980644844673776	gata4_indirect
ENSG00000071282	full	0.995852607	gata4_indirect
ENSG00000152137	full	0.9980511141002626	gata4_indirect
ENSG00000184557	full	0.9959071377913156	gata4_indirect
ENSG00000196981	full	0.9964953453644462	gata4_indirect
ENSG00000168003	full	0.9974802033179904	gata4_indirect
ENSG00000114023	full	0.9992577414043614	gata4_indirect
ENSG00000113430	full	0.9943932960199756	gata4_indirect
ENSG00000137726	full	0.9989668165528496	gata4_indirect
ENSG00000150394	full	0.9925120962517602	gata4_indirect
ENSG00000117395	full	0.9986709557741964	gata4_indirect
ENSG00000129173	full	0.9985171584325416	gata4_indirect
ENSG00000159164	full	0.998837657	gata4_indirect
ENSG00000168374	full	0.9983994269604016	gata4_indirect
ENSG00000104313	full	0.9937445878982544	gata4_indirect
ENSG00000142937	full	0.9996652940166332	gata4_indirect
ENSG00000204291	full	0.9895985722541808	gata4_indirect
ENSG00000164761	full	0.9935676200049264	gata4_indirect
ENSG00000143575	full	0.9982901891651276	gata4_indirect
ENSG00000139998	full	0.998371959	gata4_indirect
ENSG00000163754	full	0.998901404	gata4_indirect
ENSG00000178538	full	0.9983283998602528	gata4_indirect
ENSG00000124772	full	0.9980424626232828	gata4_indirect
ENSG00000166923	full		gata4_indirect
ENSG00000091129	full	0.99296613	gata4_indirect
ENSG00000135363	full	0.9982361950501492	gata4_indirect
ENSG00000116560	full	0.998886888	gata4_indirect
ENSG00000125868	full	0.9998173560315404	gata4_indirect
ENSG00000149311	full	0.9974211019224826	gata4_indirect
ENSG00000167785	full	0.9985397940590268	gata4_indirect
ENSG00000105707	full	0.9934809057832622	gata4_indirect
ENSG00000111674	full	0.998420657	gata4_indirect
ENSG00000166592	full	0.9963998524385078	gata4_indirect
ENSG00000104765	full	0.9993895662293416	gata4_indirect
ENSG00000165349	full	0.9984310815731684	gata4_indirect
ENSG00000115738	full	0.9996100183891596	gata4_indirect
ENSG00000114529	full	0.9954302697664216	gata4_indirect
ENSG00000163093	full	0.9992116939636968	gata4_indirect
ENSG00000108551	full	0.9972235470107108	gata4_indirect
ENSG00000125810	full	0.9874073266983032	gata4_indirect
ENSG00000188393	full		gata4_indirect
ENSG00000116791	full	0.9975940359605324	gata4_indirect
ENSG00000120915	full	0.9959176823608856	gata4_indirect
ENSG00000197467	full	0.997102235	gata4_indirect
ENSG00000135269	full	0.9959277380257844	gata4_indirect
ENSG00000154277	full	0.9977473086350924	gata4_indirect
ENSG00000106333	full	0.994127089	gata4_indirect
ENSG00000008394	full	0.9974245294229064	gata4_indirect
ENSG00000105281	full	0.995624065	gata4_indirect
ENSG00000188729	full	0.9966548800468444	gata4_indirect
ENSG00000169432	full	0.9997932493686676	gata4_indirect
ENSG00000196376	full	0.9925105514980498	gata4_indirect
ENSG00000140285	full	0.9960369691252708	gata4_indirect
ENSG00000145246	full	0.99768463	gata4_indirect
ENSG00000160097	full	0.9987230579058328	gata4_indirect
ENSG00000147041	full	0.9960406498303488	gata4_indirect
ENSG00000176658	full	0.9965759051560256	gata4_indirect
ENSG00000176788	full	0.9964702703779744	gata4_indirect
ENSG00000128165	full	0.9908913850784302	gata4_indirect
ENSG00000102024	full	0.9975597053899892	gata4_indirect
ENSG00000174059	full	0.9939232766628264	gata4_indirect
ENSG00000152413	full	0.997587364	gata4_indirect
ENSG00000108821	full	0.9965740532283016	gata4_indirect
ENSG00000151276	full	0.9950458288720224	gata4_indirect
ENSG00000196262	full	0.9996113245250188	gata4_indirect
ENSG00000105855	full	0.999989778	gata4_indirect
ENSG00000110395	full	0.9982506238441812	gata4_indirect
ENSG00000147459	full	0.9917125582695008	gata4_indirect
ENSG00000060656	full	0.998762134	gata4_indirect
ENSG00000173546	full	0.9935704374313354	gata4_indirect
ENSG00000128595	full	0.9992383426612186	gata4_indirect
ENSG00000072274	full	0.995941652	gata4_indirect
ENSG00000158186	full	0.9988261063333967	gata4_indirect
ENSG00000144674	full	0.999162559	gata4_indirect
ENSG00000129824	full	0.999533495	gata4_indirect
ENSG00000030110	full	0.9977375561776368	gata4_indirect
ENSG00000104368	full	0.9964425376817292	gata4_indirect
ENSG00000130066	full	0.9970719268738898	gata4_indirect
ENSG00000115380	full	0.9976121837442572	gata4_indirect
ENSG00000160613	full	0.997337512	gata4_indirect
ENSG00000007062	full	0.997095525	gata4_indirect
ENSG00000142634	full	0.9971943237359012	gata4_indirect
ENSG00000135919	full	0.9964157478851184	gata4_indirect
ENSG00000198467	full	0.999303769	gata4_indirect
ENSG00000062038	full	0.9990313643593978	gata4_indirect
ENSG00000180318	full	0.9958589718311648	gata4_indirect
ENSG00000078328	full	0.9961514075597128	gata4_indirect
ENSG00000102265	full	0.9984345046261413	gata4_indirect
ENSG00000068366	full	0.9980089171488482	gata4_indirect
ENSG00000102316	full	0.9994809489604856	gata4_indirect
ENSG00000146674	full	0.991630531	gata4_indirect
ENSG00000102158	full	0.9985746774511072	gata4_indirect
ENSG00000171365	full	0.9975846101034868	gata4_indirect
ENSG00000055813	full	0.9966769606568092	gata4_indirect
ENSG00000120708	full	0.9977035851855028	gata4_indirect
ENSG00000137124	full	0.9988209634057936	gata4_indirect
ENSG00000130303	full	0.9975808438190744	gata4_indirect
ENSG00000171798	full	0.9981013128051052	gata4_indirect
ENSG00000140526	full	0.9977317767984728	gata4_indirect
ENSG00000003436	full	0.9920414129518113	gata4_indirect
ENSG00000152778	full	0.9969652348094517	gata4_indirect
ENSG00000117519	full	0.9990284787744194	gata4_indirect
ENSG00000197747	full	0.9984769653639144	gata4_indirect
ENSG00000116584	full	0.9985152066332622	gata4_indirect
ENSG00000181458	full	0.9969534535183866	gata4_indirect
ENSG00000140807	full	0.9922092817723752	gata4_indirect
ENSG00000125124	full	0.9984258006193808	gata4_indirect
ENSG00000168542	full	0.9967838681495942	gata4_indirect
ENSG00000137077	full	0.992575705	gata4_indirect
ENSG00000148798	full	0.9967096712854172	gata4_indirect
ENSG00000145147	full	0.9962616354366984	gata4_indirect
ENSG00000175265	full	0.997319041	gata4_indirect
ENSG00000167972	full	0.999177339	gata4_indirect
ENSG00000147251	full	0.9961484242021368	gata4_indirect
ENSG00000127329	full		gata4_indirect
ENSG00000087258	full	0.9963602501413096	gata4_indirect
ENSG00000131067	full	0.9985158215038968	gata4_indirect
ENSG00000142621	full	0.9963450712316176	gata4_indirect
ENSG00000070669	full	0.997926351	gata4_indirect
ENSG00000170561	full	0.9984811340769132	gata4_indirect
ENSG00000085063	full	0.99821169	gata4_indirect
ENSG00000131473	full	0.9985612030729092	gata4_indirect
ENSG00000156466	full	0.9978252701343052	gata4_indirect
ENSG00000197081	full	0.9974299755361344	gata4_indirect
ENSG00000088882	full	0.9953192059044056	gata4_indirect
ENSG00000147044	full	0.997346432	gata4_indirect
ENSG00000092529	full	0.9978495806141904	gata4_indirect
ENSG00000138792	full	0.9952817424768354	gata4_indirect
ENSG00000082512	full	0.9980483508821744	gata4_indirect
ENSG00000110697	full	0.996565332	gata4_indirect
ENSG00000183230	full	0.9951746688391032	gata4_indirect
ENSG00000155511	full	0.9938804475884688	gata4_indirect
ENSG00000105974	full	0.9920209248860676	gata4_indirect
ENSG00000167552	full	0.9990840784393916	gata4_indirect
ENSG00000181163	full	0.9998720549395153	gata4_indirect
ENSG00000114019	full	0.9983571928600932	gata4_indirect
ENSG00000184845	full		gata4_indirect
ENSG00000176454	full	0.999013033	gata4_indirect
ENSG00000174469	full	0.9954610545448804	gata4_indirect
ENSG00000196950	full	0.9985957405555576	gata4_indirect
ENSG00000021826	full	0.996910748	gata4_indirect
ENSG00000166401	full	0.9936847686767578	gata4_indirect
ENSG00000106153	full		gata4_indirect
ENSG00000130962	full	0.9970179438591004	gata4_indirect
ENSG00000005448	full	0.999197057	gata4_indirect
ENSG00000164111	full	0.997415104	gata4_indirect
ENSG00000104325	full	0.9985441072629048	gata4_indirect
ENSG00000101670	full	0.9999590516090392	gata4_indirect
ENSG00000175445	full	0.9931625127792358	gata4_indirect
ENSG00000167797	full	0.9966452660885724	gata4_indirect
ENSG00000157766	full	0.972918613	gata4_indirect
ENSG00000084674	full	0.9900273772386404	gata4_indirect
ENSG00000134853	full	0.9972761701396172	gata4_indirect
ENSG00000170500	full	0.9959146479765574	gata4_indirect
ENSG00000104936	full	0.999309267	gata4_indirect
ENSG00000050767	full	0.997355709	gata4_indirect
ENSG00000177181	full	0.9990194363681149	gata4_indirect
ENSG00000145864	full	0.9923444986343384	gata4_indirect
ENSG00000163577	full	0.9989102229304696	gata4_indirect
ENSG00000006747	full	0.993820051	gata4_indirect
ENSG00000070404	full	0.9984233412477704	gata4_indirect
ENSG00000100219	full	0.9976505058196684	gata4_indirect
ENSG00000130300	full	0.9866820176442463	gata4_indirect
ENSG00000147883	full	0.9951157172520956	gata4_indirect
ENSG00000172071	full	0.9985233277690654	gata4_indirect
ENSG00000187678	full	0.999090952	gata4_indirect
ENSG00000067900	full	0.9984987447627436	gata4_indirect
ENSG00000134250	full	0.9965614992745068	gata4_indirect
ENSG00000078295	full	0.992229939	gata4_indirect
ENSG00000165474	full	0.9910220395434988	gata4_indirect
ENSG00000237651	full	0.9984413355588913	gata4_indirect
ENSG00000137571	full	0.9999573826789856	gata4_indirect
ENSG00000164778	full		gata4_indirect
ENSG00000139354	full	0.9991027362206404	gata4_indirect
ENSG00000139329	full	0.9954754154790532	gata4_indirect
ENSG00000144802	full	0.9976233784542528	gata4_indirect
ENSG00000188321	full	0.9986672772551484	gata4_indirect
ENSG00000108691	full	0.9921906864056822	gata4_indirect
ENSG00000120910	full	0.9969120708604654	gata4_indirect
ENSG00000166173	full	0.9983635529768552	gata4_indirect
ENSG00000109079	full	0.9985939178329248	gata4_indirect
ENSG00000265681	full	0.998517268	gata4_indirect
ENSG00000174238	full	0.9988770554805624	gata4_indirect
ENSG00000116016	full	0.996024963	gata4_indirect
ENSG00000158270	full	0.9953264654488176	gata4_indirect
ENSG00000034510	full	0.9991222548310984	gata4_indirect
ENSG00000102195	full		gata4_indirect
ENSG00000124762	full	0.9954108205334894	gata4_indirect
ENSG00000122966	full	0.9963520129521688	gata4_indirect
ENSG00000130222	full	0.9970664356617216	gata4_indirect
ENSG00000156587	full	0.9988433500724052	gata4_indirect
ENSG00000146374	full	0.9991210168079724	gata4_indirect
ENSG00000078401	full	0.995296414	gata4_indirect
ENSG00000065413	full	0.9944518154317682	gata4_indirect
ENSG00000115514	full	0.9985958612347484	gata4_indirect
ENSG00000163545	full	0.9928905092752895	gata4_indirect
ENSG00000112078	full	0.9981429240557068	gata4_indirect
ENSG00000139645	full	0.998913809	gata4_indirect
ENSG00000173991	full	0.997793898	gata4_indirect
ENSG00000152207	full	0.993884151	gata4_indirect
ENSG00000155366	full	0.998899187	gata4_indirect
ENSG00000147166	full	0.997732067	gata4_indirect
ENSG00000205542	full	0.997401442	gata4_indirect
ENSG00000101892	full		gata4_indirect
ENSG00000116251	full	0.9997587313301096	gata4_indirect
ENSG00000164251	full	0.9998619755109152	gata4_indirect
ENSG00000117122	full	0.9971556144163888	gata4_indirect
ENSG00000110092	full	0.9971252613366688	gata4_indirect
ENSG00000181991	full	0.9986651035962184	gata4_indirect
ENSG00000137868	full	0.9974955509106318	gata4_indirect
ENSG00000105223	full	0.9995038507232528	gata4_indirect
ENSG00000150893	full	0.9942030601295424	gata4_indirect
ENSG00000169499	full	0.996499788	gata4_indirect
ENSG00000091542	full	0.9993255688205928	gata4_indirect
ENSG00000149273	full	0.9998537609092544	gata4_indirect
ENSG00000067798	full	0.993625154	gata4_indirect
ENSG00000039139	full	0.9997697472572328	gata4_indirect
ENSG00000180730	full	0.9965897207630092	gata4_indirect
ENSG00000144645	full	0.9981342107057573	gata4_indirect
ENSG00000134709	full	0.999154788	gata4_indirect
ENSG00000161958	full	0.9955749707679226	gata4_indirect
ENSG00000105409	full	0.9951060581952332	gata4_indirect
ENSG00000108947	full	0.9995266469904612	gata4_indirect
ENSG00000083067	full	0.992738089	gata4_indirect
ENSG00000205038	full	0.9922488246645246	gata4_indirect
ENSG00000115461	full	0.9956929628239122	gata4_indirect
ENSG00000064989	full	0.9956830321131526	gata4_indirect
ENSG00000104388	full	0.9993654993979696	gata4_indirect
ENSG00000130939	full	0.9976293683052064	gata4_indirect
ENSG00000166342	full	0.9988140548978534	gata4_indirect
ENSG00000065534	full	0.9961898654699326	gata4_indirect
ENSG00000175175	full		gata4_indirect
ENSG00000006283	full	0.9993969824003136	gata4_indirect
ENSG00000073756	full		gata4_indirect
ENSG00000126803	full	0.9946051200230916	gata4_indirect
ENSG00000143195	full	0.9982338968599052	gata4_indirect
ENSG00000169252	full	0.9946223417917888	gata4_indirect
ENSG00000167549	full	0.9991640507363948	gata4_indirect
ENSG00000140859	full	0.9972647166613376	gata4_indirect
ENSG00000076043	full	0.998392344	gata4_indirect
ENSG00000108773	full	0.9984403660068404	gata4_indirect
ENSG00000081803	full	0.9932666619618734	gata4_indirect
ENSG00000103489	full	0.995150853	gata4_indirect
ENSG00000175084	full	0.9959136117932847	gata4_indirect
ENSG00000102144	full	0.9995816729475404	gata4_indirect
ENSG00000122863	full	0.9928449883180506	gata4_indirect
ENSG00000101150	full	0.9985364414074204	gata4_indirect
ENSG00000157093	full	0.9995387118795644	gata4_indirect
ENSG00000019549	full	0.9945862475706606	gata4_indirect
ENSG00000174021	full	0.999485675	gata4_indirect
ENSG00000105404	full	0.9991868958267242	gata4_indirect
ENSG00000164327	full	0.9947639803487466	gata4_indirect
ENSG00000172296	full	0.9922417998313904	gata4_indirect
ENSG00000170745	full	0.998198118	gata4_indirect
ENSG00000092068	full	0.9974931451407346	gata4_indirect
ENSG00000139304	full		gata4_indirect
ENSG00000178209	full	0.9984761941033368	gata4_indirect
ENSG00000111341	full		gata4_indirect
ENSG00000167601	full	0.9971333301462834	gata4_indirect
ENSG00000130119	full	0.9964070605416584	gata4_indirect
ENSG00000170893	full	0.9969110208749772	gata4_indirect
ENSG00000105866	full	0.9981446273105088	gata4_indirect
ENSG00000146197	full	0.9967619273024546	gata4_indirect
ENSG00000182718	full	0.9982147903066134	gata4_indirect
ENSG00000101255	full	0.9949940604132574	gata4_indirect
ENSG00000173114	full	0.999229636	gata4_indirect
ENSG00000139800	full		gata4_indirect
ENSG00000126001	full	0.9991720324212856	gata4_indirect
ENSG00000111348	full	0.995379012	gata4_indirect
ENSG00000143867	full	0.9936585028966268	gata4_indirect
ENSG00000113209	full	0.9996513624986012	gata4_indirect
ENSG00000111144	full	0.997736092	gata4_indirect
ENSG00000137642	full	0.9973096670407168	gata4_indirect
ENSG00000167874	full	0.9981589447031368	gata4_indirect
ENSG00000115361	full	0.9958968836328258	gata4_indirect
ENSG00000103241	full	0.9999452531337738	gata4_indirect
ENSG00000170290	full	0.9948483436627495	gata4_indirect
ENSG00000189184	full	0.9930528456514532	gata4_indirect
ENSG00000072832	full	0.9955553733988812	gata4_indirect
ENSG00000130402	full	0.9982904562500124	gata4_indirect
ENSG00000176204	full	0.9945004277113008	gata4_indirect
ENSG00000134323	full	0.9983259681927956	gata4_indirect
ENSG00000065357	full	0.9967942496140798	gata4_indirect
ENSG00000174946	full	0.9972981640270778	gata4_indirect
ENSG00000140479	full	0.9962640926241876	gata4_indirect
ENSG00000161547	full	0.9984196070298598	gata4_indirect
ENSG00000067182	full	0.9962041653803924	gata4_indirect
ENSG00000102678	full	0.9991101630859904	gata4_indirect
ENSG00000125398	full	0.9997478226820627	gata4_indirect
ENSG00000118705	full	0.998844059	gata4_indirect
ENSG00000069667	full	0.9954524758842684	gata4_indirect
ENSG00000106565	full	0.9946296826518816	gata4_indirect
ENSG00000111554	full	0.9989051081366458	gata4_indirect
ENSG00000149925	full	0.9999170590923212	gata4_indirect
ENSG00000038532	full	0.9965948065121968	gata4_indirect
ENSG00000185761	full	0.99203179	gata4_indirect
ENSG00000046889	full	0.9904163339558768	gata4_indirect
ENSG00000142494	full	0.9979263159361752	gata4_indirect
ENSG00000165868	full	0.9976798176765442	gata4_indirect
ENSG00000126524	full	0.9984450122864876	gata4_indirect
ENSG00000161638	full	0.9953953546862448	gata4_indirect
ENSG00000151726	full	0.9964763066678676	gata4_indirect
ENSG00000146414	full	0.9978349121908346	gata4_indirect
ENSG00000116455	full	0.9982647625809042	gata4_indirect
ENSG00000106546	full	0.9961382647355398	gata4_indirect
ENSG00000120437	full	0.9974076312623524	gata4_indirect
ENSG00000142669	full	0.9976486303351982	gata4_indirect
ENSG00000135976	full	0.9989355280889688	gata4_indirect
ENSG00000182492	full	0.990104765	gata4_indirect
ENSG00000167081	full	0.997708111	gata4_indirect
ENSG00000135744	full	0.9950429541724068	gata4_indirect
ENSG00000111605	full	0.9973544250584016	gata4_indirect
ENSG00000182199	full	0.9985576285836624	gata4_indirect
ENSG00000171385	full	0.997653604	gata4_indirect
ENSG00000187513	full	0.9892104417085648	gata4_indirect
ENSG00000126016	full	0.9957056757315847	gata4_indirect
ENSG00000137393	full	0.9946328070428636	gata4_indirect
ENSG00000129250	full	0.9982116431361292	gata4_indirect
ENSG00000113361	full	0.9947318647589002	gata4_indirect
ENSG00000162433	full	0.999388269	gata4_indirect
ENSG00000113070	full	0.9956351071596146	gata4_indirect
ENSG00000135540	full	0.9975003767758608	gata4_indirect
ENSG00000146151	full	0.9983963874024404	gata4_indirect
ENSG00000154734	full	0.9971931970767896	gata4_indirect
ENSG00000138061	full	0.9948336203893026	gata4_indirect
ENSG00000151746	full	0.9976875776150188	gata4_indirect
ENSG00000162722	full	0.9917124594960894	gata4_indirect
ENSG00000100554	full	0.999278343	gata4_indirect
ENSG00000152061	full	0.9957117215495244	gata4_indirect
ENSG00000074047	full	0.993966493	gata4_indirect
ENSG00000167779	full	0.994216281	gata4_indirect
ENSG00000168615	full	0.998498233	gata4_indirect
ENSG00000181072	full	0.9970057776996069	gata4_indirect
ENSG00000111728	full	0.996755857	gata4_indirect
ENSG00000188706	full	0.9976161911822202	gata4_indirect
ENSG00000167941	full	0.985461896	gata4_indirect
ENSG00000169439	full	0.9975941989069216	gata4_indirect
ENSG00000111666	full	0.997173361	gata4_indirect
ENSG00000134333	full	0.999785848	gata4_indirect
ENSG00000185896	full	0.9981139746879596	gata4_indirect
ENSG00000174429	full	0.998213898	gata4_indirect
ENSG00000120149	full	0.9987447160594868	gata4_indirect
ENSG00000140937	full	0.9967346992713726	gata4_indirect
ENSG00000134352	full	0.9983575590762108	gata4_indirect
ENSG00000070808	full	0.9973549679746844	gata4_indirect
ENSG00000023902	full	0.99852276	gata4_indirect
ENSG00000137269	full	0.9964637974543232	gata4_indirect
ENSG00000147065	full	0.9943124823445496	gata4_indirect
ENSG00000143153	full	0.9988734884626548	gata4_indirect
ENSG00000117152	full	0.9983892846951442	gata4_indirect
ENSG00000171951	full	0.9936854541301728	gata4_indirect
ENSG00000131477	full	0.9961785168063884	gata4_indirect
ENSG00000104722	full	0.9974347719779382	gata4_indirect
ENSG00000064300	full	0.9941241161156726	gata4_indirect
ENSG00000213190	full	0.9988700201047348	gata4_indirect
ENSG00000187772	full	0.9991610527855076	gata4_indirect
ENSG00000143067	full	0.999883894	gata4_indirect
ENSG00000091831	full	0.9807896514733632	gata4_indirect
ENSG00000168386	full	0.9976333050678172	gata4_indirect
ENSG00000138193	full	0.9963691450895802	gata4_indirect
ENSG00000167528	full	0.9982571148624024	gata4_indirect
ENSG00000126458	full	0.996254172	gata4_indirect
ENSG00000006468	full	0.9966962008701312	gata4_indirect
ENSG00000170962	full	0.9952545546387372	gata4_indirect
ENSG00000169032	full	0.9974861094228604	gata4_indirect
ENSG00000138814	full	0.9979277822635604	gata4_indirect
ENSG00000036448	full	0.999034305	gata4_indirect
ENSG00000148773	full	0.9967447142211758	gata4_indirect
ENSG00000174606	full	0.9978555169739948	gata4_indirect
ENSG00000106366	full	0.9888643821080526	gata4_indirect
ENSG00000147364	full	0.9984367702999254	gata4_indirect
ENSG00000104853	full	0.9983032791869444	gata4_indirect
ENSG00000178425	full	0.9973121340628024	gata4_indirect
ENSG00000130656	full		gata4_indirect
ENSG00000107862	full	0.9971397786997678	gata4_indirect
ENSG00000107175	full	0.9989142372183604	gata4_indirect
ENSG00000182742	full	0.9967919417790004	gata4_indirect
ENSG00000134594	full	0.9922782767052744	gata4_indirect
ENSG00000182253	full	0.9972339500479984	gata4_indirect
ENSG00000089157	full	0.9991783847875684	gata4_indirect
ENSG00000276023	full	0.9989846428084282	gata4_indirect
ENSG00000130203	full	0.9997582385473164	gata4_indirect
ENSG00000105825	full	0.9960701964996956	gata4_indirect
ENSG00000136997	full	0.995740624	gata4_indirect
ENSG00000138336	full	0.9992394459632136	gata4_indirect
ENSG00000147257	full	0.9962163552839796	gata4_indirect
ENSG00000180287	full		gata4_indirect
ENSG00000169908	full	0.992142093	gata4_indirect
ENSG00000168209	full	0.999299371	gata4_indirect
ENSG00000170340	full	0.9974650523879312	gata4_indirect
ENSG00000166347	full	0.9992727850381352	gata4_indirect
ENSG00000088305	full	0.9990453491472218	gata4_indirect
ENSG00000003989	full	0.997174575	gata4_indirect
ENSG00000050820	full	0.9984400109673032	gata4_indirect
ENSG00000214193	full	0.9994267990004342	gata4_indirect
ENSG00000176014	full	0.998138777	gata4_indirect
ENSG00000092054	full	0.9936650080340248	gata4_indirect
ENSG00000145012	full	0.9966385055046816	gata4_indirect
ENSG00000112280	full	0.9882562	gata4_indirect
ENSG00000131914	full	0.995748577	gata4_indirect
ENSG00000125675	full	0.9937761775825334	gata4_indirect
ENSG00000133106	full	0.996827535	gata4_indirect
ENSG00000118922	full	0.9973971361524604	gata4_indirect
ENSG00000077092	full	0.996799012	gata4_indirect
ENSG00000168461	full	0.9977673732063332	gata4_indirect
ENSG00000163618	full	0.9939500865432134	gata4_indirect
ENSG00000102898	full	0.998042836	gata4_indirect
ENSG00000086289	full	0.9977900220288172	gata4_indirect
ENSG00000196689	full	0.9999971389770508	gata4_indirect
ENSG00000159167	full	0.9953303353654014	gata4_indirect
ENSG00000277586	full		gata4_indirect
ENSG00000109956	full	0.971890926	gata4_indirect
ENSG00000162624	full	0.9999589323997498	gata4_indirect
ENSG00000117724	full	0.9968610122694193	gata4_indirect
ENSG00000083720	full	0.9990299062520128	gata4_indirect
ENSG00000143772	full	0.9948156960308552	gata4_indirect
ENSG00000153879	full	0.997947824	gata4_indirect
ENSG00000151702	full	0.9999892711639404	gata4_indirect
ENSG00000010282	full	0.9953388384551056	gata4_indirect
ENSG00000138798	full	0.9918294548988342	gata4_indirect
ENSG00000163032	full	0.993870646	gata4_indirect
ENSG00000168646	full	0.9994131879530092	gata4_indirect
ENSG00000131459	full	0.999136022	gata4_indirect
ENSG00000164683	full	0.9985326719733904	gata4_indirect
ENSG00000136824	full	0.9990906523979776	gata4_indirect
ENSG00000189056	full	0.996342995	gata4_indirect
ENSG00000162415	full	0.9959184782845634	gata4_indirect
ENSG00000181852	full	0.9977404776372408	gata4_indirect
ENSG00000073670	full	0.9992881814638772	gata4_indirect
ENSG00000146950	full	0.9978548453913796	gata4_indirect
ENSG00000169744	full	0.9945572365885196	gata4_indirect
ENSG00000156299	full	0.9970635386428448	gata4_indirect
ENSG00000171004	full	0.9978862066364768	gata4_indirect
ENSG00000176971	full	0.9960020718289844	gata4_indirect
ENSG00000133216	full	0.9987603209084934	gata4_indirect
ENSG00000182667	full	0.993491057	gata4_indirect
ENSG00000107562	full	0.992656343	gata4_indirect
ENSG00000101639	full	0.9958968391289582	gata4_indirect
ENSG00000172346	full	0.9969194142714792	gata4_indirect
ENSG00000139793	full	0.9948481601158172	gata4_indirect
ENSG00000078269	full	0.996501015	gata4_indirect
ENSG00000070193	full	0.9977383122001726	gata4_indirect
ENSG00000131747	full	0.9975789319385182	gata4_indirect
ENSG00000166333	full	0.9980469139330496	gata4_indirect
ENSG00000140015	full	0.99464879	gata4_indirect
ENSG00000122406	full	0.999808619	gata4_indirect
ENSG00000169764	full	0.9995570126898252	gata4_indirect
ENSG00000130707	full	0.995756836	gata4_indirect
ENSG00000059804	full	0.9989795305176444	gata4_indirect
ENSG00000196230	full	0.999645676	gata4_indirect
ENSG00000151692	full	0.996869798	gata4_indirect
ENSG00000135636	full	0.9978013282090844	gata4_indirect
ENSG00000104408	full	0.9996334659352022	gata4_indirect
ENSG00000197324	full	0.9971334113773092	gata4_indirect
ENSG00000169136	full	0.9980777002432768	gata4_indirect
ENSG00000141562	full	0.998967073	gata4_indirect
ENSG00000185875	full	0.9993531761104112	gata4_indirect
ENSG00000164294	full	0.998984982	gata4_indirect
ENSG00000139641	full	0.9986540008897652	gata4_indirect
ENSG00000138735	full	0.9938432754892292	gata4_indirect
ENSG00000183831	full	0.9981356174857527	gata4_indirect
ENSG00000114268	full	0.9991725111829824	gata4_indirect
ENSG00000265972	full	0.9970185933289704	gata4_indirect
ENSG00000169783	full	0.9970207104954538	gata4_indirect
ENSG00000197535	full	0.9943017456138018	gata4_indirect
ENSG00000142173	full	0.9959179889828784	gata4_indirect
ENSG00000117500	full	0.9964492477997832	gata4_indirect
ENSG00000019505	full	0.9987902746481054	gata4_indirect
ENSG00000123572	full	0.9852693676948548	gata4_indirect
ENSG00000059588	full	0.9970615303942136	gata4_indirect
ENSG00000138623	full	0.9977029919624328	gata4_indirect
ENSG00000047365	full	0.9958608373999596	gata4_indirect
ENSG00000066279	full	0.998600477	gata4_indirect
ENSG00000156453	full		gata4_indirect
ENSG00000206384	full	0.9991877675056458	gata4_indirect
ENSG00000124155	full	0.9991672605972128	gata4_indirect
ENSG00000103175	full	0.998150655	gata4_indirect
ENSG00000109107	full	0.9981367229781252	gata4_indirect
ENSG00000138756	full	0.9960575326094552	gata4_indirect
ENSG00000160808	full	0.9984631467473406	gata4_indirect
ENSG00000121361	full	0.9972501193856916	gata4_indirect
ENSG00000177697	full	0.9989076984808748	gata4_indirect
ENSG00000163347	full	0.999981403	gata4_indirect
ENSG00000136710	full	0.9961209066229464	gata4_indirect
ENSG00000180447	full	0.9958972129328496	gata4_indirect
ENSG00000103546	full	0.9911158159375192	gata4_indirect
ENSG00000197879	full	0.9991767646509632	gata4_indirect
ENSG00000105355	full	0.997419267	gata4_indirect
ENSG00000163659	full	0.9966169568915438	gata4_indirect
ENSG00000169604	full	0.9991574545060434	gata4_indirect
ENSG00000102189	full	0.996834085	gata4_indirect
ENSG00000150347	full	0.9981496310547778	gata4_indirect
ENSG00000119699	full	0.9970270880433016	gata4_indirect
ENSG00000072195	full	0.9994528934600324	gata4_indirect
ENSG00000134762	full	0.9948426403782584	gata4_indirect
ENSG00000155368	full	0.9983015908968464	gata4_indirect
ENSG00000077549	full	0.9988686755537468	gata4_indirect
ENSG00000153012	full	0.999307365	gata4_indirect
ENSG00000122420	full	0.996421985	gata4_indirect
ENSG00000111057	full	0.9993390922417056	gata4_indirect
ENSG00000146592	full	0.9968659962926592	gata4_indirect
ENSG00000048540	full	0.9980365266849426	gata4_indirect
ENSG00000113369	full	0.997968781	gata4_indirect
ENSG00000137267	full	0.9981352397581426	gata4_indirect
ENSG00000164035	full	0.9919997027942112	gata4_indirect
ENSG00000133710	full	0.9952897998419676	gata4_indirect
ENSG00000105875	full	0.9980226518615845	gata4_indirect
ENSG00000168530	full	0.9897080659866332	gata4_indirect
ENSG00000071127	full	0.9982172543614792	gata4_indirect
ENSG00000157796	full	0.9983370419471496	gata4_indirect
ENSG00000118402	full	0.9963605807023348	gata4_indirect
ENSG00000173391	full		gata4_indirect
ENSG00000170961	full	0.997752165	gata4_indirect
ENSG00000133110	full	0.9927789833810594	gata4_indirect
ENSG00000172548	full	0.9925564016614642	gata4_indirect
ENSG00000123416	full	0.9997423521640298	gata4_indirect
ENSG00000137713	full	0.9972776265016624	gata4_indirect
ENSG00000163681	full	0.9979567340540269	gata4_indirect
ENSG00000140497	full	0.9951415912424632	gata4_indirect
ENSG00000143632	full	0.9956345327438848	gata4_indirect
ENSG00000100629	full	0.9968723847585566	gata4_indirect
ENSG00000112234	full	0.998562506	gata4_indirect
ENSG00000081665	full	0.9980911466964456	gata4_indirect
ENSG00000126247	full	0.997773269	gata4_indirect
ENSG00000156642	full	0.998311376	gata4_indirect
ENSG00000061656	full	0.9982562373846006	gata4_indirect
ENSG00000132639	full	0.9933828382656492	gata4_indirect
ENSG00000136859	full	0.9931053199938366	gata4_indirect
ENSG00000152104	full	0.998048846	gata4_indirect
ENSG00000178726	full	0.9856420755386353	gata4_indirect
ENSG00000043355	full	0.997240186	gata4_indirect
ENSG00000198478	full	0.9969694018363952	gata4_indirect
ENSG00000005884	full	0.9992158650135508	gata4_indirect
ENSG00000117632	full	0.999057935	gata4_indirect
ENSG00000133805	full	0.9965404665470124	gata4_indirect
ENSG00000101846	full	0.9928744077682496	gata4_indirect
ENSG00000105894	full	0.9954392018262296	gata4_indirect
ENSG00000116133	full	0.9987241754998694	gata4_indirect
ENSG00000151012	full	0.9962578018506368	gata4_indirect
ENSG00000118263	full	0.9944484725739192	gata4_indirect
ENSG00000110723	full	0.9978210160301793	gata4_indirect
ENSG00000092931	full	0.9985682825748328	gata4_indirect
ENSG00000136732	full	0.9955301929517572	gata4_indirect
ENSG00000092841	full	0.9998299450935604	gata4_indirect
ENSG00000071575	full	0.9954798158120226	gata4_indirect
ENSG00000169071	full	0.9975908364676224	gata4_indirect
ENSG00000061455	full	0.9964528518418472	gata4_indirect
ENSG00000134077	full	0.998507216	gata4_indirect
ENSG00000164509	full		gata4_indirect
ENSG00000104093	full	0.9971225029493432	gata4_indirect
ENSG00000143384	full	0.994890687	gata4_indirect
ENSG00000067064	full	0.998077884	gata4_indirect
ENSG00000172794	full	0.9920165038877918	gata4_indirect
ENSG00000113140	full	0.998046699	gata4_indirect
ENSG00000065911	full	0.9961396012892272	gata4_indirect
ENSG00000166091	full	0.99746771	gata4_indirect
ENSG00000182957	full	0.9965062722563744	gata4_indirect
ENSG00000002933	full	0.994475469	gata4_indirect
ENSG00000183696	full	0.9937645309553372	gata4_indirect
ENSG00000125084	full		gata4_indirect
ENSG00000095303	full	0.9854318499565125	gata4_indirect
ENSG00000168772	full	0.997866946	gata4_indirect
ENSG00000176842	full	0.9932119625229988	gata4_indirect
ENSG00000128849	full	0.997988848	gata4_indirect
ENSG00000179776	full	0.9800682663917542	gata4_indirect
ENSG00000198034	full	0.9998552967733312	gata4_indirect
ENSG00000107796	full	0.997849231	gata4_indirect
ENSG00000198125	full	0.9955736431916048	gata4_indirect
ENSG00000157613	full	0.9976103725758466	gata4_indirect
ENSG00000116574	full	0.9966860437393188	gata4_indirect
ENSG00000150722	full	0.9939276434607424	gata4_indirect
ENSG00000117595	full	0.9934444451332092	gata4_indirect
ENSG00000141458	full	0.992400432	gata4_indirect
ENSG00000139351	full	0.999688596	gata4_indirect
ENSG00000131236	full	0.9983386901623684	gata4_indirect
ENSG00000177990	full	0.9958355818475996	gata4_indirect
ENSG00000179820	full	0.9976545755572164	gata4_indirect
ENSG00000128641	full	0.9972869842578992	gata4_indirect
ENSG00000198838	full	0.9893087016211616	gata4_indirect
ENSG00000198826	full	0.9991590185598892	gata4_indirect
ENSG00000173627	full		gata4_indirect
ENSG00000150636	full	0.9981688212822464	gata4_indirect
ENSG00000063046	full	0.9993530961529844	gata4_indirect
ENSG00000091986	full	0.9974479953964036	gata4_indirect
ENSG00000187514	full	0.9990722847715864	gata4_indirect
ENSG00000163191	full	0.9978099	gata4_indirect
ENSG00000171310	full	0.9965838026341204	gata4_indirect
ENSG00000275832	full	0.9979013115167618	gata4_indirect
ENSG00000163827	full	0.9949145793914796	gata4_indirect
ENSG00000150907	full	0.99652603	gata4_indirect
ENSG00000156140	full	0.9979244393110276	gata4_indirect
ENSG00000177791	full	0.9980882173234766	gata4_indirect
ENSG00000110492	full	0.9997750370823152	gata4_indirect
ENSG00000116729	full	0.9989305468480713	gata4_indirect
ENSG00000215717	full	0.9984564303980438	gata4_indirect
ENSG00000163376	full	0.9979669673498288	gata4_indirect
ENSG00000150995	full	0.9965964080630868	gata4_indirect
ENSG00000164291	full	0.9990217619187842	gata4_indirect
ENSG00000154127	full	0.9970941515195936	gata4_indirect
ENSG00000164283	full	0.9955044076556252	gata4_indirect
ENSG00000184545	full	0.9968760439327784	gata4_indirect
ENSG00000133065	full	0.9981098053085528	gata4_indirect
ENSG00000151229	full	0.9916937063480246	gata4_indirect
ENSG00000171843	full	0.9960140228538172	gata4_indirect
ENSG00000163428	full	0.9978081882964446	gata4_indirect
ENSG00000134013	full	0.9982441131975136	gata4_indirect
ENSG00000051108	full	0.9977188060174182	gata4_indirect
ENSG00000108946	full	0.9985806561302746	gata4_indirect
ENSG00000181722	full	0.9955486797878884	gata4_indirect
ENSG00000117682	full	0.9987759129695982	gata4_indirect
ENSG00000198846	full	0.9913869813868874	gata4_indirect
ENSG00000198363	full	0.9992903746091404	gata4_indirect
ENSG00000122483	full	0.9969488739967346	gata4_indirect
ENSG00000071553	full	0.9966275204433483	gata4_indirect
ENSG00000066056	full	0.9994832128286362	gata4_indirect
ENSG00000136444	full	0.9977358724131729	gata4_indirect
ENSG00000196517	full	0.9979279748229092	gata4_indirect
ENSG00000120279	full		gata4_indirect
ENSG00000149218	full	0.992924409	gata4_indirect
ENSG00000140682	full	0.9970598052812104	gata4_indirect
ENSG00000188177	full	0.9971804863745624	gata4_indirect
ENSG00000039319	full	0.9980935966926264	gata4_indirect
ENSG00000143248	full	0.998066204	gata4_indirect
ENSG00000146910	full	0.992593055	gata4_indirect
ENSG00000105989	full	0.998263477	gata4_indirect
ENSG00000072571	full	0.9972491	gata4_indirect
ENSG00000170419	full	0.9963091	gata4_indirect
ENSG00000108576	full	0.9946134328842164	gata4_indirect
ENSG00000151572	full	0.9915712475776672	gata4_indirect
ENSG00000196693	full	0.9985551920311512	gata4_indirect
ENSG00000132688	full	0.9991237517275842	gata4_indirect
ENSG00000186480	full	0.9978389080081668	gata4_indirect
ENSG00000184979	full	0.9975510912282126	gata4_indirect
ENSG00000164040	full	0.9987708782327588	gata4_indirect
ENSG00000196912	full		gata4_indirect
ENSG00000198585	full	0.998629191	gata4_indirect
ENSG00000109501	full	0.9977060746062886	gata4_indirect
ENSG00000160200	full	0.9993964862219896	gata4_indirect
ENSG00000145794	full	0.9886892586946489	gata4_indirect
ENSG00000154645	full	0.9958510994911194	gata4_indirect
ENSG00000159399	full	0.9960550338099008	gata4_indirect
ENSG00000163053	full	0.9998128305781973	gata4_indirect
ENSG00000111245	full	0.99289301	gata4_indirect
ENSG00000153140	full	0.998548279	gata4_indirect
ENSG00000099194	full	0.9977425519003552	gata4_indirect
ENSG00000109339	full	0.995833982	gata4_indirect
ENSG00000008405	full	0.9981566484827196	gata4_indirect
ENSG00000177103	full	0.9907421966393788	gata4_indirect
ENSG00000163611	full	0.9992164707414194	gata4_indirect
ENSG00000197705	full	0.998332246	gata4_indirect
ENSG00000169242	full	0.9972663497980772	gata4_indirect
ENSG00000072210	full	0.9985185900544808	gata4_indirect
ENSG00000141668	full	0.9926501627891294	gata4_indirect
ENSG00000151892	full	0.9868541955947876	gata4_indirect
ENSG00000131242	full	0.9977355913112038	gata4_indirect
ENSG00000024422	full	0.994174642	gata4_indirect
ENSG00000170779	full	0.9986561442923358	gata4_indirect
ENSG00000176171	full	0.999437345	gata4_indirect
ENSG00000100170	full	0.9999637603759766	gata4_indirect
ENSG00000135677	full	0.998035727	gata4_indirect
ENSG00000130766	full	0.9978009775388156	gata4_indirect
ENSG00000092010	full	0.9983328425978112	gata4_indirect
ENSG00000100504	full	0.9986084151971824	gata4_indirect
ENSG00000157456	full	0.9966710199569834	gata4_indirect
ENSG00000080854	full	0.9996600449085236	gata4_indirect
ENSG00000128510	full		gata4_indirect
ENSG00000164023	full	0.9970211684703828	gata4_indirect
ENSG00000118971	full	0.9982109084046584	gata4_indirect
ENSG00000150991	full	0.9990262385588072	gata4_indirect
ENSG00000100003	full	0.99852114	gata4_indirect
ENSG00000188629	full	0.9996272623538972	gata4_indirect
ENSG00000134294	full	0.9981245714146834	gata4_indirect
ENSG00000134107	full	0.9970860758354034	gata4_indirect
ENSG00000150457	full	0.9948483362911256	gata4_indirect
ENSG00000139767	full		gata4_indirect
ENSG00000099250	full	0.9980683835274584	gata4_indirect
ENSG00000132294	full	0.9985679610826002	gata4_indirect
ENSG00000204103	full	0.9926080620951124	gata4_indirect
ENSG00000095015	full	0.9975640875487604	gata4_indirect
ENSG00000171243	full	0.9917987368323586	gata4_indirect
ENSG00000115091	full	0.998703757	gata4_indirect
ENSG00000106211	full	0.9994688739425668	gata4_indirect
ENSG00000173402	full	0.9995433705226155	gata4_indirect
ENSG00000106991	full	0.995777785	gata4_indirect
ENSG00000145708	full	0.9947941111666816	gata4_indirect
ENSG00000185559	full	0.9925968199968338	gata4_indirect
ENSG00000206052	full	0.9933023399381496	gata4_indirect
ENSG00000172260	full	0.9933546185493468	gata4_indirect
ENSG00000074800	full	0.9998500250349536	gata4_indirect
ENSG00000147655	full	0.9970027340783012	gata4_indirect
ENSG00000165312	full	0.9943195621846086	gata4_indirect
ENSG00000143951	full	0.9938637404530136	gata4_indirect
ENSG00000166510	full	0.994366607	gata4_indirect
ENSG00000163793	full	0.9998503790961372	gata4_indirect
ENSG00000115963	full	0.9980205774307253	gata4_indirect
ENSG00000100842	full	0.9975144348646464	gata4_indirect
ENSG00000035403	full	0.998841024	gata4_indirect
ENSG00000134917	full	0.9991682871528292	gata4_indirect
ENSG00000068976	full	0.9973293675316705	gata4_indirect
ENSG00000149972	full	0.9930526268097662	gata4_indirect
ENSG00000169218	full	0.9951011141141256	gata4_indirect
ENSG00000146530	full	0.9994796479789956	gata4_indirect
ENSG00000118193	full	0.9987430704964532	gata4_indirect
ENSG00000171466	full	0.9983068033109738	gata4_indirect
ENSG00000130147	full	0.99804838	gata4_indirect
ENSG00000145020	full	0.999323932	gata4_indirect
ENSG00000164107	full	0.99824307	gata4_indirect
ENSG00000012660	full	0.996907291	gata4_indirect
ENSG00000141639	full	0.9961798628171284	gata4_indirect
ENSG00000197355	full	0.9966566902399064	gata4_indirect
ENSG00000171729	full	0.994582151	gata4_indirect
ENSG00000101134	full	0.9984904994135316	gata4_indirect
ENSG00000170775	full	0.9955407602063724	gata4_indirect
ENSG00000184486	full	0.9997246503829956	gata4_indirect
ENSG00000084453	full	0.9863618197648422	gata4_indirect
ENSG00000108679	full	0.9978477863000712	gata4_indirect
ENSG00000150687	full	0.9987864530524292	gata4_indirect
ENSG00000139112	full	0.997057433	gata4_indirect
ENSG00000162772	full	0.9944601876120414	gata4_indirect
ENSG00000111669	full	0.9998770427898824	gata4_indirect
ENSG00000103196	full	0.9964766314155176	gata4_indirect
ENSG00000181541	full	0.9923049315162328	gata4_indirect
ENSG00000075043	full	0.995319128	gata4_indirect
ENSG00000261150	full	0.994388659	gata4_indirect
ENSG00000131791	full	0.9990981802739928	gata4_indirect
ENSG00000136153	full	0.9986212661049584	gata4_indirect
ENSG00000188994	full	0.999013465	gata4_indirect
ENSG00000076321	full	0.9981492708672534	gata4_indirect
ENSG00000182621	full	0.9943741329254644	gata4_indirect
ENSG00000163630	full	0.9909833073616028	gata4_indirect
ENSG00000079150	full	0.9973185177308967	gata4_indirect
ENSG00000189180	full	0.9977759514801232	gata4_indirect
ENSG00000136010	full	0.9893392026424408	gata4_indirect
ENSG00000177508	full	0.9971553104339584	gata4_indirect
ENSG00000099282	full	0.995287322	gata4_indirect
ENSG00000184867	full	0.9990966243128624	gata4_indirect
ENSG00000196967	full	0.9968044487935191	gata4_indirect
ENSG00000133985	full	0.997548212	gata4_indirect
ENSG00000065882	full	0.9968618006514224	gata4_indirect
ENSG00000139687	full	0.9976695930802976	gata4_indirect
ENSG00000171714	full	0.996656902	gata4_indirect
ENSG00000162989	full	0.9915763437747956	gata4_indirect
ENSG00000084207	full	0.9995131677570612	gata4_indirect
ENSG00000069535	full	0.9988363683223724	gata4_indirect
ENSG00000136160	full	0.9955613409003168	gata4_indirect
ENSG00000125848	full	0.998965133	gata4_indirect
ENSG00000115129	full	0.9979931916010109	gata4_indirect
ENSG00000145555	full	0.995963197	gata4_indirect
ENSG00000144893	full	0.9963906763435958	gata4_indirect
ENSG00000165238	full	0.9979651063760548	gata4_indirect
ENSG00000076706	full	0.9955071565810214	gata4_indirect
ENSG00000116157	full	0.9985059376542024	gata4_indirect
ENSG00000169710	full	0.9966095246349854	gata4_indirect
ENSG00000072954	full	0.9993465669033674	gata4_indirect
ENSG00000197702	full	0.9984949892421938	gata4_indirect
ENSG00000078018	full	0.9949854612350464	gata4_indirect
ENSG00000185567	full	0.9992689968120714	gata4_indirect
ENSG00000101608	full	0.9984703011169972	gata4_indirect
ENSG00000052126	full	0.9973025654659332	gata4_indirect
ENSG00000005249	full	0.9968698784456416	gata4_indirect
ENSG00000128283	full	0.9963108312736436	gata4_indirect
ENSG00000005471	full	0.9964891970157624	gata4_indirect
ENSG00000163762	full	0.9921473264694214	gata4_indirect
ENSG00000146250	full	0.9959715378571704	gata4_indirect
ENSG00000143839	full	0.9968685507774352	gata4_indirect
ENSG00000168280	full	0.9936834149441476	gata4_indirect
ENSG00000103187	full	0.9949252446492513	gata4_indirect
ENSG00000145384	full	0.9893942475318908	gata4_indirect
ENSG00000164434	full	0.9909577532248064	gata4_indirect
ENSG00000135312	full	0.9998102933168412	gata4_indirect
ENSG00000185950	full	0.996234641	gata4_indirect
ENSG00000075426	full	0.9961947721819724	gata4_indirect
ENSG00000049246	full	0.99594856	gata4_indirect
ENSG00000123094	full	0.9955845635962548	gata4_indirect
ENSG00000150093	full	0.9995922594905186	gata4_indirect
ENSG00000092969	full	0.9994072906932626	gata4_indirect
ENSG00000185010	full	0.9983824184962682	gata4_indirect
ENSG00000164093	full	0.997240667	gata4_indirect
ENSG00000173706	full	0.9970061261402932	gata4_indirect
ENSG00000049130	full	0.9963651299476624	gata4_indirect
ENSG00000172403	full	0.9966464921832084	gata4_indirect
ENSG00000163082	full	0.9975784867557128	gata4_indirect
ENSG00000155629	full	0.9953189281856312	gata4_indirect
ENSG00000154310	full	0.9950382887892372	gata4_indirect
ENSG00000011465	full	0.9946011304855348	gata4_indirect
ENSG00000038295	full		gata4_indirect
ENSG00000149564	full	0.9874773025512696	gata4_indirect
ENSG00000040731	full	0.9936097003519536	gata4_indirect
ENSG00000146833	full	0.9973756059622152	gata4_indirect
ENSG00000151789	full	0.9933983810612412	gata4_indirect
ENSG00000187239	full	0.9980721836298644	gata4_indirect
ENSG00000127743	full	0.995868159	gata4_indirect
ENSG00000145423	full	0.9902959982069528	gata4_indirect
ENSG00000181104	full	0.9963011673905632	gata4_indirect
ENSG00000184697	full	0.9975976719512596	gata4_indirect
ENSG00000120093	full	0.9877707362174988	gata4_indirect
ENSG00000153162	full		gata4_indirect
ENSG00000171724	full	0.998648445	gata4_indirect
ENSG00000099953	full	0.9977557696873628	gata4_indirect
ENSG00000121068	full	0.9968067738239396	gata4_indirect
ENSG00000101210	full	0.9993490896217674	gata4_indirect
ENSG00000114857	full	0.9988451657000552	gata4_indirect
ENSG00000198561	full	0.9991328373980892	gata4_indirect
ENSG00000007866	full	0.9978191343564836	gata4_indirect
ENSG00000101335	full	0.9994977543833112	gata4_indirect
ENSG00000135547	full	0.9979691676519536	gata4_indirect
ENSG00000100345	full	0.9981807805974074	gata4_indirect
ENSG00000147852	full	0.9989408840243392	gata4_indirect
ENSG00000078124	full	0.994910526	gata4_indirect
ENSG00000164220	full		gata4_indirect
ENSG00000167244	full	0.9950640373696577	gata4_indirect
ENSG00000137843	full	0.99978259	gata4_indirect
ENSG00000134996	full	0.996749684	gata4_indirect
ENSG00000108518	full	0.9995028010855236	gata4_indirect
ENSG00000164171	full	0.9962801535924276	gata4_indirect
ENSG00000132334	full	0.9977521449327468	gata4_indirect
ENSG00000170448	full	0.9991124507992768	gata4_indirect
ENSG00000171428	full	0.996417356	gata4_indirect
ENSG00000120049	full	0.9994426316253522	gata4_indirect
ENSG00000162522	full	0.9984808180430164	gata4_indirect
ENSG00000112893	full	0.997357702	gata4_indirect
ENSG00000013016	full	0.9991160786400238	gata4_indirect
ENSG00000162496	full	0.9969116855751384	gata4_indirect
ENSG00000179242	full	0.9920550124211744	gata4_indirect
ENSG00000100596	full	0.9930773193385743	gata4_indirect
ENSG00000144749	full	0.9964683179585438	gata4_indirect
ENSG00000152642	full	0.9975284993648528	gata4_indirect
ENSG00000117394	full	0.9988342236840364	gata4_indirect
ENSG00000156298	full	0.9986709513725378	gata4_indirect
ENSG00000142541	full	0.9997776459867708	gata4_indirect
ENSG00000108848	full	0.999585415	gata4_indirect
ENSG00000185946	full	0.9982640725409914	gata4_indirect
ENSG00000187134	full	0.997930812	gata4_indirect
ENSG00000077721	full	0.9976715994435688	gata4_indirect
ENSG00000109610	full	0.9938068405810732	gata4_indirect
ENSG00000121039	full	0.994595213	gata4_indirect
ENSG00000148408	full	0.9940847754478456	gata4_indirect
ENSG00000091409	full	0.996230047	gata4_indirect
ENSG00000173930	full		gata4_indirect
ENSG00000136631	full	0.9988638274635828	gata4_indirect
ENSG00000132386	full	0.9985432284218924	gata4_indirect
ENSG00000162946	full	0.9958762248357136	gata4_indirect
ENSG00000106992	full	0.9996969218175324	gata4_indirect
ENSG00000144810	full	0.9965448521432424	gata4_indirect
ENSG00000109445	full	0.9989333681481652	gata4_indirect
ENSG00000136367	full	0.9986174235472808	gata4_indirect
ENSG00000113083	full	0.9942470918531005	gata4_indirect
ENSG00000117228	full	0.997421159	gata4_indirect
ENSG00000162734	full	0.9969897040422412	gata4_indirect
ENSG00000152779	full	0.9922474634413626	gata4_indirect
ENSG00000118729	full	0.9883287634168352	gata4_indirect
ENSG00000139220	full	0.9943297654390336	gata4_indirect
ENSG00000188906	full	0.990927428	gata4_indirect
ENSG00000124374	full	0.9979378677639564	gata4_indirect
ENSG00000141338	full	0.9915154948830605	gata4_indirect
ENSG00000176890	full	0.99746026	gata4_indirect
ENSG00000101680	full	0.9946382672317589	gata4_indirect
ENSG00000006327	full	0.9977462191106108	gata4_indirect
ENSG00000152767	full	0.9978367877131684	gata4_indirect
ENSG00000159248	full	0.9999801516532898	gata4_indirect
ENSG00000139269	full	0.9948095381259918	gata4_indirect
ENSG00000171451	full	0.998117902	gata4_indirect
ENSG00000116017	full	0.9994911881267722	gata4_indirect
ENSG00000026297	full	0.9923595	gata4_indirect
ENSG00000135046	full	0.9953484971692242	gata4_indirect
ENSG00000155760	full	0.9978738278150558	gata4_indirect
ENSG00000131171	full	0.999059364	gata4_indirect
ENSG00000271425	full	0.9988858100495052	gata4_indirect
ENSG00000137801	full	0.9922023739133562	gata4_indirect
ENSG00000154856	full	0.9927015483379364	gata4_indirect
ENSG00000165655	full	0.9968148248140202	gata4_indirect
ENSG00000181773	full	0.9996769279241562	gata4_indirect
ENSG00000139644	full	0.9982005314517568	gata4_indirect
ENSG00000205581	full	0.999682311	gata4_indirect
ENSG00000162598	full	0.99994719	gata4_indirect
ENSG00000164096	full	0.9996190723619964	gata4_indirect
ENSG00000105887	full	0.9992663527522212	gata4_indirect
ENSG00000142798	full	0.9973311784334844	gata4_indirect
ENSG00000109686	full	0.9973121415013853	gata4_indirect
ENSG00000124440	full	0.9969281225591092	gata4_indirect
ENSG00000148484	full	0.996103902	gata4_indirect
ENSG00000197128	full	0.9987265865008036	gata4_indirect
ENSG00000166913	full	0.9984446658045436	gata4_indirect
ENSG00000172209	full		gata4_indirect
ENSG00000114739	full	0.9992102533879906	gata4_indirect
ENSG00000188505	full	0.9927164217927954	gata4_indirect
ENSG00000072163	full	0.9966839926583426	gata4_indirect
ENSG00000103160	full	0.9991405149692384	gata4_indirect
ENSG00000141367	full	0.9991788311602328	gata4_indirect
ENSG00000172757	full	0.9993320420140126	gata4_indirect
ENSG00000092621	full	0.9975826371553048	gata4_indirect
ENSG00000128918	full	0.9933916065427992	gata4_indirect
ENSG00000186918	full	0.9976627788645156	gata4_indirect
ENSG00000109046	full	0.9996838477031093	gata4_indirect
ENSG00000198929	full	0.995996299	gata4_indirect
ENSG00000165061	full	0.9913867820392956	gata4_indirect
ENSG00000018625	full	0.9930082400423303	gata4_indirect
ENSG00000155380	full	0.9993923618522708	gata4_indirect
ENSG00000184575	full	0.9978544311204428	gata4_indirect
ENSG00000146555	full	0.9913757108570485	gata4_indirect
ENSG00000082556	full	0.986781657	gata4_indirect
ENSG00000143028	full	0.9969014257192612	gata4_indirect
ENSG00000176771	full	0.994268239	gata4_indirect
ENSG00000185664	full	0.9943552564329176	gata4_indirect
ENSG00000171488	full	0.9957716978513278	gata4_indirect
ENSG00000145425	full	0.9998542795253692	gata4_indirect
ENSG00000013619	full	0.9996192157268524	gata4_indirect
ENSG00000175832	full	0.9998535990715028	gata4_indirect
ENSG00000026559	full	0.9996575769139916	gata4_indirect
ENSG00000145721	full	0.9975813980455752	gata4_indirect
ENSG00000169594	full	0.9944481635093688	gata4_indirect
ENSG00000165410	full	0.999203567	gata4_indirect
ENSG00000204371	full	0.9987440845199824	gata4_indirect
ENSG00000138119	full	0.9967390767314978	gata4_indirect
ENSG00000288642	full		gata4_indirect
ENSG00000198853	full	0.9977775728702544	gata4_indirect
ENSG00000115468	full	0.9953240053994316	gata4_indirect
ENSG00000182541	full	0.9987187729225504	gata4_indirect
ENSG00000110906	full	0.9991909667704868	gata4_indirect
ENSG00000211455	full	0.9972722345185512	gata4_indirect
ENSG00000130940	full	0.9954657200798096	gata4_indirect
ENSG00000115602	full	0.984362543	gata4_indirect
ENSG00000134308	full	0.9994875981632696	gata4_indirect
ENSG00000104413	full	0.9963980555534364	gata4_indirect
ENSG00000122068	full	0.9989155182080676	gata4_indirect
ENSG00000123689	full	0.9915333587353624	gata4_indirect
ENSG00000076685	full	0.9978328122033012	gata4_indirect
ENSG00000235194	full	0.9978839665885986	gata4_indirect
ENSG00000175416	full	0.9985714544314416	gata4_indirect
ENSG00000149212	full	0.9983011534184584	gata4_indirect
ENSG00000141753	full	0.994096923	gata4_indirect
ENSG00000160789	full	0.9960231452270318	gata4_indirect
ENSG00000124212	full	0.9954432845115662	gata4_indirect
ENSG00000166963	full	0.998003169	gata4_indirect
ENSG00000163092	full	0.992526284	gata4_indirect
ENSG00000132507	full	0.9949515739090018	gata4_indirect
ENSG00000173692	full	0.9955621596846752	gata4_indirect
ENSG00000109846	full	0.9967772692737012	gata4_indirect
ENSG00000163017	full	0.99690755	gata4_indirect
ENSG00000085741	full	0.9969517684588998	gata4_indirect
ENSG00000165186	full	0.9986499547958374	gata4_indirect
ENSG00000166741	full	0.990273416	gata4_indirect
ENSG00000145284	full	0.9977593968311944	gata4_indirect
ENSG00000161791	full	0.9952035477528204	gata4_indirect
ENSG00000075340	full	0.9962548762559892	gata4_indirect
ENSG00000109063	full	0.9999512533346812	gata4_indirect
ENSG00000077238	full	0.9971280217170716	gata4_indirect
ENSG00000125249	full	0.9984971246273396	gata4_indirect
ENSG00000172380	full	0.9975484027389736	gata4_indirect
ENSG00000107438	full	0.9983615041571202	gata4_indirect
ENSG00000124749	full	0.9973896125952404	gata4_indirect
ENSG00000136040	full	0.9988513125313652	gata4_indirect
ENSG00000115457	full	0.9990966362721476	gata4_indirect
ENSG00000173598	full	0.9994129115350266	gata4_indirect
ENSG00000101282	full	0.9992459679758826	gata4_indirect
ENSG00000122641	full	0.9952753867421832	gata4_indirect
ENSG00000138795	full	0.990664063	gata4_indirect
ENSG00000125691	full	0.9998685691122696	gata4_indirect
ENSG00000177932	full	0.9954319149255751	gata4_indirect
ENSG00000128965	full	0.9958412326299227	gata4_indirect
ENSG00000121207	full	0.9999701231718064	gata4_indirect
ENSG00000082641	full	0.999200688	gata4_indirect
ENSG00000154175	full	0.996716484	gata4_indirect
ENSG00000175899	full	0.997015236	gata4_indirect
ENSG00000054938	full	0.9936026831467948	gata4_indirect
ENSG00000162817	full	0.9983769617974758	gata4_indirect
ENSG00000140941	full	0.9990697600639808	gata4_indirect
ENSG00000104549	full	0.997411753	gata4_indirect
ENSG00000120156	full	0.9999918341636658	gata4_indirect
ENSG00000166123	full	0.9988628668228382	gata4_indirect
ENSG00000159840	full	0.9970902713569436	gata4_indirect
ENSG00000134030	full	0.998050155	gata4_indirect
ENSG00000162367	full		gata4_indirect
ENSG00000075945	full	0.998013501	gata4_indirect
ENSG00000188846	full	0.9998249862099362	gata4_indirect
ENSG00000138759	full	0.9967049486362016	gata4_indirect
ENSG00000082458	full	0.9990206507758962	gata4_indirect
ENSG00000157087	full	0.9912874433729384	gata4_indirect
ENSG00000173531	full	0.9971372738480568	gata4_indirect
ENSG00000143549	full	0.9972058677381568	gata4_indirect
ENSG00000149948	full	0.99730985	gata4_indirect
ENSG00000127995	full	0.9988264289013176	gata4_indirect
ENSG00000203879	full	0.9962954501376992	gata4_indirect
ENSG00000085552	full	0.996097893	gata4_indirect
ENSG00000167508	full	0.9987479640069858	gata4_indirect
ENSG00000165169	full	0.9988451068715531	gata4_indirect
ENSG00000132437	full		gata4_indirect
ENSG00000130176	full	0.9979444548776752	gata4_indirect
ENSG00000113578	full	0.999984324	gata4_indirect
ENSG00000155096	full	0.997278631	gata4_indirect
ENSG00000173166	full	0.9967574841446348	gata4_indirect
ENSG00000006652	full	0.9973927555491008	gata4_indirect
ENSG00000054523	full	0.9963419130512378	gata4_indirect
ENSG00000198668	full	0.9981951169847024	gata4_indirect
ENSG00000136928	full	0.9936348597208658	gata4_indirect
ENSG00000044115	full	0.9987988403177191	gata4_indirect
ENSG00000167578	full	0.9983943157816586	gata4_indirect
ENSG00000143494	full	0.998677689	gata4_indirect
ENSG00000196843	full	0.9943754764703604	gata4_indirect
ENSG00000171791	full	0.9970715959866842	gata4_indirect
ENSG00000110665	full	0.9941126622936942	gata4_indirect
ENSG00000136754	full	0.9968913830559828	gata4_indirect
ENSG00000166482	full	0.9924924335849116	gata4_indirect
ENSG00000196968	full	0.9991217203982212	gata4_indirect
ENSG00000135821	full	0.9955942024444712	gata4_indirect
ENSG00000125378	full	0.9966948705033448	gata4_indirect
ENSG00000070540	full	0.9955092614889144	gata4_indirect
ENSG00000154553	full	0.9968404169044188	gata4_indirect
ENSG00000075275	full	0.9988954396958046	gata4_indirect
ENSG00000196739	full	0.998297418	gata4_indirect
ENSG00000171992	full	0.9984788905691218	gata4_indirect
ENSG00000166670	full		gata4_indirect
ENSG00000142611	full	0.994368589	gata4_indirect
ENSG00000147604	full	0.9997563285526828	gata4_indirect
ENSG00000119280	full	0.99854891	gata4_indirect
ENSG00000162621	full	0.9999916851520538	gata4_indirect
ENSG00000114554	full	0.9989710621833802	gata4_indirect
ENSG00000132464	full		gata4_indirect
ENSG00000213931	full	0.988065799	gata4_indirect
ENSG00000198774	full	0.9999500215053558	gata4_indirect
ENSG00000100889	full	0.9973372996432108	gata4_indirect
ENSG00000112984	full	0.9983811974525452	gata4_indirect
ENSG00000154529	full	0.9962523409298488	gata4_indirect
ENSG00000163071	full	0.9961964695349984	gata4_indirect
ENSG00000105048	full	0.9966578084951752	gata4_indirect
ENSG00000152092	full	0.9959647543728352	gata4_direct
ENSG00000196177	full	0.9977244486995772	gata4_direct
ENSG00000026508	full	0.9951695517489784	gata4_direct
ENSG00000077279	full	0.9965845017056716	gata4_direct
ENSG00000165966	full	0.9914378821849824	gata4_direct
ENSG00000047849	full	0.9987174957221846	gata4_direct
ENSG00000125872	full	0.9987478203633252	gata4_direct
ENSG00000196935	full	0.9964204980996236	gata4_direct
ENSG00000099139	full	0.9952394079279016	gata4_direct
ENSG00000182752	full	0.9912633555276054	gata4_direct
ENSG00000112972	full	0.9978839282403912	gata4_direct
ENSG00000113328	full	0.9992540232400025	gata4_direct
ENSG00000143061	full	0.9992827087784736	gata4_direct
ENSG00000140450	full	0.9972451370337914	gata4_direct
ENSG00000118515	full	0.9958076410823398	gata4_direct
ENSG00000154229	full	0.9939783389975384	gata4_direct
ENSG00000129422	full	0.9980174896808772	gata4_direct
ENSG00000164588	full	0.991995773	gata4_direct
ENSG00000164574	full	0.996052479	gata4_direct
ENSG00000097033	full	0.9991576049509416	gata4_direct
ENSG00000111371	full	0.9988474381553544	gata4_direct
ENSG00000115310	full	0.9995191	gata4_direct
ENSG00000108854	full	0.997064154	gata4_direct
ENSG00000188176	full	0.9985416696499322	gata4_direct
ENSG00000152818	full	0.9981895091524162	gata4_direct
ENSG00000183117	full		gata4_direct
ENSG00000140416	full	0.9999322092560964	gata4_direct
ENSG00000137831	full	0.9987004150946936	gata4_direct
ENSG00000092421	full	0.9974242125490056	gata4_direct
ENSG00000141448	full	0.9966199018079288	gata4_direct
ENSG00000125977	full	0.9991777438770308	gata4_direct
ENSG00000112175	full	0.9965406845663196	gata4_direct
ENSG00000120457	full	0.9974205402227548	gata4_direct
ENSG00000124831	full	0.9974461492611584	gata4_direct
ENSG00000163171	full	0.997428436	gata4_direct
ENSG00000115414	full	0.998097796	gata4_direct
ENSG00000178718	full	0.9990311405504612	gata4_direct
ENSG00000072110	full	0.9987791667678464	gata4_direct
ENSG00000165959	full	0.9962562712339256	gata4_direct
ENSG00000144331	full	0.9918060034513474	gata4_direct
ENSG00000158769	full	0.9981210043766354	gata4_direct
ENSG00000103257	full	0.9977396293119952	gata4_direct
ENSG00000130234	full	0.9953445971012116	gata4_direct
ENSG00000088387	full	0.996814703	gata4_direct
ENSG00000177606	full	0.9964755051529284	gata4_direct
ENSG00000048052	full	0.9952034127144588	gata4_direct
ENSG00000165617	full	0.995781251	gata4_direct
ENSG00000184384	full	0.9952069681788248	gata4_direct
ENSG00000039560	full	0.99513647	gata4_direct
ENSG00000184611	full	0.9925290809737312	gata4_direct
ENSG00000108018	full	0.9926483631134032	gata4_direct
ENSG00000104067	full	0.9975132040510124	gata4_direct
ENSG00000140795	full	0.9954806645711264	gata4_direct
ENSG00000136068	full	0.9980999946594238	gata4_direct
ENSG00000187672	full	0.993362546	gata4_direct
ENSG00000169862	full	0.9947366060749177	gata4_direct
ENSG00000175206	full	0.9957444872174944	gata4_direct
ENSG00000213626	full	0.9985797692605904	gata4_direct
ENSG00000196353	full	0.996440483	gata4_direct
ENSG00000157388	full	0.9944271392343588	gata4_direct
ENSG00000177889	full	0.9984043178581956	gata4_direct
ENSG00000133687	full	0.9975849350293478	gata4_direct
ENSG00000164532	full	0.986412805	gata4_direct
ENSG00000089225	full	0.9957681916879884	gata4_direct
ENSG00000120837	full	0.998739949	gata4_direct
ENSG00000159216	full	0.9906077980995178	gata4_direct
ENSG00000079459	full	0.9986454175328308	gata4_direct
ENSG00000198589	full	0.9973836760204958	gata4_direct
ENSG00000150764	full	0.9989989123635978	gata4_direct
ENSG00000138741	full	0.9973261479673714	gata4_direct
ENSG00000125266	full	0.9983834682968614	gata4_direct
ENSG00000064201	full	0.9955609215630424	gata4_direct
ENSG00000115419	full	0.9978866895843792	gata4_direct
ENSG00000163638	full	0.9965710387780116	gata4_direct
ENSG00000134769	full	0.9935119416978624	gata4_direct
ENSG00000085832	full	0.9979129324153978	gata4_direct
ENSG00000080709	full	0.9987704921991396	gata4_direct
ENSG00000173068	full	0.9917614062627156	gata4_direct
ENSG00000169116	full	0.9987950004637242	gata4_direct
ENSG00000204262	full	0.9980265228329478	gata4_direct
ENSG00000113196	full	0.99819226	gata4_direct
ENSG00000179915	full	0.9960347732324252	gata4_direct
ENSG00000143171	full	0.998240587	gata4_direct
ENSG00000132953	full	0.9987245502035602	gata4_direct
ENSG00000197905	full	0.9985584889659443	gata4_direct
ENSG00000031081	full	0.9947222614989562	gata4_direct
ENSG00000049323	full	0.9986650859475484	gata4_direct
ENSG00000148175	full	0.9974025743683492	gata4_direct
ENSG00000124406	full	0.9929858346780142	gata4_direct
ENSG00000125648	full	0.9994730355963926	gata4_direct
ENSG00000101871	full	0.9970941923049668	gata4_direct
ENSG00000135069	full	0.9960731563568116	gata4_direct
ENSG00000148926	full	0.9963784804849912	gata4_direct
ENSG00000144406	full	0.9938755929470062	gata4_direct
ENSG00000108984	full	0.998125436	gata4_direct
ENSG00000110841	full	0.9978629169822896	gata4_direct
ENSG00000196562	full	0.9945680517138856	gata4_direct
ENSG00000166206	full	0.9909772922595342	gata4_direct
ENSG00000055163	full	0.9966810167725406	gata4_direct
ENSG00000152952	full	0.9991295855631804	gata4_direct
ENSG00000196923	full	0.9972084422513868	gata4_direct
ENSG00000154447	full	0.9957268060521876	gata4_direct
ENSG00000197506	full	0.9937212094664574	gata4_direct
ENSG00000065833	full	0.9966225643006582	gata4_direct
ENSG00000173281	full	0.9993117433854904	gata4_direct
ENSG00000080845	full	0.9970849315885087	gata4_direct
ENSG00000111186	full	0.99904385	gata4_direct
ENSG00000003393	full	0.9986372834444046	gata4_direct
ENSG00000138166	full	0.994724009	gata4_direct
ENSG00000060982	full	0.9989016014997047	gata4_direct
ENSG00000172159	full	0.9965407172838848	gata4_direct
ENSG00000135333	full	0.997031989	gata4_direct
ENSG00000160746	full	0.9978891351121536	gata4_direct
ENSG00000082781	full	0.9965284415917804	gata4_direct
ENSG00000168016	full	0.9984649438218972	gata4_direct
ENSG00000151929	full	0.9973374571119036	gata4_direct
ENSG00000120937	full	0.9920370249038049	gata4_direct
ENSG00000180628	full	0.9972357470542192	gata4_direct
ENSG00000110429	full	0.9990644576874648	gata4_direct
ENSG00000131378	full	0.9975288247068724	gata4_direct
ENSG00000058668	full	0.99849817	gata4_direct
ENSG00000184156	full	0.9931306540966034	gata4_direct
ENSG00000101311	full	0.9979893980657352	gata4_direct
ENSG00000114850	full	0.999628697	gata4_direct
ENSG00000135447	full	0.9987131728090508	gata4_direct
ENSG00000183049	full	0.9939371037941712	gata4_direct
ENSG00000198336	full	0.9996604320592086	gata4_direct
ENSG00000178343	full		gata4_direct
ENSG00000170027	full	0.9985900010381428	gata4_direct
ENSG00000003402	full	0.997943477	gata4_direct
ENSG00000160145	full	0.994282439	gata4_direct
ENSG00000111799	full	0.9933505	gata4_direct
ENSG00000197893	full	0.9887362718582152	gata4_direct
ENSG00000112320	full	0.9974794210207584	gata4_direct
ENSG00000156463	full	0.9980708758036296	gata4_direct
ENSG00000131016	full	0.9987746015145786	gata4_direct
ENSG00000088766	full	0.9986712443522918	gata4_direct
ENSG00000183044	full	0.9985081150498188	gata4_direct
ENSG00000173705	full	0.9999125860631466	gata4_direct
ENSG00000177119	full	0.9971920502520052	gata4_direct
ENSG00000020577	full	0.9974008644857104	gata4_direct
ENSG00000138411	full	0.9926256656646728	gata4_direct
ENSG00000100784	full	0.996981393	gata4_direct
ENSG00000106443	full	0.9983078806740896	gata4_direct
ENSG00000204219	full	0.9971444256973604	gata4_direct
ENSG00000075420	full	0.9980378215232591	gata4_direct
ENSG00000198729	full	0.9986458696583485	gata4_direct
ENSG00000152422	full	0.9988330343495244	gata4_direct
ENSG00000157542	full	0.9932776540517808	gata4_direct
ENSG00000154188	full	0.99584109	gata4_direct
ENSG00000168334	full	0.9956418879956088	gata4_direct
ENSG00000115232	full		gata4_direct
ENSG00000164649	full	0.9989733936938834	gata4_direct
ENSG00000114423	full	0.9978368890051748	gata4_direct
ENSG00000173210	full		gata4_direct
ENSG00000196083	full	0.9982862246447596	gata4_direct
ENSG00000116688	full	0.9993472052135056	gata4_direct
ENSG00000165124	full	0.9946821994251676	gata4_direct
ENSG00000197694	full	0.9984344759408166	gata4_direct
ENSG00000160752	full	0.9989386391393916	gata4_direct
ENSG00000121440	full	0.9941278367418132	gata4_direct
ENSG00000170558	full	0.9994655956368284	gata4_direct
ENSG00000135074	full	0.9985092353075744	gata4_direct
ENSG00000156162	full	0.998218497	gata4_direct
ENSG00000132938	full	0.9941881098708168	gata4_direct
ENSG00000154556	full	0.9990980849438108	gata4_direct
ENSG00000130956	full	0.9981852840293538	gata4_direct
ENSG00000151414	full	0.9970256876676602	gata4_direct
ENSG00000087074	full	0.995768864	gata4_direct
ENSG00000158966	full	0.996161268	gata4_direct
ENSG00000128591	full	0.998974432	gata4_direct
ENSG00000116667	full	0.998450021	gata4_direct
ENSG00000115641	full	0.9989545116146792	gata4_direct
ENSG00000169851	full	0.9983443271172674	gata4_direct
ENSG00000176463	full	0.997468129	gata4_direct
ENSG00000121879	full	0.9960585648522656	gata4_direct
ENSG00000174944	full	0.9928255081176758	gata4_direct
ENSG00000112936	full	0.9916662527964666	gata4_direct
ENSG00000117859	full	0.9985761646264658	gata4_direct
ENSG00000113657	full	0.9983912142601916	gata4_direct
ENSG00000115977	full	0.9966113349256296	gata4_direct
ENSG00000163818	full	0.9985775171682753	gata4_direct
ENSG00000124942	full	0.9958991454301778	gata4_direct
ENSG00000143847	full	0.9991680312079269	gata4_direct
ENSG00000033627	full	0.9941869667310756	gata4_direct
ENSG00000152894	full	0.9943077370524408	gata4_direct
ENSG00000049192	full	0.9964162338611692	gata4_direct
ENSG00000161381	full	0.9946048764082102	gata4_direct
ENSG00000073712	full	0.9980135918309112	gata4_direct
ENSG00000177354	full	0.99793537	gata4_direct
ENSG00000154655	full	0.996305948	gata4_direct
ENSG00000182168	full	0.9933987023243352	gata4_direct
ENSG00000186439	full	0.9940931675108996	gata4_direct
ENSG00000164176	full	0.9945553119589644	gata4_direct
ENSG00000165995	full	0.9931229877639824	gata4_direct
ENSG00000197565	full	0.9957702333504732	gata4_direct
ENSG00000145730	full	0.9969118467028836	gata4_direct
ENSG00000159251	full	0.9995313925402504	gata4_direct
ENSG00000082805	full	0.994675517	gata4_direct
ENSG00000168143	full	0.993394354	gata4_direct
ENSG00000152377	full	0.9950587325974516	gata4_direct
ENSG00000120675	full	0.998913325	gata4_direct
ENSG00000172399	full	0.9919590198387532	gata4_direct
ENSG00000062716	full	0.9979522478306432	gata4_direct
ENSG00000135486	full	0.9998241620503854	gata4_direct
ENSG00000162599	full	0.9954559079238346	gata4_direct
ENSG00000116171	full	0.9986181857692166	gata4_direct
ENSG00000157064	full	0.9916463819417086	gata4_direct
ENSG00000196428	full	0.9952251136670878	gata4_direct
ENSG00000127863	full	0.9986162820901838	gata4_direct
ENSG00000106537	full	0.9989610240172548	gata4_direct
ENSG00000058091	full	0.9940410558947452	gata4_direct
ENSG00000132906	full	0.9987893820297524	gata4_direct
ENSG00000163297	full	0.9961594945904034	gata4_direct
ENSG00000122176	full	0.9954674818686076	gata4_direct
ENSG00000151090	full	0.99251619	gata4_direct
ENSG00000197580	full	0.998623519	gata4_direct
ENSG00000172348	full	0.9948584363137408	gata4_direct
ENSG00000150556	full	0.997936765	gata4_direct
ENSG00000175155	full	0.9955962980743004	gata4_direct
ENSG00000106772	full	0.99603114	gata4_direct
ENSG00000114784	full	0.9994056986642562	gata4_direct
ENSG00000089472	full	0.998115085	gata4_direct
ENSG00000082293	full	0.986890455	gata4_direct
ENSG00000137962	full	0.9970412064509788	gata4_direct
ENSG00000106415	full	0.9972880717568796	gata4_direct
ENSG00000001626	full	0.994305384	gata4_direct
ENSG00000074590	full	0.9971609291576204	gata4_direct
ENSG00000154415	full	0.9961431582768758	gata4_direct
ENSG00000145808	full	0.9950442583041084	gata4_direct
ENSG00000127481	full	0.9982890498253608	gata4_direct
ENSG00000172572	full	0.9935901895646126	gata4_direct
ENSG00000137193	full	0.9963016291053928	gata4_direct
ENSG00000173163	full	0.9983223373283128	gata4_direct
ENSG00000137872	full	0.9970050117243892	gata4_direct
ENSG00000165973	full	0.9903062248931211	gata4_direct
ENSG00000169756	full	0.9979237922413382	gata4_direct
ENSG00000120057	full	0.9963329881429672	gata4_direct
ENSG00000162692	full	0.9973351217233216	gata4_direct
ENSG00000159200	full	0.9979461168772296	gata4_direct
ENSG00000115306	full	0.9991663787738386	gata4_direct
ENSG00000003147	full	0.9972010009677698	gata4_direct
ENSG00000198873	full	0.9953852412493333	gata4_direct
ENSG00000140600	full	0.9937893128584302	gata4_direct
ENSG00000070182	full	0.9990606697479096	gata4_direct
ENSG00000150867	full	0.9972125364386516	gata4_direct
ENSG00000100290	full	0.9927892556557288	gata4_direct
ENSG00000120658	full	0.992715545	gata4_direct
ENSG00000121577	full	0.99692433	gata4_direct
ENSG00000001630	full	0.9970884647550462	gata4_direct
ENSG00000221866	full	0.9975980545232396	gata4_direct
ENSG00000184349	full	0.9920727868874868	gata4_direct
ENSG00000099204	full	0.9960780558314654	gata4_direct
ENSG00000134243	full	0.9973138369265055	gata4_direct
ENSG00000173334	full	0.9971676348812052	gata4_direct
ENSG00000100994	full	0.9978852821136148	gata4_direct
ENSG00000041982	full	0.9940836780211504	gata4_direct
ENSG00000131018	full	0.995967379	gata4_direct
ENSG00000044524	full	0.994840682	gata4_direct
ENSG00000166317	full	0.997175647	gata4_direct
ENSG00000137501	full	0.9867849884362055	gata4_direct
ENSG00000183287	full	0.9998857975006104	gata4_direct
ENSG00000175115	full	0.9955668033293958	gata4_direct
ENSG00000156804	full	0.9979423714113664	gata4_direct
ENSG00000140199	full	0.9983552510921772	gata4_direct
ENSG00000196482	full	0.995303346	gata4_direct
ENSG00000169760	full	0.992675434	gata4_direct
ENSG00000076641	full	0.9968753398760504	gata4_direct
ENSG00000081181	full	0.9976941373290084	gata4_direct
ENSG00000079308	full	0.9955466240644456	gata4_direct
ENSG00000127241	full	0.9985496563045946	gata4_direct
ENSG00000198812	full	0.9974203318700025	gata4_direct
ENSG00000114279	full		gata4_direct
ENSG00000137261	full	0.9956574763570512	gata4_direct
ENSG00000129595	full	0.9965201712316936	gata4_direct
ENSG00000173482	full	0.9940052316302344	gata4_direct
ENSG00000168702	full	0.9924903950601254	gata4_direct
ENSG00000139318	full	0.9977371867479408	gata4_direct
ENSG00000162849	full	0.9975101915678878	gata4_direct
ENSG00000178031	full	0.9891693393389384	gata4_direct
ENSG00000170421	full	0.9995354977699944	gata4_direct
ENSG00000166689	full	0.9951619150177125	gata4_direct
ENSG00000111885	full	0.9972247359487746	gata4_direct
ENSG00000164442	full	0.9981128442874384	gata4_direct
ENSG00000154822	full	0.9966186758513764	gata4_direct
ENSG00000162614	full	0.999398135	gata4_direct
ENSG00000162390	full	0.9948202474682928	gata4_direct
ENSG00000076067	full	0.996428127	gata4_direct
ENSG00000091656	full	0.9965925508357109	gata4_direct
ENSG00000057019	full	0.9990228753550788	gata4_direct
ENSG00000079215	full	0.9932962912292296	gata4_direct
ENSG00000163380	full	0.9942910146713256	gata4_direct
ENSG00000148677	full	0.993934006	gata4_direct
ENSG00000099917	full	0.9985769684634992	gata4_direct
ENSG00000137198	full	0.9987629563102634	gata4_direct
ENSG00000083857	full	0.9957142935672276	gata4_direct
ENSG00000139233	full	0.9972981888540956	gata4_direct
ENSG00000147862	full	0.9939713044600054	gata4_direct
ENSG00000157680	full	0.9961555608698685	gata4_direct
ENSG00000114854	full	0.9993106040908012	gata4_direct
ENSG00000196323	full	0.9988592937916912	gata4_direct
ENSG00000175785	full	0.990134593	gata4_direct
ENSG00000077522	full	0.9995395724355184	gata4_direct
ENSG00000080561	full	0.9998985131581624	gata4_direct
ENSG00000165029	full	0.9973584084407144	gata4_direct
ENSG00000265107	full	0.985889971	gata4_direct
ENSG00000132561	full	0.9956392676909388	gata4_direct
ENSG00000167553	full	0.9978409649597274	gata4_direct
ENSG00000185008	full	0.993994571	gata4_direct
ENSG00000068383	full	0.9985348194517116	gata4_direct
ENSG00000070882	full	0.9964391	gata4_direct
ENSG00000078814	full	0.9962008621556188	gata4_direct
ENSG00000172340	full	0.997447658	gata4_direct
ENSG00000157554	full		gata4_direct
ENSG00000038382	full	0.994389478	gata4_direct
ENSG00000142627	full	0.998867201	gata4_direct
ENSG00000132932	full	0.994261473	gata4_direct
ENSG00000128573	full	0.992588256	gata4_direct
ENSG00000122786	full	0.9984607095607794	gata4_direct
ENSG00000134954	full	0.993100882	gata4_direct
ENSG00000109205	full	0.997857047	gata4_direct
ENSG00000168575	full	0.9982044975808326	gata4_direct
ENSG00000159388	full	0.9945585247448512	gata4_direct
ENSG00000164692	full	0.9970835372562904	gata4_direct
ENSG00000008277	full	0.9967719090951456	gata4_direct
ENSG00000198707	full	0.9956553923890992	gata4_direct
ENSG00000090006	full	0.9968603413428188	gata4_direct
ENSG00000173157	full	0.9606376588344574	gata4_direct
ENSG00000069493	full	0.9906546191165322	gata4_direct
ENSG00000139289	full	0.9972871855824396	gata4_direct
ENSG00000163110	full	0.9994164354618226	gata4_direct
ENSG00000057294	full	0.9988504472992864	gata4_direct
ENSG00000124839	full	0.99724403	gata4_direct
ENSG00000118680	full	0.998526766	gata4_direct
ENSG00000135604	full	0.995913279	gata4_direct
ENSG00000106631	full	0.9993437193334104	gata4_direct
ENSG00000084636	full	0.9983658122094295	gata4_direct
ENSG00000128594	full	0.9993264330368417	gata4_direct
ENSG00000133392	full	0.9976157025685386	gata4_direct
ENSG00000183454	full	0.9932581237804744	gata4_direct
ENSG00000166833	full	0.995057778	gata4_direct
ENSG00000183273	full	0.9955020149548848	gata4_direct
ENSG00000148541	full	0.998005353	gata4_direct
ENSG00000112769	full	0.9969112243292466	gata4_direct
ENSG00000196141	full	0.9982976014960768	gata4_direct
ENSG00000101605	full	0.9979364052296444	gata4_direct
ENSG00000073910	full	0.993685724	gata4_direct
ENSG00000117298	full	0.9931958667573086	gata4_direct
ENSG00000100600	full	0.9993410864962808	gata4_direct
ENSG00000054654	full	0.9961339284976324	gata4_direct
ENSG00000112137	full	0.99339111	gata4_direct
ENSG00000145349	full	0.9979978781757932	gata4_direct
ENSG00000117643	full	0.9959870670680646	gata4_direct
ENSG00000064692	full	0.9960311493783628	gata4_direct
ENSG00000008513	full	0.9974264198524564	gata4_direct
ENSG00000120729	full	0.9999271631240844	gata4_direct
ENSG00000064651	full	0.9971627313643694	gata4_direct
ENSG00000183814	full	0.998628044	gata4_direct
ENSG00000213145	full	0.996610813	gata4_direct
ENSG00000163453	full	0.9977775836477474	gata4_direct
ENSG00000188730	full	0.9970668727073116	gata4_direct
ENSG00000166974	full	0.9970425963401794	gata4_direct
ENSG00000159176	full	0.9979796789660312	gata4_direct
ENSG00000007237	full	0.9977249638321474	gata4_direct
ENSG00000115194	full	0.9991971537470816	gata4_direct
ENSG00000198626	full	0.99612824	gata4_direct
ENSG00000198947	full	0.9961891211476408	gata4_direct
ENSG00000118298	full	0.9923551036574976	gata4_direct
ENSG00000087303	full	0.9985507509126992	gata4_direct
ENSG00000121743	full	0.9942498696036636	gata4_direct
ENSG00000116141	full	0.9971610824013972	gata4_direct
ENSG00000185774	full	0.9944974704657072	gata4_direct
ENSG00000182463	full	0.9948240629852276	gata4_direct
ENSG00000084710	full	0.9949548244476318	gata4_direct
ENSG00000137266	full	0.9966879921990472	gata4_direct
ENSG00000139734	full	0.997715484	gata4_direct
ENSG00000170776	full	0.9957554244782718	gata4_direct
ENSG00000197632	full	0.9897392988204956	gata4_direct
ENSG00000138347	full	0.9869925882667304	gata4_direct
ENSG00000140545	full	0.9985736175447656	gata4_direct
ENSG00000116717	full	0.9974214493477044	gata4_direct
ENSG00000180999	full	0.9979572996150616	gata4_direct
ENSG00000138772	full	0.9961580919808356	gata4_direct
ENSG00000182871	full	0.9995560016410024	gata4_direct
ENSG00000132199	full	0.9969272096951802	gata4_direct
ENSG00000153531	full	0.9991660992026606	gata4_direct
ENSG00000129170	full	0.9984462167462732	gata4_direct
ENSG00000187840	full	0.9991371488341918	gata4_direct
ENSG00000171914	full	0.9986482192291304	gata4_direct
ENSG00000075391	full	0.9948320039387408	gata4_direct
ENSG00000198369	full	0.9964739545699088	gata4_direct
ENSG00000123191	full	0.9985001251615327	gata4_direct
ENSG00000100505	full	0.9925402715092614	gata4_direct
ENSG00000144644	full	0.9926950803824832	gata4_direct
ENSG00000072682	full	0.9970428639734296	gata4_direct
ENSG00000198739	full	0.9935153722763062	gata4_direct
ENSG00000145244	full	0.9982386590629224	gata4_direct
ENSG00000205678	full	0.9951624722944366	gata4_direct
ENSG00000136267	full	0.9930374026298524	gata4_direct
ENSG00000180801	full	0.9994763135910034	gata4_direct
ENSG00000169855	full	0.9941742979374129	gata4_direct
ENSG00000016082	full	0.9972500076127608	gata4_direct
ENSG00000139173	full	0.9968540928580544	gata4_direct
ENSG00000104763	full	0.9985795288461528	gata4_direct
ENSG00000140945	full	0.9932364631582188	gata4_direct
ENSG00000158321	full	0.994643016	gata4_direct
ENSG00000187955	full	0.9945802092552184	gata4_direct
ENSG00000144681	full	0.9980768848903216	gata4_direct
ENSG00000144668	full	0.9948142279278148	gata4_direct
ENSG00000111785	full	0.998905071	gata4_direct
ENSG00000157036	full	0.9987170319072902	gata4_direct
ENSG00000119866	full	0.9970891548876176	gata4_direct
ENSG00000070159	full	0.9976600064681128	gata4_direct
ENSG00000109452	full	0.9939178513443988	gata4_direct
ENSG00000107957	full	0.9975528951124712	gata4_direct
ENSG00000152128	full	0.99607861	gata4_direct
ENSG00000165071	full	0.987648219	gata4_direct
ENSG00000158417	full	0.998918771	gata4_direct
ENSG00000153823	full	0.9981728792190552	gata4_direct
ENSG00000171877	full	0.9930535952250162	gata4_direct
ENSG00000115896	full	0.9951160550117492	gata4_direct
ENSG00000105877	full	0.9873499870300292	gata4_direct
ENSG00000048740	full	0.9948970799644788	gata4_direct
ENSG00000214814	full		gata4_direct
ENSG00000136383	full	0.998529226	gata4_direct
ENSG00000073921	full	0.9978449135850378	gata4_direct
ENSG00000164756	full	0.997678369	gata4_direct
ENSG00000144642	full	0.9942382947793084	gata4_direct
ENSG00000115993	full	0.9983773744624594	gata4_direct
ENSG00000104332	full	0.997995867	gata4_direct
ENSG00000131711	full	0.9979885229103856	gata4_direct
ENSG00000111859	full	0.9967643108123388	gata4_direct
ENSG00000143198	full	0.9995464937031616	gata4_direct
ENSG00000165675	full	0.9939706088932416	gata4_direct
ENSG00000100316	full	0.999690497	gata4_direct
ENSG00000197943	full	0.9977060368186548	gata4_direct
ENSG00000103742	full	0.9967437402768567	gata4_direct
ENSG00000091039	full	0.999036368	gata4_direct
ENSG00000151617	full	0.996022285	gata4_direct
ENSG00000163833	full	0.9983282458214532	gata4_direct
ENSG00000138162	full	0.9986568355905836	gata4_direct
ENSG00000169271	full	0.998746674	gata4_direct
ENSG00000179104	full	0.9932408537527528	gata4_direct
ENSG00000169306	full	0.9946734607219696	gata4_direct
ENSG00000169047	full	0.9993094951287844	gata4_direct
ENSG00000144036	full	0.9944335380286882	gata4_direct
ENSG00000050438	full	0.9952328140320984	gata4_direct
ENSG00000091482	full	0.9995806124795044	gata4_direct
ENSG00000132383	full	0.998658422	gata4_direct
ENSG00000159348	full	0.9989629389573242	gata4_direct
ENSG00000081189	full	0.9981787731386212	gata4_direct
ENSG00000184937	full	0.9891455173492432	gata4_direct
ENSG00000139914	full	0.9978780141596258	gata4_direct
ENSG00000171940	full	0.9962629731311354	gata4_direct
ENSG00000172986	full	0.9975357682364328	gata4_direct
ENSG00000129116	full	0.9992742282781638	gata4_direct
ENSG00000186628	full	0.9974299225401372	gata4_direct
ENSG00000113742	full	0.998802205	gata4_direct
ENSG00000141161	full	0.9956733829892644	gata4_direct
ENSG00000074527	full	0.9878063678741456	gata4_direct
ENSG00000100311	full	0.9959635766776832	gata4_direct
ENSG00000076555	full	0.9962114825708056	gata4_direct
ENSG00000080493	full	0.9967096257717052	gata4_direct
ENSG00000137094	full	0.9983383513103096	gata4_direct
ENSG00000109756	full	0.9955742752010172	gata4_direct
ENSG00000012232	full	0.998409252	gata4_direct
ENSG00000144824	full	0.9972234920219138	gata4_direct
ENSG00000184347	full	0.9985677541868396	gata4_direct
ENSG00000118965	full	0.9989473819732666	gata4_direct
ENSG00000148842	full	0.9963255512948128	gata4_direct
ENSG00000077063	full	0.9979595955875185	gata4_direct
ENSG00000068650	full	0.9955709633148706	gata4_direct
ENSG00000170153	full	0.9975741582341714	gata4_direct
ENSG00000197594	full	0.9977017243703208	gata4_direct
ENSG00000092820	full	0.9974995986424356	gata4_direct
ENSG00000112419	full	0.9986895806191304	gata4_direct
ENSG00000096696	full	0.9991377079695986	gata4_direct
ENSG00000166483	full	0.9985637661528914	gata4_direct
ENSG00000182050	full	0.9902441799640656	gata4_direct
ENSG00000102935	full	0.9966097008692076	gata4_direct
ENSG00000102547	full	0.9985895326537808	gata4_direct
ENSG00000170807	full	0.9896407683690388	gata4_direct
ENSG00000122884	full	0.9989597996896948	gata4_direct
ENSG00000152556	full	0.999474609	gata4_direct
ENSG00000079931	full	0.9971977116047652	gata4_direct
ENSG00000131981	full	0.9951963752088412	gata4_direct
ENSG00000134716	full	0.996574793	gata4_direct
ENSG00000140538	full	0.989458591	gata4_direct
ENSG00000148841	full	0.993315157	gata4_direct
ENSG00000106460	full	0.9991110727218112	gata4_direct
ENSG00000184544	full	0.9996989156518664	gata4_direct
ENSG00000135409	full	0.998400203	gata4_direct
ENSG00000183873	full	0.9935852766036988	gata4_direct
ENSG00000151150	full	0.9955479783831902	gata4_direct
ENSG00000150672	full	0.9954052096919008	gata4_direct
ENSG00000115423	full	0.9942148668425425	gata4_direct
ENSG00000097021	full	0.9983442353574852	gata4_direct
ENSG00000156427	full	0.9992171000031864	gata4_direct
ENSG00000137841	full	0.9947314191123714	gata4_direct
ENSG00000138448	full	0.9980614743438344	gata4_direct
ENSG00000138835	full	0.995592366	gata4_direct
ENSG00000067057	full	0.9995095512303128	gata4_direct
ENSG00000165899	full	0.9895995577176412	gata4_direct
ENSG00000107104	full	0.9956532891986286	gata4_direct
ENSG00000184226	full	0.996124374	gata4_direct
ENSG00000164946	full	0.9986584678638812	gata4_direct
ENSG00000138622	full	0.9995270831100012	gata4_direct
ENSG00000128045	full	0.9984258571854028	gata4_direct
ENSG00000153904	full	0.996697493	gata4_direct
ENSG00000185070	full	0.9937371166313396	gata4_direct
ENSG00000198795	full	0.9968357671507828	gata4_direct
ENSG00000173175	full	0.9989844982216998	gata4_direct
ENSG00000112541	full	0.9910656259610102	gata4_direct
ENSG00000185477	full	0.9966747550403372	gata4_direct
ENSG00000196569	full	0.9903281524777412	gata4_direct
ENSG00000131730	full	0.9986818247027212	gata4_direct
ENSG00000165323	full	0.9940034798507033	gata4_direct
ENSG00000164270	full	0.9999321103096008	gata4_direct
ENSG00000111640	full	0.9998637099410886	housekeeping_genes
ENSG00000130724	full	0.9993498075008392	housekeeping_genes
ENSG00000134153	full	0.9978343336134666	housekeeping_genes
ENSG00000105220	full	0.9994113826252556	housekeeping_genes
ENSG00000126067	full	0.998820631	housekeeping_genes
ENSG00000159377	full	0.9985544206989798	housekeeping_genes
ENSG00000075785	full	0.998741435	housekeeping_genes
ENSG00000129625	full	0.9987348900463864	housekeeping_genes
ENSG00000100028	full	0.998704319	housekeeping_genes
ENSG00000111237	full	0.9985231630986712	housekeeping_genes
